# Supplementary material for: How Are Mate Preferences Linked with Actual Mate Selection? Tests of Mate Preference Integration Algorithms Using Computer Simulations and Actual Mating Couples
Source: PLoS One. 2016 Jun 8;11(6):e0156078. doi: 10.1371/journal.pone.0156078 (PMC4898694; doi:10.1371/journal.pone.0156078)
Supplement: S3 Data — Long-term couple and agent-based model data analyzed in Study 4. (ZIP) [file pone.0156078.s003.zip › S11/Euclidean Model Data/Euclidean Couple Population 11192015 0005.csv]

	trait1	trait2	trait3	trait4	trait5	trait6	trait7	trait8	trait9	trait10	trait11	trait12	trait13	trait14	trait15	trait16	trait17	trait18	trait19	trait20	trait21	trait22	trait23	preference1	preference2	preference3	preference4	preference5	preference6	preference7	preference8	preference9	preference10	preference11	preference12	preference13	preference14	preference15	preference16	preference17	preference18	preference19	preference20	preference21	preference22	preference23	preference24	preference25	preference26
1	3.48235755532818	7	2.77119410978807	4.37942324213918	1.59429903099163	5.06795230210261	3.41817653056249	2.91814105559194	2.0911855691849	3.443545952106	4.14985342723077	5.68010709747001	5.34537848433312	4.37657237915468	7	4.35550621371418	2.40331444578194	1.91936396033965	2.62180196093456	3.22931317861215	5.00659662601325	1.95342504733932	1.89073155163261	6.36692126098391	-0.797553839724237	-4.98640243729081	-2.75393388214139	3.57955503134141	-7.01222723500898	3.44183151599419	-17.7719407666893	3.80836004732956	0.798682582579084	1.69190750241567	-4.4639233573677	0.973593259919463	-9.56853659235965	8.00118210187991	4.25073896217932	2.54611773360929	2.26118135645806	8.46178913033267	1.83501044152993	2.44322119125943	-7.46617957860019	-9.54494012322422	-0.310566991086155	0.455395637658792	1.28865746364515
2	2.3828328017672	6.89042347106351	3.79383737015467	2.0952863121234	1	4.22869218358542	2.30013865565584	2.1776187451741	3.08490980905792	4.24508879455639	4.16834803073803	3.99957039802793	1.34642886326006	5.52345545096026	6.95197777521745	4.74836793149393	6.50476793846886	5.53679797879971	3.78083992738434	3.64684848973027	1.45162085702597	2.0881092952695	1.28453347940863	6.35194995344605	0.00262050008405179	-8.15530226399138	-1.56106365592495	2.11929131688472	-7.06847623625198	2.61899853686815	-18.0166169408699	2.62704339094847	-1.81872803555721	1.11578052716348	-3.94892634051603	2.96980299898586	-8.60074951272817	7.46850569576626	5.20659429182398	2.47549906778576	2.31139045074243	7.82765813434793	1.87534827409568	3.6553326855402	1.40476061685124	-8.16157697203318	-6.32607002330683	3.59362576221213	4.55419985301076
3	2.95817008266533	2.48143474089244	3.51975313876675	4.04991978278235	6.63008992747711	5.40390494723338	2.68915128136314	5.18938945211526	5.01844168230507	6.14325820589372	4.37203955870122	4.10713506870278	3.06148688586912	1	2.0583268207384	5.39222814524808	3.64701059421056	4.0709751108763	5.72757210860255	3.22254052961194	3.20002498334576	4.2383231981864	2.59270679790304	0.339196342810349	-8.19187600446345	-3.77406507513475	-0.111964978898009	0.203520381786166	4.12406725068064	-5.75772562631351	-7.71993325372565	-0.0177153759484696	-5.43161645614926	5.63833370404794	-6.83084380858986	2.78624235341745	-0.850703868295518	7.88762026073187	7.12322113430274	4.1430150826995	0.345264207930393	1.68895169127374	5.6121025307451	6.5561086109493	-0.539697413420228	-3.41374269098733	3.58499127879195	2.87774280503768	4.9258430313846
4	5.68737216904841	4.30767529931189	2.53150811306924	1.76232108855014	2.52045897583039	4.61126596204945	1.93726028831448	1.43638235792651	2.87427988226592	7	3.01299465402248	1.64355038816064	2.74309782435109	5.15443830656791	5.15288634202817	3.38822585895533	2.49556095822097	1.12046491473944	5.57485135663153	3.61357844992305	4.47921032830901	3.84654388733566	1.76669343526303	1.52642927362762	-11.9362808705663	5.92274269074256	1.74725485560695	4.1008675786162	0.229761209372271	-11.8677492559263	-8.23899315515572	4.3307360886548	-8.68547459885116	-5.8666389029255	-1.18494782296711	0.899118343431199	-3.01604482621644	12.1869617495348	-9.54857600241968	4.62408669167661	3.83747456064647	-0.459228267659957	1.3092926123945	3.82536797578699	-5.80697445478502	3.06151482005717	-1.27344980766999	3.82605227199695	-0.112677897673225
5	4.43835866516331	5.78693989158897	2.99788009433878	2.08742998298153	1.62858405151987	5.81808987483852	3.21839857729264	3.25133240198007	4.12810363942723	4.58884871762744	5.7420532363792	2.6605010754103	4.80602126246466	4.85896684990917	6.78957523020072	4.75254606536278	7	6.64730245577836	2.61991468353991	2.25651270718843	5.85183211710195	3.18581174996939	1.58623112809048	5.52354685014617	-1.6125581966984	-6.87991728272255	-2.29651060390115	1.89599068411847	-6.16489072879503	3.06002442239943	-18.1461587431144	2.88959057827363	1.08057942003864	1.95843814199113	-4.87081051835245	3.27740696583732	-9.92923129666396	7.01767749331272	3.33785987222057	0.429067779012815	2.0369228402298	8.29523859064688	1.42058776637866	2.57567245321444	-6.95725472101636	1.1467576137027	2.02278423148076	3.60212656672563	4.14335396979588
6	4.75313269160544	7	4.63593526077168	6.24407323685168	5.06117067307478	5.21509867496592	3.47527861970614	1.91597240351147	1	5.03406353542125	2.90600230042351	1.53240064668481	4.52695935301371	1.80587086310333	3.16561069482575	4.62525605936619	1.26914826178324	5.13670213865424	4.20330207543032	3.77016005297885	1.21474486446727	5.03621589750753	6.39486489802868	2.41431601902122	-4.91793662624177	0.998694572689674	-1.31855078986738	0.0793746123370495	1.36789957706484	-5.87857601136316	-10.239761506054	2.380022923008	-3.02363482247316	6.45607135614742	-6.04437918258227	6.4175386986402	-1.98367925324775	7.27461742094226	6.58027974318886	1.67663933941455	0.077480127289685	4.46334832442503	3.52911451054536	9.44803490152135	-7.66462487437216	-3.14691265021238	-10.1595533306882	1.18838237204833	9.48274326985531
7	6.77942062946784	2.7143827779878	1.35612344126731	4.38085443788633	5.84401005196763	7	3.04887075814927	5.82937404350653	2.94372163269554	2.49534576848227	2.64082612799974	7	3.00290250357195	2.16235825872302	4.40612208050489	1.71306614413004	5.54673153582663	4.55265811315312	3.97403403679502	3.63557329570684	4.50385089514271	3.52592045045463	1.6665676187046	5.38391782391617	-3.7188019382776	-9.02792862712269	-5.61936543240693	1.77665290959129	-0.461026884420937	5.78390115767079	-16.987736411619	0.634080310570498	-8.78630143601655	7.0564877096717	-9.67744385057221	5.58390715180194	-10.7147685038818	0.514721424537185	3.71168684424528	2.10073181275123	-4.73772888666998	1.94041135874505	5.90000269575148	6.33718147423929	-5.02202509130819	-6.03859957155202	3.08184401411763	3.18404949090631	6.57188591052994
8	6.98634473937301	3.19585711209185	2.20367338654357	4.3533591835522	5.11548267817095	6.07303549843064	3.76142379386652	6.99271630160302	4.88649468154416	3.6092243411155	2.30049941898199	2.88842493043373	7	2.4458559657038	5.58455826651205	1.79669902749369	2.55603063456238	3.60634316050804	3.35836588160171	4.91127232970659	4.68857492564422	2.30175364496242	1.25974587231248	6.11284132714666	-4.80907382053395	-9.46552332171707	-4.28140970194617	-0.425452080032215	-2.23435694374868	7.62112577811658	-16.4148525006151	-0.301730374034421	-5.55954028886251	9.1341731526541	-8.86006228075014	5.25957583315087	-9.33438840464787	2.95299005464467	2.49979202546131	3.34805424860309	-3.30980810276707	3.53681710036262	4.89722323260146	8.62425491315188	-5.09889672863515	-1.16585465326996	-6.29617811807933	3.435557191336	11.8743137367112
9	4.17894374406319	3.88480868216886	3.40768824847547	4.77329552610747	3.89608777552662	1.61771055563937	2.67156267074448	2.65095066315435	3.65625572697516	1.85173948156218	6.80750627780171	6.48663105960465	5.19487373895375	4.48199519264069	3.2974237666562	3.09117975139024	2.10762545100057	3.09873914868944	1	4.59777504372887	5.41319984508693	3.46499787432918	2.27549453016618	4.97977956991274	-0.366664109641447	-5.07693983708046	-2.48934606970472	2.20809064294328	-5.88314351769876	3.7906766503484	-13.9273663645205	2.5904418110703	-0.382309766829532	0.458036076458133	-5.95139794851017	3.49639187994751	-8.21341684117538	8.28484783356655	3.66958461825301	4.49641697680081	2.28604749492449	8.62735163635292	3.79489390343996	3.9245490731409	-2.43621269575747	-6.22936153926747	6.69298630170401	1.18598266980301	0.0921421721826707
10	3.72503419230672	5.02037764747812	3.92785654163787	4.62500980735642	2.1997944889042	7	4.83286558492443	5.42242579338892	3.20660997043522	3.04727560713775	2.79324830699125	3.99124323657395	6.84766149358822	4.49071580103407	4.41148160817916	3.60735445539758	2.98586662654505	4.71520532396881	7	3.3573422551656	4.32350213536108	1.49586237877951	1.38504131305813	2.42147937666062	-5.85029952691998	-0.587667716890146	1.99976180708959	3.82207722497295	-2.54121127317925	-3.57169693191912	-10.2943405507872	2.10533679518552	-2.31028646684035	1.74496621261771	-1.14877020194745	2.78175932591408	-2.71505947982492	13.7729275643086	2.96291878895143	0.792448814532756	-4.66012343061407	2.10673135145649	4.53444683395781	4.45332012448087	1.97891913892422	-2.76000594713723	2.44576952412046	4.07291252302724	5.38592889872723
11	3.64549315585229	6.11987425116419	5.02412451537559	3.46647910489898	2.01784702363496	7	2.62131119168543	2.84097698472791	4.47188125017093	7	5.72185662627726	5.10516315647765	2.82948236565913	4.64171693727319	6.11871457749534	6.58134219203956	6.55450544116101	4.13013815848263	1.43169764385357	2.08122193910487	4.50736288884097	2.30591042543923	1	6.08001857114325	-0.211451804038431	-6.52865244671299	-0.628485258747241	1.68646411730893	-6.49765384814642	1.72285270770895	-16.3275983155951	2.56791791163711	1.48177552501054	1.4906991270069	-3.2031727155246	2.66712812422354	-7.92025908387563	6.53500737312579	3.91183194000246	3.29046940892787	1.27922637433852	6.14042104240905	1.5607290884323	2.55602794791598	-3.79215655660993	-10.8346382930094	6.69214458916842	2.75569671567493	5.4244323262522
12	1.68531982720658	5.16169275379051	4.00896003439704	2.23569238237886	2.29628665378964	6.03603559178392	2.61698685789056	5.31442903831277	2.70790151019489	4.06573090195868	2.61181918662745	4.71210872131568	6.60987228018093	5.14021461576777	4.44573875858095	4.86477513054174	2.69921852100706	4.53793100542348	1.83156373901915	4.31454211723032	6.49546704780477	1.79882026011497	1.65606428139812	4.48582375173999	-1.64336099507551	-7.82253070550598	-0.196361964019108	-0.690273619984053	-2.76200177217014	2.87416291417089	-17.9101319026237	3.13140668639876	-0.887847161622724	0.48758667993833	-3.17815812165626	3.64279387248985	-10.3294591847325	6.46080740102483	2.04112725655932	3.67051611682002	0.65545125419903	7.62297358175014	1.64667373547776	6.59695926930292	0.176684912816412	-10.090097004256	1.7695136657797	2.71527336996612	2.75843318442318
13	5.88824336478252	4.83615133975281	3.75117438769961	1.88318100395585	1.76921111557256	7	4.48301361413114	1.13136245095963	6.10425814614398	6.81910152393957	3.24603054664395	1.25633152883837	1	5.99936715846139	2.6579080832951	4.36242602398835	5.24354501736967	2.12196280145655	4.21498466850176	6.12940557037329	1	2.22402527053142	1	0.0506182223480962	-12.279024600589	5.9658489498845	1.83424166098302	3.72997263521638	0.529669922000771	-10.7369380620535	-8.87732340992558	1.60885839934755	-8.85247549502488	-5.04204067416765	-1.55078845338715	0.418987321372092	-4.40924693597885	11.4050314682082	-9.2237394781386	5.85077880989662	4.42563886511021	-0.907110998489274	-0.626871046213206	5.06792506052489	-6.49193137811035	-4.02033759000298	-2.18042493295233	2.85410583183403	-1.06296364977383
14	6.50658483540794	2.25820734374166	1.21452763514963	6.89171153712862	5.23729954215997	4.30470234442047	3.94173467909881	5.72187139197811	1.54858104244047	2.97789253581353	3.43366699699874	6.0721000702946	7	4.48381440708201	4.95435027554441	3.39443590149028	3.95000342364776	4.62152835784873	2.99710212830181	6.25753394550129	5.3184329786927	4.65099468405723	2.25873296689656	6.66317184623439	-3.48867018526152	-6.70630458443567	-3.84538455842741	-1.05922874716557	1.05896396471827	8.14802397433184	-15.5875416601525	0.736139903058665	-7.29210927190289	6.20724834833123	-11.3015773063033	4.98674638267078	-13.0361625890349	2.03109580507962	1.65881513707893	2.47459741571347	-4.19620486457683	1.72598301922991	6.06982400052329	4.86726842978756	-2.69323459817351	-2.05533604164893	2.00275502090795	1.95147478716127	0.438319245539611
15	3.68335334061843	6.50693341590746	2.83014602184617	3.47253806208176	1	4.39863451537101	3.57994362109598	3.26311125266193	4.13063038884814	3.92879046141757	5.17666733184985	1.38790323206695	4.77660243243538	4.44216042958356	6.35796289624681	4.75296597083953	7	4.06738526342675	2.30961253178146	4.07789229403834	5.19724839531183	2.64722311563486	3.3819007001013	6.45808763681188	-1.49283132397411	-5.89948628652028	-2.62488296574277	2.60359248713701	-7.6846115040625	3.59269557854739	-17.4746735854008	3.55084138142606	1.27341017479605	2.10750352728532	-3.49009738112	1.16789096833849	-9.09664913871385	8.73514673306052	3.69900019067814	1.81096096114928	1.70821050384656	8.29859945862922	1.87821645378698	2.47049520655753	-7.4497943680178	-9.31899695973786	0.982975104510586	0.164595525030024	0.898782720668986
16	3.68580820488542	6.51421128765758	2.86658199689347	3.6311533285088	1.31198305643812	7	4.99993101254286	4.60124636588712	3.72161620277498	3.26861633637811	5.08018486657884	1.5995096263756	3.64256373770853	5.9991034554104	5.85539869415155	5.76141820177661	6.47453914308864	3.50176008273724	2.77771814487823	4.19291178228708	5.59317232238137	2.17119401052012	1.28898648655771	6.31024690436252	-1.87476991830457	-6.64654792525038	-2.70278404121889	2.87811403205594	-7.36502209886114	3.10231070344174	-17.7901628746134	3.41573006114598	0.856501470486866	2.2060289154834	-3.52894642765675	1.96597225425406	-9.16967452452006	8.04791190594884	3.39406829814077	1.77927671443932	1.67247212508393	7.63369968202692	1.34260410531253	3.3689402194299	-7.40962980281475	-9.92449062398204	-7.72866614089749	0.176499929315698	1.23676193813898
17	3.82576233511991	6.05821646301013	5.85780715076752	6.06574230280967	5.94687642851733	5.20972136910694	1.87171311821143	3.03778669779057	1.20631312568823	5.0725943408832	4.00790891044163	2.31873538712722	4.956753956326	2.36731148147412	5.44533387815675	4.74340473409727	2.96895263766489	3.5726555026193	3.39508977946095	4.61825647133821	2.22422443334969	6.63875853745214	6.54264996678509	4.37002515979056	-5.47472067173936	0.426880278232437	-0.991952136644587	0.0760107241638062	2.0119310293355	-7.72863807653036	-8.70680589530258	1.40866302175433	-4.00268923729918	8.13766268170873	-5.97899914890822	5.36986615326489	-2.82123500131499	8.37446384727601	7.60354693221679	2.12290792540326	0.924763969267058	3.812558485011	3.6738480992997	9.52824234822655	-8.26898571189247	-1.93756875852866	-10.7211463631543	0.0777363349697078	7.76540043100112
18	6.70765912702625	5.09429291559567	1.30512678685531	2.20067000670573	1.07295420856349	6.42236799090643	1.82630333719961	4.59593327191137	3.63527605173282	4.02818070819534	4.93896789377382	2.03431886507828	3.56176379232198	6.07174028728272	2.75149319268877	2.77638588090086	2.37400244806913	2.04197776177615	2.03365026774571	3.78408952095096	1.3930824319957	2.3447931696833	3.7138816689419	0.262681001420496	-10.7496671010332	6.3546901541921	1.41462281691382	4.38365138885836	2.05263693102781	-8.99901114837312	-6.00333732153941	1.0047449721465	-8.35441032974452	-4.43553617548178	-1.23241550705871	0.929569853815031	-2.99395929179833	11.7196885063268	-8.68913366527163	7.95333781266319	4.78355358276512	-0.815859294602994	-0.753661865512066	8.54357222138969	4.33297892291237	-3.97907825942383	-3.32192864132784	3.33644998255052	-2.39331662007396
19	5.58585812413877	1	2.93556505709233	3.07393811320714	1.36450871394818	5.10800160043824	1.50925655498456	5.45086435875977	1.44631084120886	5.93981924591522	1.22783959736069	4.5089390696819	5.54404167908849	4.82085332258639	6.35967459551475	3.94941770732699	2.41140977375529	3.21042807087817	6.42919248514103	5.25054939999647	6.95968078644906	1	1	-0.509408246256735	-2.68386781111922	8.95245424882715	-1.15900720180157	-0.207675975870564	-2.91443908821454	-6.68218510983547	-3.27073046988222	1.83574993061217	-12.0243895724914	0.87544208701803	-4.60099942692116	1.2397577104916	-4.29090387382787	13.3252989748454	-6.63845328836708	3.4766039509744	6.69622047695256	6.81155051209023	6.45459218921128	5.61493898355323	-3.12504185517572	-2.89581672197644	-0.90745901852063	3.94176663490424	1.79104472091693
20	2.73726239349745	6.55139475013226	3.32130140821201	1.91196598852592	1.1921515981986	3.95082681260662	3.50707521334719	7	1.77108063615402	5.16682581481238	3.82942001048215	2.93168712275929	6.024038412194	2.89134329791115	5.23558630383029	3.98598457146231	1	2.94229671699688	2.14730577056133	5.24185685731736	6.64008323432834	1.57258121302387	2.82010199572728	5.14421572993141	-2.23622409840343	-8.11650243918067	-0.413977161345065	0.34892022816633	-4.5425594094196	0.660429967047547	-20.4471080455913	3.12407634239237	0.308147813414575	2.36247562743302	-1.33600985388319	3.73832336088715	-10.5802430493815	6.50507517612263	2.37447446344491	5.10428045986762	-0.895763899913819	5.62400489497555	0.71504378351918	5.15702171519309	-0.988308178579125	-4.43824739287846	-0.983291008571547	2.99307040254203	4.04803189563073
21	7	6.09092749685626	4.23407034929008	2.20331493378878	2.56676587728434	5.29003224284758	1.88411852872556	2.67735677607189	4.34797181734268	4.22502345340345	1.34713934480643	1.446643918629	6.56523773114194	2.61135741826214	4.97050222777368	2.90182726056094	2.85095222501894	3.73384064095793	1.95661703339402	4.09205107166962	5.92695852697784	2.85480351044901	1.55677255024277	5.20059839722304	-6.7018965663446	-4.23297698458041	-8.45450739468594	1.8558729858028	-9.32211315665615	-4.04062065898483	-9.76622076097337	3.16296540947339	2.48195104376701	1.94400047956651	4.18155071245556	2.02918649253662	-9.74365172716337	10.2854998110692	-6.63874951479529	6.95893243863446	1.63631076046895	7.93941614547195	-3.87247873704783	5.46460396011319	6.53691744413436	-4.30606618568654	3.41370285096864	1.93091615174318	7.78482181802296
22	5.21988609634716	6.85698330038794	1	4.66322507922118	3.32387009675297	4.98784650567105	2.68980381632582	7	6.04753730795647	7	2.46346206781693	1.35258551135423	7	6.04175830383665	6.01233499850106	6.60753888357944	6.16199940660577	5.77660598823355	2.32348476487366	4.19811774599334	3.352732282056	1.36318318519539	1.36516028515257	2.99291576695312	-4.22380360789943	6.16069279478223	3.71734437436718	4.21647756445534	0.371682328046441	-4.97398606573238	-5.69549846166493	-0.971216582764653	-3.08859088305256	4.60447789161222	-4.41807465982566	5.65732411856617	3.62893863160971	14.2584702301119	7.88913325637791	4.98366293255726	-0.342407045892457	3.67020904944145	-1.36097632234875	1.82815157113485	-4.36976666143393	0.515819688398266	0.638964834927113	3.88442251491078	4.35095453321885
23	4.55016430559752	6.12959656811719	4.29026760230287	6.24516254978856	5.63689674462972	7	2.40027393987399	1.90705524651923	2.6969759457652	4.41373480146399	4.52772525496634	2.94698699744219	6.21296344969305	1.27568501991004	5.32967382765034	6.1224876305511	2.88192877772692	4.2235151250195	4.56278075494715	5.39703884873638	2.23939881237818	5.13847729679053	6.61176891448286	1.60917449676583	-4.2315517698122	0.650689272243052	-2.28447271458701	-2.50646770743616	0.945549538775433	-3.93200923991188	-10.8473158910847	1.88605106947846	-3.51580349747012	6.34231021297109	-7.14119915040151	6.12989011910538	-2.44935944463768	9.20391756810811	6.74625037760509	3.52582191296323	1.01298715482642	3.6202679328197	4.08405148571959	10.1091792792454	-6.10203184830262	-2.2553153483547	-8.30004150946352	1.76908506385546	-0.910016026526277
24	1.93033885265482	6.67784367302963	5.42410166991384	6.77969992978161	1	5.47672748944402	1.71861538278659	1.09659316339949	1.47699137202706	5.45968276924416	1.969168156724	1	5.93525430975264	2.22176983468899	5.83369094432974	5.27250444101745	2.29265592038418	3.36523480233819	4.07382893634895	1.33257598035984	1	3.53037113479849	6.8811859236858	3.09669987906784	-4.00160979851257	-5.06947684296798	3.10859115961382	-0.870548383552398	-6.24898447335678	6.57847400264312	-8.43130571437869	3.51859255424291	-0.627775259481912	4.31403438822213	-5.59598237567462	4.38369166368482	-9.76588133539501	9.14551192334974	2.4519079097347	-0.102662183062996	-1.59831027232124	7.82396325977522	4.15761480290024	10.709824345363	-8.50470638443113	-2.7952444814876	3.58107960088759	0.264978643969254	9.03789138129834
25	2.07763900081213	4.45612407122749	3.21862789089335	5.52077088132104	4.00954445677424	1.38027523508896	2.9643582871008	5.962293091273	2.86005410031711	3.90660249027829	6.46479209898018	4.54189696956088	5.76399559797589	4.48575761346986	2.90265870717074	4.85348500092112	1	2.66472386913139	5.25153712904103	5.16518110581761	5.37953576033518	1.87248124085	2.03284779952205	6.02751811703759	-0.524358923821995	-3.97726756117843	-1.81317716382696	2.90047179264443	-4.82062415837071	3.1687328554119	-13.867477950552	3.26517846976057	-0.130286110824436	0.853173337007344	-6.57479154015268	3.33434546677313	-8.25968938525993	7.73214428860244	3.33679150579989	4.03688388107356	1.67534028763113	7.43445713778125	4.05181723505401	4.15114376784592	-0.489012398904674	-6.62848086511827	5.78359798297772	1.48576829773397	0.973191195826147
26	2.28757797831553	3.73893099806816	1.56344853651782	1.60673895295337	1	4.91032556030681	2.08550593113622	6.45961722243353	2.50811047757426	6.48626192760972	1.80435435600993	3.12570107033975	6.75285529917443	1.83686471085709	6.54975243588877	5.53450711297693	3.22992690099463	3.75492049229812	6.06415867810968	3.70286993637495	5.47316592389934	3.85950247538869	3.6270656561778	7.13114177329248	-2.51365760644068	-6.48175777467296	0.412173311033049	1.82657190677509	-6.5376378689057	2.98630742184219	-14.218104024934	1.43758424643009	0.547246891758679	3.07627056215643	-5.33903075696907	2.96013451626643	-7.26320463507441	5.35853667129914	3.97016167763975	5.34913432908141	3.87483451952196	7.79888753934013	5.70338431586559	4.70024535666098	-2.48892892834178	-1.23787927912396	4.35584926261434	0.0560657489732047	4.4931283784254
27	4.90513303313273	4.85684841587234	4.03868880668144	4.71628323297876	2.36945334106635	1.65039987822728	3.1634405614335	6.7661311044562	1.28223080109318	2.85612964864074	7	3.48251222941931	5.38801229136713	1.11982481349426	3.51589891755415	4.42495072283098	1.47892579502389	5.5401976914747	6.6526916355932	4.0581370288873	6.36589954003065	1.08940180100568	2.2062092167713	3.29157478608304	-4.97094058876626	-1.5642310245817	1.56949786660662	2.98393148628499	-1.95868294409159	-4.53851665663787	-9.85864064572211	2.29075608482417	-2.9231580971466	2.21465278177626	-1.34364554745838	3.69296044765925	-2.27538224449008	14.4500874420593	3.59335836382976	1.04618756709411	-5.33221131172588	2.15380385899496	3.83272008883176	4.74419734092818	-1.75288916042922	-4.40709603055895	1.72820314352874	3.93121309194468	4.53691751031366
28	2.14717559696901	5.37282948270816	3.09703553932519	2.5443227542215	1.77971505171719	6.2565448911489	3.50479318199594	5.76431537554075	4.35828088848216	6.63441544249939	2.84052886087613	2.77879025503009	6.48373551622245	1	2.10539774364606	5.03359132939132	2.73437410080196	1	1.30855480950479	6.20656539865979	5.81499486446899	4.99495527451762	2.32009702981424	3.32624273737901	-1.52892673795843	-9.31505590025711	-0.855030394728773	1.57869458115724	-3.56069189781644	3.36267291590421	-20.4541157611668	3.90708778814962	-1.15406576050767	1.255609223146	-2.65118322346426	2.51243601606247	-10.8434280832325	6.69082599517206	0.6870430351483	3.93675771601739	-0.289142345497066	8.27560557339311	2.485434147997	7.68135772634729	0.546926829616861	-7.00919313334529	2.99249563064731	3.85165581426764	3.71076650926867
29	6.73001287060798	5.01331457416625	1	2.7290678349319	1.83875920736574	6.07559262512438	1.07491198670187	1.90948305138323	3.34661541227739	1.36331485304354	4.71430952915655	1.74326452467005	2.29200244043976	6.52054662361798	2.94404589255453	4.76595227906652	2.45178930707948	1	1	1	1	3.70189712563095	3.66758529216158	-1.07366621707156	-11.2004662334728	6.71748468223706	1.2921220941599	4.48858566919679	1.74528563020549	-8.64945880731331	-6.84227596067166	1.4395300822005	-8.06648724825688	-3.66476375111136	-1.04896649944864	1.14333527069312	-2.36125031536301	11.2951974023143	-9.06255600145368	6.75227949824162	6.09938657008276	0.400988729318965	-0.0381274863696938	4.25666345365065	-5.57749356599372	-4.69449383683645	-3.612110098208	3.34059143268333	-1.3956528905499
30	4.02457959259412	6.4282158399269	4.97561785657959	1.63814535425439	5.5349228521692	6.24726525826356	1.36460088438957	2.44028778042679	7	6.63562628997276	1.31664761850217	4.8092638536833	5.03040778280032	7	6.43806364953454	4.23621285332441	5.61038141199864	2.48931903235391	2.58240561403879	5.15968309512693	3.44704022786051	1.73396449900354	3.5215801229316	1.74541031741688	-9.53868287410239	-1.46234134949532	-4.69485685633216	2.24282235119201	6.05435632420842	-10.5829926738216	-7.47225788358712	-3.2360121150841	-4.50659858793141	5.92673836433087	-7.08774864972543	5.99325425713056	2.28443928201649	8.81925426969381	6.39076921647368	8.93855712665176	-2.69173308185854	0.408583064195815	7.88145001821026	7.30161993116461	-8.03794885204353	-10.0392771869344	-0.153904035023096	-0.632860970261498	0.543903050213833
31	5.91062507149444	1.99968255024564	1.99613790597306	3.25503317423775	7	5.95706893855383	3.92764289903726	5.34107044051919	4.65119128578037	4.94907287384604	2.6438029213403	6.97186901800903	6.95139967003019	3.12575443126329	6.75746949519081	4.10954027310271	6.20453651851067	2.60937020576457	4.90195709516719	3.66779684051635	3.54416509333398	1.66819368050107	1.54660725833696	6.44731696479352	-4.67061309194055	-8.05035757670106	-3.88602203769475	1.10860621973296	0.552868072092656	6.76387074851074	-15.3490455112654	0.553443755775474	-8.00236570578066	8.61286582678762	-10.4604277045538	5.53065655318529	-9.46486228810755	1.25003434564222	2.92426118206585	2.7539836641431	-5.32751361591966	4.54937917468212	6.45558861452278	6.42799708146604	-3.64136416354043	-4.81312395402255	2.96242135400316	2.13084160238587	5.35073285879849
32	2.66492670896249	4.35984696343259	1	2.86493760527293	3.10073587018619	7	2.13675939834891	6.52474514524488	5.18051960688486	6.75565249363551	4.07513888059692	4.04840320763572	6.07048952958005	3.58206712239309	4.56696582872085	4.0248171473907	1.17963701969122	3.68402439318962	2.26557842196321	3.83529278971645	2.12589710136226	5.53614774121661	2.08431424618916	6.53875051530465	-3.279604138628	-4.00005577138003	-0.693441451468334	3.00287437371311	-4.95950437230503	4.15273357021534	-13.1309185070451	0.885871034724574	0.453796490599026	3.78320558837168	-6.15845398823278	1.86031245192556	-6.44364031176992	4.74784002764473	4.24785971468733	5.73420848181046	3.45665431787612	6.0990652480788	4.05551238103164	6.65156706154646	-1.99820096432781	-1.19933837917036	4.64851415782124	1.61443209569707	-0.750711261551437
33	4.89597278444346	3.22888396779295	2.48776329342384	2.32109627784956	1.24793750520209	4.60567404383065	1.1735620227209	4.16824696263121	3.49176854914851	6.42868052736206	1.18969033580708	3.58619147141176	7	1.72583312805089	5.20989495093427	5.1599721606321	1.69243794468263	4.7046429670887	5.76154405577267	5.40423837315206	3.89598652497249	3.97745268300193	2.28261767115397	1.2785122670774	-5.42978032245764	8.55971143984894	0.71540414341028	-0.0665847718583134	-4.50534647049664	-6.20376001857071	-3.0680458515694	1.15441441022029	-15.2626117720399	2.1745853121671	-4.51338303129595	-0.837878485204621	-5.15673959733058	11.4462519411568	-5.77937321250554	1.90863403750052	6.64379917915484	7.20277709652649	7.26065540206112	8.50163738664658	-4.77788336216437	-3.88452805407517	4.28919776710374	0.710911975667104	0.646496657982446
34	5.40596659751319	1.26417196346945	6.0212713845856	3.14310625681768	4.23625895982478	2.18706347881484	4.45021845615193	4.07997361717309	2.28472466538254	6.89114551822677	1.33354050126105	6.39195447043709	2.97366404010036	5.75309722099018	3.29603515087679	2.1557737065962	1	2.81794660304069	1.54140178817033	7	2.64400751886443	2.87787851189434	2.01863735579039	1.92366996759262	-7.33458904166096	3.3659993984733	2.07193373011941	0.62488800167462	-3.71100812651056	-6.45109746142881	-8.68352952076502	1.98586904070728	-3.56619109475598	-1.6399128445755	-2.02251476643957	3.29936248579198	-3.74389346587864	14.1221422953967	1.40409323848586	-1.92311905306209	-4.16373553034142	0.0374428088594718	1.84941407742278	2.12552587869714	-4.34051781768532	-5.07272186981293	2.21545739708157	1.28818010542451	2.42407691959857
35	4.36032849510489	1.77523333246317	3.7701710258317	3.20696041956128	2.00529151016254	5.99232477025714	1	5.78306528399222	1.74749822329352	5.50748938985113	5.95542012361367	3.79013942961329	7	5.05644149767782	4.89368354722213	3.77076515956419	1.01394931064997	2.35965051622432	5.64431599565173	4.1126340750234	4.06260282842265	4.71179924684643	1.14112404308164	-0.503642573090091	-3.07495498012881	8.74053983965734	-0.765650112096365	-0.999244972060125	-2.19090546445342	-5.41188692572332	-2.28563057249304	2.68136004258625	-12.6436313493001	1.71631951098342	-5.07758771617654	0.899782732763164	-4.6467244329687	12.651072638022	-7.77256211687341	2.18971479473131	7.02658193567219	7.6224139330364	5.65968613069766	5.09819148592565	-3.49245532400348	-3.40876971254287	0.691138968600705	2.70767397371537	4.71574842691976
36	6.71358568864042	3.14110943546071	1.55989603466258	5.39667645105107	5.764580215267	3.00614739049716	1.78377255509862	7	1.45994837420933	2.83996482081361	1.78011740306278	2.6391954754586	7	2.07496323805141	5.72765853124731	6.10357158078063	1.34939288196417	4.10455663739635	3.77724204570701	3.18076084948971	4.71063502133318	3.43931505888038	1	5.83938073038388	-4.52429279364996	-7.41492614999673	-3.85410033617191	0.504061245070422	-0.256775264715082	8.84754536452798	-16.1635792243356	0.684275014018453	-5.96913607449654	7.8592171123685	-9.40300753497238	6.99680129258942	-14.0237562117956	1.09099198474253	4.2100537324009	3.19980563485893	-4.09426546442291	2.51624594590953	5.78699594766988	2.6907338193348	-4.90612884090521	-0.880195197966754	-0.812550370914848	4.27032167766505	0.554534623602615
37	3.32176220989772	5.84375782042251	5.1720283004837	5.86187249221286	2.88691013609227	6.72149727726413	1	1.70582911239879	2.06146426388516	3.10344317076912	2.20800917345285	3.64750666172851	3.66134230185144	2.93473503417527	2.66882383332944	4.5656342119245	1.56575997906256	3.5329674818039	4.74849309067906	2.90210726030882	3.32210441959488	2.03189639076222	1.13956781739815	3.80550081004961	-2.93276826911444	-3.49488728439403	1.31472615036075	-0.871220243817641	-5.33580828671787	9.19577852395815	-9.4440039501982	4.30957267573517	-2.17077159655997	1.82954938175046	-4.92460737298983	4.87805121472829	-7.1812914389362	9.21756231098067	2.92712782901277	1.31066099904377	1.58200377014112	6.49116438411454	4.68895687778721	7.1322903846361	-4.25874173180854	-4.91290210629015	5.07686157924662	2.59084333583137	8.35331482754566
38	6.11270321637995	4.37121707504737	4.03047858368253	2.23660526812895	2.64618430788326	4.03795717600995	4.49927043480971	2.51659396476862	2.62938473756547	5.24579719792301	1.60114847878889	3.09934422289611	4.5344299760312	4.59796808195224	6.68962093628771	3.44850103675622	1.87477935992751	1.22045583031518	4.11749369112164	4.79260453488381	3.51360049870489	3.16670052063086	1.00179635896731	-0.635828028107544	-12.1633754347228	5.01269619126688	1.44904773528642	4.06582988623077	-1.21326771281457	-11.5775556983097	-7.92392052744983	3.44703517384186	-8.01325762836036	-5.61365254772513	-1.74535567587482	0.375744251495521	-2.21954064151503	11.4470486619166	-8.86434070874391	3.83281347713882	4.46341432972037	0.16363224941536	1.26801492557867	2.22435733753644	-5.22490693767311	-12.9982804273816	-1.27004370901455	0.252507318135116	1.85094557404489
39	5.40615946798971	2.37568801390668	1.79776397516842	2.95433332157841	1	6.34071843490855	1.13110485477893	4.66326730780023	4.12116203729686	4.77925877758183	1.83156381222867	1.36314772358018	4.17478412029059	5.81228004860953	6.22891939576264	4.71341579470878	2.56382622277391	2.97704095202634	2.00695937328796	4.33778072141708	1.50504569212422	3.19140769034099	3.45636135943898	1.14560960143305	-4.57267561617143	8.06595828423778	0.746191555350361	-0.370591078859678	-3.41202168261876	-6.5333410036235	-3.00105399593982	1.49787455311203	-15.2797073492872	2.63409514514782	-4.88756597807078	-0.791174034113586	-5.3209399885655	11.0073007478294	-6.9126671016905	1.29864058119482	6.75732145249582	6.58792814226061	6.75304116456984	5.48991315169845	-4.65301084256353	-6.03541096742059	2.89220229299287	0.234405641118132	-0.276908164577108
40	7	5.93902925785368	3.65112661501192	3.50284930089492	1.37984056264888	4.2392782877983	1.11194114524996	3.36994933118814	1.90532591115498	3.90116821856784	5.21320017270987	1.30176759664249	4.73199410904838	1	1.79631100052105	4.77536879897275	3.91177667366802	2.71113257938189	4.35576933574687	1.27240689509369	6.4960690548388	1	4.93193574113347	1.22444771872956	-9.80341207249596	8.25053721873254	2.18956119133918	6.69362933351804	-0.0585186820170291	-11.2710380407899	-7.53645846472523	0.472515453033261	-7.62633961232855	-2.54123655509756	-1.42337904307903	-3.0057435049819	-8.42950352998882	11.69263894256	-9.44786726666578	4.46170622805739	6.392224954149	-0.934109699459346	0.402155419527254	1.90398355588932	3.36858565859713	-3.36271012070486	4.54427793311867	0.742040123201881	0.392418639117241
41	5.78151861496992	1.82056254799826	2.08578691843067	1.90393908211587	1.41907963256892	7	1.03232969956566	4.22684189858252	4.39394121101962	3.71989606373792	1	3.78405660021073	3.37357670296108	6.47468462863334	5.33957538445383	2.68851582768896	3.96070332970354	5.84548069759137	1.82632375434544	5.051103110442	3.79343805894999	1	2.33157600775182	0.67699047567225	-5.20396397270641	8.27731896171047	-0.322480644875498	-0.628571289701821	-3.96308032960719	-5.28919360097536	-3.79417164678124	0.843047042654113	-15.2249092637894	2.56126089273455	-4.21112392674561	-0.687925889455078	-6.16814149668787	12.2820600123827	-5.2931419642159	1.40804399949016	6.51078482089959	7.23077767703833	8.02084260754089	8.302934214012	-3.7439100512184	-3.38495264875379	2.94745477392121	0.452180245676838	4.13416834232774
42	6.73390165546415	6.24206091041927	1.66728329731128	5.559723182063	3.48264605676389	6.2245278062132	2.97138299057294	1.40985342192812	2.93295584657732	5.90645424457972	3.14676615712012	2.07626819329541	2.7916027697542	1	5.26495560433022	5.72215418951015	2.72449308537801	4.87746648609013	2.60938872831232	3.04312721558739	2.28760570745751	1.98394727165776	3.58273550062036	3.38218865543024	-6.14695153856279	3.81401677442063	3.80258417124415	3.14495692495013	0.91641564044349	-5.68818536236988	-6.64796309230817	-0.428231169357897	-3.76668841682405	3.81116593984932	-4.07666772303459	3.60879093436493	3.88035489242941	14.3596268382817	8.22364208612866	5.08328492190424	-0.354506958764148	5.89080892745582	-0.797825531277949	3.89878313916766	-1.88985998827083	0.385340209422739	3.36339941747693	6.57421804774871	-0.46993380790195
43	5.96925871273053	1.70894310341392	1.68636735321588	6.42247496425212	3.93675747279144	7	4.69260868524972	7	5.03928020167325	1.65213409912991	3.7603143847629	4.03875594580722	5.73648669297116	1	5.2265058741222	4.40487911668226	2.22137702887178	4.5077641497776	7	2.94768950957815	7	5.82679089991735	3.54016015795422	5.71198541596845	-4.49628788191284	-7.71766057746632	-5.20209811067354	1.95018173034855	0.208192870162942	8.41701079504329	-16.765468268098	-0.899419098866606	-7.83597448981318	5.31274039195174	-10.8444266868206	5.29183486292285	-11.3361264390573	1.48130694546344	4.04706017813383	3.03684911898087	-4.99027615033422	2.62838767273092	5.91087672314077	9.70108413377725	1.55252347905243	-1.59389923886315	0.710106362674554	4.49172922596086	5.85001488826785
44	4.73895975052601	1	2.12530916011035	2.86083721355341	1.35580311885807	4.24214411363479	1	5.14677132530149	2.15887877725706	5.58917438172431	1	5.3445353800091	6.5671662624344	5.82587958294724	6.00354856144028	3.19499980208625	1.76122809755662	2.59510843687004	5.89799831003524	6.85985538243587	6.05989949080743	4.92424670177309	2.66327905076566	0.567065822126268	-2.86658727302756	8.49793632183198	-0.64859214250165	0.0992420544626232	-2.30265500412681	-5.81387553192011	-2.60003915406605	2.80499973142286	-12.8321316815793	1.40443738239084	-4.40502948021519	1.50685544825434	-5.18176238783209	12.7187483344193	-6.80274593256829	2.74337586891868	6.70889940406511	7.27073948012088	6.54400280143661	4.98250900893922	0.00267011317003218	-2.5315354622281	1.07833259888079	3.77210307041781	4.26704631352636
45	4.51301041601368	7	1	4.81068335648053	2.49922413795208	4.40532273034203	2.54978866769906	6.57674429832558	3.44761486621263	7	1.34906728306501	1.4049221834223	7	6.23542264211491	4.49699949492976	4.56623801820946	6.37548706948348	4.33468236249519	3.64181464169801	4.98087374208332	2.79342260204761	1.30999374736659	1.09087209446341	3.23056210709102	-5.25774992206955	4.84273633297869	4.31608267633905	4.30025253979295	1.34448023786667	-4.60101265790608	-6.42650697144971	0.240459513564204	-3.67419333721397	4.09872281378225	-4.95291614387786	5.28317185783999	2.7736179727305	14.3331616021266	8.01065423300667	5.81113035814872	-0.957377116554469	4.33791187422089	-1.18822319401715	1.25747792944819	-4.11454381750085	0.174904620254575	0.349623519482212	6.73274795494834	4.80326691538271
46	2.21071075144205	5.80742186707461	3.2176040532849	6.07678131154277	2.01980197290446	6.82918755030005	1.62570529594078	1	2.59663244518498	3.90834537730289	2.87817466292975	2.63996968850477	5.35584083239423	1.71135701306252	3.70791836350771	2.46148811034774	2.37238647137133	5.07509570829388	3.68284149636328	2.86197039390646	3.73163662473808	1.96119535921703	7	1.89293775526367	-3.44361116597371	-4.42301030708686	1.75795650505145	0.407222244244929	-6.60652572940845	8.05829199023025	-9.45074909096657	3.8379302898815	-1.88806525794107	3.74538367316811	-5.02589544319727	3.69918567660309	-9.86615661146447	8.26165066694774	2.44399916180851	0.524560660147746	-0.627769989199379	7.19155698897187	4.92254922692062	11.4087490281418	-1.73123297760444	-1.23024100492406	4.98861025319053	0.0822043625176237	9.95330786212091
47	6.29869716896102	3.8054659805284	2.96123933607559	2.35081945175626	1.98628076399049	6.14331743664877	1.83013267914986	1.2442244771298	6.43701828892765	6.70993955000824	2.37954855333979	3.76109776384289	2.86284685841962	4.6223084303349	6.76287599749271	4.19506716483434	4.10032410870604	2.34423129127495	2.96697478144516	6.56850279892716	1.85582076898489	2.38577244772532	1	0.326477414384414	-13.7678255019252	6.05464431847696	1.86415082008564	4.19888504411099	-0.274504113647944	-10.024477186379	-8.9130949431481	1.54340064519844	-9.92149212063192	-5.46306037353173	-2.50931787902111	-0.593001047206793	-4.16181745988468	11.1272787108614	-8.40064393951665	5.41399475161521	3.20976799064074	-0.828585777977615	-0.202620109614493	7.94373974469918	-7.77677379377432	-4.56960080123273	-2.03655903834814	2.98653494175971	4.41718122369481
48	1.69904288270449	6.69168610987004	2.62920764343777	4.55563791028378	2.88708234423586	3.04866048952451	2.99376120926043	7	5.41488944752878	3.91409866642425	4.19066369644705	1	6.80798479652481	3.74128857865007	6.62159694761018	5.83428073287421	3.33498871891544	2.1490666688189	1	1.37572174995847	6.86231834509149	1.68285255958404	6.07397561766044	3.53691855393512	-0.594321544780001	-5.17630526611881	-0.376850827773811	1.88912995063501	-5.4582850128252	2.47107845323794	-20.7162674147828	6.76726600416619	1.16548923765335	0.393390276284359	-6.1102407264727	4.10001578466503	-8.11733092415626	7.84008716405489	-0.125595710854009	4.23429909261604	0.971051578794382	5.93172557468235	0.207176342530666	5.80307123677766	-4.73766041455806	0.721208592000644	3.91055609932669	0.296976371277845	4.12618031551144
49	6.75985599522551	2.74990170265265	1	5.71597765644866	6.18105122378463	7	4.15242909711566	6.67076713225156	3.43829818440725	3.54867362792391	2.53331354450762	7	7	2.59813417323261	5.4110120910432	2.2560202480896	4.00858703725206	4.43623710679931	4.71503095526706	3.17563697277547	4.70724960847513	2.79822611436498	1.44446441671102	5.27977419061623	-2.73813293463451	-11.1111637047553	-6.01106442640625	1.25035584728612	-0.779763411389872	5.80957674149399	-17.0421561590904	0.108892176233991	-7.98999025529734	7.78179337672549	-8.10557719696765	5.13563059074738	-11.338580479829	1.27241462464388	2.58697755674208	1.68752076749305	-5.12049128497151	1.20927038923581	6.21689931177378	7.14384363834462	-3.45927148336823	-7.10444093073268	2.72970098627587	2.96724380966358	5.62255282848793
50	2.93936724152156	7	4.48577816974996	5.9347602233551	1.91744806060398	4.90261250507973	2.85320426528943	6.37168096036433	1	3.25626865103937	2.74953689415562	3.85366567355344	6.29993128542413	2.57379253685252	4.55857133067282	1.92689045721118	1.41469925705712	2.21684528239962	3.18430117288847	2.01665558785861	4.39421248559842	2.80599410405235	1	2.6183921770653	-3.53448006171029	-4.43600582131523	2.76221829800297	-1.76123077941018	-7.77321212182533	8.02432134439453	-9.91501343461822	4.1346103213938	-1.47759729189505	4.21320245884931	-7.39891725461499	4.61884289021327	-10.2585391194525	8.31496550803601	2.35302967375333	0.0588674725794044	-0.537001280974812	7.44740562650951	3.06637263883679	9.35846689451062	-2.95317310386018	-7.19702703935243	2.41573089538796	2.30728900413108	3.46196024700129
51	7	5.76305502946777	4.13064840291815	1	2.62858448630326	5.27274870962427	2.50629833110766	2.03853851903516	7	3.4476249733975	4.55778410278551	1.8445509065486	5.30550801486228	2.95364444598568	4.66014863967184	3.66879903651145	2.23875303178606	3.67586914541491	3.46073681324831	3.0146140083489	5.47674755623223	3.27089290508086	3.59629979031754	5.14416404341339	-5.98537517408453	-4.27896227744966	-8.37327723259717	2.38891333808342	-9.93100963548371	-3.69048891490223	-10.0117207042197	3.0588690475548	2.03094900464247	1.78173263604364	4.81246511412546	1.16224190858341	-9.22404455121218	9.98688650136279	-6.95453266551763	7.33742537611615	1.23323878832773	8.35939257536721	-3.34297727297874	5.46987977044361	-2.90083787594692	-5.12400655068937	13.1952479095959	-0.513822842261785	7.80562737432214
52	2.52307043669919	5.78583724405232	4.97997322491228	7	2.28009540424157	6.75403251242472	1	3.72553850659326	2.23933218999468	3.47908978486055	5.02250112920259	4.57780892082934	2.51110937806859	3.5460756340339	4.2793399830215	1	2.13242053546472	3.46504748619472	5.69983820370352	4.98841023687172	3.59136893796129	2.87245131205328	1.25898811587076	3.72875752694539	-4.06707571508701	-3.68900723242546	2.58822591541984	-1.62446995786333	-5.17916383185043	8.13216195802133	-10.5674785136623	5.26810714665665	-2.80366635934341	3.03102005069181	-4.7155987676839	3.62806870057881	-7.40898365182497	9.23374257479571	2.65756114614124	1.80578937940478	0.86968093649074	7.16108250995993	5.03645194743867	6.04059845097346	-5.82910948156603	-3.43668725647466	-6.71167842688251	2.5858549430123	-4.74800041705014
53	3.50664292835576	7	4.88247434946181	1.99411025091956	1.45357553923548	5.12296206307202	1.11689084923757	2.22845071602787	5.98036588160376	4.65331219864727	3.26479925050702	3.99167111728909	6.07562494972904	4.02138915816295	4.35248513111154	2.49069817113536	3.43417384843922	5.10684277748992	5.6940464054275	6.14770538338567	3.79435206387599	2.8219620596085	2.92555890811691	5.27326871570759	-4.01910451753576	-7.63119768590863	-0.267872544853026	-1.06741191831577	-4.29144025909755	2.28509100512506	-21.0313542305762	2.85217410529847	1.51059362840098	0.0496961451991863	-2.10518830724549	2.45859464490622	-8.97107724887348	6.20963326970249	1.86741561359729	5.4980391725985	-0.701477680621123	6.87099388759114	3.21136946739848	8.45201223227775	-0.692070268964063	-4.82021641001428	-4.23356895004118	3.4034274750061	1.7742477168231
54	2.80442044052057	5.7277830733691	2.37298244217233	7	2.69170579335663	6.08711457838229	2.24798502413009	1.50893384048009	1.99996243753198	2.96239787739717	4.04397454170345	2.39345800669392	5.22282392932697	2.23405284866927	4.63650509111447	1.21440752385887	2.67282859689022	5.42548104514702	3.53592841279005	2.68485311267909	2.45969521111428	3.16739974027791	7	1.23738087207399	-3.61677714687232	-4.06100564844834	2.64308393770997	0.222150834241106	-6.61155295922286	7.65077871466073	-8.52254750593123	4.32149535960984	-1.00062864330047	4.71744057285547	-4.58289531139127	4.56375111027301	-10.0807642464653	7.08894591955216	2.85573877618279	0.522041294939172	-0.831044418829152	7.46282088241243	4.09005490212989	11.6282472250615	-1.90836943433847	-2.14348634839956	3.96395971226497	2.30950043465177	9.9086279232616
55	4.41279313815491	2.03505059280044	1	7	7	5.66390372554302	7	6.46666138944149	1	4.72687374999618	1.30069193704062	3.22588096868071	5.14537533568474	1	1.59461566925668	2.64289505546993	3.51337020133714	5.09047243993915	3.72207712981939	6.10607727196317	2.71627580554575	5.53095047747848	3.94808007584648	5.60718220092071	-5.88637616209446	-6.90504067286019	-1.16879316529889	1.86631693749596	0.848587684026197	8.58161654726687	-14.9184062811333	-2.12689502875634	-6.22120093962538	6.64878654022256	-11.7584072744936	5.43731831202429	-14.1828698300848	-1.07505453217453	6.64114946433985	3.13521526767202	-6.88368522251354	8.26003333867188	4.52155471214893	8.96433070203446	-5.00185067649484	-5.3641349308954	3.14534905927853	-0.61347393017313	9.96012766729781
56	4.90650184577842	6.35916407998741	2.44140059363455	3.90027144244078	3.91690481275826	6.89258798095292	4.56855047099389	7	4.50045543267063	6.34672927193029	3.96671327809471	1	2.99092350031129	5.42239956196797	5.56438306512546	1.37891721809922	1.44811580077595	5.05228156335618	2.32519842563644	4.27195076566613	3.57999163530342	4.06911624816203	2.7050489100354	4.50450665262515	-5.36534576867393	4.75199480835819	4.30061449788607	2.95955710264003	0.64169920541988	-5.0497665283381	-5.54026491428287	-1.5177435609595	-3.89192387020146	5.18736294928456	-4.62567613044932	5.54452812964083	1.15956602755181	13.4846229327391	7.86743192343248	5.43910130526967	-0.00376449779419222	5.06693443562618	-1.31438450757337	9.1676282590709	-1.85213739094555	-10.2062680881544	-10.3600223379883	4.88789728256735	-2.26423964524543
57	7	5.28475597183908	2.12600380636464	3.10662846963873	1.61673995219101	2.2402251420045	2.04677346054877	5.02282760220633	3.025266293883	5.09614666614044	2.72016090574606	2.91197875340578	4.90478032734558	3.63717606772251	3.31042611393398	3.3148578870524	1.29718881579016	5.07349078363296	1.04195215165659	3.45708206742694	5.1814244103339	2.35876821031326	3.05435837075717	-1.04084302223433	-12.4538013794147	6.38170408610521	0.506965207169182	5.50318623730559	2.24533692201472	-9.79247279654332	-5.78936413284448	1.50498188037053	-6.78693808287083	-3.20691880671141	-3.02803010222998	1.16623746217407	-3.36446234266362	12.4929680679376	-8.73037307896812	5.82744516425295	4.08860574274479	0.314966719630225	0.924504293118245	4.1053405412544	-3.53727274904615	-2.76959968110717	1.96326895653174	2.1334661028487	0.238716051621429
58	3.02945630409754	7	3.60753753351721	1.4934254156224	1.57026026145057	5.35466336168773	4.16472665626512	4.0355321675563	1	5.26993420627248	2.28967799477479	4.06433272753512	3.83341670611755	4.775760233299	4.20857334418748	5.04511510982108	2.87989742316408	3.18239483369074	6.53851991530929	2.93206121345289	6.57214261731341	3.47588448035069	1	4.30934626591268	-1.43058697288192	-8.77480967874983	-0.41694438116865	-0.657638136630582	-2.86868677531668	3.28773744760396	-17.7671629829689	4.12748989910772	-1.00224819722668	0.447806981932535	-3.67986162415148	3.63708992893115	-10.9019460242633	7.07231161429652	1.88528382565616	3.53832523664435	-0.174086795841417	7.54561027141058	1.54466445217093	8.57946270294486	-0.591336763744626	-6.13118898658533	2.83393454393098	3.23363947621358	3.60780619566497
59	2.70971722743859	5.42908425652894	5.10465062497492	6.32751311736116	5.10083834587492	6.02201631237092	2.8474100327687	1.0329046914468	1.84385771024037	3.79669618045164	2.54710638800347	3.07677179746326	5.47611064025281	2.06128654012546	6.10351092131895	3.64446584528301	4.38692511432204	5.95168090366833	3.04206820557903	2.53078412431112	3.51286814511424	2.15262831740777	1	0.768023129269717	-5.66696872048512	-1.49329217055039	0.450772572173189	0.394350594445636	-1.31005679188652	-7.99425201642622	-10.2665602838451	-0.0660054306778616	-5.3209744970404	7.73474742561252	-5.93514508314602	4.25505446040658	-3.92771458951912	7.85137161902607	7.12460945093472	3.13857632933476	0.531296127341344	3.52223660028852	6.49695928099225	5.93642052919706	-2.67688273428459	-1.88966177955701	3.08180082136641	4.96054519060592	-1.75512151246156
60	2.78986575696418	5.47823933490398	6.23717361070605	1.59644908427133	5.9635370134357	6.86576094302694	2.28172632235459	1.60040723313122	3.16934282839717	6.39103285655708	3.5391010235247	4.9749346543777	5.32900335841005	7	6.22302843325026	5.34257881189361	5.93371612225925	2.54981207565191	2.10568123463489	4.844852608521	2.75458734236182	2.64455895356828	1.84597735660773	3.47166620775673	-9.93492092180506	-1.91509368590732	-3.84653018662465	2.5214425836672	6.01486894833125	-9.30723230733255	-6.82199757167327	-0.679086357614812	-6.72167859699371	6.23245458348336	-7.21679766439136	5.23285086388243	2.46796584326908	8.29140701440027	7.49141587259605	8.62833205562828	-1.78526026995954	1.47356476041226	8.0646848882452	4.2634693497079	1.20959004824792	-14.4157454614007	-2.38485250365362	-1.18180994592053	5.23641031836437
61	3.29108183874201	1	5.77908641462936	6.17488493105712	3.32479126441175	5.83844493366618	1	2.81979966575517	5.14383685306963	3.02172764975685	2.16970741951512	1.2379094923398	6.13172718793479	7	6.07949959430893	6.02951446497389	4.20431531897658	4.62307708913166	6.96595121273819	5.94258678819546	3.22018618269534	4.77496783518082	1	6.84250393974037	-13.8133218632925	0.032863022272176	-3.18593907045153	5.19915112017994	-3.81675444848647	-6.1755212749011	-8.99127350061446	2.47611045121995	-4.21083111044577	3.98985376844575	-9.66482980971305	1.6713634775245	-2.0151185875234	10.1638161714353	1.87242306913406	7.87152272643592	4.07153892267904	-1.53697506255522	8.58588343784053	6.7200197652076	-3.62735378754243	-6.98125723036077	1.47059745197629	-2.21704797687079	3.45397010372797
62	7	5.96171342314334	1.29097456376183	4.71577919753775	2.90088960344754	5.9799583438741	2.98175544260447	5.55591266731599	2.21696753292796	5.23651461442574	4.15028750333673	4.44705822285432	4.02167749503681	3.82495347148857	5.11312573019606	5.28939103307875	3.70605697332642	2.17984096128915	6.89197950159472	4.08492909141645	7	1.01305365901389	1.69595203316112	2.04041713978937	-6.35027503250195	1.34994854711362	3.40919895471218	0.284316757131757	0.46265823219931	-4.89473718052743	-4.61769116829343	-1.24384313294593	-3.85757160799062	6.09259823355997	-6.1443948980117	5.38228465019348	3.42550624797094	11.886425007594	5.27049631831489	3.56000512847001	-1.49204834574902	6.29219017373692	2.09559199434496	11.1882285192032	-5.79450985102303	-6.84262752501862	-5.86953302470424	2.09947896465171	-0.462938168219958
63	7	2.94230618798513	4.14323499682874	4.62272431742436	3.50529989726154	6.10671406822915	1	7	4.32365601821013	4.75795306929492	3.5077451237527	1	4.25069659058107	5.02735561929139	4.95687085695117	2.28334855306656	3.85409225575542	1.52410960643524	1	5.09594807293726	2.43753811835412	2.76359105611488	2.1237420048244	5.94538122849149	-8.58524902481357	1.80636311371518	2.18390326565679	-1.67095524794513	-3.49791589957385	-3.38686560667256	-9.26416416098361	0.15076469167532	-11.1083726808801	1.35866061064872	1.04350007040988	-0.143155373112358	-4.0204472036168	14.6830384070586	-0.770331409818818	4.74377289877347	1.69154774764611	9.54901683660666	7.77560043829225	8.58119783051922	-4.77475759179823	-1.3680279614368	6.99067506344218	4.86407770544688	-1.53552581415754
64	7	5.43038226218793	2.00662215425603	2.83181169803848	2.38668375537239	6.08031882452583	3.34087809814372	2.01785975802035	2.73544236665134	3.60181305984462	2.1363156383858	7	5.66678829213768	1.91438446725957	5.63158053031903	4.82100169493381	3.60498108227158	6.9660044483732	4.19437314500049	5.26583831267985	2.51378094667656	3.8253521196679	7	1.71908666854798	-11.1795781856298	4.70748925014836	1.74257111861426	4.5067966034111	1.03864271771123	-10.6374651613179	-6.78505565225177	1.5142392671225	-6.8127730965079	-4.40693848013796	-1.61919650857484	0.514093376449249	-5.84265556018819	12.0298019027643	-8.61388997834618	3.60545867712308	6.06350559352325	-1.13044563104785	0.0698930578739313	1.85191241152902	-2.9269543007596	-4.22071733968542	4.86420015352121	2.09538319257614	-2.53416682433868
65	4.924278321638	3.63181460377111	1	6.24571138529391	7	6.62393960876664	1.87572062658717	5.30029002316758	4.65118855521324	2.73088477568641	2.41910391848709	3.56746494276916	5.68552558470354	1.17782515442777	3.54648665227359	1.5869349695513	1.56911379537384	4.23952101397201	3.78407020723917	4.62557331312379	1	3.59997148074684	2.99590599551507	2.40899656619221	-5.2070487842514	-5.74789698882547	-0.403553573442279	-1.28169724368933	2.57014677464525	8.17128979021779	-13.0521715205046	-2.54410129555898	-5.34873366544112	5.57794261866088	-12.9576974858031	7.06116408475536	-12.2414909827407	-2.00870113003024	7.43956950237935	1.5841076508115	-5.42051603533969	8.74368583296406	3.72858753973928	9.31682554675668	-4.07971850636369	-2.89929918358962	3.82296537267049	1.49109108481592	3.44730060679253
66	2.06572822537235	6.94025513002519	4.50934645232328	6.82481533401498	2.32364431055658	4.62913558157438	5.27975243743114	1	1.73735030144491	3.10287870760108	4.19888103539165	7	5.87532412635893	2.4700004632155	3.67799863527417	1.34109865915184	1	4.79805079574385	6.74216077241251	3.10639434777042	5.09491727534411	2.42568358780077	1.89577123783306	2.09580066620654	-3.18546086080681	-4.02574865414875	2.42809547508201	-0.872933814526645	-6.87437686253463	8.26023944356949	-9.31928963018501	4.26011486462198	-1.65254138162021	4.70161124657785	-6.07153498893455	4.41476576302845	-9.97428500894657	9.14669364853685	1.54291236971345	0.522026581642124	-0.245655804372384	6.75916582718234	3.10741162470235	9.53486140209829	-0.0832799606771335	-2.58774223684346	0.686510344579527	3.44957434638363	8.15455731215719
67	3.83001844798978	5.51177505796507	2.46745972448862	3.95240890210569	1	5.49658542255628	4.31887458815729	2.86090964530077	1.26277033696356	3.5573590690299	5.49991444267237	1.66742552702012	3.71034989255681	4.82224958629992	6.27624167707324	7	2.60088385106654	2.43006940411194	3.03749377378386	4.23373629991773	5.58996175109839	3.01853839939618	1	6.13628726815751	-2.14409505225036	-6.96869303299991	-3.37504788261332	0.91538857303154	-7.70609137222465	3.47482975279815	-18.8728136099587	3.24742743779421	0.937170741687635	2.95442453734391	-3.31521361940746	1.97439636587649	-8.77068342982882	7.72274410749423	3.19105199081535	0.91532019821928	1.752576746251	8.71795650475423	1.51181918731153	5.69179598542162	-7.36410257426035	-4.33209221039975	-0.205763983296695	0.733704481379142	2.01441419800569
68	7	4.96215871668844	1.93288450231962	1.88630495415985	2.21766146040188	6.234268367824	3.4841038286348	3.18880589956652	1	2.80336932754929	1	1.9671052951477	1.92274763719585	2.25568788450734	1	5.04011400024614	2.47907444700142	4.80807318902975	1.12696407624483	1.15212726921469	6.16267858993717	1.15283038615804	2.59487492629404	-0.635803686830499	-11.6832064675023	7.602140982516	1.9843361305124	5.20933614031927	1.97255689769564	-8.00744407539041	-7.01999937161631	3.06889968642096	-7.00298587593535	-2.96157198727547	-0.539648995342306	2.338155014528	-3.92772207349467	12.3659393352614	-8.26755329355391	5.98944364711482	5.43332895259972	0.289437650712225	-1.06028751057628	3.27363459394171	-1.45710448157066	-11.6468067393393	4.39129535682626	1.76836235683579	-0.400802623663502
69	5.80808643263505	7	3.66406464291016	2.34010015322944	5.8652948041656	5.80472066634949	2.87208868049958	5.6069862771338	2.07448723223675	4.90338093831214	3.13304775089833	1.73225485529138	6.87347809963004	1.44379779205253	4.66506742568858	4.85044848220842	1.77187443517786	1.65770945971456	1.25929490290984	5.52693848339439	7	3.09444530752252	2.47648649045123	-3.0593360000818	-6.08608676541242	-0.628733894170702	-2.53529000432411	1.43056819121739	3.13332997254642	-5.40822336946889	-7.61170412300372	1.22057297130432	-0.276833138932753	5.1595462979142	-6.43536701905847	1.98993851996042	2.36365793625071	10.1959600700791	6.90701305619654	3.59822565539712	-3.91292839970448	5.02590211464822	4.99845283722988	6.37555476705156	-1.50698271635288	-4.27937625300829	5.44285476002774	0.479512670494107	1.13213189108141
70	7	1.41703215363163	2.72211371390617	5.042619844502	3.27288739969672	6.02743604684041	1	5.53143076207387	6.14660204942886	4.85224434044904	1.49517135922406	1.78956220547088	4.32350078618668	1	5.41378447158978	1	4.42502094044827	5.05610106250406	6.65297651759914	6.22106981088481	3.83751531860656	5.26070732965868	1	4.71388419203981	-7.29416601650634	1.49293208368107	3.79096520760157	-1.59107801757681	-1.00250818638157	-4.48822566712314	-9.86429930989311	-0.848134477651683	-7.98543733582403	0.567231544230945	0.091882035946855	-0.773638099534067	-0.831080452292994	14.2973480483084	0.975710115364664	4.65131221339845	3.77433496091696	8.4388492078847	5.84435148002699	5.58862454175814	-1.93042828907792	-1.389375149196	-6.41314898433596	-0.512138283901794	2.20926006509397
71	2.9028816929409	6.60941624345569	1.77993163842155	3.25880903108594	1.59454215234023	4.35577227641739	2.04244655112817	2.99053403403734	5.07355730715249	5.62897365589093	2.96203068720504	2.56258471009081	6.46470026339371	1	6.65257740586423	2.07350852628068	1.24757682440258	5.72563710079079	7	7	6.21447032880098	4.80901344455801	1.93241744672515	5.39843374251337	-0.0579947927317308	-7.83761980314145	-0.838500725135253	1.53786203722675	-1.75489618719212	3.11790395850639	-20.057662326435	4.63440729993512	1.33358838920067	-0.0702073670344547	-4.94283556105364	2.81039121128863	-9.62874436798517	7.0700341478049	1.18436407089018	2.80571728533361	0.932506444192116	5.54014661543861	1.29273367825377	7.26539861198573	-5.77013040380776	-3.846362203496	4.29854307804756	2.42418705612643	3.55904900563113
72	2.55435432323281	2.81759301065677	1.96644491595618	2.48375313059815	1.6054686233761	5.33084669821307	3.49533916684547	4.83948208160279	1	4.04487594324128	3.22242816718694	4.31779836997758	5.44874057052577	4.26291032459044	6.65163593370644	4.18803217204612	1.57822623031185	4.87651357588881	2.57772998084885	3.45695927627094	5.5439528103192	3.99944670806737	4.65817245558082	6.52061440888804	1.70069104828184	-5.06846933855917	-1.79791623521636	0.874873227490366	-5.46170923175484	4.05672651997355	-14.0314922352625	2.43479078470051	0.822903171045364	1.26569039727111	-4.8828964750382	3.93551316038348	-7.18584537115553	7.82343153239396	6.41548098487265	5.18447765385542	3.13446663249026	7.86651005194342	4.40724964367172	7.32150682357992	-0.59894657804579	-5.71368257731311	3.07279128676779	2.73019973998831	6.47354946362133
73	3.37703407465531	4.38322912144143	1.34234738522957	1.40674930064396	2.95233605134129	1.98074332052426	2.6355606655296	3.5454659656824	6.71790913644165	2.38977930794369	3.00555113878722	1.28249846341155	3.44458388808854	5.34532743716872	6.08596930251113	6.39290228767538	3.52704167343549	4.30070214722307	1.09338184381691	2.96089787215646	1	3.06419058505929	1.37506053369014	5.11694101753573	-1.72959831906524	-6.09257740496075	-2.10482188737832	1.94243060138059	0.0232687142428329	2.77977373971439	-18.2292075093141	6.14417122615506	1.94614058448525	0.214948357017625	-3.9030202139341	2.25310848688054	-9.31421332316485	8.32793437261629	2.25380344988124	2.09392891650488	0.868071166896977	4.85343441823902	1.66964148897042	0.636135950238075	-5.86098124269053	-8.23588021129799	13.1549627546739	-1.2404072073756	0.651849709712932
74	7	3.21478559415153	3.4154966598426	4.53629938579742	1.53016548879202	3.68119963618948	1.27731428194391	6.00430401732011	2.59129462986045	3.64916964257422	4.93278478149451	1.12205333214354	7	1.50859797614645	5.89491487664729	6.21806093526224	1	1.53871051739185	4.00868227607019	6.90879008170227	5.50723327245531	3.22015082473331	1.08796839096808	6.57422604518945	-9.44565459372148	2.11668278767316	-0.615125892184568	1.27495198015598	-4.30726684156021	-1.24037418399018	-8.93123279441007	-1.4666964913798	-10.852336405329	2.42961849440221	1.77836471057778	-1.48806808611086	-4.35548238067071	12.4620083624203	0.95878092414762	7.34320740785469	5.77757517123516	8.50041151806615	4.47101612617146	4.06386337605458	-1.17463343226539	-5.59240691717829	3.64352425358726	3.3985381873384	2.84245221950349
75	3.07661119047135	4.78438575149462	5.58900859139683	1.97142715094623	3.50387978694022	2.36182203308061	1.42314310093461	6.29671062089721	5.83280587911416	6.26880597378512	3.01052820347216	7	3.57100262942753	3.29309954296682	2.4798025560847	4.35673981178128	1.15691989333477	1.53820809152081	2.69000934289623	3.44293223298235	7	3.54528760299552	1	1.81448266852934	-10.8315675201383	-0.689521224100584	-3.63518359343631	2.1146705085967	5.84134075776041	-8.24576407683129	-8.36573134607636	-2.08603407608298	-4.26170610984364	6.90927054085018	-7.12325909599539	5.91227029739714	-0.299832443043066	8.12644838152975	6.52517955671151	8.53366171215793	-1.86000146639766	1.30527146180978	7.56573395972566	4.84180379304905	-1.21142001743425	-12.4642307365043	-0.961811004668043	0.0518025129577024	3.72281742831958
76	5.69779254207928	4.24489985820149	4.29279292803177	3.01577733191319	2.94367161637118	2.52098071468425	3.43660385071672	1.62131524279819	2.86371527569127	3.94933979977368	5.42010104067287	5.25864242461684	7	2.51134353191362	5.40379678229095	3.59450486447264	1.43569249858112	2.49417023684079	4.40749152174805	7	3.09748833514845	2.48724241469464	4.49973185162343	5.22174483486245	-8.74384263014786	2.11745570401788	2.4445628092207	-1.23227483313686	-5.84176676915307	-1.50917531809883	-9.85193122029765	-1.04873071474286	-9.7120259103976	1.86299449926008	2.42816830279416	-2.41841649389693	-4.13638263866237	12.446859450666	0.719979456426175	3.73708577569218	4.09599716267535	9.27448662150233	5.53026830893204	0.220406740445588	-2.14031161594191	-4.38301913636452	2.51198084649919	3.52024572930784	-1.45500567764726
77	3.61287812478327	2.45685996087016	5.89308420678313	3.62685316503823	5.73262210993019	4.10629566454774	1.74658391469207	4.88848579040263	4.79043813523599	1.70219687724856	1.48095535433313	2.83653966874511	6.38811257776399	3.42677783301231	5.41423434150184	1	1	4.10898140810704	4.87356033077559	3.23076734534741	6.65550686313923	2.90582980491522	3.40333994684227	-0.993646006015265	-7.02932209198065	-2.60399411695885	0.169863240057913	3.77025168424208	4.18239645960842	-7.36645109121238	-8.25946307683335	1.92711165512898	-4.33195809424549	7.78183545475507	-3.68729730522018	1.01074057569842	-0.446884594837232	8.07894541001416	6.20430403319465	5.6624853671618	0.830057867016821	1.76149985562954	4.88657388745521	5.57659939320395	-2.80800145479091	-7.56182528485715	1.45033317190796	2.15491442669194	5.88220839745249
78	5.85117769548858	6.77434056986973	4.73207799443385	1	6.04459349404884	6.49458704659412	5.04224838461557	2.41463502015121	3.72712843520277	1	4.16687711828273	4.18729171266848	6.27680925187423	3.27561190167157	4.51290482267193	3.56162581027218	7	1.87674753904605	5.81646511398343	3.38290968172108	4.13280234083612	3.42487511340715	1.4215268835838	1.74660571901915	-4.01253022822238	2.50821364009834	0.665158265981438	-0.0275497632209168	-1.19674780127151	-8.06040792244713	-12.3552648666177	6.07197701465066	-0.679840095282792	2.53186274560766	-3.97998215066798	3.68027174895457	0.363345084558226	12.5585619100589	2.00977070070482	5.75792633683189	-5.04543953810209	0.169500774591951	4.81430453218491	4.68261927056956	-1.30490659584742	-4.03988708782579	1.70312068957971	2.2443743404294	10.6479636195871
79	1.25376644231168	2.61903370441805	5.34683486756824	6.34524300239251	6.81023015500161	5.42854618573122	3.10033054830686	6.21324086361085	2.29336904960837	3.80470927882379	6.73147754428255	3.34830669415213	6.27130450750559	2.36890168617728	2.03781802270186	3.83335566950705	1	5.44754290559723	4.69055371800936	6.21159018370073	6.28712211330912	2.77711001045923	1	-0.564869623121859	-7.96963371475624	0.0537273485000943	-2.54431256606595	0.311078440001587	4.97784436359831	-5.74673047221609	-5.94675703561299	0.0980350515118227	-4.69038037235267	6.80130376327878	-7.29655370754643	0.422041685009768	0.219141261195512	6.35789917114512	9.2343221354745	5.7081129714896	0.90970122446151	2.3775687402389	7.56856284995832	5.89392328159688	2.60694276822709	-3.96213894184346	5.46122663417228	-0.108799246376145	7.16018483533476
80	3.58350583125426	7	1	2.63680654987423	2.57774667295575	5.17774573412521	4.83901286710001	5.73174722882007	6.08049350785642	3.7617092773908	2.96199638691356	1	5.67718938183115	1	6.1630982503768	4.56503210330816	4.52668943616204	3.24371861406874	2.05331933980594	5.20484885265973	2.90926652119377	6.21364142956814	1.68751156160238	4.85789426106404	-0.22212168590207	-6.41059367692733	-0.56837797230708	0.870812156508271	-0.418580223112853	2.99951373473224	-19.2329542966323	4.77109005702139	1.98521570900839	1.05320968536569	-4.20028691365356	3.59275132156355	-9.23543834270573	7.62004946451599	1.91704877826556	3.37189414408573	1.23172730444808	6.05290153754272	1.73844364109183	2.95993931599781	3.25710333966335	-6.85364984256708	1.76816777841621	-0.022109755136656	0.880436455196195
81	4.44977318462407	6.92987619578987	3.80984919797903	2.15552236071727	5.60263144526382	4.98896905775132	1.85938035142793	6.84735420296344	1.37274208453734	6.06493058278377	2.77348227002865	1.65734239145705	6.99556624202873	1	1	5.26849576399282	1.41672352110601	1.08011853398932	5.07465208418295	5.91582521046537	6.90354943547377	3.91910963125638	1.89587846595636	-2.80965400132882	-5.79942315547727	-0.916946441436709	-2.36962515021847	1.05397683585323	2.76859955053161	-6.43689778634372	-7.9601367597119	0.575743022664585	-1.21151257850909	5.63503155366737	-6.87377156969078	2.58018508922205	2.46649286611926	10.6918851191578	7.61086708366458	4.12147632900871	-2.84226458017356	4.68804004872982	4.64978674722227	10.2687246103757	-1.46053002711477	-5.20681175099593	6.42492925875638	1.07923839954859	4.46598592049101
82	3.22747527711484	4.00102257376277	6.00739970981443	6.51963243232052	4.83262083044501	2.56906481330704	2.81204261774495	3.07282255456728	3.53949557379698	2.10088444391216	3.66039183471114	2.51765790069303	3.27733668720927	2.47511142875007	6.11291546700003	2.91669559184846	3.76504400612291	1	7	2.97381472589903	7	2.97743803696961	1.85630831263937	7.40744631214993	-0.18736185223834	-7.66666789525708	-0.0200349568025926	2.83550290271922	-4.16177556878324	3.86990394616088	-16.9403386285354	0.317787684933811	-1.02094138883244	-2.28863789478372	-6.61772130659098	7.35324274480917	-9.54041601008215	10.6243047382513	1.86041743701496	5.46751445942884	-0.566186804518368	9.91732234641703	3.15493281674551	5.16609709162776	-3.10874632901766	-2.25092789830876	-0.611340788388259	-0.784973560987284	-0.993988304387257
83	4.3440708471429	5.72457135857289	3.45913882006822	2.37040209878726	1	6.10418185223166	5.57234532804132	2.56715041286204	4.14912004776058	4.10695400524719	2.09636588809559	2.5565497380968	5.30068630333148	5.53058960951706	6.5588336096907	5.09340032221418	6.48572621651963	6.42482792419524	4.54794191495908	2.2348830149072	5.58632801816531	3.62724329607597	1.48955820182243	7.18208258052371	-0.92218885457616	-6.7568222254819	-1.86894228576666	0.803571531932118	-5.89053651425797	2.44286837163842	-18.1605487178728	2.32748884786422	0.330351206904804	2.46981102547936	-4.31527779926229	2.51708107932024	-8.68517074523767	7.59844146752335	2.70897481679502	1.0829360180865	1.64419218492952	8.24485567886435	1.09555534205172	2.00187218542107	-7.63335392266414	-9.78772034885377	-6.93435418786681	-0.379497743751863	3.30577431480796
84	7	6.04452843920324	2.38137962462298	2.69857810242577	1	6.14383167697779	2.41694460964265	3.57829252330793	1.72962049549646	3.61404464613053	4.76620779277081	1.14105909077746	4.4982205603018	1.856224809144	1.47491859049969	3.04940527084046	3.46444830385629	1.65167257909814	3.90158112251121	1.51825358650901	7	2.16227182827047	3.59513027125494	0.445444012525412	-9.16782152374934	8.16161022475507	3.05952739496054	5.28434486104744	0.556391195373547	-11.85344828854	-6.68478881378282	0.691258577686425	-7.0379506845479	-1.82927470622313	-0.748630444368466	-2.90525624412564	-7.93595867258368	11.4785794656264	-9.45236437759896	5.46775236579498	4.35405587982054	-0.499115417191267	0.532914077160092	3.00662597038665	3.14662055071896	-4.51942687117816	-3.02635655636102	0.577230442539425	0.761313337372605
85	6.38325607783153	4.45028552064456	6.31455804582184	4.12746185009054	1.75555473498373	2.60547789533928	5.52333267578576	2.21050486468377	4.00933059818736	3.97868330569941	4.65206391853973	5.29115531643891	4.02310680177296	3.07890186858696	3.86882592368844	5.6362006567115	1.3207660366038	2.42257324849634	7	7	4.6759628600722	4.17093595798299	1.47587663220722	5.83351832492794	-8.52841725325615	2.03421654703224	2.22353398050885	-0.734465583185234	-5.36007947110621	-1.61851287304725	-9.33459607795421	-0.904828807316071	-10.1079719162248	0.731546218820363	2.29842608822502	-0.320104612134237	-3.41737706630716	12.0043659452359	0.666907244029504	4.203506338272	4.46184275489324	9.70152378200867	5.52235631393865	3.81798081492773	1.07937733189016	-4.72051462293122	1.38724175896993	3.5636581970202	9.49950845170382
86	1.12468318595135	5.24110671283369	1	4.41329910819083	2.26085887313085	5.5180720383742	4.40790127380971	2.79513574691567	1	5.46007420299131	1.33888412930332	2.20164652507719	6.80655447557977	1.03485061448726	3.04756176980382	4.92641090913047	5.74571713044345	1	6.19613609038585	1	5.86933823119457	3.12042843114279	2.05291002778719	4.51547190415385	-0.364027861806645	-5.82530898901893	0.212501908300573	2.09589977682867	-4.38512214893794	2.20919465652839	-18.0819006145663	5.49062797889125	1.59798960010829	1.31626226097584	-6.95889655007244	5.04288406844857	-9.53672417832818	7.80910197324386	-0.842996606729268	5.10086902918742	0.469919307748852	6.961285011462	-0.762767988271744	4.33100940802352	-1.53767692658227	-5.00135930220052	-7.23710596320279	-1.71482621912795	5.91343036302532
87	3.73383786497866	5.90980718845813	5.72463935740845	6.03806162163739	1.89511797877269	6.10321876449195	6.23774396009939	5.08069710346856	4.45148329563385	4.83032735529873	1	1.41540786641769	5.8466867930913	3.78689234632223	4.41846527820702	5.86737376541067	4.7872453680994	1.96050343978466	4.65759772114395	5.02759803489709	6.56049754094361	2.27211428613655	4.02949098778285	5.21748710733716	-6.30097439615805	-4.97150806338736	1.55294705549922	-2.21557578618425	-6.17659801914518	8.80260775240251	-12.9268745977229	5.55219801410398	-3.03180321867405	1.6194338644149	-5.33266773282559	3.10110581526245	-10.3527331966286	8.28196943351281	0.941314076086231	1.90714061443254	-1.0808651190483	6.98152780706375	5.2391509550114	9.92342225600407	-3.90052748715004	-2.57931981907884	-6.40687926295592	6.57578640196786	10.1633104005697
88	5.42051880813193	3.15539092894746	2.59440572643878	3.77649664946558	2.48438099649155	5.51214108252721	3.33946396137879	4.08537777968516	3.94195380790873	5.2500179159148	5.0538515571449	1.0731687035487	2.44650281879499	6.42666860115915	5.60810133827958	5.57087448277605	5.56424942036245	5.33115744545563	2.93420420823835	2.58920222605398	4.53574293430035	1.17996893599577	1.71341425038075	3.30208708850362	-5.1203297687566	15.0597317521348	-9.35735340335396	6.6753466791248	-2.26436627821055	-0.0554830871487391	-10.880203822357	2.74440165724153	-3.70530453893235	-8.95394731915088	0.912532490142397	3.64552983366687	-6.90049238999359	0.468054916200653	5.00556337320706	3.90134909516697	-1.63902429678999	2.85211837836173	-6.713244273235	3.62560006368732	-7.36587890956397	-11.2900819180907	-6.45448227301116	2.47055134939481	4.20380968830332
89	2.92568151845507	1.1202294373395	3.41519964425685	2.44463703268734	5.64936919605997	5.86075980938743	2.70552439022609	3.94957225746273	2.56641049280606	4.21883866389501	6.09240535006221	1.76043469962466	1.40288183831154	3.34769191833209	4.83883602503825	4.53329497356425	7	6.2090688436849	4.12832284339849	3.60356792839947	2.32018823374914	2.62292820063558	1.1795629400734	3.61561544069399	-0.635886299114114	4.37059464468298	-9.62922240981831	7.05370627429687	-1.04044214901597	-9.26222052159228	3.61281903122616	3.29009789657732	10.6546223714504	-9.76849126740104	-4.57981773082567	1.39263691234678	-6.26430947554156	-4.56640804962088	9.18584449967966	4.32957848104175	-3.16492402426195	7.25605409501442	-7.17943088631791	3.22985955111613	0.782278723484191	-8.08716123785332	-6.14668786425691	4.12900783434232	3.60538850234813
90	1.68882529970832	1.29431952727147	1	2.85020851973681	7	7	3.44951147479231	4.54594458168138	4.57666937794633	5.49712360174329	3.53012790508151	4.13801654975694	3.26027763668232	1.95990618285161	2.48197860140055	3.80135563564141	4.40935399299665	4.15070238672352	6.99116382578739	2.83321820863455	1	4.21330086862771	2.73068295634759	3.33503166341159	-8.52310873239427	16.7028463176731	-9.60937266457093	2.99534578024421	-7.06298365578993	0.0977345272907237	-7.60451256978653	5.09358660297772	-3.92163823518687	-11.5264447863813	11.4374272829833	2.60207723235916	-10.2094426586646	1.15087323764054	3.97125996958338	3.93138600944143	2.54180712162623	-0.772479550404163	-2.48029047947677	9.78103756132453	-0.990316661712475	-3.50961092984666	3.68162287776525	1.30895082642897	5.21527450384166
91	3.65910804719253	1.87568791354551	3.82270756442592	1.99725701154699	4.46645888959216	4.40009231652961	5.23641214577883	2.88527050181899	3.65614321048589	5.35540247052649	2.67191978504971	1.94933202260369	3.73276644845382	5.69688007247913	5.80715612393537	3.89248632659567	6.28880747586549	5.64127995691312	3.94071300484206	3.10410627038015	6.05961338058188	2.0170643704367	4.47176758161832	4.504483093022	0.662095733418762	4.2962950961065	-14.0130389088458	6.63926854394502	-1.36659426061828	-7.79484190205752	5.65664568395532	4.36366008213355	11.399974233324	-11.0231231634213	-3.82865598626798	2.91106365555127	-6.5093024445268	-5.07755281645135	8.10554418047647	4.70443937468323	-6.48614215047084	6.67961667757012	-8.37948606592456	2.72450943914797	-0.0431118351548667	1.2473339757892	1.54843302175823	3.61323358724403	3.80968012790088
92	4.96105307906028	3.22358675185087	1.68314000926613	3.59966210145334	1	6.39034422714095	3.22305962576026	3.94546240419564	1.90396075779628	4.12511366758305	4.70909496347002	1.60664439890166	3.64777355693544	4.91309548745648	5.56101047036374	6.1188659607995	6.25053188889356	3.2159351451723	2.85334914897238	3.07661860219146	5.95158881542682	2.13776390284288	2.81960627794539	3.09622255028088	-4.12199334924858	14.6414090349223	-10.5602976230259	6.17385034117752	-2.79875127344161	1.43339562869835	-11.202017675549	1.85578228673011	-4.5074089565871	-7.99323145305238	0.941574629723748	3.43290827725961	-7.36346287907316	0.483978371864596	6.10849419737377	2.59592213733482	-0.975116876378419	1.6137387997517	-6.56340825025573	2.85453523850942	-7.77425863337362	-9.17487502748903	0.297971600797847	0.612610246371442	5.03318498430523
93	3.47006868352741	2.00797736272891	3.6395561665798	6.23525508891455	1	6.69004786731841	2.9022126415658	2.16994013863031	1	5.48580588309613	3.55679671930333	1.13650014392561	6.99240990428546	1	6.81586362335458	5.4313260794589	3.3454094178234	5.32405999212703	4.12457750796089	2.25169234026147	1.97245065311452	5.49105216204932	6.3366362770563	2.41505373563977	-4.69937654319775	14.0201246627641	-7.06539941702846	3.61337419332373	-6.26448395964349	0.631910718433956	-11.1162788541632	5.97767179475112	-4.54155575867523	-10.3624452523206	0.685324758127286	4.7447889685857	-4.6400163666445	3.3846046895438	0.855399071082592	1.2931882317667	-0.523017768225426	-0.762044639927968	-0.150988785045717	8.81939963271546	-6.52148907509358	-2.36032307324248	-11.2236873463235	2.29126043299902	9.88016955951048
94	6.42448333404341	1.97846561667647	1.84927483799424	3.48229432163899	2.92290668967083	6.11242135299543	3.40888980687594	6.18344932872416	4.74963529194655	1.53078536364723	2.03062641891134	4.07805817569487	7	4.8330193374991	3.3747585503637	4.20054901472421	2.03412529254327	2.73920740342757	4.52343361358411	3.31731706640609	6.00503073574638	2.38046984388187	2.55369739331359	7.16054689833602	-10.5750908311288	15.4965482078234	-14.0186578616582	0.842556965273482	-6.99988862631861	-7.17283428356798	-10.0610361349289	0.904010763070991	-1.45024474835697	-6.70422728504067	10.1325964677991	2.34193330304698	-3.74806326014465	4.92422737205878	1.6075245849764	6.748842905707	-4.27920242577068	-0.997838165081615	-2.27150725855172	1.93152009416717	0.935660971809711	-1.33019518206417	-0.455029643911436	4.18994285085132	5.62697806743809
95	5.00065666690897	3.18167377235085	1.00742739040758	3.60638367709378	4.8834334737091	5.57262117306214	1.74595886881525	6.1680271916819	6.01120944615242	3.1791919170812	2.20650734105865	1	5.70322986447661	2.47513633609834	5.81223018589789	1.24684549260888	3.27630246958033	3.03186018790027	3.71080965982307	4.84095711882904	6.89468788999747	2.09786561693731	2.03642009889764	5.23089037392093	-7.74614439954028	14.084469069209	-8.22915933522532	1.58623591688342	-2.73668175420838	-4.48639023199515	-5.77149728936869	-1.46675354300022	-0.383902398150054	-10.2295201337349	10.1980495585498	3.28937319338842	-7.30716555900114	2.1592849344947	2.184079330059	6.80006793505443	-4.56987959008958	-2.42143117958723	-2.78177627408422	6.96268132087974	1.02617690369171	-5.38522801267071	5.83885259774944	2.89495708290854	-1.53378605523594
96	6.18943365417857	2.6247765010422	2.84943495165154	4.79126047071468	2.20028564383828	1	2.43816461522504	2.01563367984588	2.88923349776963	2.83944670547287	6.8588221259796	7	6.22573622827077	4.16157730223387	3.6216427013897	4.57388352255865	1.52099687999582	1.9519997293321	1.17045212496437	5.08214141786464	5.08586602323574	1.61040448051895	1.45917703730947	2.03686347340476	-5.32413464551942	13.6829907347962	-12.2879050090985	4.54890747416098	-1.93144384507126	3.15261533763594	-7.84867312982772	4.60786508101764	-2.75237636705899	-10.4305199757739	4.27279303636316	1.66211538891826	-6.27446883159212	1.3676006898134	1.88674686575152	2.6154575483583	-5.41397303360842	1.30737994541793	-3.37660113714323	4.79347593506736	-0.863104659089081	-6.37409452249455	5.51865033001728	2.00697209322799	1.44383884651586
97	3.45983810803748	3.32423402505969	3.13995713356953	6.17612376805854	2.93879597743546	4.650773180581	2.74854063459159	5.76044774825015	3.6506707120308	6.20304685768062	1.78095613781938	3.7855078754794	6.10853079796458	5.19480463696306	2.6508175780261	3.9345854515985	2.42280635051451	2.52099890268357	6.83132949953808	4.99123205510263	7	1	1.78692551028914	2.7690421776005	-4.44946041074618	16.0059253666379	-8.89771174710353	3.11175263719218	-2.82384543563649	1.36300795762767	-6.97573235175636	5.03174002184114	-3.52655685722445	-10.2786150171985	4.81499651310043	-0.122846708475394	-8.27402440211247	0.343990672753824	2.74372203920186	0.125384276441242	-3.42824603429522	1.0917775376587	-4.73499234595055	5.88270817793982	-3.44469575359964	-3.33168713392831	4.11321397646096	4.96472706677252	4.01747286239372
98	4.65133143398394	2.60592900713712	2.56667948618241	3.8758437452151	2.06504047715879	6.33146006125452	3.31918854780957	3.34485194512358	3.55505545008274	6.5941210810249	4.6037965888912	4.68627204370874	4.24600438174086	3.86766541658955	5.19881609814784	6.4772175715761	5.61545323395571	2.2816321521418	1.36850934852057	1.92664368542814	4.19932374252449	2.87330608085674	1.74883611154957	4.25999596214714	-4.16102825054706	15.9161184928665	-9.13515922753243	6.27936245120077	-2.38918548837446	-0.129313596008908	-9.78647767995708	3.73981802723731	-3.50479750394511	-8.34754050313029	1.17640430358219	4.26093152320977	-6.39405704958217	1.14244556875199	6.33613205471578	3.79532445015657	-0.957592116728048	3.0325082877882	-7.22311059642691	8.39445427782379	-6.85905422817755	-9.24977410544975	6.77121550147795	1.893901017535	5.21982300280817
99	5.1246127886365	2.82881454141909	2.45864041695596	5.27781606552277	1.74008635311585	6.91763186945744	3.71928857985992	2.10224099990014	4.98937733169189	6.09410783969523	4.02689752890441	6.09157351613061	6.15269804625869	2.31499343487917	6.00296337763439	3.31568373436819	5.07785372920418	3.10482649911022	2.76612277567843	6.68751679685017	6.819074134103	2.49122207484156	1.40672373989251	2.54327094172335	-4.00569853840622	16.0055244507457	-9.23976843862818	6.46688193160407	-3.30332401184827	0.714615422049755	-8.90082409539819	3.09339516727097	-4.71403513187363	-7.01189085604815	1.13744974065537	4.25270806203577	-5.78595833072926	0.297304075780763	5.50178572725331	4.1695244506124	0.23603808529458	1.5751817938236	-6.0339476730427	7.2968039751318	-1.64083975475389	-8.70401820527505	5.12333005271217	2.59238969712032	1.41584161654987
100	2.95115440533795	2.4046252813365	3.48897294777372	2.53574207554243	4.45935445179601	6.51749749612991	3.3044074492114	2.72907053370969	2.20804454674396	3.8436368653607	3.91166749823522	3.74518333265299	1.72194179441958	5.1460298677235	5.69468748836986	5.00918137963522	6.38186522726369	1.84786614004088	4.60509020483181	3.17120311435064	3.86247684720486	1.76107328249215	1	3.92017591395574	-1.02293368453048	5.62363574704586	-10.6776915992577	6.70167293671431	-2.20730825303149	-8.48899208632149	2.93262944566805	2.43454759733093	10.7864118826956	-10.0591788923575	-3.89685568551646	1.57987577227959	-7.25748421698668	-4.95148494668345	9.0138576795874	4.02511043271711	-3.44739762353154	6.62483411197958	-7.1411565037334	3.61742604386974	-7.18546764617805	-9.37428348541284	-6.71639853938543	5.51166537175624	4.14093259129221
101	6.08821314386568	1.63174370575566	2.16975555640896	4.08696355912768	2.9788206513162	5.18883780931859	3.36257441519158	6.67969619618163	5.28488331531713	3.15510985811329	4.58922938613125	2.10850797748796	7	5.37630281550433	3.84342779093373	4.22790304548017	1.48696388890387	3.16797626882086	5.04658309813544	3.37014051290692	6.07598650828639	2.89296825500508	1.76395873638335	7.69577202727601	-9.83853956552458	15.3113046149014	-13.6251571340815	-0.766824258688407	-6.66798454831798	-7.83825841606421	-9.77563471882557	-0.0594293486362554	-2.34879084204798	-6.26429751083783	10.4285517175652	2.75204094894591	-4.48439204740743	3.80785830053219	1.80122627533928	7.13301555115692	-4.58502362863188	-1.56617163332411	-2.23576259195516	4.25161494964232	1.51428106797945	-2.50900557305248	-0.249167248230731	5.48761248699441	7.13104795443456
102	4.35144906049036	3.83368638231268	2.95980811239395	2.6066647660098	1.22330119088267	5.96263252393019	3.51544848870679	4.67957407873577	4.54885642209917	6.45841712761232	3.36029381574791	1.47730711153379	2.36227415480329	3.89214669902434	5.1308563551476	6.90592684179166	6.34118858806815	5.48775055102991	2.79205427099869	2.33464332008093	4.05903709919733	2.58843578859338	2.09724630986636	3.49789328702853	-4.54796521313873	15.3997807810995	-9.63759620020383	6.05950703417165	-3.11303540250272	0.148164660391756	-9.39965763439073	3.3821051100266	-3.79642037604977	-7.98634033091916	0.933552791730897	3.66557248266721	-7.19313834290711	1.20771546876933	6.56234476393402	2.8629181061249	-0.619071894868901	3.02768858287585	-5.90238027550219	3.82737546581998	-7.00433732997503	-11.102660776286	-5.65005792712443	1.16524797151877	4.45657351659438
103	3.78224518596547	1	3.23047973446272	1.01553092459748	6.0772176991291	5.19578656524684	1.95192585390765	1.52324803049853	3.57825689583636	3.65221733866058	3.90928490429401	2.43145901480522	3.90157772723316	5.72036920452333	5.22610049246094	5.57485814469347	5.39800315783287	1.20155594375667	3.5043376504449	3.7738680766713	2.360818830129	2.75443780957048	1.34366700406591	4.85007304101888	-0.815808068713362	6.59701618326288	-13.4960058438666	6.75896387259127	-2.34831672273287	-7.71026043421656	3.21741859859265	2.14183817479114	11.6797741114297	-7.40834324949604	-5.11538751890482	-0.432638375652917	-8.42262554941497	-3.47954224436419	9.54994187642925	5.70600203522241	-5.63570260242053	8.1311408230848	-8.27139050042629	6.5717257790357	-6.93909469229841	-10.1275644578333	-3.05338843773943	0.834414074970723	3.69342871757232
104	3.37257804004001	2.21438685086871	4.12936615616283	4.69116385711742	1.03570735390516	6.09606300654625	2.14490052629568	2.0148060821984	1	5.82782597485774	4.15415353754991	2.23596472752277	6.28038134362938	1	6.73775070881309	3.79182681197753	1	4.73431707054845	4.34699043869962	1.86831365952889	1.23036928257586	4.8365319297074	6.50718353586338	1.86162010470762	-3.89642380206204	13.2803536513767	-8.44366412417631	3.18768465675923	-6.27241346954141	0.219471262963957	-13.0121246234137	5.97905273658075	-4.17098005813547	-10.6322888152985	0.695045255975868	4.34643468519448	-5.9512175971687	4.43251128320417	1.59192174411765	1.54515102895638	-0.236297635982529	-0.595093458129051	-1.3519399335974	8.71750314721254	-6.83369122204657	-2.99406820861658	-10.5047620337659	1.43510813619412	9.71637544544282
105	1.77554337529383	2.5405209878769	2.09093390382625	1	6.88738255499981	5.98260020494971	1	1.79183424652688	2.51334302541767	1.29216264800683	2.50278054284586	1	2.45922127544275	6.50986005180924	1	3.82271027252807	2.07044066655508	1.12099641166653	1	3.05182615885398	1.39551064364975	3.89384218827608	2.91202205999887	3.74365968089619	1.61718613165198	-0.184311670367894	-8.22321351179401	4.83650310337235	4.47122088043307	-8.03657749201455	4.31865715321708	6.71635077587378	7.67825715227662	-12.0165071290869	-10.939291585573	1.91403643619344	-14.9462038012757	-2.91502415062986	5.94781554244608	3.93282118033309	-7.49469900973625	7.06903125179988	-8.14825853175709	8.93355795808323	4.48626062191833	-3.64665241788633	3.68073138359559	4.31835988355083	3.69884368619584
106	3.26375159751451	2.60647061189176	1.62635253212639	4.93936315182053	2.11890716283998	5.05064253354356	4.08635969917121	5.98585854336678	1.4058331341177	6.64022896566908	1.56788750510424	5.19016964805231	6.97852696333864	4.89593792834561	4.56941017848816	3.58611937539007	2.30643244785977	1.73960755923353	3.92370392211804	5.95164388620817	7	1.60500462871467	1	3.56804851808355	-4.13849395108308	15.8700831451093	-9.70013940251387	2.62388096553628	-3.2035263103568	1.71367485197579	-4.78697350747959	5.98936856612909	-3.70724776996296	-11.9365445612865	4.28074549050148	-0.558841963744751	-7.11329647794919	0.141982769760152	1.92462363826217	1.01588606348331	-3.3723957344762	0.859435581670718	-2.78345918358379	2.93772962596278	0.169528969300455	-3.6329700778755	-0.800562833718546	4.1880563108819	4.26271611646875
107	3.30919614805793	2.17371586255409	2.18485587590606	6.98156793582607	3.02846702363634	4.58026892852307	4.06649174318044	7	3.22054072922092	6.02941987061244	1.93537152514089	5.68055641673604	6.81736024609172	6.30027392945811	2.13502008749971	4.33251618486258	3.62597917356391	3.30862352289926	6.45780164913173	5.19598198116362	5.82432256630825	1.54941558606757	2.53709025577631	3.12512497386319	-4.0597095444094	15.6199243028431	-9.13995297228464	2.21864923233013	-3.51173619990659	0.981448857927881	-5.72466610809396	5.32703641919575	-4.853025922802	-10.4654657089184	3.06949942006304	-0.669435790560717	-8.71569411813822	0.315113636700092	3.14465744599063	0.861405339680655	-2.84487362734161	1.55145372474411	-3.69328870083786	4.30609429826356	-0.321231024105784	-4.74378382500041	4.36277593482172	4.45988598157566	4.07627264406146
108	5.92831648903247	2.31195052135586	1.24666963659628	5.59135739872983	1	6.23033166570563	2.26189806843957	2.95928007834521	5.03160105095649	4.83723958004505	3.48370082562749	4.86715541690296	5.62983163821725	5.88394261532446	6.28065635990199	3.4386673439791	5.37662337912671	2.71916201179821	6.3877084800423	2.795440810079	6.51040614113626	1	1	3.36802236659557	-4.89476271259006	14.7424794085801	-8.77442060388129	6.71341145070442	-1.41273854780001	0.273206647641809	-8.3602911843844	2.7604853941442	-5.49281791972084	-6.9057097229227	1.0807487714895	4.89649176000913	-4.52956013880444	0.412839685147633	5.16906226972711	3.09948749168555	-1.16326470893776	1.31449533790262	-5.14825089314613	5.70793456959232	-2.16425948498059	-4.14456832984919	4.64736637431308	2.11792472920513	1.59679651835736
109	4.48876870360219	3.81536991589864	2.43098575632888	3.89092757950953	2.20586182566583	5.36000304094191	2.80185811916184	3.71267238069572	5.90789816567799	6.23060446022216	4.17721472147009	1.39934687334723	2.95123583891835	4.15832347564028	6.06443703531752	5.88527157484873	6.06467858015523	2.88626646832651	1	2.57518589019452	3.79385348391928	1.97739012407182	1.3072095333311	3.83771234516817	-4.58351557976728	15.730397911671	-9.72522361004477	6.77376565055683	-2.56814863418088	1.21174850221443	-8.83730630338424	3.45188807024	-3.80252841740742	-7.18502691852453	0.569636022220315	4.51198984179982	-6.15442837461271	1.57711742322056	6.15762926247198	4.34005179306696	-2.18584094918637	2.17323642426903	-6.73633757233309	3.0137835355664	-4.31228934852893	-8.8859249895469	-6.74313811657573	1.87613548241581	1.59413573289283
110	3.29707358198825	2.22518361563074	3.1084652448547	5.05620285759538	1.50730792962945	5.13814289759466	3.58113434119438	2.62399571176796	1.07304708788348	4.98781032489297	3.68327674176535	1	5.64691478169176	1.44027081639746	4.00924624529907	4.41411743237122	1.31225275015647	4.76193880720141	3.72799128232593	2.21347238291407	1.5000956568437	5.53927110714925	6.92204932428159	2.56999459921508	-4.07720052100444	13.1171365879866	-7.30821594851664	2.76598025541506	-5.35198990801667	0.437448512182327	-11.4476830635166	6.27746239651677	-3.64012411698976	-10.7142938135522	0.0824191299191602	4.62327586255528	-5.11152428489448	3.23161447772975	1.98917314180638	0.58127714399198	-0.41465257377872	-1.08964394699994	-1.19247338193017	8.48518831201933	-7.41894958453832	-2.74708733232557	-9.44718143624873	0.973366519332802	-2.30014303547223
111	3.54680394394125	1.25934279739981	3.47546994740754	3.64005288539343	1.42136637253813	6.13981752376952	2.0092357693724	1	1.43090791226979	5.57795203743025	1.95771746356481	1.72244215824578	4.47811970948552	2.61339082897725	5.69321248834883	5.13039682883579	2.79703939804249	3.81059580800414	3.38364173535855	1	2.48120113751872	4.18815293921157	6.17112812244976	2.93789248389919	-5.78401002876811	13.6336686598446	-7.48117685219322	3.75007536631963	-5.82743562493249	-1.79065984479693	-11.300243000417	6.27224024906403	-4.73069898240264	-10.062519328986	1.25956154156429	5.78260386934733	-4.63447542256473	3.4909723041105	2.10088717611991	2.16331871758091	-0.73588574710402	-0.660368578543601	-0.780409204254986	11.3225043607319	-7.90476140006432	-3.61173952101753	-8.37554209617334	0.177333317881408	-2.52784791293776
112	5.11944125695512	2.08931345570959	1.98399461524826	4.74665604926657	2.52337347496276	4.51332488326234	3.00872505506552	5.46304449127885	6.14738806686701	3.87235432689255	5.24527731462439	4.66594944116668	4.97071385365103	3.51355403767454	4.8575589599969	4.14828450839357	1.58113042736848	5.84141504713805	4.32170616166208	4.43583512263742	5.93971814505358	1.24521970755127	1.24903949371796	6.66075921505953	-5.81733266483631	12.844311868425	-11.1812791734228	4.42957182937639	-3.00415866387017	2.75863384781182	-6.29881613873873	5.08366459797396	-1.02196977994336	-10.7159967975399	5.20243008000237	1.19918123252721	-4.97244134191021	1.34626493294325	2.36606161764757	0.963882070838242	-2.90474469048548	0.731633265853444	-6.38182343564972	4.01687136023166	-0.586831991803423	-4.00447805544853	0.0823601852864271	3.3624508053394	3.98882365193576
113	3.8307804209528	2.20683609872605	3.28946654545286	4.32196613631021	6.13969120706577	5.68318784310702	1.72454775735496	6.87573534669395	5.05428237424245	6.93158231659249	2.50868054378837	4.49970584112858	5.0074692942263	5.02861929595085	4.35910580489429	4.4027430682725	1	5.89294696497865	6.73660269085649	5.44919593412175	2.02176984626282	5.87787026986895	2.27583163833946	7.92556294311389	-4.20949355751458	14.9928668539341	-11.2324075327659	2.3892352459408	-4.72887636610719	-3.47934825358444	-9.04774714797677	0.42674114840422	-4.37827880770281	-14.9323924371745	7.21697236887634	0.414594284399535	-10.9834848954544	2.15689450896679	2.20813700113344	3.76186342367555	-0.778449258036444	-2.22531628824792	-4.29787661732798	5.62352373981989	-2.52848247906721	-1.93528587315613	3.39943145463703	4.735749800327	-0.427035313913136
114	4.07455572000895	2.68895367199328	2.30262918637216	4.47669506398875	1.50528247688767	1.49931469912151	4.83080274762811	6.51444878554474	3.91463781380496	2.88543532571441	3.03094368276256	7	6.74975402738356	1	3.54368519858775	4.74109081972168	7	5.44625407008184	5.97789768861099	3.87930119301744	4.02488824530108	2.1050822130753	1.92587409653723	6.30302800905452	-6.95006414288647	11.0426253953414	-12.0298073469042	5.7152359277022	-1.80749727985903	3.16132495810448	-7.69908306227521	4.16090707612722	-1.03549229923242	-12.8050828590212	3.78063883437379	1.94869457397032	-6.10241378825629	0.683661305377001	5.52708128415748	1.52593314802841	-3.22292473600118	0.0935133176133696	-3.40138323898793	4.86687692742209	-1.61607384596621	-3.13137651115347	2.89976014453016	3.51457377149761	5.7633615987745
115	1.6105508596179	3.78114071925697	3.29238400125926	4.84506459016251	1.82349470156377	6.589800625146	2.83398723156294	7	3.39420540175914	5.50817178733576	2.79062377884941	1	6.56853086894566	1.96002775703718	1.15859305921592	4.99461194399	3.9625024654763	1	2.82295640477713	6.30505955652459	6.6133795131827	3.73398269177944	2.42769296152928	4.7377324692949	-6.42737592906448	13.1171380580854	-9.02357924579738	5.62392283256641	-6.33156781797094	-6.47062525166128	-7.43138135309079	0.356427020724341	-4.72391719123419	-11.8663942568605	4.80767440267764	0.168759304749015	-7.78804580202089	1.46954216339772	2.04433388965127	2.40507994607081	0.570360494737975	-0.248909314380726	-3.42291000554144	7.35699200865268	0.633030778264555	-6.11990388391681	1.70282582004831	4.19032265142366	0.972953312130556
116	1.14685535487735	2.78918306532233	1.63653927061985	1	6.67864076647012	6.9646185409799	3.39005165753727	2.0385163896847	1.42459023869753	4.02860316315538	4.53516310851932	2.06448737958056	1.77748475042196	1.03944835192728	1.05003566311717	5.58978332534698	3.30564383585427	1.23865554807087	1	4.90451740316581	1	2.24627082102962	2.34924754213873	3.18617583022823	2.78749328707185	-0.301829998050026	-8.80689401454556	5.17945922804778	4.92025316017159	-7.62574207139891	5.26431690295468	6.1905897988794	8.32287850354772	-13.0921748609585	-10.8352611508392	2.11487013424182	-13.8107392946787	-3.0874706414089	6.1888658449916	3.9417644545451	-8.3134795181578	6.16575344417829	-7.82933422710706	4.21280547347866	3.86940011392319	-4.47034164851663	-3.30644867202808	3.320610567854	3.19246478448364
117	1	4.25648714482656	1	1.79587655967019	6.71144200271464	4.06485128887664	2.75261583068142	4.26215421115442	6.55084801694999	6.20444845835867	2.87715095334779	3.27560110150015	5.04961357016206	3.45591412493946	3.00004278523387	3.06255310970811	3.46258384921089	2.46478297683867	3.79261671191608	5.02820150990859	7	3.53043518002157	3.05286214932099	5.64496233093313	-7.47614154994269	15.0021898056272	-13.0591219255461	4.19588208401565	-6.31551237038853	-2.14601709726798	-9.36711553741916	1.79254724686647	-2.73053499851671	-13.6666598551618	9.56942134133137	0.0194307298246131	-9.86345646986876	-0.270251171792884	1.4244378434437	4.66180923025931	-1.95139147395363	-1.19367085019838	-5.42890504149634	5.86105554578553	-1.95322362095252	-12.9597780805136	2.24196927431181	0.893257620367076	6.86053951281988
118	5.23527788565163	1.81539559675551	3.29953267786659	3.71168233499053	4.38296114156265	5.64967975350694	2.23848131570368	5.94590431601493	1	2.59170979782906	3.87040577800388	4.98528544995215	7	4.42637418874376	4.62926251010043	3.46721978309003	2.43037245186854	5.49593385072892	2.4168858756208	5.27602574898397	6.29564713999695	4.49681428757061	1.71805374818813	5.17053093556862	-9.85502559550963	11.7827554904572	-12.6849175391206	4.57212200097168	-1.91929430339176	-3.5674913490479	-5.22443094711064	0.721215557894562	-2.03552417591106	-12.1358147559969	13.139801173918	3.46008576950568	-9.70308580215853	0.380235785360981	-1.51487417560868	6.36607172419165	-2.31173373618151	-3.18976730303236	-3.75046060541583	4.13276902730221	-2.33721309730442	-2.17893667465508	14.4373862659662	4.02304915113348	0.820690246638617
119	3.6641538159446	3.36733615655166	1.17124509135994	3.90719126068531	5.88860116092436	6.23985486850142	1	6.90181888583683	4.17445643477926	2.60387038002293	1.73172810275872	1.54794785916093	5.0627957579397	2.19740650482963	5.86994255308909	1.45854124150615	2.6234337043165	4.9463077654997	4.28364928743633	5.16709727617849	6.72257533054579	2.39716344832935	1.90107890996055	4.60716097049241	-7.67838345559047	14.6980786650715	-8.72127450428888	1.7550597867171	-3.23137538018637	-3.34396057813574	-7.15425849371988	-0.982481966879781	-1.87586079009286	-11.0985481305414	9.5949615304415	1.97170801903286	-8.04966389473724	2.66063722652865	2.29894739712103	5.99144476510863	-4.51499928487672	-3.10145887024073	-3.302172968975	7.72052143855086	0.781823471422463	-2.21869178156348	-5.78365490760416	3.85369460509875	-1.25575975833292
120	2.60293385453298	2.64270165136239	2.4019241568707	1	5.39977984437672	7	2.4205031539472	6.4269377199087	3.55585122071887	6.47190345699526	2.44917181856941	1.30029991157852	7	5.15116887785064	3.7802947525534	4.93495399211047	2.9308780545213	2.7367471293481	2.60360155315197	3.2993471730097	1.71071538226434	2.50510115161947	2.77384018178018	10.9743163561221	-6.12197442327478	0.52993577213987	-18.6438484404953	0.232351146083129	-6.89523653515224	-3.12776490444283	-7.8024983994085	-0.436152683164991	5.22462574862316	-13.963978097169	-7.18227634145408	3.06863512548384	-16.2758826969243	-2.15982506656975	2.25687618943088	2.33636773661475	-1.51792384932155	2.79108642121627	4.40440551199437	7.05073422852016	-1.54452006447082	-1.30358232736531	5.36970361394916	0.668308133444855	-2.89424248128732
121	4.35959753713072	2.06059324215879	4.64542124946382	3.64958434596526	1.5034104819916	1.96188881546363	3.20559477217314	4.71630287148053	3.03251129467855	3.68976758001444	2.57018916485621	6.65778946928097	5.90292335068514	1.18370272242322	4.95323039949967	3.53954761983008	7	2.44656901341006	4.35245087342891	6.79927786437944	6.32775156147758	1.77756932281743	1.80204381583958	5.65967082150032	-3.33252544212309	13.9588222813816	-10.7398315484098	2.38158343436054	-2.93434696409548	0.727866716063467	-6.9268392848905	3.11145034486964	-1.92919584763149	-10.281354724687	3.03125904097169	3.09887037010044	-6.52102363774985	-1.48654763098711	3.28834064856369	3.59668368409472	-3.11242628813795	-0.0755797980188797	-3.13622886506497	1.26109290887192	-2.12906781718189	-6.33241593229466	6.19490477797788	3.75382422438402	-0.835450666014606
122	3.73886254622993	2.30319042098273	2.25614358675517	6.39884460409422	2.5446674123097	4.40704775020822	2.38351705632379	6.50429030329346	1.8328799936173	5.84498514969577	4.24330438034353	4.95493818372309	6.72722373590133	6.14392968109273	5.25297678358394	4.48135018914192	1.41268917730951	3.77687421824991	2.09178226662722	6.10189650805778	6.31821508776733	4.48661396301141	1	5.12646957287002	-3.55776626982189	14.8236525249453	-10.0174905717562	4.21582934168707	-2.58576851607284	1.07623395700548	-6.39698837731953	5.72735360089967	-3.40751253583935	-10.4627449028727	4.62693499769551	1.64230642014584	-6.76111306183929	0.395164039372489	2.19073334996783	0.935303161005657	-3.47791058593222	-0.209698092157533	-2.65784707069352	9.66683406138809	-1.05217027721668	-2.75734072547324	-1.48693584569927	3.27846275899599	4.82964025079815
123	4.10712545956554	2.0377467473059	3.07574730775143	7	5.19846576687116	4.34271294099539	5.00064031472463	5.55795491980991	2.43546702372532	4.37070269241088	3.92594761284971	1.33316679824707	3.17163099133917	3.89206381977061	4.09671852190993	4.47195251709443	1.90359114621974	2.65479754251387	3.19325204441687	5.18946317432846	6.01186203765063	6.29040802087867	1	4.99506583397231	-8.24033557205206	14.2518269364125	-11.8159668385927	4.21377053933508	-2.65119687608848	0.00222159052655349	-7.77977229320512	0.834951467588319	-2.43186657250676	-12.4262970256563	11.1387344838738	0.790285405142627	-6.65541363289805	3.47296565118282	1.78152907743643	5.70071247742755	0.104570297319588	-3.93596961704556	-2.2629187555195	-0.690322905415421	0.509876305760308	1.8024459408527	-0.542160026540199	5.91559026671623	0.294354301801389
124	1.04090450538998	1.32308415478469	2.08476353163945	3.08366990393633	1.354167519084	7	2.47554731956713	3.02141131384817	2.22399273136713	3.13575761180326	2.91524475841463	3.19141743142828	2.77676969196741	3.38561800069274	1.7843978458639	5.26759592500171	1.83311176645321	5.91220064618822	4.50745620127053	1.62410841077264	3.04437449206468	2.13293572268917	1.8442440431417	-0.366680892960075	1.21307740724979	10.5873230854655	-9.74452843265726	3.23561740740989	-8.36261729953444	-1.50247364058338	-12.2070019649397	4.06041514634959	-2.19123497169667	-10.1400334436054	-2.68616490220336	6.32621901937232	-4.68130472143966	0.588326404363528	-2.42170137599656	1.41766821216876	0.557940233465984	1.12240882590657	3.3082304586898	6.8587325129924	4.87451686183712	-2.25962438981672	-9.67581144225978	1.84890207488588	8.87840010267292
125	3.00419742910631	1	4.7178529662071	1	6.13081234842776	4.44077873718079	2.22244523404835	1.04111376867439	2.14474828194236	6.80529475309625	3.77759203208628	1	3.41080581751149	6.19480693867598	5.54001668033093	4.76438566025268	5.01390337163168	1.94841367487401	4.02356058013337	5.62862082474588	1.82547426824333	3.88821979567644	1.58705590750583	5.11578622481636	0.375636423542153	6.09494640444574	-13.4070860586723	6.68649835300681	-0.676208664972412	-8.71966229218842	3.35535717181014	3.3086161221128	11.0828416511153	-8.53846529731617	-5.10730370895708	0.116578481685634	-8.75352208071912	-4.4223477575249	9.07275902320507	5.21779868064416	-5.45645022255353	8.64866047549427	-9.44375420892226	0.887041690598584	-7.25538097731331	-10.4052324539866	-2.7812942137635	-0.188218206092838	3.11527133667061
126	4.51082801249744	3.10340622236879	2.36421874304223	1	3.4847416241073	6.3187902379739	3.08049583336402	4.24376901951949	7	2.08025044184062	3.01280914097522	1	1.35569261987776	5.95448416754989	3.47562162447259	5.60536528706895	1.47193791745692	1.6785526977482	2.49986297495709	3.78629543646014	1.66823247251553	2.35194269496478	2.01509768567082	9.75211088711845	-6.71348777448925	1.48111531017817	-18.6812462043641	0.592989461411653	-7.77945388025729	-2.50754861467098	-8.52620159401513	0.421971326870452	4.80146519898874	-12.9166214732922	-6.60575755088616	2.21836652554896	-16.1684578449697	-0.489035720051431	2.18394239260689	1.94842992724181	-1.45999842791019	2.38210063073524	3.22314360919519	7.0100591551832	-0.75160300404468	-3.13649264014522	4.85896703939023	0.775923519199287	-3.09323044130353
127	1.8646864720933	2.28611855694449	1	1.63277394109573	4.54457400160446	3.18894640489243	1	3.75870229947487	1.85362394860198	2.3017547762645	4.87732933571931	1.90749094481536	5.4318957613404	1.62347604101797	1.72753255626142	4.522450728413	3.31296238929574	2.15393326643233	1	1.41912755605132	6.94791065007024	1.98978542975006	3.77480699115321	4.98274883598188	3.59372456004684	-1.00891605988458	-9.05632955341749	4.93462578766639	3.69114273553968	-8.51583499459718	1.1633303847971	4.21716443160264	7.34678169264464	-11.9700735037931	-8.05338388321773	3.06123668189292	-13.1929632354549	-1.99643617335715	6.34018037139825	3.33950979476596	-7.8451688039742	5.94518219907816	-3.98771691180646	3.3145361422252	3.54001959526324	-5.31169331203491	4.81741133997781	-1.28533857969467	-0.134265343406519
128	4.77801328682531	2.13514996271746	1.33286830161094	1	3.76627051032162	7	2.97032820237819	5.00403734289661	2.87384277478679	5.07039584419208	3.30679550123497	2.15027680326465	3.76175019851581	5.32407073587943	4.9953491230025	4.94121933034275	1	2.1193833216168	3.61899985533757	5.31358981470733	5.37771465100528	1	3.72587261328553	10.4622226633081	-6.74662756119516	1.24980205721834	-17.552793779135	0.317522468333693	-6.83228048513177	-4.26538602025981	-8.41043942921064	1.47707272141844	4.51532893908801	-12.044647505589	-7.19906687540577	3.50831638530241	-14.9645811406495	-1.88984566756314	1.91453227246608	1.90270653619607	-2.2796040849627	4.14963982902811	4.29121271578613	9.02109650322396	-5.13074194164771	-8.92969743318468	6.20977355098951	1.38101928008435	1.76899399704701
129	4.03313778047232	4.22293897255142	1.65486356386755	6.14547837739255	4.14952646336649	7	2.87720662528879	5.77518563784793	2.40435798040225	6.26580390771595	4.72799023095284	1.87999910664509	2.77080398228177	3.47140059020227	5.55612206094311	4.4427515248389	3.52846559747296	5.6087304658371	7	4.29078833815555	4.8509727588969	2.19069319752517	1.80193621139698	5.66427801248754	-8.88805524102367	12.7655278587997	-13.1614655533426	1.78666691170448	-6.52915104065236	-7.22856922997611	-6.98218000570658	1.27999896271909	-2.21320927965681	-12.7992424818528	9.35009981843129	4.25019505268711	-5.85752316107888	3.37730252920418	2.29138826905409	7.86744734423751	-3.83028805812082	-2.17550113917956	-0.455094031556685	6.27133034924791	-3.61090148978127	-4.21039780505607	-3.72269184662533	3.8821625060452	6.54256380721928
130	5.95153926316442	2.66198592605794	3.38296897636403	4.21324973796661	3.09692373039859	6.61320689532785	4.13118002676376	6.07223508525406	5.05961245527319	3.24047275377928	3.61082299561687	4.15082733062091	4.54271869897506	3.19274268221712	4.95468738244046	4.22639707698917	1.59374499931125	4.76448824900733	6.15092156533495	2.47013321014815	7	6.40650474063505	2.16531407071373	7.19931347983708	-9.05948979393015	14.8499339597218	-13.4352538427279	1.64466464546973	-7.39104665385771	-7.63770857801571	-9.01043375237462	0.456925465901025	-1.58147201013911	-6.65178753891368	9.82995790517422	1.89932428452605	-5.32560496404238	3.44076253805571	3.10362598028288	6.16597847998604	-4.95547124201591	-2.14962838667903	-2.29369749341642	9.66796900436876	1.99080941796916	-3.9212184397335	1.59592922390886	3.69291757209096	5.30660633779113
131	3.08919512862663	3.04060920430652	3.0399650226926	6.19122021847279	1.87746402177143	4.23450885047106	2.07624803664736	6.38859315014592	3.11604666133922	6.7616911789867	1	4.84971771485526	6.53915639835804	4.20211348779682	5.7449076741644	4.14717452731142	2.1878889606526	2.32891532550881	4.78307751224808	5.07900145825932	4.60508446910862	1.29016886206633	1	2.75344419224757	-3.88340703606701	15.0201733903516	-9.16175699204757	3.21887729242139	-2.66585571455034	2.13399634440432	-5.52594017076373	6.6372112501881	-3.41913110458584	-10.5248170541017	4.71839499220979	-1.01340055921177	-8.07715505334168	0.0256826509418669	3.16505006316152	0.3389982705201	-2.86878795445262	0.89262077472509	-4.30979780902259	3.88324745649726	-1.08883939837273	-3.96690554507618	4.07812652227802	4.3793010540998	0.233811709639574
132	1.13184439404728	1	1	5.10319083559725	1.89557608015831	4.29608187108739	2.3138193699787	5.42561114479411	3.54865579256661	7	1	4.38653394529927	5.91206058092404	6.9619221146605	4.70449326737507	4.081833568281	2.08581334230185	6.98969406699144	2.94394429079693	4.6092376178762	2.19819406325728	1.2619195409106	1	5.29244268648761	-6.87020227378147	14.0166684476238	-10.0467912429401	2.97841196437717	-6.49891473953031	-6.8050390188695	-6.69639620201825	2.37202754118598	-5.10835679069622	-14.7746763102031	7.48948686627216	2.26030999327909	-7.50059264902662	0.332626404663155	5.33226868066256	2.8144523889167	-1.91398591785484	1.51253482001453	-3.62474711099724	2.61621320885052	-3.67555613700983	0.485412349138862	0.0014612903423441	6.62852871140908	4.39261421705985
133	1.37617183657288	2.6874151202715	3.66133364011246	4.24878241139013	2.15218602990199	7	1.63288910211382	1	1.23697314368768	3.38284242401872	1.78358852994245	3.10238696314621	5.4810011977521	2.64199372830507	4.55426871022891	1.18358228067974	1.84992345131311	3.76434269351254	4.24212214011646	2.51336356151687	3.73397695834222	3.46638882710899	5.66258145861234	0.0933698591755772	-0.944601953365928	11.0398608961851	-10.9221549150382	3.91779709791604	-9.34725456900521	-2.20345102987734	-9.82052227436526	7.30784981282401	-0.518054218363709	-10.7114148791677	-2.77748032570316	3.28910215977642	-4.80653631430334	1.07450853315702	-1.68608114472279	1.81559079999658	0.951579002934886	-0.159049228910871	1.59361575839023	10.8739865202166	-1.79561175581432	-4.07512748042421	-8.30312749428894	0.168403449323498	-5.09108790702296
134	1	1.88837132125046	1.32958508669325	3.02828648427245	6.52072310288782	4.95719743677363	2.66578188521653	5.63677553761588	1.43047700291016	5.61727134869168	3.72841598645792	2.87114218445222	6.60176429911932	2.14975704002119	6.74269901366632	6.10604787494526	3.23502762347696	5.17424456182966	3.21422628090399	2.92393564224969	4.72451322188688	4.72768995070984	2.06706391596149	3.60527667144035	-8.55204353122308	15.7351646083574	-9.86993541695135	1.7185772049049	-7.44356251811518	-0.091499981848029	-7.68927354884743	4.47113987560413	-5.00316598781287	-10.7411321593315	11.1781282614535	3.44880347271142	-10.0202891931507	0.711393732077001	3.08219903491885	4.64147051128405	3.33736925505554	-0.0412343956125905	-2.53037723766215	9.12133603616964	-1.08961327983956	-2.9304699215371	3.94017231343893	2.48059412968961	4.46966455113139
135	4.08406028373855	3.38634717724995	5.68735861697426	6.67980298021257	6.4933794705882	6.09963800203396	5.82362330513066	1	4.57824119749103	4.99693774687903	5.16134377580377	6.26044219204559	6.02479600950692	1.6769163518299	3.93287269537821	6.16515599018733	5.44976377987809	2.91108016372474	2.95333889265681	3.23418440691051	5.57325040228617	4.16545152780398	3.38317270007436	3.91488314017598	-7.62038240423105	11.9936264440782	-10.7748384321675	4.86805979102002	-5.49834957263666	-1.09122294331522	-6.41223440963321	3.83820205277103	-1.80322816327866	-12.3458863733772	11.9482119948898	1.39734662217707	-6.1766595265519	2.9537123849504	-0.814387409757662	3.76363031160266	-0.617626248509701	-1.76765127118133	-1.57807740274328	4.6865312772802	-2.04625470823086	-4.77810146233573	-9.25757422849648	1.24096035396688	1.18434345579291
136	5.19116845375416	1.44319976427588	2.7497812002183	4.08228978044017	2.77449825922593	7	3.60900184107195	5.77657466295084	5.89614623805168	2.17451917960469	2.67686257804211	4.42568336804926	5.51974298001938	1	3.95271269342387	4.80163039766871	2.11584611037437	4.29259748724174	3.23986542166089	3.6796614587501	5.95598062721796	6.17291061681617	1.60582038518969	6.95249268143176	-10.6210497854598	14.7077843102941	-13.0789500055255	-0.139648454948867	-7.30325381405893	-8.58960413217402	-8.83651566845442	0.503332116808975	-1.2921744030822	-7.86318437627645	9.64320344998751	2.3607369213013	-4.80469088389627	3.60296318574048	3.55202284985885	6.06341762890432	-5.13165388394414	-2.74154436218112	-2.71746851625986	9.50366256595851	1.67127304548522	-1.60984618542955	0.100930740514531	4.42126131580246	6.53906850328293
137	4.38691588530052	2.22257857275856	2.90469062178526	7	1.04068122852035	6.57008519613627	2.8424029909915	4.78407735374857	3.040742108231	3.69709329172774	2.37341910930678	4.70291034274062	6.52548096630146	3.88223504088575	4.20991195834898	4.13297085900417	1.7460103123443	2.15409341483576	2.840742806966	1.77779644370641	3.29779416202557	3.09512172895058	2.32518409473493	2.43917261511644	-3.85791775798255	14.0114736989454	-9.50168465154038	4.87753751507552	-2.99387695856298	0.312457440679799	-9.99307134101399	2.69583045317443	-3.19161456099446	-8.83783229299502	-0.086833392951714	5.52101062182756	-5.59707019854595	-1.66405423437724	6.97130107032399	3.28714054539435	-1.58346950526064	1.17762921382521	-5.07022337609567	8.95289946077289	-0.573409413708696	-6.02860778062175	5.53990910864377	2.59117019553094	-0.859248186110424
138	1.25459748754102	3.27208109871241	1	1.19569735362634	6.7490394799926	1.46862621753583	2.24493333839216	4.15291705026296	5.96951192650448	6.36057457477903	2.50963680223746	3.16307616755996	3.6852566035416	3.90148100235836	2.47611659181232	4.74963946902098	1	2.73723668083952	1.85485911077706	4.42375245391388	7	4.20008567272862	1	6.66321141085672	-8.09559957041412	16.5651504411617	-14.2871307597191	4.32632927281825	-4.977828812284	-1.97681384362209	-9.87401623208071	0.804031715054453	-3.515527202608	-14.0470846538472	9.1509293328559	-0.154707508034746	-9.61236369015905	0.704937794225491	2.27989607705843	3.94218957371776	-1.97702878744547	-1.18175311475678	-5.42677316761737	5.84805568047096	0.568820649227564	-8.20741506404054	2.78851150694263	0.226254149172447	4.66193787054409
139	4.53841927227148	2.02692835546106	4.6120484395501	4.826633090953	2.43537224635785	3.48329127683559	2.44699375970573	5.4459312459253	3.80714446564683	4.34151853577973	3.66166049524155	6.53407246211009	5.61916959271098	1.22130877711938	4.3416767471611	3.36797524940916	6.72567454736464	3.31595536970645	1.79540109472036	6.52310334263889	7	1.77261156337267	2.76450557670368	4.78731676485943	-4.34442393834007	13.892948753123	-11.3737324451765	2.92128433610621	-3.15778001722071	1.82616542526073	-8.09953903181916	3.49055784193391	-1.45680253397204	-9.81213417095996	2.25973069320145	3.43556076593045	-6.82351850103013	-1.64548113974957	3.50120066286088	4.4334489349923	-5.13230672131437	0.413385285387859	-3.71079460193321	1.16404356402769	-5.32892187630838	-5.83822305478466	5.8240489489817	4.144186504714	1.85932104470484
140	5.52216581613701	2.55190404523907	2.08190845845771	4.10361759232501	1.83788023712722	3.98972237192837	1	5.91772147325561	1.69126488947984	4.05851294296866	2.82887136045385	6.77170020725539	7	2.85526329998835	4.56170762571357	4.13423862923369	4.16813361086466	5.15352656957799	3.01818759721549	5.64278910610068	5.70841686343874	3.04112864993657	2.98254888203537	5.21404617798944	-5.59339361965513	12.0131314193935	-12.0142237924295	5.45284510378822	-1.6092020104707	2.70790847619824	-5.24929078241227	4.57687322899517	-1.70641558005092	-11.5912797044511	4.30668498366326	1.10247438801197	-6.11295286723258	-0.00245579424862241	2.25428338981248	1.01841167379809	-3.89631420435405	0.770781680151648	-6.73777093421254	7.94069253610372	-3.68023082649685	-4.08903002912162	6.35395126407347	2.62857058983362	2.13472874674281
141	4.0548611437823	2.49062466481581	4.75484451628714	3.39409837451228	1	5.36031977689315	2.22570279487359	1	1	6.68368152373852	3.07438291836129	4.94377283002992	3.33626515873814	2.27537247624926	5.27340164227071	5.19542077114492	1.08957440501657	5.16465156857093	5.03976234012829	1	2.4994409128457	5.43626363308971	6.3797684134554	2.62077981804288	-5.44925485070445	13.9452252796174	-7.69731188557321	3.41683045475516	-6.53748873748408	-0.360718286964488	-12.4673810319362	7.2655774757408	-4.86961579057251	-11.5348296662129	1.40887981526319	6.60042119395381	-3.20389661053966	2.66722158212321	1.66583838932824	1.73568949224067	-0.757876111944553	-0.32328297914561	-1.73421329899383	10.116794472122	0.188651702898508	-2.56675956174173	4.03443612516966	0.634488370075409	8.24410463841737
142	4.10492882917678	3.14105728999702	1.460079123784	6.22416161181939	4.9893765946719	6.78706886735958	2.39831615728327	5.52811133557384	3.12152826840811	5.58280778676616	5.23469849854011	1.18837951089114	3.06855441108428	2.99290251055179	1.69626736031347	3.92987590898002	5.08187672367921	4.99352265221396	5.07548629590099	5.08901953608909	4.96900733449875	3.3228352901349	2.48101820023709	5.08631872729534	-8.75356444337434	12.1770416390344	-12.5326958343493	2.01050101125444	-6.32683228288218	-7.71592249868354	-7.70311892309579	1.54228455086744	-2.69357955661729	-12.4988830211839	9.09202429250855	3.91551932067333	-6.08011375966066	3.17177012966446	2.02322923652823	7.5472872615917	-3.19182338647183	-2.64440838400863	-1.69648370503231	6.25305950273171	-3.23078119747683	-3.91601144186829	-2.9995647059538	8.59610073302009	5.83977590998336
143	3.49401749442466	2.6868783366669	4.3790365641115	3.36074985202047	6.96206471707366	6.51985672265961	1.96599471879259	7	2.75318970413413	6.492084878888	2.99706960308741	4.71083607922486	2.92600199465209	4.41049870151014	3.84615465461769	4.95350507288547	2.14078658188718	3.5057704478522	7	5.6360686810582	4.25401506470482	6.04615201235075	1.48474104528459	7.05282369025426	-3.42550516095063	15.0198499029637	-10.9188247663113	2.73140198554239	-5.10321752239838	-2.34451514811492	-9.09566748631617	0.743622792156789	-3.63790135445545	-14.2444483619368	6.23497682850849	0.30795067320438	-10.0409980120086	2.04470382401893	1.61639186208316	3.82455211510391	-1.80425967331404	-2.74249544051903	-3.60004719479908	8.92045429297838	-1.96911156349702	-2.92404735668599	4.42613537385033	1.39369430595983	6.12156047379426
144	2.2031936005975	1.50482382343601	7	5.70972689215084	5.0917107129006	4.2321737936603	1.97734421164679	7	2.43956436205209	2.67051382649242	3.08694252190329	2.92522591973329	3.82818441484971	3.02582322693538	4.11409620366735	6.13176657298511	1	5.7756909018688	1.12888188398074	1.15992830475666	2.48434318869448	2.79314890847393	3.62444461688781	5.63608423353878	-5.77708269876417	13.7076901606754	-11.6301098683071	4.2201558900908	-4.97694235084473	-6.43364678033581	-9.44005628894035	-1.74952200302323	-3.25212450954594	-11.5760877024734	10.7684107072303	0.546718569910874	-8.67391340879783	3.06357068459875	-1.58836778579066	5.76423209396184	-0.665295882303147	-1.49184573348758	-2.36267522877173	4.55268752191002	-3.85040624000447	-2.88017100870186	1.58960941929207	3.20090745487029	1.88203733269969
145	1.79603994811973	3.63226272733531	3.37374966042943	4.67208970549752	2.77061646524913	5.95642463854429	1	7	4.72343198939962	5.87376445245803	2.5933089951857	1.3257149555053	6.39657287504115	2.73537269680026	1.92358103524206	6.19042032878808	3.68064182694236	1.82750674770751	2.17857174034865	2.70814194825691	6.62354577482508	5.09752008998673	1	4.51860977683009	-7.46041517973543	13.4838296519332	-9.32993042970515	5.96089805414057	-6.73430506316535	-6.27125753448635	-8.23710850347689	0.765442379510331	-4.34601920615009	-11.3935537635502	5.63923998296811	-0.732548954977746	-7.85475681904203	0.275439077513863	2.45747378469351	3.4292887399459	-0.209005142251563	-0.976409809283864	-2.91971058694947	8.20993944347649	-1.83962910779753	0.690153025554921	2.94416297186222	4.53274320128145	4.02610390314767
146	1	1.31492385035412	2.63624777266976	1.23826824118785	1.34221803130099	6.22199960118268	1.95638655999625	1.24153292304089	3.92905157420946	4.66504257276757	2.80461903855892	5.1313320446507	2.42434333561391	3.26951910542826	3.79032138202777	5.1608269526695	1.62613719990642	3.84914755517224	6.81941468992991	5.14903990614574	3.80910823181229	4.37951922715362	1.19091983174328	-0.296877882189066	0.825877468565539	12.7397717499739	-9.31754443357357	4.49222735995065	-8.17306764993926	-0.588353036124459	-12.5951653720636	5.03978131966511	-1.96883697064502	-10.755084553638	-2.15135077749057	6.79704675548635	-3.81269132459856	2.19473051049846	-2.73377276942011	-0.693094621979669	1.01806350396709	2.0906126791104	1.97874996187373	5.31082403101794	-3.98463267777484	-12.8701329757465	-7.87813462856531	3.10240389865808	4.87054125819519
147	4.08927449797698	1.85310251441923	5.88681691681626	7	6.79813445582197	6.07493163538508	5.47618440539201	1.3898596240033	4.87788066438684	4.55309176587819	5.12939238163867	5.32974761004704	3.64712406536311	2.12729963580786	3.70009893232107	7	5.48227078400552	2.29500707086948	3.94207922970369	5.3754824655241	5.15675331685548	3.3978589947228	2.00618970146687	4.62470219769	-7.61723452127833	11.9902068571247	-10.8750073500811	4.78235570142761	-5.28998332598973	-1.47800339401597	-6.29022618868807	4.35678041702899	-2.40023541513062	-13.4671761068078	12.5540097149451	1.11405231340001	-7.31034533863794	2.41270756540013	0.0489442737383905	4.07915287171264	-1.50914262709891	-2.83282822330831	-2.15529792757673	4.90103958362684	-2.63328920403646	-5.10634626761087	6.32224946751875	0.648056355291999	1.22414467809452
148	5.03717762022084	3.40512914695916	1	3.88227247691091	5.53088198839013	4.12214208945903	1.26612401973937	2.1933211736826	5.37155952871845	3.41698861164038	2.45280587469956	2.0418914686582	6.02895419462107	7	6.95032002171833	6.7011034077862	7	3.50839927219796	7	7	2.68094910146684	5.80147490840696	1.59320405059069	6.2721881921748	-8.48179511441802	16.1428527505544	-12.9751499567656	1.96468027822778	-4.80542603060331	2.0704394209453	-8.20795038032234	3.20781233338072	-6.1185530355129	-6.13504210768122	8.39271166100207	0.815923366486698	-8.8459134385154	0.151762547042726	1.78414303180656	1.79701308740965	4.37396079682017	2.31492148097189	-2.4333979350034	8.12787572576543	-4.37300097431742	-5.71174601915803	1.8058290575759	-1.96147845756315	3.64365626583106
149	3.39549901670205	3.31173347689446	1.22815161998613	5.57180915058773	4.88806532898062	6.85152122540042	1.104348449342	3.38384643169894	7	3.13778182071446	4.96018744552621	3.90886285902427	3.31679148881897	1	2.82771057871082	4.93611584848295	2.86103087941695	5.01814875854143	6.47579449210756	3.24547411614981	7	3.59225452879419	1.68988459041423	5.64521083977606	-6.56383520954397	20.5075721376215	-14.1944856112651	4.6324310251582	-7.26840697985599	-1.1533905151055	-8.84283561973918	4.41662355422293	-4.63563887857093	-5.47721885122199	10.7904025033472	0.819732216019611	-8.41531747107951	2.4362516871718	2.84071884512845	5.19495992652673	5.28282876274042	0.926274618153522	-4.74730930469413	9.7086471467257	-6.58743958229588	-3.58681501391467	-4.19003755561017	2.09335875345763	3.53445860771092
150	2.73817293440229	2.85458896706097	3.72911923529861	1.80543266321979	5.40755754624236	6.59324329628277	4.09171456491235	5.55080163396952	6.30627193247857	6.63423788328972	2.48069491491981	3.82561985362396	1	5.74382532505949	3.12022108718708	4.26539747725236	3.74651520033033	2.24081997754691	3.11677529750084	6.16303943090507	1	2.16872696099715	1.52270344837011	8.70666345279668	-7.29387959369737	2.51191594051298	-16.4759429896481	0.945239907648958	-8.95797845612258	-6.7818720088242	-6.09585715772487	3.03310559448686	5.23912744824996	-11.2760000896014	-6.10627362694157	2.44541264779506	-19.9806866810814	-1.54222074993159	0.911775490285138	4.76741013887104	-3.43228645854213	2.19103536043439	6.39309934470061	4.38578613940161	-7.17321171466794	-11.8834239977853	-0.319208045759968	2.46666812002559	-0.781422761918072
151	3.12073793380875	1.90899832961853	1.09734841038034	3.61071741995935	7	5.89263909351262	1.09459908042765	2.30536241026182	1.78779008578602	3.03093587576662	1.88867555964303	5.50938407537591	4.71773693335288	1.54137104421275	5.83053405033248	5.17928167576648	3.88218158713693	1.10921609972103	3.70364548384781	3.97790407936751	2.25431001725009	4.2354638355298	6.86103515304654	5.79875187851117	-6.06963780393915	16.9558859757307	-8.7556838321156	1.76809006761013	-5.3333620901893	0.19921732093749	-8.3442411902192	2.95675865463686	-3.4106562172593	-9.98612843810609	8.67187570043992	3.5747136701187	-10.5247572812177	4.22802024839678	2.33822552312162	3.74397699164104	4.25524783387464	-0.940287533715509	-4.50248363158069	7.6959350194614	-10.3376813436719	-4.22725449567507	5.83804846936572	2.38286133387048	1.84515833938423
152	2.13816856201886	1	2.44665146277394	5.63150711125412	2.95792900306321	5.6857418960622	7	6.72844182039462	1.7689187527551	4.56046766460138	1	3.0433039935599	3.30357910365766	2.89231227446954	5.09141448976389	1.7076897625954	3.07235162810981	1.01595684410548	5.38197019813241	5.88350001378422	6.77664542459795	4.2499851158552	2.82116785101507	6.47752605940897	-9.81981648937756	12.1677817942871	-11.6755935070439	3.38865480675493	-4.23395919081663	-4.688312545633	-8.81259432536379	-0.428637803610746	-3.67474303525974	-12.9051851378332	11.0541956332921	2.41263754671802	-5.94703929480219	-1.09308760951462	3.62055712386598	8.84743715684886	-4.6054309942728	-3.47736157408036	-3.06930660645641	9.3166545375638	-4.97315771487675	-6.00848235768095	-8.45423207626211	-0.0699545660319662	10.8790808969142
153	1.47365600329598	2.69209736088088	3.01849549440088	3.93552864260591	1	7	1.80844344490915	1.68376948708048	2.18258954693643	3.31434605850145	2.72337944903423	1	3.67211078485768	1	2.47863084377106	3.04839340759888	2.74040594388905	3.30538604820207	5.30912993913678	2.42759251540262	2.68711928310956	1.77762724934001	2.34276200113523	-1.45801748944459	0.698322460105937	9.9166723348759	-9.43912342342083	3.86762466574662	-7.49242251321087	-1.03215108824985	-10.7363722932671	5.60518639352602	-1.5639641595236	-11.1595107577573	-2.85110508800559	6.41720193485884	-4.13695505202145	0.545411661812119	-1.77109250828489	1.36793766461869	2.62598831387065	0.0957621119628161	3.26802232717193	6.66724361564931	4.04121715418249	-2.96348100831113	3.87569104552949	3.43886039030009	3.28883762851969
154	2.08604260992544	1	6.96822669917331	4.35514698779379	2.90784632601493	4.70713459998209	2.9748819600151	5.10953472511559	1.45828958784522	6.55681746289848	3.4486309645982	1.19017304945942	6.02143059443554	2.7169579316647	2.69552390340571	5.44256576942239	1.49729020235154	4.34873844975313	3.95931803562248	4.90854824507276	4.64233542633847	1.12067838719053	1.78380157862334	4.75184682568899	-3.13512902817598	14.5857649461816	-9.92007606005255	3.60009583577945	-1.78625152787142	1.41489175729442	-9.97364412540598	3.82665252087165	-3.43620806205933	-9.62029496514435	3.85467539600165	4.96205706547008	-7.57239187600989	-0.279988058086398	2.07978663441401	2.72625680830094	-3.75135487776147	-2.57121006870999	-3.00234478656638	11.7526582256437	-5.96740408648899	-6.58560953310983	-10.6773905408114	-1.54622686768342	3.49304759242147
155	1	2.76629156389526	1.01732693950593	1.03736632776032	5.3714242006515	6.35143239515987	3.54508571740738	3.29712068592585	1	6.24061750631164	1.19554966025027	2.48967153099501	4.08783302894949	2.66393888793829	1	4.70234146087805	3.76478815013149	4.61520333058673	1.10003146378308	1	1	1.73778179365589	1.45022564916022	4.10300074947076	2.63193611478796	-1.04382806484081	-7.77342532955403	5.2316146785641	5.8246247601523	-7.9326048530124	4.78188483646023	5.28239836290706	7.32245718582935	-12.6773310197046	-11.4333930158139	0.949892601437812	-15.2284683907721	-2.2673041384026	6.089795104506	3.93986059804066	-7.60668322382826	7.31228957885932	-4.0631977857222	5.21877611324734	-0.407628328803537	-13.5019585985754	4.30846178473533	2.17351530425024	-0.494886818413687
156	1.22863104949419	3.14636624321003	4.67965821253633	3.77392026472979	2.32305275970881	6.85799371814048	1.13690719054553	6.1760445604592	5.02183970022133	5.81725224415784	2.25679794680989	1	7	2.16859533830082	1.64786622559659	6.80593147033584	3.19045902493104	1	1.75533691956701	7	6.84965558816593	3.10005377954501	1.97849492674926	4.07639999655414	-6.48830576409187	14.3455110476723	-9.15024012805922	4.90247913278134	-5.45018292906644	-6.44669172519254	-7.60961731559337	0.0869490712026386	-4.17667363958494	-12.292535681816	6.00237692551471	-1.15651066288776	-7.43850016961856	0.77497527776691	2.97590209605759	2.94036455038187	0.793925001626611	-0.583542113313996	-2.21087532189357	8.75968907248747	-0.707128083961489	0.540829647103048	2.16514866800926	-0.397189134342056	0.918306685412962
157	3.70322510020569	2.85451612774903	1	1	4.21563751352572	7	1	6.77925714055404	4.1595573111113	4.29648803939525	3.04245751287308	1	6.20154880294023	4.60430519365038	7	5.38702075213128	3.71728026581339	3.78294996657405	1.65676027033701	6.46785243789042	5.72361091731203	2.68879601892583	1	8.84578624556592	-7.99370562588318	3.30666040129037	-16.3169253262739	1.35342204945564	-8.07673853456227	-5.64590989592504	-7.57424376399343	1.53161564571343	3.31084225295925	-10.3082170085679	-6.66769109081683	2.4869555065526	-18.2487758881814	-0.101259187105228	2.73841865182645	4.94171201850733	-2.93566312106622	3.79447317077391	5.98512906344544	5.93309120450907	-4.16205510162541	-1.63003904519265	3.40738554191234	2.87990680881045	-0.884521921900739
158	4.53553175635266	2.34532051541584	2.77504755783912	4.62487371947469	1.28130383834549	3.34259428524574	5.09282834833913	6.97727038838806	3.43091579473414	1.34122794405684	5.45298676051992	5.25352942296989	5.77008925958623	2.3847079454544	1.92570781948587	4.27756470913048	1.55784251234683	3.36860511476287	7	2.89746312489864	7	4.65084490575089	3.88381448363114	6.31171517880577	-6.47818907421567	10.5129981019523	-12.00241433365	4.45919476785502	-1.78427013634788	3.37727178044481	-6.92366866662426	4.86770662505967	-2.64212082550164	-11.5548591502351	3.66878827679853	1.05419790820062	-5.3492531838784	1.39866320496296	3.89482097570556	1.31721739861425	-2.76245575140977	0.573620931651606	-3.38984862491297	2.72276690234057	0.551429027345814	-5.36239120402136	3.14989708864982	1.72218082632512	-3.84880620072203
159	3.78907371371925	3.26223717420212	2.23151027029991	1.93305116879096	4.15301910858816	5.49327186918718	1	6.18739821872163	4.13107622902089	2.46809483456344	1.3849657711598	4.38370657810532	7	1.43519916511603	4.21140550102995	1.58620138461568	4.27077957439025	5.05447655901104	3.20176656727817	3.46695025187291	1.36948272439476	4.83082665166623	1.14865032136346	9.23708537051362	-5.76404233061805	2.86153211270671	-16.1219644801128	0.635506139048103	-8.12658950075609	-5.95910345873168	-7.69179565961371	1.7899152025908	2.42287821071762	-10.8574573832494	-5.83571435692015	3.8476839094518	-17.1082861043268	0.0928582448622352	0.319565712813678	2.78227345578879	-4.06451452541918	3.39779193849234	4.71949290803919	6.54736811286177	-6.48572888871218	-2.28296850243574	-7.86895244277887	-0.637835778221834	-0.193870594526452
160	2.2599891613927	3.67046395019565	6.90386667013593	6.05510706749487	5.13468937605234	2.75367184427933	4.82697708900426	4.81228888427009	6.31703200027228	3.45490577718682	5.57510121051653	1	4.111984445098	6.8768767483589	3.88732781756729	4.5313949612874	1.63396731017526	2.46620374000897	4.48443099868948	3.39799408920638	2.57661380630733	3.39906674244457	2.20516061963266	5.09663521459936	-5.96972696285891	12.3135781308358	-11.5466024282016	3.72156804522424	-4.95982161338315	-5.76989383326754	-9.11861405528023	-0.52192000815451	-2.81411867710765	-10.904552392533	10.6845193845601	0.191918354752248	-7.98118796923259	1.93021343625035	-1.83501869432638	5.00296662212323	-0.376300649497214	-1.60407110904479	-1.91083981571288	3.31064354492835	-4.79949658153048	-3.90020517421977	-3.77814248974177	2.22134473156029	0.226648732950889
161	3.83107510512378	3.20564973319466	1.02209702836176	1.72012248125668	4.03940346071801	7	3.62406643770367	4.88094750843678	4.37087036335388	2.20112403528198	3.36942826609784	1.43509678322643	2.64522735759173	2.09365893986097	5.85302304701851	4.40976670196923	2.29117214429007	1.02901436903382	2.9210236043535	4.04552518412636	2.69532605680903	4.326723040612	4.51729563786007	10.4434473341445	-7.13287803816451	2.05356178379757	-17.529119092181	-0.32413550811766	-8.05190144922557	-3.97907261704933	-8.33669256508135	1.24026334914098	4.52608273505784	-12.5180754947541	-5.82218036057524	3.11851829231575	-16.391280521658	-1.37867148740381	1.0298492234252	0.419470585471221	-1.24690845920794	4.00801482116519	3.57260753041951	9.16943665222273	-4.51355431584782	-4.03020719471571	5.27548145105041	2.54326753314046	-1.13405150515594
162	2.96186487561665	1.57928431731124	1	1.13642287657541	5.48534732021271	1	2.52090792684915	2.68092511287293	6.26951337183836	4.01049322478864	3.57873814143132	3.90398632943654	6.43550523399244	3.55275911741811	4.89367720546203	1	2.6313300803972	4.82759689712839	5.55355843030205	3.88568278494344	2.2534589004801	5.06029945470165	4.39343679126659	5.32900190423119	-7.11041769936504	15.4434797826255	-14.6474079059462	2.68844205783761	-4.45625266950869	-2.86523926693892	-8.97221241499754	1.56184085126097	-3.75306458441972	-15.6003933308953	11.1377710386351	0.810504061789718	-9.53725092259151	1.49882003683082	2.54366636636659	2.2972329678713	0.126608242025768	-0.362272139533348	-5.16308628122001	-0.992019331612236	-11.5610316888926	-9.67445269023846	12.5085995257226	1.5300819563858	2.17478203630087
163	2.8282899085898	2.38641732213818	6.27152174765936	3.92699807202829	2.33576092291078	2.5408086413482	4.42462410319706	1.70290293112436	4.83693643930249	1.03508122140426	2.50298828867654	4.83810073325058	6.57960831237326	2.09897135545794	3.58221959355751	6.2671366316366	1.37534446003429	2.59508365022199	4.5248425057797	5.95809898353387	4.86310141496396	1.91474707845767	4.23923015673893	2.63977696214253	-3.71625848946878	13.008906965254	-10.7205740472005	5.38596961817457	-3.14607848124795	3.12869260258349	-9.23417343593665	3.38458228030167	-0.973850769033666	-11.1382733955666	3.20514290206276	1.50175119423172	-4.01462987246972	-0.656373320185645	4.05948052644189	3.27751203291067	-2.55173347063987	-1.30905719295229	-4.67871666022986	3.77805202581368	-1.60380644301667	-5.24319851732171	1.66324289773953	2.00504271517307	-1.42570764059854
164	1.34624106320142	2.2467333104722	1	5.01455453115857	1.60540463954905	4.335255303625	1.93523964761938	5.6267293603316	4.2640480690949	4.04175433430164	1	2.5701984887674	5.41395530008493	3.50259500284548	6.4432947021192	4.56210137705515	1.43342672184467	5.52573740479669	4.32905484200391	3.23907707028031	1	1.08406438407442	1	7.10114953100772	-7.85245709188444	14.8554338523672	-8.51410374236998	2.03932453770829	-5.88504393655997	-8.23514870969704	-6.680099946992	0.946106880775975	-5.25072052823178	-14.4143903211775	5.38047271689528	0.886536967608022	-8.88895456040976	1.27411921145995	2.12678744939595	4.06692966459744	1.82201199936921	0.279091387104255	-5.32834546214061	6.23806271522341	6.82109785385344	-5.01590573026106	-3.25351349749234	0.103783219496022	2.62274822448237
165	3.79703727737752	1.54420996574317	6.62276456452643	6.27776573381393	6.10897358381878	6.56551510379971	5.4921517564629	2.1715155163873	2.44027042419207	1.82231438756502	2.68747273684515	3.72791262715952	6.8867057334726	3.63445242316294	2.15955252826306	3.02781310629919	1.83636036451016	3.40187667165199	5.56611859688356	2.18827700606934	3.2193436725699	3.09520864917799	2.33832594009531	3.25989453135692	-7.26016069510771	11.8412226771931	-10.5843488795427	5.89863651594856	-4.31106032330273	-1.05402350335086	-6.58034589623104	3.71987475383179	-0.629124792407803	-13.0338195732418	12.1338506110101	1.72835614673458	-6.21759745543293	2.17388979466871	-1.42954758971883	4.69447569584815	-0.757372766155786	-2.90541803535328	-0.55127589990352	5.40507140457609	-2.1043280421552	-1.97247899124699	-8.90024672118186	1.04517798013537	10.626991185366
166	2.6661548167185	4.0532096740668	1.31340058000762	5.49307038822104	3.36602697866412	6.27951864953892	2.05543642752077	4.52184650851365	6.86454791105958	3.96945557119783	4.41940528128987	4.44055815270078	1.96569728913587	6.59247968663894	2.52977391378445	4.79138736524856	2.28780807676763	5.27449343764742	5.62271033348922	3.85887931859244	7	1	1	6.31697011781319	-5.82850686348174	19.60812482693	-14.9465242420602	5.03377995921626	-6.76518185749504	-1.06405601959457	-7.75257224491971	3.86723635474562	-4.76470798148413	-4.58961052213426	10.7250789514575	1.67396025310671	-8.322977837009	1.896178292194	3.33651189473979	4.67651027507748	5.96651150491684	1.86715767508808	-5.12551268973783	10.2138148979135	6.97977765592044	-5.73632161551034	1.9603440287974	1.22433338660682	4.23224288313428
167	2.5940706187403	1	5.8314406807881	6.74562064572616	5.16853151393569	3.41235679030657	1	4.22898613494947	6.00224597532835	3.49620250040108	2.22327850781218	1.46446253118602	4.57516167774062	1.48354457199553	4.5854901568033	5.08409634903558	1.48153769232334	3.51294147364064	2.05824501043641	6.23843474746137	6.474915444324	1.60011177488456	1.60955218563992	5.32951871486887	-4.52542463750486	12.7473988584149	-9.95683423183907	5.66748298937506	-5.73694005957846	-6.46358319921157	-8.25228404798611	-0.990413573961672	-3.3102327696546	-12.2507764788928	10.3191039746998	-0.479916075680927	-9.85067074354653	3.10994343516659	-0.684250755930385	5.27226943878569	-1.72469925946029	-1.87528691268288	-1.92420170480619	6.67142265958211	2.54024839002079	-6.92531595967468	-8.77219962862024	-0.574563656476411	4.20126832619109
168	1	3.02797455860868	5.15165771212874	4.70250226013897	4.45223234050795	7	3.15351381106673	5.9535549479315	1.71113529573191	5.79468502382567	3.4076584716043	1	6.67844748625446	1.71323970537089	6.30641735073818	5.34845190979951	3.19916452303021	1.25506200643457	4.46812325419651	2.38637912744869	6.91683843920255	3.98494104009068	1.10588116617669	3.38667165522679	-5.22907618357991	12.2943885706125	-9.27459974704543	3.91883550946524	-5.99933407853395	-4.95504241291916	-7.96415990263949	-0.577332436721752	-3.45660895693347	-13.1661721479142	11.3320111140066	2.11141384761662	-9.83506741900156	1.68467915335655	-2.64251656013764	4.79489493333813	-1.61338034396124	-4.20532615347999	-1.75014040959313	11.4624098353912	-1.41612240542331	-4.41178339093566	5.87103333717136	0.387567043877565	0.935438120665277
169	5.39383556370605	1.06104088724193	1	5.3970505418076	6.73689599874801	5.77129020097406	1	5.47651270452676	3.80462467944727	4.1022592208322	1.25098306346115	2.73711561909544	6.80564156031439	6.70493274535081	2.39508294373789	2.14224704157921	5.53188769155297	4.09596477776094	6.68117374493148	4.1328389329304	2.87488675474143	5.98679917684787	1.619414216382	4.38119772171034	-7.66893619861381	14.0285027814726	-10.8215157549455	1.30919733137304	-4.09538063927653	-2.79583576092539	-8.90535872004533	2.94405033293143	-1.68338921018141	-16.3520079689678	7.27722663183342	4.1606895025074	-9.91135216226883	1.24135055784357	1.81463080610494	3.90066812552553	-2.66530971579156	-2.56606901776546	-2.90347517657707	6.17880716545154	-3.70387891663329	-6.23965315391796	0.741544260455565	5.46631260620212	4.10993759532904
170	2.99723166402511	1	1.156932041095	1.48738701350007	4.76643800701307	1.79568517376671	1.3919371318015	2.89507852657083	5.90213481767782	7	3.55510981262059	3.42964681707029	3.53336558615265	6.11038581917664	5.17626930030761	6.09062455249068	2.28979794307556	4.82366870862835	5.8121960487965	4.71076613590097	3.92460752075427	3.70801743008811	3.14961759907566	5.62187606997155	-5.36491301404403	15.8171710350592	-14.0794991749693	2.5279828107496	-4.83700747084694	-2.5394187502002	-7.74755179996187	1.6066640666512	-4.33664341716616	-14.1888926685733	10.6662280925088	0.630934368055852	-9.1014319855161	-0.16009855295194	2.05540578991828	4.006473876888	1.37893140953908	-1.63847921985179	-4.9678404350377	2.41558544638177	-0.898414198403952	-5.50036788834624	12.7473758965562	2.6321641331687	3.05672864062946
171	1.56859203769556	2.07374095811352	2.24744533053778	3.55394893374631	2.17216008893709	3.90288968165906	1.64611865786301	1	1.75727346352047	4.12385824983082	1.61480574388911	2.64618618915454	6.49800697158736	1.18307458312076	7	3.37153321136181	1.41454280068954	1	2.879934670911	4.92702395335585	6.22460291337593	4.97823849387732	2.90226489302423	6.38085390278148	-7.84779074352269	14.0025733815563	-8.46770999556397	3.22206701335465	-5.66768443185129	-7.35966295923448	-7.57158816795706	0.466414950624905	-3.29733815076616	-14.4650681954832	6.15584987662163	1.1594190039404	-7.84275008113673	0.458804910648164	2.92192194422481	3.95486442140048	-1.66495186289158	-0.129764240421755	-2.65338107701191	10.2357256141642	-5.11497291561126	-3.39961718059505	1.8008600459364	-0.281029694050886	-0.0378881742234278
172	4.36205265815431	1.73641066150612	4.17388544359696	6.61229028126844	5.98785519458929	6.32079774656105	4.26558671086484	7	4.93195881850311	6.6521315258148	3.9364256102802	1.73939950160455	3.31725864345664	5.2266076524516	6.13514500903462	2.77175599972837	1	2.97343985382678	1.04037083150187	5.12983146825171	2.15887535799866	3.85462870783074	1	5.46237522219851	-9.57279819658208	13.6516052894563	-11.6027792766355	3.9486668028205	-5.2131650720914	-1.86682589973761	-8.59687338043722	3.81518639370293	-0.439688327088469	-14.7688020989906	12.1094698865571	1.97260987724448	-7.74423045216649	1.68022421739637	-0.532415633766178	4.7784807001015	-1.81456565158478	-1.49269216187861	-3.01614643158923	0.802738380314273	-1.05419568619548	-10.2355580779763	14.5348905100988	6.13219502900382	-3.57499676660312
173	3.18254245613876	1.78671898904864	5.90003211120274	5.79367223844107	4.77430616597564	3.64495315264129	4.49370270936617	6.1702811048327	6.70416455339975	2.22847079926038	2.62341517008211	1.36682014974634	5.09264321774086	1.72823516266243	4.96950524074711	6.17950567037282	1.33171423211512	3.98932246912563	1	5.47614422282093	6.81168013876263	5.99401014573571	1.29144105592734	5.64942804215548	-5.61279846659705	12.0929174226823	-9.93980404011169	5.07920789282848	-5.75324945824358	-5.76588352114	-8.87734250225858	-1.33615627359058	-3.03391211670495	-12.9219738357246	9.97376271607367	0.518436275877796	-9.39031202015175	3.02800917849147	-0.745432203226186	4.47772089268041	-2.60050484804989	-1.94726948606039	-2.61698760573662	6.27407560841836	-6.27012963202198	-5.33535339636917	0.766449191023386	-0.43721458096924	5.51700978910497
174	4.30890886406929	2.43428990834019	6.04758888649514	6.84302996982199	7	2.33947995750688	5.07631902862474	3.1276605729159	2.80888622899185	2.126907934241	5.21109800415826	6.69692150108387	5.84563622776063	4.51902500020748	6.12250022587779	6.36231312859711	5.48125318948054	2.99073613124104	2.58638356037748	3.88835583836748	5.91789265349871	3.93830387339452	3.44517700406468	3.76918714285708	-8.03593034013981	11.2738902548586	-11.1716091627281	4.40875627736021	-4.16989301136732	-1.61319711695427	-6.65278157758012	3.47795399172005	-2.48385353125443	-13.2263073766132	12.4697658339537	0.55596565343472	-6.57205438014959	2.26515373177654	-0.00330581670490247	3.81000704214473	-1.65334031829944	-2.77645015973759	-2.16278055171846	5.17948232757906	-2.77619330976477	-5.63612027903227	-8.4563774013156	0.223446639898097	-3.93230709454415
[truncated: 74 more columns]
