# Supplementary material for: How Are Mate Preferences Linked with Actual Mate Selection? Tests of Mate Preference Integration Algorithms Using Computer Simulations and Actual Mating Couples
Source: PLoS One. 2016 Jun 8;11(6):e0156078. doi: 10.1371/journal.pone.0156078 (PMC4898694; doi:10.1371/journal.pone.0156078)
Supplement: S3 Data — Long-term couple and agent-based model data analyzed in Study 4. (ZIP) [file pone.0156078.s003.zip › S11/Euclidean Model Data/Euclidean Couple Population 11192015 0011.csv]

	trait1	trait2	trait3	trait4	trait5	trait6	trait7	trait8	trait9	trait10	trait11	trait12	trait13	trait14	trait15	trait16	trait17	trait18	trait19	trait20	trait21	trait22	trait23	preference1	preference2	preference3	preference4	preference5	preference6	preference7	preference8	preference9	preference10	preference11	preference12	preference13	preference14	preference15	preference16	preference17	preference18	preference19	preference20	preference21	preference22	preference23	preference24	preference25	preference26
1	1.30462638049233	3.61131329138999	4.25450164693064	2.4176339499149	4.5046091868667	5.17179786529295	2.95578449753969	5.58396792973275	4.6259347121254	2.21696544431678	1.78870414423386	1	4.45202082152359	3.55542785568089	3.15167517883021	7	6.76420348797143	2.49883751845908	2.24783669831983	3.92792493295024	1.75535669793677	6.02499679087321	6.07935426150762	2.87361554386176	-1.56114209568852	6.61421993623747	15.3923753063575	8.12391264090619	-6.89430270570664	4.64770326615676	2.61918900662711	3.83182614640093	4.7200610159611	3.00300707147191	-4.24494425595705	8.46034855697716	-2.90920620532372	-10.3105909404888	0.877588981633264	0.875406493701751	-11.4398339042459	-2.28497687941497	-10.4736175471432	4.49479832800332	-8.54118805967313	9.25535866967931	-1.64930936288943	6.20434382499776	7.35217891300054
2	2.59535095595873	3.79058624322556	6.8242406634759	4.86664173183935	3.90348091613514	3.18197864858963	4.75560206328955	7	1	1	1.35670014790035	3.15129859320462	2.05232806948587	1.52247922272984	5.02392193594187	7	4.0687481651169	3.00664629861803	3.62510329888781	2.12571472508927	2.37354585923917	4.90542179948866	4.50625423182899	4.78425715121584	-0.575314718096927	6.52379411872821	8.34775341194761	2.66813638039755	6.71073914275391	3.61939588707035	-1.78075398046951	5.78777388830948	4.91390166727094	-3.39881093644696	-6.4154904783054	4.76737104439228	1.83313266391274	-13.2250583929042	3.10682115763224	4.97520810863617	-4.10383309274261	3.94877694501775	-14.7168824274694	5.04344026884662	8.75692758922407	0.370245966552475	10.1164235400455	5.78912566812693	9.06344999525705
3	3.078990547292	2.54478379616169	6.12513108903225	4.95634544747911	6.46737986613439	5.98165095588848	6.49931059720081	6.07068754659496	1.20737980665723	1.37105621937502	3.63338215676267	1.12634313557132	6.00330164141435	7	4.3410967145898	6.25696379821311	3.08591113933892	1	1.13414876321881	4.02535398507113	1	4.36636764449952	3.21273480802017	3.76078499059685	-1.72645446997482	9.2074719009083	9.04757854336988	3.42449935869365	2.7205101590798	0.663627380152071	-0.637495354947617	3.31381737888349	5.37609220993879	-3.25987698755111	-10.6010758356006	3.0119184918379	-0.33972263939628	-13.1592995999393	3.36659283688674	5.21017029752584	-6.59150027817507	2.81165951067376	-12.6568592244521	5.1618978736974	0.104264849298973	1.25130563614355	11.9744989598888	5.73525300778393	0.108716301801188
4	1.85253579587574	4.41354422490551	6.368073997934	6.44752273669507	6.52869606448124	3.71637074422135	6.77431635858893	5.28506424294492	2.73217060929722	1.49759413730713	3.08175188517542	2.20340205199397	5.2354885665904	5.85711852799004	1.56566896089375	6.56418720563078	3.83669762177415	2.47985045272638	4.28106163762755	1.94901077683102	4.75587025986886	1	3.73735840262777	4.0613724712397	-4.14596630591269	9.11407703555374	15.8092767853501	4.11490401781719	-4.91041800599495	9.44489550287669	-4.37004300720277	4.61792954506309	3.30012522145991	1.10051537465688	-1.52106930798206	5.72064379900498	3.62171170521304	-6.81628611720773	-5.52213212892643	-0.900527196743745	-9.08091533669977	-6.46822608257876	-10.9878420089274	2.02759315648547	15.3412134246747	-1.29043648852268	-1.7836597106154	4.44523999269822	6.98415822431702
5	3.28822474323371	3.68025827933536	6.04668262068985	5.01693783535526	2.4672162165197	5.14651099364211	5.24253374816806	6.45689067996169	5.98324220950581	2.28586032196541	1.93675374039491	1.14590313824028	2.48784243061562	4.99889094649889	3.84175413506353	6.86383731035604	4.97895297523642	1.2503214972192	1.29836501033124	2.98105816438147	2.5728221213636	4.5315132487366	5.80968129805977	4.56903535050165	-1.80817869000951	6.65465107930629	9.45905280468848	1.77175843563039	6.93181923172642	4.4854891803793	-3.02922175696027	4.06770559556642	4.74792746092159	-2.56647012288226	-5.6815015395207	3.8150988460777	2.46795879946938	-12.1254785799036	2.61716503040262	6.03951204659468	-3.87776322312019	5.33723682903837	-15.3461595172948	7.10835725701937	1.3485252479311	-0.143732911682392	11.2173839798826	4.86253367116151	-0.820501365038977
6	4.78839801624046	3.38494970362251	4.81037965385227	5.84641850723629	3.55657660324157	5.25066037500348	6.33808816827175	6.86343662522206	1.71941992504898	6.46354201962806	2.21997844549121	2.71243472890529	2.08979501096229	1.69710656844098	1.71452995376909	6.07184147185072	2.59443526670662	3.62157731832937	2.1719199580735	6.78488013105998	2.69810621164281	3.63584304068583	4.63173408414935	5.71008565510474	2.57821077924308	10.7818535947365	9.31520652176352	3.46377450059748	2.69985569855246	0.907512395115512	0.627129364098568	6.15092072962226	3.96297082738373	-2.40649386130763	-9.47588387425073	4.97186960921979	-0.12601867044173	-8.55673421192473	4.47158022929921	4.97460383530791	-6.9186573421142	1.94528112765161	-8.50320887754629	5.95188939520121	-5.99382802316061	1.49113818461503	2.68842120864079	7.49681913952449	5.44693618449016
7	3.06426213442065	1.60952177971785	5.25393409351388	5.47793179223078	3.6518519775403	3.7714141100696	3.62467987670371	2.261290409391	4.01127079027715	2.43948627886577	4.42518584488926	2.0796803285876	3.22262238323104	5.74239699420048	3.81549049058083	6.193735808733	2.35474256989573	1.03297629068218	1.21090392982473	1.82235294776149	2.40993036211957	5.29389572653823	6.24015999106545	2.69454556701057	-1.0728247236869	11.338244504444	7.34398541241386	1.98845378330092	2.19339158563527	3.64135811988885	-0.240131686900751	3.8098654570593	6.38620737332339	-4.47497816457945	-10.1348984858701	4.72585437074169	-0.744286257378322	-12.0931425846876	4.37284652939025	7.94883973527447	-4.9675466655081	4.47346039370542	-14.2626316971868	0.459151005048724	-6.8035229407543	-0.593569941373707	4.45939225481038	2.37926237390517	11.1018372442476
8	4.15740418964852	3.53903827865825	5.62839770552721	5.05794569165568	2.54031951980764	3.54661063345963	3.68877810495441	6.52206998362957	6.70520310827437	1.88536054752912	1.95451866192397	2.33058209536159	5.32489297690551	2.5090448476311	4.16187820168624	6.30575024878232	4.13851041126373	2.3138487644781	1.8737798980315	3.47500459125516	2.34053683298959	4.26306865837407	5.02784691890106	5.5713280744484	-1.3105410177443	7.4859087015328	8.86806169868539	1.03034391295572	7.30260002370312	4.50850631181303	-3.41963378387578	5.2678379932026	4.9523807462213	-3.38309768628174	-6.33252768996244	3.43864342684046	2.35070654806536	-13.0345306339604	3.26709456469314	4.7246136697218	-3.55130319998469	5.3379999737253	-15.1246490214873	3.37438819760108	7.38635040180783	-0.80816132657011	10.6198906905809	5.19521264521113	-4.25359338586711
9	2.29012721119968	2.85830478626426	3.29315783586349	4.85910217127991	7	3.91940975070282	3.84183914770025	7	5.56013166017162	1	1.58881702306494	5.13745062830363	3.12962424609566	4.40430498487493	3.8799178073991	6.89056668597017	3.07415961249206	1.66119621254631	3.7264287497721	4.22594144691839	3.6302406120487	1.01805737332547	7	1.45610196017523	0.515470630971702	5.58249560125468	13.4072759719193	5.4267566257129	-4.78909176573262	3.85387285165265	0.828602758707661	4.55959082438914	4.6652068465866	2.0238735507823	-3.10890079692315	9.81279069694486	0.631594134266173	-8.7603750336111	0.888079809018702	2.39546664871515	-4.22540919102311	-0.196028390257399	-11.5098707111814	1.20629806273218	8.39540996882889	0.359537580628893	-4.21328378519168	1.39913614631698	11.42140428207
10	1.87810738296513	3.68036758508177	3.17978692030876	4.92306747239753	4.78116043194983	2.19180646982043	5.01077391837143	5.29639872927179	5.66839916287854	1.47422816967001	3.42824601467641	3.99800002465051	7	6.44247648381748	1.95154480593272	6.1037354875418	2.60359524915063	4.61037944822699	2.44333543047006	5.80958035468208	4.73199793580202	2.28854901015453	4.68883609743577	3.32889822060786	-4.98120152955029	7.60904994469157	15.3810235077271	3.60304443891557	-4.78818257346951	11.1807725687074	-3.41026400501979	3.39758225880392	3.038428980013	0.487767612406752	-1.60593763973144	7.71194625207743	1.735830096854	-8.00379294080978	-7.17067618337834	3.25261500240584	-8.31071922995987	-6.22614154494768	-10.0988662506065	2.41709440012864	4.603526595867	-0.249141161174625	12.4013491970771	2.78274329132171	-4.11965575487559
11	3.58691861326268	1.40405110250643	1	3.92774818980696	6.54694958482369	1.81643683628581	2.66665610214236	4.70151640396523	5.16847316646498	1.72740155146675	3.81757986074336	2.38555196248181	3.21621217255141	4.97351227879797	1.98438203047477	4.71859125653004	5.99825975083423	1.98968283707207	2.50421757164274	1	1	7	5.34436847409977	2.05460981548181	-0.746670261874055	6.87560866570837	13.3544286866529	4.66441808675231	-3.98779196433047	4.39279087185766	1.11957028422871	5.55713447827655	4.4681372225697	1.00136728529019	-4.69488355277525	8.64010370338376	0.281793898238656	-6.17261659557678	-0.982133384847499	3.48508578009106	-4.65636379724331	-0.60990078759905	-11.7523447988132	3.79678974485554	15.5002555716009	-0.49944004318552	-2.98788388374097	4.59565781922798	9.5679809279176
12	2.31666369057069	4.1195135285624	4.29960222311259	4.57942812433291	4.81343903443565	2.67150475174723	7	5.34047788913419	1.76906061256525	1.63086677862003	3.14478317652668	3.42083229573833	7	6.57260089144979	1.57278747796191	5.19983892131544	1.91335635212465	6.0014237372747	1.0453741167925	4.86654771454173	4.40904117700372	3.10823371378623	6.38931881191921	3.67414478330989	-6.11409545270024	6.77889395551013	14.5734562330055	3.9053384981568	-4.01604425529321	10.4606147734969	-2.6558409067716	3.14850539925212	3.7888491868927	1.25678941819931	-2.02951263758814	7.10032882983385	1.03837678322698	-8.15383280936693	-6.03671832404992	4.25105059458674	-8.22296052887931	-6.43252953007511	-10.0003680715206	3.03773887991263	4.40099629716364	-0.801304788924573	9.83749991222737	4.65580907644433	-3.73810879774137
13	2.05316913184494	2.50270368395464	7	4.5883786143746	1.41377359199742	3.97371340423312	7	3.74036420143698	5.89577200038338	1	3.52698097163287	3.62048752655403	6.19573381476635	4.13188500524826	1.53872280307306	7	3.08856741629814	1.16582487082118	2.48736112440272	5.64615314873503	1.95582171603194	5.20560255154069	5.29254114045112	5.08324349971063	-1.84918915231637	8.49489919372097	9.89439368970219	2.10918145658244	4.33850488189585	2.17366677961831	-0.910390091242648	6.37055062003276	5.14142692153913	-2.65103107274053	-6.10782376004182	3.29853358054502	2.13074709589217	-13.4311030654974	3.28873787796668	4.69797425401566	-5.1503959981063	2.44403938471245	-15.6115516022361	3.26012230652706	-5.1758672880487	-6.21826140069948	11.6967850608241	5.28993570727735	11.4205727130094
14	1.65260728807569	2.38124022343465	6.88607247229394	3.19426979703805	1.27658479432093	3.40493500032045	6.37766533377677	5.17664095704432	1.01529752149802	2.81419632598111	3.08537910315633	4.28726780761548	4.54392306881528	6.51066745554357	3.12209542551636	5.46500192583691	3.06834868816269	1.42558031114169	2.37495796194251	5.05484663847998	3.7859375393071	1	6.15113770875175	3.94237528748594	-2.65427729872682	8.3620309022538	8.75067340305207	3.9716416357628	5.03303924301741	2.77373247900346	0.0427104687409241	5.39490952307479	4.02183029223649	-1.52655209209378	-7.16490842603989	3.17993790665953	1.86131639268504	-13.9423313683207	3.43048093626657	5.85235767207354	-5.48490793908567	4.46438053421256	-16.0804269755069	2.37637652395299	7.50552431733299	-1.48407849798948	12.1691283790564	3.92352982671471	6.38094526406567
15	6.63280116295121	1.70385338780884	4.20916992569863	3.98380356364959	4.77649722211035	6.01096977766799	4.07623439398741	5.43433233409663	1.820581258525	1.34084411561868	1	3.67844136591507	1.09478773018343	5.30702935332105	1	5.57096355855281	1.72178363149894	2.89603880417031	1.60691782720924	1	1	5.05478415252661	5.70305754597401	1.13050748123078	-1.34464024868218	8.07619756880697	9.457998354419	5.62082009738083	3.22381994051768	1.40281700841617	-0.257308072725235	6.84364052182535	2.42052585542121	-2.16791174694251	-7.34219670017685	6.36189626087663	-0.0680215715910214	-6.60958426100859	3.69174130821461	4.99041226995896	-5.65714525643873	3.50486469669921	-6.72214132897832	2.10104943862678	-9.59581120458082	1.23359024881588	-0.603910638614859	6.73105123496242	9.99780656734748
16	2.30788900451002	1	5.55432441898294	4.76234659523786	2.74024728887436	4.89036995801014	3.66665574699017	3.8321593320007	4.07937562167491	2.41440477058621	1.92557041815341	2.6479048332406	4.91729400689467	6.41109341414474	3.11698442521448	6.32945681937286	4.39338617572625	1.69906211176538	3.38517832475941	1.60281891532488	2.70396938378328	7	6.9381051744138	2.58772128925066	-0.152573735778787	11.2773893991419	7.6981486959851	3.07044232447687	1.97646794340803	2.58955998231286	-0.114586296860192	3.80694209992349	5.53685880968523	-4.59315228721443	-8.61576397395037	4.65657122666269	-0.233103643728435	-11.5370121020884	4.33478703021499	7.52412850664088	-5.26521314625445	3.31123757980431	-13.1823856328058	0.869672896195715	-6.90160074973606	-0.283406794855361	12.3641017132584	2.62106658398744	10.4370039982159
17	4.71969233628209	2.91334888335326	7	5.74398283731226	3.94244096555669	3.95714060449573	1	4.77041968034558	3.16498354864762	1.17245805347765	3.70017473150354	3.25650037897742	6.43356093185915	1.05920755489368	2.94630062456221	4.92475069202573	3.5464891781952	3.65117627210076	2.26334775920019	4.9405940085586	1	6.82356178085736	6.5494878637489	4.43494797707915	0.019297292618829	9.38557515834861	8.12659441976088	4.50428202667616	1.99572919254335	2.28337736086915	-1.50859556262658	4.70474286895214	2.60747515652423	-1.60942639758961	-7.63645307736311	5.00881185017776	2.02862358529338	-10.7166143730921	6.95463837406235	3.97003845803404	-7.8926481220414	3.86935067993531	-8.53299214511001	3.04719896897203	6.98221937751322	-1.7499262107177	11.2240587214588	6.53492592507031	1.94375764754135
18	2.0720568847027	3.66402454692392	6.57631937196655	5.86189811432085	2.74552434777201	3.11905038113766	7	7	1.94752389803717	1.32105050362062	1.25076767904513	4.11898346208205	5.99523620129409	4.15208014347014	1.4002000713594	3.87636892095976	4.31395927360325	1	1.09156850978699	5.15641652899558	2.56663504196174	3.72148687938583	4.03471986813064	2.19912797189444	-1.23909668676584	8.60365401181466	10.7327084935174	0.688395508973935	5.61299025548156	1.94377950996376	-1.71070134389489	5.58989757067928	4.54772859470603	-4.26240674051347	-6.8725747015889	4.21554167309964	1.60955324025315	-13.3333967520511	3.46811533767016	4.30280258853154	-5.38322323979868	3.71725990221469	-15.1384706627224	2.0582431860478	7.60776090774346	-2.65468748883018	-2.1421345515829	5.96503081634737	9.71411951066313
19	2.36856950906437	6.64978001457287	2.31559668854976	4.51220630496191	3.44009413092767	5.20488085325355	6.55588174635757	4.7248345690466	2.63756098113456	2.1056779182285	1	5.45027983349139	4.2281621393747	3.54513801920958	3.97331468644696	3.29566471554592	4.58032506106707	4.79563806820971	1.63450916669767	2.9754994985767	3.00451109673555	4.97397072929176	5.52229983903921	2.59223835154041	-5.49674841624346	8.2448549795881	13.6917514898584	2.05983069942193	-3.23182495874055	8.02489599974079	-4.81471281438099	3.85642434025046	5.38359277911802	0.454646734282432	-1.33026465850918	7.03498311851674	3.02686357443402	-8.97339084330358	-5.7669309089773	0.79526238087726	-9.22487253828118	-8.79061686376398	-10.2840316440129	3.47911938485457	3.89542144762627	1.0929199792681	6.11679679305328	6.12753739527998	6.68056224464659
20	3.5613024778097	1.08201197402332	4.91671916904378	4.14442875253779	3.06862244171678	3.66395183297616	2.6301713622954	1.16694385434651	1.96326123617626	1.99028016906809	3.43588394450381	2.2698742045435	6.30892764208586	7	2.60013369333569	6.15009409837116	3.48104407659457	2.29812329990978	2.47146376155381	4.46123931285326	2.83474869439616	5.27731014276406	6.15381257512424	2.93587168853873	-0.774611644934251	11.2582094061848	9.36951744659446	2.39541840043869	3.39019042039342	2.6595061342347	1.4201292178373	5.57399749788166	4.09800472006758	-4.81455961461039	-8.8103802254693	5.07312022472035	-0.635823799951829	-11.3775455455478	6.93811120704094	7.2839808757883	-4.26426278719677	3.91749150670108	-14.9119911752097	0.822268493105961	9.94802562497968	0.979878346892527	3.98960330024175	5.45929022822799	-1.37297083039807
21	3.40734418145201	3.68857030708311	5.68800570348993	6.88226321651106	2.29334724915136	3.03767958148591	3.22880250553042	6.63133849654006	4.69547929336547	1	2.48181478258587	2.91482211822672	4.53438246596508	4.11887093952131	1.8672885428341	3.71141735630592	4.06928451811041	1.5643249180765	1.7390149666505	5.50786611359817	3.33599283292423	2.76117405985872	2.67508396172886	1.76903307730095	-0.353622830219378	9.09134528411277	11.1893190056556	0.138324043016004	5.62739556125474	1.933973786788	-1.40667969175652	5.56417250103858	5.73039766098629	-4.8477979613465	-6.34118213997223	3.95135144845164	1.39688712278156	-14.5852863006774	4.05242008058829	4.85790729737428	-5.65635756523606	3.70169366172564	-14.7210871065837	1.70696711737898	9.07456936475416	-2.65702699403964	-0.783903178489287	5.70180645090571	12.1045153901054
22	4.61004514243953	3.08222621561887	5.83988286462572	6.88923985202072	2.4038629644969	2.99163775807753	5.93285380133591	3.70876898074925	3.95948696606264	1.70080600718762	2.38735158430046	4.20236582861868	6.22004321655994	1.87003907417678	2.42053277994487	4.02016145408375	2.40288890646794	4.4497832343634	2.54653161259708	5.21480281697177	4.01583932567871	3.68327667665242	4.24959436828747	4.09560408062959	-5.01294569020716	6.85917709754357	16.5273374868923	2.79561850792549	-3.7828581699036	7.04566133972657	-5.01358076374071	0.702340450342739	3.74548166839512	-1.33768602482283	-3.20077456880188	5.8259430145913	3.37859092959725	-8.74764650490706	-7.86108366389945	3.25746955022998	-6.03402508120898	-6.88358015023314	-8.64159089319274	1.92543022875991	-9.53538783879363	-2.71996672449025	12.1370025209735	4.07973737898758	2.08813131125545
23	2.81044207381346	2.04301468539124	3.81421590094224	4.00167171575101	4.10386652953668	5.86009365246182	1.83213927587071	4.07589529946583	2.46158364790688	3.79915661282953	1.07681279030453	1	4.03756828056072	1.22940959946546	3.33056763757719	5.23722773953086	2.05840910208396	3.40613131312205	1.46054768421497	4.3284191821116	2.68853115146827	4.94514128646018	4.54130895470279	2.29294250865323	-1.4863076977009	10.5313979738682	8.67629680101357	1.16030088903472	3.41942248062855	3.77176084879679	-0.138004971107334	5.08351792534149	4.78987030384646	-3.75555546445232	-9.14056479593999	5.57774974090215	-0.830710747100261	-13.7191526568708	4.47198556932681	8.11782891254437	-5.24702450786985	4.95798445695067	-14.2680029600366	3.43379896085925	10.1242223844828	-2.03010448077758	9.1326096310416	4.81275683392381	7.27612899930431
24	2.59073142701103	1.83787795637268	4.30685046684996	4.40980810648915	3.45906842929262	4.5622076086957	2.89050247695807	5.37814301026187	2.33077035331807	2.81581647390483	2.73338459737004	4.25295118626849	4.27939497932566	6.33462911621495	3.2604071827482	6.10809368577935	2.91691361432022	4.27716811592189	1.39815532131961	5.06118281592438	1	2.45810934226522	5.65541147205642	2.83475586277873	-1.84481756953435	10.5592320319923	9.01312929654701	1.0868623500424	3.51831993274779	3.54577448815621	0.437238224093066	4.56111650375888	4.59136838628454	-3.20299183397219	-9.73182306226193	5.44096089108961	-1.2300142733091	-13.9564258717466	4.3476885848382	8.57594708637291	-6.26334427208347	4.25139424162754	-15.0478360038253	0.670358616797756	-5.89561670389535	-2.20717038827336	4.15942315785068	4.75816597163109	6.55926355638468
25	1.43868142375696	3.55787535658485	4.20264278920874	4.26068697498919	4.25965155397898	4.28513976850696	1.8531909681789	6.21467547281516	5.12929581045217	5.59551169165557	2.38955885081185	2.57529790630001	1	1	1.1978673639485	6.96540533813352	7	3.39238726059155	4.49099335867821	6.11317621797632	3.42364867757304	3.70611916355451	5.74129568206103	4.0296754493703	-0.96935076753592	7.01165225401334	12.9492200736187	9.22420032664777	-6.92321273344873	3.55839304554968	5.14994155538564	4.0122296769943	4.59830617744912	2.70443154902906	-2.92051529362638	9.2907729204923	-2.68336951884003	-10.3888375052359	0.00598917409737459	0.638349525383645	-12.1185206402721	-1.22384221362141	-13.289094947958	1.40796106681272	14.0834504647642	-0.904104457918451	1.33789883231645	6.14637849959351	9.26310449970569
26	4.65181968262476	3.96077091874344	2.84508990658616	4.94886451566666	6.73719930061951	4.76821197377737	4.37105788573477	5.56862810029592	4.95958291648789	2.15629353820589	1.02277135985359	2.70704776116313	2.1903667635918	5.03594981760935	1	4.87194615887876	6.65076856980821	1.17246489569179	2.90850173206359	1.54675629875478	4.64114615282863	5.95986566572853	6.93231039442158	0.627259242156772	0.657037852282014	6.46410512082218	12.886257373602	6.11907832229769	-5.03282914106666	4.53352932292231	0.744445037486247	5.05813693081431	6.39844461534018	0.00178342460327507	-5.92675231286756	9.32090675021651	0.487653386689425	-7.34854091617949	2.42096068559091	3.05752260119591	-3.94239915695994	-0.357463446164258	-11.1232886336091	1.44721995173562	6.2544738637928	-0.691870015015134	-3.16536160626159	1.90467019087531	10.0899746405326
27	3.71687274000179	2.36642370186535	6.52706405637675	5.22207910664228	4.01038427124335	3.82614984902537	1.83539304116437	3.83890071022471	5.85236707087866	2.34152643913076	3.41813201121571	5.19943986198511	1.59135669201611	5.73364771551474	1.3549312591178	5.61394410989922	2.54527485625133	5.19414844912687	1	3.26659861989593	4.07384433350814	6.23393749029261	3.49371347424447	1.16042638963074	-2.4211163360146	5.59668116887873	8.08866232636463	0.0399625964813276	3.97745108722762	2.00172641693139	-2.61450838213862	5.50040438945027	1.3974063454149	-1.39394797266889	-10.7436675140822	3.22615380756193	-0.687879427689342	-12.4777979101184	1.56550219913053	5.27333419312204	-7.40187148874824	7.60881033424458	-14.4854554432564	3.44352242824476	-6.18250874896971	-0.0512779204118959	-0.507187134088698	1.37730104463695	9.99295478452806
28	3.79723255441084	1.94186638043833	5.18251824781722	4.93932354171411	4.06942128821647	4.50068193269169	2.08286220293934	1.35853602594744	3.01044647223048	3.7223672564112	3.62996021057055	2.16391004625886	5.8250815240073	7	2.68952245378214	5.68309361474062	3.60889193607718	2.06814090248331	1.50685970976032	4.50862813163116	2.71922778882332	4.54443908901168	6.52714109366548	4.39119824037073	-1.84434030345701	10.8159692592202	9.29229003588965	2.54813066453826	3.99706324595031	3.78104922064238	0.681807632629865	5.34759889166269	3.36240894606999	-3.93006976059866	-8.82242180916867	4.94941355568115	-1.84493933627815	-11.9375282411786	7.48523103118575	7.25041947911775	-4.88429414629349	4.40450075374861	-15.8431691585519	1.87747104342758	9.43851995622866	2.58101200693929	2.5809361670573	-0.387995721480527	-1.33920713964786
29	1.73021026262357	5.55406241722601	5.30316794060639	5.20110975352506	4.30960892420353	3.44858240465265	1.95270168917232	3.2019288436422	1	5.80698047362387	1.89162227275421	4.16705414506442	1	4.30404357305294	2.03200900568455	5.28945848585728	3.71284903400756	2.43639750408501	1.63674066633191	1.98716995772127	1.51523250845305	3.14480997457429	7	2.43468706203287	-4.88118246504709	4.13909851824872	15.6972790004629	1.79732013055639	-7.52640320630582	10.6529975282011	-2.15947927723418	1.97796020382845	6.09173831793637	3.25752068659259	-2.21311642550267	8.85441549059997	5.59429961437911	-9.56684736443266	-0.561127559752743	2.79755416189315	-6.73386670698498	-4.33406771614826	-12.5612225355407	0.615316865504589	-8.04042192581353	-0.347298994973806	1.36010607603329	4.10625764318837	9.05202811861972
30	5.08183213723074	1.04250289289468	6.74463106731653	3.30500520480905	6.6609350050359	5.83208305830251	5.98971091330079	6.86140801933185	1.91606383240419	1.55844434231522	1.72027227144069	6.41746397743407	6.84362193306972	1.40734380688137	3.31330604837052	4.26823074214628	4.21809133571379	2.92157922924028	2.05316420536703	1	1.53797342607231	1.01275574839021	4.34791385966451	2.70181455684277	-2.10531612650857	9.61450331316178	8.37570836145256	5.47406388035136	1.61001204545632	-0.308480416541952	-1.78181141221202	1.55324339274699	3.2408022590242	-2.28528568221935	-7.53570095337895	5.58122135892799	1.12394752247345	-9.93612205919467	6.85916888773164	7.45573424298312	-4.83545991894118	0.415507769702908	-7.31860529929001	0.93129785283731	-0.768910129184626	-0.291997052404214	13.0801235330156	4.13651976772226	10.3762207030496
31	1.64662576978126	5.57674365724953	5.19717310508103	6.10175516802076	3.33738455843111	2.32873951679927	6.25101250611896	7	4.06675201444159	1.85019702489395	1	1.38911003825383	3.03418907079706	4.49348747439338	1	4.87087272444488	1.82651627397694	3.64744500267051	2.26799090545846	6.18767177737723	1	4.4669902141152	3.06414775574953	2.73033593323824	-2.96863978992408	7.5385385533873	14.3788476167728	3.31402225017459	-2.89114074548971	8.54102316904639	-3.85878088287733	3.5927405573792	4.62537229228209	0.143015224341298	-1.80866563573252	6.87217181090203	4.59775395845475	-7.98957271508068	-6.0176288758235	1.37957953610114	-9.39993649881016	-5.95066809657035	-12.0471789226656	1.74907321850427	13.3063846616068	-1.12368239627558	4.83485517720857	4.77269952462823	7.11554435915046
32	4.84988200256872	2.13096389993167	3.90148137307289	5.24099794882941	4.95349434945807	6.15980600166192	4.7609207785549	6.41796340611301	2.78983372653781	1.51363075533975	1.80304422714488	2.30558595077654	1.43517221938828	7	1	6.24639994688923	1.13721675855206	3.89608668375637	1	1.54170717539195	3.92094436520749	5.1997136587292	5.6772609224475	1.08050496153403	-1.68038085871685	8.7340116814996	9.69228162123231	5.04085735651449	4.34016363113691	0.934792497137049	0.113079642533284	7.92711776837609	2.286156404713	-2.07284928673049	-7.26286102107003	6.80036813620469	0.793256574380362	-6.82011806551038	3.74785243749368	4.99074747888	-6.26912316964098	3.98409302044641	-6.8573880349994	1.73876472079291	-10.1663757312272	-3.33914989996881	9.89767850653644	5.17092741193719	9.17009543415112
33	1.03783277569539	5.76936675137634	5.08928893338814	5.62975628795036	3.81007903648899	2.19171417905469	4.53624878616634	6.79166469315165	4.06423266532356	3.23166309250526	2.04423412105398	1.86113174447668	3.42109273378666	5.3525397462773	4.13271816154992	6.42622614720701	1.21453362852218	3.30542850764836	2.53037926039376	5.33211617249046	1.56843173899749	4.80752936547316	3.59600272619466	3.36427392477238	-3.85918773762844	7.79862425622902	13.2480944661055	2.62112688617192	-3.48241641566917	7.16381858035411	-3.22183728663067	2.64204060218158	4.19308513147187	0.200546279057863	-2.61977022208744	6.53515581533993	3.91287998103098	-8.09306244975439	-3.72765156891176	0.113293303124502	-7.23277970074116	-6.57898313413166	-11.567024557588	0.699422538390885	-2.5273512090249	-0.93947790863	0.318129877626564	6.52253941786719	5.81443313537262
34	4.93755082812871	4.79375090432939	4.3452775319791	4.05195053628423	4.49301346848228	3.43677219114004	6.04101029276555	5.95285620219054	3.26307648297448	2.62856721729029	2.09000502155048	5.42152133584532	1	6.84912389903377	1.67140812239066	7	1.5189601882808	1.6798611696412	1	2.38364705592128	4.20473604424269	4.67883091662495	6.28722307391466	2.41484972332365	-5.4781669306967	7.57325818155483	15.6328251477631	1.97089065546449	-3.66073435355423	9.87628322684445	-5.16793095245918	3.63395015391203	5.71223523750879	1.87123747286051	-1.88089420924754	8.23649057042507	4.38610935576765	-10.1584687002465	-4.25052831263798	1.19671976156066	-9.25731567299261	-8.09546470833646	-11.5797520935973	1.81386262183226	-8.01734285090488	-0.927110242500051	-0.446858235631909	5.95317390458649	9.82876706717517
35	1.13469127201507	3.87107885945816	6.33100984535862	5.98887420307484	2.20927993018844	4.36857872878051	3.14017242087347	7	3.37866502971914	1.63473572813804	1.96464167804279	2.8813267921985	5.22558280334649	3.31971682702723	1.78221431415987	3.9487337311726	4.4566475057028	1.30563548986568	1.10796588969361	3.85481446732594	2.84116885296568	4.22751730369329	4.94934517658694	2.66177834629	0.690871428322712	9.57672079108329	11.0910550805371	-0.174957917113187	5.32260845336861	1.98950265355344	-1.20740070596752	4.96594886949307	3.96849971214946	-3.81551273370362	-7.31024286914128	3.92308618490339	2.57858578194455	-13.75766604456	3.05497766401598	5.07274634525283	-6.5904332123269	4.10025199464218	-14.6553929339876	1.72831537826577	7.82210532430844	-2.95900401613334	-1.7868714720139	5.35800351683417	11.3223944368965
36	3.41418178831236	6.34592044251304	5.27426437344682	4.34383173301985	2.85677145551887	5.47260127317849	2.72466270253333	5.16420326888865	1.58434482026164	1.2148589425973	1.33222462459423	2.1894831634901	4.53093356140109	5.22197472297154	7	5.98364842069814	5.09076684494707	1	2.16164579403944	4.2109811437218	7	4.34076532135274	6.65289950949816	5.68307000722904	1.32823043362086	1.08659705718819	7.41283811434976	2.11921903525065	-1.39001201798932	2.59146613982539	8.12894704847754	5.51421761321767	4.20557954221183	-2.9508977674102	-6.42459156983973	7.84019820223792	-7.25812390602669	-1.29398222143048	1.19013688512105	9.03300513633944	-5.71319340093727	0.979102943148468	-10.0586479321284	1.71521742247481	16.9087816892972	-3.96434887378521	-2.91808279829912	1.64477449387834	8.21439715100094
37	4.53617840140094	1	5.83685498371911	5.23789818211595	4.87208335936927	4.4561225646189	3.51659318444321	4.8820268465959	5.77376204966837	2.26588136403855	1	3.26980843150507	5.96364965432978	5.70820742770353	2.14417391336206	6.72863822246139	3.71306016609703	6.05653049801469	3.08999237587466	3.83444585699029	3.09034419708027	6.52796654878205	3.15429746599686	1.41905402217085	-2.31333950989633	6.84592129815782	8.28881024057185	0.488042913965888	3.97702288936772	1.13158161567484	-1.35988336176536	4.92123035481666	2.14349293335179	-1.33805646907549	-9.29377994044668	2.6436933095953	0.214277845843046	-11.5964036273254	0.731378552410837	6.80414322430781	-6.53695432130939	6.87670149126391	-14.2336310783464	0.730862329176342	-5.81354251088235	0.612967717061955	-0.678239944293707	0.642903783994303	-0.362281363460219
38	2.43650371197969	1.80964176669221	6.06036192615174	5.02165200666717	3.52047648800992	2.61052183380828	3.4284531363536	7	5.15854305067947	1	1.94549310801068	1.56236229693343	2.32551053376769	3.69208439067257	1.84823930621775	5.97952875742345	2.14495559134943	2.5861730012742	2.35438942556836	5.25740646541957	1	4.14729393010785	6.06323933564081	5.27269255896674	-0.124098676005367	8.75838225139462	10.1074803861765	1.85794509051241	1.64645161948699	2.17367737082593	-2.87709558542576	2.37553460769245	4.27762266379907	-6.06341288359062	-11.2963228575048	2.89158074103856	-0.137650779255588	-15.441094610482	3.3711237165546	7.69481731577796	-5.38608243809812	1.78646606356788	-13.9688793888609	1.53426517538234	-5.68340943035795	-5.43534188731341	11.2536686584963	2.06956179334617	12.9937960619196
39	1.60532903456397	4.44141351373629	4.44256551040805	5.27053661096729	5.68544386641751	5.1374989507262	6.17981142961355	6.89115530402036	2.6033916119666	3.01242500982053	4.19520144636918	1	4.47792965925988	3.88938261040073	6.82166313209341	6.10534365662232	3.42207231676303	2.2650409444566	2.53845388422559	3.98765467636322	5.12610788639795	3.04328965430684	4.15619370558043	2.97596547255007	-4.10278873754476	6.85776414809126	15.1704621917632	3.94489882610567	-2.71984488736457	8.40995638219087	-2.38369809316733	4.35775325014639	3.70025755430603	1.6359632662238	-1.37689594441685	6.47145561537866	3.92247863771154	-7.29831479286013	-5.09490227979057	-1.91476563740912	-9.71825986533735	-7.80750632167098	-11.4437700211807	1.36649901045544	13.826085119989	-1.45762411093775	14.3416186844034	5.36029356541788	8.64363124394234
40	3.13916570710836	2.27876000994001	5.34287162808686	3.93258182665851	3.44977617395485	3.54650871964887	3.06420652181384	7	6.41346493353451	2.20794631928776	1.17281313687005	4.80390017841002	3.76067674683972	2.435009807901	3.90991713640799	7	1.11035812587849	3.65772897288052	2.53656257216656	2.38542020343315	2.57772959848171	1.65227328275358	5.9749094111546	4.61634406480563	-2.03161698627864	10.7458321954239	9.50786381361718	1.24303266211073	3.45772944039431	2.11222146070205	0.947061481759899	1.01428213592638	5.80088517022488	-3.49372157245766	-10.6328856557096	3.58487984719876	0.632493315274329	-13.1949386804302	4.97309276377123	7.59859887602826	-5.71966526492294	2.05333628070905	-13.998166120728	1.86495376000227	13.2671669357821	3.49841519208935	-1.23626112711366	5.70246780521023	10.0384533531923
41	3.72897778999385	5.22030114861917	4.3023530450731	2.53725070296547	3.46061379416403	2.45250000212603	1.04297233373921	5.14867413637989	1.88115919416119	4.0935423014501	1.49026539085133	3.54849989818021	6.35416644550904	5.37636475724693	3.7920044296409	6.4828089826472	3.85099411050855	2.02417436496962	3.88212027014413	1.52181401294902	3.30925400468986	6.47864981618811	6.55969429130472	5.71520162092269	3.55182900917301	-0.316769215867557	8.01307057932858	2.27778410585046	-0.556156928738179	2.7348469611617	6.68363892043288	5.12338530742381	5.11070915303829	-2.52303922827635	-5.16739552475823	5.72076539331293	-5.4415266192861	-0.71068727385151	1.61522944727721	8.54283883071601	-4.23722370621332	0.515226509179765	-9.311538996949	1.51379659755377	-8.9625930715128	-4.38765975698165	5.44924867247981	-1.19102504517343	4.06986389495544
42	3.64761158403292	5.97536383387554	5.94782103563617	5.11928445951686	6.05363060951156	3.95113582639168	4.97933260594905	6.7116658765687	4.55427685704182	1.28719166385711	1	3.20523262559753	1	1	6.79942851314805	3.24214171322052	6.1415673579858	1.36249311266855	3.39767450491038	1	3.63015470510304	1.19021903469977	6.09949658741711	4.87742546300954	1.59293388206179	-2.29757911417587	5.44319400183153	6.03288496442522	-2.63121489764268	-1.19321192058538	5.2667674127932	6.29957070872524	2.04196366054649	0.782265541812347	-0.710421369132914	5.52141207434699	-4.71681865865681	1.51089418865379	-1.60195669761023	8.61446812182663	-3.71249811680681	-2.07867088327171	-12.2756209251618	2.46994875392204	9.47247468172878	-5.10177408646784	-0.830755798394998	1.91935976262164	13.7151715458453
43	2.51012489468051	3.90362694204391	4.9804608778017	4.93898377912006	4.21088431388999	2.93688625547225	6.18401950763556	6.83481602898465	3.3873554274063	1.40161922317672	2.57422103741857	7	3.59469484293428	2.57173045996977	4.56829312439846	7	2.58859665862348	2.57568749697338	2.0823269155006	3.37949549666091	1.4002100385075	2.9476799338462	7	3.93246076077195	-4.70881878239425	7.3140103940883	15.9864888148095	4.77009112418247	-4.30333818591363	10.3155826377127	-2.99934760186023	1.8139781477012	3.50275027582638	0.576665123574329	-1.71988484037395	6.52313752256746	2.24243128343835	-8.11975328820316	-6.93449823521547	1.34585696494496	-8.59147407527879	-7.15500404314277	-10.1509948417658	3.14787259315447	15.6117649556169	0.319979066181957	8.00688467973711	6.88352629230111	9.68167370325238
44	3.39540544641698	2.10416492011353	2.94014624900035	3.10861009964241	6.59164731192396	5.70768843800441	4.36335224172583	5.29960162940729	3.512895592027	2.71228519572639	6.22285268855034	3.47228367512896	3.92756629208874	6.22253444835946	1.46036918223523	5.28608849217659	3.57800538880951	4.01603399946096	3.38477357357558	2.20390443141725	4.47759450288645	3.14987216096463	4.13519206852102	2.74007176272002	-0.992906381598358	9.42511939348535	10.8211619173019	5.54724884040485	-5.17604161694001	5.66386554969822	-1.53705871638608	4.8375184020783	9.0031900449483	1.81703028782761	-5.00195060629006	10.2206992725949	1.39382545907816	-7.96745773479375	0.553284687377795	3.64781740656247	-2.68162430688295	-0.296883461146683	-11.0754233236604	-0.685654553978175	15.740862922481	-2.82405729558002	-1.68452337500734	4.87480700628629	9.02218669330914
45	2.94364571189947	6.426531260608	4.51239016492231	4.47500046112716	5.01107265892491	3.93831935432006	7	5.87260782843093	3.45748439767214	1.63997439199317	2.91261853154985	2.67265901746087	4.32389074090898	4.9528561410071	3.31690015552808	5.85494471953027	2.70300855768801	3.18854672381418	1	3.24651902376461	2.66183982061727	1.37958542938925	3.47076893259138	2.65625117934033	-4.12468120332987	7.45946611772269	15.3920085765328	2.78696860882999	-3.49180363896926	9.85245471565593	-5.13674220193519	4.53633575850525	5.00707362182741	0.919280744588457	-0.924854139562457	7.29522206698755	4.09561622071789	-8.41088382804454	-5.68797200938901	0.858715543532195	-8.37537982071636	-8.36456435402688	-10.5051218277869	1.4084941691955	14.6060266609429	-0.22419720760954	4.64249608243469	4.44089140911992	6.83455395008121
46	4.53098696788201	2.18759027551373	5.73254974011208	7	2.20448180880334	3.03252375817757	4.42148857701898	6.87904427011152	4.1105585633799	2.08088911242169	3.62945270358082	6.32650992784061	5.44538481094283	3.17420582175499	1	3.58627786981188	2.0332179672346	3.75030149919768	1.89056953145584	5.96062587526643	1.0486082181593	4.62342980611713	6.19951724242207	4.51969756473568	-4.6755021117149	7.13974256334294	16.3988769086462	1.89658746570667	-3.87658609628022	6.86709607207693	-4.53183476592272	1.64084661381437	2.58132501690442	-1.20774979286258	-2.72202537081617	7.00003576894491	3.06278432273769	-8.65183550456838	-8.32401750537013	4.16813946165589	-6.16456501894862	-6.71520483495392	-9.12766436686846	5.34352881093074	-9.44164043240001	-4.86666561997182	12.143180095999	6.22116103153508	1.69402334936276
47	2.55664778932226	7	3.60074944440974	4.69998759368653	4.77346708616969	4.21568333999165	2.50121217254096	3.52942975120641	3.26692956777044	1	2.96246762033666	1.07327012000066	1.51961687610611	4.67723195235219	5.73804783093592	5.49518608165517	4.69152778346535	2.50321960736076	1.67765857302301	5.91404770937799	2.31601159308014	1.09199461081377	4.91930740631601	3.65146561783647	-4.90155905210507	8.93144438302962	14.4218864152041	3.46802591353558	-4.3209342055003	8.95836915710535	-4.12898614317316	2.98661277142353	4.6791506448772	0.737748316316946	-0.888586119041016	7.28805294669433	6.11161785029676	-6.48826196013976	-5.68127667131646	1.80178895293438	-8.85656562780534	-6.56079786414781	-12.7323750508608	1.45290819628135	12.7867676148937	-0.944984943608468	4.23589972041579	6.42825531315467	8.35034548595062
48	2.15571018597677	5.20630323875	7	6.04150010403368	5.51524790270451	3.67050365580587	2.18372154278509	5.3629841813474	1.33933841559045	1.07786619034566	3.93399837652089	2.9736297392976	6.89284443235546	6.32597989213568	7	4.77147247179212	4.87944261331753	4.41892962656801	2.30581754308444	2.31891486339983	1.40431265505985	2.19790381983978	3.19518208079847	2.84997681100345	-4.99951147798188	7.55418679431234	12.3543448602587	0.542281803716227	-5.97648550916139	6.45257122621184	2.33784939515366	6.66331926134101	3.50832831827728	2.58643455146248	-5.41792483659072	7.68890985946391	-2.19229633740244	-8.55092787881073	0.616315238978751	0.788381733952362	-8.24027657914925	-5.0319241917288	-9.64834485675807	4.71041592298885	-4.4507341458268	-1.76544205015697	11.3529572043364	5.11019161723434	12.0993412719903
49	3.29503322177885	1.31864686862763	3.41827564419237	3.37791823563827	4.0299462910423	5.97781286157171	6.2263747517598	6.54752405613847	1.94370309522863	1	1.24382295330141	2.07973447532991	4.21209852319022	5.74009946308034	2.29694051090123	1.60772052108746	2.3876844457055	4.34266867459582	1	5.24746610099138	3.32885327761438	4.03556859187698	6.11877747952621	3.73082071137687	-2.63482913666441	5.58204721256568	14.61865232406	7.4256991361176	-6.90682509736565	3.46263547492704	3.18112573496929	5.39754784240481	6.10768182481754	2.23528793899692	-3.41751727188179	8.71214668318527	-0.620061391829719	-12.3639013128618	1.75704932160597	-0.417395306427801	-10.0555614335408	-1.0063033851873	-11.0984237488941	1.01944469939099	11.0194965349524	-0.438174935570798	5.21046061948456	3.35835768406558	5.45027163862396
50	4.34445103380098	2.33443419405159	2.69538855987268	5.10943322706494	6.20726218808855	4.49661831308293	4.00445031783649	5.84292350252178	3.56751516026886	4.41875485474228	1.51885021195474	6.56715830166856	3.20732430914265	2.66736650686263	1	4.06413926548614	7	1	3.82792663902993	2.09338233007621	5.98493808603846	6.22163481195662	5.88738658127781	0.898993879946557	-0.55685587198143	6.31048951349123	14.0736893942501	6.8981254942935	-5.20407508060091	4.95514506474428	1.13208436366379	5.15514813871391	5.90514399817294	0.449414268703032	-5.22616786407472	9.58880938130473	0.634494311797931	-7.47748402624223	2.61113598186839	2.95061414452348	-3.56984697138129	-0.960240903204709	-11.9013639494926	5.22317621600853	-2.09116851240547	-0.0977736569851999	-2.20855452605941	3.8510612793038	9.63026577171069
51	5.58072518489474	5.24637654321011	3.6359491507726	4.69119916613593	4.43479715296062	4.22514740466315	5.61437108104202	6.2390650756222	1	1.95987380072566	3.28660474563	1.1167480034781	2.57155506922266	1.62803902307229	3.56258072849153	6.4397778105027	2.40164791125425	5.2405986726842	1.40853863339912	2.33368673727122	3.60976809352549	5.37416672015788	3.68168703335946	4.07480087091338	-0.726534114995266	9.74121736175944	8.52608104312733	2.99676844616747	2.30670268651801	1.56936932373934	-1.45598366110535	4.5649908500232	4.39789413261618	-0.952209683113246	-7.39833721895751	6.30353776127187	0.965607144252976	-9.64337104966939	4.68309171619552	4.79510011632259	-4.8896742004655	2.15919778687705	-7.66010399908159	5.06502949336547	-8.3187265308727	-0.0253486143519203	10.4394467491191	4.21637105067043	-2.51451327107508
52	3.10024965041132	3.99527968783912	2.92178045425841	4.67673228759611	6.92782342856496	3.91528223383819	4.085418834064	6.58084505078616	5.36112434570025	1.93697712362046	3.01505732317736	2.56741905868699	1.67093577952742	1.36630152652115	3.81102376057712	4.3971340145049	5.91258764768213	2.52072275005792	3.63991484576109	5.41023680421807	2.33078418279023	3.01642435154938	6.32383345882603	3.11753811747103	1.45182020683833	6.86487626029534	11.4081544861066	5.92185578492796	-5.41863808380079	4.57028908082337	0.785187157999584	4.49395196671234	7.01746623248272	2.49760633834103	-4.68774731145976	9.00564545484312	0.105660212684521	-7.194257726435	1.2331845632196	2.21285947291845	-3.533104702359	-0.15057086495923	-11.0529400619844	0.568313265957139	7.65065974843391	1.07429316945645	-3.85744930317147	1.93827840445995	-5.52884654500121
53	1	4.9564867294929	7	6.57902393156693	6.37149929277295	5.38239319862323	1.8980709607856	4.62810474348615	2.8161237721165	1.45139327716564	3.84720972695206	3.37631005028703	4.96509690450398	6.09523717887341	5.74728168010969	4.28338144162846	2.35393733026851	1	4.01494432988182	5.14345525844089	5.00779918188508	7	2.6086244765494	1.95634292485132	-4.23539981196435	6.51082591927147	12.1841892169853	1.11041566400559	-5.60701608549442	6.0530302204174	2.54777430056173	5.1229604311902	3.98890721563522	1.84944572142854	-5.196485511933	7.60869845457528	-2.01962069385918	-9.41896640708775	0.989675705315913	-0.540810360270867	-8.93724425982973	-4.94911239443639	-10.8572055509648	2.2323869247075	-8.79703245599293	-1.65232282080708	11.6724086489515	-0.296824995392997	12.7615026817252
54	3.48289789082345	3.11075905357756	6.61052359028176	5.64874897086396	5.24037122292265	5.67523908365628	6.47272781584797	5.45767326936982	6.61854599707944	2.58036098583211	1.86576289409645	1	6.90147853430435	2.34101368405073	6.0232169366483	3.60596492779968	3.19876177005082	1	1.88686592119928	5.54181766126164	1	3.7844694320735	3.63477621796883	4.18063201715401	-1.14578410555048	9.19890135834517	10.0170715106169	3.48220683383091	4.31367070552574	0.394120590500291	-1.10617320483663	3.26239394476187	6.625556688558	-4.4629837460591	-9.98788678701882	3.6560087052626	0.235904145726878	-13.605192884928	3.24684966570343	5.44332925654703	-5.88903999169572	2.86320761708973	-13.2279600729598	7.75752838422702	-7.42843239922058	2.54119185495808	11.8230496920929	5.00241475655965	-6.87460231088239
55	1.27058789492387	2.06823341080574	5.86846668882499	2.57219050455518	3.16444369963946	5.23659022529702	1.54746883902186	5.8644256681572	3.85597682917947	1	3.22814372399636	3.3663255535953	3.13481026830734	4.43894808013247	1	2.32223245632778	3.71290830872716	1	5.24845315821335	2.93859691242155	3.45515757964262	7	3.68054877787389	0.842694063589681	-1.57462883340622	5.97689070415082	10.0286461577253	0.7829950280921	2.93673354067537	3.93225036267266	-1.62295081460286	4.10895173069944	0.381518134998129	-2.38424351874953	-6.86453418410187	2.81913471870296	-0.0542251073508578	-11.3562968976813	3.26243180963826	8.04496328545016	-7.90465982170139	8.50478251059172	-13.82408928264	2.62915320058394	15.4806640854077	0.763008709529774	-0.0723767812886913	3.92579387255709	10.7622739261794
56	5.84430407810697	1	6.51321072451643	1.60643459369262	5.88142171847585	5.21848636290351	4.50913361770854	5.41372784529283	2.84424322612575	4.33798015779121	3.64702566119208	6.1125096773289	2.49543852488327	3.64450119454205	5.78404989541653	7	1.40152631898879	5.62730033020639	3.52972384861205	4.82631810197096	1.84623016675453	4.15907172433686	6.22733157651358	4.85599296534536	-1.79623736036463	10.8259936057238	6.14650799055981	4.40797000317922	3.21537807902202	1.14163183677881	-1.92724552580605	2.20298187641216	5.1149331374612	-2.56813553540183	-7.43721742582435	5.69610463688018	1.01262419581948	-9.05480073590609	5.97894586689645	6.28910444939522	-5.33019909532476	-0.557410295809718	-8.03068537444531	4.89216423714642	-6.05170165414877	-4.18810396868313	9.45377476952067	4.01045723222076	-2.2614286405957
57	1.21082896472435	1	6.3449242205258	2.48838949457109	2.77112743830212	3.83437031732325	1.66198838130898	6.89579830117824	3.6339231047973	2.31005120765405	3.33784913636819	1.68875329290578	2.39986323314105	5.15615597361593	1.47857457569996	2.14647349986231	3.75908321111435	3.04918638487126	4.71197642609665	2.21084132899882	1	2.39169672265314	3.34019898092239	1.08185513414435	-2.35343931582767	5.52151217448237	9.4097160500739	0.673370747496816	4.13918942945394	3.93324612037537	-1.5585863487602	4.4697240396414	-1.0056772833823	-1.88157783176935	-7.05500248658005	2.92620942674658	-0.0487606722862055	-11.4829620877378	3.11637011525929	8.25691434382222	-7.53373477775396	8.2542370687592	-14.0566090743335	1.85430443297627	3.78307908741897	0.214665996110181	0.0202794556541331	4.2994768045859	12.2263219825911
58	2.90597685447177	4.48877183957599	4.46863283492998	2.88138253868193	4.4391707871521	3.68483637753646	1.91595790894678	7	4.48455735853584	2.69601164442557	1.97782379644066	3.06222715624538	5.22110957990559	4.47712443840087	2.06075792997095	5.94625880817404	2.62503485097713	6.0871496845402	3.1393970959782	2.97595595442438	4.12900374276282	2.22306751669487	6.18985847047359	6.19916736476034	1.69309990936607	0.617637420811944	10.1459916012935	3.32830356132272	-0.0134401900021739	3.3502146796156	5.30957676587271	5.14762573194387	4.78574691927022	-1.48956375560389	-6.23664095867909	6.24581220236964	-6.59888142610146	0.22240895672085	2.05198043458832	8.40430799799775	-4.50818864749188	3.47692355743277	-7.98233094693182	3.21946512300576	-7.61493933195468	1.67679554056892	0.659412978214949	1.97964158824033	10.4880626664271
59	3.12329043812867	3.34646089463296	3.10924019974358	3.28144828955148	4.00954742546908	1	5.24685778487287	6.09674672170982	2.26578026295368	1	1.75978928656097	3.84987842300271	3.73290021148466	7	3.17115234909783	1	3.09116815862942	3.46874211385698	1.21109208571415	4.20565119946434	3.78295679286191	4.32916341916855	7	2.92607406427025	-1.97773677316889	3.88802591906346	14.2863334700154	6.76774404512814	-6.68115624342584	3.73854883827572	3.52602131236119	5.51957881315905	6.54726455482337	1.53077403137179	-4.87349773376875	9.19859397850615	-1.92220759643132	-11.9488021130302	1.12620072724715	-0.120472371271237	-10.4404997585143	-1.36267422960402	-11.3552563560343	0.834176146730545	11.6203776839758	-0.127172662145972	3.63079695920286	6.32021141978009	7.36853213689778
60	3.22012205640207	6.95909849039987	3.90605897546957	6.72258030467161	6.43798175988205	5.62260829178366	3.62912825102395	7	3.95594172249843	2.34766356521769	3.565974707253	1.83005619709871	3.15958980516548	6.51729557687473	2.39028783410268	7	1.45813661872333	3.92791153512879	7	3.52457162348973	4.88378873026469	4.72210313611805	7	0.997026690275852	-2.92739831163253	11.4877880759414	13.9354478176498	7.36970311772298	-1.28735911525987	6.15640528811528	1.91331583419512	7.35329869447042	4.41902943552016	-2.10668189671362	-8.06737230373049	3.46055183613677	-1.42257201266385	-10.8118577421743	0.284125186790548	6.15998036131121	-10.1133112419548	-1.46672290631889	-15.6440294421003	4.03906215731848	-6.2382883079152	-0.280850266375174	-3.24385090481434	4.32617326753895	7.16005220444264
61	3.4986408383111	6.99938415201453	6.2892192846894	5.99029168900104	6.06202366364159	5.78812780321359	1.42524263679423	6.84813276816703	3.16790190803993	1.46175508904043	2.01192983163376	4.20041080608009	3.20807731922567	1.39785338071105	3.45346163182001	3.20359049049341	6.20248496002369	1.92246099674218	2.96837906426545	1.17189443731948	3.00914683155424	1	6.40764056284251	3.61986014933708	2.10089297050793	-2.31554437944867	6.58625231083837	5.86084817871152	-1.86711079886354	0.124298125048452	4.90459361228055	5.94860812345992	1.75373334502708	1.22333136000151	-0.194593073907171	5.3198806201778	-3.66832343705415	2.05797532021846	-1.75598568774683	8.00604500194422	-4.27601059513033	-3.07795070630982	-12.2113146042168	4.57388037705749	8.8647796508394	-4.24917216357761	0.0676241878439864	2.23942436893338	12.2930851059861
62	1	3.53777330751056	4.65507017068901	4.01678175053375	1.89047919584877	3.85651027005096	6.01807265593609	6.58239098297742	6.24125021704688	3.43787091841237	2.54956578187804	4.86451138192872	2.69552657190699	2.25284891262453	6.69045502473208	4.86362761993394	1	1	1	7	1.26562954116895	5.82354149117876	4.22831063513018	0.390660746524071	-3.69350663664846	9.75737015155385	8.94922051191446	3.3182098375995	1.19312226815686	5.20114430567018	-3.84418984708451	7.20486091308314	2.27124444198155	-0.612473535332428	-8.60288218817648	1.2222626806665	-0.709096896144175	-9.8399989986497	4.41848495877412	8.40885999174515	-4.91591190004066	4.1829952562821	-15.0437470252411	5.55199660694492	-2.58663486076039	-3.71308291805184	10.1830048625201	3.41089180532918	3.02783343231575
63	2.90666736052416	2.84622685994117	5.99886558317339	6.54373148755553	3.9011905481139	4.42090319673759	6.6845660227459	4.32047011981503	1.69456532668898	2.91957136941319	4.3661079789095	1.02324210238429	6.04291293698137	3.66743720190492	1.76375806641593	7	3.75617616671931	3.10475764716008	7	3.42595215779037	6.05025388766772	1.58186550734381	4.17367846523695	3.46884126839811	-4.81077545618061	5.68397151395133	15.5683483666242	4.29732410654804	-4.86909427283492	9.90104417619983	-3.10686910882356	3.10517561147445	3.79653326968423	2.40709101502975	-3.939493176541	7.22576270542282	2.62882226504743	-6.80211725752555	-9.00189827726516	2.36611393034496	-9.19665343453553	-3.99283936877675	-11.2332342732762	5.68173205386888	-2.19644732357419	0.714671400773509	1.08922787379224	0.76268308850612	2.80798144543115
64	3.8074211622341	6.80228972729265	5.79860184287607	3.10094944108176	3.70490871433486	4.51653759651237	1.67309896282882	5.65809012799702	1.74817884218741	1.12376601444522	1	1.89131796287452	4.53931146658412	2.65536772811375	6.5536893181664	5.9673173055842	6.89967378167936	2.09684629286384	3.62302240439619	4.61645910558907	5.28973795596646	5.28894284122801	7	4.58101036351288	1.14340860657951	0.658237526340431	6.77401547260187	2.63682480560789	-1.65446012781032	2.29866035630801	7.2411130866699	5.9622645658131	3.37584569853363	-2.63128230463313	-6.17388934859174	7.50739908316506	-6.57234570267283	-1.55055314247165	0.70212172110975	8.11320726364028	-6.34103231291906	0.873293633449004	-9.59998530080318	6.57339603593159	-10.3527528896895	-3.3640588600739	12.9730363436182	2.86272901507397	9.51547799709678
65	3.65235530780344	1.6046345747328	4.96273985017546	5.19144668270533	4.74786355885194	3.86213412488694	1.37003257287916	3.64152683315893	2.43046408931892	1.60253468755684	1	1.80274688214768	6.02443042908886	7	2.552318876214	5.64644281482152	4.26120741225816	1.50451742134878	1	4.3175896336631	3.01529056287449	5.53261260545328	5.02324736345249	3.19736980045756	-1.94145224212827	10.7339660041675	8.56994121751157	2.22382036573941	3.13937655088486	2.68134237736359	0.698021886066344	5.21470946930135	4.08145221386259	-3.53878800523699	-9.86077144729794	4.67900073336703	-1.28714437006893	-11.9816662448345	7.16952403376178	8.31685583759872	-4.22281947283725	3.99980357406923	-14.8110626416092	-0.0591372674177255	8.37731477291926	1.79569651633528	2.51928495046044	6.21875580437153	-1.8768636187463
66	4.89830511636101	3.78665510566891	4.34516244311187	2.69439354742959	4.55409787125188	6.34575017794237	4.99193903193212	5.35732735160143	4.88580016651492	1.92339268447785	1.62553309655225	1	3.32561999314334	5.63876576064213	3.31019434290002	1	3.858301947065	1.1491247417522	2.68920943212838	5.6134955533377	7	4.52543755766954	4.67179211451243	3.24826772011354	-2.20673119816634	6.0227578435723	14.1331144964862	8.67122969215344	-6.01118470400331	4.02638521346002	4.69420515813532	4.45013650218327	6.21430455601771	1.4078311543259	-3.95659300572517	8.79199683857418	-1.21768551984832	-11.2373233820395	-0.0940145786934357	0.118952234186264	-10.5014833643032	0.633144782518015	-11.3775493961159	0.463055697225813	-2.61686323076253	-0.244860428443287	10.7929136427522	4.82855790587735	13.3195953680581
67	1.5132372192749	3.07892594916861	5.78755655438105	2.47877690334022	4.79147986021975	4.44876793466322	5.24103150667198	6.07372216877421	6.40797172703089	6.05476909673066	3.50017921873006	4.52601002605471	1.65011068037818	1.61199858613928	1.51515033447035	4.24115951342589	6.02644409537827	1.82400904332658	1	2.95739425034178	3.86747771814419	4.6794987693534	7	3.85312580714783	-2.48213644145936	8.79776502906872	9.11047101390478	5.11311138026537	3.94948276848035	-0.255582648715312	0.023498310442025	3.11031655480306	5.55124688522357	-3.74963033655495	-8.13028472466753	4.39201404740318	-0.217699765682282	-14.717109261482	2.43583780745519	8.71422298275921	-5.60752414202951	2.65659125404306	-14.0236336785539	6.03433265848231	13.9308762338277	-4.79611263755934	14.2208924131486	2.69616539106647	6.1331742451144
68	3.49285006739297	3.20811850286744	3.82486160371298	5.08256720721509	4.51344675059353	3.12050821360158	4.23567964587929	4.37744265556902	7	4.93873446544707	3.46322290836347	5.18901079264431	3.68883344965222	4.72289486785488	3.65427338557606	5.50902959471295	1	3.03618243250362	1	1.64855519824831	6.41383064295886	4.16963225032758	2.48571327980976	0.344905384206347	-3.52242483313267	4.70847783956863	16.2648295453342	1.48862194100701	-5.65932010218091	8.29825945562023	0.0533398687270193	3.50828222808004	0.146716048980328	3.88763477311151	-4.21105750433567	9.00725218233964	-1.79217047453602	-8.40206148897372	0.470942672936431	2.43613956433592	-3.38219370280216	-3.49986956420261	-11.5730713250953	4.08267661255316	6.28801352998799	2.36188579799312	-0.709406583861886	9.01355781980431	10.440551591961
69	3.22690859744941	3.50647627340919	2.17418900721125	3.99293787351303	4.02510360366401	1.41717074575007	4.55106943636772	5.77995387515943	2.82383405870412	1.77450273439282	1	1.63234924164136	6.74638623955179	5.93314229981452	1.5573566101332	6.39237754315017	3.96988153881549	1.06319393289071	2.55725406992211	1	2.2595808193161	1	5.35731763810967	2.36688973259612	-1.4883401379336	5.19785982018712	14.1792019844323	6.42495982168064	-5.72592766373454	3.32073760842675	4.24219645938245	5.99904265193592	5.69625852405632	2.09219438960503	-5.72666073941343	8.87681055414593	-1.36675048037664	-11.7493117211177	0.484849166292566	-0.484848404671349	-10.1641704260193	0.169905517061006	-11.4478359919885	1.75568545624936	-6.55360091092764	-0.187491856427681	2.07698820119325	8.09231804051349	9.31950017008471
70	3.68103063646307	4.06115490560665	3.53151589545981	4.39163662596955	4.48092517468567	1	6.38707993945652	4.08382579952337	5.6809365716119	3.92213111477974	1	1	3.29434829632406	3.02660354814078	2.6114764076885	6.59350377137143	3.16108815474746	1	5.78035858494208	1	1.27314005653555	5.79218088831519	5.30655702613675	2.32281963485707	-1.62931785416844	5.35002110084249	13.7086444297133	7.02428133903369	-5.55597225450568	3.27207622370009	4.77140899801352	4.75283733426039	6.02845628764518	1.99941955723123	-5.2632950927617	9.28336163175385	-1.91933892159594	-11.3414625412599	0.640265521892853	-0.548550165508068	-10.1911409959225	0.260201691399947	-10.9026670632721	0.914611955547794	14.4708931253359	2.42862890694563	12.067068062093	8.21269444230618	6.57582905581978
71	2.50556295085249	2.79876910530135	4.17282624847873	6.58330111844638	3.14471953565077	5.68591716073847	1.79737138038075	3.03755273674787	5.49231296946305	3.70587940712923	3.65641289035094	2.16019078317957	6.36589136755036	2.7182271146969	1.90210227379032	5.94488760235202	1.16707715719891	2.43158782509913	2.01718888536347	7	3.82495904899523	2.32475230129605	6.22097590966383	3.53036633267809	-0.349023126482049	5.21242643399606	14.3790935483195	6.03100757147189	-6.57389429799279	3.99398593256571	4.29393999381942	5.94652855897639	5.25001039530259	1.76773422339909	-7.02536947209003	9.2664412610727	-1.99066604508899	-9.64152518076104	-0.366249596222037	-0.528762969528439	-12.0109202960686	-3.532699831992	-9.47989522779851	4.94002347748058	14.2682525408702	-3.44291684667914	10.658326259945	0.972381026993067	1.44511578988119
72	5.05062786082107	3.99191349565321	2.29021710272776	4.78873952735958	6.76807314476727	4.16966658811093	4.81134540889477	7	4.48194812647642	1.39866223923689	2.67620408805766	6.0836452740544	2.0592344083654	4.32325607335562	3.71305289457237	5.10126956266785	5.39456732997524	1.12458573902072	4.48608119800966	4.06383952115273	4.21904456006692	2.11593322276647	4.96439149200469	2.61588168130284	2.10006281197816	6.64022082052464	11.7808185352697	6.18124481762268	-4.83981541110214	4.48706472508235	0.379576876820569	5.23143377868009	5.6539632664308	2.34081389035954	-3.84552228980458	8.99416630391224	0.803957037307276	-8.45205588818201	1.18522871708785	2.69399843005066	-3.9038288296498	-0.356702219929296	-10.9589929921196	1.10717340099816	-7.47610377483812	-0.0605704970394527	10.7838720599493	3.27366826350255	11.8177001526007
73	3.57618019724531	3.68652072987248	2.64235011202631	5.04876488181876	6.88807175694119	5.05239708256471	4.97349542096618	6.68623834986697	3.88693094916792	4.27661242928052	1	5.22037168947501	3.38172242796991	2.43566625012982	2.42448216506534	5.66592413398196	7	5.99353378876697	1.89774871210823	2.37789219467568	4.83779983994965	6.20499559285511	6.38045521331213	2.40074197655227	-0.289473394991412	6.73355977847574	12.4829357516179	7.33421724030469	-4.70997517957146	5.20455906215286	1.04033935232128	4.56029222981063	6.89999621585797	0.877138137331043	-4.70203077718452	8.89317366032437	1.56035324238803	-7.69475255636505	2.06297350106685	2.99540263778234	-3.89575545412817	-0.885349258905078	-11.7204857223764	4.80968564470351	6.14499293263494	-0.216778043194946	-3.01671286059428	3.03931255153858	10.3757387134166
74	3.97393754091545	4.26003050328845	6.74621575350737	4.23209902402596	3.38882267161322	3.8766527369613	6.09384587270705	6.79854923682818	2.14362966434082	6.09040153597865	3.03014789480915	1.05845947998492	5.64499508735952	3.6566800033962	7	5.68431615410157	1.30590079649693	2.81762520159226	3.3375004948335	4.3402128657043	1	6.6315590275631	6.85752611609587	3.81545259713126	-0.280422613082655	9.88456033221523	8.84145480443788	4.1136634360789	2.48272082579778	1.26214083719024	-1.67771261418644	4.14217278724637	3.5181379953064	-2.15946677848735	-6.96404083028672	5.21767755142842	0.876707728009358	-7.57267109926205	6.40131323067615	5.09127355721933	-6.84985624704901	3.65296698257708	-8.36946102847462	3.56000599829516	5.72020317680637	-1.00042011898342	12.1716103566293	5.91898712259642	9.05230744594229
75	2.35163139815295	2.9102416667646	3.82942561679638	5.50164185473401	4.96346497374572	5.72308595315984	2.03542911543044	6.73695550083405	2.74480124365069	3.498102394237	1.3657621826065	2.65842266685878	6.34232254171356	5.4921788968592	1.70207618468114	4.99375525748472	2.73403163533385	2.78828826160014	1.76074899406279	6.10846093841625	3.07518417378518	2.01823890662753	6.04719212766769	3.96340420172851	0.443614725733975	5.30122718946389	14.6673549489022	6.40321255302364	-5.83034724324794	5.48624661789182	4.29071491797608	5.77111618901394	4.59645172111986	1.90464556138679	-6.17342767627816	9.39211480671666	-2.69744033049574	-9.71088572826125	0.381382255958987	-0.344050983850851	-12.5469294533503	-1.7204236248367	-10.2842712511886	4.78048544211184	14.4194502952765	-2.85992434806796	0.68142149498308	0.697059239632008	5.38823953583292
76	2.95019753108869	5.96797705836857	3.12360915225526	3.62329581227271	2.12672297550477	3.72920316673584	3.5742806979451	1.82207533577087	6.04616932211952	3.73716935697439	1	4.22964848634459	1.51832926954001	1.66644562801967	4.44380031010003	6.29713839879853	2.78378954912943	2.4940243094636	4.17539389809329	1.39926681891698	3.54327243726677	5.94605616720585	5.83284351625927	4.17486242060809	0.891909721695125	-0.354907039682021	7.83465148212661	2.39569092142622	0.0152340645308159	3.3799369749977	7.12171925909509	5.49362213395901	3.61241916625119	0.381869506624088	-4.7516288068699	7.38594264145381	-6.5927631499546	-1.68858213924062	1.24294831351785	8.57001756989769	-5.76588833432078	0.470807811920328	-10.8126793970469	5.18682193219657	-8.49596631003284	0.804876397232682	11.7115620783863	1.06298154999747	12.0060755837181
77	4.05605987165558	5.74636428405055	4.90985964731901	6.33850776144629	5.74663873645677	5.66712371027367	4.90156559337826	7	3.31149486583101	3.2985277376591	1	6.55171546827983	2.39179254514698	5.38325528228326	5.68048361435876	3.42289356528128	2.91325731309146	2.40128204969484	3.09642405809237	5.26088989581052	1.91213967242227	1.76655579773089	6.85436053230112	1.25347644234128	-1.73720878978902	8.96019009379722	14.8889850327749	4.34874884296117	-3.70137427029906	3.20192544240035	2.68227117090365	8.4592479234004	3.95626388079911	-1.23385755854894	-5.47482388091629	7.36398277754935	0.355324233096865	-10.9598009124384	-0.599254467350026	4.20204369140675	-11.096362715586	-2.82279307620124	-12.7675445888451	-1.1140102122449	-5.38363110751053	-2.32287286367765	1.44730268698924	3.3733408053411	-3.07931396985884
78	3.59864195861187	6.23658044493422	4.0488508725771	3.27965754094692	6.7028698501869	3.80443443727507	2.93385641775416	5.79259188463536	7	1.38183917285652	2.7480707045355	7	1	3.87669424527892	3.58691438288827	5.56157265822792	3.15293859353757	1.91746262291364	1.53491568156571	2.33835731454901	3.66562602653685	6.72088034711123	6.74426480586731	9.22455711427604	5.46831835326687	7.03280156034087	13.8935756324481	3.27660794843893	-7.0556100737736	6.4935487241683	0.376473226964022	3.14331298838829	3.35587389088344	0.318822365034421	-6.18477832693265	4.88041005379297	-3.90467152866134	0.401330453638965	-3.76217542582546	1.39904784013313	-7.01002938149324	3.93171281801943	-16.1108072516211	6.20724806616965	-8.92094882245006	-5.07191409413615	-2.4230621578584	3.69145186301564	9.91266891191437
79	3.21056439489091	6.67357512749544	5.11488343448407	5.58319672562378	4.19533105325732	6.234445112281	1.99907292778668	5.08547452362247	3.13416613673317	2.1952976771675	2.79097490443016	2.38959170073245	4.11351268618044	2.41448272581634	6.53899716938879	6.78339305122257	3.77871742131462	1.20815383187543	2.67125637683568	5.63769115428057	6.01222037530348	4.93430248090126	5.6248589353522	4.89723417394634	0.51049617114825	0.738571261359891	8.08231539062759	3.13195893548724	-1.15786693600264	2.95567961447095	6.56528678590146	6.14022555685221	3.85928838735318	-2.34078827734772	-5.39829509547574	7.92322524884433	-6.2037062629459	-2.56358880746981	1.77569847148517	9.15503010679726	-5.95605707136332	-0.214139172166014	-9.85463206469003	5.73464554649012	15.7145547198179	-3.6149001365324	-4.01182470785069	2.65726930111548	8.21384756295926
80	2.55861105475033	3.28710847068536	4.57222983718414	6.33826605288136	6.01172768320064	4.20600501438119	2.54987682547256	5.0225547538399	2.90171737866633	3.55239192938112	1.78647464828542	1.89517648871221	4.16078054227041	3.73194456055553	1.80450018968182	4.22812566856204	1.12853250583336	4.31462762823849	4.31585723082704	5.06938854650778	3.10693265624202	1.46215972503653	5.85260552586606	3.95301050441494	0.639782603364408	5.74037309663222	14.7474157453178	6.47849314223613	-7.32305781722614	5.37872572549639	3.95164301350803	5.74060841057714	4.15405233994682	2.10257649098569	-5.91695819167572	8.76638408950152	-2.18003007262887	-10.396677227564	0.548078416767695	0.634799135653271	-11.4734283763955	-2.22913089878171	-10.1756500860937	4.57216386740428	14.2586251175345	-3.20620102328212	10.3882323923767	1.99838517493164	0.869319487188221
81	1.63813902194284	1.70665735996363	6.24609685878594	2.5791773191374	4.48456430588876	5.05067710896487	7	7	7	5.85047905789035	3.07769594627503	5.27824112894806	2.38581800372819	3.24927293686721	1.33552722275177	3.67045664096157	3.15062296147384	2.03835448055846	1	1.15277858659043	2.41315313663277	5.73791753999571	4.64965251690385	3.69822530022575	-2.75812481071307	9.7014484417398	10.1426419731007	4.76486268369931	3.27510624803192	-0.876183242221768	-0.78058805411042	1.74346239638276	6.47418632703226	-1.83246258462906	-8.94537275804228	3.70050687631988	0.288490939166102	-14.4342341432733	3.14774409157929	8.85156566466423	-5.5189987832274	4.08152210039995	-12.9871447641922	6.4544488404516	-8.11891461340053	-0.0658150221964586	5.632289505333	6.22237401049052	-1.52164273264534
82	3.88263386091426	5.95192272861988	3.57838749286988	6.18105022515002	6.52768620322813	1.27033837286766	1.96383775851917	4.68047886352222	4.10819771712582	5.78454118755583	2.15223029759689	1.83358938104861	3.03624376831735	2.85157032869469	2.85427238624281	6.48336466549233	1	4.38241958235602	1.87193884334167	1	4.94618947152632	5.51343719648013	6.46735107846487	1.09620450164871	-2.96907522103499	11.3056563697442	13.8857743458012	5.78857106351316	-2.6267214189035	5.537063958769	0.629701944333759	8.54650879779605	4.72777751325799	-1.92077569719434	-6.73361263671415	4.08076965467225	-1.05429424127243	-10.5650996562708	1.02488962355444	5.20244919170116	-9.74691582598701	-2.09017875272386	-14.3821125472058	2.53154556470572	-6.84409069771424	1.42814508219709	-0.420315821532224	6.06560103816016	6.26801604550947
83	4.00752100529449	1.80811131202493	7	1.17583466153663	3.16868800476645	2.71994238536639	1.24090613756461	6.47710265664665	2.40396815535703	1	3.88343971200143	4.74268059865795	4.70006569419696	3.74594378971611	2.25572512519663	3.08086728571879	2.66080838786897	2.16243278697359	1.96404550682389	2.07873480170309	4.9286943677115	1	4.3035597970316	0.0972650070345761	-3.18671776682682	4.97243421475653	9.99283079143365	0.936240611093113	3.67837731302526	2.41984711063632	-1.90331278337868	6.15734950006361	0.154537033428769	-1.67691094376631	-6.70983337590634	3.48456182623295	-0.382745722702747	-10.1617462090272	2.98495012443681	8.5373028043395	-7.45032759541201	7.63017423473381	-12.5634742842733	7.87319142110335	4.42471902425487	0.263484379840685	-5.03329039081659	5.27632246638276	11.7439772056551
84	1.63707830234152	6.47723151173144	2.27097271510403	5.63119857736951	5.13339586702284	1.81461123655638	6.8948834285211	7	4.80797032240737	2.91541981709663	3.95023157988544	1.85831605559352	2.59216750881918	4.92928358075338	1.69027944648364	3.89795690077008	2.02058249112041	1	2.05578100353207	4.86665627579363	1.40326325887239	3.36614830928956	7	3.28913875179149	-5.25658177395356	6.84583048899479	15.2451060619983	1.3683655948818	-4.73984314796116	9.2967258571948	-5.04478696534318	4.95609652665305	4.67833076278329	2.53111698565234	-1.5322842583266	7.52075731487683	4.0823470408697	-8.8013641544548	-4.68470929258353	2.24435241224831	-8.30988699073235	-7.75015135490131	-11.8830534756419	3.69318958132582	-9.10466300213338	1.37770674937886	-1.14078336766341	5.90875925629821	3.48633479416123
85	2.76863677424642	5.09756240943234	1.79259011158802	3.65229507050924	7	3.9438225112183	5.3530570243723	2.74167437134423	3.89182575615868	1.68987480176316	3.99089166891091	2.72912635848448	6.89304014659931	3.50179248609806	2.39981436226967	6.75016674609188	2.57612185008908	1.93298916121254	1	2.50694210667448	4.80382812969037	7	7	9.24454506371431	4.21826456452309	7.20158565013108	11.5787798372871	5.26487325104843	-7.43006604213314	6.32157001989625	1.04761674666974	3.5111952491648	5.34229641960854	-0.495802973436802	-5.63841353786673	2.79051062477595	-5.56422371381682	5.46276824364676	-2.76569576244069	1.08537101830681	-5.83381657527031	2.05612024090516	-16.1020738641918	3.85099046866189	16.4324876317032	-1.58280331414959	-1.0794851623412	5.11012264544294	-1.85339395976016
86	4.25752169311984	5.07149870949239	3.98573283807135	3.66718885980329	4.87673296920562	1.36126643472175	5.82245834956264	6.55312517027601	6.00980789598665	3.65219609680294	2.76910089265088	4.05347082781255	4.96104313119944	5.54091659719584	1.13894993883946	5.84725510994184	4.98428918250116	2.68457164492873	1.48359334994899	1.19914281625813	3.43104918311913	7	5.056370096714	0.434345278830713	-1.26845779496857	6.69644359525476	14.4314338243486	2.56231643925702	-7.30282236768261	8.74039802806445	-0.799067821912125	4.94466667552308	0.462551492113459	3.87917965999023	-3.79831146309292	10.7971978644459	-0.262600547167692	-6.30077584647936	0.477228341786777	2.42164683156287	-4.17641367150394	-3.11846952076368	-11.118515681251	1.7692751850691	5.21049474545157	-1.53069429479299	-2.25558550730771	3.41654381746057	-6.48333168557753
87	4.08481826920404	3.50812902653364	4.81974211628999	3.79978541541554	4.01653672559227	2.04518726735963	4.20091229050419	6.21787833115832	5.40565539441934	2.88445263124506	2.12630315745045	1.13262653361251	5.43618550554012	6.90052957380602	2.73194475124284	2.79693222635251	2.87262418546048	1.62160162504262	3.45976582761783	4.08957309044476	4.42032264968119	1.15769973990585	6.4979016750322	2.46386242195278	-1.74406202866352	4.92269158552374	13.3486985778637	8.17455393986938	-5.9969026130312	4.60155197327944	4.90239232318646	5.5174409702722	5.26274097033397	2.55110288084451	-3.9554326612201	9.87606310517995	-2.10321018991671	-10.1102310885777	-1.18254051248727	-1.10954625275211	-10.7208762241011	0.133019166459918	-11.9999102679702	2.76691855744007	7.36303436718032	-7.43347355279311	9.93485835618391	4.13410713290667	1.85643352628247
88	2.88213272286896	1.42622338968172	2.72886984501519	3.38094731024589	6.46890377657739	5.25288399786043	4.18017015298508	5.83476568262376	4.63784005136775	2.89891205789188	5.68666995278807	4.57532876762264	4.53014810213644	3.61169587673788	1.8419159610608	4.59763882834603	5.40598669027583	4.26865074284158	6.66555957684768	1.68794456061737	1.53329668460762	2.58530254238256	5.47678817504134	0.908062881489669	-0.492047211959665	9.6172284812768	10.6334287780313	4.56224203013576	-4.82380903752825	5.63963604990637	-0.701991139766125	4.45606932737521	8.18791113494871	1.87916445517327	-4.57781064911628	8.92812111256453	0.834640664311874	-8.27863844838798	1.75888458852793	2.55319282588333	-1.76837258167471	-0.698466462774759	-11.6776055326277	0.432200235641811	14.6101839537114	-3.79020803146766	11.5983904480585	5.15284920986642	9.52060809790485
89	2.47559454028423	4.12851652054554	4.96067238977971	5.49043152736537	6.74553604532452	5.60359296518613	1.93277818146945	2.31501965866138	1	5.79774420207828	2.2952888637016	3.77868450119815	1.02035323116546	3.43727788621179	3.68844840254706	6.26237280015452	2.28494575901897	3.24603280825707	1	3.95881041291808	1.4984367921477	3.16670847970407	6.75038491929226	2.07263845648554	-4.93086582780514	4.77877928198654	15.9416605171287	1.55435544676244	-7.47720441557933	10.797586808761	-1.9282693955558	1.95655628045109	5.02714854357108	2.6149464545264	-2.571574688558	8.62896278340675	5.41509951253163	-10.2666142914025	-1.16006315681124	1.39087436196888	-7.22915225811299	-3.78582975417174	-14.0077038342325	1.01273604769307	-7.36209946297685	0.222876388059259	1.62274163778558	0.0463267787816971	9.82742363880251
90	3.5764729017176	2.6733341380045	5.16747176724932	4.15234046015957	5.10384437469412	5.00453514735776	6.2618467032864	5.90082924557634	6.33183091870033	1.77071009752694	3.80250350987738	1.17879473005475	4.56266396879483	4.79648028625176	2.12809826795589	5.11259545928785	4.40794390445496	1.76710857949182	2.55969170577002	1.49569526858534	1.41151154416832	1.70101646523379	6.18559469336538	1.84133689190209	-7.30593332419233	6.66646575102653	15.1309217671175	7.1540125843896	-5.70139934738348	8.91212920346026	-3.43832616182814	-0.232881956585036	4.81555052434761	-1.10302729980304	-5.03008275301712	7.851199352247	2.22394897731911	-12.9792616104685	-5.2863576589013	1.84413863384547	-6.90597671750305	-5.38256668000537	-14.6861126419371	7.3837075756542	-7.7270865612469	0.271705711952845	13.4922061384259	7.45618896192035	-0.841292837161911
91	2.19757412416714	1	6.66136372195821	6.69403328566169	3.32686872163979	1.43282041233874	6.40081550692212	6.94081097328099	5.90541104784205	4.84824251934748	4.71357050237629	3.27451992967072	4.96179889169984	4.38826348694044	6.60151688944695	2.86530627624138	2.08032210105869	2.36344549709153	4.95432335763096	3.66215876179412	4.58651423969054	5.67556866174923	7	1.9398461519806	-1.71044687966993	7.84929206558994	15.8768187942441	8.90037005736657	-6.11289570128741	9.72022991568321	-5.91818978322903	4.13902067150948	5.60177659841541	-0.110428601688106	-0.0793436159090548	7.8026384916442	2.10194345094255	-5.13812183324788	-4.48011221667787	0.755196054564043	-8.85989071016919	-4.60672678219766	-7.87380795488893	3.69323404460255	-7.92011223784249	0.260999184078897	11.7030488087473	9.33698649762197	10.3440677706506
92	3.94628361345447	4.75883004204553	6.48530579184154	4.85641700580403	5.10811581269284	1.76863932422193	3.91918330143486	2.91470652789753	4.10604022655314	5.90557238366974	3.93907274332729	2.80168152908063	6.62805763068202	2.56305600673699	3.9191695999937	6.61720287044868	6.8545439362201	3.04001244402142	2.56943601143443	5.60568505513038	1.07829324859367	2.8877582262783	5.63343127976927	2.07907878950404	-3.42274078844039	6.5007380037397	15.1076333600519	3.27231308358663	-6.04505225136456	6.35096147412102	0.0572492225106056	3.34341127553326	1.04429064928503	3.43820177571075	-0.787449562029457	9.68417386739927	-2.61280322130057	-7.49493749624753	1.30843207204982	-0.340897007772071	-4.22439628865921	-4.09056272495301	-10.7296889785404	4.41654960834439	-6.62812587793673	-3.36332634663577	13.192793409358	7.62861700125422	10.0459525197851
93	1.0473910479463	2.88003698632173	4.60606708362777	4.14349073295469	2.71824356166482	3.62995038805828	3.69304325971258	4.78182157007075	4.58206892551987	5.88910439154852	3.22781181912229	1	4.02181144885832	5.65677745334294	5.49895183009289	6.45494055523407	4.21920751655623	2.27722360483758	1.60439690420719	4.1747583449958	4.5817039554214	5.90609214890609	6.96151074741573	2.4302246217079	-4.02994759418661	4.6553014510496	17.0295352652508	6.32291464969951	-4.93693881111158	9.26576911651906	-2.86870872838448	1.08100676609945	6.27761713924548	2.12158811287906	-0.554506188863681	10.8421072264638	2.57551451984707	-10.1787654511434	-3.19354652464088	3.42855893119012	-7.38961717729313	-4.49926785020925	-11.6728496538589	8.59534837291775	-2.9960973919084	2.7120698731497	-1.08241361194854	2.75858543005918	-2.81619561790468
94	4.81494588066687	1.82867359176467	6.9997497517469	2.42443606948	1.6957436980464	4.35351738315018	2.25253731681115	5.91443113380815	4.53118828761122	1.34953526312641	3.14777532375142	3.044287293804	6.35494516036943	1.30440077642679	3.42771837587196	1.51228286559767	3.90316642077837	4.46145314825921	3.38188730242829	2.23533209265354	3.76840159632957	6.58037672339564	3.34687291915447	0.428580628988843	-4.0955139821381	5.50253488524213	9.54502950554325	-0.0422833944397698	3.7820950309173	3.25711747504959	-0.460261866729292	6.54666799263074	-0.517716561520193	-2.06803183166621	-6.78049363866817	2.6719623261354	-0.844103525297168	-10.7695635839286	2.03077554397705	8.41212908845758	-5.10292640145397	7.3086700250894	-13.2150592301989	3.77830546255104	-3.91404517803588	-9.22664651237306	11.6045665978424	3.12218982700685	-4.67789564829847
95	4.09088980110899	4.07943488397783	5.08659328205528	3.40612874715162	4.33335140746931	4.84104555225035	1.19905583615642	4.24181053652411	3.19262586421315	2.45642836097421	1	3.28190032399352	6.53249283250397	5.19142488757151	1.09361524732244	6.64585240641341	5.59006417133529	1.67798685592872	2.71835396681458	1.06094728551899	4.58885232709827	6.30488707691826	5.80234307779654	5.64041773844568	3.23691656841353	-0.683662132844342	7.73068513206348	1.40536464920364	-1.05545350405967	2.43783915818947	6.37385675596617	5.17284308040237	3.63033019352829	-3.46360464265572	-5.44695539520316	6.54874207877539	-6.55598471702388	-0.177409494893568	1.23183001732149	8.26875649183571	-5.03533140396844	0.377846892910286	-8.6344469589799	6.05913098954257	-7.49288779463273	-1.13346447903235	-1.76290344461656	3.1036186512646	4.52135183118283
96	3.63918391828624	5.78625130931759	7	6.97962624968979	5.05209708099074	5.30807300126999	5.07883514545159	5.25043273802383	5.60370224960775	2.54989297576206	1.50660522253485	1.08157873731956	4.65216249275114	3.33990212579353	3.56376515519382	6.47487374863193	5.10630459519137	2.69708266834379	3.6545438808477	3.97654894432635	2.57474139414959	6.17561924654171	5.30254310357897	1.41167039279622	8.9886746646516	4.42379645724442	-7.82862310815574	4.38287762800228	-0.655439266936908	1.03630658399693	-4.99043337231452	3.8978343368866	-8.90843446746454	7.99455267156766	11.0859524415483	4.01010179560666	4.337352745671	3.30661272624456	8.98247405620154	6.38195212954718	3.96714734832147	-0.333058205885013	3.45699482204127	4.32386405824157	7.59848322582742	-3.69555442597833	1.62231999830765	2.34963375852531	6.51231875943317
97	4.70166924781515	1.80303139018749	7	6.21132307226475	3.32577632063277	4.37516068095846	5.89426394703679	7	1.91984813517911	1.03250670989538	2.93543147854803	4.44331387102371	4.96978757260395	3.14789436563159	3.18988649056791	5.90322876586247	3.15992157439553	3.32280918647401	1	3.21637561775786	1.38273560787066	2.65974637936071	6.09008667053019	1.47993869221714	-3.36901057307187	-6.19587894522774	-12.8380198048448	-1.11902166722054	2.93401561948596	2.96706577775819	-5.84589853978366	4.52857592272246	-6.67143566697062	2.15436170724122	11.964983433835	4.36517072717103	8.41904323176633	-0.173594791415984	2.36346542730435	7.71299511516783	4.69054430547431	9.1928752218462	6.94438034909605	3.49931952743199	13.6525569613712	1.24097322959333	6.80920929632098	4.55909469507746	11.7969052159477
98	1.21697426177493	2.68807187261971	3.02811380901498	3.56719637522939	1.50606894676334	4.36219300859705	5.59946292792314	2.8697181471855	2.41274612409074	1.40320974934894	2.99566875562808	1.99524583624188	6.35050309177548	6.82992958072938	3.03043902743355	6.12465715681669	2.47253927445686	1.12443292628436	1.37964961192274	5.31804647953323	2.85820072509563	5.58650666576234	6.91544177083836	4.88115575591144	-4.28370564185989	-2.77814901176166	-11.4363673175048	2.21097967216078	-0.0857597787606688	3.37854305646299	-4.00742109397608	9.54355113409976	-13.749573747405	-3.6671856147341	10.6667613035795	6.65639789604417	3.50948381166217	-4.46363094800657	5.88335729857768	6.18521135712658	3.2156533368907	5.21402703522302	6.81321392420785	3.16171415196679	-4.7581661492951	-0.27250566678544	5.20017707010316	7.21195820198909	8.90909837529045
99	6.56324144123978	7	5.78050667171185	6.01922086867759	2.64769365921661	2.17751840647999	7	4.09027223946794	4.55418486272884	1	1.74648535201804	3.07934193242793	3.32321197695597	5.98253357648703	3.50981294774958	6.71868483494647	3.67646273507399	1	1.08214766231856	5.38922519959983	3.1521341128266	4.67009551018367	5.04771203681803	0.679843605084827	-0.0220142348634299	3.56371720939923	-11.9086613186451	3.86512527898023	-0.417323150038602	-3.31904295175228	-0.560942677666993	6.71870498888294	-5.99823262067654	4.79760143629315	6.05242011135967	5.31410626379894	5.7730494413098	-0.854996583260782	8.69745384120444	3.52402617488049	7.20572905877343	3.51595486582048	12.5152879820773	2.87423842859683	-4.12407763749999	-5.99638813900527	4.79512878684867	4.85672220804817	5.50159559906616
100	1	1.53894060618534	6.21076020371311	2.69262048347428	2.94836002457801	4.59349212392793	5.85845676434602	6.3415594222421	5.43643824400131	2.80389352976717	1.26712111708132	1.21211322143458	2.37816598377838	2.7172857746345	5.07925809731841	5.23136327482506	3.82479679986086	2.18784047409671	2.91991110368186	3.36581551853782	5.84932502416421	5.29288889270717	5.34262344520997	6.52722916222739	-3.21786425084077	-5.14324227826705	-8.45880129302795	3.74808390267217	0.953981326683373	1.26767664646673	-1.30475929402216	1.59127800614238	-11.9516517730728	-3.62408955300877	6.95595374991268	3.64315811302972	0.972870561679647	5.18652525341689	2.81458790357197	4.87123666562636	3.53824734891404	8.49059830283105	10.0626592250219	6.49213320023394	2.70399632005861	0.767135774342909	10.6879146204232	4.63800679445839	-0.27891577941478
101	2.61696181631089	4.22624940144663	4.69505371868045	4.08000633933294	5.40942492073949	4.71571665157659	6.32694975066185	6.80478877964881	7	3.15426001749195	1.15405700012041	4.39169218745291	2.67202088875876	4.32008455181844	2.63348082538402	3.79185001224052	1.28377705179799	3.43854052211156	1.16704377812808	4.33585188793041	3.93157370443411	5.78886942367563	5.72198270340937	5.87438243998132	5.5581468774957	-3.95764838523936	1.86806670005266	-0.0674207156686846	-3.6035430981918	4.3238026076019	-2.04976352408826	3.64649980583218	-5.66245599732678	4.78144520715425	1.51429041777713	2.78505360769718	4.21475015958374	-9.99787160778112	7.62766594587584	1.89270906119003	14.8021467236918	0.293295155781842	-3.67609945207235	7.59850010246477	-4.72941984653047	1.78045504592199	13.061695566829	8.58433227002949	5.99926239986778
102	3.98195131976383	3.80646924058011	6.11892937740926	5.22146686829971	6.48651626047667	5.35452543993515	5.54589375903268	6.26015042584074	3.51044562912775	1.19031056702643	4.0138096018741	3.2121523030514	4.57150355968215	6.53770976645639	3.25599371369588	7	6.20773166573292	3.61701278652778	1.90093897775287	4.59639389987421	1.7556879674814	5.90631557535014	4.85372911864953	2.98893387023787	3.36397017593425	7.96820334522331	-14.8901910869452	1.90685238691455	-0.805491392140703	1.21335894775464	-7.56464678323978	5.22311278619422	-5.63492470235202	4.00700406311379	6.99202429410636	6.41659985398144	3.4701252232453	1.07469871724846	6.5727548916097	2.64245400909153	5.56140110570542	1.27134228850171	4.05161290539739	5.74043840266257	11.0555951597195	-1.4785234140309	-1.65998101098461	3.22050916043845	7.60475976885811
103	4.89546458624224	3.84790229484718	6.2360473320608	6.68489856599831	6.0560626431832	3.0655684319852	3.16248285645299	7	3.69648020093167	1	2.907462614749	2.07207012359496	4.15151069445862	5.63230126014106	2.59008576241974	1.99669378503527	3.84604197208264	1	1.47066359323454	1.21756681202708	1.50057035398231	3.1830608498884	3.36799460348689	3.39653758643545	1.27648791816278	6.94045033287587	-16.3752618137657	2.6492428746009	-2.84993408008116	1.41233518774266	-8.30829844879233	5.76611633831505	-7.47347168614125	4.80980971598952	7.22703240447889	5.87998343388775	4.67429607040129	0.792828572780475	7.78836548159812	2.27967991204674	5.09945328007306	-0.0966271267774456	1.75481287136905	2.25563604370209	15.8820387638048	-3.24587296332611	0.473498759020701	2.635364357862	11.6752041541027
104	4.16870548944145	1.76472440278278	6.67951825278517	7	3.33444123358886	4.47535788293621	6.31434318480075	7	3.96223713715968	1.59096563456469	3.73814922960694	4.56444406826264	6.04942260850757	2.4269057615138	1.81608407497075	6.95848572774917	3.98913583296278	3.47529217927538	2.55097921607092	3.09817558381577	1	1.315264099096	4.83367783771736	1.19781947086434	-1.74789186976033	-6.87558755339411	-13.4786147849005	-0.826980165959413	2.26776485258946	2.74055931807595	-5.56716314904329	4.85140097978296	-5.8144160375404	1.40768159557114	12.5257886369185	5.6782659166795	9.04190375033996	0.410074373965766	2.58058324091471	8.59904300054851	5.47469897961605	10.028864569857	6.49591554582245	2.58971627820826	-3.54058416088122	-5.08239240231241	2.97932315073151	4.14188455184575	10.4026567411162
105	4.90233677156603	3.28595712256941	7	6.249218604598	6.72123931559455	4.41575048983556	4.0129960935511	1.91060202782765	4.74442093348941	1	4.34066476059516	1.95922966613069	2.2499909475151	6.1877558689714	2.95128763151265	7	4.67869496910561	1.54567124174211	3.71593260798659	4.37262579106739	2.63310517751129	7	6.83305880792995	2.90624208885858	2.08899311481771	7.89776010174739	-17.0326606467306	3.44171800722	-2.83966939273319	3.90659253110366	-8.06566177972791	3.28997453985887	-6.03815696991403	4.75401920604039	7.14804692552197	4.56219776171621	4.29341414355106	3.04635089043312	8.56958536244396	2.06405890874772	5.49045051813929	-0.917555088586615	1.27295681125896	-0.162288734269692	6.95156072860629	-2.17666453365578	13.3635034246251	2.86063518656831	7.54822355940062
106	4.54120118025014	4.67965934638936	6.29851796662593	6.16998505048995	4.350589399144	1.54274220740636	2.39730557921502	4.5697442971262	4.8947982186436	3.00083066250885	1.53516630824321	1.56095011786592	5.01956844154573	3.15618677546017	3.57674626898262	6.27876229454499	4.88671303426766	2.79381147409425	3.20946896910129	3.51011387813471	2.56721628102326	6.57721073983253	5.83973078448022	1.08346988033609	8.43965133775613	4.29371522943294	-8.4446086469306	4.88202783352	-0.57379420096685	2.74817940412071	-3.899990666566	3.86433952594087	-8.81780189673436	7.9992761963426	10.1781820128866	3.83146613359808	4.11737506004064	2.10099965156993	9.39519663293146	5.48099900639247	4.5450928052545	-0.720921498714463	3.22130467305787	4.29200704059029	-8.63961673411334	-3.21742291056191	1.77439962050496	6.91966447057292	0.731966330508222
107	5.48582027459155	4.73054265732451	6.82868354173239	5.23251190125365	4.71752661217958	3.5986644207175	1.11972766115513	3.15397239024574	2.26720478088229	3.42961450238458	2.46454279350964	1	5.9175141676469	4.66329851468774	2.63150661542123	5.44319074172464	1.83144285277976	1.34597375381143	3.65917044413211	4.62303811510455	3.65862482502993	5.11194832397352	6.34808899152404	2.17727721091505	10.4275983631848	4.54740406993743	-7.32196222994151	5.53024908297144	-0.0957136125372474	2.50472982918087	-4.66354252185267	4.73258320588738	-9.9647189299599	7.56518952485038	10.9081052561336	3.39380459638741	4.72335066630953	2.46009716672155	7.08221853227546	6.83387384515387	5.47595434932489	-0.438391282803569	3.81899493559099	1.90650316431189	7.47498766275277	-3.10610865055168	9.4381405633407	4.01916486316428	6.13859219444027
108	7	6.81493332251555	5.04850836962851	5.34568979380857	2.04496427924552	4.04350313276437	6.32916757093416	4.24414251017424	5.96841105041628	1	4.89635551162044	4.3849956466064	5.19732953806073	4.45052822776652	2.12810894021744	6.50335331274471	2.79383231785285	1	2.14331500762767	1	2.3994290213404	5.28990394208779	4.23531477404956	0.828715619723335	0.643136423302171	2.73705908326836	-12.0290906895797	3.69263517480438	-0.367916800669566	-2.34580053203995	0.395813718059624	7.19683203177304	-5.83780049408179	4.96968618554472	6.04502129816883	5.21001635183526	7.19774649519957	-0.756590461315389	9.28283514835572	2.62023283848829	7.70505750412631	4.20690510924559	11.9105053163685	2.59737580112148	-5.17955492793383	-1.18141691265903	11.4993520801861	4.40263922843975	10.7731099549599
109	4.01515391872179	4.18130299722557	7	5.477110387305	5.67544669413367	1.76585497139179	5.36825145097758	6.61789793234132	3.50376135159052	1.41482439427831	2.24701153996966	1	2.95083088733867	4.78042175861677	1.19143942244014	7	4.34514355625456	2.72292938282189	2.15223081861279	5.53648313457897	1.35346808393287	4.25505439422044	6.52739521634894	2.45442737060728	7.9931366628444	2.27201230909855	-7.43498746005928	3.26243774978364	-0.462707085882254	4.2169522044602	-5.72820932394959	3.55352881760847	-9.87676776237936	7.18839088586545	9.51411964431092	4.80796874020126	3.13187234376638	-0.916147244926339	9.81291643550045	5.70699423203123	4.05327352217108	-1.89969716781081	3.00334789785453	1.28760037521134	13.017814800201	-1.47339640745718	0.0831582366381875	5.54909525450886	9.49640272204938
110	1	3.37742785884865	6.86686802210159	5.71325635442884	4.14509114946272	5.95342291198322	4.09536696334515	6.34491052679109	1.55904561994044	3.79677081773142	3.78337529562452	1.92180957606815	1.06783497202946	5.29156544714676	2.097658135029	6.16592971726705	2.2692660813996	4.41056865371739	1.27582060662036	1	3.86787068787372	5.39025865683854	5.05581280801064	6.8846064401024	3.87711180729753	-8.61561649325416	-2.99941294028099	0.357929290578916	-1.13411678497412	6.33774586102839	-4.48004208111824	4.90511901678829	-6.08764983337041	8.41810072194816	-2.69852143657309	2.70120053430178	5.93200704496479	-7.50893838997789	11.7498084006301	2.94653926852319	15.8980619773569	3.46590054600266	0.141132665785784	2.92687320284629	-8.67762764252763	-0.82640645757116	9.20650479112835	5.37428183228426	-1.92493579997648
111	1.19823467152381	2.44869949698881	3.59610228028289	3.78286806537971	2.69914172793064	4.79498006606295	6.09718892862935	5.84054831599464	1.13291042441024	3.69956864535355	2.4553075027746	4.08660727563684	7	7	2.88253647582645	6.24869947883484	3.83342986723373	1.35739608351121	1.38384413589045	5.37693027180546	3.33155876789009	1.72279571091061	5.8935065206145	4.1744446606891	-3.70739512425116	-3.02835542826757	-10.9383829128317	2.59907737875961	0.00998896311406663	3.06261439753552	-3.57264843042943	9.56606640030915	-13.3365301903833	-3.07657638720529	11.8242622353986	6.54657655913485	3.40683848745192	-4.3593610047145	5.5293178201248	5.78736770250331	3.594237889038	5.4031804759953	7.0742615710137	2.8904456078386	-4.86776383691739	-0.272266009166351	12.3063594792654	3.1056676523138	7.07943228261792
112	1.22483742793314	2.03668781038975	7	3.85436198100302	2.7311084339678	4.05652476211755	6.83900421020208	7	2.68653723940894	3.62809286618534	3.68223851562785	3.00724310810924	6.41892471417059	5.47010799347872	2.96687608602333	3.64181545025406	4.98681545166507	3.36761373205214	2.07602086907049	1.74945261402033	3.40104783438606	1.39487240042457	6.0084341421811	5.81375221292336	-3.72080466273276	-3.87126138391732	-7.2819179042282	6.8033286245469	-1.08409218105243	4.32947625317395	-2.43455101172039	7.73941812156174	-14.2202056350557	-2.77879924021096	11.5755547149675	3.65959727039528	3.28737427965927	-3.17222023611493	6.91505519866871	5.90732512835216	2.60315752967402	6.98617836648553	8.58400971342562	3.04022629492995	7.47075816859879	-1.07855255238817	10.8585096133006	3.91906836404873	7.84957829430383
113	1	1.14998559285658	7	2.60406979391508	2.77704188160234	3.93307439279318	6.97766621670948	7	1.97585669545659	3.66464985176853	1.14266779868008	5.69231544479177	4.46680982205405	1	3.11108031332104	3.79683010091204	1.96989447478969	5.05696254469285	1	4.82428707619049	2.06608375454621	2.21038224840494	7	5.9249579452149	-3.4754383985138	-4.62436481569512	-6.80127119438403	6.16930979027482	-0.857264823562197	3.9115633203052	-2.42970728100446	7.75507361439561	-14.4071432455336	-3.21381905970259	11.3510141530186	2.80510257376911	1.78445230420843	-3.07724633546284	6.75347034675868	7.86597411396716	3.36512002519922	8.07674982934802	8.28486903003378	4.21976423901604	6.17852396457258	-1.8843793828691	9.07835380577384	2.7798602424699	7.83013876097109
114	3.24064623452182	3.09039205031816	7	6.36037529773004	1.68655352536874	6.77073826838605	7	4.51517217740512	3.82046955753541	1.89709763148838	2.59656722172071	3.6924416995037	4.0415942098206	6.25320565823459	3.18952154660525	5.84419806948055	6.58524701644146	3.2316285936401	1.08510032738694	1	3.30452988459794	3.36593874570822	3.9375017738435	2.24422537977431	-0.111300720792075	-10.0554300883392	-13.3036722279455	7.4267461027914	3.14832252577668	2.76846644528762	-5.83579160301782	4.50352756674178	-11.1829510945627	-2.59869901352761	8.97542058618631	6.98046372942221	7.21440685046012	1.11814524808993	10.1950819444342	5.61446602672259	1.1699668228963	6.31929248471842	6.23188869186286	2.0008898328469	-2.48471743423673	-1.02227426395289	5.18799930641476	5.41607665181876	7.39408670339784
115	4.76834756088994	4.44161196277942	7	6.07722133196702	5.51795981548944	4.59543023196019	6.15135024343349	5.87925709728527	3.13281912653929	1.20666000691896	1.21715304259987	4.02836541895818	6.59934643182713	5.20259011105044	3.69841159040381	5.84984995286582	7	1.76194716230079	3.42083711553382	4.91048402630032	1.69576589838204	5.38833112114911	5.95082914975053	2.68560379928762	2.4676694766842	7.65475316392118	-15.4682417272981	1.8806103771586	-1.63233121505836	0.843599250304638	-7.52465775653488	7.06374007177122	-5.15702393527455	3.92676231389233	7.38788069767483	6.76847548385591	3.87295412360537	2.05241982632351	6.63905574570287	1.66975135032748	5.16751504979955	1.38015254125826	3.38540772351162	5.44096416972392	11.4682811317824	-0.900518739069421	-0.498913345349542	6.28890226329119	8.64398068965776
116	1.02142635243995	2.68823276234173	6.61694744504202	3.30824337072902	2.52291337498143	3.51396755946773	6.38200865588549	4.26470606144052	2.33186112436555	2.98387659785781	1.38332362794541	3.64404467986835	4.74520784487766	6.14522741819631	2.46328875684961	3.06300223455252	2.10904945492405	2.45179043404395	2.09266480508527	4.61899059768216	2.7055579170556	2.99104729008686	5.65112887933581	5.323465612932	-4.14442959809031	-4.06546873365813	-8.0455071252944	6.2373293711941	-0.824143726851087	4.11014848633119	-2.72810402765527	7.48385462389826	-14.9419266535788	-3.80155185656325	11.9565289433908	3.64653493280166	1.81034498758612	-3.63126151972955	7.1403548699892	6.25881413287291	1.91917931905019	7.1790754063584	9.33799954948869	3.72547325116124	6.7721774992375	-0.572439754042054	9.2351335716493	3.74762323425744	11.697216692871
117	3.54529896549241	2.14166844025288	4.84280604861491	4.32172605290297	3.66587831387359	3.13568928860428	3.37925238385346	4.89510518199473	4.11096616332103	2.62854025807989	2.76232603034111	1.81537702720881	6.44720642287366	1.78595395218026	2.52464198330007	4.50728779002383	2.91161269770599	3.91167286618153	2.05114787921171	4.06422429598777	1	2.49805065002614	7	5.62861587828787	-2.73862147144133	-5.84254641853858	-8.34066997430824	4.90815394082768	-2.72627960485327	2.95068755308428	-2.62302316831666	5.94083228538919	-12.3202723255136	-2.18285600131301	8.97552566222593	6.04831644670843	2.81562648006909	-5.72613785759213	5.2345318300325	5.94198754412453	0.570618508599667	3.57830207181542	8.82748548625561	2.05587411125373	-4.39139244923246	-1.26223305749224	10.3822227970103	6.89374948089792	-5.80837678954089
118	4.80949663826366	3.40349258693184	6.19742949275809	5.82461102858211	4.35031425322976	6.18820759240678	3.57574932619799	6.25149426241177	3.52387540709861	5.31135079775517	1	2.21261650070538	3.5395609577682	4.85774153625144	1	5.31942707726418	2.74530865460346	2.13279271809378	5.93083988362601	1	2.86302715905969	6.40089490577473	7	4.21405951244495	1.40580092690831	7.35626991838687	-15.7222019411928	3.32013694583221	-2.39115431434052	4.44213897746069	-8.66773229746865	4.07217880930002	-5.29927173214866	4.59058149274783	5.49449336452695	4.50164222021335	4.42309893114717	2.45663109962888	7.25256169233871	1.3249848122562	6.07363088429243	-0.633018963519086	1.59512605820795	3.55224502454508	12.2939515566248	-3.60260144827063	0.946935689065497	0.525893970049333	6.26122677178275
119	1.60856073122191	3.27458230838241	4.03835223139368	1	1.94241969027801	1.65835620205823	3.18017347346144	5.00251792778724	4.66167748672615	3.95781250005072	1.22453272656104	1.30367286744058	6.30539899659301	5.7724475864325	2.42475876325284	6.64719152848758	2.95851250425639	1.04697177110864	3.13587641690667	1.29006753283911	1.04630029309278	1.197777705101	5.31096367946021	4.22355023823988	-1.4089253752358	-4.23446186346467	-10.6201359153644	2.38082911700483	-3.13749001736344	2.90424236466445	0.770483589577002	1.55441717819045	-10.6342535973767	-6.12278382946515	7.28281477398414	6.29242020256635	3.57412947401257	2.46735936741742	3.13347669394755	4.23035923674255	2.42514938911229	4.83464588523844	10.6552481491214	3.09947236785569	13.8086451449087	-0.109415938355809	2.63980489965152	5.17897596059343	6.75901169503714
120	4.11188614102181	4.66850640855781	6.40686171994684	6.5350255580665	4.17055974238721	1	5.3017253220817	5.12248041489165	4.24562827367109	2.90803950406711	1.88142239704282	2.13108282559033	5.33872410883784	3.34742646580148	4.70273674088266	4.53176537933314	6.61719854874762	2.75924798407279	3.29625989361353	4.53573120843755	2.98794579338015	6.2348872495704	5.79858682967776	1.24694861225974	8.92630484593284	3.96326043374934	-8.69351180670427	4.51801208877774	-1.26319440084579	2.27494767320921	-4.50308214653485	4.53037668637162	-8.00675439110038	9.01353427014227	10.6490673630788	3.90357430216283	4.00670626422824	3.3445382449622	9.04997664123119	6.51584024676342	3.72555951695044	-0.70338947556009	2.59697674549408	3.0710699314172	-8.43502092074974	-3.52034347965668	0.572562800266954	2.47727649721789	0.239965432656522
121	3.93501325682044	4.6172643207798	7	7	4.9865250026215	1.91404965283314	2.60210790132226	6.54301556692145	3.98206280449096	2.11293838170124	1.83255807331364	1.22145343719433	5.53368455342832	3.61760415111015	4.684811235737	4.21623830223275	6.44095385931531	3.4489281625155	3.97473236454224	3.2344771632582	2.23080334796875	7	6.14699939803411	2.34129121771794	8.8833313119023	3.40475096034168	-9.2484731545384	4.80810593222135	-0.891256856938837	1.69872998045963	-4.43899652924485	4.08386366322176	-9.28927230068788	8.27545072589503	10.4970995323064	3.51473545751072	3.73859497037437	3.43970365937714	8.68265840368178	7.23953023020675	4.65624724629678	-0.543730719002004	3.59724948953668	4.66559741630253	-8.04360704587678	9.01561872161371	-0.0607042829281988	2.21151491323156	1.41794481958454
122	1.11878081461425	3.86602608556834	7	3.79396939032159	5.97372187645178	4.34081983365685	3.68652495986662	5.71002946248755	1.9539943059155	1.32514702004562	1.17788153913104	3.20587225385135	5.58480354150947	1.24999540242748	1	4.43603303714591	3.25240212272123	5.00430129595836	3.49824934967091	1	2.70890857833497	6.95348742187478	2.50493855854171	1.1692742717086	5.10602538460219	-7.06966931310481	-1.14320972091652	-0.731265775050153	0.322637510505703	4.49806836560146	-1.05254876429296	4.06495414504397	-2.24367811826352	6.37996606557593	-1.99244887724412	5.88089038336585	6.30606086509033	-9.8438722730554	7.20037506818083	5.50955879626102	14.7148402220902	4.30506206689645	-5.17090286147181	4.76579393103171	-6.01678936650472	0.188063795391038	0.622838982255206	2.95904865473305	9.26635703560078
123	3.1142101054777	5.0152105052323	6.72731768056494	5.69318243545196	4.09587354128797	3.57167990423849	2.85932918858188	5.98880599788844	4.73759928105723	1.76441524122973	1	1.11246805165661	5.15445765589137	5.33264446455271	3.95108739097011	5.71783862853772	6.86189830694453	4.11001281102541	4.67048617733462	2.17716275753466	1.54758537470689	1.1567283634833	4.27915118370896	2.44094907861677	1.50284583723641	7.65946194571516	-16.5190739746489	1.60923819986344	-1.23988594712854	1.86678654467623	-7.83516905125468	3.73941643552952	-6.92789734815815	4.69441393468121	7.21644350391487	6.61245636586055	2.63656800024022	3.07349599309272	6.06892555183288	0.367688859611853	4.93579166212297	0.15613291557997	2.43293412107234	4.22253371628452	15.2900138384086	-2.01515679975633	0.390487507520379	5.28137159843829	7.8919937939632
124	2.17588657016255	1.56312819339688	6.70977579199858	7	3.24449670579454	3.71148762569897	3.44603487720486	3.15481566577667	1.19157851469021	5.88859146477543	3.48285498981039	4.56386849622356	1	2.96229219502766	1.25801061655694	2.19043051473146	3.09203670284586	4.78476998771322	1.74249692398096	3.30413636838092	1	2.00241891495236	7	1.53298373284037	-3.22879474240694	-9.68152795269248	-12.5951789446271	6.77274546967409	3.37033814841981	1.70424709400327	-2.95706237483333	3.84122657453224	-9.49350729478939	-3.58976772980069	8.236091645384	5.58374350472147	8.2670478258694	2.21718592681085	6.87397336347842	8.24364814529089	2.08533944964688	6.39770128790277	7.93918116983503	0.684069289258075	-7.76538855190373	0.278470523504748	0.0352021562876017	1.30159228520097	9.7546920968364
125	1.14426372083213	1.54876546267675	5.06545041012872	3.72423720711228	3.99406328498517	3.90340665602857	2.4167510359026	6.12515310248692	4.44952268977806	3.72984949429027	3.95121676378589	2.42415202385641	2.42660955162271	5.46046048737106	3.27014886092832	3.67790374598023	4.18423621487563	3.13576015197824	1.87503311331688	1.42802420199355	3.88980111674514	4.37479549018972	3.62833848213649	6.44133220011768	-3.05949965626705	-2.38877006357912	-9.23993664390515	6.38120582495601	-0.730933679731432	4.57133453785357	-2.89267884994257	8.32194490513453	-13.9833238247726	-3.84618329852421	11.2329053299065	4.36115850478879	2.3102190085253	-2.76777883779935	6.68556259488717	5.53972363075858	1.1958017063552	8.07361632087732	8.08353585761657	4.85657765880954	7.31834718856343	-0.368126752118331	10.777565113048	5.71251026222259	10.7418926630743
126	5.1529658400182	6.67225623927553	4.89227400412312	4.65527116260155	2.89191793262808	4.62487645445889	3.83348991820694	6.85774437543041	4.97252395068505	2.17052478568833	2.49642231772902	3.75382381466544	6.59483776202834	7	4.01895294589212	7	5.47891118539038	2.01835006032435	2.318881495098	4.8708860914719	2.71529948232716	5.5399945796956	6.38257319321348	3.65654762382632	5.37203617493559	6.58828991775757	-10.9433918128419	1.97640319349388	0.0596914493317494	0.233035781822686	-9.92665835151272	4.05750285523678	-13.1537244503117	2.76935393494762	6.11373580347815	6.17412201645076	2.28151244264034	5.89496858080808	6.66216743818378	-0.349683001270561	7.64026333170961	0.469184859842166	6.97918376608763	2.59096934759216	7.39630296150133	-6.81586226408698	10.1629832014807	5.49678188006511	0.26188525942492
127	1	4.12196208977198	6.79094530850611	4.75735821332742	2.6311278606695	4.62582840795696	4.70372073793492	6.30960546593495	1.55765295243485	2.67884679481396	1.43684537363465	3.72764337647977	1.39467038130897	5.5760537799579	1	4.92271756750712	1.85262629767915	4.17079351677975	1.21258105568022	1.56042036335464	1	5.33857513004644	5.45632151514221	5.37036594330539	2.15177888878018	-7.87335377154733	-3.0035218103138	0.514327345736434	-2.30077561037531	5.62452347394184	-4.61988764486468	2.73319860734159	-5.83512605006999	8.99448366155291	-1.97741536339132	3.17796293653037	6.62381240505088	-9.0223307150012	12.0241804562395	2.24122001283296	16.748891605736	3.09663012377785	0.0818273024540435	3.56092638248242	-9.61205260764773	-3.00099926329939	-1.74313728608607	4.68736425848634	9.04694125410045
128	2.09087939461499	3.47419635398144	4.17171957295623	1.65048525409086	1.53492888614329	1.26870915073162	6.1462589479389	6.6776385562665	3.84619516323011	3.20763290128089	1.04950178662611	1	6.67075974120443	3.39571694898375	2.77495780780924	6.19999953413947	4.93473107956181	1	4.68726675435203	1.02321061342156	2.97922767585493	5.34654124214434	3.54964044096152	3.76112384293013	-2.11480852341959	-5.05118270183417	-9.87004203971453	0.80192966660603	-2.36548443730816	3.84050415626411	0.624869221892495	0.857556116007425	-10.2954234770921	-5.49752542003153	8.13166139699955	6.86215333468963	4.29113881451499	2.14938217125843	4.11585768920129	3.37605047440781	1.78971342275512	4.51567746193995	11.2184243256983	4.33188398326395	14.5606257468136	1.96371072445277	2.96165704470416	4.29089968850643	9.0396302097028
129	3.14940911897109	1.10118499170899	5.36041516703485	3.93584083125712	2.65797292963894	3.68720179375104	6.18822823086211	6.54831132628485	2.49733549425787	1.91055905487449	2.45478612976403	6.48948599410774	1	6.86339394044383	1	6.00360074753597	3.19422988368455	3.10768239483038	1.62063020587076	1.95255702702631	2.24849905236701	1	6.99057023585144	5.19080889126488	-3.8662974272732	-5.44392476456296	-8.24727942283502	4.30332471381958	1.52142113115228	3.89212193548233	-4.00183552004572	6.89430631552875	-13.0804937912094	-2.18332109603408	9.6388047249972	6.04528469422172	3.93999388809586	-3.31658957488444	4.37808770388098	5.19363957008611	-0.699760122633173	3.11125514362634	9.20760347878051	2.83679529341649	-7.52577067790507	-0.836665305268887	15.2425964403349	5.97429223642474	-0.226277129009361
130	3.66714880350803	3.31073633854824	5.7257461894096	6.64547000456402	4.24130212015765	3.56282532220941	3.66257638610276	5.31693747337951	4.18147024315886	1.60585323780066	2.06812617648843	6.44361751224301	4.26308507110509	6.53780336188418	2.50477058308667	6.63420835782239	5.60324570878515	1.18966040161855	4.0212345485582	3.01996975067794	5.44509053296647	7	4.96864551433216	3.52809748108681	2.75261467641413	8.64281625835317	-15.6636196163767	2.47538585624289	-2.49306617626342	2.56394238680476	-7.32122257299047	4.59446771606394	-7.6140727119406	5.84674750833877	6.88943679566757	5.2304296224613	3.21248723510842	1.61423988350486	7.53141255393166	1.01765856267914	5.57329597026004	1.56169379674299	0.525276565994498	2.08606678984576	15.6878530611465	-0.229424346060334	-1.59240337242191	-0.399880690521425	7.10098950958512
131	3.10949811684009	1.78134574219908	5.31210450060919	5.80301540044829	6.10416027014433	4.26895436606254	2.74667280792681	5.00196079667237	2.48812603885892	1	1.82635228371503	2.4308227057097	4.91306451236155	1	6.30343414942075	5.12266249459811	5.62292589436963	4.62487862029024	2.65204905751762	4.75526567899877	3.06978714175764	5.87626234690689	6.8373207447536	3.80784903338843	-0.150552413972826	5.55881443202106	-11.1401381640806	4.56744696775951	-4.13422521392435	1.19906121545895	-7.98478372141555	1.88004295648602	-11.0266093495746	3.47477437190834	7.31749456631002	3.70484927871744	0.695877112578942	5.72299551151777	8.44970425184582	4.10377892313837	6.23948078597517	1.7800144848753	2.30281686489926	7.3678861067948	9.14126042043379	1.41036076786907	-1.40493335238468	0.952250154853893	2.87966742679548
132	1.92835812007488	4.019961187194	6.98964561136557	3.90787630667309	6.47707661378669	4.34576941011481	3.20009370492641	6.28842776338011	6.33821501299275	5.57247459181179	3.82128433493898	4.0288170515383	5.74419270170012	5.46852631199232	2.15874908376918	4.60254544583344	1.04309231874897	2.5558641869618	1.78865928882051	3.34426251655322	2.0256155654438	7	3.31959650932856	0.943533455341466	5.00755731719749	-6.56818429333234	-1.09811124324185	0.818760052793952	0.226006031248137	4.1355101608138	-2.21248318466667	3.82728763869622	-1.64367204150048	6.99963830103029	-2.01608790742924	5.42780220216534	7.17647497732156	-10.4751061422562	7.49767834471051	5.31231912614662	14.9590558476293	3.65258460195368	-5.81383295494177	5.58732642693579	-5.3628651012883	1.16045541853304	14.2983306531267	0.749757550440014	8.7420492087119
133	3.58616238057167	1.84077800578816	4.06912446046869	6.33314109367531	5.20358292672185	3.59728792721009	2.12080798930812	4.88937926131785	2.52457971472231	4.30615237507279	1.25261659313446	2.93001376060433	5.45255617645067	2.08202555033596	4.76877150372872	7	3.55504374172316	2.1683337539123	1.38081922199613	1.16307193169227	4.2216463939708	6.51210266669624	5.97322869021917	4.61887484527062	-2.038276637406	-6.74286272540952	-10.2406835256896	2.28367897655664	2.14543093574881	5.97539750044995	-3.44381877317864	4.49039173397857	-7.31784551575603	-5.11415564545504	12.5228551787231	9.05497137012182	8.8343880648697	2.66281334366258	0.936254075816487	8.8819842725714	3.78881543941287	6.08967972715512	8.95915658054366	1.59363232436946	-7.91040153678842	-3.64870776682922	3.32617414394824	2.7681095844618	2.7225362566351
134	1	5.65119462088532	4.35718304267488	7	2.02181429334725	5.27563037091901	5.22439982631974	2.46575139502316	3.25621945928516	1.49811802332463	3.92852087322211	1.92652246578513	1	2.16722335624778	2.91798818371259	5.20358430167155	3.22471677476661	6.1690816537716	2.76815456366082	2.67662932125438	4.68491887734418	2.03725646178021	5.48355842621593	-1.36844807299899	1.65371336174604	3.91346525901407	-12.3270949246059	5.67855890696661	-0.411231518357389	-1.45674523715935	1.65340113503478	4.7330756198677	-7.00038737510625	6.08536970390197	2.76649394205871	8.14043556483072	5.14159254960022	0.314750743353643	5.23840790696542	2.99724210951997	8.09277763227042	1.62882572581353	7.8605685112139	3.62081876991686	10.4275323769297	-1.52905892625	-2.23500774124087	3.26544958924745	10.2502283994358
135	2.24886217999193	2.38784382355551	5.68363476019913	7	5.55067581704021	4.19306096056151	7	6.04147281569378	6.185849640753	2.79400872281682	4.06996622319932	4.30975111735162	2.03429944683296	2.86923737520949	4.39241529503903	6.36291025807561	1.47090150117791	4.13018750605639	4.06479249609307	2.61073899929343	3.68939490610892	3.36233694051409	6.63911107210409	1.75498767120762	3.32952415579639	-6.69960671272618	-0.992944411919746	-0.888448868887859	-1.73149839297166	5.35414585657093	-3.40233692703237	1.65949486427659	-3.63762035233363	4.99887324190715	-2.25957421260016	2.99498712303957	4.55853430406454	-8.49521719287651	9.41518628381376	1.98378193714147	16.6406478366701	4.52377079058622	-1.59882877766233	2.08677755654536	7.43970364694051	-0.982839710558705	12.4842271842506	6.85510175829344	10.201156861494
136	1.03694578661885	2.72540879010687	4.23467465640077	4.13073406084755	2.7127298813524	1	1	6.44629475853543	3.53476320525794	4.59507095453378	3.24177919819935	6.19839777970341	4.19766816173739	3.18762741661437	3.93179537457411	7	2.92450713250192	2.80486753381977	5.4662312834509	3.6541488263022	5.39769435987147	1.37204835612575	6.65443604627779	5.07563028770208	-2.16420619278624	-4.44745208243941	-9.36489364380802	6.75529466601362	-0.575283470539438	2.84782538141216	-2.22967664568201	6.93342247515119	-11.9320664933784	-1.49995651433715	7.54897470120424	4.10203534503669	1.75281842955231	-4.86506283955808	5.17337197642665	4.10046424817359	1.66467456775563	3.58919155997357	8.31931151122801	1.87638142708645	-3.79285462670603	-2.30069177024681	-3.19207717846407	0.970252779909461	-5.29946466685609
137	2.17031870405189	2.59551170309046	3.78040368400946	3.27294311245032	2.88882590322714	3.79273134515499	1.19972445853675	6.74305295738609	3.46024345267892	1	2.69185818040938	2.221185407987	4.46034633563661	1	3.25275949131205	1	4.27360963615461	4.05443032731312	1	1.41910702094443	1.59121089652629	3.87938883626049	3.23519946027199	5.44748942728577	-2.62571042211886	-4.37342096339799	-8.24621369249269	5.91194934406701	-2.14765976137395	1.63673962481343	-3.11088544846625	6.61931013994586	-13.7320652901148	-1.43967772122967	8.11005698088169	4.48096092938375	1.82275549317877	-5.09657267172136	5.7592120686693	5.67225371310152	0.168380644321318	2.8496666046769	8.38206457129727	1.85868233292533	-9.05600759523706	-8.59734501655049	-3.38780698743	3.93504319285802	-4.1586317195826
138	3.79072125258381	2.21242185026726	6.85408230236622	6.35605928437816	3.87784359662256	4.12476486078714	4.46573762463475	5.76866816207967	5.11987840615904	2.17302125852828	1	5.17246616344446	3.59472784344062	4.4581704452773	3.67856779165957	6.44060215418834	3.05783768428744	1.24815365029564	3.89704289241534	4.12208466693766	2.6237488066468	1	6.46066152977149	3.23413439011074	-2.96990356403848	-6.08174326434536	-13.9765518333632	-1.29453987485761	1.34986478983645	3.94711815929099	-7.21043748487868	6.23474334786801	-5.05640870653399	2.27852940790204	13.5693618225847	6.31949540223428	9.76153278059915	-2.30904614425126	3.41520791745073	6.31453326680328	6.14656328790724	10.7687765521185	6.22261699057557	2.4297775994346	7.25979009367613	1.14279999687269	-3.91581430178779	5.8765716653284	-5.06116845279697
139	1.48066546659743	4.05126433108227	6.11452986351762	5.66150381545928	4.34627548210823	1.69938401094132	6.00172213469668	6.18379311535524	2.88409212202847	2.02466423005633	1.85176513385979	5.28648384585958	4.24450154474909	5.62838167078106	2.78339666929179	3.74115102662461	5.91458900061039	2.11290407386283	1	1.28460489132695	2.95790113260792	5.60887167453062	4.01558022257973	5.24426700246064	-8.69870434930215	-10.3484881233712	-15.419075642649	5.2211621860648	0.233705379815192	4.26200370077892	-2.97063906396979	1.71763621143587	-10.3081554548131	-5.10248821150462	12.9083212285128	8.02347277313265	4.1089118393049	-0.836287096643663	2.95053715689959	10.1265148311355	4.70442860868959	8.80246354706608	6.02866022092087	2.68657974721729	4.00792787801164	-0.194011832648545	-2.77552428503876	6.36006235799117	7.83410229532535
140	2.25183271746613	1.81363624798421	7	3.77461508767919	1.4178884500368	5.20107050799958	5.46039718419052	5.16242099918546	2.85565304791606	2.86446230830095	1.38786512364449	1.10019198610009	3.22230335347618	5.18808850453205	3.89612880560049	4.04909348607485	3.13175251472882	1.63246022449159	1.42809066852238	3.97216847249326	4.87411873017398	2.07765621425163	3.05165351304095	5.68579681405031	-4.33804624085816	-4.85439100999675	-10.3082423703821	5.23492246725391	1.00114086772363	2.483051804395	-0.108611230872741	3.79857777583964	-11.1718797771285	-4.19773969113814	5.21107363646311	3.31239310217412	2.18336099039806	4.0372580911848	2.86746101808385	1.91871436715201	3.46811612957598	7.33664008307878	9.11547472865599	2.02193064876397	14.0256951100593	-0.278235291002674	13.3868340158618	5.08194470250114	8.46416833742146
141	3.57794061745055	3.34228503849063	6.06138862969358	5.8518991770647	4.16414546278278	4.0931405592194	7	6.79424353316874	3.37580276945839	1	1.90739739476131	2.34454355827108	1	6.5450701142881	1	6.20538612034122	4.19493659823315	3.13884222897071	3.6799432853031	3.81743226819971	1	6.02102256632979	6.74586081576707	3.12415888282257	3.95674784432545	7.85986298484421	-16.6003293948745	2.36512137581173	-3.15087371235686	3.05022498491739	-7.75791799800846	5.90078355553424	-6.99019274242784	5.81957812609487	5.86758129616406	5.76119254113457	2.9423506399101	1.16524571634358	7.3431275679604	0.761235720829502	5.39013437295078	1.19186716663926	0.175291565745513	2.44973841203999	-7.06474041212434	-1.25499153167966	-0.40685254476928	7.11562820130585	6.23599911612027
142	2.33099159934355	6.43103293417429	2.85139781452856	5.74643716248371	2.53651453907978	3.67871638182589	6.57232911530505	2.1066247703825	5.23278598824304	1.73983920661452	4.02928017443095	2.29459796346226	4.04754521539052	6.49654108933252	2.63666926135759	1.06039782305014	2.76251540138441	3.52992204197138	1.46514517937467	3.09047442924354	2.77641019241061	1.37022677970892	6.02730679139134	-1.8000239775378	0.862965132236481	2.13119484524074	-9.32944496086281	6.82604031523959	-0.122680526900194	-0.804132966721342	-0.135008489328868	7.42627871742024	-7.98585061830321	5.38497534609181	1.75420820953702	6.03234831844109	5.79932861816468	0.0575100938254693	6.73959729574168	1.9612144388155	6.70715287637892	1.93301714119268	10.3015971018167	-0.978416051985655	-2.56873389602269	-1.37785373480788	3.73736251435637	4.0790685233625	-0.569693447649846
143	1.27117872732083	4.66106263526357	3.18397773910392	4.75958426604295	1.15412780041304	3.73909777206843	3.24148938711301	1.78369864455768	4.14004482966575	1	2.89146167386359	1.73117909719928	1.7711275531704	1	7	6.82679966149872	2.48343059134172	2.60187825768231	1.47942742082445	6.24818484554664	2.37303356157045	7	1.48950194310126	-1.03759647809556	0.195024309059035	3.13368593373598	-11.7645321836671	7.18449016593675	-0.597033677212033	-2.93760573906609	2.54939082888408	3.82034777461977	-6.43625382924314	6.37210496960643	1.70222637402327	8.32006237947991	5.84240778428549	-0.252811799590781	6.43559121728992	2.80817089399617	7.73737130869768	0.385725104750266	8.84228755540619	5.19804657179799	-2.87915045185383	-0.871678405836067	2.53044590854643	4.97281969455862	7.57408981202387
144	3.33688077855907	3.1466266038419	5.27326097349497	4.33162460359407	2.56703186413747	2.83050396930554	1	4.56476465261539	3.20989964344787	2.22133441939302	3.16138678441744	1.98387443788491	7	1.53879548607124	1.84005457526287	5.00800762327849	3.28287247285042	3.52961901515101	2.7070992795235	4.32522926378535	1.3747762301206	7	5.21271568942825	5.6340026113151	-2.09152198305388	-5.04157724448702	-7.26849587422749	4.04547265071583	-2.101057652195	3.47637069407851	-2.34189224555859	6.4944556456624	-12.3048602403352	-2.98806498766185	7.78725163461335	5.30574992816195	1.29422913683376	-5.84877209512272	5.38089330951311	4.97286139555324	0.76150986494706	3.44442051304652	9.27755452145355	4.35054318187327	-5.15771530763247	-0.44097247966616	12.8039540855305	6.66140454400947	2.64627530023579
145	1.54022922810122	6.23738449453392	1	7	2.15039004682318	3.30414803143699	3.67306366564843	5.2093604398044	1.86970544659544	3.04905516617658	1.60636813346941	2.96932215641783	3.59485474635068	1.2488593905318	1.93427468776613	4.14032665147025	6.35248431039166	1.35834285371296	1.67348605957392	2.85042368681198	4.93953432774691	5.57253657714563	6.08994961711322	-2.97154372280111	1.37868808378353	2.79994378314803	-9.03797691176885	6.12204869960556	1.42415245850623	-3.05118940684065	4.02579669817951	8.07601872178402	-4.50648594970116	5.81648841438786	0.54535479468509	5.09912702759397	4.24812232014992	1.69588860242551	7.08604426670329	1.74772171338718	8.68719810600787	1.64943989124082	7.64463790790755	2.77128239822894	8.19634060297598	11.8061826561426	1.39477131766562	4.19385719456384	5.05882643888065
146	1	3.43794803729502	7	5.83396018527692	2.96478889066368	4.63863644418952	4.76432002275878	7	1.43307392577726	2.40207872722144	4.16938085906466	3.24371094489408	1.32003200434252	4.81736950104396	1.96563017196568	5.85405289197514	1.22762563272625	2.71633986934515	1.10862402076798	1.48778773205913	3.4254498441055	5.21527587783329	5.35705852922314	5.67755760195648	4.17855953238752	-7.64879026536997	-3.59437520271	0.365537134071351	-0.87720955119538	6.42853983539011	-3.81525460998554	4.87740212103343	-7.03351829561289	7.89126642347688	-1.98213809702952	2.52757235198016	5.79005103106828	-7.84519495326724	11.2114633542808	2.12220744844301	16.4841230404715	2.60753963582184	1.15052819542334	4.27203155407561	-8.88680200360562	-0.297108215974667	-1.22519882742838	5.01215538677614	-2.09890174360502
147	5.13706856529823	1.25504357009137	6.63656542397839	6.88273448825499	3.35310954350717	3.75387594851927	5.08065139295379	6.66268961025375	2.72529224841325	1.71978350335248	1	1.82884013641304	5.90552483815662	2.71088700457341	3.14474017374862	6.15200443907546	4.0687959824217	3.54619922008226	2.52117770795071	2.35629489569757	1.44694837635157	2.98673024537715	5.49750046010351	1.68579839893966	-3.29797201170742	-6.13509719761566	-12.3409090652608	-1.2882018319065	3.53381707037389	2.44815625552409	-6.23865390381866	4.31614409760191	-5.88728748978303	1.9536950087072	11.934422387512	4.75072204105753	7.99464183391539	0.16272869132228	2.28307460185571	8.01813229531775	5.14794586534362	8.9600608152931	7.04803876959412	3.01588956105433	-3.95378638517072	-5.59487349691272	7.14027917040947	4.71208293833008	11.4054707914102
148	1.45311635261612	1.9604689197512	4.5240273584736	3.5441195764547	2.94490940623607	4.95067584829564	1	7	1.13955335648774	1	3.73883643436706	5.72737626920627	5.73841396425077	4.48891422361326	4.56336978105609	6.90825879657916	2.83186094849494	3.14571697388193	6.1155228442904	2.3091549022025	2.73682755083465	2.45566099655012	6.60033495148503	4.38345396169922	-1.50760314568969	-4.21252057069619	-8.11755743691559	6.09736449714144	-0.722276294160552	0.853396621629341	-2.37610293082756	6.55539591849933	-10.3770398782396	-1.39674290802189	6.52517343894844	4.379071690425	1.91859780794793	-4.69031091204362	5.47435751347708	4.093027852302	2.74473210559486	3.1638032222797	7.59653275576158	2.4183204396622	-3.11690893734413	-9.09394584234684	-4.21829298356131	6.15884500969335	6.33732684281141
149	1.6905761255884	1.85023399231553	6.8476121635694	3.32715146088395	1	2.94133171902294	5.05742894449574	4.31427516372638	6.8532643194202	3.38227543033832	2.99320316122426	4.66911210563097	3.05516918859331	2.78172622042275	3.44718013587734	4.55023610334642	2.65045584269957	3.54983996948809	5.60124864918167	6.97412918933484	1.31959714967163	1	5.66025587372582	6.02619292163033	-3.89913538936277	-4.84762180112477	-8.67765022842175	3.04500577714583	-0.967375985656378	3.65184594082981	-2.62839418454821	4.07444316485195	-12.7289059894761	-4.31899681154142	7.87721083902613	3.25802063625315	3.49926835662694	0.7266481074425	3.14377977781348	1.62326420244058	5.50335291555017	5.85046171483249	10.5202360627176	1.01248174529546	-6.97812275284397	-4.77572197686631	8.87136254797359	5.15811539414895	5.68948436215222
150	4.33685733147957	3.58098125768605	6.59288128633862	5.50841609481096	4.29788119113678	5.1953623261431	3.14023667600677	6.31629583263401	2.57234421389932	2.78279855070883	2.22942218979641	3.53154361730834	5.63824159963375	2.68973687402704	3.79611852591559	6.84711527218002	3.83258098660547	2.79034058193783	4.84692551825219	1.62748179622622	2.96958208196044	1	7	4.05660628405301	2.02333171825114	7.22536238969183	-16.461780483756	2.8580640093657	-2.91657703811391	4.37223506659723	-8.78414752361237	3.14996675692403	-7.38389948302376	5.04871874497127	4.64803340396356	4.6453400723954	4.13925480901719	0.814679804520068	7.91098717763387	1.53470275449796	5.82370095447083	-0.86834077611665	1.67824637027688	5.36155639069655	13.3042406737549	-2.80811169866993	11.3014553836224	3.12454841446674	7.1002206236187
151	1.31927705740407	6.71516312706866	6.06642026609699	4.62565540380746	5.85406721261605	1.49563233545284	1.59800743203389	6.61369330140372	1	3.47645705232618	2.99411724001804	2.46221354416463	5.39805012822481	4.58804608645815	7	5.82432353609203	1.53705117521241	3.44669429031834	3.2146482909229	4.76166796088373	5.31524132354755	5.73735739231885	6.45461007335206	6.48579758072539	4.1398860714248	-7.93802593319904	-2.60051143293125	-0.212406744908308	-1.10854855914623	5.85230558782381	-3.61882756461871	1.64503395985061	-6.60143899683399	7.23475211100037	-0.519554508936314	7.40029863700113	5.93014676191523	-6.91820575829631	9.14745254177211	2.44167082463276	18.1955420362832	2.10350390734562	-2.65249180936244	3.03671035040449	5.34873481907569	-1.02768827383561	12.8120831303336	5.94368601205846	10.3087375416889
152	2.42183824574037	3.05068962387682	5.16588498783104	3.55298240644155	2.33132682024897	3.10509276465644	1.28477066897664	6.47859052879678	3.8950605638366	1.79517680635313	3.16363844488363	3.52978869519839	3.9781798222552	1	4.15105827922986	1.27418596701381	2.85954296461138	4.10978008751588	1	2.72016027899674	4.55244114984923	3.14588622359604	7	5.65164117513365	-2.00237497099972	-4.44106000312103	-9.56388854562895	6.80912598048324	-1.94456814099419	2.18953309973361	-2.77878061948561	5.78235682015682	-12.8488550904826	-2.35169840387969	8.79056686830855	4.49793746220959	1.53642529277809	-5.40432533489894	5.80946324748435	5.73046708538921	-1.11681304652947	2.78724877953989	8.8444515932002	1.89235352391366	-9.54623623857233	-8.39174170174418	-2.68529644123616	3.06939877797425	-3.85686809696244
153	1.03141138896651	4.32138671471329	7	4.99255476062467	5.8542947052471	5.88381465798481	5.52993346834495	7	2.81229470557449	2.08489753307425	2.16663390614694	3.47422172267241	4.26648184831163	1.11297596819738	3.85214944970065	7	4.15440254427555	3.51552711450907	1.86487066690331	3.29150397548427	1.62099377390505	1.3407301559237	3.4348281876989	1.84918012747638	6.43404885544638	-7.19916054177331	-2.45818473737984	-0.916017391177527	0.746804426610302	4.38886989660828	-2.08399652446724	5.73507885241608	-1.79555298727484	7.12936418299963	-1.18736165624532	5.56184211002794	7.82481542580677	-10.2058517835672	6.90868661001414	6.11723783373056	14.7728476042529	3.06269077816741	-2.62022765776813	-0.391227834040483	-0.592013437961455	-4.43480188223008	13.0779179335754	4.44725318962367	8.50082408551361
154	2.70905021536505	6.88228261514397	3.48987251588413	7	1	6.42372785920592	5.42037100133756	5.05359500681907	4.61388366093333	2.5801319952957	4.41721664981185	4.93656309878901	2.66903970745929	5.88953771053242	1.48236562293478	3.36991386975092	5.42016125839572	5.64811453986939	1.27923675893112	5.60618716880407	7	4.09533438188656	6.82268861630537	-1.44798212584549	1.70898192833902	1.93303372014309	-10.7917610729995	5.72028679599706	0.736747634701216	-1.65663720336787	1.34201674722767	6.46104416193969	-7.32615168584319	7.24752179691697	0.394195758999071	6.98023049983004	3.56564215634988	-0.175747265657557	7.6489683953176	4.99733940356671	6.16842360402716	2.18887139721584	7.59503264691792	2.39534679289233	15.2842102122041	-2.30481941003725	12.4992695858771	2.2220302430572	13.5258731248337
155	3.07124250188084	6.21552468916829	3.38571005161849	6.48306083516668	1.85875895259732	6.78723523292435	5.72406170725835	2.82577074978518	3.32826342693761	4.19940186079574	4.44146046191617	2.53133870147456	3.67025384905985	1.89781325666054	5.09459319815191	6.09375305318181	2.04779141941913	3.27962276366204	1	7	6.63066205046555	5.14026117553969	6.03214193863542	0.303374242029363	1.39657545656949	3.20740683284984	-11.627395670115	8.2148396769201	0.795290965876123	-1.74729537330933	1.51121987595233	4.88981746335833	-8.40823799520549	6.72459689062418	0.93747745769826	8.2930332877177	5.10966050645277	-0.994794527006731	6.14567866222743	3.12799165202403	6.25909359811937	2.89671675791776	8.50758204995409	6.47769408488313	8.90955656191127	1.88106238334442	11.8032935812619	6.30332001326414	-1.31051460751881
156	4.04667843079997	1.44427443686159	6.92714511703446	6.47791227753869	4.7246894291416	4.01464945710151	5.42808804624595	6.2787118879425	5.46236614198108	1.67765477918473	2.35298921505408	5.21999200528922	1.20708867258351	4.44989860784192	1.62260507802073	3.86744702803716	5.28459978793884	2.13552844276527	5.32776094761752	3.72712766060034	4.49551505233065	1.57765989535881	6.944725281623	2.46541099493925	-4.62007234668844	-5.92240781184339	-13.975638242998	-1.93042551163578	1.89415813858521	2.9831781022404	-4.88574565592567	5.47637788755443	-4.12283068551079	2.18525155534658	12.4482024548371	7.42616621433184	8.92630032552107	-0.176652413708695	2.2328043932277	7.17120263607797	6.76108637489261	9.51646704749403	6.48854098432334	0.213342779944799	-7.72758268485818	1.4499883208622	-3.85400488410864	2.40889255857455	10.7616796223084
157	2.93870987383258	5.54176496737444	4.09995915964996	3.61272847921494	6.61992751953988	5.58679971097956	4.05607387494608	4.81479978822281	5.39349102351086	1.85573232268447	3.22989876911218	1.52765133998925	4.77421522298068	3.23292878970905	3.77026076116816	4.47716150562797	5.24271635376525	2.79794922501597	1.4066713272317	6.20720945669269	5.76144721020195	2.48610795833208	6.17757593085171	4.99027430741004	3.02246280559758	-4.64246057236216	0.114881283358246	0.196215440184786	0.111218171810784	3.93280714746399	-2.07832619641729	4.96204731673034	-4.58923624432449	5.85917597234593	-0.674243553155132	7.4608580945345	3.95006266572137	-7.87344279881007	5.02237606555417	0.0694709798783508	14.8725622911211	1.93905577217361	-4.18173523549312	4.70708276036168	-5.22678284800166	-1.5777460055973	9.31837035150664	3.31717226496939	10.2202369379512
158	1.75044800466539	6.66896178500462	1	7	1.67240128793317	1.72219588701522	4.4464646067534	6.44185522039771	3.80559381729224	2.44449411559224	1.74777836799751	1	1.77929940298719	4.24412555408328	3.35842579815598	4.84121819378249	6.78767721485283	1.49904080640879	4.41814727911075	1.50506921295823	4.55623678281739	6.87312084803844	3.77392843671687	-3.06527639756606	1.14142390213085	2.35874190091986	-8.85813840793515	5.96625584052109	1.92726106327898	-3.49968017765833	3.95638195880043	7.17163973380357	-4.50017442897107	4.37289441737587	0.414625943246601	4.73984511824919	3.80246465282377	0.743777305540723	7.30910127645512	1.30955905755514	8.54070902487467	1.89148226955445	6.587185018462	7.05557809927106	15.1874180528322	-4.19684377741865	0.335860432089267	3.21537527888192	6.18695691811249
159	3.233676942897	3.18948193857377	5.90688596258262	6.03676226688772	3.95703379676963	6.29143048981432	7	5.08337680267178	2.98898251558005	3.43179232168445	4.12294650110231	1.66983900858033	5.61142649906666	2.5961280674303	4.38375853294584	6.66685740636882	4.54457751526428	1	6.22759896698311	2.69027724958463	4.96797104441463	3.01044304861312	3.08001524436537	3.25305339483891	2.99439505819203	6.96057041921404	-15.5693293918986	3.94175488980506	-1.41560741320963	2.14408095779089	-8.25265921418729	3.19217976875133	-6.5140023275751	4.72995163268757	6.92929781711808	5.61562921637503	2.15741813305779	0.625601615200946	6.36483055807704	1.77592703254869	5.40266349702149	0.0772004599135256	0.547474495231638	4.78819477496875	-2.29521263148225	1.1694751914531	13.2019539723532	2.7051131528749	10.6804168105746
160	1	3.92822196423271	6.4872685251824	7	4.60959689733349	2.73832969825984	4.16112382141737	3.93124149958245	3.08295516498358	1.4943127397395	1.5503923017589	4.43458103281204	6.5232799388216	2.20271778648264	1.58262474502327	6.02862224194934	3.10401942836426	2.17101135735079	1.13246675856287	4.20423452874584	1	2.1485261677294	6.8701199306239	5.3323689184008	3.87777159466448	-7.24498799525983	-2.53349005812959	-0.856033120150294	-2.47368439842946	3.5235097847913	-3.25742605441494	4.94377780483591	-7.94109639202049	8.66647808093957	-1.805440085603	3.16103019413204	4.12536655298288	-6.40532827946537	11.4569467326443	1.41536544595066	16.2480181102694	2.21492316563343	-1.96779252515734	5.26017932847367	-8.17601952910025	-1.77885686545625	11.5363994922597	3.47093461697519	1.44114144890111
161	6.57597062166877	7	6.07851278714401	3.64353703434807	3.14125275926567	1.5785028402486	4.03312615944029	6.5853128655941	5.56428587412534	1.7984135517198	4.15525815070643	1.51722575371184	6.02274202091683	6.88360900326022	1.75825811208683	1.88319017169152	5.92442824553092	1.49477476570762	1.04757988542085	4.34625483851717	4.33323433424968	5.15650535441113	6.17877809622647	4.34762306776948	5.62444822050766	6.23671275429072	-10.3930275312505	1.54134777013656	-1.00409792217703	1.54560622413964	-10.3189858058269	4.02964875783442	-13.1029750272398	2.0134475081781	6.58301783339224	6.75716726666075	2.97232749273198	6.1562688627809	5.97716916747424	-0.277209359077692	8.69107205248351	1.72853063125256	5.66733358329585	2.93585476815189	7.77531183035491	-7.21014133855334	10.4561675898048	0.144642107016169	8.07758295319175
162	5.88920478616136	5.18377160299722	6.62802555670825	6.04982325773491	4.83072344190754	3.800111077351	5.37686083747172	5.53794156451148	5.64019214341559	6.30700317471671	3.62401814744112	4.40083538327891	2.64833612129468	2.08287219319732	1	3.09220583545005	5.18885802289096	1.52597357773257	3.18185525682462	2.1099465561262	4.31204729756256	4.97005185054846	7	-2.87105369157309	0.437978208070391	2.88545120336051	-10.5022195137737	5.56752972248735	1.79774101699746	-3.20450571485796	0.909088278928999	5.99629638056065	-5.48417675410311	6.42751012382255	5.92733904823565	7.32992044365146	4.07791057494954	0.803064344405301	7.44351458033338	3.28668785740956	6.07367976118738	2.26971340973591	10.7593324382942	0.0185629661558046	12.0055412280881	-3.07273903689504	9.98486620490052	6.26097693520167	6.0120096746913
163	1.86529312484319	2.20735281238827	2.71584075376492	4.59233923202954	2.58394565729693	2.32651449495743	4.82191869982633	3.91824109053265	2.03875111430869	5.01878701412187	1.44072997025791	4.62632330265953	3.59889889995687	4.67135742166348	3.75536827832797	5.50558165044145	1.2986044943688	2.350291323523	1.91415518374819	3.77295377158176	3.07041039820226	3.92053669601983	7	3.51678568381383	1.15139325859206	2.90359496355156	-5.916560746715	0.972379070891258	-5.31809616533721	-0.394425321040125	-7.44188962917372	-2.86122983335588	-5.24684476103208	0.326298718661169	2.70244181368691	3.50606521948391	5.72724530597338	7.14715139928844	12.4782957464079	6.8395185653866	7.62051567153483	1.72765453063195	9.14836552066846	5.14345502196297	6.80732252207586	-0.332281625485567	7.4312688802611	3.73548518188082	-3.47650752848589
164	2.52277842480649	3.43469121097237	5.66470525500466	2.14540510958792	1.17422671470879	4.85657776615003	6.26317574230785	6.11442580775532	5.90040430344919	1.34895404483922	1	1.92592481887839	3.28449970277268	6.06169787824776	5.54718087952676	3.85588052103124	2.22085004287728	2.22789063305691	1	2.84069540549463	2.41854272941684	1.16657587701111	3.85944458738675	3.30554490919318	1.64474868929384	-5.35111522998454	-8.9830948129184	1.65097051504619	-3.90251176109333	4.50535355788057	2.59259567260178	0.761864257151552	-7.6133602595209	-7.89624058476799	6.29050428236225	4.48130107350666	4.88620674550265	0.7095618492916	1.93247599447208	2.14190737121781	5.06053466952438	6.34960976364601	8.63885574385336	2.47164866654519	14.503644297177	-1.45709419793723	-2.06940276462163	4.15447149733419	7.21218884020564
165	1	7	1.57156527626195	6.67202102143713	2.07285488433749	4.16824521386303	6.0934950066813	6.42195294876885	1	6.42801754238938	3.95614326240056	2.72815677435695	2.36736146205057	4.24093540824372	3.45615690917169	5.03725951106071	6.63419273740861	1.1944475860735	2.84716789621361	1.18598070626169	1.24680395888633	5.67292590907491	3.61302720192474	-2.01421283237949	2.6241243648819	2.29568344962557	-10.2563910417819	5.64356700827351	1.034696459647	-3.31409225838236	4.35886364848993	6.41749555133766	-3.80631443750924	3.59931024807297	0.0235237172355296	5.0045320715749	5.12536258345144	2.61323107702858	6.55542482795171	0.559468240137204	9.93054139452053	1.07885341281097	7.65499347759648	3.84180259044924	9.05001047785662	-1.60008357199668	-2.35206373043992	7.6437609725401	5.08460946161394
166	1.96958970052492	3.32051049223142	5.7854869487911	7	3.70115491306934	6.70453517481176	5.61215615202047	4.96411221434102	7	2.03835633739815	1.98019185335327	2.4008143345385	6.43953036439454	6.43126469061981	4.23365300470644	6.67839343331226	4.77137805773446	1.18023707359338	3.45753735297983	4.58617877565616	1	2.11993641276721	7	3.80465321243375	-5.56171307171435	-4.31430108373252	-13.0175172784442	-1.10867462995822	3.17991726257984	3.78783384698221	-5.87306295602825	5.85346719977497	-5.4074508957027	-0.013916869385978	11.2727329173967	8.37924237172459	10.2002112860011	0.167574567756484	4.30472382085935	5.22635988309398	5.87884045612942	8.36583368178108	5.92692301531975	5.35362244148626	-0.378591768010292	1.58955716572138	13.9015585177022	5.55803809185235	-6.96780523635122
167	1.40144835701695	2.48077724056963	5.72126376486773	5.54553455614817	3.73690403681334	1.52473638793099	6.20352277934982	6.17136502617743	2.62898779603858	2.62378249177148	1.69701831221836	5.54013548981812	4.17744153685089	6.69846010312184	1	3.73263489092726	4.59708329213159	4.47500801678438	1	1.09227923344421	1	4.82070910735978	6.82978222984022	4.32757932047499	-9.77502790834307	-10.5868456373871	-15.3008637528363	5.07846965226047	0.836906493100234	5.69315413329177	-2.83239365650302	2.03452808361358	-10.3852082688114	-5.07682477439073	13.8099610073435	7.95866768393179	4.51334911230856	-1.22857231874766	2.52717883164488	10.7006742947793	5.56921999796487	9.12245318432507	5.27897198716472	2.1771191537486	4.86898643854944	-2.23795427589385	6.19100133600076	5.91495147662212	7.97291353121173
168	2.1072834437306	6.75317728686303	1.19987442940332	6.74762733521522	2.68989325670547	3.78209371824768	1.94837201252849	6.18166047358715	2.92792171736693	6.15340349215008	3.66373771572087	2.1870848832889	3.33853614606185	3.87635037567342	3.90537336037574	6.34364473333895	4.97784507643165	1.5322649155893	2.67200388859869	1.1231166421558	1.97141009447854	5.26405111214641	6.05173583035147	-2.42706351916405	3.15740780201591	1.9392079364969	-11.0815982130931	5.7800286609357	0.897412103488256	-2.62589897292298	4.13035912819656	6.7533227064211	-4.32923129745138	3.07942448795968	-0.333845720753744	4.6261178608351	5.7178463601341	2.33970550598529	7.48884935307465	0.983666039461558	10.8612473467748	1.53856005049701	7.43986536761477	4.1429440356789	14.3772923722304	-3.48205648305732	-1.82323750248628	6.69241780394386	4.72235959513723
169	4.71504271521061	2.6654803404849	4.78336669571006	5.60082677169467	4.40142545238477	3.92360739120332	4.87208269392868	5.91772509128575	1.73069620510861	4.65155368116568	2.49549026989263	4.5627760359621	2.09068912815117	4.1808008581929	5.17838988502553	6.00600328167857	3.05414032026127	2.06254917283404	1.68613021316913	1	4.6566488894551	7	4.32180753284998	2.86259329630506	4.58857049646284	-7.48348028305581	-2.26405530525101	-2.44969093302804	-4.29266403400462	3.04779148442833	-4.29522393190389	1.20646867225076	-4.83357174174427	7.24766177953127	2.32090884992647	1.03766392852158	5.64646043982152	-8.95814831677501	9.31583685137032	-0.170213993476298	14.770592648818	3.77516288152595	-0.633014444551405	0.977495446429306	-7.76817866053741	-3.57242428915776	9.14685125214863	1.46367599908597	6.6690669144441
170	3.62055916821815	1.49168179999194	7	5.651149544387	2.86625154978372	3.24680081035956	1	1	1.28692382106892	4.46773767700648	1	3.61760072586385	7	5.30780910351761	3.25003096545526	6.67528950440816	3.55123732365068	2.62266858189886	1.88266237105921	4.86503562051744	3.45883135600947	5.93408412062131	6.53456037744781	6.51901710070585	-0.303524089667396	3.48317881664518	-12.9444889831462	2.92505763779439	-3.23198924076088	2.53028971655863	-10.8078795224897	3.85055146568315	-9.64076177956691	5.62428908106865	8.25098215792106	2.79852169199947	3.98702093606596	2.97524160583538	8.08911488223504	3.99870144199522	3.84010287982527	1.11470557548678	2.1205901017965	6.17262972296961	-9.05653349731599	-4.69242011986867	-0.804974567539107	1.48975624646641	3.43144639597302
171	1.32494765758492	2.43449984901801	7	2.43173515776048	1.60341082571284	4.69513787198224	6.4167690622818	3.46836174414437	4.97267958476638	1	1.87455485720586	1.60415024537395	1.47811191030814	1	1	3.52805815286907	3.06868125368911	3.74197661885039	3.41411366234941	3.66578576823053	2.6865995107315	2.47412685546389	6.39817660727148	2.43818909962759	-1.45117350249168	-4.81694204439271	-8.76600345944868	1.17282348080603	-4.52184986459533	2.21924100924353	0.509109311054287	1.68844117449737	-9.48863569563699	-6.7293677284202	8.00434467352101	5.05014790526888	1.20492761722487	0.999167973137194	4.23588012633327	2.40298873493378	0.971773840106854	4.44705126253409	9.39652279497831	0.56345593402842	-0.625059600880816	0.275867151556039	0.206434095612542	6.67495225943638	3.97084466433977
172	2.59785184592154	4.85901896607954	4.2426963248794	7	1.69773193534882	3.08467923054565	3.34227111203199	5.64006800737481	5.37194169636943	6.30661468117442	3.72162970873384	5.87858819233585	3.99455514656781	2.74378371124554	4.73321205963035	7	3.89983830682895	2.30131527702374	2.99953350872571	5.44700937907258	5.15677535313258	6.69210231245879	5.83254881665604	-1.19289029057296	2.59523192989017	2.52818602438036	-11.0282752781964	7.78061877675735	-0.406760299272357	-0.997472901447117	0.829443325439635	4.55435810497731	-7.75354563412993	5.0709162154128	1.15293048725932	9.0193521831847	4.22684293876564	-0.571702789804017	5.04836579599773	2.58406884424427	6.82346637696408	3.5538861629249	8.11678677962461	4.78864067370352	-3.47826832542824	-3.04938166806747	0.541203851184279	7.11874876845503	13.1887780860648
173	3.32894472501097	1.64590764165148	6.29100416330743	1.83086528948709	1	5.93502245612862	2.39892265059795	4.2943481083557	1.93685832466603	1	3.25540339722097	7	7	3.69472126151067	3.61653973789475	5.02499748357291	2.62945433142365	2.47296696529018	1.62419746102415	1.64092117498324	2.63693588632892	6.18845555907462	4.13053073039919	2.37486767614263	-4.17771451085984	-3.78771053843546	-11.9827125307839	5.34371943759397	-3.62271752707831	1.72698613646711	-3.19487657470143	3.455940569248	-11.6139782619433	-3.00865601344041	11.3198919076718	6.15216403743555	0.758754436167584	-1.2028543270029	2.21496240290362	10.0220797177207	1.74493892200249	7.75242558931933	9.89897699395066	3.58004334869205	-1.32322659304299	-4.52941761784469	1.77034965885275	2.71166550638579	9.8007892575951
174	3.01337206104739	1	5.47417141184013	5.89251544955952	4.96015615711635	6.24306761642352	1.63457185459356	5.91252957524028	3.33886098254005	4.23590952154584	1	2.64956972933792	5.1306934788167	1.37133360739526	5.67375146864304	5.21015105505133	5.95818648202059	5.49314948070797	1.72499753658156	4.08065826722866	4.54814356974667	5.58223186059136	7	4.13030891882523	0.800467633062738	4.74806892846681	-11.4015376444902	4.27343801701326	-4.83163321427974	1.48615511552983	-8.38818702289517	1.20306787531284	-10.1907576639799	2.71087421225314	7.95858379997046	3.99173555440391	1.42114193051319	5.75048301783025	8.12667070972342	2.56706078281318	6.13528352255492	0.631972463885541	2.83466152547278	6.96033740190602	-8.86125191053751	0.777902353790737	-1.79918154034561	-0.786803584860284	3.10910275557627
175	6.34865406704585	6.79450877711289	5.11331049597797	5.1696358631829	5.31103074388524	3.54187106926162	6.56994014067559	7	6.5502539831155	5.60394236917646	1.39519787986568	1.94526028505731	1	1.51863563097281	3.20305513899671	1.20740658196878	6.43889720050287	3.39435087449859	2.15905895614761	3.52475219225574	4.12499208662714	2.68224444149635	5.2307889915445	-2.38652915473087	0.66332120281431	3.00521240761323	-12.7080762243781	4.44621080173073	3.08766206608221	-2.51287671590295	0.62128080248024	7.80379712409514	-6.9533955944161	5.12047013591851	6.77333344439911	6.97511558849181	4.29172821245252	0.587080429929758	9.21131091029744	4.13883616478089	6.16311180248232	1.80015836773783	10.7271406778202	3.54447834692674	13.3093616457404	-2.02525243461879	11.5886843458387	6.58990912353454	9.21801913712199
176	2.22632388369027	4.25660405239217	6.80759097845247	7	7	4.97400757712914	6.57691799676858	6.75156254115864	1.1956634645689	5.2320501463219	2.84814385916615	1.27863768950104	3.10537101726895	2.62308096115334	1.38160240624697	3.16910962938006	1.18451345855411	2.82500272823734	1.74897047670546	3.14987929088828	5.70233049636447	4.8986760773206	4.86391984140376	3.52680057962438	6.24258898795134	1.27336159668252	-9.61394623179564	-0.687617702989063	-2.49621360248996	2.57213023749097	-9.3931301611181	-0.801805329330453	-7.718080640701	5.27270055636156	6.29052800134482	7.0967975627889	7.61783395701059	2.90522782775302	6.79759991453472	3.94220085183153	4.23380973416236	0.312740555007918	0.805917554911792	5.65509154576868	12.4471853759498	-4.66683572741501	5.74823882368079	7.61826320458694	7.18227886607339
177	1	5.10092818755515	4.28640057050773	4.20475299463054	5.65764885781765	3.90723146503143	5.60831911788504	5.34227015273513	5.50085388981069	1.50384193339344	4.63079140705847	2.21633890633013	4.98902365948454	3.69602915819601	5.80979520424125	2.28565214454746	3.40560745564226	3.51673602187158	3.33046218381308	6.27992164692283	1.17170271606105	5.19081825053861	6.81945313416412	7.78223422332418	4.54457792007181	-8.81567254845985	-2.30386793124715	0.441596129677247	-1.01987591470633	4.94493399218955	-3.81743920578027	1.84001928861007	-6.22347207259257	7.18259250247426	-0.359062727205658	7.39236742039128	4.6677953342388	-7.64922953423797	10.5207366438742	2.48283948311682	16.7314566356509	3.3199101582418	-1.63816648737179	-1.38427923588445	-7.25483851533286	1.94572257166421	12.1960410853374	-1.37861684156153	10.1847792870093
178	1.0889437961689	2.42388992272076	6.61425619305891	4.26179589361854	3.66111218526182	5.43207614410807	3.46481104543698	4.77476235825232	1.79160563744623	1.97249762426587	1.37206098486752	3.98242356473756	2.24506483793637	7	1	4.84746753405009	1.49184148369726	3.13604123829281	1	1	1.00417037379958	5.89770152187118	5.00697390099541	5.33018791126014	3.94742310472101	-8.25559855571961	-2.56793691149071	0.507033035708288	-1.66582014517941	4.48208483173821	-4.31287593205892	2.95875120194792	-4.70621559948201	8.90881629589978	-1.63764459121519	2.31084838016351	6.80986209664876	-8.8901083628055	12.342025448151	2.11780119365909	15.7429155441797	2.07525942165159	0.0413245125259178	2.83952884344966	-10.3962745313248	-0.354901444669276	10.0754256053282	4.44593514438476	-1.42536915029041
179	6.05546019729002	6.37992593579464	6.86705160812475	5.35793973234975	4.07191316261388	3.44868607047231	7	5.33949427038829	6.37599504045506	7	3.28166783817899	4.06805279494262	1	1.73028900940611	1.57752730133512	3.88327174689069	5.25923648448308	1.98420138182373	1	3.98757951630822	4.1440156435912	4.56725128240323	7	-2.93595538679683	-0.150038120862805	1.96960584480709	-10.8563191610976	6.61222099903346	2.20835465050934	-1.89740919817741	1.05236665969975	7.46034628882559	-7.55633967092327	5.0751137385049	6.35382553709496	6.93331362124626	3.92953940116399	-0.95450389030611	6.94990914539639	4.09476093604876	7.42886093579329	3.0004138006131	11.409177652496	6.94786326860529	13.1322752879668	-2.63275046525161	14.967121273249	6.90512897770116	10.1831937788445
180	1	1	6.50926616069258	3.46899516748997	1	4.35081839240681	6.14135026091159	6.22292082135986	1.5919512956294	1	1.50310654576871	3.0779624369064	4.36825259721074	5.94123913731819	2.13700682103138	6.77378606777623	1	2.51669684962484	4.58351336487778	1.05407963440157	1.06349486115014	6.77449117092479	4.90262050270418	3.65971083986411	-1.22138904852275	-3.8335962284674	-9.55544230980276	1.38361672407458	-5.12598753938553	2.41799560134446	1.03090701780969	0.847605315359577	-8.32445675763569	-5.73596531318943	8.11360369140895	6.06515842793586	1.95903290946971	1.96028644274472	4.07568088892724	2.89444685040287	2.40047759198644	4.07123153409034	9.08473204345278	4.94640658873118	16.2241134814755	-2.44565605190757	-0.543543364905385	5.00729023775366	-1.43764358131695
181	1.06867889975956	1.82985309574361	5.95951034000815	6.64695087690598	3.53669898857116	3.12278442759414	3.59941887292354	2.02102838039712	2.66820180561754	4.31058238219431	4.30796942652473	5.13429335293693	2.52180050766744	3.8394245787747	1.12274301137286	1.10828413510229	6.70154848782982	4.3533849147756	1.80555890073943	4.91760501911848	4.77920087513639	3.26952553545129	2.61669512914316	3.17916773945771	4.56861123981827	-7.42291536384973	-2.30414260798336	-2.04683717054349	-2.33947188951613	4.90312681016218	-3.68951558859193	2.20524659372933	-5.67608171499981	5.5668213984193	-2.78595939879459	2.23899730129078	7.57660340436681	-7.5961311917269	9.80687773329027	1.31869908719764	16.0928532199717	4.49389182941532	-2.6341652758979	-0.263406303427701	8.50474720019534	-0.118157539082241	-1.2792970617324	4.44280968163508	-1.12375847741075
182	1	6.02248410263723	4.60077026738363	6.9515898394987	1.98661585667314	6.49222093550587	4.83318324184889	3.01343938519634	3.15389423531067	3.31016162034213	1.96670316552613	2.73057701520962	6.58642559244651	1.25586630854185	3.44634967411354	5.01279892670361	1	6.34154634991326	2.38832422268677	2.46939404873647	5.60129862127796	1.15715287243114	5.2701989318804	-1.22310364276568	1.5645597180062	2.72385527006552	-11.5439227856508	6.10310697303031	0.357143427369486	-1.68280602322741	1.99074847219705	4.97141357519443	-7.01575421250856	5.40761597361904	3.48683276665572	8.95962035718886	5.83152151206476	-0.0872933265344985	5.17436272716549	2.97102218823255	7.975472312411	1.40551256392612	8.75505018582049	4.43177285085262	10.8185360839128	2.24315193013745	-2.20196023008783	3.30930889674026	9.537822174893
183	1.19832816354779	1.66240890486486	2.80202801060937	1	7	1.15938748967131	3.35423621480746	6.68838504154015	5.15165116771352	3.72665303723455	6.14705758248716	3.93907404450837	4.92074712136276	4.11116431602606	1.24512465121288	5.32605627842302	3.23774910840696	3.62827933800397	3.07924474408834	4.52558674816508	4.77452553092313	3.8254823146491	5.85434596369272	4.40136923818121	4.87999783172481	0.307668880229273	-9.02271860394726	1.76487811405244	-4.37434902787711	1.06641027849978	-2.81344774848254	-0.708629345183487	-9.61676595424598	-0.894858002361711	1.53000863005651	4.00606674015412	4.61947785989399	5.03593030059831	12.8588567765287	9.01728603071478	8.02671789123757	2.99279159143652	7.86943708299768	3.90526958241058	-9.89089869462379	-3.05963378137969	1.51801884079919	2.43821529917423	9.6906480773802
184	1	1.90673631256496	3.50937373025587	5.31614025602518	1.80326701810161	5.78390179148081	5.14641749227177	6.542973636376	4.77398876014261	6.18600575024084	2.70104472559095	1	1.28108606211381	1.27073729767692	6.63358499475302	6.63189958988034	4.26374162412189	2.5410950925475	2.97965413729734	2.49426701238341	1.16154101614858	1	5.11682485400657	4.96824117539721	-3.50802569837205	-5.17690260475629	-8.28198832629537	7.52123912264564	2.23230627296874	2.95553322353694	-3.92265331832668	9.84407113830459	-11.9647684440658	-3.22184818192569	10.5167973631533	5.53015728363319	2.35871169150987	-6.17694696736008	5.16555923220968	3.94551847776543	-1.98585982241442	5.35822360298033	6.69301050916867	5.12196633499975	-1.67880053901615	-0.602738090952281	0.569033923478272	-0.411897626312071	3.95069526766052
185	1.64916457385971	2.19612851419168	4.40221377482158	6.30975569782462	2.29401735712073	6.55289153882488	5.25220835057621	5.36404640757593	6.01056856538458	5.3899745838882	1.6796277042382	2.78748514098091	5.09047275524416	4.24549312377696	6.45735164152438	5.70197874158284	5.41429685325109	2.3960249320152	1.71039288244089	2.85403494177874	3.69770853825289	1.43054741647768	6.95139983168746	5.48548085140155	-2.26396787782075	-3.45346719314517	-8.37870366675052	6.18730885852207	1.58224966946938	2.5891635416472	-3.58303100973511	11.2566531649443	-11.9966165936619	-2.52200223636315	9.94527934554312	5.71286283451753	3.02898096411018	-5.49682991578956	2.73045247603827	4.88030995774294	-0.982849321923149	4.96527821281564	7.09068466584099	2.41355629662468	-6.71746547622961	-0.68245825214417	12.3858871332163	7.06729901081964	-2.83431976170842
186	2.74297901811244	6.2600932536836	3.16384858515119	5.56212225847922	2.13823667038618	7	5.08135360476262	2.86371888372254	3.9984561665047	6.67196070447839	1	1.90070550459238	2.79264105377832	2.91085766832752	6.52694808258206	7	2.61812639641298	3.61955947824757	3.30100488212659	6.76001145430627	6.86850836266079	5.82710601382801	7	0.214452858381445	1.90482708377061	4.64778165311819	-10.837424356217	8.44783804951205	0.607540373810382	-1.29837674967243	0.761809228996019	3.8267350346729	-9.12890616015418	6.78242150831305	0.425319161158008	8.95674774896277	6.15856811681339	-0.789634581840096	6.0526927350617	3.1949566277499	6.15003340343333	1.96494351628901	8.87130650695384	6.80519612905776	8.6005081118771	2.23983852630652	9.8827573370075	7.20686312139555	-2.82072440475689
187	1.58128766265893	1.18413772736818	4.03483975493822	5.96490593649112	1.32698734553276	6.19875919413291	5.53776752502488	4.60294691226901	5.39349905833359	4.55669273632443	3.33802025053698	1	5.91144396478837	3.87275553848117	6.19681756242405	1	5.35047906259334	3.10950230844461	6.69709051480021	2.32898894037558	3.04780785762555	3.20527977156151	6.06343246696063	5.53731048458082	-3.61568636036237	-4.26955581854585	-8.83383633066459	6.98478344851532	1.28365326350743	3.43696371362093	-2.87017865460598	10.185329937128	-11.6775878424434	-2.27654749031816	10.5613329032211	5.10890051025562	1.09628132274439	-5.89526838140674	2.03968984070369	4.64738652962929	-0.852551419630082	5.07018935299742	6.92448509067287	7.07223868678905	-7.1248842714169	-1.47353949329621	-0.052674125915784	7.00666251713515	8.85677143509957
188	1.29103188542252	6.87273153240549	1	7	2.23937729173313	3.87067262989115	3.5568164286057	4.70032590940611	2.6486692411546	4.84873935387641	2.249134686129	1	3.83664941731132	1.47976107726373	1.93987198756955	4.54330877434718	6.0386141350909	2.456145223091	4.38619492844046	2.62488809336755	2.47149131287693	1.62871422530997	3.66819732515828	-3.00914729256361	0.741792942384732	2.2482833945177	-9.59535808755078	5.98307006850469	2.16138696837647	-3.53494247057374	4.51205978811737	8.15570035064238	-4.40000609124795	4.62305433407202	0.15692265172786	5.05005306112337	4.61796699451516	2.18813923852359	7.3403403462971	1.5633717882189	8.54754489188421	2.26338084701931	6.06880503278061	7.46729691017535	15.9606670797893	11.3365239110827	-1.45697291438181	4.57268715425936	0.678465093884389
189	2.15145391284923	1.01758781921157	2.38821249858443	1	7	1.38107701778133	1.0436161272833	7	3.9499910649865	3.69276118845797	1.48495107889017	4.56454042143799	5.19379889828557	3.66915982924059	2.56869342039021	4.73792037571796	2.80567718364566	2.66031596454867	1	4.24513509640799	5.31143104264775	6.97976135035706	5.20356668822391	3.43326805119046	4.05358024766452	1.75894184559646	-8.11966548898976	1.57869617229434	-4.5529743880163	1.4525627041021	-3.55812806219688	-1.91695767998479	-8.44962711609778	-1.95434841760155	2.00163399413246	2.68061616964253	5.45818442383762	5.7836740442133	13.558447606487	9.14241845768118	7.99241826254302	3.89864626279084	8.31422819762469	2.26164542752426	-10.0702347281763	-6.05837589839017	1.84802611682643	8.09943942959582	8.1032137899898
190	2.17194712507544	1.11299102229052	1.07233165475351	1.58955034474314	7	1	3.06666189803854	3.03039930609231	4.40601425522573	3.75076429493378	5.45443796968642	4.77986626805961	4.15546209384225	3.4860194042758	1.11137948038094	7	6.55242689157153	3.18952193573183	1	2.60864676518353	4.71347249990886	6.59030225287776	5.37877984386138	4.80637515702963	4.40693399020213	2.8248680118603	-8.21649928458457	1.90554549943406	-5.14873544704445	2.16328957503119	-3.04440611113523	-1.16280716914257	-9.59260744254742	-0.597899289066968	1.46273860230434	3.91673598316036	4.26403991049803	5.52466823343476	12.6996818626642	9.13831272661161	9.04263413443607	3.70761783123031	8.48035454836613	2.24674136107881	14.030675844118	-2.84636420761331	1.9456413124572	7.31001498613382	8.77215015626037
[truncated: 74 more columns]
