# Supplementary material for: How Are Mate Preferences Linked with Actual Mate Selection? Tests of Mate Preference Integration Algorithms Using Computer Simulations and Actual Mating Couples
Source: PLoS One. 2016 Jun 8;11(6):e0156078. doi: 10.1371/journal.pone.0156078 (PMC4898694; doi:10.1371/journal.pone.0156078)
Supplement: S3 Data — Long-term couple and agent-based model data analyzed in Study 4. (ZIP) [file pone.0156078.s003.zip › S11/Euclidean Model Data/Euclidean Couple Population 11192015 0012.csv]

	trait1	trait2	trait3	trait4	trait5	trait6	trait7	trait8	trait9	trait10	trait11	trait12	trait13	trait14	trait15	trait16	trait17	trait18	trait19	trait20	trait21	trait22	trait23	preference1	preference2	preference3	preference4	preference5	preference6	preference7	preference8	preference9	preference10	preference11	preference12	preference13	preference14	preference15	preference16	preference17	preference18	preference19	preference20	preference21	preference22	preference23	preference24	preference25	preference26
1	5.01215472013145	5.85717146300206	5.66364023237207	1	1	4.17492483858599	4.40851659395768	7	2.80699385548995	5.09577206392608	5.70543325045494	3.31152201161591	6.21183008851288	1.38799653245341	2.95664967147605	1.11755473644562	5.77374455760236	3.32067921251268	6.42147187130993	3.39168638755183	3.51045642447695	7	6.16765306492042	4.25578646352219	-9.81729875644474	-8.85755248710913	3.46761971440922	7.19319327171103	3.13300986374221	2.1580417269754	11.6680020467897	6.80808493442274	6.15993594143972	-5.85020279886417	-12.1713012365411	7.18027858350263	12.1728033702874	-9.95384548475933	-18.6592034182086	1.90822743143275	10.7623585619292	8.01784172334434	-1.86743094214366	4.0544852125388	-7.52826851829394	12.450972642396	22.1167258463804	2.24739603703094	3.49908429032497
2	5.63345860567113	6.64068246823956	4.91926626019898	1	1.37583075576631	4.42291753824091	4.74209156497787	4.06713141342288	6.61487470058629	1.55928074110551	4.21929949876361	1.79147461332661	4.38313340567367	5.44575224116536	3.63718217585361	6.10542824113498	7	2.50025359509926	5.34892522071979	2.65968762429733	2.49483170319812	4.86173157025431	5.81361382896481	2.86683674530594	-4.16070390322847	-4.91454347709497	-3.48051372065887	2.60897810514455	3.05328746207164	-4.31731544037857	9.27021161649224	1.82305453780857	17.9168664786958	-9.9048217136527	-1.91496448040058	-0.154202358759784	10.4831316825782	-10.1824612674734	-15.5355377133942	7.1974406077006	5.87587451108769	8.39912486674911	-2.64119472170742	4.01377932784752	-8.69103553259215	1.70546905635361	12.8047869936659	3.88359838550549	-2.33491411484314
3	6.02235091397996	3.33686083145383	5.76799445728884	6.0236145541141	3.0586968511294	1	3.73105068499556	4.51258981282117	4.75441340955271	4.37545869482753	3.71139943271703	4.31824168402773	1	2.93905226527934	3.37868291347859	1	2.70376024150032	5.18287565595052	4.36702263281794	1.48738340221178	4.17947231852134	5.58036786656232	6.84735575861479	2.7750788937038	-4.75766056393817	-6.29448924275778	-1.41754679475578	3.53676930403969	1.88171056422365	-4.03038951766164	8.69188443700831	1.82118555569008	21.1049556848628	-8.07487765745065	1.6990538254472	2.60239769608422	10.4983269707234	-7.89663349878336	-11.4366378979445	4.88929796361607	4.63209891346464	5.49439825573388	-2.15020936628077	2.06895187095134	0.508527666506875	4.98743939346407	24.9164508682607	2.26721765316325	6.65235593600238
4	3.25982379564073	2.35726075894796	6.59350832432735	1.84038790033513	6.12262943038517	4.02750297061855	1	3.22803086920381	6.61305340693149	5.62417706741185	3.94773452394934	4.16531680276136	1.91659285820825	3.58823246962882	2.66236079054275	1.40328542920999	6.17309140649624	5.15334646323157	6.68086026966366	2.28728489472284	2.14594824510061	3.34060653714798	3.10705829702464	0.745859805758428	2.4945599178782	-1.4999581530096	-4.56163392889617	7.93768111579932	-8.74408087321984	6.11475419689104	17.2754144109442	1.29557931464272	1.25330397473572	-9.67032268582362	-8.21010557222288	3.00664267245408	3.30766316967965	-0.217119474265004	-12.5986901555752	5.10409026785308	3.27358952632505	6.94805355999958	-9.31998371954522	2.57243830184244	-9.08896410091876	-3.91255887353937	21.2806014289816	1.39001048623522	12.7307543436091
5	6.48353717891742	1.77854506897746	2.38618251022352	2.42632013821562	1	5.95595232392811	4.11662479551703	1.16135752591425	6.86928058140566	4.16998408387199	3.93915152023997	2.22583240693873	4.88757597691009	2.37290080207337	2.57949873664344	6.22718656196867	5.12258579969193	7	6.27130587562748	2.55602973657871	5.38097650939836	3.55252934527437	7	6.46342019770037	-9.89336822757515	-5.01176957916806	-5.66595743760682	6.74124924924983	2.52818213185567	-2.54852590333223	8.40675132069148	4.38760083355482	18.1677175868454	-11.4638186168399	-2.90610551489974	0.170546063715145	10.640151115737	-9.74435141105172	-12.7583430123042	5.67174032633854	3.8882556178851	7.89596237964264	-1.69176856521048	3.35894630975053	-11.6208751300998	-4.00980570854185	24.9630408565349	3.86541419563065	-5.4558599704108
6	6.14001167622583	5.34968312966537	5.21267727102774	1.23776192629648	1.43220497108842	3.43574101878517	4.96543226647126	4.16157170137415	5.96452742335719	2.33531044682613	6.63078786849562	1.58103815492744	4.02884055675406	5.39578720775248	2.80023076335116	3.30888818351721	6.78538836814383	4.30704635172717	6.68287573923713	2.51536878225953	2.98335238028398	2.81360690410466	5.63911353517226	3.46827586007837	-3.77201344781641	-5.06157911215872	-2.8257084504185	3.23940447640238	2.71637455244414	-4.15394700763882	7.51861373690073	0.930593196955038	17.3258786774558	-10.3847655026439	-2.47534671894156	-1.23306131239913	10.1101671180663	-10.8959901924526	-15.3653057620593	7.50262049883626	7.07063337859126	7.41160666687548	-3.19781610399555	3.04100189736646	-8.65628864573671	1.60798922835849	10.4740371437553	4.1688932334413	-2.62321442234591
7	4.63566715298107	5.67095835568791	2.09475382565955	1.22545752942796	2.14887761176686	1.65127414040759	3.77835767452119	3.21431895881859	7	5.24008906194233	2.77300986356108	6.25902039021911	4.62866938398524	3.19874991747559	4.4364251651816	3.46351502011557	3.88759789485079	5.36735428198916	4.90048043536615	2.39779724809647	2.15716302820275	5.81686306540662	5.38692382470657	5.86119857202299	-11.5981780433858	-5.8672221307128	3.64600363303931	6.89454346373862	4.64998462272066	2.91120209444101	9.89844419291339	5.86305426794177	6.94921411291691	-5.56885218880809	-14.4431062542299	6.43118423813333	11.1367473624009	-9.25404813321222	-16.2214468224141	1.31720837570718	8.51045717975087	7.55498475247772	-2.35309872929601	1.23985237287655	-12.7244418485357	10.6350782480974	0.633962507770441	6.29663901392649	-2.85646208516591
8	6.00062291294514	2.04706783607195	5.02049946467431	3.22129547968411	5.73737080386206	6.69434510791422	5.16438191077232	5.19817341562608	3.17521672352936	5.66840294446435	6.76230991901532	2.68396572873276	1.03680287416693	2.82144461287396	4.76367495109801	4.33202640958617	7	1.74002003109015	1.83140000841901	1.96489248472958	2.25836863616618	3.3979416120917	5.89462079998702	2.24914665672994	1.38005930245135	-7.42516796679961	-1.67079040048789	4.19761780864157	-5.67613876553492	6.67126002073952	10.9167859381195	3.52761639160492	4.64066652879729	-13.1327563152072	-7.51699307590518	6.63636659458588	0.148344548372189	4.6304200530043	-7.46222666605797	5.40864485523605	4.23943038062383	5.24638844468873	-2.07153287099554	4.52729187084773	-7.5510990133741	0.771225331116691	16.2155965642436	4.23118235042864	-1.84350921752607
9	5.00559549463889	6.00080396788845	7	2.39516057977682	3.11614785006128	3.83972278607902	4.5569960416086	5.70964495125445	4.63661924594606	4.4910366642403	4.38971870178149	4.55622020917686	1	2.71976415749095	1	1.5109467490426	3.02986495026805	1.39285966060957	4.94368992181091	2.60952667998393	1.86768938412738	6.69860815645352	6.13568225688276	1.62257444591348	4.63713660605879	-1.14917257929264	-3.24457080576657	6.42734642388664	-4.07537288770251	7.67786097531582	16.6463165770146	2.43468158035467	2.32953483059561	-7.35770222497653	-7.58192634011231	4.98257092907028	-0.513230355491059	-1.89743227652381	-8.01360248639334	2.24288930580357	4.0610293393671	3.96884724942088	-4.52600530537956	1.53533319941118	6.554483792125	0.715820721062883	10.7448938551147	4.39819090100183	-1.08493231363617
10	5.08568210136591	5.64326995228494	1.64313245741939	2.13183331603878	1.84270020785713	3.51309844936656	3.86141702886328	3.12731144147642	4.19240809367285	4.59964423550004	4.86882757237564	6.60964226319918	5.09818776361734	4.72850063365718	4.37601819651345	2.72008479636125	4.91032504272829	3.82794002887264	6.4080411380565	2.81637877986039	1.70218361993045	7	4.12634084777011	3.84588585297444	-8.4964099539607	-7.09486809643166	4.53713692650721	6.85604103339207	4.48860859235343	2.6473178458493	10.5097947424017	5.95101459910574	7.2515851953234	-4.60034494744711	-13.6425179066214	6.73352294172975	12.2213962455339	-10.8993378946928	-17.2864601181612	3.41156946153731	9.50102357431563	8.05627529738902	-0.979474008474462	6.39952790370882	-12.0232555350839	12.3656227388256	24.0234912588077	5.55122512147737	2.19825863115776
11	6.62872596219067	1	3.39725253601644	2.07245761275878	2.52207271109301	5.91791395394039	7	1.62631886183862	5.05972797809233	5.24114430738153	7	2.06042578016241	6.51874476885155	2.7427897093105	5.32926251221172	6.34770149256737	6.19610021995733	6.73122335937557	3.72583457055891	2.70171085260456	3.9409023099711	6.81674999151628	5.0790727772289	2.34807437011587	-1.43149765648422	0.316197818314489	-7.10430317547093	6.93177491488215	-6.81803857543335	6.49881083010621	18.65226400244	4.66069989819286	3.71993239728651	-8.3730510166307	-6.93279550674569	2.914803901657	-0.547370265106374	-2.23994774291659	-12.0046351000639	3.20936339306648	4.16363393538706	5.2368497415873	-9.43089503387697	3.69990118462693	-11.6659744487284	0.798898228870826	14.7087387904341	4.57810656753754	-5.72881914520125
12	6.40958338998975	4.00302805156767	4.39410492686566	3.0305290067719	6.88475425752145	1.71256932875566	4.55360770398427	2.81585229199917	6.14394748850109	1.39461176996002	6.16970219276465	3.26255546573969	1	3.17681623759901	6.41296671323666	3.65342757089526	3.65941454646082	2.60856351152347	2.33684799986506	2.84986808561811	2.625924894238	2.60017042951733	4.84493667681473	0.937658693826703	-0.327185270788701	-7.43816151535348	-0.52062057818742	3.8439384220467	-4.75245035723083	6.62933673114434	10.379153708845	3.4513413104167	5.56681840040764	-12.1576193690095	-9.04638756138781	6.55324915407709	0.6098435290198	3.39530897329831	-6.01068678905411	4.35131121360416	5.74058192908167	3.84250111356494	-1.96025198728142	3.40326610681692	-11.3457568966848	1.88610861804448	22.3881067191801	2.49670182278679	-0.353372311600593
13	4.16497247280579	6.89267734881519	1.97737582846289	2.86131154066062	2.80414164672568	3.86953486339408	6.9777985985828	4.72695668302118	3.42704536082017	1.94494559399829	2.65802318220689	7	6.31290776655272	4.72642582722909	4.18702028753347	4.25425642156774	3.98529256997533	6.09884411535034	4.97364206876023	2.19566480959043	6.52897330172585	7	4.47767389829036	6.33349498403308	-11.060543576806	-8.01282852173553	2.25729414977784	4.27949508202131	1.87589170718777	2.88160963376267	10.1517434081003	7.35424895536008	6.89666556651925	-6.18064512599279	-13.5892281903646	6.41394750341135	10.6383244884276	-8.65986558293838	-18.2681432583924	3.11568411951556	9.90343656706398	5.77595167429879	-2.93843642676493	0.153540950218699	-7.22505661647423	11.5011755536886	23.1985024577579	4.94350871337952	-2.416642579637
14	6.29464127144888	5.34754753348016	2.98022610683558	4.55960980103197	1	1	3.4523022521817	3.58317928053332	5.92619332171053	5.38437300553082	5.2045362466303	1	1	6.0310528381477	6.34671676308426	2.85149903234842	2.79865509612315	1.48402095907062	6.58305507694537	1.10731597269162	3.03157321463191	5.45980734245044	6.09073413872987	4.60680739995617	1.36821492884517	-8.19044289451792	-1.1845387665846	2.3813236194428	-7.74420309378483	4.98971495749416	8.54179498272572	5.01703263292187	0.0426838429827046	-12.5020952603208	-6.83320691986914	4.78391731147147	-2.79166030889111	3.57109243557414	-7.49879485454137	3.14729469919039	4.90611387471932	2.2239637033609	2.97288650591582	2.69546148722533	3.26283669599617	4.75986357427961	0.888934518237096	3.92402934447453	5.43546611626205
15	6.58386155817659	4.41834184378583	4.87073843452339	3.79484867334538	5.07383903216061	4.09478506685437	5.1812450298903	3.57238749439763	7	3.0395323478774	4.05093189296803	1	1.43193330018217	6.68936663230205	2.58988400637159	2.09437768475328	3.62466630039599	3.09365053419942	4.42366956440211	5.0197727838405	2.22963943449763	6.2951693918097	4.40542121866474	3.70961410155015	1.1663351187626	-7.96300659292341	-2.19414770545317	2.10350059666829	-7.07430099127816	6.30993613359206	11.7017840082422	2.92121236704184	3.60384461777043	-11.9125288597454	-8.73574002380711	8.01095340082944	1.47409433473513	3.32191453534951	-6.62584179254999	4.18496892649559	5.75265031923897	4.03951151070022	0.205524656653736	3.42625300592613	6.27241299418174	4.99565267283293	23.2221145903392	0.488075170305988	1.65510111441087
16	7	2.15786555974464	7	3.64391929099353	1	5.50254892126659	3.5260972521525	5.36125470927785	6.80128589755045	5.41678194977915	6.42307264729296	5.56985015096352	4.29705977086762	1.71319732676981	5.34576231240521	1.03465224847408	4.04479062472077	3.3024704791049	2.25162527966461	1.22549764686523	3.61698342314468	1	5.83674923831368	4.07807597174535	0.9434447994414	-2.15995950369628	-3.09801000199555	5.29420734204374	-8.43502219738011	7.58494907824392	18.3211938562992	7.67518679623125	6.67825654474914	-6.87227529690449	-7.96611116807698	2.13098541175029	2.03972721185096	-1.89651299949295	-10.2140375929604	3.1834887187874	2.85250708492056	4.34870979115825	-8.80104740995058	1.18066166679994	0.626648505766837	4.72810163985086	11.360753121835	0.472426746859273	5.24661599782227
17	4.779547270152	2.88630571272621	6.42651855745089	6.78364323975562	2.1079715229604	2.28976791166987	3.68527618172494	4.88069125603842	4.19597608942531	5.72276860212754	2.63984922525623	4.99709929174067	1.56084196130315	3.85760898956223	1.98505637033815	5.24958081384571	5.24211873190947	4.76702421102363	2.38731825254649	2.94100760142305	3.26251423053422	3.13015144376589	5.54398850588681	5.87201607587182	-1.54653320539674	0.884866411319559	-3.13509283433689	6.25841348930578	-8.51798296739828	7.52376414994725	18.8156546912661	6.69546489917661	6.01452458649378	-8.30246176983093	-8.77766380879517	0.913273377785918	1.7206443361058	-4.71321405590818	-9.02272383862987	3.46589119937646	4.44512931879758	3.66571344672362	-8.80368102676526	2.60079063879198	4.51466509417632	4.58893856860392	16.1129230491009	4.45101568413026	-4.44493604044887
18	6.53336223036973	2.73564175367939	4.28531004990817	2.32264534283511	6.69936341267733	6.22617212480937	4.0521565859014	5.82702062933759	3.53182839021773	1.40725755406811	2.71242689605267	5.28483616431815	1	4.9693216560944	5.18162143560696	2.9411755665852	4.16007257909804	4.03610728412279	1.17685993611127	1.4974200306261	1.48587109055724	3.57408322757292	5.7131765344838	1.31221655604659	-0.604333645756	-6.91809993692924	-1.45989851095437	3.72935709127978	-6.48529193917612	5.64980431224608	10.7035580882869	3.38449402848664	6.03973167972717	-11.3047548386541	-8.5044331151804	4.9521905609954	-0.0690368561310206	3.6213286476909	-6.04545389694878	2.84500482690494	4.52619594927885	4.73823325515316	-1.76939675496873	5.46233696095977	2.11757291686834	1.56595209101551	22.2486762747652	6.06309870150574	-4.90983673059494
19	6.4864498242698	1.42139793006724	5.99780138487636	2.90510143365312	5.64383157600676	5.05705036644751	6.27669061068568	6.47569195656336	3.27916814037477	4.41213223900705	7	1.87501790686499	2.01178861578342	3.11131746444116	4.61745544743068	4.06203296941613	6.72534552498024	1.20549521358139	6.02661330490163	2.12419038276019	2.83114029029438	3.04384040473312	4.61270855657661	1.78293953986246	1.1381533944233	-7.2736995627977	-0.907169501593968	3.77964424426071	-5.42267125855909	6.1078424660181	10.8356414905592	4.88212106776726	4.53887506688729	-12.6581484899121	-6.90349511625369	6.45687775814163	-0.0417156268402088	4.83908717291026	-7.29590885051929	5.27724083799077	3.95355240487461	6.58410563822066	-3.70185681654039	3.81518257825084	-6.08061363683808	1.49633065204495	10.0300420155652	4.32376910740704	-0.983029942899274
20	5.31601880256312	1.26832943825341	5.63689403567078	2.84944903144994	2.56325596976872	4.39531168829348	4.9876328740199	5.65891460024643	4.52962481878548	4.28147386524436	3.94527354125203	5.42106803222751	3.56588036419766	2.34087448617196	1.47364698946602	1	1	4.04527511783166	5.78321768896903	1.52029122371477	5.27647899757784	6.99018412509417	4.00993407546838	4.26201372294017	1.48655848389051	-2.20204487414571	-3.76588360931585	4.65543378113949	-9.26563584248783	8.52128466919607	17.8202375097564	3.14873735804155	4.08003423512985	-9.93670274793717	-8.65075804652222	3.57655048125941	-0.214081565101443	0.379124033391848	-10.8767310790147	5.01604527471824	3.86967666009969	3.2263801298602	-8.93442265598485	1.63757774261766	-12.5965410487808	9.64011741122581	16.0431464194613	6.98623919685491	-1.63605847450017
21	5.10271039543034	3.0294022374195	5.59676245665275	6.29858430004392	2.47434530181321	1.2760662022927	4.38353513372881	4.22618090397074	2.83599354703996	7	2.6542141320896	4.7859164023363	1.18179486544216	3.46604979290766	1.20115620263052	4.70163503396486	4.50881735093696	3.5503472154361	1.50285903605149	1.65506338336745	1	4.63865012443652	6.7588421544526	5.84795615782613	-2.09575548009208	0.963385436981461	-3.21131465012557	6.77985179296785	-9.61551305244265	7.71702018213348	19.1348651279466	6.86622783004497	6.09722144330613	-9.53633774102179	-8.80213800764678	1.40298595442812	1.16219782509419	-3.56860792031598	-8.93053187204657	4.12897315577067	4.30748839022421	4.41372230351433	-8.56820248474103	2.00019596087616	3.78111777745562	13.4513069812695	16.30693956488	4.31106171700825	-4.13171687388024
22	5.17049470197226	2.21117404401841	6.23338507042467	3.69199902199196	5.49762908158761	1.64352705866635	4.73646603247268	4.12295740734659	5.91643439358967	2.8621983745209	4.83295169800072	1.70495618851211	5.10788425263465	6.435735041451	4.11895698042467	5.24420334343758	5.71474065918019	3.21825677727099	6.22617945333219	2.95451115976184	2.65976367840517	2.24368300233688	5.03699717497777	2.39691597018873	3.52301300919444	-1.08817383532241	-4.63605263609076	6.89325504053983	-7.06782841563832	5.99414981534575	17.4823180479759	1.32832694628723	1.32596468957817	-9.56497255765396	-8.60930987069247	-0.0144959649900864	2.36643380516379	-4.7142810013368	-12.4140216589879	5.25643222258233	3.51071992400291	4.82847094922993	-10.0880186512828	4.21717225909895	-9.36643178051767	-5.53656820449599	15.2776096146305	4.20025772752579	-5.49854126773598
23	5.65243596591095	4.14691042554074	5.42639300377623	5.13024142704697	3.71740742574625	1	3.34637026738586	4.6425360625453	6.40318882131609	4.48626482941414	4.34713909682747	4.45833955295241	1	5.25840382529331	4.44333337066912	1.17185563096503	2.7229637498336	4.7953700626342	4.58315012246851	1.25463161513358	4.00999276918722	5.59680397399129	7	2.10099615071267	-5.74181962430982	-7.31191067823144	-0.905583748979357	4.40527719702588	2.26858940044626	-2.89981233024954	9.7011807404436	2.27434903892819	19.888051106893	-7.47720221027422	2.10614696794621	1.58132432979185	10.3984603573566	-8.75965059922012	-11.6795658316786	2.87408303480094	4.29507259456363	5.49695235432628	-3.54316678383864	0.918440627740343	1.12952390494298	4.47983542518778	12.4658943793492	2.46706195930214	-0.670701389799664
24	5.11046196927251	1.83246982116291	6.05349517143398	3.01379048199785	3.56282782249378	6.27154096603196	2.98121389588283	4.74942751238804	4.36459772437637	5.37865738591504	1	4.87137304401961	3.98131008754304	4.02089388727462	4.33637906940142	2.4864681888875	5.44399165574787	6.35246039847153	2.62201510627409	1.65517146946133	1	2.92537882986835	3.32187748732023	3.73135085240399	1.56565439341433	-2.05131653188534	-2.95519547939793	6.25063495109168	-9.60036695539631	6.58108954572677	18.2792088620944	4.31725524597755	3.39732739225123	-7.68236376862609	-6.26775779847342	2.03669099800831	-2.3957316384412	-2.4568043245226	-9.86345062816409	2.41081438448062	3.4388301900594	2.82839396668249	-9.09972636732585	3.22647324783857	7.5183347060559	-1.22956097925268	-2.07598526118178	2.92128272498437	2.70750405614865
25	7	2.9102440365804	2.18882024294387	3.06520804583833	2.00569577860261	5.98972334300377	3.89115593463452	1.23791187777066	5.95640758509551	5.05032541564715	3.40003559912828	1.74142009851665	2.60165533703318	1.78564195603387	2.86541272049474	5.98748726416674	3.70561175742896	5.76932729186101	2.62478482763026	3.45386473107035	5.13317502751929	5.12613280293275	7	7.57061151545175	-9.94439403343736	-5.96505867300615	-7.02021981023175	7.23476850368975	2.46250326476116	-2.25548198214009	7.54033675604619	5.0112338180026	18.5107521639439	-11.0545379795977	-3.11419791902455	-0.595886426067885	9.16329402200344	-10.0798346849522	-11.9340206317996	5.97891773830802	4.07997958870856	7.02286413149682	-1.41014552722995	6.99053907730202	-10.973274741714	-5.40907015557984	13.0407092609083	4.9428700175143	-6.2922405512192
26	5.70422548886744	2.83714773504793	5.72024712340688	6.09099400291291	3.22940142941046	1.29869515092244	2.69435374995681	5.37122459956441	6.54237006757589	5.9588987891045	4.35479472140364	4.78323296966299	3.68953595680821	5.46594180397021	7	1.03904991126242	3.00872124531708	5.24797008752581	5.92454337387766	1	4.40580775934714	5.58563058823715	7	2.01763413249162	-5.23563191639734	-6.62545913017379	-1.66049810991844	3.8573938636586	2.7625676774903	-3.63542898519927	9.81267203085336	2.9479643586038	20.5348374319242	-8.31344253230597	2.01659026456231	2.07407888758047	10.2834196133965	-8.39960031813072	-11.7930213283655	4.16410474625162	5.07872202441499	6.05412368358789	-3.01037159075312	2.40439157891622	-7.52588442283825	0.271441479942556	24.3972897721685	2.26872361324026	5.97078478381225
27	6.91936458409079	4.21821907857504	6.15072249887977	2.05750521116301	4.81462251811331	5.39155659222888	3.35419129500223	4.07423959126294	5.68598271617845	4.59241493299041	2.75088296037204	1.47098197493989	3.52438215490754	4.09984019086056	5.017283083351	4.95248391755165	7	6.0702811497413	3.18538557295632	1.77794785404681	3.78410818624063	2.67394635521171	3.10367468261367	1.16236608529875	1.16586891149009	-7.67597768752735	-1.58402210482174	1.13825558539607	-5.1287522580304	6.47655282070825	7.0555587600146	3.54376459253563	1.70110935599164	-10.1882967447063	-10.409751563225	7.1039734499493	0.5936217885303	2.82681148214741	-6.10880163157703	5.18331257690993	3.02334436052934	8.46968764250065	-0.199468222538105	5.30075963143206	-6.88012422625763	-1.1249965713138	-1.86892202900314	7.44925984852892	-0.486909697478114
28	6.57473048587028	4.95299486800436	2.84379548282102	3.73552304195884	2.38527734447376	2.41700451871321	2.68813713312257	1	6.57214313187886	5.15831408535295	7	1.64519517915198	3.34071843438797	4.47272803645768	2.98782756812218	3.0164283463903	6.23822865076605	7	6.49165729040872	1	4.15518603546663	5.43131776234582	3.90576288060956	4.25209527696699	1.42054828983928	-3.64560339546526	1.48151983131749	1.62170341585181	-7.49534354137614	3.80534261164152	8.53117490533725	3.30063441873575	2.82427824190434	-11.4817950978256	-8.44905399332433	6.10115024110995	-2.84812058864769	3.5181769863369	-6.25220611086832	3.38139564984786	5.05737688042454	3.33777192777478	3.42363519758671	5.59623017535513	-8.18931741035124	-0.244619126027239	-2.66112448834162	7.26695402591526	0.404569726076567
29	5.8352244237321	1.45671373537685	3.11871524606175	1.91764494623776	2.19421978520747	2.40591961588811	2.74381475568793	1.49382722390879	4.00630027929631	6.20902375929083	5.48462879200744	3.23972060120285	6.41291110133704	3.45290640916658	4.49107753569574	6.1255958678083	1.78352849369855	6.54556861731017	3.81450459897947	2.30668171884162	3.77865512240211	3.04937418875492	5.74057904282661	2.67105911348118	-0.305332200704069	-0.437905648687096	-6.02721424179422	7.72768658311976	-7.52302403306678	5.58559769292428	18.5205613420016	4.69580173342834	4.04908407528427	-7.51298258936215	-6.61420747614178	2.59599975586069	0.111971980086602	-2.34414365778958	-11.7641640979605	3.63472321870263	3.6607965189715	5.57323573295921	-9.33768694286555	6.05218289227252	5.19101951159211	-4.84652095270603	9.54285589330949	3.28133061480713	-5.29650106678775
30	6.22471725542206	5.03796745770057	6.13786524623304	2.98420663204027	2.27641127209564	2.39835521369257	3.40479243054767	3.04830194467286	5.04861330853465	5.96119742002545	3.4571816245918	6.80480074689464	1.65717028009655	4.83915911462842	4.85236176514068	2.34536722614412	2.7078402526946	2.81443972619392	4.99064327057927	1.64472950222856	3.96676790198194	3.51117902494322	4.04278564479097	4.4670744703247	-10.1442497140225	-4.68049937713815	3.39049223239677	2.92318112965016	3.42185582983994	3.81611448170453	10.703528487649	1.50059866036377	12.1620943746877	-8.78801391347075	-16.88692994425	6.78985098835793	13.1892608080272	-9.34853113515901	-14.8415417644062	1.12970064172765	11.7465946080925	5.89398064418076	1.1195439078074	2.92381125985302	4.90342709662434	-0.472620046126296	21.9994048934947	4.1777749810031	0.595494497451187
31	2.76198337566873	7	4.93192826272326	2.95970911960465	5.57086980828739	2.72108663077895	2.43983874165244	2.40518859704417	7	4.36868287083152	5.40827874977622	1.84737353685971	1.32323136499643	2.71770852803756	2.81836199816148	4.32098747003425	5.46684588216557	5.77264850955555	5.57844039792685	4.03370385306003	2.36037705510793	3.07447960829177	5.47926433070403	6.90110799523084	-5.18978806747764	-6.09150229215973	3.47261299417792	3.27687781065939	-1.49914831274602	-0.827950060953301	2.72761482349536	4.4532262361192	14.6450529956875	-8.63222370208898	-8.6913952311096	10.1487630046255	11.8111860285281	-8.97620930794018	-11.7442394345853	4.24139835960113	1.70854798310407	5.68079554620043	1.46031901941458	4.81055276754417	-9.58689981015693	-3.12504620021952	19.9541032150167	1.16061668821258	12.0447042444858
32	7	5.45234529512078	5.0670371309181	4.43558577446929	6.77022668135583	3.18174859888533	3.61932170552098	3.16212021661666	7	4.92174913046438	2.23603604724248	4.12966668286199	2.22410201345989	4.91922228934609	2.48620126948259	2.05651934159205	2.39126472437143	1.99003975369087	1	3.66116257178329	1.5055231326919	3.00678537413359	3.94211125745855	3.5170625751204	2.45474285708366	-6.92890570081824	-2.8740897113077	2.72072231574513	-6.56288655086177	5.79901156106794	11.3773634221096	1.93070893760213	4.79232934247365	-12.4074791692513	-7.85007292693638	7.83454199586686	1.94108581026074	3.96203873567539	-5.12675905139912	5.04222184220138	4.77923101505159	3.96456304817852	0.788428940773749	3.38271392391117	5.71593115233399	-0.660323462712782	23.5666802465087	-0.0580873197141584	0.89394765557045
33	6.88021135101034	6.73419265047985	5.22716552024963	1.97653942501414	5.30801633687847	5.00192571302157	3.65790685146797	4.83681482062622	5.39670216297937	3.63821659979535	3.9455998144369	3.23725825151745	2.89615157867116	4.00276552986918	5.64493758220097	2.72253870540675	5.01465739029404	6.43012556655458	2.24075406251232	2.03896037212407	1.68254111818128	3.10134786162183	3.17775435905767	0.109615920380022	-0.607551745285138	-7.02333269641821	-2.18675326923586	0.939371094877878	-4.767370179697	6.03729675314379	9.14852211011489	3.70754233317762	2.1380632766378	-10.4955691774519	-11.2237075467163	7.52311911469574	0.624332608255554	2.42828540585023	-6.52126298049671	4.5573412949978	1.30670186020097	7.24287916156797	0.903423681338406	4.95502186556056	-7.20169173231808	-0.327263438004016	-2.28584407249311	5.97937331907448	3.36703161502467
34	3.98151888443136	4.31561296333508	4.68640166164127	2.78704955719033	1.93552518458886	2.24316047814216	4.60143712488631	4.98588899459247	5.40908407608517	5.71102564233995	6.03473774203713	1.95876567504694	2.24032740220322	3.45055884790662	2.34435231987796	3.54864817093104	5.62451663532417	6.03323495899479	6.20217851327777	3.34740640195418	5.99833854773675	5.51254012821241	4.94993476367547	8.63089875397013	0.703278086880682	-3.25895383111476	0.993888003061657	6.33070518639307	0.498369964341307	5.28410481066559	10.1627093661611	2.68816476703783	16.27354210307	-12.1759489297986	-3.42639023998272	6.14969647613507	14.4930719609338	-4.80124986756336	-15.0290395460635	5.00929499528898	3.19633602286687	12.9100822617131	1.12586217831203	2.53796750286547	-11.1657212912587	0.232502156985811	0.117332862399996	6.77471663884439	-3.21084946078421
35	6.6650645037316	4.88521790705861	5.5865019697173	3.73588487126295	6.04048810120337	3.70249343843333	5.16956269956663	4.15865982816153	6.2056144979823	4.83668472180171	3.85036400746202	1.27091161856056	1.72714616591609	4.82515211032796	5.74171037885721	2.41436105897993	3.64872220262959	3.33611903678879	1	3.54497251994935	2.42834860056968	5.66502440316784	5.35689451661716	2.77546807423958	1.03365009866792	-8.03852444034373	-1.79793762969876	1.50299336275631	-6.30965375176616	6.51431889546112	12.469476255102	2.68636054491657	5.14070068227376	-12.4001966414182	-8.23995592742271	6.83340540063304	1.04887074227437	3.45674288827944	-6.32263104054236	4.68924617826524	5.436345775892	3.94647490879939	-0.0975636118119034	2.76981690778394	-6.82989288176691	-0.744193730045078	23.946161295649	4.13789339887062	3.24891248163345
36	2.85073724951774	7	5.05784340796008	2.23958411848472	5.93061957552071	2.73015146470812	3.16124749504756	2.92633611782362	7	4.3772343262977	5.66615512258704	1.17869036944614	1.68473201963162	2.44748731315543	2.81862797488264	5.27570935419336	6.36687247371836	5.67879925733997	7	2.95274184550156	2.52204312709175	3.49558478643101	4.16327050135853	7.66950298592923	-5.1611295609316	-7.01336543055648	5.3545327467064	3.88890313220762	-1.84149723280951	-0.0978832673024002	1.88331045895751	4.58851216241078	14.098872082873	-8.41356568603325	-9.05283890864623	9.71919941669712	11.5923946145429	-8.91588208561568	-12.4496856249319	4.50811659792086	2.52298895587182	6.79861184743554	0.846963305660792	3.51769448918928	-9.76130736785367	-1.68013858749342	20.556466201058	1.26815856654589	12.7292043252369
37	4.87113145151628	6.22249403418555	6.50642471302509	1	2.22722770099221	1	3.49069861038671	4.09519706114111	6.71873145252165	3.63782913480528	6.65341904715583	3.7224563418583	5.35613752867885	5.62500990810515	2.79643895872271	3.05576480793704	2.68798311829435	4.0745409296153	3.35589337017486	2.01373354057159	3.18416286422207	6.50853528706141	7	5.16830883477584	-0.949949821731005	-0.146664331398689	-4.98717604050712	7.49991395932022	-8.74166194310049	7.42816698880333	19.4245874421157	6.57189248215103	6.06943704793921	-7.14866180399996	-8.54980896746214	3.20517028623474	1.60128602502071	-2.1125932579106	-10.6433876986738	3.35177358167854	3.14732509778795	6.42966107677637	-8.73501822223201	-0.830257333994771	4.04334594267092	-1.24577209842074	18.8988654685887	1.49313010012003	0.990048106584883
38	5.55874261418846	5.03991578747329	1.89001672773401	1.90620288212594	1.66575585109544	4.12010563683061	3.78854047099745	2.51374481956379	7	6.13016183194663	5.08606737819174	7	5.69111233829509	5.79602997493944	4.10123014715471	4.55817899558143	6.24836719992282	4.64069800282125	6.52527703419282	1.30221850167616	1.38613987984102	1.64395840797789	4.50084253030556	4.85181841807089	-8.87667006594952	-6.58017041430787	3.59827055614337	6.79092346805476	4.84054338045753	3.3165949020423	11.236363150162	5.90654624585388	6.84613575162397	-4.58503785972339	-14.1336826002308	8.53291535347723	12.4769710992939	-11.8166664338842	-17.2751937154539	3.75950173052283	9.42469693388345	7.63104152911874	-1.70908241760988	5.43666417661649	-10.6064996174939	12.1620293812935	23.6183842777448	4.10233650148075	-3.828237282964
39	6.03449670474987	6.18119704221138	4.24133314342939	1	3.26280232242813	2.10663351120293	4.09179924250087	7	4.73351550758063	3.35699207217585	1.80877336367224	1.75160868137664	3.10886585859834	1.00787640760695	3.10275325599966	2.73998391023472	3.78540905681719	3.10656326919072	4.94198550781929	2.07543078298626	1.82770636304248	5.02949005285269	5.11716338940083	5.48160848736154	-11.3506771156022	-6.01051803133948	3.16445422507086	8.20047299770759	5.18953178575184	2.57701672619715	12.6863661099887	3.86970290604548	7.07801281677224	-5.67584179473134	-13.410450977449	6.72308065774957	14.5910024924439	-10.1084095512287	-17.1294657878535	3.27720515566871	10.6974467262709	4.64723097701807	-3.39643099980319	0.392679707222468	-9.71692248479928	4.85142918597505	9.32904125344498	3.59793792349802	2.168476158561
40	5.87186133227522	5.45291484105291	5.61365697864206	2.50098186167864	4.9282445658125	5.32832645784795	2.12402117998291	5.21103315912397	5.09443807425155	4.24579743234692	3.59278219219924	1.60226236045486	4.13213913345301	2.2939043030351	5.41815795678291	4.57176360253743	6.61933513035036	5.98878936617717	3.81806740351583	2.02006482139868	2.78668696588514	3.48175418410711	1.69126075764258	0.606718516763007	1.18025859891626	-6.23327278443583	-2.06953321065379	1.37852233248138	-4.93662804779844	5.28801859515559	7.86510456815535	4.09810168153952	1.51706243844028	-10.930340794305	-11.3735282458784	8.2875905287491	1.0843733414634	2.99702461204914	-5.96983314719227	5.40608744890072	3.16299398422265	7.6347732683093	0.784806892224618	4.19412262239572	-7.67154020853922	-0.970162671148608	-2.41854487640672	7.32961095482136	-0.674242269104201
41	5.1260461537665	3.13106570918223	5.72727101186645	5.25619961865712	3.6162813987958	2.53364630663564	3.68956107817921	4.37942008805601	4.10990800523864	6.41498313412117	1	6.83805280243265	1.51330194341499	2.74707392939573	4.12235905396063	3.2792660085407	3.71812939645601	4.50745286865219	1.91600092700498	1.68418014268083	3.10966575799673	4.76544271559171	5.52576828701176	5.26445846149031	-2.37264210107289	-0.25905542942405	-3.69880487544341	6.44411680536842	-9.57692486464068	8.23198350276413	18.9775931172096	6.55684296253913	5.49911908180623	-9.8027028214727	-8.58280798426816	1.55277830805136	0.631313093838221	-4.0608957699638	-8.58665417577068	3.98810787128653	4.37042234432547	4.29111346199156	-8.88939663240036	4.07610911900655	3.29888914746346	5.42738490632556	16.0435467945788	5.28672705996371	-4.87241089823875
42	7	2.84658653938097	4.34732572578002	4.04838320976753	5.74225156936003	4.95643691211224	3.19913003682978	6.72857012313524	6.16960968232303	2.80732158969312	2.60499046283642	3.38942176977161	1.01558873585443	3.47551890430751	6.31053063430543	3.88584606057101	5.82943652003664	1.20419336587678	2.3053516550155	1.70473445486137	3.02084249590794	4.41410435410069	6.72079130325211	0.960945199716865	-0.159694558716639	-8.22742972486713	-1.33672945766765	4.18674789057945	-4.82576574573377	5.65814520591223	10.4205207975503	4.70497876810516	3.25111527543876	-11.6741989511828	-9.07050149182603	4.94488579829016	1.29762700158947	5.02920148041248	-6.49015512421959	4.52220567376287	4.38771527528837	3.34196165896126	-3.03649877039949	4.25365064527782	-10.4255844674413	7.30417015548497	21.692976564339	3.25339825291803	-1.57450097208183
43	7	1	3.47509534889407	2.81256628155433	1.9947332744295	5.57987709068581	2.34120363609899	1	5.51268243432556	4.65717027489298	3.55221990733223	3.29144189788297	6.19379342051266	3.94062986191496	4.51728878497452	2.85135634550207	6.72139367909829	5.33125152917229	2.44469037649671	2.53050785654707	5.16852991112	6.36464700154404	5.45940557497198	3.03750520849649	-1.16451602289853	-0.941172517995151	-6.94074190413066	8.22683761163117	-7.35185808911381	6.50731460678721	18.5355424833978	6.03875949774159	3.60847232256339	-7.20467734813884	-6.35031487924163	2.15316110255578	0.155796290304466	-1.59456958045947	-12.7082479763183	3.01437941712276	3.22391674595126	4.67888252673675	-9.33937721699555	1.07302954228884	6.13753674983245	-5.09638061876854	9.85014169351297	5.36113946921073	-5.25980689089784
44	6.44175801460219	4.27239734522601	4.00451704583815	6.31434278215662	1	3.18369943481707	4.66412308730579	4.1129338832097	5.77531134156386	6.23923497038291	5.71580967078386	4.46959211318385	2.90819749568669	7	1	2.94378129131581	1.69632288729921	1.34565458864332	6.40520863343575	2.15469032430864	4.62372150555618	2.13570635893127	7	1.74086686832443	-6.14244682614703	-3.19819885964642	-5.14885553312371	6.77089828583098	5.61941919869143	-6.2605653158834	7.56620238660844	4.22677993808852	17.5302314862412	-7.82442849997146	0.840928834425341	1.97090522320333	8.73474409455269	-7.95662234711547	-16.102479830903	7.17686702046796	3.93966949858599	9.36486709736322	-4.34249275313393	0.9520276438332	3.77046313560516	4.47875080840482	18.8860529400501	4.18210935999913	6.5037591896998
45	6.8573349312948	5.18772919569233	3.22285088577816	3.47921129748769	1.30688891077875	5.78922952437726	6.14261934552759	5.81529767819001	7	3.61805183583252	2.86858655027685	3.97141679350133	4.06051416503978	3.43290115460811	4.97644009018134	3.78302061899069	6.17208732161507	6.65646070501419	5.12958000949447	3.63490134372609	2.98306475498983	4.59517921462429	2.36471972088297	5.89265496919716	1.33445139239515	-4.34757113750042	1.01406673730878	0.870753308437387	-8.32611129328216	3.50674403095457	7.41672381202191	3.01418782684717	2.48696468680111	-11.7772270057272	-8.34133309694862	4.47040723907801	-3.45911827910793	2.46813359900189	-6.3834337333567	2.90228617625494	4.62118271228413	3.23787925035835	3.30585763819497	5.79970081775901	-9.01547394311826	-0.11841353813794	-0.326016242622774	7.78374778448102	2.74329141304725
46	7	3.81698834679126	5.42721268526065	1.12411433584981	1.40246200136698	6.98444484095671	5.32998191942319	3.01094516635369	5.18627326124039	6.07092909407343	3.2423122515679	2.46123781458638	5.38512260000782	5.08046432439879	6.45649266613261	2.88884528670241	3.04682063718894	2.6884986387982	2.83498811795045	1.84573980685354	5.55555001381328	5.75735713843984	5.9918451756541	1.12175373124943	2.04176656019433	-2.79870548304733	-1.89617647637909	6.41277170438446	-4.29190688087323	7.42371454933218	16.3394554025451	3.9039795829384	-0.497831990674444	-7.41480501006465	-5.9145431516953	5.87221648597315	-0.138554447346398	-2.5914496814354	-9.41944228895793	1.85991566537897	3.53420572985415	5.47850880239859	-8.1612585342246	7.97778115542103	4.26476978174225	12.6141695066364	24.8351264651787	7.77971202648539	2.45341573858269
47	6.84638464816703	6.95657871143627	6.71791919924571	1.07710423131658	6.94578576490276	1.85920882082409	6.46550712091634	6.15507448094864	4.65299025222897	3.28349620894656	5.98322233782352	1.77024982814502	3.23178385243115	1.0329919222491	2.56888424983524	3.07645713816691	3.8168426444543	1.62762242387845	6.69640104244244	1	6.49076779463261	4.0197314044376	5.00182183881314	-1.50480907073905	0.141885252683646	-7.68076287350259	-2.64151497151495	1.55494062058682	-5.38532820952555	4.00896053363379	8.79046263728918	4.37694056195299	3.78088941470568	-8.35991452264596	-8.4627592461709	7.0767731250701	0.241639596487552	0.78793550519161	-6.39184470056198	4.7697592950814	1.12752357807428	5.14663036208282	0.0884421899670983	6.81885588173532	5.87456423994628	-1.14292428109119	17.9289894059512	5.18846219661733	10.2317940719383
48	5.79164099364098	1.06998092842632	4.56367465055337	1.91109746410598	1.65185114036481	2.10648223365415	3.91946105396236	1.65058599232657	4.98521195627931	1	6.9246287617961	1	2.03150824283401	6.50361846421781	1	4.17561728702616	2.23119758351834	3.23084684739714	4.7931018532192	2.61375866112185	2.16802658560063	6.38327309187566	3.39161083372228	2.46998541047086	-0.747123291919506	-1.83315484034597	-7.38495656253719	5.61492160156626	-5.87765026073048	7.04267936476109	19.4764527655172	7.47990352312843	4.99337318233221	-6.81565393244552	-6.40476051282303	3.1838989258201	-1.59933815789421	-2.76005542165991	-11.6770341868876	1.87855435684082	4.05532206161068	4.98767234958173	-8.77939182791898	1.46306013820875	6.20687620305813	8.65193062802334	8.5094628605292	2.75971479866453	13.6873009883637
49	6.02199684789392	7	4.72652888300045	1	3.5208690592788	3.12102480060114	6.33715481079039	6.3637455498046	2.62139126587188	6.80609246813002	1.97058356030381	4.82474910831093	1	3.23801910303593	5.36546102941818	2.00293029897165	3.99715906330494	1.30509703161343	1.64734996139705	1.22075153306291	2.9418809706802	5.02923493141099	5.15632097490946	5.97665240623562	-10.0448294060047	-7.55542767759243	3.19021527167813	8.78626219387182	2.77952718181222	2.089634329861	11.2826786630565	7.6435732156229	5.96576356098506	-5.99216791439437	-13.5461459312411	5.57692868600385	11.5845472959859	-11.045949290918	-17.6548725891696	3.01536855664509	12.6018461302462	6.48796049239188	-0.970018653841789	4.33790568179904	-6.5269278684223	1.75164260180339	25.7925443254195	3.22909294568367	1.32901063099553
50	3.04255846204369	4.72319746573722	7	4.07717347548094	3.65321738961102	1.16608371798004	4.40301334230182	1.18318792004588	4.72308601760523	6.77718697670999	5.4435491994154	2.15646576138201	1.41684836871834	7	2.96100350411281	2.23295722335163	2.21390880467258	3.41576345056117	2.71720428356822	3.38218644556525	5.22906052828638	6.75250389411142	7	7.61058722895044	-2.44226588956201	-6.86557276406121	1.05157252506077	5.43655105078393	-3.56468518120734	4.43640090838728	9.53038500003841	4.9007373321113	17.6323513149183	-8.57446811395458	-5.42452713649186	4.52705487471712	10.24277518553	-5.24897791450729	-12.6417363915255	4.61057949314017	4.31844582148886	7.50404758573791	5.28656083273091	5.05979016328761	4.90512247547636	10.9609993609894	19.1311863300329	5.50864183095045	-1.09759147969575
51	6.37334648999705	2.16505119742394	5.93209493662521	4.15338751196577	1	1.94557005378868	3.67520304522949	5.22508703922526	6.32387302685845	6.40798158345225	3.56696570382237	5.68145691272106	1.49925834561476	1.81042866819486	3.73930345837358	2.03908275671447	1	5.38536918389391	5.9013544428903	1.11292867825195	3.89705617495513	1.36480291910782	2.27123620524394	4.16362138005694	0.887743131350165	-1.39502478996467	-2.67170829542848	5.5004130836322	-8.55083727338221	7.91036374690088	16.5496283113473	7.43393501865564	7.64261629019758	-7.18541623424785	-8.43449371267623	2.18196232048975	1.89536115631162	-2.89682331645737	-9.77248149377042	3.44659747847829	2.66471324814951	4.45743387820733	-8.56605379783445	0.989051334719468	-8.20859956725955	3.76847878448443	26.2753866560746	-0.335149834233203	1.00190906130482
52	3.60271167793389	6.04623037485848	6.53112469143215	1.18068983441551	5.27953798145815	5.25166578630158	6.1104236379863	1.99009112313333	6.5577819929528	1.65731938803395	6.13960744294845	1	2.21504094628039	3.48937598027285	2.91740100103315	4.12645565657783	7	7	4.95114343160207	2.21665240746664	2.21078873175323	5.79296439094459	3.45819910170228	-1.62270194242594	-0.278186591759602	-7.39752075638395	-2.38257892923626	0.84205417770146	-3.74554082250688	5.54587969042738	9.21042816664869	3.72112970420728	2.01565285777166	-10.3079382906497	-10.4379755994964	7.70176119121894	1.41654597692425	3.97945979445516	-7.12551034490954	3.77756185020713	2.01732363293802	5.63307291077947	0.566648591763197	8.60340649321141	-9.5811903610141	-1.57934777623944	-1.60107299582713	8.86068163155825	-0.480954780446747
53	3.76810336262818	4.06998294677104	7	3.31237094118987	3.08558834294723	1.11668311236015	5.1324781411865	1.55647396359757	4.5253485154095	7	5.30705846192221	2.77988690265301	1.37905225225994	4.86357497542485	1.12279404263248	1.1997597246602	2.07476998231581	6.88916423632949	2.84895717590123	4.0082881052564	6.24827289213158	6.58414078952007	6.31333168490844	8.4956603803489	-3.35349293321576	-7.6115481512315	0.79685102913433	4.68226053198748	-2.83748036925189	4.8018082891344	9.5270201241599	4.10625815262267	16.5382894704896	-9.19176374531508	-4.80348508647039	5.75572452468433	10.8951726125238	-7.47539097907331	-14.2573849900802	5.28709374539683	4.71052723751611	6.9699239001373	3.24005578324305	2.47046706887572	5.74138370924825	11.5468644737144	14.9805313847997	6.43358600999565	-1.21727615547669
54	7	3.01824555524581	5.83859038686581	2.98987989577802	3.71324079221466	4.19845136929422	6.15721879606425	4.41117070825272	5.83477089020085	4.62054077150232	7	4.54197114525242	1	1.01883803460586	5.5130213683508	3.05200485128299	5.51191495135647	1.67261274459647	2.23968750451946	3.49240309718814	1.87995273511845	3.70132312847367	3.843698005116	1.19226069068783	1.54068417852826	-6.90241310885157	-1.59196468560157	3.95251883195296	-5.78757501506788	5.69458455275427	10.8677960282872	4.18813773300448	4.97437395862678	-11.9195009185542	-7.65805871651622	6.66227383385512	-0.0356078595105218	5.06587964702264	-7.34966267617586	3.98319785223252	3.99045303914177	4.72146134084189	-2.6901088383809	0.973436224686821	-5.68109262885202	2.37430920389063	15.7120906203966	3.29271996779282	-3.11719738296694
55	6.34537267046984	2.48993400777588	5.17248691868135	3.1002465584338	5.20554910584656	1.97332605689096	2.20154937288813	6.85439420414153	3.73796759657346	5.13347240115522	6.27812399290197	7	2.10950617003081	5.42056047957074	4.64921372318469	1.61908960554923	3.67393612781526	1.55642375900949	1.4907245226126	1.02796743445699	1.76234369720883	5.64399452834092	5.73060663109397	0.563923518530612	0.643629755399434	-9.18918553292367	-1.10416489200346	1.83287783634257	-4.76805741629615	5.71093029818063	9.9435089964658	5.08367221227171	4.60927220871969	-12.8891458375029	-6.75638536033792	7.32242700586356	0.96206442577113	4.48354342154234	-6.47343139286104	4.93745647507052	5.55256924940498	4.76194288800554	-3.70904006406571	2.70625821499804	-7.20683506560821	-0.864757910063055	26.5283527845305	6.19813888590442	1.16907132346652
56	6.26925200519216	2.72405648256138	1.43620756734572	3.76248740349107	1.36531229507539	4.59158833271214	5.20366930099974	3.75928711238895	5.98670147921155	4.05949800566917	4.37424714855205	2.96179624092942	1.49049352681386	4.96485462339541	3.15671061203791	6.42155718672834	1.88432853819509	5.01164873187558	6.17685306076519	1	2.36666099770917	2.35807185008186	2.21440498556332	7.58701479233044	-9.83133351316985	-5.24302319564567	-6.12619909826195	6.59749380064518	4.04819442446886	-2.55965887324686	8.3711149184849	6.71483860088574	19.3721914887133	-9.70964202696299	-2.18273995506655	0.52364587330623	8.61388421059573	-9.18300248895004	-15.5018901567828	6.75299584093304	4.44657534929951	6.96042898081053	-0.832674394475836	3.96652052952392	-9.72771823300287	-3.22060522118047	11.7771875295328	2.50064848244205	13.4349373759686
57	6.15061457341031	2.07897071307045	2.57594672741191	3.02278406685751	1.38365623389844	2.30318112952501	6.00313776540154	5.41775885062713	4.7720417077981	1.58862514061376	4.22456656424229	1.50737991063484	2.86446690491342	3.61962581727376	1	3.19970677390158	2.16982512540112	2.42207108943644	4.9811360765259	1.63454207605188	4.17818332991875	5.68447976559743	4.27806536391918	3.4942693060888	-7.98201276306175	-5.23441011231969	-4.8613252808872	5.29583956075522	7.14389164558452	-3.65122685951673	7.77647765599772	4.98049893816421	20.427210863563	-9.045831998307	-3.74104283361141	-1.68567562185673	7.81474967458383	-11.2344800843943	-13.3625475768495	6.83815860561749	4.82686171655688	9.43726496131481	1.65021337375637	5.02281115260879	-6.82275648415522	4.20875015007713	22.8404490179493	8.36082234634007	-0.796903672267784
58	5.56217916326988	1.82433995382671	3.90573638472048	6.77107061245561	2.57376638136794	1.97747046894499	3.48921327764364	4.46782715551671	6.06641684831612	7	3.57515668858649	5.28313127297735	3.16188351864618	1.40455553124911	4.12702856205327	5.69914989890526	2.14388093419813	4.8982483449197	2.68612308342114	4.98744821839003	3.55105731903076	4.55881274392746	2.14877917407639	2.47323649635452	-4.59932936584814	-5.38675831956512	-3.04282129068976	4.61435006326633	1.97849200118587	-2.74555883387413	10.4864518190538	3.73575080693983	19.4885789515292	-8.53136669598114	-1.08071499609272	2.41318367375786	11.7355014885443	-8.40651129015461	-12.2682304409138	6.52553146045214	6.55195606255308	6.69228464627847	-3.94101806921493	2.95515197538998	8.12699746340714	1.16990236852917	1.61974745664502	3.74306573496692	7.03216960719939
59	5.00192792685705	6.03634055810558	2.96837937722928	1.86053647985964	5.5778627233235	2.48670996900298	5.17368779229869	6.68884300641178	3.36925948393713	1.73333860574466	3.880623662063	2.5675217266187	2.89162839200394	6.4105068875537	5.65411524992927	1.90991713307419	6.96569133148237	4.93527557544962	1	6.40158525463133	1.58224068436233	4.60170150575604	1	8.31624340333162	-7.15131389080018	-8.07467639574902	4.93392749772998	7.45766371507193	1.1297241928728	3.55427776529192	10.9448630392809	9.97676874382893	7.50154296302305	-5.19068821056924	-13.0045321162007	5.28689421563123	10.7969517921167	-9.44587547363812	-18.5304504705885	2.34689687678868	9.94498440348814	9.41325888836035	-2.84183825660741	2.24888153582337	-12.1933699429646	0.461625208873916	19.641961210886	6.90085004086789	-1.83319136085307
60	7	7	5.71750128688749	1.21099816261957	5.81554766163195	3.01047347460237	5.90127183855467	3.02631950260375	1.81492611771682	1.07873573005463	7	1	3.01012719328841	5.69622032564373	4.00873029799925	2.91068138177986	1	6.50421181528267	1.73079498735761	2.01569698675629	3.83407622716045	5.57193929470191	3.50657859213832	-1.54051546721575	1.38517359922017	-6.90472892760063	-2.45619032598822	3.04971428853321	-6.00045802828489	5.24364397896869	9.15539938452176	3.81705924348843	3.18670762557138	-10.4687117775243	-9.11512518482679	7.93931729356424	0.98204002262776	0.438246294831038	-5.67639604280198	6.09987042502409	2.44345086536144	6.15086718944454	0.209689130199246	7.94837436943905	-9.58819927971323	-6.88859446350723	23.1521030883313	3.83124544580784	4.83470648347528
61	6.50137961541867	2.59906715181136	6.25539360402043	3.94879449175717	1.39995979987374	2.6394367891995	6.27491647818148	6.0406227430259	4.37247629370317	5.60697847546473	4.68034642410143	1.72912576128145	1.74032254510602	4.03113232405204	3.1117892210545	1.44626051229466	4.34290077212474	6.54796892241499	2.56367254431232	2.0240341729496	2.89294279931303	6.52224121151133	6.35166602795378	3.5696576197207	-0.61517902900224	-1.07062145933493	-1.92146218292383	7.99953447775201	-8.14416189803193	5.9505573810906	18.7500804321666	3.91397978330753	3.78632732412034	-6.35626819974586	-7.90402134984203	4.6854691840383	1.18735652587024	-0.940111385666805	-7.8334987269069	3.86946890577307	2.94438701463861	4.54377092061951	-7.16640041327267	5.13504787782918	3.82914161821063	9.63092994918491	19.3522091834798	9.11118772429785	3.83785893953989
62	5.94150791815366	2.00724155135011	2.07176828153514	3.12774578555924	1.7820001018918	4.84411325123332	3.62842568422465	1	4.59911419710898	4.05931357884701	3.64454049013583	1	2.51487185241411	3.1391183443459	5.67004871975051	6.59760529944459	1.22756463140344	6.16749155740558	1.91634327606019	1.13405373309152	6.54022082403921	3.46723917859301	6.50830549476141	6.93372874945239	-9.7094786550502	-5.29502658594708	-6.13787067028265	6.3827963023997	1.72614170831536	-2.69518687779592	8.41940762588979	4.56152344353371	18.4398710872288	-10.7833122090365	-3.1321125471035	0.0127026004322845	9.02357036206574	-9.98365700724907	-12.9227969350769	6.77537527314598	4.26593937629737	6.87839374773269	-0.518057684311623	6.79065984569895	-12.1941492476216	-5.39373724017809	12.2078005810286	4.08196960936882	-5.3028591011471
63	3.38837991690788	4.3206698912564	6.57249716073221	3.98946710086809	3.36575469322913	1	3.8811058961825	2.38398183238997	4.11932324405639	5.24422895312482	6.04584124170587	2.65408299239823	2.05081133486541	6.85116707725501	1.85901231761305	1.88202201000676	2.85088772215275	6.30113236876467	2.01966121616603	4.57002492336272	5.96131162510783	6.14244539799254	5.32324852255204	8.42216295406021	-2.99253147603014	-7.3496878753274	1.5646968722639	4.4249062831164	-1.83694524718447	3.84130254784376	10.3087016200222	4.66911009357388	17.859322071332	-9.74300997200461	-6.16538768802344	5.67844686831961	10.9498942560773	-6.36138581827876	-13.0293987126495	3.81595862905747	4.01494805826427	6.9390042502845	4.77222195174956	3.4210838752836	5.52959772980914	10.9117192488939	18.678422504822	7.27153808170275	-0.234617213267448
64	3.3940325843583	3.81790220980713	6.99604557961059	3.12856046209184	2.45337911930806	1	4.95566614931578	2.09821186238672	1.3227696094218	5.80419838685903	3.09132871263106	1.15724728941369	1.57517419542546	5.57601276666847	1	1.83226348355115	2.45176352983684	2.39857578351452	4.85720492776574	5.22746353596394	1.65544131796892	3.43285547390625	2.48583881569493	9.02370015292108	-2.34313546958654	-5.5606013308914	1.92236222926668	6.25749602427514	-2.47817430735179	5.5735840567923	8.99893267699896	5.18550620931563	16.4929296479737	-11.7466395372351	-5.9278999700838	7.02651415520122	11.3017345920078	-8.78044082339953	-14.6152593409314	5.51049420370685	4.33273029967959	9.51972712580868	2.9587471934203	1.06923469556163	-12.7400416863027	5.13122322687597	2.07036471520392	4.41023978226026	4.81944350596832
65	6.71788825373357	1.52944458113146	4.15820853159791	4.45232913877092	2.72504493795986	2.15289257388157	3.66367278562091	3.69502529343122	5.90852673106406	3.42773902312014	2.0842399485921	1.97574285750994	1.21614240604072	4.77449397092591	3.67767196336487	2.60355654382626	7	4.88273276456857	2.3093990088624	2.44927251432114	2.02628300317915	2.22487867435326	4.12916361297354	4.18662682922436	-1.61109341658463	-2.45299834290312	-2.65715035604387	6.29123849699354	-7.28436389397418	7.08588211374908	19.4727439450466	5.17515186512326	1.5827575300115	-10.1255748527465	-7.89237211702981	0.381035643693372	-1.08026384384762	-1.43241461450555	-9.40347047240054	3.60384079842386	3.58590977291821	2.10967958220811	-6.87843470004776	3.3261212377561	-12.825282845316	6.75671382424014	24.7046964250609	6.47812688100166	2.34745920892295
66	4.21965006032384	3.44364090391469	7	3.0828704476363	4.21367996878157	4.94789015285944	4.37408798514316	2.07981377949394	4.2283282366048	6.13855912566537	5.37329780220734	6.3698629585902	2.42799684123875	4.15317104704786	3.75850722121601	6.59959961625929	4.4530423307081	7	5.23843896514393	3.26406909881076	1.0429823568677	1.39311868887066	6.04363032646794	0.578441530904466	1.87152957100456	-3.09063411163403	-5.00759122947024	9.92277662407443	-6.57646458304363	9.59432958660451	16.8049267630101	2.507599455057	1.63282926792581	-7.1443101153215	-7.44651533136686	5.97356484394145	-1.99238102757455	-0.870520650592394	-11.2907965182033	4.87957908620375	6.21021486004781	5.9384769271757	-7.00402529835473	3.58469400947883	-12.2953905590447	-0.93963445248307	22.7677265016592	6.44036667304733	2.73210079615331
67	6.66094338382209	5.53516808802125	7	2.28028071286052	2.76228448478616	2.33843353393139	2.48829639613708	4.77458974680613	3.30077074848333	5.34703665720787	4.36840330159311	1.60928076522694	1	4.90679964610367	1.5349382551145	5.86338106359291	3.49172170882918	6.96573646179812	6.09787666513199	1.51404153012709	1.3660944194151	3.69431295144129	3.42574033674664	6.89098058249134	-9.07323359978463	-5.53960094945811	3.230566966461	4.64653818529366	0.086699541020305	-1.38473593588092	11.9630116435857	4.66746726169329	12.0053322305536	-9.51398339446846	-12.990315052885	4.67299629315308	13.4994504205836	-13.6105338221617	-19.0365314620099	-0.678585464338164	9.11538029653139	3.57517815939507	0.438452650221261	-0.625972612140815	4.75547307010715	-2.90018799097909	17.1460923472646	5.39818853542236	0.22363991659266
68	7	4.99341228188675	4.72300186079398	2.38277687764159	1	1.02092079077763	5.7074716377299	5.2826464182419	3.14052835323131	1.29178998545345	1	1	1.45333612272637	1.68974152536885	3.80297984268818	3.46023412581609	2.81673486026198	3.60419689767394	5.75335711237442	1.18411680329242	6.81241141416377	6.95792035153849	6.17438760483473	2.54192019931353	-5.95343415612327	-3.77505666682911	-3.51591475994969	0.524687692235195	4.33355272293527	-4.85856065381288	7.79750366552637	3.16740248168448	18.180827317153	-10.923714046778	-2.85240135889427	-0.859597151059532	10.2953006723823	-10.2635681524904	-17.6058226963033	6.92173682930701	5.91938908848445	7.18530188186357	-3.18441800487229	6.8491599421781	-8.10058934962591	4.31558213900702	-2.99578472296171	5.26149119636496	-6.01602218646604
69	6.73491695988946	7	7	1.12204885268562	6.12583305675563	1.24711420092345	7	7	3.43746496141419	1.45801314143591	3.64260168824882	2.81663599949838	4.07070931770034	1	1	6.52922672854722	4.1434004420017	2.39376689675612	5.95669152042624	1.03973022684001	3.85918595162078	5.05571686064205	6.13977449461996	-1.57565324318587	-0.334986067077998	-6.82059319102943	-3.27917913706733	1.00801483265492	-7.10636901513447	7.12836217819343	10.2149585778348	4.49382057271692	3.5715555521466	-10.2033992512007	-8.84531747828892	5.44143121102631	1.14832472565688	1.72866892469796	-3.94053762243463	6.68658724888545	1.76962192760456	6.71906300306853	0.900483176227388	5.64484706633711	10.9764272102107	8.98441438056548	-3.04338710014749	0.795900785185066	9.61402067034575
70	4.30609861929921	2.61066523350016	6.35170123989481	1	5.54365909937469	3.94534267549949	3.40385876507484	3.77392251858666	6.59764045608431	3.96711873934905	7	1.71350072858994	2.95313412736061	3.38735262534907	5.03063752935894	4.80260548177496	6.95479794838002	1.29415386819455	4.08769256947482	1.11012995523141	1.35161520922074	2.94198248141081	2.42146935531608	-0.289092361722506	2.912256896917	-0.748173101633193	-5.49080615415197	8.66010155049356	-7.49015338270676	4.65457847382983	18.0765828051886	0.474558846201223	0.628520524795064	-7.37868889459688	-9.72227703275796	1.95881462580632	3.181390149453	-0.506548607554874	-11.8864597248363	4.63681223587416	3.48489645157776	6.33776777192304	-9.33519186806627	1.99640216834128	4.75788422393988	-1.06705761695911	22.9371706358965	5.27651700042515	2.54431977289474
71	4.95245317235603	2.40891087113121	6.0968579409665	3.62010635146019	3.58407660909971	4.45444399145662	6.38225483359373	2.17667870873897	4.63084064530808	1.31430683815915	1	7	1.11047729577119	5.29858355678208	3.80559074572151	1.92827916824262	6.14683147132125	4.51270994178673	7	2.69810969011854	5.05519327724333	2.00801758448144	6.1116187818258	2.21839179326205	-5.24228748208004	-4.63101875625381	-2.40621833221434	3.09623770236287	1.07027108722061	-2.25643067987782	10.8787546256314	1.7407714607222	22.2891902000969	-9.93304000433016	-0.133194984353061	2.33496242895633	11.5825850074961	-8.37941327539388	-10.4319156428676	7.76197796230544	8.80103163865505	6.3778289993034	-5.35373414130937	4.65474883817016	-10.3408738132711	6.66296315432717	13.5477450596892	4.0833707067481	-1.70156820594885
72	4.32991812378473	7	3.32954389581772	2.33016812432052	3.93249459081267	3.99019942126565	7	5.80291581366805	6.06161432319999	1.10264928797303	3.4095410203813	3.45307970377565	4.26583934654265	3.3679694787408	2.31826116697826	2.2322182988719	7	5.03422414426895	4.51429694884588	4.82635010171081	3.69349299611121	6.05530735610678	3.9156119512721	6.49361784100583	-7.82392570858679	-7.00200256622401	3.45342609409926	6.6098062854838	1.25181716660419	2.32648102439317	11.2391335891	6.6179036508306	9.83150907523139	-5.97568809782312	-12.1843795208927	6.9978448237284	10.5058404366838	-8.96544468843882	-17.4959799118771	1.73407614002573	9.19483573730021	5.85956102444613	-2.63934602281978	1.90295669617938	-8.60524197230084	9.35328880949378	22.7647430127175	8.02173751624524	-2.44538645875463
73	5.8865681808259	5.20510807869062	6.23569439439507	1.15272128194544	1.71054609628927	2.26693120559452	2.69805518245683	7	5.36487474942083	6.69686537461685	3.40209674254994	7	1.62986229208905	5.87423469734768	6.82631726896777	2.82421949758761	3.39973802454283	2.2244710795083	6.77452099204551	2.84463749975753	4.54865120513641	1.20388767544872	6.50266428645202	3.57373994159219	-10.1539332176706	-4.38002412838976	3.51939041858253	2.27984368697198	4.74495392982718	3.90578986873477	11.8774630452535	1.62187750347664	11.9176289130507	-8.39839115488486	-16.8352228379984	7.18959059736507	12.8101699136083	-9.2874369036825	-14.2576373216952	1.61302467510528	11.2154082095161	5.80869605476123	1.4173569772478	-1.66593889204441	5.15287042108039	-2.0969846505035	20.8088098369642	4.24884255730382	-0.21496319661193
74	1.73421492598092	6.34817734981022	4.37735087042011	3.03550261803535	4.04618259286793	2.04275937426512	2.31925784325078	4.55938557112458	7	1.36128932400799	5.1475936564244	1.0273148324181	1.8866575623375	6.62924671568282	2.89681376712839	4.3827876694265	4.59673053024944	6.86380101863758	6.33098008398056	3.51448126994669	1.20830047120473	6.52010587395763	4.98665597279591	4.7108741032692	-2.97554314870357	-7.14572241781471	5.6595585221482	4.68725372648368	0.331097480703661	-1.90786135286663	1.99456656861258	7.18866200021153	13.4860702140519	-6.81646997668973	-8.60174501592815	10.5273920168205	12.3582513842982	-6.8604425438297	-12.5252506097877	2.97400128261853	3.44866965825842	6.81689824218758	0.879198437754562	0.83777957168794	3.83284689555842	-0.335777630910279	24.071600310653	1.47051111848742	3.09357180996413
75	5.20152724035457	3.34572397770291	7	1.56023244777764	6.55518020397661	4.97644482514715	1.34500708263786	5.56293144041357	4.47323895022759	3.08949842929987	2.59789785725804	1	2.19105758238736	3.51577139263107	1.91681361776634	4.33381322058085	2.70175710425786	5.25992899173694	6.21040369555795	2.29065259077852	1.79278761329396	5.69192764259807	5.23320493928962	0.836650199194115	-1.42573328127096	-7.65661792504666	-1.23614127532836	2.1447651150966	-6.23915227000909	5.31294578061106	8.42383635318729	4.20877343289348	1.87443070386355	-9.89588282594947	-13.1150984378023	6.26961737369645	1.05706051050613	4.34089039833569	-7.61001460761833	4.43517453699803	-0.232574126287592	5.86615634630624	-0.173616676845179	7.33138502599822	-11.5104516186374	2.93140948357722	21.9401152138362	4.29134379170291	-5.5227249931241
76	4.12085677315894	3.43546366128013	7	1.45023918234149	2.98290398402535	2.00252070695074	2.34753623255122	3.00771590319555	4.31205808348152	6.15734971279734	5.55689778331153	3.03588683551136	2.73408365844761	2.46475408782511	4.33338347833612	5.31406694963112	7	2.96921836128118	5.1500356089096	4.05043462000504	5.97832852696923	5.78273832613227	6.49944635303085	0.55254944130316	0.91221422531195	-1.89787036428096	-5.57059537139666	8.94228084183684	-6.53970674578267	7.68352095724316	16.559320543908	3.30203703736171	0.947699285989412	-8.35229604575406	-8.12294637412345	5.66079558075653	-0.192961419211522	-2.33524895191836	-9.79734346310653	4.10585886069884	5.06319120454918	5.50912428435798	-5.57287041685772	4.1545439312825	-14.1979087666703	14.1886557373171	16.2535940796166	3.49163169858693	-5.661342574366
77	4.56392934751281	5.83338497206836	3.63788358691753	5.46695964030291	2.81351220047845	2.52134424041813	4.26126177099353	6.87218436435937	6.3482919293643	3.33807934284008	7	1.75291343758562	1	4.02418787589305	2.24996778860234	3.84292291159328	5.15265610191344	3.69713711517971	3.10357011127216	2.30611830680425	3.91944736115363	7	6.33868875483452	8.38283647342732	-4.68435260382951	-6.49198941767481	3.693493524771	5.25892660914985	2.01455371585775	3.12257197087795	12.0596920318503	4.81816951654425	5.87369139706603	-8.3167722965516	-13.2618385604548	10.3853837935123	11.576619686226	-14.3603367784179	-14.8815081616603	-0.691681197554963	8.11916766917109	3.03213424214329	-0.709440929323903	-0.456340852916843	4.56535485744612	3.4978442866261	21.0804462975555	6.19415067965386	-1.2449185950506
78	4.88485205069128	2.63161289719809	5.22123246550988	1.50571828201018	2.0245383943396	3.78759992800759	5.68734784925868	3.65313527883014	7	4.88851997649715	2.19554662360325	6.120103618251	1.77915891376795	5.08900557877729	4.06954624127797	1.64335140746116	1.55881441987737	1.7269185038764	6.06160702818653	1.06030633903389	1.33805238998201	1	6.02497643022343	3.40746392379031	-4.94453722893805	-4.96850174339081	-3.65561028284148	0.408706021218128	2.63197449804189	-7.27532185675934	6.93665366749923	6.32285080353276	18.4512368473563	-10.0377498709252	-1.69202219039803	-2.00379585461186	10.4611483435353	-11.6309135745063	-14.1793190417577	6.56669172316855	6.44031055850169	6.14111494873818	-2.07824737295057	2.23547261306665	-9.5112475379457	14.9755665305378	17.489253052438	2.40007397251661	-4.42777047650253
79	1.76730817151996	6.88683485700631	1	1	2.61259800001472	1.36605057130794	3.84160668246544	6.94080087102768	1.40094627731552	6.11553942453385	7	1.75641634541561	4.52163486053392	4.96929577046516	3.0134428144264	6.90814009983209	6.60306243419199	2.95367519737735	2.34846066352568	2.62821889358992	5.90890296974825	4.70131351933055	1	6.10310433107669	-8.18352666065297	-5.42426463990427	3.47917015187571	7.27364922476872	2.72375638210915	1.83412004730446	14.1821845449587	3.90618836198129	10.4953135663642	-8.88154192652893	-17.4509107334224	4.09615150184522	11.6866712788888	-13.3724301557301	-14.3581068172883	1.16523687182117	13.4023767686964	4.77216509524531	3.00549103527717	3.81660069833679	-9.25495030336946	-3.42591743976709	19.8955872934527	2.24384442616449	5.12212436490954
80	4.08974043682415	3.58632032009548	6.65819446117479	3.20232418155292	5.60783019657355	4.86698190122079	1	4.9188027262006	6.10997236969036	4.74314343435053	3.02461577922339	5.30957639471433	1	1.41720051266727	1.71108052137142	2.95555666354412	6.55032298617054	5.69145733820687	5.55680418951779	3.18739144093583	1.92601094263648	2.819103644642	5.91523416896426	0.774832481294866	3.49836372675692	-0.934403551272407	-5.07221269005629	6.52600413250521	-7.69581371558855	6.27500835115051	17.5417043735661	1.62921019975469	0.415804297456332	-10.8695205948019	-7.00353811510241	2.12103460747653	2.93963691032619	-0.327951624844314	-12.0676417588345	5.15458958663637	3.38021545120906	6.12504320007477	-9.39043867342939	1.77275022670225	5.46805062201698	-2.91977927288784	21.7887270432383	0.609648299710733	1.34302246634895
81	6.50152693970691	2.12242439213645	5.01832824822337	3.7320923119775	6.52207075214204	6.16257945488161	5.66828390893418	2.37926256043012	1.38985439589715	5.04912670321286	6.48900642881225	6.33122712202801	1.38853792364453	2.06642991972343	4.37521785432194	2.87735919981927	6.40868797802382	1	1.72162242710609	2.48326838792306	6.97374744269337	5.39190402965068	5.00002603649542	1.02282867572861	1.8307229785151	-9.09571886933574	-1.28173251834784	1.85866062705602	-5.92979931346127	6.22664542758691	9.92591230884961	4.22187883655494	4.6422138158964	-12.1380600108118	-6.63221085665686	7.16147333297773	0.354711866142914	4.17302324062923	-6.65523368199878	4.48508344569617	4.55150831460552	5.7446357871445	-3.21407442885344	4.8307964735222	4.20847799246271	-0.67398480587328	26.5515869709121	1.09438733615408	-3.56749732590278
82	3.07465391102348	6.83056102862577	5.70180963690215	2.78743688650282	1.92900507344955	1	6.57087441548921	6.41911045280682	3.80654278421027	5.33265137681955	5.6197203957556	1	2.52096433722124	5.82195609208784	2.45735614346161	1	3.82792653893752	4.14057969864468	4.62025209509535	3.56700575212261	1.16345657989457	3.03928364841924	1	8.70452417990797	-0.948038047876842	-2.79556229761378	1.99228814284859	6.76259347818784	-0.702585265499734	5.98863021917509	9.917015818781	2.90364650905139	14.2750753931768	-11.4293311692351	-5.15693977661797	6.03683343031663	16.7089452705055	-3.3686630616759	-14.6177485111501	5.41549549395276	2.64359670259742	14.2347018992339	1.88727145440435	5.23820079636941	-11.018409810369	7.78540910566176	17.8675206164718	4.85865451659919	1.98212526586871
83	4.74192169360388	2.26454679529467	4.33581616399302	1.27354520714494	1.446329591788	1.18449141245684	5.48244241882346	5.7261968906814	3.73100735984392	4.98017943164898	3.91969214492295	5.92932088464559	6.48037106280866	2.23849819178823	2.33282493017315	3.41099429240655	6.85792213112165	5.98420091140998	6.57849007596414	4.91684924799815	7	3.46017649800286	3.09304091974885	4.41975053607801	-5.82004411449287	-3.88550537564478	-1.56008255431083	0.612185599633136	2.45519655864455	-4.46829892618212	7.0930834316991	3.91240563758556	16.7221858594002	-10.3981172434685	-2.32582773764284	-3.27797147466256	11.296986536441	-11.4133678668608	-16.0600330572731	4.59599300461648	8.25568822630028	7.68533955363723	-1.77065543172627	4.97130649068945	-6.06991270146574	3.26853362973089	-3.2996376187117	1.98979848566625	-0.792303494587562
84	4.30690861092366	3.0602681250281	6.83504859284056	1.89654040001665	4.75272919405317	4.46104385250099	3.77688916383375	4.38703141916777	6.52657831778252	4.24986525056002	2.77863905781799	1.81308221075426	3.53830131780781	4.56075146314107	4.72982542365695	4.137956063319	7	5.4636666588141	4.3388972345915	1	1.15388995844994	3.20923554330361	2.1619287361182	-1.56743794049226	3.92312520371658	-1.12309739686665	-5.03760838802075	9.28879189834707	-6.75867875423931	5.09281978024327	17.0323200444972	0.944916100473408	0.886786491338416	-8.96378330171428	-8.67475148816834	2.36880910457236	2.66517140346515	-0.936065470518479	-12.4443686481365	4.13824897357529	3.08443618724844	6.19228267290774	-9.9815779445247	2.06800371928257	4.12362156880593	4.56696109125772	18.2296701551153	4.49199284747109	3.96977455992606
85	5.88485110731918	2.64595228706072	5.82487410707109	1	2.13910466203057	5.37307588242815	1.76890093184255	2.41320634804817	5.63769849987729	3.47264182090709	7	2.62376521487971	1.46372194484598	3.28538578152696	1.48317798956628	5.25910679109072	4.38277292554443	1.21348375122953	5.85976621161001	4.65929586191776	3.89232371871183	4.12102900177912	5.9528868939276	1.80718433976007	0.569041252347168	-4.77532304877169	-1.25727030058152	7.98083994417233	-5.66406635388099	6.95321189899036	13.9345695355302	1.84477485416951	-0.222002910367872	-7.27392474016877	-9.72583789468601	4.61152930566943	0.167433435458958	-1.21775861204288	-9.22930152507556	4.61573359130491	4.22979027378325	3.91726357380039	-10.5023488382876	7.1081013892898	4.07869872862806	1.10806648603815	4.46280890978141	1.69721910961441	2.85182814495224
86	4.77744258666939	6.68256173693614	3.27912819814642	1.31715650559296	3.89853826626356	2.64867604781591	5.63215451059516	4.48910243925373	1.65333860231042	1	6.61893809524164	5.80854850725075	6.30091883934558	2.24781169514795	3.46719805984074	1.15049624462885	5.59069245348104	7	4.40508483807358	6.34799028309207	4.07152362168973	5.09707511185767	5.95281300286684	6.7463238003378	-8.63867379179925	-7.00245949012657	4.53158649470513	7.60718555828496	0.803649188377666	3.93200148245563	8.64407945994216	8.36649562795955	7.97456404734267	-6.52039668480684	-10.7636229914149	5.52020526550522	11.7695612282851	-9.01733359713792	-17.581092435247	0.396233552983802	9.95949841104742	6.49627667413392	-2.96924136462061	3.3184959591585	2.3926392385576	-3.35571657780554	21.4952646792332	5.5024675718517	-2.13955670052633
87	6.44240692377658	2.25039037599209	5.01092100438867	3.65395965166919	2.58161066185794	1.67501173577771	2.70258110985706	3.78297182460043	6.00737513688316	6.34112459166931	7	2.93871779129454	4.66985352294976	1.31991010193983	2.02418324519124	7	1.1869773536968	3.42785192132247	6.60177268948508	5.20518536742865	5.40918706011027	6.25600673054382	4.73625148670323	4.6231982760402	-4.50020606893868	-4.94277409242277	-5.12616786607163	3.34733801734104	0.340173754860204	-3.57185660332038	9.78225009323849	1.70924719351762	22.1696320117508	-11.3755276516767	0.663378215815269	2.16879454721718	11.6359690746013	-8.11522689804291	-14.2018078166141	8.83657192845637	6.20959653228632	7.90572041883379	-2.07011266500941	5.11124102613294	-2.2272086605711	12.5003224115184	2.06248993662774	-0.935993772067068	3.76418250046181
88	2.05903277047714	1.34968590305685	6.02303534748267	3.5628399140149	1.44798397718114	7	1.29302630919391	3.81486302128523	6.68337579050285	5.12617529278213	5.08643358954861	2.93150014425136	2.16536326496941	4.98484958361318	4.48444535282428	4.15823170605533	6.50559117972734	2.94309807242567	1	1	1	5.7083488126225	2.83707495642567	8.65700798125544	0.413185211990542	-3.02265044536738	2.95179586059766	7.92379422735335	0.36855370102348	5.71625718679639	8.50644486838515	2.69021366341019	16.0207593995263	-10.9814664083823	-5.11613856381434	5.62371779398461	15.4245647706442	-6.35145685585506	-15.4477084429334	6.9269386274439	4.83693892843715	12.7762718229208	3.52282589541868	2.71658508953077	-13.5835718933607	11.5914853705883	1.69652954627446	6.34094540867273	-1.65382646438861
89	5.29185933256803	6.76365141058376	3.60887386464601	5.27332882091844	1.88064194612242	2.062095357208	5.19105497420843	4.78828641976505	5.61776564839398	2.99322428662755	6.44636499989079	1.43492429202674	1.18148521014145	4.32012423436444	2.08769644423617	3.32746616841878	4.60625155941349	4.95007806109338	4.89810730045359	4.20795024490651	5.61222535500791	4.98246398008963	5.34270470238865	8.48722073562304	-4.61877465234902	-7.53133996223639	1.89692193331855	5.61968636095813	2.52028818111375	3.03759248056847	12.7416426063268	5.21536285495712	6.42025323744426	-9.0911178669921	-13.191227534203	10.9530979562064	10.7159337839717	-15.4443052571947	-14.8377286721724	-0.512176683161576	7.8141471321	3.43682016038869	-0.227207066857816	2.2426323236836	5.19660233603334	3.30108166655105	19.4343804305732	5.18661662924353	-2.23311396015334
90	6.15315560343935	6.08707915048551	6.17387124940047	3.51676259580062	2.00412255761157	1.06133802620311	3.70319649940489	6.75895998371579	5.61514835409854	4.65047221154203	2.92211266344466	1.62659286866115	1	4.04100094032462	1.02948110178494	4.53581074244968	4.29624257697591	6.41123201500394	6.65113565411345	1.7719532816685	6.67190283055717	4.18350058874585	3.14097181692762	7.01713121755193	-8.62874191088882	-5.5963668301613	3.35056257568674	4.51787832220937	-0.0700277895702	-0.560178470333606	12.5123309776481	3.73932660904608	12.1458543307511	-10.3079196053948	-13.4899873221784	5.08047747698739	13.8859410360323	-14.2002271656753	-19.6349202051539	-0.489881540923071	9.54412753919693	4.62411233670739	0.218281161300502	6.11619385557837	-8.90217863545718	0.135925588276587	17.8241699005826	5.44819686667017	-0.515148316459982
91	4.34374519936528	2.24322978563392	5.32267154786485	6.21175459449057	1.55297488114225	4.1769088125112	1.43641873906444	1.61211143643953	7	2.99996771158467	6.10696103350676	4.82813199441361	1.28100492013095	3.2935355414208	4.61898661689713	6.5665733755995	5.12051877010042	6.79057993435222	6.26224886816738	7	5.58970897342042	2.82787913105474	7	4.857672436969	-4.02704868134571	-5.43707136616876	-4.1595984588278	2.5730911514309	0.666747154361685	-4.45161147498457	11.0978203395383	1.47925630467852	18.343075663506	-7.56424542191643	3.54075607766721	0.252953497867982	11.9120579318797	-9.47788834257009	-12.8714669529578	7.91863158601367	5.47021100365983	6.92402912681255	-5.38732079682677	9.80602702621818	0.174315873692278	-7.16430624462042	23.1224372610575	1.10215408174403	0.317952651586033
92	5.95779100671295	6.17716078825452	6.48208991837191	1.24736347281718	6.60152673451047	1.33499333590668	7	5.78597497955376	4.07527210233373	2.8010164652997	2.65544328233121	1.75675449600444	6.54969567475175	1	2.02970285415531	6.28007242098518	2.64668544633131	2.75482307480641	6.15778120064729	1	3.13780426017011	3.84461178418788	4.11644984528037	-1.95346124222867	-0.476523957764313	-6.51560110222708	-3.03020395687917	1.60417077231114	-5.21576439725733	6.88548695401813	8.9902829846909	4.21596637896391	1.54955133808465	-9.56208969961881	-8.72156661594411	5.52720131486921	1.74837117397089	1.5487458296582	-4.69675724177628	5.55064034294718	0.747512544073976	5.88909636176662	0.474022923791577	6.42964792084641	-9.68654739429538	9.44507377212431	-2.11135791637796	7.16733611452322	9.73294626968075
93	1.28671628023076	6.5957381404752	2.97020540573857	3.30747039780691	4.44695023445302	2.54608221576098	1.63270781308631	4.99331236560317	7	1.80629623325813	6.61315201304654	1.09809927755776	3.19728173907152	6.94944705437458	1.12365677591487	4.9878082537166	2.01234711396138	7	7	1.41190787539287	2.79869036121907	7	5.39283774895864	5.1342487136878	-3.61453940242574	-7.34502853016844	5.0195360641028	3.93160850217228	-0.00198604454853113	-2.04422097639101	2.32488701602871	7.67911034293307	13.0143480128885	-7.07523585459619	-9.45617887400012	10.6978849988906	11.319330594441	-8.16053603070838	-12.5880299188334	3.62332931526666	2.3914896275787	8.29145225693265	0.380531247905917	1.53500624103786	5.04411956249099	-1.15994489410735	23.6961806005059	-0.217718780885658	2.92000630480343
94	1	1.74679348749942	6.44095012724247	5.18674386663869	1.12029384477725	2.22419039790803	2.26930051288493	4.76439633783028	5.58816307416911	2.17378807589869	7	4.11925322516658	1	1.26996699533985	3.95293248853442	7	3.54340381623699	2.63089051153658	3.10868407163181	4.26443939106671	5.80759499944133	6.07503120350929	5.54141252006861	11.6500630682628	-3.04978404687367	-5.18557542509194	2.29944747241874	4.76162901237487	-0.956239446457103	5.2054226692934	8.90347618139771	4.14720904924307	13.801642104787	-11.2648248741973	-2.05025702367864	4.96429219304618	14.2363069925991	-8.00433338375378	-12.2933423957843	5.89509978076522	5.13887259312692	10.5643133646279	4.64153454103909	1.67785619478109	-11.8380925724982	4.29998014622027	17.9058437710521	-0.443727989872967	3.69064926338779
95	6.58399482236677	7	5.64140614689241	1	7	1	3.21806698706749	3.83143793839037	6.67809922854471	1.5625894907995	5.46047769634651	1	3.02750680298572	4.66598707158512	2.22345078268433	3.80993460664509	1.78357740842304	2.56990124340795	5.89826285979617	1.45405711336915	4.86153949610494	4.28506514027364	4.82580927432806	-1.17109229356546	1.7105280604627	-6.78079285395784	-1.85994465620583	1.89558783813615	-5.81171756347223	3.98360751503663	9.94835257483576	4.68691340736584	3.03931896211731	-8.85031013611157	-9.13324208723339	7.55140971085175	2.01291097861652	0.855211260201997	-5.93750912601891	5.46668783476264	1.2108653439287	5.56385689002618	0.347397936495339	5.52695070998794	-10.3233195287933	-1.40637662359492	18.0701516795414	3.95045628872168	8.81902599753617
96	7	2.60867517631159	5.16691904219751	3.93378354773095	3.81200833684382	3.04331325355516	2.62507837033541	3.38528522537314	6.07513673799333	3.88045964150459	7	3.11221027455996	2.9464526178871	1.25934743444411	3.19397374411074	7	1	3.40904317120221	7	4.23683045581304	5.20125961640174	5.13278565216161	5.05482755960652	4.38901472811643	-3.91714149465263	-4.94025339717683	-5.28263041778806	2.39467430181481	-0.162683574838204	-3.65267304846303	9.61941081223758	2.31148867061966	21.3630431567476	-11.1031173697242	1.2907106981115	1.5560727381416	11.010282643039	-7.54529198944138	-13.0036559462582	9.31262937097052	6.12477275675159	8.13508515589232	-2.39436608923609	9.14530310820035	-1.44575396218881	-7.77646352071148	2.9597550945534	-2.84292122620572	4.15796076045175
97	5.20972663033478	5.38497769981684	5.66410919819899	4.79986218168	1.71639069672634	2.27884871304052	3.92127224881929	5.59669609269701	2.34452001983822	5.8978498021894	5.528105752029	2.91174691386763	5.03538722869047	1	2.36711886954289	1.38207463465807	4.81820296367524	3.62167901805163	7	1	4.45482998603453	6.7492753708607	5.29886511825845	5.50044654596628	16.2904520205719	10.1544773711139	-0.701799320164484	7.12917963861484	1.81289246074722	9.24501709200006	-8.59342456395112	3.1321415893933	3.99829904020918	11.4143197050371	3.45117014028337	2.8691314531022	2.2113304290571	-3.04784387574978	7.44494689183579	2.32843979659243	11.7285973675973	-2.61002548925104	-1.27227419975377	4.11980383226197	-6.99443429637187	12.9005648235776	22.3453374414883	2.40065131156551	2.80575645508005
98	5.89388972153334	5.65729411608926	6.04687121859572	2.45404065137873	5.42821427510293	3.99825137116569	5.57720025523784	2.28304964788003	6.42290296764124	1.13828831810046	3.92695445735984	2.49148470423089	3.43130808712411	4.69404432327937	2.18931675767586	5.8482418642534	7	2.67835427700983	7	3.21547708713862	2.04199646139673	3.8012207194118	6.40796542034062	6.22670244101003	1.79144849540394	5.94238194269738	-14.3547945024431	3.64413703115232	-4.64445675879223	10.765755609187	-25.3182478461211	3.1874837096691	10.2218959840743	0.427947589644483	-1.65813171736172	0.739945932004493	-2.78452201913832	0.11468013626752	-5.07047660770768	3.62741891262453	2.37568749666434	-10.5502750734448	3.65507577401588	4.61717381051746	-8.64838542304917	0.522233465342777	10.797594454059	5.48688046626636	-4.15089659440008
99	4.6496654668072	4.71305887737462	5.15981534249789	4.46105686553186	2.29461003990912	2.53645337399907	4.83919730582212	7	2.00609114263174	5.65236214220378	5.38962868059104	3.77476711126654	5.14692352797485	2.0838445570602	2.77338720971543	1.52768910978346	4.06745486806277	3.39463688692948	5.16551511779968	1.08091280290957	4.86583016072736	7	5.07932648997673	5.56030337457838	17.5304876947948	9.91653024948287	0.108521896311516	5.49549699142798	2.47729191068104	9.34555749468318	-8.59650872202934	3.8109276479101	3.56810425287766	10.151643493086	3.88706861263617	4.99249076861201	2.11132632612083	-2.82619370543628	7.60961797402297	1.63658542984127	11.4196396556041	-0.368685485424547	-2.17779983717627	4.17592913434477	-7.18641760204333	13.3742313755551	22.0291566158998	2.7578083992727	4.08527683150468
100	4.26939213200751	3.61122725572488	1	6.53561607818683	6.03714925890599	2.56041962331706	1.27059627368577	2.24138322660213	6.87150760610858	4.26648367719082	5.4546968830987	1.12909268247984	1.61813515586615	3.29808603508762	2.18044401096188	1.02559710386512	5.85301510895645	6.09557896741599	4.14327926980263	2.73891939988192	2.87420054280997	3.5331298960717	4.2855920352215	3.10361279488456	3.43651388618657	-0.787617758529792	-2.44823649833784	2.68424631807841	-9.41727807068726	2.81637924636001	-23.2621704284424	6.0026379547225	18.3662501322062	0.728590122253289	0.118963941806369	-0.352324579326067	-1.17537059930217	-4.79688086746708	-2.22785502013444	5.46664324259836	1.25863121404839	-5.29728403240593	2.87432726174003	2.47104257612317	-9.5829790614605	-2.26197304769838	20.9085823083903	1.20792953491277	12.5405532522218
101	4.62934743115176	5.75738235041494	2.16810771929996	4.88872017665416	6.72480992564363	6.23602290821582	3.37009134692988	1.18804424980527	5.2608623935836	4.350073949063	3.25111212040546	1.3140915260985	2.92270313387327	3.69519509239782	2.86097628734902	5.93160735148123	3.88022992915022	6.22334693626514	6.31307779654998	1	4.13258304494009	5.69753676319393	7	6.19481937442539	4.66622800821008	1.35377341428639	-8.87862937393722	1.33356113347831	-1.50137800461816	6.18208674897299	-25.7261780969295	1.95274785283134	11.8728395416708	3.17011382338344	1.80452240648643	1.06454270374537	-3.74723399748521	-0.81605180453383	-5.77464245190261	2.91503387590073	-0.723974690338371	-10.925318493788	0.3194620350258	5.67256199379134	-11.6532596122561	-5.37252367473026	13.8906034520726	3.37300811608771	-5.57284975928817
102	2.60880427822412	1.08236210551143	1.64362400807233	4.2788301645925	5.10053406109557	6.15039179500182	2.55112714883418	3.96230341981531	5.71389508246923	2.12252175947107	3.81343409376886	2.5592301830908	4.32658028979843	4.22380571581003	4.38983205691442	4.50029697374526	4.42134774083183	6.50742182525311	2.75663283366066	1.35047696001352	1.27516889754078	3.13649890910243	2.19134718103071	4.40012949563038	5.65635451630229	0.055119013052793	-4.88489835681401	2.3926729190614	-9.00822493300127	4.11969214016722	-22.8507389030342	5.62453352606378	16.1990143093796	1.26999931269113	-2.58631837053715	-0.777678525477242	-0.949267545186842	-1.49449829199179	-5.17055133470767	1.63192103038006	3.5504154345027	-5.0809947401246	2.1694019580927	4.99118465212489	-7.38369764932604	0.282964055947607	-2.83906922592492	6.83425159009052	2.13362936729665
103	4.7998552678198	6.06652470731367	3.78384796157348	4.88788369266115	2.7915379198774	1	6.09636232186088	3.61014817828217	6.66719630527977	4.43661197103182	5.38096420355177	6.53933137895595	3.36271021337419	3.13653970342433	4.14510479569346	2.90808887927267	5.21221590029771	5.40506947022475	6.31664068375947	1.96065813369031	2.59446188938833	5.98503079791409	1.69284851390008	2.74786270698393	3.25001520133332	-0.353284474628569	-10.0383975459353	1.749602036747	-2.68568839434534	5.47832646876407	-25.9444967441079	0.0674872062546323	13.9552911459776	9.23671806693596	0.559325520859095	0.308421009440766	-2.16030379980947	1.60953247780345	-6.81008579316229	3.12749223388555	2.03457541569735	-10.2755742522558	5.02405493778923	0.300895947200511	-12.4848462094117	11.1349954432456	22.2097216807362	5.82962810822272	1.51382330673904
104	3.27003932451076	6.26018245576887	1.35477304166923	6.79580834711642	6.88002554403627	5.43781389066773	3.87559036768074	6.70174280609614	6.69961937202094	2.42355576140849	1.90083816914595	2.97861091148233	1.43572511534099	4.63969728626977	4.99180627751316	3.42436964065584	5.32249985917429	4.04863270823795	2.72135999049146	3.65140504865634	2.56401320894656	5.2822776345367	5.77985451090603	6.88888311996471	9.31023434006348	-7.02192754744893	-2.9430402808366	1.72355109768472	-5.82176855583127	8.47174703717544	-23.8195717948506	3.27696107356826	17.5723413519218	3.4040020778094	-0.338062353918028	1.45330384846342	-1.58861366501047	-2.62820641155625	-0.891768685960645	3.20444125652517	1.56189346157942	-2.53034790477404	-1.80883779315885	6.53257314007	-9.88477879250776	6.97696948152581	22.6613397713652	2.43940291017622	0.0754433056934872
105	1.37249002073787	1.83073847698023	1.96994562168035	3.7005044026973	1	1	3.85567990017452	4.27782978461077	5.59862872850717	4.22168095179404	5.56427372867331	4.01546555661337	4.31522220862141	5.29051895673708	3.35409219353783	1.32272108527099	3.31223653088329	1.54672545434539	6.15501369190577	1.08679598090941	4.43435853754617	6.66043012893492	5.73336309863158	8.59465010012858	6.23304962687159	-1.81711964576065	-0.124274978469248	3.6443051565326	-2.27558985407396	2.66527322200535	-21.4676520710413	3.47911046273351	8.97009788204055	-6.34521729000781	2.23563375384425	3.43023129709171	-3.00293962098389	-8.03148821975294	-5.11590193794249	4.68029430045842	-1.21826606286358	-8.96228759846266	13.145919433664	3.95859876356156	-6.46308489445059	5.07285561280628	0.768329582940223	4.58538474799319	-2.10590886259063
106	2.95470009087916	7	2.467761504847	5.22915905154517	5.43998684408874	6.18585042492019	6.8890052436586	1	5.15402947968707	4.98565284931392	3.30957485410804	3.65487231825297	5.50467373733261	6.68993264646766	5.63751713394216	5.88538774549105	6.50853811837948	2.72409388495343	3.67026126251856	2.70886335053884	5.275829379042	6.34276102093514	4.11529597932844	5.22344773307338	5.19163658058989	1.0223332020467	-7.14248496888028	1.31100183581571	-0.504532675316225	9.02038968977713	-24.6726450109196	-0.586704862645093	11.6447061877487	5.03684124085095	0.023621330077421	1.10880814826224	-4.25212766157442	0.296919132881749	-6.1837285239575	1.51388527555107	0.947487524544433	-9.67107996074648	0.240987664764743	1.35712853757058	-11.689349241175	-4.32424403277853	15.8848472850438	4.63331020584774	1.9244900656005
107	2.18195323451857	6.76580333979102	3.982363620135	7	4.61397258882992	4.80293336707878	2.99589692730467	3.25404758855463	6.34101447813281	6.9951951614812	4.16061479601303	2.06177503333611	1.96657626475452	3.77645917951414	5.7717993582757	1.09723545667344	3.55785272983616	3.13596244658244	2.50497681571818	2.86408356959463	5.22261271364118	3.3026341183822	1.17087270596754	4.91881764830161	4.56450433164414	2.06011540805465	-7.32603742477774	1.79132071463365	-0.569758962406833	9.84547245465008	-26.3628731963748	1.29695516588825	11.7673675951868	4.51057632373314	0.646937875833206	1.33484891824401	-2.72740685012417	-0.474475694034192	-4.89101077927041	1.20148115448273	0.926266150674541	-10.2338089372337	1.59464972322862	7.04741728790906	3.67064693302235	12.1802356994207	5.5271455997116	5.57762974117279	3.96932676060763
108	2.09180205187339	1.69139510359676	3.61085920490081	3.66420690136642	2.42504009399516	4.29029652519073	4.56252909076091	5.15871797661985	6.93605174535953	2.84150102896654	3.10769602101724	2.90363764227103	2.54580838065554	3.306747153272	4.27487533725995	3.13181626566923	3.40285840271488	6.07868120653854	3.50666043720927	2.03903875229949	2.59535908651455	6.49378695418194	2.33819863586152	5.87679561135546	14.8166917711162	7.28493053747827	3.45009025046454	6.39022867054356	4.90755896190952	17.4088327823027	-11.266167945626	1.53701646046664	-0.914167991674795	7.6969922946059	-9.23019543200824	-4.28495445341102	-8.27648963435137	-6.32221831869337	-1.23072702832778	4.64004341842926	5.90565328703354	-0.194704788091035	-5.21907003228506	2.97909561172418	-8.44387715963554	10.8667668072387	14.4276914115127	5.21314501279128	0.354729915559063
109	6.88464077491727	3.01056338140938	4.40507941085579	5.67741163543919	6.00605435052503	1.78555465677103	5.83422129832528	1.40446945761026	4.04895882850713	6.08995762064622	2.12619777575631	6.00223348262756	5.58776430319942	5.1208276191784	3.82540790422203	1	5.60704604111884	7	3.40948954593478	1.58898763007861	2.08991717163852	5.12025634214859	5.14588691674804	3.54416377850763	4.32302761091145	5.18353894583556	-10.9939334872738	4.56079368369786	-3.28352803976744	11.0387431309931	-24.6919068294389	5.76068443549841	12.2382157933101	2.66906888531669	2.1826128110398	4.51787170453074	-4.49518101543307	0.667154920210151	-7.47133889385775	0.126095992123468	-0.0352560904015628	-7.92191346174872	5.19438120274036	2.68785518756227	4.86534112454047	13.2405951242543	23.9863978475617	7.7784909323916	-2.38807828416095
110	4.64449043179351	3.90513776405787	6.6077184632157	2.82382902516299	2.80976311464998	3.61287155418357	4.72333896387838	4.89938601218693	6.82380242804968	6.23470752614921	6.96357639175896	2.50246988230328	1	4.19218650805639	1.37644318139261	3.77561045432749	4.39664085066586	3.7352008139264	2.80681604378458	1.7746764390683	5.44916676156434	4.29922741433082	6.08668987702382	6.41388791529348	15.3357796204822	11.2702867892348	-2.67803033285522	6.00452561074288	4.03504205033103	8.76160626697731	-7.63969204162872	2.20914254937785	4.39877468230123	8.53300829582428	4.04961558983381	6.53357020059651	0.488040455074159	-2.27235590421279	6.05103993028954	2.03763449586618	12.0264802141085	-1.50490385137388	-2.57030270438264	-0.240506669010471	5.75111295804111	3.18812156439423	19.5759029784538	6.00411280146377	-2.54659151859235
111	3.04972986111009	5.69168952345538	4.90542469936888	3.38347893392298	4.88243377395882	3.99864640614952	5.84260481549863	6.49651899295727	6.81182348971394	2.47199596618611	1.40019556626253	1.95116099630443	1.7830279681117	3.35258032101655	3.67287855483786	1.71806684759068	5.27635458730502	1	3.12886630624401	1.22622088216006	2.52974662695035	1.87316893444827	5.89796980447401	6.31343171971127	7.01944947107202	6.07752086813259	-13.3084558074473	4.57094571778415	-1.24820301757161	7.48254005572013	-22.942844305201	4.84940275715277	11.8958837394657	2.72851054815102	1.17611284185652	2.9652092472156	-4.47594244071874	-0.218246475172943	-6.49487963685348	1.20709809707019	-1.83057727740362	-11.03942965222	5.3660998730218	3.30229327693389	-8.15585372638488	11.6865809292322	24.6443445761645	4.06501345620857	2.45642605962128
112	5.31989697239308	5.34083721173397	6.52232722640341	5.17464334684394	4.40796142667493	2.31270292599538	3.09840927986702	4.26547345873222	5.36209019714708	5.38335444120296	5.90270986845262	3.98780893848434	3.79364073394635	1	1.03396378673529	3.04361366258754	1.63090876851336	2.0955041901746	7	1.10342277753793	1.04084876189843	3.95108146854519	3.99332613214619	2.30163956333835	1.36597919396075	3.75806644879767	-14.4613589331765	2.8834791508056	0.746743027497015	6.7142166287155	-24.166763837434	5.17150819961314	11.3020841895891	2.04570803649599	-2.0823991544974	5.51575520616332	-2.69464541236166	-2.3963020890395	-8.82650399834085	3.63418401484005	3.80192641478483	-12.2155141174383	3.22595928353289	0.763429940042569	-7.46416996371673	10.7287738196606	18.7429046087709	4.61922594310913	2.54328804313863
113	6.00765088625319	5.37035982931078	4.62819342237476	1.84336817032883	1.40168809161894	1.73809331446147	2.89679229598866	4.89450595368586	5.27656525388544	6.87510883139836	1.26369371723468	4.38456138491644	1.39527702837907	4.12175415345362	1	4.19530850662689	4.79358114195738	4.61439418655523	2.45411406973032	1.29171390336308	1.42021336976102	5.65113505294546	5.46772746742183	3.09082791364099	14.5568703449356	10.0580241806733	-1.65202268857216	7.49315485223869	3.4913281690856	10.4992363622115	-6.15020156611737	2.69218152555318	3.58738372041235	10.8373716057599	5.25937770092734	4.74909130553821	-0.306526197271753	-3.48575015025522	7.55539679826481	2.90261048798668	11.1227294174917	-1.65030829271249	-3.80589832041158	1.26353544017782	4.61472971667383	13.6058592054251	17.9460070282621	3.84608447328852	0.991343423905501
114	4.07753424180092	6.18765156521385	1.22933282937603	5.81942169862129	6.64934398565699	6.00052889671228	3.8097853712034	2.54004135959453	6.56876599598251	1.73282606818878	1.69524040097281	2.82656344444783	1.09893121120851	3.0246901768135	6.89701594891139	3.82914091996785	5.21123775016327	4.89853193147938	3.45302326324038	3.22850028318579	1.55541815002612	5.61995067594454	6.23202606235206	6.70542182436866	9.86170402399678	-7.00957652163024	-2.42202339315814	1.13124731389194	-6.22726480184209	8.14373843749047	-23.6728799336924	4.49141281675224	15.7706614370925	1.97912048941343	0.30767917552858	2.03044048715539	-1.69045632097843	-2.57888544064731	-0.240011329562154	2.74630375125638	1.72978005327747	-1.80886151674108	-1.1975740818749	4.39836391268551	-6.21406645498676	6.52451952805824	14.8958773164259	2.50911401080403	0.450059153262595
115	4.71458748503879	6.14880202743476	4.09788057062845	4.1184408589789	3.72578928640294	2.62104204377578	3.85584854024733	7	4.38426230081695	5.19746533728439	5.27638552216978	3.03886221221703	2.34676990835745	5.86676269867863	2.02050956363105	1.08602775990492	4.06891567020361	5.27136392099772	4.15983394717765	1	1.08617837175874	4.13039612798157	2.39399625440202	6.90929978150635	5.08750764191495	5.50481693548077	-14.2430241252965	4.17071326862158	-1.94111631017156	7.1428865798338	-20.9227350790786	4.04960200564074	12.0122845469644	2.28272733574515	0.911766202415718	4.09368847576606	-2.34516156133043	0.640243468155984	-7.09962780368589	0.697895449529399	-0.314529477567165	-10.1565060046607	7.81835289030397	4.88828236115	-10.2403444120709	10.354013525231	14.40409103274	5.25731786695072	1.51307537479023
116	6.42223874140503	6.12159248253043	2.6711366797738	7	7	1.42994605164988	6.93950064305141	6.2373603759328	5.19527749147958	1.99081757948266	2.30808238539589	4.90343383267174	6.80159667130175	1.52031884082163	2.16743203269524	1	3.42372202124996	4.80718272217759	5.0206091582958	1.89008323426196	3.57257606059603	4.88487525751461	3.99556124425166	3.43752866378864	2.15708416771978	-0.815531097211152	-7.86273620214843	1.02654856795627	-3.71548210841334	6.57058290857898	-25.8694208800237	2.73598971784294	11.9684783589944	7.48066801225529	-0.785021859114129	0.227768665010679	0.944760397964415	3.01813206998914	-7.83205121818006	1.69919745543697	3.36752330972126	-10.8170278135619	1.305386556296	0.46074882479068	5.38013793598017	13.3128751567331	-0.712216396051616	6.96927543015092	-0.491735906696035
117	5.82404127706012	7	7	1.2634382057566	6.45923232679872	1.25328078507593	5.1139758752068	6.506318942842	4.51494883511243	7	6.84497245891301	3.01158454445814	1.31702466884132	5.46388893089149	1.34951369884324	3.68918059982069	2.80802917254325	3.45237943243346	2.77561449630974	1.6756082240554	4.48771768974506	7	6.61811101268502	2.87935421998386	10.533978535538	-1.51850881893798	4.34662574961482	2.2589852694494	-13.1653333476891	14.2749071320377	-11.6737680831925	7.35365882479601	2.7022284891705	-1.17893255014101	3.26850928799329	2.0101751732373	-2.54181760219668	10.6208651927666	0.178506874314007	7.10151894940809	-3.91527338471486	-5.71941043491525	20.8972948923936	3.6501073554006	4.37500039013243	-2.73565579721321	19.9412737868781	5.43326248348493	-1.67072276590059
118	2.18933265277987	3.12326600053679	1.59107030937252	5.27527982631272	6.88775644483342	3.80449022964378	5.51430357588112	4.78137964138075	6.15230987297416	2.10649649533534	5.50191526211784	1.87713556435185	4.97487815548247	6.25622092243847	1.86187993467178	5.62866643993827	6.6458168172006	4.78275807921067	6.10841418934685	3.81579420400376	4.50181067691959	2.89303457138424	5.40504748384656	1.29035367875536	7.52627941233594	-2.42857609085035	-1.99780593816048	4.34321461725307	-9.23019512206931	7.44424455225471	-20.5661552295558	4.62699267018808	18.4314324588604	4.42360093202765	1.57634838646581	0.552386376451707	-0.106611344866013	-2.61291144957551	-2.94316988988875	4.07705607265504	3.89666877764532	-3.54803183135759	1.61655219602232	2.85981143985161	4.85158287596221	-2.73037385896756	15.1618225565491	6.71542073386226	4.39445546107814
119	4.91494600477262	7	6.96433450539291	2.50561695436057	1.27447275434431	1.11489799954594	4.15094928945595	4.00939926165241	5.6413916926229	4.32487611300545	4.29585903631985	5.36823945586818	2.20612611695755	6.31437364346544	1.61457061715343	3.23098991155064	2.67104900373892	3.91607036491125	5.97175990914613	1.50559352202061	3.3867030858009	5.65634837163914	6.50716951384753	6.0929539539475	13.1308929371066	11.454482462136	-3.52397022109557	6.22301623668471	2.6533515338923	9.67119318409973	-6.1217464578905	2.56568573340705	5.14109835430126	8.98715201531603	5.72049058024404	5.22026483707181	-1.0237026032003	-2.35912954102118	6.89295499788485	0.582962773527691	10.7211858618307	-2.27195520349472	-2.57539791041718	-0.468818951367014	3.46916036571517	-1.17401833109942	26.0292048314203	1.1838449783763	4.96936628119809
120	5.03141938043882	4.94137019748417	6.1795950244496	3.55548161433714	4.74483140305993	1.43531494447759	3.05787427089369	4.09598499126315	5.72526565972297	4.47995333133876	2.17388836010507	4.37008782871109	1.449153240099	4.95217345148207	4.32643505628507	3.60908449007778	4.68480908974211	5.28691336415781	2.69415863483003	4.02677065533087	2.61743169321926	2.04638605509647	2.74435256913194	6.30257435170403	6.26957905145504	5.43667500820058	-13.9144964795939	4.80557469054521	-2.31946188277046	4.2505920235428	-21.7369391478118	3.01179883471742	9.48728592015663	3.81347759890213	1.32033196475284	1.97614203393288	-3.69580696509065	0.0269610703197783	-4.83956804494072	1.16041971967318	-0.481783211536909	-8.82314556852045	7.56474400870892	5.9317674059039	-8.20655090815199	-0.667497868415369	13.7072963405037	1.84547074673034	2.07299514957929
121	6.05482000362081	7	5.96172637980801	2.02524787245351	5.61438756198405	5.9550278596471	5.93336434028096	2.58056802327361	2.83244847140347	2.79778230011474	6.81098747729696	1	4.18819025257567	5.37392090289706	2.17268072799428	4.88448615641602	6.25224585027398	2.23486176341088	7	2.99001194090631	1.97214677594178	5.01598985151553	6.42065303378592	6.67245975978052	2.31368634985973	5.4928938884489	-13.7145298967993	4.18788897976959	-5.261106200608	11.6393566696161	-25.5707883732809	3.05335494676897	11.324288100198	0.724390372584128	-1.99315701861404	1.08082560887703	-3.51571828995011	-0.116849850293318	-4.68100640009061	4.30587538808413	3.35400189000825	-10.9390922070257	3.50260140762612	3.47166462802032	-7.83213397594215	1.93938207476726	11.8198693141484	5.31499176722568	-3.20440165951711
122	6.21311233449163	5.69410313523905	6.77255268975935	1.48056212981438	1.32952005811003	6.9716125336162	1.57816005953949	4.70380467188242	7	6.06798224971209	3.54143168511226	4.6831048872248	3.58729138536152	5.27270865913125	5.08768878905777	2.25233313811618	4.30663802461832	1.86333213623015	2.56762764956518	1.5984716512302	5.04757550370655	7	6.61670844611082	4.51541107598167	15.6466736662141	11.5225011562128	0.144738387415895	6.14436317031233	6.12890493187143	9.19236063234693	-9.21118857947023	2.86331890597944	1.55785379263449	7.18233325707837	3.59401806743532	6.62471878587643	-1.58452538411523	-0.893122590549512	5.53355780972836	0.179872588787543	8.99412846146218	0.651937013571733	-4.46034527761643	3.53586417784703	-8.38739144968631	9.00010382706925	9.34488863451353	0.810819778915062	3.31820368879224
123	3.06446272238344	5.25276750533209	3.50580205183091	3.56992789205102	4.13256529067805	6.75932999299433	6.58443547998032	6.73129132564409	5.66255295791638	2.17753453724285	3.59959296834284	4.68161510522127	1.20470360882371	2.48969071454627	4.11594159338976	1.6770702298464	4.09491308506465	1.4857978742807	2.9480891205188	2.68000820305155	3.60295443193681	2.62051654658837	4.34637826230643	6.91792792268299	6.23067549963961	5.25058163435659	-12.3877572690254	4.60438218983308	-1.52044871435783	7.59977580522887	-22.9858160873101	5.34862262792894	11.7917523591316	2.50617853996173	0.0647507118119444	3.08390191794717	-3.97679219352318	-0.427150579700383	-6.42910384185358	1.08210734975	-0.903185608342382	-9.83813243548135	5.20257737288071	4.50397355551102	-8.25320695637093	1.59730162006453	25.9865131746237	4.07274046054352	1.60525669196522
124	2.42692150622862	1	1.5810247832998	6.36210620217666	2.98256731971349	7	4.16431942671385	4.79618175722715	4.62781512092022	3.21262286058829	6.04230285323187	1	5.67456548902758	4.25986560251424	2.93350719332912	3.86284422494611	1.85304986257887	1.76867222287341	4.70934698340852	1	5.35445006395825	6.39346848535767	7	9.53303537830105	7.03959759582664	-1.79886217347024	-1.48005629514979	4.65301943104161	-2.22576575977675	3.65961011880687	-21.8652521863696	3.0750143319749	7.52032258756557	-4.68664843688734	2.15905308831759	4.77911839470715	-3.06777301430345	-7.12724648405544	-5.66951743342645	4.55122429620222	-0.842320607848915	-8.23050444233767	13.9570496686778	4.85861515444691	5.8719955933179	9.16519503558392	24.4281736421895	3.18011222624154	-1.7217643647172
125	4.32256835011061	5.05542114851758	4.34402919903158	5.45022270817167	5.0967160215829	5.73309383886038	1.82818239943356	2.74921354171883	4.97720107091727	3.80797009949955	5.90404970655429	1.75286189407964	1.1061822608817	4.53171951337418	4.47469499533569	6.14870463658428	4.75208225233415	5.57427331092788	3.54811358077039	2.24157636986774	2.31082550924026	2.5079439421297	5.7204302838815	5.32880074616777	5.15235897602249	0.197185980965354	-7.28996038326227	1.51604706484512	-2.32360398913772	5.81029695538628	-24.6813048119912	2.00382001122073	11.9648036584096	4.80103287716737	1.03622993269179	-0.78043936706057	-4.70976155830609	-2.04895816683584	-5.20507321090113	2.81042261794672	-0.494525488224399	-12.34160518555	0.215868778164137	6.13017784243768	-7.24143532932123	-3.88450275329659	11.5315071189606	4.29676029731413	5.52932631490142
126	6.12287306810253	4.23202099524494	1.42589251770341	6.66028225929371	5.62232107255125	3.95430262817145	5.70191393159173	4.76384960589198	7	4.85189441741425	5.41683797851212	6.57701426384648	1.24918273000662	4.78518419270517	2.75639137503392	1.75278061484119	6.4364227503485	3.01226191177387	7	1	3.23598019063975	1.34799820311593	5.74280798247158	3.84439478882798	6.06679494814671	-0.182778758276829	-4.11414083470319	1.48619190353888	-9.65774613449832	2.94940411535892	-22.3238750284095	5.70115102870978	18.0347673590149	1.24669021417958	-0.862952103204045	-0.552919474218538	0.022849974150189	-4.85781322445299	-2.29074065641767	4.1971620015326	2.46150019689946	-3.58651730928982	1.82199944502698	3.66818255518779	-9.80267013659055	15.6262778914116	17.9530416828866	3.2497711024223	-4.43444045121694
127	2.68824248800835	3.95070744748962	1.04509396007807	7	6.85257431514799	2.48471724148047	3.12337427486203	2.95303931415739	6.31917797470622	1.09466731071045	5.503658615786	1.8685648911531	1.54597451667798	2.15664975910902	2.33081167725132	5.67268521981815	6.57501313666474	6.91217551935391	6.08050511715829	3.30613679192894	2.65490916911492	3.74226934127583	3.06407233280837	2.51854779718784	3.97414764157373	0.966457655308414	-2.68870515009187	3.09154042226259	-7.85207377186629	2.88252258319702	-21.8727160543643	3.8010692739437	19.0070859627178	-0.00560072628304842	-0.698630638899716	2.24180441123644	-0.41044635679935	-4.45675808783017	-1.49786842062294	5.43040409077513	2.56003494320573	-4.26613799377603	2.70620257840322	4.18853843387783	-10.2781796037753	-4.45481774099183	19.8360339164119	1.01833956014893	12.1253487686022
128	5.79352999644849	5.07461314807489	2.16715853729522	6.50940837167679	6.35084554613132	4.78905254057128	1.45129499588757	3.18118615572628	4.96256562266291	5.30745481250354	4.53172749883349	1.65683921159369	1.72471187986692	2.4231861951931	4.75121239583772	2.55921532695741	5.87911776524446	3.83607883369345	6.48675706691555	1	1.55629914221324	5.0959882246449	3.75652929296495	7.81477928614376	8.18672680725279	-7.0762109969178	-1.46466620627794	4.19987970356262	-6.97407515052616	6.98357692586857	-25.5867538575443	4.68553638247977	17.8456127867503	1.370568301818	-2.23324322669995	0.647791657631676	-2.20574054081756	-1.79198204859993	-2.68271844050006	2.72275657532656	-0.125653633778769	-2.44726490430492	0.476246548614026	2.84275757544765	-13.0725752190915	10.2684632945332	1.28705423871499	5.70435247579152	-0.479778917946633
129	3.62471873313541	1.75145809862641	1	3.19158110741516	7	6.66562840044582	4.00920489184433	3.24166190208584	3.89228368555038	5.19856992229268	3.02291108920408	4.55798554090825	2.96052350255353	4.3988551959173	4.79059729464702	3.00547089520971	4.97086078649102	3.79742920148299	2.05007497171058	1.97768382590613	1.8017879147908	2.94705130249988	2.82965621858306	4.86950084506671	5.04388001946271	0.533790932313155	-3.90084345824283	1.94986664127524	-8.81526467446129	6.72424895650158	-22.0825744718188	6.68689864673074	17.4530949706729	1.97679101276806	-1.93799984675919	-0.538581999124077	-0.608859881779586	-2.15013760841397	-2.81700411347513	0.318095730306266	3.64576945695607	-5.0377320896026	0.72147443024868	4.32338741374769	-5.4832402207319	-0.864231469134002	23.2490854269788	2.09195851002605	1.93331645917235
130	6.83703224638764	6.27133576955886	3.3846549893666	6.10493758614507	2.96817540894316	1.24572704276665	4.85160704460102	5.93189151810351	7	4.37596945808927	6.23208950594671	1.22423660625928	1.11133180166527	4.59685922920533	4.54492461655984	3.0604066369339	3.74723691853795	1.65178066575264	4.77260739217592	3.18798770043795	5.02226847038167	6.34366125287072	1	3.73059926363379	1.42098681253254	0.361446249908818	-9.46752909281882	1.7946034517208	-2.03458647147741	6.55315791391937	-26.4461982037462	2.37786728626697	12.124889682187	9.71268096658984	0.26173630388066	-1.32332624453221	-2.12531768288002	1.37523443472226	-8.55845839346705	3.46608281021989	1.82803808377771	-10.1772765944326	3.60406712430865	5.46020052414122	-11.7559662014138	10.8992952287276	15.4346382070431	3.00258420832071	-1.55884634180154
131	1.24726717343135	1	1.49639847415575	6.87973693014892	1.39394055247731	1	6.2875653704675	5.41728224406925	6.32937175917725	3.84170022408407	2.03019729248735	1.82445959283843	1.03837175117331	1.23774876960778	3.49527390636156	4.99560684203429	3.78814738133793	4.41611316241076	6.4917699784575	1.57383466240772	3.62477507282446	5.92364741292617	5.67583371890732	8.69753658515859	5.20782070977878	-3.16720758534249	2.39478201025938	5.49868233807441	1.71682017204245	2.61713195080832	-23.3594117294607	4.09051885042458	11.3495954848738	-3.93059610018536	1.31000157441119	1.5341712239652	-5.30124792829227	-8.08360462140767	-4.04396465681026	3.71308026821583	-2.62132531414393	-7.84989253162561	11.1345990014671	0.337421722960212	5.05410786079573	4.71776309919455	23.0570026573549	2.88404073062568	9.46431346088333
132	2.95046603759517	3.4099227082292	1	4.93816150653556	6.70262298740146	6.83344362836987	4.52104770600763	2.02503855487717	2.40644979563766	4.42331745283671	5.8855096612915	2.56786181829824	1.51408351726536	3.77440965244177	1	3.14054492689637	5.89092960789843	1.99566747488111	6.94018883401638	2.09336793392174	3.899449397299	3.5095558247755	4.62080644459635	1.04878384757522	5.72100846909589	-1.94946068327585	-3.26065460290337	4.82076008185946	-10.6553208556132	8.91885004267975	-21.069320535091	4.65091424942222	16.6292579376597	4.1469013653236	0.0941679343884149	0.482474449881742	1.35096582251037	-2.52733048910289	-2.21484002824278	3.2241502136449	3.3516968043284	-2.3249538446628	1.62047511165862	5.06107347488763	-6.86505965779056	-2.19438671507036	10.8235410884098	3.44417269000982	-0.550298393021259
133	4.7729129885488	7	7	1.91804035733631	6.37529345846559	2.9889092337703	5.39197415685803	4.84187955760351	5.60967849056772	2.58717809301984	3.43300812954362	6.40196469561148	1.06767276534019	1.83283397193825	6.81229905186658	5.81234155304275	3.57796148962694	3.64622998223614	3.86373672385558	2.08976273575731	3.50749119137034	6.36422917752083	3.65692334419144	6.11446152566201	0.928761208107722	3.99188437857147	-13.9949801322008	4.32925852978691	-5.67064616226555	11.2582745635557	-25.5044646657392	3.61994656100405	11.1882341719733	1.34968144836663	-1.50466452506488	-0.0908051145044954	-3.02391956686931	-1.28606973411957	-4.29197347397107	3.94597157541809	2.57676175890857	-11.107562568302	3.21547501932257	2.03019502493974	-0.171636107629934	6.59476222970667	17.5693539392101	5.76810885930076	-1.47570590307234
134	3.95822344017919	6.78161257101247	1.11915903721243	6.69308463589046	6.65220583973354	4.75289360374287	3.61571040702811	3.15410971511567	4.72371807002889	6.40966730094434	6.23062182448965	6.80316418952894	5.22839478139181	4.0100771710834	4.45498998962196	6.7515653220545	5.94715288154526	4.56406502667636	7	3.26181621071719	2.81938055360802	4.28519989494886	6.55759338484595	7.79613329128354	4.75872356390706	4.93728056551958	-14.6771534428257	4.44454473679413	-6.14651397565997	7.70743565738711	-23.7982639890436	1.84490982978945	11.0882468080497	3.28352809242315	2.68390766831125	1.11909296537795	-5.83528162374988	-0.411628754126326	-4.80926956477933	-0.0988011313423768	-0.328466783560367	-9.8108789729925	7.55120065986407	2.3181753165752	-7.66485610013442	-0.46726105414143	22.6972378398202	6.1637800417629	3.5624296199175
135	1.31907158284177	1	1.43176500406014	4.14359488016814	1.69110666006457	1	5.58184172120919	6.8400151364666	4.93323782906007	5.65616841670849	1.21695710966388	5.6354620210485	5.07550942677438	1.83169589499594	2.9955484509547	1.49265138033869	3.13826597289662	2.12661991676678	6.93469888944208	3.94152960647488	5.91873091845721	7	4.02437509981346	8.98577758581895	5.82223564747926	-3.16345014748067	1.82795418620451	7.18270596174245	-0.830402033663207	4.06326574691945	-24.4148745518583	5.23891006481024	10.0551887183789	-4.47508137433564	2.47594296201356	0.865989238108462	-3.33479411878213	-8.86918677871161	-4.90604842704038	2.45978225951225	-1.62138975652521	-6.26213328386094	11.7103617675733	2.08999190075681	3.48046778174808	10.4992452714471	-1.96821525575712	3.69589686981387	-5.84737329097399
136	3.8359600077378	1.86611447705386	1	6.35738162535775	3.87727925959173	4.85323260091563	2.20828278891579	5.86511981833767	1.89678883077297	5.15221759833199	4.57748532040866	3.27389234139249	4.90608844091077	3.13632045511806	4.63184909099277	4.04387536696541	6.71610570694295	6.82628414529594	2.18612610431868	2.35051527826138	1.52573936997115	3.13569437303976	3.28045688584738	5.71840255456359	11.8134745839341	-5.30967712232486	-1.37983578333916	3.06637074581685	-6.0474152948669	7.7644142762043	-20.1863305146211	4.90635461339288	16.8639434889822	-0.291869561159327	-1.50736772953128	0.326765442584588	-3.06805226088435	-2.48489852502346	-5.10365448501081	1.67586317990907	-0.68009122309724	-5.08625813916081	0.446223339511633	3.95306813227003	-6.95193728792455	-0.724801391585736	18.7116454048762	7.56212705572489	3.81718390415327
137	5.39449096396737	5.69815302825611	6.49131382943035	2.32316632476906	1.65359106411067	5.44731700813654	4.37382878989567	3.78764670791678	6.73546883016487	5.85453412138275	4.54311938856683	6.64365622717621	4.14084123667224	5.66446862222764	5.62552545845051	2.24509322007038	4.42863727663184	3.8382185201751	1.73318649638768	1.67554574104328	5.69205832831607	6.59610337374743	6.06616424405572	4.53896340711518	17.2040837441712	12.486547440418	1.46657072833579	6.92071942240239	5.33782900637376	8.29547669254751	-9.52788846995462	2.70256116802455	1.6042631916861	6.61394149924147	4.17384599435496	6.50019238351786	-1.88352168963501	-1.7295265318619	5.91795907921603	-0.645484483249467	9.63680401874586	0.366505932034221	-4.9599342093106	4.32927268586043	-8.3621878469664	10.7054227963926	10.6525761163211	1.03766759092444	2.00101929276163
138	1	1.04083823624261	2.39277864696759	4.73109156280796	1.91754801489869	3.6257893347328	2.18561979018877	6.48025336770575	4.65223218392694	2.75758937940329	3.67021030094785	3.80402340867483	1.40819066286675	1	3.28772302979916	3.45668918897876	3.10825062252952	4.40475265170787	6.99855787896788	2.77254782414914	3.61397079508864	4.32323838278106	6.22932807902595	8.6523088492227	6.33885980759264	-3.03199395971431	1.97951865638643	6.02727632217455	-1.08768024852167	3.9991726025472	-24.2908725575534	4.14329246340071	10.0988957393874	-3.66611478999011	1.60229550194645	1.21808315315966	-3.90907431813483	-8.32418615532057	-4.91917986345331	3.36145527324661	-1.36688503768037	-5.95736897673193	11.6099782475976	2.5614643534676	2.73588297343968	4.04818932208996	22.07173822746	5.2669934772267	-5.80091797212356
139	4.17471318388214	5.37297211068099	6.53161381097265	5.01248970690928	4.13232388243992	3.43802739265525	7	1.48640715089474	3.99346962839708	3.31272392987925	2.93401257666588	2.30082660196645	6.18267720395039	6.14355360668409	3.96240513668948	4.35874206500716	4.23551297073971	6.49011040739174	3.63784907963311	2.02849733907715	2.35800734016998	6.63630978925717	4.79566724266588	3.49028055999597	2.73616013077081	5.34735158219727	-14.356651716975	0.953648001158568	-0.0745959092896396	6.35750239755712	-24.4787899470268	3.30918145474852	10.8798277451021	-0.631014150011009	0.182219803404476	5.35404236964272	-1.75617627581226	-3.15359138897528	-10.3905367763267	2.15188376173167	1.65428254409485	-11.9989224731037	1.56950429658318	0.113951132305591	-7.70028666673833	12.0725233698188	23.7360048217683	4.63636118610112	-2.00015237189971
140	3.60253292576167	5.73035889370035	2.5684638009077	3.82348895477901	6.91704304219363	2.95762291480907	5.35776521927015	5.23691722666161	4.41778861104456	6.38882806753397	5.1112321352069	5.38370196479315	3.4367217167939	3.66733819777207	1	1.39645587535242	3.19149081340534	1	5.19461222891153	2.62736498074488	1.66994839994615	7	6.13747072363145	6.2814676199717	2.78818690607352	6.54414177291553	-11.0742916297225	6.18791346508863	-3.25638235486076	5.58173374293605	-20.4633521683555	3.97610232966591	14.2571975442035	2.70452355017907	2.87224360098058	4.10390448624274	-3.87428470489778	2.68112838472389	-6.71347722561762	2.29523645003674	-0.992268581057276	-8.71084284481872	5.54207790546826	3.45718548279917	-7.31810285147372	1.51035859557676	10.4376400985748	2.01945944894683	-1.09658538012859
141	1	1.13968617446063	1.5127103093608	5.51510972744605	1	4.55018414122127	5.61120369184035	5.09237192047314	5.06461388493871	2.69798801511459	3.14565170982763	3.08539852248611	1	3.13075643123826	6.48039154350988	2.94690701606466	1.70633959784353	3.74716884411122	4.437195913783	1.29214487059413	3.03188882146033	4.59181313699998	4.53434603651456	9.63205996911388	5.22119984635568	-3.04535908710389	2.05347088611681	5.49791229947747	1.50048665860754	2.95357895350964	-23.147918264983	4.69737915763686	11.1517708112902	-3.52145774423707	0.75300500488729	0.632040741493484	-4.88829241246487	-7.48971838752885	-4.08525588364494	3.05166935017546	-2.76976475751396	-8.18393635865374	12.6083277085808	0.982355878953547	4.61540585277381	5.01585662959311	22.631455963161	3.261087528667	-6.08053680111467
142	2.65507343403938	1	1.91594572101476	4.18330138768626	2.23966323514439	4.05304414367256	2.5859853758051	5.58626996530263	2.59147940495347	5.10311246844582	2.93011896317316	4.70783256540001	5.27811065998073	1	2.24051765122979	3.34881544869228	6.40150679242458	4.07878204534049	5.56745623073293	3.31240795057796	4.59431866676023	5.02858239843072	2.51014694694785	10.0970666288472	7.28450810902301	-1.03026519451947	3.37275369245271	5.21634229216591	0.971202652865805	4.93505534967433	-22.7412272936094	0.268403557527678	9.28404798441523	-1.69197230840561	-0.342673403669813	3.95974407339132	-2.17247964022591	-9.67014264375678	-7.72719373963608	3.18374184288675	1.96559282550068	-6.55813465282699	8.77302456915967	6.52473799294924	-8.59080914135471	11.5136826623011	-3.40412370373932	6.50907888118725	-3.39801524754277
143	1.13644057139192	1	2.26746327935762	5.89111908640804	1.8929700834838	7	3.82824295662692	5.61620331849555	4.2197178412028	1.57316747775627	5.06118623942044	1	3.28097700552279	4.58466732169528	5.23784166809873	2.91630375176164	5.44542227764263	2.33605257022211	5.89308720781003	1	5.94088238306212	4.96616495836694	1.48678530538113	8.55525812843539	6.42749512984111	-1.17350052610661	2.2610701309937	5.18111048097646	-0.119018756137044	3.11527830140958	-24.7726951812645	4.61549268243601	9.30316228332536	-3.48558362942549	1.63299260186792	1.49240191528296	-3.42862149627517	-7.5896659090533	-4.85338289403358	3.28331573210272	-1.92143325769289	-7.04636202577669	12.0198642160163	5.72156864871426	-10.6716472982039	8.49300249856926	17.3895215598577	3.74533089442253	9.93117400664201
144	6.92153800234404	4.26578710139932	6.35960435383392	1.95032298978957	6.14758957688341	3.20046346925057	4.92761705753426	5.44495313817257	3.49987043096137	1	2.90992679331084	1	4.92968476250424	6.70895268414782	2.75625178519374	3.47594327460924	3.0149841823344	7	3.77304016584961	2.72544063261676	2.76425971977243	2.11904468884738	2.09540052416719	2.32375578677652	10.8666888495505	-1.27494250820462	3.70753739266766	1.52401889273144	-10.5809769295961	13.2922936087835	-11.0327912536915	4.14480802892599	1.65593353942666	-1.96278077861867	2.48808244642472	2.78306486541182	-2.39962636777762	11.8736050214342	0.121665880435574	5.5101338669298	-2.4569401415615	-4.92998828672878	20.3543484901978	1.18668686971447	4.25567642132543	9.38371588144813	23.8790274030151	1.94959812588836	-0.716592722980536
145	4.58209138417838	6.18337870562199	7	3.2677706924542	1.65564936220882	2.68241286871645	4.69307400381914	6.67065162979384	4.91437428741479	6.60417429534132	6.64615207420004	5.95780257274281	4.92641481549006	6.73668259343801	6.06887680097878	2.52300439043465	6.18776949092413	3.65072071755513	5.97758733362977	1.15400622109006	3.46133656631427	3.21419733937008	4.82863619668309	5.63924322798399	14.0334930777113	10.3775156869076	-2.97435164050492	6.09602294306368	3.52566267983977	9.36880718007453	-7.01709446820757	1.6751148854448	5.16805998708044	9.26074962935198	4.85434339965244	5.57324297201806	-2.05071244705121	-1.59530226130168	6.18161736814424	1.20060087139851	10.3923035686805	-3.43447408673602	-1.70337168859955	1.49926781846172	2.94988968074574	0.432889791133363	24.968384109285	3.67783587568912	-1.93054860839169
146	5.99114612803171	4.64024102009487	5.64026150317092	3.11020540804103	5.03625916586987	1.87777154854937	5.21643002787221	5.30164871738489	6.28358619198137	5.61415920625356	6.78457025709176	2.83436345481633	2.42713618683094	5.60396055929704	1.59543203261037	3.86754813778451	5.34248076552904	2.07809626345095	6.00628503449127	1	6.78174052742602	4.70356610026905	5.17921343994165	7.95032927875716	2.9438703169102	5.44876243953067	-11.5809902591917	5.39265607254257	-3.37041835454476	13.4574116221416	-25.6327980508568	2.97084722266235	11.8224595269656	-0.31700451259271	-2.25498594223075	0.781009502272252	-3.43695479790885	-1.96554865488828	-7.68817971813329	3.27778003994372	2.86250451205134	-11.3984906644048	4.1755510365485	0.70903303935662	-12.0332774816153	-1.397081986733	-0.0084783696365725	6.55344162580138	-3.17216465251543
147	1.28575686712768	5.15088233205273	5.38554741984452	1.95878433091973	1.35222814117194	2.51085248798354	2.42149409722052	6.80448607030851	2.62544593726791	4.03832314378921	5.53829899860308	3.50395015209634	1.34684655129243	2.55980602054739	4.23354152476958	5.50111251257823	5.43101756593664	2.98735939238671	4.14158931064813	3.62385929459991	5.06896933458289	5.52843335158983	6.12123784427553	4.51283587899572	16.7061413540467	11.5970773394244	-0.362916928146864	3.69377559705371	6.10008247840037	9.31233932177571	-9.04793248312299	2.21381630368144	3.75786799701409	4.11937841141598	2.30369622882808	6.3673893120762	-1.28729920903529	-3.34364919749716	8.2154516603079	-1.27447266696904	9.61318776065126	-2.13149142193678	-3.82224224127756	2.6197531856244	-13.4830866996264	14.5924081819107	16.3758715026046	3.19093458535115	18.7314561564411
148	1.34273699041557	1.18113387351035	2.53114654663438	6.054131280247	1.21331315133909	6.75119449875543	6.87255963524609	5.58103051702897	7	3.31355829538347	5.01300701072474	1	3.43528102347251	2.00150860825602	6.31215239801805	3.46320492587104	5.67778877302961	1	6.40022914928977	1	6.31635529441904	4.90368878999722	1.70152368485979	8.6451732857203	5.6800687853701	-2.92088943523745	0.80428325162497	5.63212172781579	-0.916560515165113	3.21995948877232	-23.729530376782	4.23525527244101	10.3002341309676	-2.7628188554335	1.78107992114183	0.709669224499212	-3.16994290715647	-7.25473436859782	-4.41017862414107	3.93042862281408	-2.56629298569727	-7.23736143479304	11.3941770418206	6.31277423852111	-10.6874303993042	8.88885769553664	18.0266131439471	3.73424269196714	10.0466451705076
149	7	2.49573410195586	4.78577604499951	6.53661396465891	6.57930482874345	1.66158800439708	6.83728778635544	1	4.70639260495174	6.09702210580429	2.66856668803685	4.20788819541954	7	5.87269955693886	2.61656339508433	3.24602645563018	5.19223613500276	4.76293266326854	6.5262980306149	1.48988384873779	1	6.34123701102372	6.56740678838049	3.91166497391567	4.34677928227071	6.75333719633884	-11.4060172519458	5.15167087688651	-3.60525102520207	9.71697561067725	-24.1563754745083	6.60771212553766	10.9973603234095	3.37985089467678	3.93606281331372	4.50660531121977	-4.74862054648418	0.529829479210489	-6.74461899589458	0.988601577479433	-0.350238706610039	-7.09295377746568	5.28468679610053	4.42881497991791	4.82071018032799	15.3001564527606	21.6801894376432	7.78748241531701	-2.36103857147058
150	3.04997084167182	1.88347916307075	3.77493912730177	7	5.2540460082438	2.62151883820168	3.41913607300426	5.9321984828031	5.51710341550522	3.26064019647898	6.57405067835907	1.43522900732746	5.86508220369373	5.47174938116729	2.8556644461452	3.70801409090162	6.8796815961172	2.68020338959374	6.55146382834984	2.28379808389382	3.45536572480516	5.65865726971766	2.04626790979814	3.10133329876924	9.16527351998405	-6.2476655832114	-4.60280836470898	6.83595490831074	-3.07796071082615	6.16574968500285	-24.1195827397053	4.16254289683772	17.258863707965	3.10544194602127	-0.326000525956096	-0.610292911371584	-0.732869987832795	-0.754998604675919	-3.49904196559353	2.06288723523147	1.5220102203611	-5.11169688319818	-1.73956223916694	4.70805269633461	-7.26587195342892	-0.656882418820136	-1.74253942247437	6.79363370786761	-0.477879734495216
151	5.72265038625417	7	6.4172018179858	2.33749378844912	6.35973121424884	2.22264106482489	4.53673212163608	4.38514021666058	5.15052252759587	2.81286463253752	4.00147090258805	5.7110178890587	3.81296423521078	1.48207739530064	6.27207242075673	5.76874119274343	4.54819556390975	3.40739044950776	2.93218505972155	2.83858398340187	4.28957637405323	2.14056525213724	4.67854398222631	6.08336116759364	0.895953226615226	3.8954515116419	-13.7863492532403	4.4516294875771	-5.5265218058983	10.5987839577888	-26.507522989644	4.17116084984367	11.3624581990568	1.55173154264095	-0.630207480586245	0.701414941544701	-3.6570246567077	-1.15443263875683	-4.81658951684104	3.95431627523305	2.7424653269942	-11.8974792637116	2.53482510341774	3.04391775743881	5.73149058232874	-4.79371975550348	17.3426928136696	3.72880143249619	-5.44603571761882
152	4.71248888025377	4.22891660583759	5.90036795716411	1	3.7416477434937	5.55302298088945	2.73622480765667	5.93614076683493	6.91126506450459	6.96805610161445	3.67283491545972	2.34376243212453	3.79686241972037	1.69342495908324	3.09557487033221	1.46815400901128	3.14867410858831	5.93729003331418	6.37314141199869	2.58654194580857	4.66452337094643	1	6.21546214313388	2.56644519313348	1.61245282656964	5.93073498006746	-14.7644730733069	1.07601433256661	-1.94522891666575	5.38764888902967	-21.7327061152436	1.0945848101224	8.87505573124016	1.46371610535095	-0.853775158874829	7.46286820957195	-2.63848410753933	-5.00092426574226	-8.44879551430937	4.64273094025593	1.57119521688081	-12.4546786903744	6.76116413340051	4.25052672805554	-6.91330053989395	4.74444362813088	25.6436721392668	0.492426207903876	0.772172900457846
153	5.80616021521295	4.47169930115654	5.74455911491984	2.91163973680202	3.54604865029557	1	5.59290732488285	4.89568759038329	3.44936993206599	4.7121129345391	5.22991245222087	2.74945496446306	4.67772223368535	4.12338954510821	2.47020663438644	3.05438860111653	5.48741548826573	6.50372272584381	4.22580358542779	3.31049632065814	1.14836721032897	5.50643745549336	5.14025289985132	7.99967055277141	2.56224628687893	5.71808994092101	-11.7792442095131	5.23923512081097	-4.06448262035583	12.0379575486154	-26.9005487679084	3.93513434354221	12.6803806279975	-0.712335701078851	-3.50450851378038	1.59151717225448	-4.42822717384947	-1.70650466615591	-7.82609976308203	2.60761867821741	2.46826530030165	-11.2564559404724	3.88411424326765	0.782779268738848	-12.3904309284477	-0.788976939607394	0.195618409229099	8.29347665290677	-3.10307289283627
154	5.42432171354803	4.28412835223559	2.27044311779449	7	7	3.37739343388083	4.56435074749237	4.42363648899027	4.64659085522729	7	3.17853965125188	4.39867830038213	1.27442178856463	3.74231810306723	1	4.18517153855081	3.09719521353731	3.63014064259045	5.38778657525201	1	3.63349418224345	4.29117248561494	7	3.3087994351624	4.60887756526086	0.619777144290183	-4.05672757244408	0.813325792548818	-7.51742391857661	3.62746541582534	-22.9911716491679	6.52583505821707	17.5635907972913	0.999553275156813	-1.54918226599496	-1.51782056620051	-0.138158640600752	-4.48038587132596	-1.02667420186136	2.33976787628744	1.14469427304478	-1.82599387410285	1.52233320281813	1.89853151790841	-7.66943968349605	11.1897990561285	16.4647345651101	3.64236666644866	-5.31458945932933
155	6.14944000319776	7	6.41593840954337	2.0909931876181	7	3.49951428279694	5.91571698787573	6.5672280508457	4.2028333170138	2.44948115360663	5.09003567359833	2.84417725240955	2.09727251079279	6.63109520831552	7	1.72469260100427	5.34042548965952	5.296262503694	2.05879127527993	4.84551712622331	1.62903587524216	4.14492844955152	5.97793422166766	3.52068052944151	11.2359829516424	-0.953600379693375	6.08146954975802	2.37846246356723	-10.8711601964364	11.7127989504201	-11.3075975354456	2.40764011038554	4.25443493004263	-2.11649275616443	-0.438608641882189	2.40340656918733	-0.958404946138894	10.3196368787084	3.01249196959502	6.02248600090681	-1.2011966611799	-5.60732642986689	20.1387264599758	2.63052793183352	-12.7055646839847	-0.320942493972042	20.0889224486627	6.31242740986892	-1.11447521073567
156	5.41905489432945	2.69838554609395	1.90117691589707	6.20767549553777	4.35117201364337	3.88079586777043	7	6.94227544639247	1.92985304533889	1	7	1.56141085113439	3.33040421805049	7	4.55006232179469	3.49507324971907	1.57004264745888	5.841760385609	6.96675883894046	2.31105337742031	1.9005523930015	5.90600224936755	2.87757093057248	5.47626804913071	12.0834009254411	-7.99755335648288	-1.33852363412172	4.72292948901749	-4.83948539132266	6.65579382601027	-21.0447917189751	5.59847153744519	16.6664793679153	-0.145831468352481	0.499803159226518	-0.589935622265618	-0.715084155293025	-2.75476265854231	-4.5335968140806	1.59086946679823	-1.81357162532609	-7.79129327941888	-0.410501996968035	4.17217904606496	-8.3351228893404	-6.94107111036244	23.8178003952117	5.01696291534153	5.08763071962255
157	3.66613202830289	6.18001899158593	3.58097983529764	7	5.31161440467628	2.87687248399661	6.59506341281397	5.56389433290516	5.50181928537884	1.97446402728449	3.45344706936322	2.1613179275801	4.36069182309643	3.54930513132499	1	2.00508772034331	6.81664020319686	5.96545710605706	6.9177066035394	5.42785452641196	4.89272043310755	6.12981114500489	4.34613260729375	4.93073965809874	5.69039734000904	2.16969452942313	-13.9260539210871	3.37018275934686	-2.27417254803577	6.16200326536613	-21.9287780607173	3.93085692113596	9.29422855231592	2.51406042897531	2.85339839740194	2.91069269087573	-3.27884353376234	-2.38404587635219	-6.7516304111749	-0.112237970131952	-1.50249586659132	-10.7926501966157	6.9239819214366	1.15928784946574	-8.89996863093002	10.1093013319414	21.7133724747586	7.47688615812114	-0.759841328644858
158	6.70109746725889	5.45130628217055	5.12872245536085	4.66842942205039	5.36239852624682	4.7197931727936	1	3.99915768691273	6.80267809427893	4.56571222722078	6.71676962037791	1.27151781966474	3.51598451166612	4.42079098704045	1	4.98155004371862	6.36806262606123	5.33144531516962	7	1	1.37846579522539	3.56302286524315	5.47069522472148	5.77808699026578	3.74491338795121	2.12095549470852	-8.45697392930666	2.88563665151845	-4.42546832110468	6.24407731152151	-22.9997133851293	3.82455215722253	12.9765938885796	1.64542957701376	1.35727546412566	4.84167771084379	-5.89761982442279	-2.44037774234245	-4.59039090469321	-4.09787783219941	1.41985284033434	-9.22307465900841	3.39518961724399	4.67850651056056	-9.2033491060873	4.41057789178755	22.8753257824339	1.45905276910167	1.45220675261465
159	4.73407287617636	5.91914458416027	7	1.80160261366629	1	5.12053956742998	5.27962980058671	3.55669483547701	5.0528910531382	5.70598067390423	3.57071897563666	5.06796815804836	2.95916083077079	7	3.42342276133821	1.57515804236397	4.98329918700539	2.91245659339729	1.36409848664656	3.067263549539	5.75309929119739	6.58592080656642	5.70510259344918	4.83254065647545	16.3369229438353	11.8237462195419	0.643015532654934	5.79770426623143	4.89319620009523	8.84697883564117	-10.2045566562924	2.29763963664661	2.18503600757392	6.161883316371	4.26755613204986	6.5331294164216	-2.33306179571663	-1.9160719398402	6.67051935579563	0.395727711627477	8.80502446736948	0.00134323672710135	-5.31359412140881	3.32338955008482	-8.18432850388944	10.024579347513	10.8435310197587	0.0373184351706328	3.19915142862714
160	6.12483989540369	3.54082345429916	4.84041008887644	1	4.23896395830195	1	3.62330458938696	2.96614884453297	7	4.86506206998015	6.49224713211185	1.22120150882399	2.68446086462803	6.00708746810019	1	2.7984619510644	3.02176868667717	3.1093831203134	5.04169528550006	5.29638503507176	6.85154857662631	6.67617496034089	1.88673957499722	10.488788418578	1.42040819539196	5.2909124842652	-11.8950778942941	3.39047377786058	-2.96429013109033	12.754163373963	-25.8219313887629	3.15609016979907	12.9578147781503	-0.707678223623996	-2.27606994507589	-0.557380711563158	-3.64120925846618	-2.45471366322352	-7.21220638964583	3.4826743610642	0.78873122134051	-10.2485025580399	3.88205063152572	0.940120278918388	-13.2543894782588	-3.13866518901679	2.50792689820259	2.86315594454984	4.5297262137024
161	3.15472558180725	3.59498560947049	5.33674153521725	5.24296064991841	3.81973669507016	4.81999439055901	6.4299670580498	6.05132957942469	2.92196989455276	1.69456854366732	1	6.95895840093641	3.34528995433877	5.0754956343764	4.62592158973583	5.97283805660858	6.1356771184347	4.28435697901173	4.83909725334563	1	5.80810413799487	2.43734229026245	6.82936014701872	4.14882754915457	5.70669772271251	-1.22183407370639	-9.81520237618773	0.861426082644495	1.16095187707481	8.88221577938362	-25.7382807525936	-0.0699670229831337	12.8268984733703	3.80393246066217	0.263540715124284	2.20585990181034	-3.64740192685508	-2.56191912797353	-8.17593093989491	4.20757433027723	1.57250900693995	-10.0410304839497	0.986278138301191	4.89838721551977	-10.1487967955231	6.31077092395445	18.8591674447618	3.67718768822376	-0.395058931183178
162	4.94454808152869	3.29595779075206	1.75940426051451	7	5.4829754528149	2.49740955816713	5.89521876447829	4.1304853672108	7	4.40158848514946	3.06548245347012	6.77967457332802	1	4.06797062253515	3.26816014591801	2.14719143863138	1	3.02040414265442	7	1.09196295297833	3.31648524668558	1.52127007291074	5.18524531452925	3.63336208626548	5.75067954005312	-0.58436759774075	-4.99539055075409	1.75653233199973	-8.70633006057881	3.41770903523541	-21.7269562724761	4.40702499590152	18.9017202528487	2.25170244029559	-0.703345939028959	-0.669117058824202	-0.0306548190898675	-5.21562650177138	-1.67386698575461	3.71150731482369	1.03596771518941	-2.65321810335916	1.93936369180176	3.28212795468438	-8.72768902765378	16.6507427664971	12.8646751975416	2.811320382023	-3.89923166655043
163	3.38956492510643	6.35236405018758	4.79327309502768	4.36628503268635	4.18252085273145	1.46777371090035	3.91675550765786	4.16731551812142	3.93275390281388	4.84138100520378	3.56505183671495	2.1381982059133	2.283595304407	4.42223538976725	6.54482077151828	3.60834847981063	6.41931816965243	6.08634504536975	6.7307579835405	1.0889055388125	2.63691246054128	4.25568734363371	1.37699392350521	7.03645606054025	4.6938669468994	6.27761009924952	-12.3364453277394	6.19442441106588	-2.74270150739045	6.06662005395483	-21.8377518916841	4.16077949697883	11.2687578469799	5.02242354884949	1.66997321916219	1.07611592502505	-4.23487543082408	2.23312327071082	-4.57295915416801	1.03872181494761	0.947708701880785	-9.92203857677151	7.45539961202239	3.44054698075633	5.83831261772136	18.3683205830717	22.4049767758426	1.82413004316979	1.3329647785057
164	1.44231483448195	1	1.07436318599322	5.87542554963728	1	1	2.50779423619515	3.3429162331509	4.7375598128085	3.67967713569125	3.10795772611072	1.32753830961987	2.24948378285858	3.69062281324179	3.00213523553552	2.75981328844025	4.17691026809904	4.41223687173971	3.87759535630011	1	6.3648917415578	6.04995035907413	4.86728135179282	9.45738527046358	5.32141821315376	-2.75647316401233	2.86887388514465	5.89363482565347	1.99478907472819	2.98645442150656	-22.8240954731368	4.55873622950512	11.1943064649303	-3.65631830468713	0.947492848471991	1.56586108431255	-5.66253771758818	-7.38505207240903	-3.73835566159467	3.59551848367264	-1.28584141575357	-8.16534143643779	10.9581252506034	1.01057354517149	5.07522293088922	4.53275805095548	18.7349970122063	4.43733975622108	-6.01590034446401
165	2.6016814597578	1.26993676664929	2.9744294505508	5.08223699725283	1.74971801569442	4.84377862645372	1.46292773312595	2.45425310718874	4.07635091997531	4.68982180336529	6.4097627585193	4.113872069206	5.54073578508559	4.38522621809702	2.47054145038288	5.93487730232111	5.56814466870381	3.83263103285636	7	3.20161564040259	3.34883431014035	6.19303536696329	6.66754030499376	10.3049449873941	7.58843360783515	-1.39794651847535	3.19998692856449	4.98271416059865	2.7799740279872	5.19050655247797	-23.2852875507686	1.14101285795438	9.57005946002069	-0.689622724001873	-0.68607643233679	2.82257541894234	-1.96291263778593	-10.4031413132957	-6.65313427345105	3.52569938646544	1.80528484745696	-6.46400006207731	7.63277049882211	1.04132738720429	-10.6876497791676	9.9667509890615	11.0445765810628	7.09798162654199	-4.63722930639319
166	2.19737456900503	2.39808216085344	1	5.01004529278638	6.97784408716458	4.39845552388793	5.91873542218075	3.85596941872915	5.63452489242796	2.53578862741213	5.3640508724967	1.63430051317584	5.57556678775643	5.68993537956426	3.71359578876379	5.2594678472327	5.82753344472739	4.09887887178048	6.90143807800018	3.20292730003836	2.35764718901349	2.81161636314989	6.00133644142023	1.57770838526289	6.68361555823821	-2.7449066833849	-3.1801645542188	4.13222436336323	-10.4353258157905	7.13844132479569	-21.5276458591276	4.06329082596508	17.6950995559919	4.23022813846271	0.332943171245815	0.179929577098791	0.0926300054738141	-2.32388384192187	-1.89085855982285	3.71091227507215	3.9081962532859	-2.63275220152837	2.06325423251117	3.79386530087211	-8.3632176079901	-4.57038795230478	15.3198450500806	6.33714896276848	-5.51595275753737
167	3.95790753822862	4.08588491255573	4.21434892772567	5.69016685378906	3.12920372714369	4.39653911665845	6.53761894154497	1.37643027028032	4.61220295012631	3.43096083524372	1.25295322829973	3.27161464119741	2.85119803827425	4.72710626128869	2.89378465331196	2.24852764458087	6.05911879799229	6.06810609288238	5.65730516142462	2.71767982383771	5.66687992563759	3.30886474999048	5.97642518411548	4.64251397868136	6.44985291812519	0.13416206712725	-10.158724753414	2.13403744033075	2.07663182408753	9.52860977568651	-25.5972249424896	-0.0845111638810708	12.5404109074858	2.89806907211569	0.785571036373263	2.89972497580474	-3.92086924190197	-2.63921345875391	-8.04881669065851	4.41345301312325	3.05726824841188	-10.2283818032352	1.47073602948567	5.33745396124366	7.39730245860991	6.29353990736845	14.4964134449259	4.38894144329319	-2.14463765612981
168	1.68944624380813	4.05527354655748	4.33429270739114	7	1.77847186244084	2.0359549390393	4.93591582701919	6.52014102049113	4.05035992554629	1.3799305815501	2.25680200112085	1.9550714613224	3.52432686780171	1.52880848492296	3.58634561330262	1.82787505085612	4.33656542329732	2.67084445541944	3.27545445693209	2.39701156901738	1.9110503112877	4.64568059955809	5.94222532147793	7.02390675964763	16.300162732845	9.25808489759307	0.69089215054828	8.9936501042253	8.35880377278698	17.8673836626143	-14.921762013682	-0.479929239654808	5.0696088257712	6.68129001159408	-7.22731918652811	1.7788846514199	-4.63148819013353	-7.11417154443333	-1.02493576763671	1.66570301490617	4.20695298638171	-3.35273814087046	-1.06125021932176	1.2353538644019	-8.69316606989507	5.23116672687329	9.71733188365846	8.88021932399913	2.33124802948873
169	1.39020265207461	1	2.18040399729636	6.57820345905733	1.58168401402152	1	5.47408244845677	4.62492074388081	3.32641547775927	2.24163098506237	1	4.24550416984621	3.55759772243908	1.37268415092093	4.42033819966695	1.6247236904877	2.90552128062165	2.94277115160648	4.85566425131989	3.80606633379704	7	6.79432606816781	3.74419446858725	8.52354139963294	5.89668284470938	-3.91483630958203	1.2766750298326	7.09001291536004	0.0446765980426831	3.61713064119498	-24.2089000027532	3.91488963864303	10.292341188824	-4.3247857196096	1.23389375992991	0.690884212311527	-4.39399066534283	-7.66578811617542	-4.96735048712599	1.61899900389325	-1.60554642260417	-6.7095692532404	11.9553438302333	1.26952688229465	-8.05137301543666	4.46821718090204	19.2941412971624	4.47971178194991	-5.66535493051756
170	4.34389701030861	6.93621161876406	7	3.12745881784368	1.15891929028807	2.89469403696664	4.33628771587335	4.3320731575107	4.22187944891029	5.97115475846496	1.59514571497338	6.11424855933109	5.13912617502936	5.16577372399624	4.35621684729418	3.14333193562516	1.27183565154443	3.82815468495238	5.34938095824573	1.85605995318254	2.85272620556298	3.53209711026391	7	5.97567642148553	13.7552262394536	10.846752321186	-2.94014932375364	7.23158985798932	4.22168329332848	9.45750374709477	-6.64174854145612	1.42093453649689	4.84032757031235	8.57009386600189	5.45257831840118	4.99611567427095	-0.567020144378979	-1.81349315077012	6.52004068740513	1.46072676466681	9.39724887935222	-2.69633025537735	-2.44041867313371	3.95218634218642	-9.33666694025101	-1.45729826343844	14.1288719521955	2.19086430267757	-2.7047395699349
171	3.17077283614179	1	2.18275131069349	6.30893483907392	3.68224879051693	7	3.94699810245744	4.74741649617441	6.10002986789425	2.82288862716261	5.37124211040982	1.321074951813	3.30884038053774	3.07910890527532	5.43634009399362	1.29283251664053	3.9395274031633	2.01308453210199	5.02688719486391	2.42070182902586	7	6.98552745350139	6.80400494748553	9.76030564329565	5.59313907803576	-1.83524603877337	-1.33532274982612	3.50929116586677	-1.5770263821992	3.21885713837578	-21.684665685917	4.27365654815848	7.96095863555718	-5.32883174334032	0.168593064825027	4.61511952741328	-2.59350844478814	-8.25707248125311	-5.8289205780054	4.04943656620755	0.687996710406847	-8.38805355715619	13.7292986884687	5.70866569535754	4.34432559732494	9.31621471060032	24.2667663340201	2.84703068322467	-1.93599631464658
172	7	6.21566160875454	5.39944056223716	5.33980197522188	4.73736723620906	2.91716503760692	6.25861679404067	4.18215520098011	2.44850727900412	3.62806643844117	6.59596658489693	5.93376816514297	2.23293712380163	6.63047451683344	2.20249840607796	1.21148480750782	5.74922192483277	5.59834526279992	3.00549424297095	3.01820132982563	4.19959841003787	3.6662617117983	4.25905879549218	5.14798954750402	2.89300696942399	3.57024638750112	-9.04264663367227	2.5202595018187	-2.17689340264307	6.6933664789413	-23.7964248220406	2.77844657412396	14.0244900756541	1.21736723670541	0.993648345665359	2.73766652172561	-7.15682142077413	-4.28565365299897	-5.04921322318344	-2.67670923814401	0.723286217303218	-5.86131964667984	2.5277988609346	5.38038231738046	2.90039674254404	12.9022488900209	24.4370061481927	4.8524204391684	-1.35437728105276
173	6.87662356421642	6.67138404110461	7	3.71021421948961	1.32545703126296	6.28997931185812	2.0274217684639	4.4574194135736	6.32323633633311	4.51556100430777	1.82050867992903	6.59238831794464	3.65572497769315	6.96245280310469	1.81493978281834	4.16271862462867	6.69690848023837	4.09565573476593	4.77620298076371	1	4.6053278836076	3.48641370665771	7	5.72584527645427	15.9347375045759	11.93695530158	1.19637114009654	6.39463063211985	5.47310766151018	8.59985274074423	-9.82585358851918	2.0641839525654	1.87899947893961	8.09914283332651	3.16418808440959	6.75318805858121	-0.907614957065129	-0.59260078074402	5.15267170681871	0.102482915015188	9.33503717713045	-0.436918193190696	-6.47441803105054	4.86235118143877	-7.39567605582992	6.45493878320029	-2.61713673345231	3.25494307628669	-1.25618093464857
174	3.45562914603638	4.88282059245959	6.66801296481334	1.35104301233427	1	1	4.85656741706929	3.41084160239622	3.85135218935745	4.30104884014226	4.65385783514358	5.65314706981365	1.61884747780524	2.55281672380273	4.08507326521813	5.18517557309413	6.35875220210813	4.47743343567612	3.33753498732225	1.51288597434482	3.06964696931709	6.19636953475704	6.24164414831933	3.64604018311576	16.8003257910415	10.6089389531345	-0.566942725749382	3.9936597262456	4.69506807450014	9.57646012538915	-8.54087903640615	3.93580315512743	2.96238425721949	6.96318219874939	0.794701913692335	7.71757158336877	-2.09326440565332	-3.3478349788492	6.98205128250632	-2.43255037305544	8.84042548568685	-2.50892548176078	-3.92055847079209	3.32949091424743	-11.8286370255258	-0.273452507396635	20.6600906363139	6.56554932231202	-1.45136036933214
175	4.51412780060454	2.47728341513296	1.20054494440681	6.19309591237666	3.92064446088127	6.06793425883819	2.37297856261283	6.44547474360308	4.53797729293913	4.47026260635933	4.94478318301613	1.83563337811232	5.24194817709416	2.41335978686334	6.98557257055179	6.03980741718026	1.16387636354779	7	3.06057317038142	1.99960427870814	2.0934244220781	3.07885145769966	2.58486158163534	6.62379370266166	10.2133255296771	-6.36536491278151	-0.756948499119039	3.40502054739252	-6.68528853360465	7.71310716637919	-20.4498366748292	3.88010285590374	17.1073477499562	-0.35535224923028	-0.437884513138513	-1.65260322686894	-2.59879607629009	-2.49824151377109	-4.58646069654642	1.51110908354202	-0.22934562378409	-5.08860161958074	1.03003932119116	6.11779220751792	-6.89075442017247	2.5940024901467	17.6072069285089	2.26036145052769	3.11283005771062
176	6.92592002064108	6.37545153059292	6.83628213305357	2.08735260288151	7	1.4697129398386	4.17092854761531	7	5.83465136273261	3.05687035247928	4.16343335718248	1.84144084210027	1.50211492407748	7	3.37733112463286	3.24967868829741	5.46832855564509	7	6.92087632545936	3.086970313125	6.19008784044304	3.99639461791868	4.67493386758655	7.82945948171364	-0.298934147024181	3.2032240902969	-13.9744476196056	3.91495095916996	-4.58625802442631	9.23097355342166	-29.8439863647486	5.41738331005905	11.5469517607422	1.03606114877666	-2.34111530888	-0.806431434350947	-2.40755941244658	-1.07981681236669	-6.3480953412636	5.82156443850764	2.36457185293542	-8.63846837775431	1.3683819132573	5.3326970326017	4.50572410127753	16.0335414526722	5.15661821760901	-0.494903879968474	-7.47343731270957
177	1.2558329581882	1.32430720723485	3.75711892966097	2.76387344548195	3.87360605763582	4.65804956646245	4.77776578195923	6.19918713030836	4.45803986911741	3.84925987479043	4.60578187160758	1.9324305562103	1	4.1202039819988	5.07103514500651	3.83838931795379	4.9063589371875	4.82090157017322	1.00798080589238	3.558267296603	2.48207949038348	5.82454446267048	5.90733556373301	5.79427160895398	13.9306304450607	7.83501606647144	2.98346600072678	5.17103758258689	5.74833431594712	17.089470702968	-11.8310737510062	1.2698935139902	-2.13375076473219	7.16836201303519	-8.89127765416045	-4.59139930832689	-6.98241791897947	-6.9289129853869	-1.72829041010303	4.84544133169752	5.32160574861933	-0.138747817122594	-5.31904416378888	5.5082417555164	3.11989433194697	2.06112740156495	22.9404619776829	6.24835248516698	-4.9317251243745
178	5.46365116565582	3.97720840337544	2.31884729921181	4.69103933639871	6.26937664087419	2.52224149042026	4.75458159542801	5.44978526825029	5.68896473024825	1.25692697917613	1	2.2365923034502	4.76460588612205	6.23563129034482	2.11531265822546	6.28144744355822	2.84142757076496	6.24899994583658	4.3592968475405	1.23018754670808	3.61195061006532	3.45884673325587	4.89681145880186	7.1234308520762	6.27712731635193	0.471147310452199	-10.4645231013726	2.40774393196973	-3.17365338309241	8.3672557346957	-20.938630134212	4.65627053409397	13.4732906086415	0.111511187111409	3.31429862383501	0.752700172151813	-6.71778925690108	0.360484611857324	-5.56936783238812	-2.90364876552231	2.05755053829473	-13.0005728586882	2.33880176277239	6.55255574524236	-12.1611512214216	9.36003320938207	22.878685392154	6.5145126774612	5.60337570623535
179	5.17646691148739	4.21708582426466	3.57083627410768	4.98902224420833	6.99477975149779	3.77541589395132	3.82007568510232	1.39700956419526	3.99681598775465	5.63595338638375	5.8926153248917	4.49766831669492	1	3.39953212602788	2.11307524760527	3.85331175981545	2.10881191558888	6.98397054295239	3.32121576758028	2.07189186684588	6.22462268820745	6.41230743994195	5.49986249290401	6.77360904484374	6.85828745351919	0.810915803234272	-11.0405915101524	4.32651385277928	-2.36624537142945	7.09225420579964	-20.280324131931	6.75066775804426	12.195875699609	2.87126133171763	4.24844522100966	0.0734671526330536	-5.16909934810858	0.651013613579916	-7.56060520962838	-1.59813445146438	3.23784951863827	-11.356597183871	3.48610798630324	5.20714287926378	1.50539600953963	10.2859016383098	17.6282006533181	7.90910237777341	3.84461848977749
180	4.37856941622583	2.28195540388521	1.95780988570432	5.8374537783105	2.93009718965162	5.68727165839383	6.17126767195377	3.95293489845123	1.79747568842976	4.80018943837026	3.8800241666622	1	5.28711218570622	3.28633687873309	6.75870796941495	5.06847498937781	1.65055090417323	7	3.17488170723967	2.35656272700681	2.47244476116158	3.27102251681675	3.05705734913276	6.11801799863984	11.6632310953046	-5.49119896580438	-1.19823720859638	3.49820130057786	-6.19615535275382	7.67697243276874	-19.2562232566064	5.02637147309965	17.4280722954314	-0.168887242925308	-1.37333616725247	-1.6235527209503	-3.22818212850504	-2.31220830757403	-3.76281867314732	0.921118443632987	-0.395242845494783	-5.39241117964913	1.23038915848114	4.33514104450472	-7.58954925383979	-0.985157948042436	-2.30933417853884	6.80717439923378	0.88549975282332
181	5.01191653401075	3.21032065884783	3.22759679139519	3.97986239785918	4.6170166258076	4.1805798183922	1.7441828051792	4.23429720831526	5.81699136705808	4.02841295361419	6.64618846572403	5.3213116357918	1	1.47554827914188	4.73098725763969	5.39805063523977	6.20054638386501	3.21378747290201	7	4.61492652903851	1.95188988394464	2.92171591705725	7	6.66234975677961	5.34510318280545	0.580774451640548	-7.3692088273768	3.43729560834253	-1.14319909973224	10.3118259618518	-25.3034022072421	0.167901811571797	13.4807345492863	3.69085192147466	-1.83538837651323	1.25979846508793	-4.29979534202526	-1.44369378105581	-8.0967637130992	1.45409303855048	0.745263742222305	-9.33904887156117	1.32544020049284	10.3430789760718	-0.534789394629571	-1.06148785451711	23.5445394616416	-0.227783186872993	17.0158615707207
182	4.71032393047766	6.88350751741085	3.55738474908442	6.3642876613786	4.06147190847629	2.63852247913177	6.20761764405104	4.49362308855058	4.43423904579482	1	3.75599222125398	3.33038085392661	3.64609030665863	3.89057397651947	2.61487265685044	2.72828997491709	6.30804148526444	6.17433310759661	6.70828396832655	4.43593147284891	5.34323255409662	5.43640254849003	4.08817537544183	4.16790245229052	6.94099558552241	2.81483099231549	-14.3952638215639	3.55843978125075	-1.5914674650824	6.5217141635483	-21.9853722656642	3.79523826005088	9.43406609192406	3.26306382837393	2.31965228144872	2.22068114255754	-3.26148086518072	-2.79077413163448	-6.44510203153242	-0.0498457349313166	-1.75325647602464	-9.93416362653718	5.74724087302857	1.55887727576695	-8.62362567051323	9.15211849782528	22.6079751099391	6.86407051809921	-2.68265188232084
183	6.1681328179444	5.50120921168819	7	1.31553674053112	7	1.58374530602823	3.39289575039603	4.95115396017183	6.22044477766405	7	6.49152043436546	1.08378085534691	5.60779511493778	4.19984922649516	2.89547010344779	5.72002287059481	6.59493005414783	3.55757630792398	7	1.00046050464955	1.55773753595949	5.44377400552766	6.19267694946786	9.0513138931554	1.30036118561388	2.8907073400853	-13.4631264549735	3.0208854567164	-5.74621835107928	10.5085411968555	-30.1950679409323	4.44111568832972	13.2635642022492	2.11388821914366	-1.21990199321905	-0.856017736750409	-2.08812642865378	-0.986293877012284	-7.23359237115481	5.83939456527096	0.927809638082161	-9.70573574213051	-0.540648199972318	2.01598032050456	-7.0662670763866	12.6762126164856	16.9258021347874	2.7011279298149	11.7092066387984
184	6.11192893279112	6.33368420714443	7	2.66223878086515	1.1544904503898	7	3.34312926273354	4.58742283257653	3.12537091116856	4.84426696716279	1.94095499773732	6.1985202218296	2.59516756009383	6.6859414722504	1.93062512657063	3.11432623331139	5.73584603198046	4.12565409634613	2.15526659762245	1.2531391144672	4.97239054518005	4.02019381632652	6.7763918217266	4.263960694334	16.3467159956798	11.2232527792949	-0.263102533146192	6.51281930097952	5.07097018807927	8.29433848030316	-9.65838226623811	1.99886339080098	0.317078222757827	8.12825952702386	3.14300918791811	6.27986868463934	-1.88948269087793	-1.87636881176355	4.92488482956631	-0.920523972110725	8.24034101640634	-0.997468841296374	-6.63180424878901	4.64667942794044	13.0265334422711	6.68208717296067	10.0540467525335	1.08189382440964	-0.968715621545167
185	6.63016168433427	5.9194370332874	5.51748506279742	3.8083366447349	4.39353936584256	1.99791686070471	7	4.19646170684539	5.74877524836006	2.15311570879535	5.64921960338556	1	1.47512606308429	4.25745553315424	1.27370546985735	1.15660350718739	6.26725878675939	2.22181831213087	1	5.52143637830498	3.37603171553169	2.99439728359024	4.59387594828639	6.89047374031436	2.97510580649511	2.80346382772133	-8.9951216980493	2.83777914966245	-3.77523504149599	7.04414318535597	-23.2111500767134	3.76732386229831	14.1128533888979	2.06550069526966	1.5551570386978	4.17973175656301	-5.80685672088021	-4.69644895811054	-4.45337108407607	-1.26001239237773	1.43687614439014	-6.84562782041132	4.04479714129834	5.67864783277708	1.44300573582072	15.4519064503672	17.1215217914678	8.27992352153997	-0.346939568594165
186	7	6.50817585048672	6.51572597359981	2.75323598947912	2.88031859734026	5.92229814147544	4.71166962266916	5.95192819882966	5.51040095243967	7	2.17555908394442	7	2.51647092850059	5.53610079908101	1.88439423798505	3.37226667963596	6.49649529537948	5.31899867560267	1.60543763623217	1	5.60327125842256	2.74548747169022	7	4.40520583318779	16.238125984446	11.6810651370864	-0.222978485120451	6.71220579777162	5.79614090332402	9.22440690107342	-10.3329187907729	2.83963471383373	1.25087443300484	7.71005187708091	4.05044664420585	6.39149626050915	-1.2799360518278	-0.740409169348884	5.98673699342561	-1.21858194295716	8.9280191430286	-0.0771020173755368	-5.50084539542835	5.34721634842569	-6.10142292928868	6.18085583023119	9.75233236273257	3.35433008917368	-1.11932529568313
187	4.6528320629032	1.61361073826283	3.25941526675142	7	7	3.63535175065946	1.43097372384533	2.91886323743897	6.15147064417425	3.06869708184733	6.8336534938548	2.5176449001535	1.9317665165957	3.19692924485941	1.9426091086813	6.97549560144748	6.54143824545548	5.5206719825647	5.66208493491367	3.89324205617298	5.27810864834746	3.42365756899459	1	2.15368305679263	4.79712829403743	1.50657502831422	-5.01406549118299	1.14268891076468	-8.02298719197053	3.62168849763241	-21.4570158143875	4.85679964232229	18.391927180826	4.68438401299435	-1.775141295664	1.17287357858526	-1.66039950840946	-3.15114452519902	-2.5581431346739	1.50642474240679	1.70505328950019	-4.76035841298127	2.16007283181447	4.15743731870285	-7.16438979802276	-7.45916222502246	1.55649535971733	-0.854408494049081	13.7832377098822
188	6.15478594325336	7	2.86823247871479	6.36996694471857	6.74836841041513	4.54595971072405	3.86222275940103	3.25894970109283	6.55885850090132	4.42960884133099	7	5.93610404994928	6.81241101591391	2.31045851009389	1.65125141759993	1.00116123051918	1	1.3739734795941	5.76340239736031	1.71638497205337	5.3052397603591	6.28177031055002	4.18217600562806	2.00104248176751	3.26536547737884	-0.391578676810376	-7.31501737016158	-0.410708251067037	-3.96765072394185	5.79589453865143	-25.9215180707266	2.49411468650923	11.3636470076013	7.3086102262454	0.459848497023553	0.910195530894518	1.31598852358284	2.63038612328411	-9.59114291160875	3.11427090974312	3.39824693346761	-10.7888409061664	1.56485629056459	1.35880551950204	0.883377888826757	12.5033946676666	16.162927358948	6.41876591587473	3.71911932938437
189	4.01200679972584	2.36954893978473	4.21073756081807	6.45604377085249	6.28873190428055	1	3.28787070052041	2.93711088067861	5.70723798811101	5.52199393862269	6.63525417994401	2.62905625636099	4.28562660120697	1.78446596980759	1.85240841397292	5.23693346363376	1.52334622541833	3.96081118167281	6.65134418211541	3.61787738133653	5.1938499734028	6.63555412540557	1.49068093005102	2.06066979959362	4.55565634144706	0.161938805932023	-4.11701962593005	1.78319788938652	-6.8706433018313	2.20871716605554	-21.3958417023152	4.11287130893126	19.2473232797693	4.49152719246239	-3.44003772186907	-0.701732357882252	-1.0485262145261	-1.8738747417071	-0.963491535920459	3.56630755234247	3.42876209133669	-5.10237309458961	3.47341912525828	4.55916452464842	2.69839998476276	12.9193433198881	1.56968822872934	-2.82110140453461	7.49695344145532
190	6.89457842848741	6.24879423020223	7	1.69720483857276	6.39072177002511	2.34684673336358	5.11425150482784	5.70026857067047	4.61343729899877	3.91462562196164	3.54059582269832	2.36150727214311	1.40005701840212	6.52987664475443	7	1.2146049462068	6.05802942646189	5.89906710550478	1.29962959245859	5.61924468568284	2.26729387244907	4.59442181382457	1	3.26291121928022	11.7776516807731	-2.29172653706367	3.76703701339057	3.76378730824277	-12.377261895029	11.9048757605763	-10.601875441715	3.68232866857636	5.31596942509444	-1.78993982608534	0.0976027850162816	2.32179033210437	-2.02223896047425	10.6487985684947	2.87226614592595	5.38698849300414	-0.559223063009659	-5.25486009665106	20.4249239948291	1.585403578564	-13.7592151347246	-0.472673177249841	20.1835143721169	6.89058536926287	-0.866877653481006
191	7	3.18186479017971	5.14304625793791	1.08763450927014	4.12682065077753	1	3.36074140551414	6.5616413613626	6.74922596359517	3.28232820453625	3.37231291735916	1.35541246063914	2.44395339790225	5.34851688172734	2.98508084836179	1.77830975668265	2.87888254718336	1.4665241101399	5.80378446812522	3.4422399723706	6.75773700214114	7	3.1305426173971	10.4688525082236	1.55007301157531	5.12334798119747	-11.8391873878625	2.56777088486931	-2.48831795943527	11.0882415662473	-25.437500208455	2.47662339564999	12.6212719699684	1.19383156544954	-3.09316146379146	-0.904117664531602	-3.58432028232181	-2.69315227493216	-8.05340600196749	4.5610511414785	0.174173043167916	-9.20324313920982	3.91151480000405	1.08150426432537	-6.8732795929262	-3.10364316522821	2.20221078676233	4.34001259546809	4.37843491434332
192	6.56981330651559	3.58798911836001	5.86582251327738	1.47133785946241	6.45634951380816	1.97651491841006	1	4.27382724901939	7	4.00589380154844	4.85270170021414	4.36106194830928	1.02987370041533	1.70253497765376	2.80434696603572	5.33017023790964	5.23713839737729	4.33408046302831	4.9720398254879	6.36622321184883	3.59400564684137	3.55862885316763	3.01348173928588	2.78741633970962	12.4615199852685	-2.26715992778798	4.63180944469653	3.02293189586583	-12.6592273009669	12.6180903672616	-9.97369197455098	4.83497189142628	1.63535425310732	-1.74349435692603	3.24395599045106	0.855522390308589	-3.12413457051997	10.5880366328934	0.681786520101996	7.89254890951113	-1.97357844212926	-5.83146186777916	20.637751991592	2.77525450393436	8.98664039796236	0.446768996964289	1.79221479940819	4.51270241560745	8.29867079366105
[truncated: 74 more columns]
