# Supplementary material for: How Are Mate Preferences Linked with Actual Mate Selection? Tests of Mate Preference Integration Algorithms Using Computer Simulations and Actual Mating Couples
Source: PLoS One. 2016 Jun 8;11(6):e0156078. doi: 10.1371/journal.pone.0156078 (PMC4898694; doi:10.1371/journal.pone.0156078)
Supplement: S3 Data — Long-term couple and agent-based model data analyzed in Study 4. (ZIP) [file pone.0156078.s003.zip › S11/Euclidean Model Data/Euclidean Couple Population 11192015 0018.csv]

	trait1	trait2	trait3	trait4	trait5	trait6	trait7	trait8	trait9	trait10	trait11	trait12	trait13	trait14	trait15	trait16	trait17	trait18	trait19	trait20	trait21	trait22	trait23	preference1	preference2	preference3	preference4	preference5	preference6	preference7	preference8	preference9	preference10	preference11	preference12	preference13	preference14	preference15	preference16	preference17	preference18	preference19	preference20	preference21	preference22	preference23	preference24	preference25	preference26
1	6.54136303185543	7	2.7980210885592	1	5.80833737680855	4.64398453262916	2.52679101004919	4.80190524293314	3.25831738246104	1.77521082846841	4.63696257083899	2.72921291552064	2.20569362326977	1.10535595139944	2.30139163286833	2.38240748885009	3.92752152701406	1.70931328225195	1	4.53047524463794	6.63759732216967	2.52674748416213	1.64953777151914	0.368667646862974	2.73160289423074	10.782515024441	-6.68787539794337	0.56812518460367	-3.29690903561294	1.3266955844466	11.4467680846452	7.45185882437377	14.1665888809977	2.97573434032955	0.128512805196194	4.79602190255103	-4.54257276721312	6.99431129534563	-10.2298126949278	5.13730094560313	-9.21055025173231	-5.48206706651304	6.64411166363219	6.0453199288717	4.38113067595106	-2.10432003687755	9.38224904230972	1.49520482824014	-0.198630040743791
2	3.39376221179026	4.86685868823643	1	1.11472488547165	5.73717101511199	5.22305769183785	2.26893963661838	1	4.41872340952102	6.87046698636921	4.8806085598186	5.77156719598779	3.37121763938312	4.43812670350357	7	1.71844777123281	2.32137050243245	2.27064796443996	5.7264405689695	5.19160664029683	2.67425172518542	1	6.28454057155899	3.00264092448171	4.97570748139102	9.74234314341802	-4.28532398979988	-1.36238488161478	-1.04875994912143	0.326314249519299	9.00225589815137	3.84225617847698	11.9979542607586	8.40451295716267	0.177681147264832	4.01917176817214	-2.02673308360516	8.28529473431533	-15.3825883556623	5.30820178443251	-6.57031748011376	-6.44207935646	3.34826920960775	-0.187402799294217	7.73014022696882	-5.47502565347393	1.67077461423486	2.75713773747313	10.3803349002057
3	2.12039036682214	1.9573305781321	3.4606775670516	4.30154880917612	5.10754837464195	2.94747296305503	3.69911842939275	5.6150947988924	1.08837383068813	1.36315141981101	5.34112458527785	2.85984920305473	1.90832566092321	5.67282407955893	2.70513815716649	2.86026162075354	5.16618576259677	1.06307273427066	6.79356472071547	6.98788151170377	4.66633214136852	3.77159354414776	5.2378861462377	3.00034187000475	6.31485376855913	9.5085465980303	1.20043565817317	2.62703204579033	-4.63017038092692	-0.943028613911177	7.15435955852009	7.20150111411749	13.8690935474792	3.24099203069341	2.99571518769862	6.22850392946614	-1.34701888838819	3.5977286621755	-10.2453398252712	6.145455814875	-8.3429050905132	0.590349997351388	7.77220214299113	4.54916854390552	7.88358061307728	0.756221231972837	6.28235477499282	2.49422299715502	13.0787484338583
4	7	7	2.73656916459823	1.61794742810324	7	5.9971635588552	1.49544108424289	4.30724534191452	2.32509945450443	1.04016956615566	5.09770041298508	3.16991231202755	1.31687339769929	1.10014438701119	2.15406266190708	2.63932253680295	4.5252144412648	1.18879524649158	1.82780936522156	5.74822920760033	7	2.00064139002696	1.47113633104098	0.863837266618165	2.20840911830866	9.93982939016814	-7.04393640887281	0.748816310312634	-3.04056740970031	0.562551385100434	12.086075351358	6.4797039268406	14.1935786181621	2.00002032334771	2.16188046626384	4.91982618666788	-4.66120588663519	5.33119920589278	-10.3753077566995	5.55566688426397	-10.2897119001126	-5.78689222885208	7.59454369148929	2.29030428827526	0.432917883863077	-1.9293021319676	8.83782237473475	1.9460057818225	0.317783597574937
5	2.47626113863496	2.81247911172627	5.7064597348026	1.04252250361343	4.70760927486127	4.26944879620135	2.22880318910661	6.45121093982169	1.50476936780016	4.01407487103794	5.87191481428017	6.12191736916182	1.25114689721418	4.04450719685518	5.12616756004349	1.87597375780666	4.36917728616444	4.60884280001276	1.80652185557349	6.61169953239014	2.75673981721722	4.20233788750011	4.65181095427698	-0.375738937247062	0.733997116810744	5.76336664601389	-1.33965083869212	0.936940133736747	-2.56177988415308	1.60921067142384	10.8847537724319	2.22536622257117	11.5370868850082	9.96322246541507	-0.760225665458022	9.30412814365292	-0.0926032391925724	6.7778615563594	-13.4269132628112	3.3747772115144	-5.54062101691824	-5.64545952072029	0.586463996744524	6.70882266314971	2.85488343747461	1.35821631925483	8.11655323713755	5.42755312468743	10.2567077070272
6	2.1560430232275	4.52722816551012	1.10655343216961	3.02959952811183	3.83059112569612	1	6.18103266642887	2.44957936385407	3.42693067702176	6.70127705409379	2.12798085762241	7	1	5.44035399432655	4.84304596244905	2.44309211656204	1	3.05235498524557	5.57263654858088	3.83222672981023	1.72735587064392	4.75697341946709	6.35596487417383	-0.730685013786778	1.32064795081014	14.5147700718412	1.03829817379211	2.92346357884991	-2.69597783968502	6.67971130759613	4.83044659662897	5.66456235712294	16.5230897633874	-4.4346218864351	9.03521846871553	2.97868821183666	-3.39097847232115	8.75257075108624	-14.142364119074	4.0003516882069	-8.76975434716314	-4.16681129134685	-1.19595548729389	1.1148547483962	5.11755467438382	1.0801674433525	8.81421834740699	6.24569576050458	12.5893906863976
7	5.28487700095332	1.53543424129734	2.0068233825247	2.85293547907938	5.24551900948091	3.69322044685736	4.02970915929063	5.80156240544615	5.25055739675258	1.27587780803986	5.39070639104064	1.52012227764423	2.43518628203081	2.93500861854087	2.15537786756229	1.54240867163781	2.83146658480877	1	2.52337718988246	6.8671356889446	6.11418664572315	1	2.58121504757178	1.1532804794868	0.198608046879944	6.33269425961653	3.80271085797813	-1.95498423705868	-6.11326802246176	1.10233023783016	8.75720462947116	5.36772912298674	11.9372903102767	9.78913597307595	-3.60326042407538	7.05183342141311	-1.2682888785627	3.95982132683475	-13.2839511676075	5.13799309132702	-5.74881701788032	-3.85318756958599	-1.80076783685377	4.22133494418885	3.98143837431395	-5.05731328270725	-3.49087275979944	3.07023661658618	0.159069981053703
8	3.30620715795276	4.00150008811397	1.59937953473669	3.24782736995721	3.21681516562264	1	6.99381224610851	1	3.70749262327872	6.95861911395835	2.94220602405496	5.13220326030744	2.50337571197723	5.27372054493156	3.75632075810599	1	1.41737099793017	4.32447694587777	5.86327667367729	5.04368338729313	3.14043157824447	2.93759776502351	4.23881774023987	-1.08851419647082	0.764515819238038	14.5360573960107	1.09782583532388	1.71698855037376	-1.75429474787443	6.73375022632474	6.10557036743289	5.1238656316443	15.8618611533999	-5.7122314436059	7.70751952995976	3.46371789785201	-3.89531848060151	9.20610358161901	-13.3480194668178	4.02008451757128	-8.71447833379878	-2.95502962815375	-1.76382404391219	1.2246375394055	5.97878440344105	2.39978560883034	8.9187094088774	6.64921219926983	12.4172354417701
9	3.20306822442511	1.3118613521586	1.00420985507162	3.04187919597237	3.47445657463515	3.46338445070495	3.80099946926677	5.10166521031532	5.24709295800996	1	5.68401619539529	5.1474281705751	1.01890072626505	2.05223220959336	1.01916819764539	1	2.37990147712033	1.86894771406463	4.1739779854635	5.47481638525835	6.6429742338751	1	6.72310846476304	0.489946275172257	0.973356230140367	5.88529866856659	3.01800864129447	-0.920380285115143	-5.36122486866102	2.3444186838435	8.2999941032389	4.67976436491097	13.3872690638549	8.32127429236633	-3.69566238197802	7.53724729730203	-0.921239831793008	3.0714189919053	-11.0940359356966	5.82645115388758	-6.26415674358548	-7.0068740212206	-1.4209783124565	4.91716078475936	7.80531218616473	-3.61969741403599	-2.90980757036644	3.9264992882105	7.25419837140193
10	3.06004531361648	1.96108338769805	1.61793080986487	2.89739100386156	4.69536953917375	2.33526906925655	1.18956689071935	4.12006203048608	2.43410520125019	4.11061781943907	2.42430027355829	3.81680335144496	1.10308745833752	4.3452998103346	2.49870371660167	3.22480969895387	3.36973214075929	2.4332227925688	5.38281760143798	3.02948377060956	3.42656034002948	3.30393719824009	5.57701139440371	-0.883448524070396	-0.446486491997772	10.1041410534608	0.94722865579416	2.34785607251468	1.15181793290579	3.94698546180008	0.0665015964998055	7.06412613516305	16.2040569249662	-2.4828896214459	6.75416199726878	4.28782932105574	-5.46104700357446	6.42460564085072	-11.2109415845333	4.76992049465428	-8.5031105089883	-1.39505888709028	-0.821943075469197	3.86643819750413	5.90411743978733	-7.76015545644716	-4.26112417832022	3.24390816259578	8.11995160384628
11	4.73085811051656	1.85701529165814	1	3.83583220513937	5.60809480470386	4.65694017135347	4.24780546271995	4.97964522595283	4.09518804160653	1.15803047102842	4.35057253376526	5.57090356778935	1.84855397375443	3.27019073842961	1.37285572919691	1.94911189546387	2.44991175948796	1.72995168345924	2.42616785132038	4.84280153465553	5.74586499421764	1	2.03736229723693	0.347023254118562	0.378630443033838	6.03097300258969	1.58392098663825	-2.18025105472942	-6.01441716167259	2.23251249647744	8.57326797663047	5.15548863705687	11.6912418191129	9.96059360105462	-3.91034263531483	5.82901434527656	-2.05136229307485	3.79847586591155	-13.0516083747636	4.13858752178161	-6.76566171854224	-4.10489649844051	-1.16458918720216	4.61367060831127	3.34502906112405	-4.09463089972532	-1.88692326785026	3.46762392863283	6.64894647442119
12	2.12525837403496	2.05395119326797	1.67808282366947	1	3.73281126870222	6.86345473090167	1.56271008232868	5.89207595800742	6.84161174732998	5.3616089764715	3.85105223879316	4.06405033162555	1.80059845816846	7	1	2.03523469237458	1	1	3.62303816820742	3.20268073849219	6.18740266128882	5.21645614207455	6.68009204458991	3.95091313802243	0.297527404017813	12.4179298692743	4.50833817772027	1.16882186522285	-6.12125210346219	-6.64492082061693	9.49087662245413	0.665537390306339	6.58971649720794	3.86988857673738	-1.24342701299024	8.67269021522582	-1.73598622338862	3.60229368399818	-8.55807395961031	8.71066610893429	-10.8453734948407	3.83753665795339	6.06471614943713	6.1058998351064	4.33511856222527	-2.14281154791239	2.48468521728536	3.45182570850732	11.6160867889156
13	2.91496384989064	1.73088288570558	4.97978775970902	2.9154900445236	7	5.98312535884433	5.37786879583627	6.66154375732348	2.57163173254471	5.1519187646358	7	1.79690386714591	3.26695750016197	3.73896627386645	3.88896481870534	2.63649242693819	4.12065737864952	1	3.2266913422481	6.97480168839436	6.08709886217267	6.54493486939798	5.59090357880177	2.48835389163921	10.202994082484	4.61130346920925	-2.42629089683892	-2.7447471733125	-5.59968517900512	-1.59931656527067	5.12001288604605	7.63064479893533	12.1130876200011	6.74473431323169	0.715669864689615	2.92695969460806	-3.76102728454116	6.78335314615135	-10.5364226075046	7.95259787082011	-2.81071424715937	8.32501513256142	5.82844616700818	3.24573577761476	8.63185193755562	-20.1510205959119	8.18235863685284	5.03625993411447	13.429190438755
14	2.06865221518616	3.8666139513327	7	1.10658500276171	3.75140682830062	5.79958984326698	2.33006507719957	4.88068409616045	3.16829334482253	4.00937115749215	3.38006177122863	5.82796794550812	1.36690295211866	4.68025222690201	1.65180563055203	1	2.92422873000207	3.31840825953244	2.97408505029469	6.68497629823626	4.49601360432388	2.92377799522965	4.28613873732638	-0.78303745575176	1.73839011736432	7.40088418917017	-2.37648479091631	2.26674775786749	-2.10770920254438	2.08067502186002	10.39369354281	1.7239132999408	11.6231412543467	8.89794094685559	-0.797203948476534	7.80167085940087	0.0230334522326321	6.04591100054271	-11.8884820934553	3.22000854252763	-5.51761370831706	-4.84432189354793	-0.252867462614137	3.75202416065129	3.7095767595407	0.893231167225692	7.63380287383668	4.65288952797049	11.0877573638622
15	3.44276072293767	3.42099476383674	1.04131619333657	1.49842210728649	1.66210593702687	3.67355453172814	5.43583022922776	1.86396108153448	3.97791213373654	4.73896736118042	1.88787448998755	6.71050497459785	1	3.1058085708568	4.21491847726713	1.36515404234443	1.63533041078345	3.98408073961721	6.34954237731574	6.21282685629897	3.18468859528461	2.14691059515308	6.62980558915975	-0.981678934826856	-1.6195456098183	9.82448111730964	2.23242631298912	2.93592795819346	-0.59780144379923	7.4043918260924	1.91302470640387	1.45629584206572	17.5721049315754	-3.35078581863202	6.92189041880294	2.93697845376744	-5.32262579617512	8.63461512981634	-11.7118845302358	2.35770880528682	-10.3207455307021	-4.96652550064321	-1.4568114843565	5.76080077353304	3.18115139973297	-1.92435517735492	7.98096846251169	4.92710234825419	-3.35515272398938
16	3.84312857533596	1.85334875624738	1.09859451295388	3.01056071094108	4.19175367512547	2.43162560770515	4.06251875834678	4.99447602693862	2.97491099707966	4.37101127700117	3.65664936289617	3.62465435007716	3.031551770068	4.93416637841639	2.18079394419299	2.64097944680663	3.39340108468641	1.94476915189516	4.28078426816541	4.1870998418065	3.59826442833175	3.98983767737448	5.62690438842284	-0.364938541696916	0.0147160557894646	9.43604437238873	0.413717614239206	2.97465111798023	0.222304966313076	3.66476564527732	0.834398184237723	7.19131676225907	15.238416513417	-2.14717173632543	6.27355637725625	3.04816222490814	-5.76615018307426	6.60620657909248	-11.2809182988834	6.11076504568227	-8.2443879760726	-1.64655532667231	-1.32975229263907	3.47634356871164	5.90683615810981	3.28496016307652	-3.97628741824908	4.14241867510197	10.8258845901551
17	1.2397089709404	1	2.31881042459584	1.35026446691699	7	7	1.96197246600221	3.04053747106297	1.81989044285216	4.41095747858526	4.80891442144886	7	2.79274827775917	2.82376980752706	3.93863110823277	1.72090336660406	1.68805604456031	1	3.07690853514801	4.03505680031614	1	2.48073498037655	6.25204252323633	2.41982102811111	0.30411335506236	7.0303146898033	0.36303298280105	3.8856301992421	-5.60234738433453	2.97921210495653	10.9465097315475	4.19780236325064	11.3052699688079	8.7669848291334	-2.37612764853843	7.84796777668466	-0.70373952574577	8.42069206368421	-10.313936192787	3.20511001785632	-5.46767743784683	-6.44032533176668	1.01249877378885	2.41700097808651	3.42688903011709	3.65320405996943	8.25654575795201	4.25685203220948	-2.89207272637798
18	6.38108691725389	1	1	3.13248775896498	5.49549804380652	5.31568405684429	5.53343911094868	4.71300011095872	2.33505669553193	2.98761185564123	2.72381226016657	2.00703447800038	3.82792940721681	3.73195388459034	2.69567659801312	4.30781180065652	1.63407761155579	3.81711591521858	4.41484254432903	3.77268419497422	2.79490617886678	4.76387258402502	7	2.98849879862481	7.89607062324831	8.89426679273955	4.09916580834834	-0.578831700833371	-3.73387476467521	1.61035237835659	5.62367134539006	9.15242181875336	17.4874387124907	2.60067843003817	1.86982150790117	4.98674034072645	-3.88648441748786	3.49019281145273	-10.6985842000842	4.43558985417731	-12.2175784838365	1.71416447616564	1.68312649078529	5.30933363176883	4.35796811314193	0.733506696937222	0.80146587214101	5.28203003305403	-2.08904145889646
19	3.14803407128412	2.52964864561246	3.22514210507006	4.75674790146911	4.8931131153894	2.85555202499207	1.70316224228315	6.50629499087644	3.91055577908741	1.35296940013713	6.00613433475188	2.47723525441954	2.3868518464669	5.17371685879392	2.88141881055144	2.78059281683974	5.56853464028672	3.33233953766288	6.99882894815434	4.26698734846544	4.61462268407626	2.92065234230891	5.29279284939533	2.99429940654173	6.38224045892225	10.1417749589778	1.58420672188761	2.41121841815743	-3.74606403749079	-2.28664538376555	7.22179002496516	7.11087924791339	13.696311004574	2.24138508938303	3.72995374186432	7.08013216535484	-1.56193698500691	3.5020128912945	-10.4033557199887	5.32962252083353	-7.47508107951253	0.0659725861819274	7.32758170536114	5.25835785199507	4.14737643490953	0.445464600476974	9.7462135155232	5.96722060515397	-1.07267082535608
20	6.39869946201468	1.87095586018548	1	3.45474679733621	4.66808596033775	6.11846488630602	4.10932972767504	4.18046921756289	1.83565337025257	3.18863639187733	2.23659530096476	6.83338490499635	3.78005714398543	2.55796313639384	2.33696228855831	1	3.08851714289294	1.16013550912269	7	3.19785468005074	6.10892694793962	1.65686743510501	6.78019290215689	-1.43773455378142	0.20457290686335	3.52617739638543	2.73195224011326	-0.810742918181744	-7.55245893225549	2.75785998089613	9.83235315181833	4.1977731432999	12.6892394614969	6.79288126853428	-4.68224139111199	9.30108132969574	-0.97896182281552	3.8490093939316	-13.3886506750939	5.7948355793991	-6.09636099469243	-5.23901947759924	0.361478576355846	3.31525667486849	0.915645278456177	-20.4607709711932	8.09736931515575	3.61532095636077	6.10957136662697
21	4.15536221976205	1.94707784078302	2.16615328349323	3.37469395468999	3.61020640446979	6.30347781904952	3.42608861288632	4.59842172421264	1.32507850972675	4.25529414677945	3.61982634277059	3.43564907395777	3.72148981616768	6.57881925357028	4.0045690525986	1.3975587119335	3.07336148744895	1.38507521231019	3.00818346232116	6.53779407377747	2.46234718065287	6.20811797272579	7	0.542020296982868	-0.719151580498657	10.0734699974351	1.48820788626153	3.58838361252777	0.300866027100112	3.61558820013998	1.36322635386139	7.62619913956963	16.7646743044813	-0.781931695684627	8.57838238422878	2.99939313844206	-5.49249963162147	7.48976534356264	-10.0593530660589	5.13205027429725	-9.55655980646377	-2.61934838325262	-1.21004563110575	3.43224376397778	6.47024834303766	-1.82786284419743	-1.30431643458427	3.56380916229355	-1.38199113381389
22	5.84251074088739	4.53764719180996	1.29247357729368	1.96023402651551	6.38667126118296	6.5984556008603	6.50074364358527	2.4534972917959	2.30429583172086	5.37359515429954	4.3083094038067	2.58763247830807	3.13804269708595	6.07250796180409	1	1	3.67949214405277	2.46140160630623	3.73311866847637	5.08190249553356	4.62253275293059	7	4.42459642943161	1.35033020731764	1.00546831753888	7.27828700653787	-7.14229281550589	1.17320268581393	-2.64567224286867	0.500876865989685	9.92548560577441	8.51103488247585	13.5586932464616	2.98702582235	0.0132857609669804	2.24914699897739	-3.77241423014994	6.70277268279574	-9.2381731509677	5.79420292744913	-7.55870872550385	-3.06820457264998	6.32054589697257	4.2685534282327	3.37720777159527	-0.561692189408002	8.98982578265883	2.65145417959488	9.8751862700871
23	2.79597796835676	2.35649122062174	1.88600830490665	2.31683788143776	4.25788108593553	6.11238544611511	2.51506724936671	4.17788313362566	4.63774676778303	2.34054015308341	5.86862102748178	6.37924744066045	2.2884046794412	2.54982385931825	1.2221686273981	2.44992703056308	2.3913900282318	3.66887026016365	3.13305569260338	4.62948300201818	5.86441813525295	1	2.57112705487409	0.552732006745185	7.02918981522073	11.486792370744	-8.37333758178196	-1.14608716283241	-5.1317741531387	-2.31957528432346	9.80549409388318	7.60161675151593	15.3041542204271	4.58270392566672	-2.74171467257592	7.30959898097216	-3.53207078395743	8.82491472404854	-10.4888812653302	5.80268105889324	-9.84954362885358	-8.17739744687148	5.28005455445588	4.39944286879405	5.62011422963981	-5.99723744226884	-3.99882913277711	5.16021171598512	4.80310042666902
24	4.25224712286305	2.28687560001151	2.47400994207024	4.73555282333737	6.97379011254526	5.62693941919525	3.25771860146296	2.90943645605391	3.29656454230337	2.62826614628251	1	1	1	4.94653156736444	3.27182201057822	1	1.86582294975036	4.17595413863442	3.6358245075374	4.68213864784787	6.4620990595344	1.34814005358984	2.02010217995465	5.05208602571207	8.19459719945773	8.46613191772147	3.14845508058557	1.10393214773845	-1.54180275610378	-0.371702642540195	10.6331372679444	6.43544771586557	17.811588650204	5.43438772337693	-2.32810134813888	7.34255946254056	-4.79662711294185	3.7346249822604	-14.0722751908626	5.20080431101036	-14.6687077771511	1.41448086198925	2.61888147210086	5.28258559063843	8.45338678056589	-5.41983187105992	2.46008483462656	2.09947874938107	7.57338583732952
25	5.97030607225334	3.56039053618525	3.18660801542809	4.40330437086544	7	5.14231281556635	2.10352357265158	2.21034003608391	1.28915605972252	6.74101078033048	2.12415479408451	1.00454618825084	3.87599457734261	3.2102890864515	2.68876646255632	2.17592157410971	2.55340607385166	3.72891347498638	6.08197050228647	3.79044368055173	6.43053430795845	4.45129254831843	2.0165229329959	5.2795645687925	8.25380819502003	12.9817546304143	3.16998949925959	0.916082283874524	0.521665813869282	-2.5686336918298	11.6279947800104	9.47056456265437	17.3724660860974	4.46112980117293	0.643375696585097	6.42245639085062	-6.61617886590993	2.04714940293863	-12.3288333117438	5.12754327735203	-12.9482046843783	0.623222419820805	1.47746594480109	6.94030566286069	6.76560418262652	-6.33674228104591	-0.903668056354655	0.602213083658468	1.16201420893728
26	5.72990991494532	1	3.27362754655789	5.00978105659329	6.16772082883413	6.41968957538365	1	2.66059592053174	3.40763002376875	4.9923915980551	1.56957122405327	4.10408323387707	3.32538851649174	5.19444021312991	1.76238866139764	2.51098046705288	3.44045103555455	1.21073994216993	4.07958229769111	2.41143428107398	1.88714932331396	4.22940219875263	3.72341946154281	2.25644239168543	5.34233478150349	9.89590843647959	5.629181553214	2.63274790541608	0.533338190100483	-2.57555334736655	10.6641711169473	8.90741094179364	18.6242899403796	3.35270643171134	1.36245664727377	3.66787862672029	-7.92464536536063	2.36998422330283	-11.6383688865615	2.38151208970199	-14.3813585195759	0.260318158107037	1.3676766128529	8.28589921160407	5.34542046293205	1.35582602861253	1.42182330205163	1.76442437516685	1.53853779081002
27	4.21001098842596	1	2.31735215137956	2.46401231859212	4.12324261200037	6.45242105954394	1.67260218224868	3.48539719201985	3.03129837410942	7	3.05009467941145	3.84762533929109	2.49417892334313	6.2383960846242	2.26378316160122	1	3.71582460481704	1	3.16968313181546	5.87667675445502	5.25520161055847	4.76991558194953	5.84233120860358	0.407048174950825	-0.315054747130424	10.3774653283591	0.0123914543475072	3.16076834054361	1.51787862804081	3.40872069286575	1.82165162545171	7.10364216888849	15.2145238625967	-1.32764167657989	8.57056914073181	0.905812962955301	-5.96309301369619	7.46563587718137	-12.1172545253093	6.25094739894051	-9.9441568056617	-1.66197702207936	-2.33178525932704	9.25924155035291	1.43975649887366	-2.15073246219218	-3.44489124348415	2.80373553501503	-0.50511131767734
28	3.98022096879011	1	2.41225489577642	3.65109343836585	4.01978681651637	5.8028029816875	3.33059137860901	5.17213133975141	1.56088031339589	3.07395086540369	2.82197553235611	4.88426357079298	3.90912624949057	5.38056636831288	2.27684735978623	1	3.08880793540845	1.82308950694682	5.32837952507043	6.03962753271982	2.19565530748934	6.04711877270962	7	0.79822108979186	-0.593906243424566	10.4094370642924	1.67672044755844	3.65485366803065	-0.0565837505319098	3.70079473744201	1.83247539746581	7.91598520140472	16.944732410338	-1.94864713331751	8.04349658325119	1.42784318543087	-5.55968555213913	7.21862806186381	-10.7001572881676	6.11944903662159	-8.76838296946303	-3.11415662000528	-2.41765331799008	3.83981183871694	6.91903451762214	-0.145445261231678	-4.23092516633816	3.48742854948682	-2.83181961649197
29	2.1618244977288	2.85505048465475	1.32942313454674	2.50826006730061	3.85554448296713	2.92549209340105	2.86242101548504	6.21794476480329	2.66656091473076	7	2.40799689301146	2.11877124578794	1.37957158128296	6.19225012778867	2.04520177484965	2.64399950328901	1	4.45048498537701	4.24404245696748	6.24972077623576	2.10216566177352	1.4828518095731	5.22882358839963	-1.36711456649523	-0.229135029287931	10.5852346442838	-1.65835776536317	3.29551213254153	0.847327557268085	4.77164558568535	0.860132329736973	6.06234996838639	17.9341283439272	-4.51360678214542	8.9425758278312	2.51334312703768	-6.24225263984938	8.38969809335661	-11.2911920193228	5.59378417981016	-9.36624769059957	0.0389089818131761	0.201994064616303	2.91616491637091	6.54925854715911	-7.58715213726528	-2.08037778109518	2.50699301662496	0.0582284352981205
30	5.11015024477206	1.40095153689299	3.24201333974496	5.34322982623862	5.59666019363116	3.60371457642911	6.56304181219986	4.1291669737557	7	3.85598474818746	3.93580115944044	6.51729833996717	4.08201016547217	1.06853375752433	3.14154722802288	1.1675167931157	2.0600277389082	5.33660428552612	5.49495975141857	2.1638659421535	5.59401936906892	1.17865103214441	3.96895901217528	3.38105202604233	9.29668678867082	12.0576369994766	4.44012654599431	5.55675577077655	-0.872460087362765	0.237175029603714	9.87496197101662	5.41169054754801	18.2852544268583	2.26898696261339	2.41385247756529	3.45912962868944	-0.846856416048295	1.38670299295409	-10.8767617225724	5.55479591686952	-9.71540851568765	1.17562372100504	4.56748743316871	0.782413805214081	6.0215380640168	-4.4732219483789	6.69728376593123	5.98865362525971	6.5357620107722
31	7	1.12267394092427	1	4.08036768080598	2.77236004809408	6.99809747912736	1.57279593102956	3.38237245499174	3.06160429993956	5.44268654487207	1	5.64310127962424	1.83808537064502	3.6829167324273	3.72310300731845	1.5500732837003	2.45913765384094	3.66565340316278	1.09427646470647	4.6503734407467	5.09292274079461	1	4.60746076078588	-0.376125131550563	0.250399102443788	5.4481883678124	3.85589837501553	-1.43812384187296	-5.01886689530623	1.70653008658617	9.20471882619907	3.11152162457916	10.6070927383397	6.26755706258059	-4.50350351427315	8.55559237730505	-1.14931059627242	4.7469893044326	-12.3924349756284	5.81837469999624	-6.60709861233421	-5.30392204199705	-0.935456730897992	5.17018036745487	6.12880274582652	-1.77389924320625	-2.58764372018595	5.59555344260625	7.51738230870379
32	5.73388269791904	1.92560996525906	2.88014306916332	3.39924218750703	5.03485005926786	7	3.37536864323703	4.66193571953366	3.82020738576619	2.22030078639658	2.12300356605826	1	1.89864197293542	5.87980526003658	2.43268008780451	4.42927345979053	4.92354621749625	1.52441988899676	4.15672360617973	2.06311527250839	5.28587489011627	3.81777220850474	4.0767833407209	4.69938386984175	6.74069356559054	8.04102354476069	3.9924825032022	-0.188131278792896	-2.45287788849269	1.89480063849942	7.85034613113952	8.71387819169213	15.9355723866525	2.37982948949017	1.19333950786652	6.39905413326624	-4.04262981957525	3.81366738983973	-10.4635737982097	4.8455975061406	-12.9531680943728	2.05196761139274	2.42757970434974	5.31932419548266	0.692001421448137	-4.62994055721588	0.570643249649191	4.67475742027956	-1.97378706168625
33	2.52788290351736	2.53964580957372	2.23963009398505	4.14754036974617	1.60803380732054	1	3.51302273104406	4.8951399437946	1.83184222283036	5.97134818626281	1.68955200790828	7	2.1813187542984	5.91047356205579	3.61617688359793	1	1.23493371003395	5.275363160368	6.48102783347091	5.05068113046588	1	5.19641865287925	7	-1.31740489171981	-0.868149831639512	10.7839765614936	-1.3154583709538	6.83435224502944	2.20654928573003	5.71320840082352	3.4590934492748	5.24984530955031	14.7752338550462	-2.50869740910949	8.28554383077403	4.92495363889037	-4.60094718676406	9.49315770313103	-10.5963318394993	4.3583839138388	-8.9914899998788	-0.173570158801883	-0.899702421690721	4.19200167564847	-2.02613842777284	1.59925706888907	7.25510952047023	5.16518352917553	-4.47933489017073
34	5.50231468550757	2.55546776828509	1.22466166392523	3.41568343226242	6.63514071511411	5.74961590562731	5.00188977158416	4.62211771807227	2.94600830241898	3.75766455123674	4.85501211578922	4.33918018179832	1.53184070210369	1.72165351722144	2.90625671332916	2.84810210912252	3.70620261718241	2.51003299022204	4.36286044458819	4.57040684694567	3.81680967345853	1.56816184480705	2.11270504524503	5.05846251682984	5.64774091571298	10.3401315003212	2.92542305691134	3.33027940901264	0.0011716955517331	-0.849463792027936	8.86723831519745	9.27989334633637	16.5688730438904	5.31968429988973	0.941443424858328	7.44293794698772	-5.31812802664376	1.26181903485931	-12.8805418433206	6.67639756307531	-14.8824293172253	1.32295635688471	0.710315915573479	4.44693674868523	8.67323874027687	-6.6732332889436	-6.65167590237999	1.5329554361816	8.96368543301153
35	3.98251302203102	1.68481674508081	4.97251731396315	1.10312358973311	6.19553383559578	5.08187997925791	3.52350648537971	1.01307478721724	6.35946255776771	4.14417234567177	1.28122791234673	5.32051073475376	1.52948089189144	4.13395656794197	1	1.98829963670052	5.98814338237365	3.59265629007023	6.35065860283805	2.66292440989363	1	5.33482627955367	2.80625043884145	1.46055177180253	5.7723013214278	9.22965105881496	-6.45673616506957	0.877441726031721	0.943812208204697	-3.68918913168808	11.2549941287474	6.15236861244794	17.269583289898	4.1282781883503	-3.19167327330989	6.01606178168257	-5.32471188987252	5.20027057308395	-9.20772614975564	0.2702478449822	-8.21788695666932	-3.10696294815667	8.03151705964468	5.73764113576084	8.49027302511588	-7.35840934750609	5.82010132412658	0.716839484010775	13.6328141733668
36	3.44858059155308	6.58387415370269	2.37175252511573	1	6.36287097127671	2.62913960690905	5.05411431828175	1.81340725721127	4.30501941493489	6.82817258224646	1.75439713371329	7	1.28980696643336	6.32984041628374	6.5396969944852	1.26801470720955	1.84096758455315	4.33336982430056	3.37710115626097	6.19854758050518	1.85796457108082	2.3699981373378	6.41710934057787	1.55248781535391	5.19403542412437	15.9589701405657	-0.908148127393238	2.26447386565327	-1.61892747303686	0.850561843171392	3.23665565080288	0.976474374587143	15.4120000850234	-6.59103246282739	4.63255880240417	0.879191750393051	0.00804661722255479	4.41473397012827	-9.38428496924028	5.74335791695843	-12.7499264745675	-6.45143406102449	-4.688265663523	0.000655237852098867	6.20256995163412	1.45696544038074	2.325931011126	3.75957248292703	6.97338867665764
37	3.79412008099172	5.32788726523655	1.58590100556712	3.99722613160633	5.53000118376625	2.6708845175577	4.19852767986727	5.02757620159559	4.20241197359468	1.54664894532533	1.3466354164739	6.22768450120558	1	5.73391202716191	2.07629819940059	2.01594598595012	6.46487351085462	3.87750299010709	5.76677460149636	1.02557759631562	1	2.90162878479244	3.83906989672118	0.767144094703416	7.13298982926229	7.52946546423646	-3.96299015743227	0.0337920098041	-0.10451010225603	1.5876727472979	7.94927246456119	6.27960436444532	11.6989161551975	6.08327642316897	-0.248879993764462	5.57312627315427	-3.06761906375351	7.48801618183141	-14.7344230548163	6.07486189827715	-8.00998634695357	-5.90467781939028	3.20190376763095	1.55468631693092	2.98303140003569	-3.589503535965	13.2321974778952	4.20059479813016	4.32038541078855
38	4.3859928676068	1.56531009798368	1.74101663954964	3.21399653870346	4.21623558404986	6.59520075698218	4.72417466328099	3.68938356411289	2.99382375566405	1.91846039404453	4.55083249363146	5.37149256815249	3.72179407470676	7	4.0393134756287	1.06036820538886	4.37825945377435	1.57967202061246	7	6.13098888911763	5.01321876435628	1.40002870810777	5.79514463689141	-0.110895891019148	-0.29682029430788	9.92318725534393	0.014621747382548	3.99883824732702	0.262531029570546	3.94186037961965	1.32854504748138	8.05414608569869	14.6010552700851	-1.60912995450157	7.92434607578388	0.654658308300304	-6.62213717906165	6.66510427293627	-10.33593747352	5.43376262837985	-9.97661856969603	-2.81325642141328	-3.16420434007576	4.3513503791992	1.69584196466011	-2.36010778461821	-3.05479704031318	3.90155315531596	-0.525866237956164
39	5.64955129625552	1.86187148034753	2.7758655715312	3.54433877815664	5.84400638845198	1.37070471609889	1.01118368551638	4.94420368581963	1.41925089429012	2.17242839926534	5.92700309821821	4.80235208511851	2.16399626943249	1	3.77328534460332	3.05350170819444	2.49944813846235	3.54442719796597	3.63089457425007	4.98817606806399	3.44582490028836	1.66204823649077	2.31409190369702	5.24273133920361	5.45535099995188	10.0245745629443	2.24344907814084	3.71454335822364	0.447565427842154	-2.12717346390052	9.99209019433343	8.29535134316792	16.8714786638886	5.55785482675618	1.05519177952132	7.71503392286655	-4.8337446355866	2.42303577551854	-12.586021405105	5.35929548943569	-13.8478504096505	2.12761831857876	0.861277382856031	2.91029277040531	2.48731348958259	3.72868320274741	-5.27230057581732	3.69948862751105	7.96428663707096
40	4.66618425381257	1.96846611771666	2.88533867626402	3.48505262472418	5.76664938916285	4.46512760245962	4.02973722616895	3.23484078295112	4.62359830311039	2.48646996470734	1.95979196232001	5.49883390194174	2.19637447755984	3.7677055360516	2.37327202529504	3.17391461209186	4.74113437981398	1	3.30829276335582	2.63095309830954	3.52379280451044	1.72623905742387	3.82364374784109	3.59059211570046	7.0474865660191	8.37104532022524	4.26041104031897	-0.137591990234167	-3.65470226973467	1.27826664365654	7.56181494715995	9.58636469671031	16.0751200831819	3.24945333740569	1.23965752515406	5.55037824013267	-4.71036792531159	2.5401560617159	-10.9405881590899	5.01961068219962	-12.9261951595115	1.90758880127487	2.67289375764518	4.39258137164903	-0.708930657733054	-5.41728377017931	-0.241669888785398	3.92403898383259	-2.24577246152939
41	3.43915448727954	4.21954282918967	1.07441995309304	1	1.94217007620257	3.43739820349826	4.86016845136132	1.76855300150546	6.00314180912498	5.31841977785546	4.04105793511288	5.69701483051128	1.86375786965415	6.10407704572685	3.33551834567159	3.22271093809731	2.29048032275845	6.15719143472424	7	6.81246592759395	4.10570887475956	1.11901908991776	6.31573128891019	-1.24892610391139	-1.69351085965974	10.9592479557054	3.97707318170723	2.89894096283424	-0.609585413132353	7.66531194088133	2.11270346367221	3.00467009284707	18.5009833520133	-3.52693885093173	6.10601835538617	3.26647229728263	-6.11381491504689	8.84589633835416	-12.293308220372	2.07427322072035	-9.02613054049106	-3.80287214389186	-1.40690129929409	5.81186709846293	2.54089543864467	1.17627421798659	0.523666264670767	5.19366538319371	1.93605518732394
42	2.83340365658763	5.44653951026533	1	1.62399742013186	6.95980456510994	4.21572340987553	5.42555545917046	1.53681522050834	5.05575906270919	5.54841923365196	1.89533642312058	7	1.66327572152022	6.08546458315041	4.91726914776649	4.1702478354697	1.2783669192673	1	5.60971624429536	3.76196897675569	2.1898773233152	2.79758690814058	5.49338988443913	1.09087638776817	5.42021814112428	14.5298993737941	-1.2620228739268	3.55469863991923	-3.4957756329363	2.62763518026266	1.49633499278613	0.274834942975721	13.8338535693048	-4.94328605382387	6.45904263530893	-0.00456157696783607	-1.67338474503566	4.99734629236672	-7.89668919099676	4.89415497634495	-12.7649945038625	-5.38904697629771	-5.69481334450136	0.887396798950631	5.87555269238223	-1.23301925045836	2.11292735011477	1.27612936768674	10.098976575914
43	2.77442070010201	6.77399492438672	2.55096367341233	5.92663746658005	4.43347463124312	2.5305187669092	4.83787102229103	3.23530069719724	4.72760265246692	6.62913474886015	3.10175414680064	3.9939863622528	2.11234860107142	7	4.38671906337248	2.06750511898456	3.2406245579021	1.91722923884949	6.37883163357321	4.33255465386851	4.74204332084373	1.83269092656187	3.80311120660217	2.5889916871294	5.06221826676914	15.2518341564355	-0.820891221070716	4.91770556189516	-3.45146832569209	0.492584871552836	1.65729156488692	3.41435451299582	17.4208507441974	-9.19094113031579	5.23316652260874	0.693473784977828	1.066744132319	3.49562992590341	-8.17601667199696	6.28726270126858	-10.9208322797362	-6.32869625590612	-1.04414662685448	-0.242509620084148	7.06413537819917	-2.66618809532974	6.79595041037649	2.29468973771366	3.11314224063165
44	7	1.15005058435464	1.30321727295779	3.55297469563617	4.48138624281505	4.71006258644145	1.17611885737123	2.4810842081128	4.11519026174279	1.36289158830447	3.25325639567747	1	1.98091878298414	5.63655478199713	1	2.4884254755033	4.8838904852365	2.47943468466271	7	4.26867175358825	3.15972777795958	1	2.60254567484897	1.86260110017102	6.60270503896034	9.84546950904432	3.83840303750362	2.92348491686323	1.04660571537196	-3.17696632041126	8.66750071014467	9.64068193753619	17.9776195400956	3.44984685778671	0.282028506823765	4.05326369990745	-5.65602092724016	1.49927841065905	-11.5725871610644	2.66660651471909	-15.6784516534827	-1.62130439162414	0.835922455135059	7.23298772939882	2.93807874335361	-3.81073495320967	1.59507764899509	2.61554710947244	9.45583892125417
45	6.92559833786386	2.21215689366274	1	3.57278564124441	1.34246466055751	5.2853109282836	4.31344485028437	4.34901689673444	1.17695357490138	5.39259191772401	2.16324562512108	2.12276787695784	2.24013109293223	5.56828679334645	1.89974270071861	2.83803613960255	1.18442725010207	1.99881836450969	5.11494799870119	6.59404406109891	3.12818640260985	6.40100521687875	6.80231510270663	-0.843972920647806	4.10079421127684	6.32100362750638	-1.0203140713008	0.514523968811125	-4.31006926923241	4.56559025760581	9.50419683905279	4.55275528659119	10.633532389462	6.84446552010736	-3.52585523826591	8.19246746229712	-1.02490393680697	5.48195399551203	-12.2873469457731	6.83789381567679	-6.60487342236894	-3.29503001375445	0.866396046151531	1.27657190698479	0.572127707453175	0.543178394252374	1.22160892736785	5.00616304287027	-2.44962047491604
46	2.19853596584326	1.62343627212317	1.95414657541156	7	6.24913742709463	5.02438907334614	2.61992836325841	6.64899002245396	6.36892215662177	5.04212991531228	1.41594612638747	6.3694253651613	5.20597916641933	6.95233163643035	1	4.28698563308039	1.01250683169549	3.093909159824	5.82870928258338	2.01278145833341	1	3.84984908482857	1	-0.844491561349432	3.50924557676166	12.7472382327908	2.55343385486003	2.71911932806405	-2.06543277602854	3.10416645540993	2.39977389503376	5.62988330227537	14.9221876617935	-7.8311936790511	7.50250025586216	3.71291379227461	-1.92729273909543	1.93520317845195	-9.80027571251607	2.62015235700635	-13.2384147544656	-5.41096366286878	-3.0419716609632	1.65945651950167	3.88398978640304	-6.14417677770638	0.370382723785576	4.36761102082932	2.92258621171507
47	3.79811943745315	2.60163915848229	5.22948203931035	1	2.94096412270253	4.83453640251475	5.66227334494562	1.6107700357546	2.48902140523091	2.15744836205745	5.85478537080721	1.52394300871434	2.0300388483301	5.24804760096624	3.83378181372835	4.41734690546142	2.50750771029599	1.38910653189123	1.2577056722165	4.39250886389125	4.32611187298195	4.50039478454566	5.8307198299959	3.06301715070849	-2.2112721449369	5.62696452340653	0.788893977110344	1.6695467608797	-3.28572949312582	1.37504683425298	6.08218735182341	9.21096271555048	18.9561001348697	11.1548095835526	-5.84045797535507	2.10559723061993	0.403159481815019	1.81918570397979	-8.89100249070756	5.64119967568349	-10.7712132203673	2.08425503067084	4.44218661823504	5.75708337150286	-4.04238855765729	-6.90439566034714	9.4362347306623	3.45668591130111	3.31998992500281
48	2.37222645888597	7	1.67575181931647	3.75598952646209	4.5511705499027	4.27491490844199	7	3.3264896670909	2.53388359365161	4.86934989826418	2.56632973199452	6.03319538737889	2.06202413750661	5.27756690080217	2.92576415508417	2.76647251991226	3.47902844166618	4.17853198533876	2.34870941751862	6.21627621353461	4.3242651059032	3.97824669605556	6.23472948022988	3.58563473985534	6.11450313501421	14.1358219577557	-1.14336108476849	6.01859957932207	-4.46404374125488	0.12914295039497	3.79985062344328	3.6670722952986	13.9227911649121	-6.84117967951204	6.65144536714698	-0.251069866589012	1.62028201040436	3.39557036276777	-10.2541894212297	3.89298026102838	-13.6504015361387	-4.8271452145586	0.411857608316529	0.479053377626809	6.8237850033706	-0.505441318066542	7.58558761771047	0.583564023192188	5.6832669340261
49	5.47527260363903	5.65453637540696	2.6505554380729	2.13389418920728	6.3006087712427	2.97541813464824	4.33439126146953	4.02888986219261	1	1	2.16440284124431	3.8921818839446	1.97241245472514	5.91371999532477	3.05994612244974	2.60383675598997	2.12845452587266	2.24000135174863	1	1.69301976825352	4.2005793288009	1.54836340258424	2.03834928916554	0.139121778893391	4.26948180738149	9.25472638405637	-9.79845300608711	0.527356390361793	-3.05370348924267	0.373231361832378	8.66689224910012	7.96560588107281	15.3498907636998	4.97190744184739	0.42501880348231	5.37708649656651	-5.11883781710094	6.13045106971931	-6.89920279862946	5.11096793444668	-7.09005064469643	-4.78763242200522	5.88637772986784	4.45882822485737	4.68319104435317	-4.14165475124265	1.2303552095248	4.80514385650812	11.2064679339371
50	5.9911313779549	2.9474868605018	1.94920420164673	3.84857988113522	6.56820612522685	4.68789321750118	2.79610913574329	4.56711992114329	1.17686301011355	4.34417364559373	4.66084739135775	2.30759746381547	3.85957320270136	5.72808942044854	2.86481345623943	2.13363121469031	1	4.53798184025485	4.16497325472564	1.56494476814829	7	3.72402837946073	1.45672103397107	5.1204029353135	5.66572189254512	10.4785358696766	3.16233753973117	1.05406350941655	-0.03457677346636	-0.511560482450973	10.610060759347	7.42244447218303	17.3216048469085	5.17504215421926	0.719802460599854	7.33918551401224	-5.59444626133536	2.09492358477738	-12.9432912204933	5.92128338528373	-14.4179639988117	2.33847884195609	1.85226129589873	1.76934465922108	6.25564574612297	-9.82613497032649	-5.62560669664755	1.32353493776309	0.90768476527403
51	6.02645170255523	2.68447754242745	3.44775014229883	5.90331117443099	6.5437089478555	6.19177674748167	4.40140247978055	3.76650448863109	1.95970915341812	4.57409925769882	2.99097552659416	1.87752170083631	1.81406128060327	4.0861222582861	3.45711457817395	1	2.72343556992856	4.35635000788395	4.8988107984729	2.21044588182089	1	2.69394525555509	3.72462355188341	4.67370885229398	5.87499347456757	6.93867426150003	3.26087852120149	2.51185948446701	-0.189349941604754	-2.57415894132655	10.1783015329666	7.33259003445148	19.1786810218408	3.68107938516876	1.36483707451501	7.80510239064131	-3.41404473075064	0.0655844777366685	-12.8018933731096	4.58806768791209	-12.9331893315673	0.517648172913264	0.820619691335539	5.07088589764162	7.12084331426864	1.68084895302738	-2.58388240972778	0.933910614743799	-4.09790953449759
52	5.83775436159275	3.34435946189933	2.39102283814535	3.98214492886297	6.77515953967297	4.50576819000265	2.2095582801038	1.8703083450979	3.39443407416822	4.06504167154986	2.28385884954911	1	1.0865544035851	5.95629742989911	1.45395674415743	1.58117573104636	1.24905134923707	4.24361412286965	4.16052424800084	1.03311113091497	6.87542676318812	2.74056295993557	2.14804305329015	4.82187169154275	5.87841500583235	9.47676732338362	2.55162843277907	2.55037286183848	-0.346767295780978	-2.55585491103837	9.48844822043171	8.31965392878272	18.2214798964933	6.21503467451456	0.444104636353684	7.57822019865247	-4.62166618083835	0.8919759657688	-12.1021760417812	5.47925278558383	-14.0925417637263	1.39013521199007	2.54466755379765	4.91515201634722	6.5572984473394	-11.8536091176468	-7.79626583853838	1.57390392439559	0.540854284021546
53	2.48552153394513	2.21270414016576	1.5175368389858	2.33282222028143	6.2784331768829	6.28240656073659	4.44898064955493	6.43050771886614	1.75700463818761	1.46311106893681	7	1	2.62895272801161	2.91198690831791	1.76243855437822	1.28833866724968	3.18763397760291	2.51409535804626	3.16475831245229	4.98185080611836	4.14738449207319	1.14682607314223	3.0390685382769	0.385626117022665	7.12216286367873	10.2723321985389	-5.00431325345233	-0.227569684383711	-4.30317235114279	-1.28154520833584	10.4399314528755	7.73292754513758	14.2031090697611	5.22458135511879	-1.0511307452941	4.69573904697871	-2.74225385979576	7.74580328098027	-10.9597291040958	7.77472480837543	-11.2795702297374	-6.93260064999646	5.55857857643019	3.05388416317333	0.473803101768978	-7.98084632527246	-1.34900908722373	3.50635080320623	0.466434705738259
54	3.41921663790394	3.02080962265219	2.35961859681765	1.46565681084447	1.5170875014458	3.53197648631095	5.15339274622373	4.20902624627147	2.89208738092143	6.22240190076315	2.71354757683922	4.26640863388066	2.43301371738931	4.67479225299761	7	4.91351714646337	4.87224616489919	4.13016313544031	6.04794740998316	6.66236515767495	2.39802526092012	4.73761750380234	7	-2.43938996963988	-1.25980042070176	15.3748824593807	2.89297230806868	0.0553914467032846	-1.36206219018168	5.97080485591057	2.26191113944776	4.73533152728235	17.0627825948034	-2.13424731502438	8.73861232746695	3.05658664516922	-2.76204608791121	7.88657850146518	-15.6919382023347	5.1832248376597	-11.6282167582498	-4.90107433386179	-0.713189269015426	0.848501795374538	2.83231506011152	-5.15350008903642	5.78259857339809	3.89407048791349	11.6582679326845
55	5.83275486370149	6.0887391003051	3.04781795476889	1.85564770114108	6.46128295552204	6.19295292331666	2.8087450291798	5.65298933192089	2.07164759932659	1.51989076600118	3.00658938717861	3.66137516986862	4.99989637090099	1.72749386025569	3.08511092883743	2.99720797329213	5.09874005123905	2.56723072843409	1.32678900203621	1.83881173008848	4.0369986116695	2.20714017013032	6.17611828873871	0.429619663616847	3.93603317636808	8.8067067239824	-9.78002564802513	0.719336469624613	-3.81116022493196	-0.74129400721262	9.4490093925464	7.67158388656151	16.465320031052	3.83760766757207	-0.201971489640356	5.14790926937557	-5.96839675697748	5.87768143100146	-6.7072759509319	2.86561457252565	-6.49530989914559	-3.81589432907611	7.20884551927465	1.01977465672404	4.27900997606266	-6.2040541033386	1.53704892509921	5.22960197437621	12.0617507475644
56	3.45741381899592	1	1.55361669862412	2.41780960820313	3.95568882781338	4.69102517090357	4.4480849903157	4.27057255635336	5.25726156085467	1.55753968502216	4.72945493481905	3.81857567965691	4.06717601303498	5.02853835659008	4.31878007464555	1.49260316075019	2.28943634767547	2.08097963905703	3.81799180817583	6.90797105688306	5.41167975921625	6.57338226449166	4.53566578043955	2.76818950272282	0.436168140684747	12.8512272654243	5.10388635513558	1.1826319554384	-6.37863819514708	-7.00097150975408	8.71453587362613	0.56323575543714	7.21535036698481	5.44583475771572	-3.35150023770096	9.25628109142711	-2.77588639507897	3.91884858374187	-9.89737634007236	8.62157695156678	-10.1208058749474	4.27848920956898	6.25656236932526	9.10215603521688	3.39361947170935	-5.21297435350695	0.278616120827088	3.33288720079211	11.2104656833801
57	4.16055258597861	1	3.57202870277459	3.72462378798047	6.27358385657707	6.39652751488422	5.39083831707187	6.1022359415069	1.64683335019917	1.12000279962274	6.8906074334255	2.07898332916798	1	3.74721973912395	5.05558589079716	3.4316760590536	4.0077272243688	2.23115767713127	3.6954640213616	6.65795746955614	2.2835147686866	6.54705635032708	4.51471857854533	2.50870098016777	9.81674686266193	3.56447976575228	-2.69378814565647	-1.57266196431852	-6.21393949470474	-1.7993955231925	5.21498553190283	6.81499145129437	12.7499885599737	6.41650164980685	1.31546229301748	3.24345602940865	-3.88688484512392	6.53210826222338	-11.0849550659407	8.62510554057406	-3.31444907973542	8.52119217225567	6.47170553573607	3.48652631996933	4.45648859207634	-19.1868296468495	6.53194040195839	4.45093162640282	12.8763808260656
58	6.37856827119965	1.53357725101265	1.46420101497462	4.46007799871984	3.70398535783146	6.5847840637782	2.68568272329313	2.96412885737164	4.44080112163024	1	2.60063178690646	6.69240533125042	1.39484763870387	2.6260198565031	2.06330321547764	1.08047639630131	2.50792252733505	1.47278944173804	3.06071298832997	4.69596723108836	7	2.20778136478021	6.9621044635472	-1.77388875467055	-0.155164524457841	4.11507082118465	2.20634506034479	-1.64622844830666	-6.60600206755908	3.19996374985263	10.1506869352884	3.62922144561145	11.8835102303924	6.1470326487584	-6.22513052756289	9.68479004033719	-0.698423970474537	4.31658176707217	-13.7837650407753	6.2622194483541	-5.6579639400854	-5.82817306952779	0.349580365069129	3.68163447554696	6.09777211460484	-19.8408440015298	8.6764870491784	3.71205150863107	6.54262083226748
59	3.94004158955837	2.83744093157488	1.437327407758	5.79091666515875	5.35569483599925	1.12245107140803	3.57237139758522	2.63060564318658	1	1	3.40733209579314	1	5.08855702498569	4.49211685325486	2.39544608335476	3.75256495046196	3.17893025727291	1.99734541629301	5.53783445869862	5.01397712383903	1	1.68214081552737	6.10764138532552	-1.04523560189125	-0.637244103022433	11.2963959635547	-1.24496474053412	4.20473895815795	0.715453501691291	4.31154629923378	2.57832152664163	6.53001508182467	15.4023987651765	-4.18801377569441	8.19132179237029	1.92934024800977	-4.82011231962019	9.38153752254327	-12.9435195232498	2.57661360604428	-6.97912108652645	1.47434618260712	-2.24589711976127	3.43759907705402	4.31609610143803	-4.27237606775336	-3.67797584647507	2.97365399969356	9.98618080839272
60	2.14403247940993	4.65181566585351	1.8941847586155	1	2.67637468764377	7	1.89267909667228	4.80355037493492	2.07369383482829	2.06622210359373	4.04396224787108	5.23761551657104	2.46691326620253	5.53050510623896	3.62327105689055	2.13059100023653	5.60123535719786	6.06784260810514	7	2.59411221236635	3.35840264033222	3.85015956765556	6.29370487982277	-4.87907389405955	-1.31301985721289	15.4786519082689	2.98267154660682	2.29346057829772	-0.375926088730038	4.94003762571636	3.04040985983086	4.43379209213237	14.3708358449718	-2.65215505659955	8.09432482784056	2.04612621396541	-2.77713163199019	8.33318043727376	-15.1496638773597	4.5659226529144	-10.5196466442967	-5.71526264446977	-1.69598333102782	2.55600015783483	3.25308682864822	-3.76561002733166	7.78095904631678	1.5008008416365	10.1784242291185
61	2.8903920984853	1.52851540006379	1.14480136110067	1.01704762863241	2.44807769170372	3.13288368112682	4.17754088393085	1	5.19424668648446	4.68367472648658	3.57303152628908	3.91863846421553	1.02929237970698	5.85559195316939	1.26777395966292	3.96651495285897	2.87852754415322	1	2.16106875858767	2.35806898791023	5.25614375045838	4.67697255751471	4.39964389747004	-3.10742812284566	-0.122373058626382	10.7353608340345	-0.240640765737393	3.31520292007163	0.757199158696277	4.99949791510871	2.47390181119724	6.84096255047261	16.7889186219605	-5.27373702614131	8.12053745318741	2.77339351974447	-4.40468603255817	7.90648397692278	-11.7650581808706	5.91908413390626	-8.79092637907194	-0.878564229510314	-0.666204453243177	2.63834305586283	8.68370518389427	-0.957780878890175	-3.0018385966921	5.09529353716962	8.69290102380959
62	3.96699057639074	5.23650899231478	1	1	5.69276203267633	4.46146254699706	3.49022524390462	3.77683672962158	7	6.1078311270502	5.89630794353504	1	2.16060656805388	4.22439002411359	2.73367104259544	1.70218990282992	5.15204143806638	3.17434787186688	4.18244905332189	2.64772436521659	6.50927680253907	4.01555328427948	1.74162460586507	0.381797457783706	3.15892979371097	10.8715262041457	-4.7521895257328	0.333817881759545	-2.08411993038959	-0.151507343768482	10.4574321811784	6.34476549383715	13.7419774065498	4.87328656194908	-2.05845598634647	7.73147201644507	-3.03461517420168	7.19759163184353	-14.1955279794445	6.34226540589043	-10.4386251166502	-4.6528009378878	2.53782376608899	7.66262423796896	4.93620928509161	-4.7514482972814	-3.62597351783974	5.02927519401903	10.9186301341459
63	5.1115086403103	4.72071348147964	1.66629099283734	1.5430627725245	6.27676428497835	6.79394791848283	7	6.89069401102043	2.54776099227528	5.40243565450782	1.3937242547258	2.42097909409915	2.95088454894559	6.72943156447676	1.87907673869489	1.16722704472051	3.69151026437465	2.92158044160716	4.43598024935476	4.56600582645255	4.46008201718892	4.74504852566284	3.56799731299449	2.19336916721853	0.718742620992243	7.63282545379409	-7.33559209545541	1.04529078307976	-3.34181249195646	0.734064374978155	9.41989965170302	8.17380905565998	12.9345025978574	2.80485180462404	-0.714606884221263	1.76367107848008	-2.72128443510748	6.48826526766174	-9.23640002019169	5.36495260287973	-7.51281853087032	-2.63041820465782	7.18665431349685	4.02292010715473	3.76516121395141	-3.74133997299133	7.03984984114796	2.48311037939676	10.7450573779198
64	2.62686180707935	6.50617837349386	1.01660282572174	3.67484229580635	5.24507693262191	4.43335383266241	3.5524703692853	1.51981462624436	6.12290014265355	6.17337411735288	1.65332231866044	7	1	6.64459566996832	1.96711391801205	2.46955071455519	1	2.03156414421434	2.17607757205901	5.22951342295952	3.61607285123608	1.42409952077807	4.73028468755768	0.557294534314258	5.65957799240999	13.9860402910959	-1.00119067760544	3.01864247550766	-4.67124715824566	2.63820194306151	3.49805172158476	1.90802343512509	14.5109142132752	-4.17932588393434	4.65522646188752	0.244598175479859	1.33041686211229	4.99272428445695	-9.26399248055733	7.38150146314491	-11.1122416808719	-7.23076745219784	-4.5262063405612	-1.55296554157576	6.63811069388519	0.41291045135218	6.26871299524279	2.86632680945237	-3.62145035890241
65	4.24949280387919	3.19063898169632	1	5.3508103098995	5.21260395633249	4.98210925803502	3.94543846779753	3.49690107650042	2.47208288698482	1	2.45268377972845	4.32312923295527	2.6609365629326	5.47768926616174	2.65539954991752	3.05396454971063	3.01627317742799	1.52637546873517	5.24394443363965	5.25710558225245	1	5.11207588214672	6.49589583138062	-2.18328476199175	-1.05707940941434	11.5196955788282	0.0657469220597379	3.21550979607562	0.982576211576284	4.19451406217297	1.67390110739795	6.15754200374133	15.5320561148922	-5.02169886918416	9.32464335315767	2.58918058964532	-4.9949777609882	9.12304676671301	-12.4326731766616	3.09915654418163	-8.1772650137701	1.19921388778125	-1.65041331131106	2.70165998658536	4.86724399114386	-5.77034630268269	-5.4370154469288	2.16077998258093	11.1713955742561
66	1.09590833785746	3.99477286090737	1.81503943716346	2.11869136827105	2.98140479316863	7	2.3595560709314	5.14232002471985	2.75495402183681	2.05282405128582	3.67973096494684	6.66814956041832	1.97986282727592	6.07399177552289	6.30369450795552	2.05113398904421	3.83258706897972	6.09522793578841	7	3.50484057523157	7	5.43225471906783	5.33196063845306	-4.17848457510408	-1.58872382331799	15.9613747284645	2.69663317249519	2.08422110303701	-0.534210395669871	6.68205043106865	2.39967778114603	3.56931198326793	15.7168843539063	-0.800595989149603	8.44900328459714	1.87143063529961	-2.80658894839922	7.50891542161483	-14.954896922374	4.43706564907893	-10.2899196317054	-5.56827111346857	-1.15304453005835	2.03749988060328	1.84118967718661	-3.62970956107376	9.15850004794297	2.47879756002331	-3.8836420730295
67	4.55209514057041	1	1	1.87059467718455	6.75963036414582	5.10809386289859	3.62363017977268	7	3.80584346728791	4.79714598010427	1.21369459349097	5.31471151154311	1.66938521301584	3.75224889231468	1	3.78937897498129	1	3.12261582780492	6.91896237763546	3.4033784131436	3.98109334330999	6.30578903330766	4.00539345300093	4.7675240492221	9.74354256747211	8.90955858918289	3.04966407720282	2.28984323755204	-4.30786259692839	-0.390365242672664	4.9144492545479	9.70676348808681	17.3144418113008	1.81671589558335	2.6480880805693	5.28458702615329	-3.6042899484462	1.78932940718338	-10.3262763233177	4.89777711350615	-14.1417394012042	2.68891798071962	2.75948492430451	2.62433145004299	7.06064280502061	1.10508864520384	-2.05464389805608	6.11924161369311	11.4156816111678
68	6.14518587205488	1.57654343659705	2.70655550254385	4.12230870898478	6.28037597970589	4.95447286127641	5.70469517940244	4.23136186538363	3.91290141919777	1.47341993339519	4.23509998813782	2.25910300914471	2.6806469211164	6.32771514010139	1.65781420438198	4.9939580591858	3.26922210058753	3.09652261240202	5.08413448269024	3.60942356172063	2.32999612950175	4.76433437337463	6.03517348778584	1.75778448992288	7.41190527975673	9.18445405391137	3.95581775769304	0.916049582817066	-3.98782753531129	2.73033783214272	7.96839061926087	10.7219664283967	17.730971140865	2.70749839560371	0.567272710735697	6.26585733836345	-4.00769414245959	2.79392358567687	-9.65398512749616	4.01330981461608	-11.1707253407915	1.02036977977109	1.99417685692313	8.91183982856354	-1.322422581796	-6.50395724712977	8.47116046959002	3.8464102080434	3.711227949828
69	7	3.30543291244079	1.79529750047916	4.6931937225052	6.42500533883133	6.84399692427841	3.25915909500456	3.54091318034831	1.36592694415332	1	1.65571671319256	1.84368083453554	4.84646175509061	4.06239179052181	4.28780511105108	2.85688932621781	3.1800714267888	2.17782245358966	7	1.5426100406421	4.23467789843103	1	3.55472140903814	3.4459289955174	6.18777309944314	6.01961068102805	2.09173440674351	0.246290526753937	-5.8163650372425	0.741840190143578	10.2877613626163	6.32898625192558	19.1154120822404	5.43264064273559	3.79851255475916	2.11530961678022	-4.72700283699138	5.71522281202738	-10.04774187073	4.28850678473922	-11.5445432589401	-1.04421050668885	4.74767568582069	4.84877676018589	6.56491375980005	-4.69801815366907	-6.50270444843316	1.31112692065142	7.45397603195524
70	6.78901838718608	3.14444051603246	2.60049035738919	5.32435627253375	6.24481692152605	3.94192146533116	2.48911953762914	4.67559058726348	1.70715753044677	2.9674565448602	1	6.20000544453085	1.8761329335257	3.46607219928626	5.74313474054204	3.24239237727265	2.38077110599925	1.32726350047317	3.16534004050266	1	1	1	6.58717114073294	4.76911961054771	7.29112250629099	8.56455590349711	2.70749283380374	3.07505930287891	-0.499574624949887	-2.06693386478041	9.84191090460864	8.015946725198	17.805130479774	4.64125888320772	0.037507667937754	7.50308853883856	-5.99494478698261	0.141679444808646	-12.7718935196097	3.97864134617584	-11.5937626471532	-0.399295202123478	0.512166334947374	2.58257955417317	4.31976960595568	-4.47566307367537	-1.84647358526151	6.73573581369906	-3.61778372083268
71	3.35227862174923	1	1	2.32238421084751	5.89904846419848	1.12407674505667	3.8160719175027	4.83060333053513	6.19533190594707	2.18478154031808	2.65885883944898	2.93219594389314	1.6223467955777	6.8023949012625	4.7152117991454	2.91763117718697	1.25659323591869	1.48786083223722	3.02408243147802	4.10204559660321	5.94903666297652	5.67096993672144	3.64778948803566	0.947044945460834	6.95954472463873	10.5493359373603	-7.14373212129824	0.727228308341029	-5.07312238989692	0.444461121642796	10.9977637024704	7.74715105908083	14.0528832228636	6.95614710871055	-1.78203284570748	5.44153432720295	-2.55876888191745	9.4266768112199	-13.9286600179086	8.33698772558763	-10.0012343638684	-8.58277086752893	5.75244095766946	4.51988313760644	3.47785374784028	-19.4645239737729	-3.10517496587492	2.0013028233953	2.07840793839425
72	2.3151537027867	6.63696699971342	2.53920560791055	4.60049635998838	5.0603530665028	4.91058861236461	2.41256568116724	3.9792160122361	6.12511528497854	5.68762941522658	3.07267019606497	7	1.6875928132281	5.00498809815071	3.04526199706312	2.38306572835034	4.70326033900372	4.45201072209936	2.32894972197249	5.08044788041646	3.45051963959317	1	5.7525633115986	3.47457428812504	5.27556720996899	14.8291937499118	-0.943442256069067	5.36238434088444	-4.68810300335494	0.747875184019236	3.24578136607149	3.08587599057068	14.2561202045803	-7.11119566398405	6.00047140579309	0.158900870547817	2.23247497520211	2.89344841556262	-9.05039804381946	4.15890229645359	-13.5386987518636	-4.65597454408253	0.620860044442821	0.820871665456752	6.94739658835032	-1.14588645170289	7.54456177800709	4.62849057791948	6.00848972912158
73	5.8317896622688	2.60278903599603	2.19342780964144	3.53901584436282	6.57813349988902	3.0372191167592	1.01050253676987	4.52918608916716	3.1800538429239	2.50633153397284	2.93684300937983	1.79053292714918	2.81222127704634	4.13761820455183	4.38027361244389	1.07203875402339	2.4549421165863	4.75466002438438	2.45711294173449	2.37270609608154	1.75733490129295	4.67572531670377	6.35485145765557	6.40605711613775	6.94316709456105	8.34526692136912	0.971653505914149	2.42497328803511	-0.952700360462083	-2.04371412955891	10.273866068012	8.36371603271445	19.2523536325942	5.34772078563841	1.99946574972223	9.21540693248268	-4.84374908014895	-0.0381553617377847	-14.7054727771269	5.65443108186805	-12.8219051214832	1.65335585526364	0.994358597563973	5.93704854006943	3.80014028594391	1.46171673265739	11.6472340427044	4.51277404837388	5.2482474366031
74	3.08236983179532	5.20761746486076	2.77526177215357	1.41125310413914	7	3.41871452667293	2.68779859516148	1	5.01872405094873	7	1.20595985292891	5.86679070661797	2.75130544256981	6.07639841650171	4.1741847712046	1	1.51539917559813	1	5.16378582458881	2.81163237401735	3.15750758713814	2.12553492300526	4.98646237679741	2.67819345547902	4.42472645144917	15.7779135624072	-1.23683853013036	3.82342313139587	-1.89572901550118	0.966389935433092	4.53452462785387	0.704657162137775	14.8911481563942	-5.43602620466218	5.67857845484516	1.11724867640932	0.848265878916356	4.66763094495056	-8.96913134360895	5.43972625106094	-11.0616703573909	-5.81142337711974	-4.25763289419979	-1.83346045883787	2.03708428602157	-2.29442870607586	-1.06690669787744	2.07734609560936	5.84111634151334
75	6.06395062210897	1	1.09556732309269	3.65710529330332	4.39977562356559	6.52894843403544	4.86754690390669	2.1949189801458	4.09454104851876	3.04462827589449	3.01853854564425	7	2.4293983364796	6.80551568814538	1.22815228195152	1	1.71372404539103	1	2.67718692209456	4.71251623875105	6.44874160725253	3.89629938425328	6.35298474724684	-1.8335859667237	0.0432625346773223	4.59568336121484	2.44258228742616	-1.9620259985759	-7.2760405135607	3.02051949381696	8.97692658069092	2.56471135243552	12.7280800725144	7.34449893631743	-5.63412236885867	10.0948899360344	-0.133732292246797	4.12470882181565	-13.9247836943211	6.17267751087402	-6.25714060704934	-6.13273483590579	-0.362521214361427	3.85036459541845	6.20287204495241	-20.2657759586776	8.3894109235671	2.82291617832044	6.86841598507514
76	4.73702861633181	1.13871271953619	1	3.11165806220879	5.06072718526638	6.12427248650931	1.0928772911503	1.9271351116325	3.37950267956278	1.52072086431336	2.87472088961771	4.11484941716841	3.22046471013649	5.523103494691	4.51076184190237	1.53654684130188	4.05279819450517	1.43656547662443	4.88178620636139	6.87170681937805	7	5.61203775457811	5.56063993065445	0.444428791635046	-0.953439128704545	10.5681367887603	0.771107920481438	4.47988627533834	1.44801554887497	2.69612895463253	0.963412721685482	7.1751296321146	16.1601082348811	-1.83610853646596	7.87603314092396	0.969216403211189	-6.35857555070091	6.41061351096787	-11.5400465666276	5.79950588215973	-10.2685124964825	-2.62798197411574	-1.38664164024066	5.62532412624049	5.61683281182739	-3.51078751070906	-3.88965882872299	2.03428844226125	10.5903106824168
77	5.51910379368529	7	1.89596127451448	1.39178903292988	6.74480963949203	5.72232246902803	1.00369126485302	3.5593085276209	1	5.93286288894671	6.05453648976965	2.74319844010174	1.07262771130284	1.3111834199817	2.05456805729234	1.87749141026987	4.23750460988773	1.22186662396	1.44534466549413	5.9656740331091	4.91060961724296	2.51244722535699	4.65850838751225	0.193040309263742	3.78837096210665	8.90248751566365	-6.83050348515205	0.154786488390255	-1.91894935146604	0.84445736192376	10.9583403922584	8.87313505362351	13.9159751195574	4.28511830719518	-0.448845589176087	6.21514334271026	-2.60052850219354	6.83791623156461	-7.92642786385685	6.20402588995442	-7.4223434311551	-3.98749715607047	7.31174900825642	7.52784578458964	0.818029390165458	-3.57220677577368	-0.885313523936551	5.19144540143982	0.249058312684837
78	4.30292219894342	6.54818634187583	2.68098258591159	1.87725336417478	7	3.467471118225	6.49867578480429	1.17361935765152	3.88057598723015	5.68638932528932	2.79653391667962	7	1	5.1584619441029	5.86099267341025	4.45922333207176	1	1	2.96363643383627	2.49256865210346	3.03467904011021	3.51666406165012	6.96358677529862	0.673643897938943	5.34378627974794	16.1069334944037	-0.668644328913899	4.8455828427999	-3.90188866276657	2.57342485400827	1.32638685902807	0.0552602458124327	13.819915895208	-6.80923595983973	6.04941027778104	-0.774991490465676	-1.43890081845513	4.54890328311034	-7.7872039279664	5.81721171457622	-12.8184607490429	-4.84966051929367	-5.61729871159301	0.107640671840055	7.5754198769348	1.86368692354244	0.519009575293993	0.882307533459602	10.1884549869041
79	5.70972069307319	1.22572955283952	2.88588188661803	3.79019251065632	5.63537513923588	6.52847535775346	1	3.56941468800715	1.61173112160431	5.61063557259633	2.00751378127105	4.51040622655134	2.01442381876545	4.78491882860986	2.48313129663421	1.10852342257869	3.83676668892432	1.32785578426092	3.45693606217988	3.09517664344129	1.75441152634802	2.61365062212179	3.32595287919039	1.91106811915772	6.58559901531875	9.7497400529262	4.26657341026004	1.46914285142893	-0.432229088100861	-2.23925187626431	9.95532618146453	9.79805501725323	18.4032548721039	4.35846885038004	1.60391413831954	5.00262569571082	-8.17288016996029	3.27568989037159	-12.1898305670003	1.48862432393955	-14.4440685410375	0.69622391101381	2.08577435065622	6.92289165782752	0.914274667033991	1.95700629301	0.917248592908708	-0.94456022415007	9.37675035372029
80	5.09927894770547	2.45960469917995	1	5.86395984942624	3.92271207077611	2.93959898841905	2.47714904033446	3.09350432344907	1.655240273688	4.67367682092716	1.02709852373768	5.59853159157251	1	5.92166068402723	5.17059333476174	2.44790388471948	6.81290974276322	2.2613659570735	5.4895536220647	4.07229707603346	3.8761454189311	6.91975080471203	5.12373482725425	6.36674383915488	6.53565143580751	12.2115456620652	2.26500449237391	3.59270252205094	-2.57301439872547	-1.42911812719053	7.7828977594643	7.40119934408222	14.9993507743305	4.10897227228925	2.90692054155467	4.01386393969465	-3.38569618338968	3.19345260890093	-11.6407308721515	5.59011167058665	-8.24461398406448	2.79611106997889	4.09244511606424	-0.482253939954419	6.13080459283064	-4.65928911099434	5.39823327535723	4.47263750428739	3.89134794486568
81	3.20240257661052	6.08271072012851	1.8146970669333	6.39505453794879	4.98062234606952	3.60444618872602	5.79707780351717	1.77812407911756	5.51649192336443	7	2.99760136911014	6.22951083854293	2.83228149729888	7	6.33666490930053	1.35282847470568	1	3.59637526804319	6.93305335666011	4.17583714456583	5.60167302572762	1	5.15887764314262	2.73810049739356	6.08435415614423	13.5884963283408	-2.72697814250983	5.14985378737956	-2.85153990539029	-0.398237892768016	3.1006615497973	3.37000019645525	16.9283427718971	-8.31227772797768	4.87590423961195	1.08365580717858	1.24311330811427	3.91931804199315	-7.67903840987886	7.48663098111392	-11.5436859695251	-6.99098812144948	-2.10173032627244	4.57268812272553	5.26744506914907	-1.82002791745596	6.13209470490802	4.69071677858289	13.3960779158289
82	6.58962612004582	3.78364508801767	2.38276549110907	3.67697904624105	5.77359297574069	5.25316947146113	2.90998005211738	3.86073785831889	2.17955286491405	6.43233782047294	2.9714602579082	2.9049921852634	1.76956952651602	1.39545570910188	2.86224246727648	1.60393564765985	5.57899706446203	4.27560626022848	4.33834384456587	1.91918000698492	6.35235454480615	2.22662391139749	1.2956289346841	4.54975138159919	6.85959752448292	9.95970431230742	2.12020827956322	2.80207827504729	-0.316976543414335	-1.44833599750626	9.71419956439486	9.44011682167286	16.8213999529077	5.41543390891297	0.309557803941567	7.35097964788423	-4.1931412609483	2.40110572143527	-12.2651072138478	6.49881056042424	-13.6906626631472	1.25046339798487	1.12988037895138	4.09718705415012	8.78918119367923	0.826480005591099	-1.92707354453704	1.06048563129783	-0.701318685070278
83	2.39251010971342	3.32254444128714	3.25252843756284	3.81386640167509	5.54391540413944	1.96173377579383	4.47344209348099	2.56068211153434	2.98050318090638	5.32335715232534	1.31448690546682	5.09938620020414	1.0952212893438	4.32321348930815	1	2.95967821593809	5.66127556249023	2.93274608159586	6.64402695097485	2.96284210211861	6.05878516614754	6.1660608248596	2.92392433320152	0.803903138456321	4.60894459445634	12.0815750554675	2.2603874790257	3.80646026500951	-3.08974046435497	3.19572784277671	2.58181818657161	3.97329650051254	16.9663199991718	-7.9598713636803	4.89469443956981	1.11366283643504	-2.5171309783833	4.78336473250864	-9.20479933390386	2.85180128772274	-12.2784374828234	-5.92317724601969	-3.34054557889403	1.14824036466666	7.64864624835802	2.04155422859481	4.41366481100724	4.79464131235707	10.0675610670149
84	2.86692316101072	3.56472138202205	1.82902472432208	1.00343852099992	1.53933873443166	3.32823213661661	1	3.88821806350312	7	6.15096463123418	1.892720953277	6.12550288583575	2.88358011260299	5.65071098062403	7	4.6651958238581	5.79024153684611	5.14790398859897	5.60169612889995	7	4.96910537300828	4.60022681461325	6.54433995213936	-2.26091132055768	-0.660772533447434	15.4351985401473	2.03752626226312	1.31120607788659	-1.86269310441052	5.99491595194871	3.0375111079505	3.83608514787319	15.4430021779563	-1.64352564866555	9.41308380172744	2.43837329573931	-3.36534526840465	7.6409323480352	-13.9675202966124	5.67646865776259	-11.9551519310891	-5.22637577544987	-0.199401747801352	2.96845085746261	4.98967778921508	0.859534458608183	7.16583323388311	4.29447884903179	11.5735921522969
85	7	3.7471359132629	2.18908186128631	3.67544048318187	5.63912229239409	2.53736012907159	1.12185875222605	3.97739292769058	1.17240221636697	3.44459913939857	2.20113810062771	1.05161728089148	1.40359751779469	1	2.56274572009604	1.51351093022458	5.50882609551033	1.90974374457159	2.3110541588378	1.26449012491817	7	1	1.76647992936868	6.03578439171489	7.22297537109721	10.2099321456768	3.47423294063106	3.39016540492907	0.470398854665875	-0.728691043756377	9.4415507221139	8.56346015312014	16.2863780629646	5.603675346864	0.0954846893919872	7.32330500111682	-4.99098526134664	1.18071526543794	-12.4298262838069	6.75770621974454	-14.8063192133065	0.790073260863195	0.693740544093971	4.75512446270451	7.91265185660597	1.45476620893925	-6.4581424998926	2.23831316762102	7.11043663684796
86	3.8846847332491	1	1.5763266522301	1.74237649615733	5.33088839128956	1.78146217691134	2.4861874610323	6.32743209910645	2.21721449742701	7	2.11951336157226	1.54086610865073	2.70386128301065	4.63086258224823	5.90109218487739	1.88824344769942	1.7561755821734	3.1696967138871	4.79939203876645	6.32890141422546	5.92357032193189	6.85831323312382	5.97449323208489	4.16367566399936	9.13319318106677	9.46710154635827	3.97461001323559	1.30614716692538	-3.55979811697081	0.798664357643939	5.55204334460144	9.38620109216579	17.6045924212771	1.89200016636983	1.97166316055743	6.04282480825881	-4.28707572392707	2.34837453252684	-9.83661861572784	4.18842354644672	-12.9908718207031	2.93207537937253	2.00503839566727	4.46654541670212	3.10630087425481	-6.31435392699485	6.29603938380634	1.63316833630198	8.68725789267482
87	3.63779284574853	3.90997187544508	1.27466492596536	5.29942048510977	5.51328601820483	4.45485481935665	4.79615519560191	3.30365535215766	2.72933457356487	1	2.91715050550387	1.31651128459895	2.42617593477941	5.41944641310313	3.1031497915747	2.8128692421968	3.3260206854613	1.75745602452734	4.43110930645431	4.1574923611677	1.32157856728952	4.4984615157795	6.68601170568302	-1.75627039079541	-0.72488468476331	11.5580075883894	-1.34814407594894	3.7185982232483	0.626811984757855	5.04412623277576	2.43241537837665	6.14435542414659	16.0894456866908	-4.50248422467991	8.80685592954433	2.38518822664645	-5.10932617359279	8.45602966530584	-12.8464637742056	2.82764751498168	-8.15575894507658	1.36353230736196	-1.29845701754292	2.41567774472334	6.79674257020094	-4.53505053428292	-4.10954283197089	3.15345898298348	10.0285356724684
88	4.751578704924	5.40619329670844	2.496839000754	1	6.28394640808138	4.51521199797474	4.40385806834832	3.99992959889027	5.28747960136694	5.91381623170345	2.28280549876504	4.92798061607245	3.46693155187015	5.91499658369037	4.23190190211471	1.66097868581299	2.94246229563308	1.96640816200546	4.36812630278916	4.18182589113335	2.75396012431956	1.49003631316361	4.52661541924352	2.28526317024208	4.62456934597019	16.0243409566586	-1.60856825610342	3.88264842197448	-2.0080482967106	0.0749729438661015	4.02609981044515	1.32623695382772	15.9913945886282	-5.70787372407014	5.66102969900479	1.37467090297516	-0.353274947398524	5.21012311184909	-9.06930673766721	5.47233684681058	-11.5416635272866	-6.39029800671083	-4.4431473599007	-2.0580234247906	2.92053121335497	-1.7193771172135	0.656530985495497	3.90870380347814	6.6086983354291
89	3.41829732808446	5.26815567328731	1.38783200755621	1.21184441665651	5.59520987968628	4.76699641143421	3.52824458579374	1.71205679915868	2.41437783829078	4.5762270270337	6.30685933100526	7	6.89377544829963	1	7	1.66432888428328	6.10415469597896	3.69041665458191	1.08333999395161	2.45567683072001	3.00542429129882	2.71564042953459	3.09562881785819	-0.318018802482079	5.49802447466605	10.2376631825776	-2.86860944092415	-0.423290325431855	-3.0670958237502	1.92206201505949	9.16660482121136	6.57512670663384	14.647038775323	4.6827860970443	-1.19096042730034	7.53578711297773	-3.81818360718036	7.64344267354958	-14.2851546519348	6.84149986962624	-10.2228808246212	-4.40036722325765	3.91635731570725	10.1909913353191	13.9050196132827	-0.0190164460859676	-5.13489620303043	6.0912414916204	10.2975252702748
90	1.46947350947291	1.7326695505065	1.44470551977073	1.48861402021697	2.3595482943595	4.80117171644827	5.64987809950791	1.59133613210942	1.7488494448297	1.67416723237434	2.42359078128619	4.91303025729535	1.10222728689716	6.08119465633873	2.99727568581189	3.87792916865298	3.90549686510731	1.15187351800482	2.7076029339128	2.67613646509127	4.99423247606375	4.42138814911814	5.17454397341643	-3.11366591639264	-0.0757362836520627	10.1821354754485	-1.28495239771754	4.04296742432298	0.913939075660291	4.4778235132443	2.10701966333475	6.69073393339131	16.7418440898607	-4.21597965140796	7.94715958426869	2.32661399591004	-4.57129084359833	6.92476575326518	-11.077482653411	6.13648999930966	-9.0371643533709	-1.01881639405036	-0.532098335601147	2.79617594971956	6.17432040033739	-4.97953672296033	-3.41648752902031	5.61875606537908	10.8424197023303
91	4.02665359448179	1	1	1.79248718127591	6.09069521398616	3.51414564647316	4.40697029296819	3.9768897770811	4.30708749619891	5.97371311290058	1.36365105129544	4.63007367983341	2.09302635085298	3.37939599830058	1.61133623010425	4.02645930773325	4.83014651225736	3.75250576619182	6.5419867323531	2.78089818360227	1.49767495034935	6.45046436295536	3.88740065080743	5.96997881693019	8.79030789179291	9.31904095689055	2.76275058823369	2.50275830687222	-3.83935478961442	-0.246456529966509	4.30773202863828	10.1569099531349	18.6548608579386	3.15834611780657	3.26196467521697	5.37238737304715	-3.80134976945949	2.25488374315299	-9.05908006739353	5.67555023799526	-14.3756976309864	2.08646075576162	1.78450851133544	5.25712952407121	6.15821223060541	-8.3710597303311	5.24368657241712	4.57105063221108	10.8374205117266
92	1.80788579815736	3.87870795377011	1.59785494448109	1	1.73499242411564	7	2.85086487586376	5.30756801767322	1	1.51839882099256	4.57687394587279	6.32607813039251	3.27221356895765	6.95833495921845	2.40442254037522	1.0866350374607	4.46717566849107	5.74044165238068	7	1.43646125927804	3.54678148134676	3.32646144188826	7	-4.44885184615617	-1.3777660148616	15.5446689356361	3.34957296918408	0.957932413898008	0.575323610010698	6.80982357914621	2.7816491931428	3.8915549969232	14.7169831647275	-0.800283361753999	8.32295691360853	1.56788161561363	-2.24710293984392	8.66533552648436	-15.2167820657541	4.38823915076787	-10.2157890203145	-4.60044455205409	-0.551389820887491	2.63824109363799	2.98643066303647	-3.99658066805157	7.45329708796614	1.80342799679451	-4.10046793860791
93	5.3648201304352	4.26557860024503	1.27392115839575	1.75727497902933	5.11353331809099	6.55466548877722	6.63103926323867	2.15957763671937	2.15846487924297	6.36599817607123	6.84780581234581	6.55704986889354	6.19286346553652	1.13061964935025	7	2.96952626764184	1	2.68715175422205	2.82293376818443	1.8123312208215	4.03104042156398	2.74061836743328	1.37827639334019	-0.981737812299865	4.24457040191481	10.4767584600766	-2.89563222865458	0.311798044712716	-2.33101697777772	0.898952430126925	10.1139629172066	6.05339548364005	13.8976495025852	5.58520642945733	-0.949485302934981	5.77638312825025	-3.74309386454971	7.96778180625867	-14.0178104607412	6.54675673319052	-10.4750070640653	-5.14689835647972	4.86998142251692	6.96016897444046	14.9802869851072	-7.11752245045406	-4.48378909631293	6.278498160633	-1.5933797634444
94	1	6.62267676714501	1.60610183086882	6.38848717883032	6.82647370119781	5.5738046366617	1.64873556063144	2.37892627097555	1	2.65143826938794	4.08455017463191	3.27737770170044	1.48790753242852	5.95548601230891	3.83347511226806	3.91652923520635	1.48843119033975	3.71801268345723	6.95524658775045	3.47101737032561	4.96876702994506	3.15248845084393	5.91263087890492	0.603573505259391	2.21735382478819	14.5952638686	0.666367992685363	1.34482623283867	-4.27608557189798	-0.0868849239322013	3.99815896841038	4.72859738596565	15.408739305418	-5.06762096207787	8.17683975233565	0.110022636611346	0.290790325974738	4.71557603107363	-8.84810804890301	7.16424666920237	-10.9402183607993	-7.10422492086316	-3.59945421209794	2.01590060483502	14.171863851394	2.9969006926164	-0.346705297208229	5.89480755545306	11.1239334804009
95	7	2.6011984510124	1.74332768762846	4.71660477089561	6.52860045457281	5.81143933756123	1	3.78873278939139	1	1.21512326066588	2.77154451736442	2.95124012257032	4.82840069972774	2.89529970960344	4.10419349059526	4.3242254167306	2.36863272859699	2.16871049045395	7	2.31852283390532	4.22186880300389	1.2056150502173	5.4352963799156	4.8279251000015	6.39013202920195	5.47800016363607	2.61392763097997	1.32942062760816	-5.93443923676667	-0.291903075753938	10.8735061704885	6.7564656739058	18.6551818247091	5.88780379688477	2.91317994830242	2.33781338572246	-4.76174854717086	5.36308008721439	-9.33296593732916	3.15849351953131	-12.5252361055192	-1.04045803708517	4.12335137234729	4.25144353230209	6.73215473747128	-5.42631926000932	-6.44742959950518	1.39508966508803	8.73638933783587
96	3.24199713999614	1.50863714936208	1	2.79054078307775	3.33407157951109	5.86236948386932	2.85931173843661	1.23468546767883	2.92014495436764	2.04500412245732	1.2994542674371	1.45054864445246	3.04397053326767	6.21580160741787	2.0490107329904	2.38377027593994	1.50249771760282	1.72107677753654	2.87743637800955	5.6403878578479	1	3.93902368013992	4.65288666711493	-2.42984820789167	-0.712129172764625	9.95101327004244	-1.11484168225606	2.54115886275238	1.22940500296722	5.07749500163701	0.460989018986183	5.39606818083922	16.9299256335745	-3.50431706975091	8.65877577726054	2.98360938560287	-5.68552098773417	9.05444485167314	-11.0152522241569	6.41447510343596	-9.36056854987123	-0.534697291013449	0.241316728215554	1.5864087080977	7.41971759245574	-7.48176585466512	-1.68348541252812	4.99274688835259	-0.411745746673032
97	6.69834869450828	2.65926117571065	1.87710522941465	4.59733570940756	6.47552887198462	7	4.19046218845044	3.71694089898702	1.02917254099324	1	3.34239048090323	1.43889235201702	4.7757579973322	3.37941683091911	4.62055674378997	3.14329663390484	2.86376579355437	1.29734207812011	6.63145214891838	5.49555816354064	4.59100994591856	2.51251644899995	4.49249449869473	4.41506722481533	6.11635733981208	5.68838741477949	3.18666028084089	0.450882973766058	-4.93224068236806	0.564193678407916	10.7431751256584	6.21450817162918	18.9620207469932	6.13361951487587	2.93946963425513	1.96570219199045	-4.97613615879574	5.21699187840315	-8.77683642101112	3.82539658925589	-11.4449158613014	-1.16294380801952	3.93333483213943	4.34485163119952	5.75860596467037	-5.75191933213962	-5.60457670347609	1.19085164495055	8.05376948085263
98	6.25817154215804	3.71445852844867	3.27796827267387	4.822242000279	1.07952083224837	5.50671204576396	2.52032481494659	1	4.20707919368022	2.34198313611454	6.76798062648028	3.14962337979589	1.10423433176647	6.92765397114586	3.83693522849654	4.62089798366337	3.1637041214535	1	1.76977299656514	5.78798139753651	4.54291814384403	5.48603710806933	6.8035285754864	1.87589516633964	8.72201679907743	10.6457252447825	4.13675949845801	3.1246169915635	-1.0515556916088	-4.07920236587326	7.7331715269912	8.6121734589919	11.2614179465183	2.37688031165853	3.84274134265567	5.60804990362138	-7.92403649907959	3.96057463091506	-12.340099098761	8.29536804591684	-6.38512052533179	0.183693629599843	4.20889279403288	5.52426542580442	-0.226956480733233	-5.24140271332352	-5.53374978207274	5.77141608975718	-0.893827427860079
99	4.17689676326317	5.4761718939564	1.23427030295224	1	5.57163819119371	4.48240978103623	2.78842059122868	3.8908095132525	7	6.32346997720438	2.34813547137296	1.64145333905437	3.78623024979055	4.04155234311306	2.66020070262949	1.89057475006804	4.00124237284969	4.35409322867625	6.42077343422871	6.37509745181423	4.59203262570996	4.72338096595064	6.7615745058009	0.61971944670748	3.97410710962983	10.2266868350365	-4.48003606864807	0.969201091394424	-2.2241822606921	1.50104874594433	11.1563910422319	6.28229099570063	13.1385732461425	6.09868057067405	-1.88195296657015	6.63381652198744	-3.99522110561099	7.07382287471765	-14.608578480399	5.63216823589187	-9.97490267999871	-5.33970110295072	3.04134634905859	7.65487323878111	5.29935878092636	-5.26366913285298	5.58015901313831	5.70808080668728	10.4719321691605
100	1.62891122866006	6.41227552986062	1	6.52683360011148	6.55239915712277	1.15951897868283	1	1.72516964006435	2.60787867605677	5.10447975819231	4.70077969643898	2.04498926327528	1.29443270665537	6.31638448442497	4.51778015824563	4.1042109609801	3.2601059981491	3.34463261802984	6.98177102773531	2.22898969873289	4.87463917186764	2.17678940676338	4.45457241329466	1.2542226998841	3.37473270149271	13.9905421137249	-0.539890725238895	2.65750946286833	-4.26359521867541	-0.389592923057342	4.5237023634342	4.96714007878441	16.1596599429612	-4.48373885849764	8.04394605144343	-0.593927465616911	0.790106753112008	3.96565179128931	-9.80530812883315	7.57936021659858	-12.3443276130102	-7.7079351745463	-3.69044624327872	6.94580341359617	12.9863783879922	-4.33788749888454	0.344353771727375	5.91064159811252	8.47305296924323
101	1	2.50383955582158	4.82801968651736	4.70928348667893	3.97238087767417	5.74956329165733	2.54184046588575	4.36500812478259	2.44794003076456	3.21019566553435	5.09363053185807	1.48059103344689	2.85270247220392	1.59322741982542	3.04486809445876	1.61281668874675	4.40482104483152	2.13004772767221	3.61140944595115	5.21464150749064	1.03221638929632	3.54440233606798	2.08760454354162	6.20037101940896	0.845494401688165	3.13997634337193	-10.8856092667247	3.89632542351743	1.1125599576125	-1.65257988427809	1.06087913465732	3.27411918020781	2.01351469021637	-3.05776593109144	10.5806331760031	3.45317622249514	7.14548345011106	4.15496291796845	2.45596350251094	4.07481262977893	-10.7925654153327	1.92192820904532	-4.08056693482788	3.45797787803947	4.11343911290484	-4.3043825679562	-4.07170503591456	2.87727624564989	1.58170147989179
102	1.94577421851406	3.40212983896096	2.37215510119529	5.1849143953795	6.40825220085523	3.98011516831625	2.1011789636657	1	4.83984375905285	4.90321276510016	3.49764849543736	7	3.29767131622831	6.63132257398953	6.38196390512202	2.22115426439229	2.98517344748004	1.35594747390164	5.10914245042643	4.51491049621397	2.67909047388613	2.32693641004444	4.91399576855138	1.35974732243441	5.28477727500215	0.602344025454566	-4.07428068872942	5.85799939675035	3.46730090891134	-11.5041299435753	1.07561042416747	3.45387428028939	-2.4646960019551	-5.09891580483706	6.48834543224873	1.10348892405935	3.41006327254267	4.69185734335729	0.820833283501413	3.22716869832534	-10.4850417019632	-0.249877240393458	-0.293838438988016	3.09857369617069	4.47881866262	-3.46150309402659	-1.68188877356567	4.19828807758525	6.51521035675143
103	2.39354852414191	2.56208780430611	4.50300263479505	3.55504568538279	3.74116671303945	2.56995962158446	3.2509849748481	3.02941980339747	2.99737223976434	2.87843494551274	2.8857930910353	1.03547312098553	1.83177193404063	6.22605198195782	3.74141401005189	1	4.38699524427056	3.95411456580089	4.83406020517776	4.75097821041873	2.99321593097465	1.30111667443131	4.40218235621395	5.01128031237651	-9.31747472126394	9.747290994523	-9.39013405975877	1.62509884591903	-0.530355624231088	0.187467541983751	2.19973761425585	2.62732808324202	-0.894056738199613	-3.02971371032903	5.73988306307647	3.38120049511108	4.51877292760363	8.89841866554799	11.4519685416505	4.18071674438579	-11.7397125203438	0.310612541428653	-0.226404815562927	1.07552299295112	8.11105166625698	-4.59351251214696	-3.98333613937701	3.45072155026808	-1.53841310875068
104	1.98281019919663	3.34432062694951	3.35875528154828	5.04854503174999	3.28201902725849	5.6421830166371	1.54244509400298	6.77744624406425	4.38129985843616	2.25251695336929	1.80125912273178	1.76522799203745	3.35944574688555	1	1.22874905210175	3.32299616265745	3.76167936846768	1.34119820432542	2.55364011464382	3.67046037395087	7	2.91497770834944	1.69097502690693	8.0947224330276	-7.8764465390893	9.40937830879739	-9.7890009978463	1.92207812329432	1.98026905489208	0.0676727116425251	1.34402368679643	2.43182212568641	-0.904050834504071	-3.87249574671662	5.74871057814868	4.0369794109052	4.71180236724824	9.31759675338773	11.2310476317341	2.72354299217204	-12.1818036530272	1.52701174996357	1.91883770178058	2.29187613014416	2.97700384486369	-1.80318478516866	8.61524447807037	2.29426745054524	-0.831711482087009
105	2.51975170820611	1.10513891468106	4.0843136356719	4.44675428837178	3.76438129675243	5.15219604803837	2.95701230382794	5.180768285567	2.26577292457738	2.56670087753309	5.88792746950383	2.23708360435886	2.88337226174781	5.16492159625176	5.00297733771627	3.65465721976324	2.89547621830621	1.6298822598328	5.3365594553679	5.02876532516134	4.37691659763676	3.77461390254043	3.35528379877533	0.550093303129225	2.37835453227174	3.52133985230672	-5.62099755810344	2.9064468819161	0.942465641378159	-8.07335320366476	-0.580578834673915	3.17670225240181	2.68398501738256	-4.45495291457712	8.40671412391674	-1.50755850709118	6.03903605179393	3.09780420340589	1.05143150149792	5.88836099757923	-13.2760967565298	-0.321535301794656	-2.22804703687805	6.23837328746431	-3.35893360716062	0.976990639212729	-2.1258910591842	4.92714149966935	0.937761086555102
106	1.60709155456181	3.03423747909875	3.11478288685942	5.97054722993265	6.24644935615082	2.68260514339861	5.18242941129686	1.29140657048185	4.99813326930987	5.89289490323398	3.19137728830308	5.99715124309255	3.21195169687216	4.4722339589709	7	1.78383999686458	1	2.81136094986279	4.31847162699864	4.22517658695252	2.96466316425606	1	4.5222894590406	1.24266766149783	6.0037632759155	1.16895641905286	-3.74897031280932	4.25409525795876	3.360497865234	-10.5127752773845	0.243839766555969	3.26726809453761	-2.8517901129093	-6.04879689146788	5.35981550675708	0.496959657006122	3.66299005911604	4.10463869691816	2.00194961182223	3.9403757804898	-10.7093500204414	1.15557842087959	0.667488335697319	2.47582573454286	3.64590364543832	-1.99125119502414	-0.687823401125104	4.18222099248455	10.1980695603447
107	2.53798733433976	3.49846204890261	3.66971671267567	4.92601791927515	3.68862242413013	5.39204601461042	4.13228324437708	6.09012736401962	2.67468619245724	1	6.24145806043677	2.96628897321112	3.24874241252496	1	1.15309543407393	2.48550215263482	5.51095866749564	1.5279157031995	1.11337640608684	4.68205621780967	7	1.92243897963397	1.07683223228221	7.0994733716887	-7.67603307906133	9.49128694859176	-9.35105913916676	1.78670090149748	1.60985347499893	-0.294370946990702	1.18648659690266	0.3230439704167	0.342872566938562	-4.27719718628697	5.25148052087259	3.81498848132852	5.1748181530196	8.97030141900018	11.0741978203304	2.11350499253336	-12.3210851248301	1.37404664960094	1.85638623457733	5.78846338681056	3.73959063932728	-2.16002486160178	-5.0419128057246	2.50816860748022	-0.827596813683195
108	1.84856321080831	1.53458262189375	2.05603691749183	5.32773087544025	5.22524450947527	1	6.02279435638922	1	3.55081443922713	5.8092166101504	2.20408482338836	7	2.56956616445719	3.69002104339638	3.68187523541999	1.77661098016846	1	4.67291695610679	5.75998196208069	5.48652879448706	3.34642643186527	4.75868825925063	5.98666094256251	3.45261040633522	0.987433583225912	1.5731970276582	-7.39682253917179	4.25341347485233	-0.318468230782167	-3.77327822336764	-0.449280365892429	-1.79661090175844	-1.99268415846523	-1.10527933723611	6.50478548805779	6.41646342937875	4.76471479298579	4.32178364145332	-1.4909259013618	4.84923778677901	-8.95246830745212	3.8811017176852	-1.55540027168618	3.50841719231393	6.50024854246544	0.857564269571658	9.03488119804324	5.87811313670367	12.0434021169121
109	2.9333126665231	1	4.32792558066903	5.66854430062465	6.18675405364695	4.29284184013104	3.22395644307947	5.40003063586381	3.48990170755211	2.86600499579621	6.91101783900789	3.85536840014437	1.97260384940671	7	3.42061721874368	1	2.87343849650752	1.82388701907824	3.77677631567163	5.12663099002814	7	2.46787987430954	4.60433894156086	-3.1347193777061	5.00644455231245	7.91469733186534	-5.48112679223068	0.682869641898983	5.62001915469585	-2.48496889422145	-9.79790111565888	-1.4833552845547	3.33988662362071	-1.84139698238619	11.4379015628334	0.864863946343444	1.57873708508003	9.00910125867526	-3.29730329353567	4.11185995773666	-14.9818901499722	-2.35283288983104	-5.23557464087531	4.3424775435051	2.65441186361252	-20.4001066660292	8.7574805637445	4.67876750211176	2.79324350730165
110	2.94303076328212	1.66928664916805	2.68187344037609	6.25267498033647	4.96611185423455	5.76660519263623	1.63725909945132	2.52728770040749	1	1.13857901152405	3.49672859263067	7	3.47812898451882	2.88337507357845	2.91207983546781	2.36153353367631	1.05087583695058	1.23272404911281	7	3.06878852270657	1	4.39427893705737	5.5104674792281	2.67724962651968	1.82270772760754	8.58589061035297	-9.02317549048589	-0.118079054547721	5.3953741043893	-0.796597474545745	-6.16333493577516	0.403398242722915	-0.304065318269491	1.65763652497377	10.4911030857517	0.266988449224327	-3.19212427525915	5.16967600408282	-3.12171625028066	3.61238788301556	-14.5006841756281	-0.896884618994583	-2.931002086544	2.48212193561712	1.57616706303858	2.87249498876489	8.41041872254932	0.503023096089203	-1.69830120001245
111	1.27459399435006	2.3574173019755	5.6327261871176	5.79754393025175	3.44142158132687	5.39753173435713	2.4511283461532	4.84774075378649	2.60355079926077	3.90909732572181	3.95196884503812	3.00248029364356	3.18423572219511	1	3.07414684195913	3.29191862670591	5.38378097225693	3.6354275087001	3.03324309053068	5.29776937868635	1.29135771549175	3.10782153376545	2.38995244747784	6.53187050206219	1.27583452306883	3.22119301242293	-10.0056983330177	3.34289395357043	2.62243573876105	-2.13703981177532	1.08450956903329	3.61207246768515	1.75328412910525	-2.60407884174377	11.007648993754	4.38907535671858	6.85682975662851	4.88361187526832	2.62569532059136	4.12873505010932	-10.8672626616178	1.85845984939385	-2.99002835090955	3.94724597555457	4.20351880456151	-4.10708469960458	-5.09632391970305	2.46701160081204	1.3302330504724
112	1.86520997600888	1	4.14330036038483	5.53998989654637	5.55955867367435	6.31288561336869	2.38477429352996	5.90711224741962	1.48856685156909	3.92846045562578	2.6141388324269	4.348104414978	1.07607980601375	5.45878030197579	1.10881632688534	2.25888754570375	2.25572234135219	1.06051943873268	3.06729666278553	2.44685768936573	6.54064532601141	4.34030679135674	5.94214655726496	-2.54687442367875	5.05523370563517	8.16168470074452	-5.94068747537234	0.853777464145948	5.71987924880632	-3.21226971618709	-9.26095179097125	-2.11668493052372	2.74564422301522	0.331983625263047	12.4411941530889	1.18417550347513	1.32357220390237	8.2823285764588	-2.41547012667372	3.43083696522911	-15.2353417570628	-2.0417651805149	-6.13632448785804	5.04785299066871	5.25406108337994	-20.6830502376642	6.96917056263847	3.14335504267163	12.0908833141898
113	1	1	5.13654669686879	3.53131517102463	3.59794565107713	4.3728238835406	5.31539217725193	1.77474506245795	2.59340300922933	2.63978828073259	6.87692533449387	2.71716826111558	1.22263886198066	4.66966574272792	1.77205053842912	5.18330199162899	3.2824026191589	2.38651909141225	5.9169479618957	4.27923428691692	2.65370924212015	6.89366962565373	3.48104520762229	4.71257043541916	5.14398077234516	2.50928825328273	-8.41600229619697	2.858243954831	5.13462644181368	-5.42793277683662	-0.59718720673228	6.21326580429674	-2.93060998545139	-2.83753668659164	11.4160151242252	3.35370227816096	4.48072389401822	0.61339334022725	1.22638762897229	4.8067784887652	-17.9219538377836	2.59851889605917	0.782899145518305	6.64062960568924	1.5659325483722	2.30153726938161	7.26071077333228	5.77751773309791	9.44651131005972
114	2.87354726531013	1.92437344205194	2.17491264957901	5.22625265252349	3.38160454049617	3.98885294064114	1	6.35490584353925	1.65994366777535	3.58408782353687	4.49863591368764	6.59374619959005	1.13608772500219	5.19353718397077	4.7198665319003	1.12353806070061	4.76272827070693	4.01331011338103	4.28634569546673	5.71920615920585	2.3749310208618	3.34512811083843	4.58816809797917	-0.419770107348204	1.02404669673546	3.98372459483495	-3.38761263158665	3.51446780061935	0.150643562325202	-6.57810136560592	1.63394774839878	5.29718401967424	1.66458606022886	-0.645058119068773	10.9307693679228	-3.3734232517271	4.17465871324967	3.85429473847478	3.10233236637746	5.09581536630401	-16.3818288803354	0.415665358969865	-0.322561285080521	7.48687027060988	2.17722593246419	0.536848335802691	7.23051958279015	5.41187283976116	9.31351779502307
115	1.97479758997249	4.39690322812096	1.71095187740886	3.14818957693835	4.52471046794366	4.47422624894816	2.18919692619354	1	2.14669144684549	1	1.27897032462062	6.05999705500559	5.22148999473114	4.59327254654623	4.88554370222854	3.46756171033422	2.56306605304208	3.27894930319794	3.03239141351408	1.88138592621889	4.52964692097134	1	6.10236868909354	1.00795664720824	4.86098183877086	0.181776001867167	-4.59078204011588	2.64024559746884	1.92156210323316	-9.31885197360412	1.05026029355843	3.27436189021556	-0.696289421730963	-3.21750580475915	4.22867046153178	1.27869728139632	-0.550694062052905	6.45525200259851	2.28604286678552	2.74614666319033	-11.680106314753	-0.146502390116946	1.27021872816349	4.48327166118288	7.78699742610559	-2.87027378703296	0.374711398724933	2.08337901485149	0.462579639574675
116	1	3.5922553096338	4.76944199059649	5.66057119428006	5.08297460321355	6.17154810894299	4.15895326615279	4.27791091350645	1.63806547750939	2.62792039354997	3.65454444264324	2.43474014615598	3.0964116044302	6.17201057942836	2.89921500149368	4.03221494759455	2.7288749197502	3.21599412629787	5.39396739899549	3.44928301490503	3.17946637495849	3.36146693353662	6.86990360826342	5.58685723348745	-6.24464029924473	8.80819972404087	-7.7887513765167	-2.01311603497636	-1.8910570463607	1.55942031236682	2.68486199180445	1.28882059699587	-0.163051161316855	-3.88728553467324	5.68653447274067	6.6462468363596	3.58135071246803	9.64632116036787	12.4630768136937	2.33621633780716	-11.3891738959492	0.395913697168404	-1.75422412080968	5.28443912317421	4.0256528648708	-3.96477977620018	-3.16112629221557	5.51402390666519	-2.93828304056323
117	3.01508097003607	2.94488928985012	1.85899631333035	7	6.3444152845558	4.78844527783664	1	3.6932922876376	3.80738455031404	3.56385209394148	2.4845033945408	5.24654372762756	1.22180888125049	1.54889370904821	3.65213401915969	1	1.91610082494347	1.73767010410353	3.18542087754755	5.44826046378137	4.87911410744743	2.35444696573153	3.67624089647903	2.7155621172889	2.55093794632003	7.15925578892749	-8.82674708809417	0.88252043658696	3.93456896893914	0.746128526047761	-6.4768912132218	1.1639535166832	-0.760956767718984	-0.26301195585827	10.9440999307687	0.938599987639951	-2.93840747859355	6.75303722489946	-1.98640102674218	1.6530616684169	-14.3841898500557	-1.10159853055417	-4.09151679421657	4.22440225881763	6.18778671144211	-3.09896687966374	6.43337937067245	1.35569262956894	2.19576898356926
118	1	1.06082404359194	6.40904540966132	2.50124876560959	3.39630427227792	5.01804310079848	6.38572849366414	5.64933530346486	2.71953475352505	3.82602135374513	6.04347972628158	2.28855587600838	7	3.77538256375035	1.46008584071655	5.13863443945965	1.90698817923852	2.16317659540424	3.84111459406211	6.06170948238214	1.4647128972912	4.96403442463208	5.88034784685859	4.84380770582945	4.50554808897656	2.52088926858814	-9.02530149658364	3.04365337874175	5.20208555791252	-5.16526537552604	-1.99160491415291	6.30513195146796	-2.80744559302152	-2.85953698206662	11.5213736967792	4.30464757759359	5.7637345962225	0.72883139987158	2.54550570243839	6.22045414505634	-17.3536205512042	3.19087580065895	0.0214767460336452	6.8696290169971	1.8282802948612	0.214736053676356	6.63925348126578	4.78448529238566	10.0458535345232
119	4.77447487148395	1.38519762156715	3.35778763189414	7	5.81041624899808	3.88597605270051	4.22492303545067	4.45889222228574	1	3.11042108233378	2.31726928646841	6.6113641711453	2.3850069378732	1.16777128575816	3.24983203496132	1.32019885311406	4.43677227843538	2.29892693691435	3.6374706023043	5.33598984638736	1.81306731309138	3.68212260211745	4.9281088858724	3.30537930750809	-0.922740910059581	1.2162119006062	-7.13908311999676	4.27641386731897	-0.9600798835626	-6.01138270611819	-0.469828965670957	-1.09984366404986	-1.77373002552337	0.211552207905778	6.42791864629676	3.41198060333825	5.3513867709787	3.90245574712562	-1.74373847175821	2.7915120016194	-7.75941862620122	3.16169812385897	-0.925630030220902	6.30202653727415	2.94898919170849	-9.20666479598652	1.33364019903538	1.36469102665708	-5.86644601087419
120	3.11351606830109	1.05450600542367	1.14127418510613	5.24197049844002	4.80820207664725	2.43035127295359	1.44112667330215	4.96852928126119	1	3.03775897117263	6.35862663670144	4.77062885443042	1.91721594069437	1	2.47924174214392	2.3219585221122	1.08190511162017	3.01666537098258	6.14184769428108	1.65906710094201	1.93693720022492	1.47747531689968	4.66605318386565	2.85753375629622	3.66912315755805	7.12736360994123	-8.67107964546521	0.313874477876374	4.73786135850895	0.279177482148317	-6.80305998125923	-1.39600181634493	0.89350059738429	-0.123467399823034	12.7753934007394	-0.163501370432916	-2.45330957081942	6.40516170588173	-3.68430175936669	2.72696297832064	-13.5912173378239	-1.60293255396991	-2.89824063972375	3.7936376726002	9.27910083302005	2.88873614369232	-3.43134596635682	1.17906797728609	9.01868501013689
121	2.29900893419183	2.98511829228999	4.95984945553999	5.75032155048861	4.54552503909386	5.69600720348372	6.88507836736439	4.38394754389941	1	5.20395048932309	2.5633022194255	1	1.61192151642249	5.58950590758292	1.47340898747196	1.97294335306158	1.5555328361535	4.0670830215293	4.59727900856567	6.97752557036415	3.53650803117238	1.36061207101297	5.67055438993862	2.84644957017654	-9.88101945356357	9.31413361700685	-4.45255611742274	-2.13454203907573	1.35911315489243	-0.260426051278747	-0.152667722804165	-0.359062864586067	-0.506655062607044	-9.41126929633919	6.87834715115491	3.64048904229211	7.88094918732122	9.1169001869018	10.83167383968	1.57052293294127	-15.6477654656101	-3.13673160431599	-2.96378214416449	3.28124821393959	1.39681679631123	-0.276037773347019	1.51272173066877	5.29286291863265	-2.40417090695627
122	6.09932978658201	1.32067838018009	7	3.0726275674584	3.84956825524752	3.92285585848952	3.4803368808579	6.59933488556218	2.06668414289422	1.05161198775647	3.11553403007261	5.24876401847868	2.9567120851604	4.76128150129747	4.20902595057036	1.45571541691012	4.04490554027259	1.41303173760814	4.16455082374176	3.45163010274905	7	6.50399541210555	6.62542962335892	3.75964885746661	-5.97498676747715	5.30322662203772	-11.3980832545933	3.37611222252994	12.9359675157567	2.11423955765692	-2.62875924994358	4.39441888658249	-0.402637560715084	-1.85061121109802	7.38588675866394	2.02217730809119	-2.57445054938024	1.32348690624942	-2.22491407500936	9.40172085700409	-16.2969088565088	3.58669255720943	-4.3651163587328	2.8373158416416	5.98151382422405	-2.014182788253	2.85549076520279	2.86811029295059	10.5159276612592
123	1.82320781973079	1.28336181647291	3.59009755902115	1.96072922661821	5.11659399107539	6.28998037085881	5.39082797309529	4.74022422767861	1.58324552116888	2.30450402605376	5.61956610215372	2.05008017788528	3.65898655690288	5.11605698212768	2.38978162117588	3.16674851451279	3.06055697907222	3.68135711122229	2.15040398290089	2.98996477028279	2.80081415368934	1.50955940658835	3.22569198526011	0.245871238271356	2.22935621942593	4.45570573258075	-4.86466505767034	2.81149509910101	0.355314882469429	-7.46121400760517	-0.486146745121109	3.28807085556647	-0.121574210033276	-2.52534537202506	9.8902260998818	-2.50354039561542	6.71308115816156	4.4477251476108	-0.581660332257479	6.87548512297388	-11.9981099708535	-0.96598381537919	-0.620053029373324	3.68493720630265	3.80300239893488	-6.49565274819621	-1.60559440076311	3.15789736274599	10.1957579946026
124	2.43170212440455	2.57836013148037	4.73900083775885	5.36214844345019	1.12117144400334	4.1704618615154	3.08762549553004	6.33863722389377	3.83281416617299	3.53413622165095	1	1	2.85646987095046	2.31876089317803	2.74622768233296	2.32958488718344	1.2084400925417	3.86385555794404	4.21222459953311	4.83838179688311	7	1.35688011862295	2.30452243842942	4.79759957530006	-8.07440335694834	9.91178539199353	-9.00478723424292	2.01539171761991	-1.09959409992302	0.495130566054651	1.62705615243552	0.641977558749271	-2.08008932093023	-2.62884997605014	5.20292640253111	5.40835697932184	4.15235954606149	8.96852898248162	13.1869241244052	3.5374938578665	-10.7312508861329	0.46515708285769	-1.40776973882104	4.37284334730633	8.20514538265576	-5.1088130251403	2.8722097427817	1.98682821336563	7.40275959814131
125	7	1.51572416934807	5.32483902807362	4.80295115955888	5.05449999319438	6.45422452171535	5.21433800458694	2.19319254757993	1.72630692275892	3.7202844096944	1.9900096043982	1.14386613044968	3.77759421740467	6.29770641979853	1.35330581568057	2.52273791987951	1.69118204007238	4.59136735910973	5.21899501679001	1.2757810092434	6.9782737902394	3.59701317508731	1.42694567715001	5.96104980569424	-3.46900962538315	5.82130635442971	-15.0510221840473	1.4685849726687	11.4183127922665	3.65585412790773	-6.25843197190123	5.22777049247103	-3.08669093264363	-4.63216132721154	7.782933892745	3.47914543978372	-1.98687964651175	3.84581007853202	-5.5746667120561	8.01189585895834	-14.02053448377	1.66947828609399	-1.3517309397118	6.16267988374062	7.49087571547111	-10.3803854283677	-6.59294826553402	1.38160477461521	6.25979100846556
126	1.21436527000018	2.65643195956444	4.1005191219174	5.84443127199753	5.7045833001669	6.43335433239454	3.58336049677474	4.79813987792914	3.49826739234184	2.98831487779416	1.82635633136616	1.46762156860162	3.0991298845078	3.86098534476218	3.29190514000417	4.30825331631728	1.40616340572669	4.17335508059288	4.41452913740892	3.67615445903285	4.96481174652649	3.60055815793976	6.18328115578188	5.00200312591962	-6.95563115333381	8.1790316847738	-8.56002064782626	-1.05251439879444	-1.47432790387884	1.89769747415688	3.33242795412561	1.26600768679155	-0.149940242940668	-4.44315026416781	7.81069291946478	5.92702460720954	3.1228618031368	9.08008297289897	12.0119969259563	2.41362423092468	-11.7773367225896	0.0541617220510149	-2.00989746631418	4.91635422077557	3.29690085202696	-3.95770842669159	0.644142976001144	3.94985188796981	5.58139202611464
127	1.48031362656777	3.25000910441032	5.37652985226718	4.12263510183527	5.21499603927619	7	3.42744627690056	3.75562452177686	1	2.68034446598262	2.68019002436191	4.84938511296335	1	7	4.38476496833186	1.66931587636623	2.01518398997617	1.65194231078599	3.24879283754522	6.91918614655691	2.61903609804447	4.90194911007351	6.90620573805046	2.91284058828345	-9.18989033592757	10.762467606307	-6.44117319066585	-2.1208423061128	2.07964240184467	1.23186716197945	-0.139532468232365	1.29908575302251	-1.91429485171975	-6.90071604573091	6.76647838143287	1.01443439132973	8.18733028064564	8.49407262561974	11.6442446487896	0.997940646671252	-14.6888558156796	-3.40345864890151	-2.03974836357372	3.60069586430225	5.47359692272945	-1.44326620975001	-1.3284884661477	3.62951563281616	-0.106657067427705
128	2.84996888264646	2.87606588045021	2.71482698014633	6.42277104545217	4.97021730970636	6.98077064095231	2.10690125057171	4.23834684120083	1.36196512769175	5.07573273245153	4.39385699964979	6.87278956180839	2.6118144033673	1.52397851572592	3.75967753921927	1	1.68426252326635	1	6.78181317307587	5.03326833747074	2.42332168081588	1.76853625808369	4.81458248279604	1.98805712298006	2.20607952448999	8.14116497618283	-9.14216917135265	-0.965750757360058	3.93521320003759	-0.821067921900473	-6.55192238408693	1.35223919940086	-0.325273519117447	0.531164006961463	11.2136416212244	0.0682602947550159	-2.64427984911891	5.17120802369279	-3.59738767551148	3.84450155057768	-14.2580421295196	-0.127806595590961	-3.65420819266455	5.01122909403086	1.65661238034178	3.17353459078341	8.27355763184984	4.60341382405456	-2.8078801050902
129	1.33227908398788	2.79182372903804	5.26691237392721	4.48417279026727	1.73236278671832	2.07998627480548	1	6.32130965769284	2.72921448842675	2.03069351173834	2.77603594531899	2.6567926473447	1.75971000712138	4.86060333389965	4.58849815835052	1	2.75794842070302	4.57052804463929	3.75513304590553	4.39638404269014	1.61576657957388	1.03852279771393	2.39361444660538	5.67231097424436	-7.16135428807741	10.2591093941446	-8.90319173222381	1.23353085644679	-0.63207326686964	-0.310212524637504	2.24276171999894	2.08755103835989	-1.27800888551349	-4.63606583367322	5.09374063616401	4.93168209984584	4.40234631116613	10.0458810758288	12.3001076723628	4.1371116491181	-11.250436038922	-0.706078088389162	0.434096032561512	3.49785844142295	4.19407650805426	-5.39040071788118	10.6835459373886	0.475149101737416	12.4442009760914
130	1.89149867719019	3.28841301705684	5.51157980210061	2.88381647703785	2.30594069939796	1.75297197769604	5.73342599409313	4.91267885265317	1	2.98430142871899	2.98782195644794	5.9692634208664	3.79249981090683	1.43950504054902	3.75418280762628	1	2.03775824037472	6.35330252145067	4.9052921246184	3.00171111920561	5.31004894555823	1.11799427710577	5.60602679985273	3.9507564971254	0.563104735357098	5.1345002072737	-7.54286474893644	0.448989184869491	4.28632675136086	-0.596384496627765	-4.10951087421844	-0.108166356144983	-2.26796558252142	-5.46539916104402	11.2748072765271	5.32263787922086	0.442461001328889	2.02722247830444	0.470381965068472	3.65004083947673	-12.7491950670395	4.80356514666171	-2.1216934826204	1.46942078501377	5.70853472272919	-5.01695250030574	-3.2230911181939	6.0811281785413	6.05156181056044
131	4.71044795569894	1.43610613190423	2.30561797772214	6.36329049811009	5.51881785001561	4.66963366871623	3.23644520352962	3.41006918134038	1	4.47885028643918	3.16791085382655	4.90572466751806	2.71789608114237	2.48245932135044	6.25143951523552	1.58031304883467	1.53558750128619	1	3.46514655503582	6.57604525031278	1	3.587761638775	6.14542569263204	3.31874681794777	-0.869184888073198	1.58316305854019	-8.08637149570026	2.43205390147964	-0.511896345129316	-6.47886404276501	-1.79583734596407	-0.837916533608132	-2.04679668307984	-1.41331928583786	6.98694416449144	3.37013853431582	5.9778673741454	3.97934022789673	-0.891485007587389	3.62763294868571	-8.14967639111112	2.89084329980248	-0.975572178865456	4.48394875576648	6.80091239742807	2.07797557195499	-3.05355437831227	1.53446413421553	-5.43646178152602
132	1.36231574769554	1.97731370249593	4.83327584263998	3.38428654183864	2.61745533014844	1	2.9268497751328	2.73310487918936	3.26552589721449	1.29776687078364	2.58015985831672	4.75223476214059	2.0061395132551	5.80703479952231	4.48608592541577	1.06877159381589	3.93263742586069	4.87168249537008	5.15670368105994	3.7833775492067	3.2891631183254	1	1.54828894218333	4.75054531792083	-8.96370501718055	9.66844610256228	-9.21088673110586	1.12989650160108	-0.809464800176217	1.08738747862705	1.89032842366164	2.29571658851976	-1.6625267807416	-4.31459536260679	5.51927568732864	3.68664162617231	4.38818290815399	9.97896205456629	11.2109024378472	3.5785223013909	-11.8553292678029	-0.333034546973766	-0.53126770468037	4.18000993196503	7.61116280816499	-4.12549750549385	-3.34149807493669	3.50276058326754	-0.977853228575861
133	1	3.95424257799125	5.5010618085369	5.39476261613123	3.83339882852599	1	2.88356164525043	1.49682600164617	1.06833322195281	1	1.86437888608968	6.76674674607461	1.55608876112029	6.41343361603939	2.40279112074117	2.34598521651684	4.97648402052842	3.55558295132575	6.77340852503608	4.44139929279913	3.41451481683421	3.33524671248022	6.8179216388421	2.75990048224104	-10.5609431149083	9.84768783832643	-4.04577500758922	-0.995800063492776	2.65421200663181	-0.748711808776791	0.835846723639494	0.842208474970225	-1.58487276535724	-9.00213995851911	6.76309975012494	1.50213676458328	4.82942079839705	8.42780450478632	12.009574438591	1.61330062590866	-15.7584601088507	-3.86659768321801	-1.96814216756949	2.33321160931165	3.12123154677231	1.51490543313802	5.82051721737241	3.85472285920728	10.9240677733091
134	1.90544667544622	2.36302732373232	3.68729579947605	6.37983302291198	3.84415487096478	7	1.20786814787606	4.79580981517765	2.39374086672166	4.99336141012517	5.02051500301766	1.35775664038176	1.9808711440742	2.3090052929578	3.3477970909923	2.33319027257003	5.90547719071193	2.7704191094693	1.62622302364159	4.56395923810474	6.65017772679919	1.30911908671729	1.10786924152961	6.79479215018815	-7.12522410169628	9.43348527482562	-11.0069181931179	2.72834996173199	1.43615739232157	0.323242051531966	0.475766946228685	0.0974468993091678	-2.56741618090878	-5.48148078793193	5.32618230080644	3.33864976878092	5.19661837721569	7.99659576160051	12.6921133592669	1.73344790266551	-9.75355740254537	1.59035279958878	2.23993008910285	6.38672739835768	2.84197407729936	-3.02999259062033	-4.52207055381139	4.15364885264822	4.21759839963743
135	1	2.83727532306597	2.27356364083934	3.65374223572262	5.17939930509002	5.05850807339491	1.6740429992774	5.27613920497352	4.93195888172597	4.99093899104961	2.44409960523715	7	1.97848775437191	6.26925889167132	6.14653357868696	3.87480309879327	4.82354084823154	5.1187159144457	6.43660452863769	2.36036538009287	2.16259831924832	2.35737856684141	6.31143529311674	2.43145862819968	6.18735011302067	2.24118923215287	-8.82966257936227	1.34608441101954	4.90315229995012	-7.85346482443052	-4.8322583946558	5.88238405390217	-1.38454257048074	-1.64295261585036	10.6783025114398	2.19174884973621	5.44633904898496	1.71895048667626	2.02654113038629	3.90050164711589	-12.8685856803684	-0.733366391479276	-3.05907106188119	7.66562911402335	7.58869265011121	-2.86199769584464	10.977138060746	3.11186752084475	1.30831842955073
136	3.66765299646933	4.12200926021542	4.19162330082376	3.65041343397342	6.54247790418512	2.65434309046351	5.07122125584993	1.90576072099083	4.44482150966699	6.11645492209709	3.78135648713316	4.70180990573396	1	6.48655725481819	5.13006618186039	1	2.72578792413613	1.70241368815988	6.61049950631404	4.33410383534989	5.85369176321002	1.59087091349235	4.59744512293272	0.273005850484376	3.67709038409836	2.83175402309161	-1.17948622255711	5.7559314590374	1.38333062863781	-9.1241136172829	0.934185685013289	4.01818396604244	-1.00695840859313	-5.03457445366854	4.38347910912024	-0.0640641748682803	0.816451217930878	4.78798810204165	1.30841281324718	2.52751160753801	-10.0290730645059	1.89039565767218	-0.612833287859954	-1.04310910178349	6.22555082295219	-2.04674844744204	7.3432302788898	4.24849985991957	12.7028034360169
137	3.41005649499736	1.565013634061	6.17582602567895	6.47632822783969	7	2.63995841893959	5.56215851499176	4.70908735575945	6.828471320726	2.10540580825038	1	5.99124581667927	1.45108160135245	5.8199365884089	3.18932570604667	2.16230707817508	4.80283047663674	4.01820386512445	6.27588383132798	1.66264248440895	4.02384945378198	3.78391255498055	3.04575950367358	0.119693476536823	0.317559148314547	10.5070232579724	-10.0804692130041	2.77081175430791	2.36365069678115	-1.3401925415269	-4.30841395016102	-1.4889941875736	-0.17892316231195	1.88443802858351	9.00607930721912	2.11705671733819	-1.75742068966342	1.78148557412814	-3.12249248061095	3.52925188372183	-15.7787482428257	-0.543201487966844	-4.06312303808082	1.5055754385665	3.09615655909776	1.66887084119889	7.68789159510413	4.49169721602879	-6.1442280233413
138	2.17683313105269	4.24650885153421	4.73403811177769	5.2043614803268	4.31424575994504	6.75666509119642	7	3.91260071064686	1.13882833142024	5.65305354764122	1.3469953961203	2.33216615489943	1.53050385141949	5.3835061268854	1.44358639508162	2.34993543649927	1	2.51547586677365	5.73537811208526	4.64639010726323	3.1473049863832	6.97067147909149	7	2.53968914131526	-9.30377327542885	10.1986708775305	-5.57956315480323	-2.5441942373994	1.6705313125811	-0.248865769193696	-0.54858789504114	-0.311356954255334	0.571728615086189	-8.47364283729917	6.71971859341308	2.61324271737995	8.07930958230505	7.79544315566802	12.3194272328259	1.08053286070612	-16.6513456948738	-3.46127498759402	-2.82979406469734	2.86653619993684	0.970277113010981	-3.49585272499901	2.43273167375314	4.47805866390089	-2.71408385942191
139	4.33225436272837	2.11588578191622	2.46182515401056	6.38154629730917	6.33056242649862	5.164257476676	2.41688787193591	4.5334984118733	1.26800283636264	3.44553656358779	2.25614150376576	6.27090465332167	1.01478251348932	1.2039747115579	4.49444295082606	1	3.36525298578705	2.33436148270585	2.96841957423805	3.12595037575588	4.36913150301927	1.45409162862446	4.20591517643812	2.73450135871475	3.65331043386158	7.4468190037064	-7.61863012021503	1.26934455954337	4.87251082601471	-0.455501235521463	-6.4135606122615	0.884284600475499	0.042495059872579	0.00521303378204041	9.95801080848907	0.132905612783685	-2.45996747790881	5.6992842145173	-3.48793173097148	2.45528724096119	-14.9816149422371	-1.2097553027396	-4.1202912917242	2.99678796528574	6.93949917815127	0.039514506769939	5.98658606804107	1.75181720506647	1.24545039464585
140	1.2654649792721	3.71682363371979	5.01196127019512	4.5687662573555	4.01329504479708	1	4.44380498985137	4.6058171216918	5.22884465948437	1.40841042991041	3.11638936823173	7	2.78328191369775	4.98184125772555	1.73971868006818	1.55494180838629	4.9716110176144	4.13217023873182	7	5.89435839808205	1.20352120213542	4.01537142183837	6.7657668587298	3.53620301291209	-10.2603483732896	9.71522127020874	-4.02023839624099	-1.4761915547796	2.2553013396146	-1.60140822825883	0.234893384614365	0.0945216464090168	-1.9009019490441	-7.65525180238079	6.30846356923099	1.10878624425925	5.93969934338606	8.19480178190245	12.5578475841682	1.44699048669866	-15.369691164712	-4.16251462238076	-1.41757223622982	3.78603952407063	-1.6260073203399	1.33240357893639	6.18376528736653	4.10677873852347	-3.75677098609435
141	1	3.82033766958614	5.4584022543987	4.78343281910256	3.24405915218936	1	4.25551920046886	5.51088472182504	1.42353267896968	1	2.88790677046187	6.64411359173737	2.27552946607246	5.63826025245579	2.90099729367659	1	1.27451505724523	5.06627883768093	6.21301001237667	5.12226569625268	1.29483152514419	5.21235474178168	6.50752062665101	3.30933778296027	-10.5899335294128	9.97965874150485	-3.72936664098366	-0.992545403231336	1.76879276669327	-1.27788369534397	1.06112868918408	-0.120240754849482	-0.943640338603269	-8.01051980710121	7.4297747612787	2.07529423654427	4.80759637224199	7.67293494874758	11.7486487678713	2.15773806633103	-16.1972978290425	-3.14672529890704	-1.01141355228056	2.83294906494246	-1.48256837038836	0.463079260355986	6.16610316389146	6.0116185066427	-4.82387848887935
142	1.72836280440878	1.84634074362532	3.00285574045826	3.58389924585626	5.74372624084483	4.52506426585648	4.80155289843007	1.24518232261909	5.70521528487831	4.0190318879761	1.9306188732361	6.01943598887164	1.85054475298765	6.6064776384444	5.65680419075242	3.94650390101433	1.90089528086339	1	4.10205415016893	4.29813766054412	1.81768738759186	2.36892951603854	5.05901999941947	3.13326684780835	0.193071306328728	2.66621100403497	-6.4714178582863	4.53923080557037	1.69534429270291	-4.40582607388439	-0.165330840127365	-0.896804424454956	-2.9869272535096	-0.159568214293024	6.09869168829348	3.03931374108909	1.67842968935098	1.62831134097392	-1.28241824153813	0.472215812710619	-8.87284259380242	0.748593313446159	0.407485233992985	1.99780912299308	7.36398488038408	3.23810796614143	5.54982398841014	2.83879118156934	14.0706663818684
143	3.64882208350273	3.72066279617751	2.87584161522572	4.36456629254706	4.45621361902893	2.46240289851437	6.17534862588961	3.41631785875743	5.65678410675309	6.63162077559675	4.08158161976991	4.84711224559115	2.71375904809612	5.28596886020736	7	1.53072068216183	1.86956535267711	4.16715654415645	5.77129020192475	2.47649794907524	2.54971628276538	1.19346373356031	5.59567510632579	2.16003908601792	3.595164048826	-0.186717285417298	-2.08064993838127	4.51841479896199	2.96009321508728	-11.5884984863246	1.0072986994669	3.13346645915595	-1.28363179236704	-3.98201543352369	7.52196857589066	1.17348699394666	2.95708625490432	5.30216035090015	0.0308126474766779	3.85432640120373	-10.5698197786894	0.145661437836931	0.309157146834148	1.3356711481605	4.41791674749057	1.42684567309895	0.515947224074982	5.79077923209705	10.6011580666344
144	1	3.30896497811611	3.83831148495586	5.6885453578495	4.10095586028678	4.38948039270905	2.44342375165352	3.3930143570477	4.512625076197	3.02000862037807	2.82896514909568	1	2.14460776535437	5.84876039359495	4.71833036767723	5.89500863448244	5.5482364815297	1.94440172861748	7	2.20241066430044	5.8891512470572	1.14738605674934	3.8023693210539	6.73129737156874	-7.5809931830305	8.46444376060128	-9.90623326323773	0.449246628114857	-0.233718983399618	-0.565064652016533	1.36125332788466	-1.0394806222997	-2.10328322884654	-3.11640761728411	5.92616473987641	4.21797271253404	4.23163049679718	9.04481882971864	14.6964983924764	2.86488357822052	-12.8804740296134	-1.00927820365793	0.437672995955177	4.34754210232332	-0.497228220217046	-2.9759608714578	8.03895200186021	0.116735267113529	9.99925776142833
145	1.67937325452573	2.40330161175694	3.82127382551947	5.38597520553727	5.2360268258365	6.0492491003902	3.4819051184734	4.57057627105544	1.61557081116418	5.45636281230165	2.63943444267168	1.9508268448167	2.56743231158989	7	2.31646544913092	2.44139090196739	1.54634290209075	2.24013789696518	4.14626159142688	7	3.8905557828055	1	6.19782644371503	2.1032184312514	-9.03659129552583	9.38589565889482	-5.32056675125768	-1.05762568232406	0.995688927808862	-0.146080544683805	0.444088993063256	0.273735442418811	0.554313737266976	-8.6642198371991	7.26840259588369	1.70898207989725	7.83963498863849	8.60778244613384	11.6555019515418	1.29439881193408	-16.3155586935285	-3.91402901725967	-2.74552580482709	1.85446306603682	7.92008403469691	-3.78411529672784	1.3151798325379	3.76928922258214	-2.40089394062633
146	1.25820671498847	2.79345955798992	3.32904040051238	2.85217633750042	5.20997244330552	4.44784213921346	3.1077031451301	6.51651740528423	6.20354760417054	4.23043380318832	1	6.06754711740946	4.08683317396433	6.78519690990513	1	3.56588397505895	4.68853928477634	2.92680459416435	6.83231446909536	1.86905980956046	2.44190602478883	1.95090058495259	6.06985432441194	3.19496095691719	5.79047325442045	3.20178184249876	-7.89424095007099	-0.140379886154703	2.35403512558068	-7.81459855019871	-2.51099242538675	5.9236803144699	-0.786285444421298	-2.38581660962207	9.86184305720993	2.7006778795166	7.62584814782345	1.79787643628562	2.41903089395466	3.4488511788118	-13.4723445810227	0.293216271340885	-0.515755980327895	1.41198336846148	3.81337106383486	-1.27003066206083	1.75594242798562	5.95892945686656	2.81745235764635
147	2.53963060125224	1	4.66681006262033	3.74158921456302	3.9477920973852	3.77266457945684	4.116806499285	4.63735247891963	1.02320983198282	3.26441497800403	7	1	2.50405440559542	2.68626654276934	3.48773126297116	1.50263372043421	1.37876602812291	1.41522500058574	2.94446191688579	3.22510221456538	1.6569131774322	4.49894299745791	1	0.53229035965766	2.43019985790176	3.69985854902166	-5.59637545302404	3.82408397575052	1.79573677099689	-5.26147041575167	-1.4280718499688	4.25820958473521	-2.03858003138367	-3.45473634495155	9.48053654411818	-3.81437630152874	6.53025622603736	4.39195850447329	0.430908187884744	6.51934993147384	-12.7514074661842	-0.441754705410233	-2.07592138735076	3.78415257493732	4.94011587087645	-6.21204841501818	-0.7830153148079	2.4149770678915	10.9739806520927
148	2.68618463285739	2.1698682642933	2.65837287294947	2.04239332667391	4.28863876345097	5.01486631716483	1	3.30473541799002	2.37317883898966	2.07453258744188	3.87749237605365	4.81822726617617	1.53496242162166	6.15482247399574	1.63200302301402	1.79872610167469	2.0569272401368	2.20328561740781	5.97571808106507	2.99720274270151	1	6.28223061572397	6.25234464592224	0.638318689709023	0.92867719816404	3.61469353538748	-6.01975926950617	4.28333192355153	-1.47520454672893	-7.48690454662127	-0.800397919972144	4.21365921694915	-0.534601578572152	-0.231133305019373	13.5988621301081	-0.343337533558586	5.8233860378858	-0.257339045301739	1.66651365462489	4.59192908028941	-14.0157236494142	2.68664142190369	-3.08848365428642	4.17595174490249	1.46996003330811	-1.64120287281483	-3.32122050659715	5.18918319926512	0.0313320062752419
149	1	1.97553595053042	2.23971100832242	2.72651718007839	6.2865883746187	5.16512452893737	3.45610898301335	3.88481385451628	1	1.07188620385853	4.06753485466582	4.26595816257475	3.59532228812082	1.95372775883773	2.62121428271882	3.1671255790027	5.42907111177245	2.69432760129397	4.17885480899315	1.9031868344814	1.73318252748634	1.70628109469316	6.31689582765765	3.79303650644389	6.54050103891073	3.95195504893302	-7.80991851364261	-0.598672219174945	4.84385417861772	-8.48441943604644	-2.68873189871277	5.31318741885283	-0.830574345230177	-3.51626288797752	10.5335532451011	3.49360483213934	5.75267896123159	0.940284087306451	1.46690792392894	4.48567795148289	-12.830353357621	0.866227594299727	-1.28242398828347	4.31967564504316	5.22610078759971	-3.17969991735108	2.56237113312809	4.57396773523594	1.15978676502155
150	2.76520300737538	1.39543668611078	2.49888540687576	6.88058507980147	4.37345849566309	4.26879271240188	4.26899893237702	5.68642954596571	2.01341263756194	2.2307288058598	5.58604507147259	4.99749513928756	1.69067706146563	6.43777356100801	4.06398023986299	2.94202671794132	1.53329827093591	2.96701079322459	6.67341253471088	3.5643466763481	5.94806429004824	1.82375825190068	4.39984239796257	2.74630025455464	2.87356532408634	6.05093211033898	-8.4869898812441	0.971960444910811	4.45276431744052	-0.260758350150521	-6.52260156824264	0.0476232066139822	0.342502816193179	1.8285566329557	11.8961102774939	0.789846301607884	-2.13556314321371	5.50310645091443	-3.37790126351462	3.26068351169545	-14.5552320762598	-0.12755063170933	-3.04788154641482	2.63212899838763	2.29640261405017	-4.2140392525475	6.44778243031917	1.22607418432317	0.744349631963227
151	3.98233525222155	2.35949059910883	2.55904313961833	6.88918960584459	6.20820212833747	4.23754159549014	2.20934470521783	4.27676342309109	3.14386964785404	3.93863660862541	2.14758316322945	7	2.04193511422074	3.12512536361298	3.55565757389494	3.39554720381646	2.70729454555564	3.07757288875261	3.30300266231346	5.76467935180796	3.25673541029235	1.50785878014447	3.65999161696332	3.08190733292936	2.85792569228427	7.54288065921475	-8.04436191473249	1.22790019497225	5.14658053896607	0.0898324808271047	-6.07453496789134	1.00790685182278	-0.186800388428326	0.891594033882282	10.7194593518481	0.681936671061381	-2.48836620141724	6.2529225874702	-3.03025640944435	2.08547905181147	-15.2715398574424	-1.27840438370076	-4.00520999491335	3.94700063782263	6.23899848005243	-3.28816437508399	-2.98274003718975	5.0684172869859	2.0617047752288
152	3.65980221300289	1.60296635128488	5.57324104782205	5.60487662414925	2.13447805896209	3.92563622598695	2.792131104163	7	3.82149367280036	5.96186971263891	1.45190576328878	5.51080289346158	1.49194457800364	3.73368245683624	1.82630468901761	3.10192124138551	1	2.28755964016148	7	3.3849428143725	3.11077059689856	5.9936594309603	4.98956169705082	4.4312369412924	-3.46342619044982	8.14923148658983	-11.7028276651168	3.04939415617358	12.4183039702746	1.6575096723795	-7.1348428989351	4.81655237954295	-6.69972156389397	-3.25839471143661	6.30358662201933	4.37596783420625	-1.27085459266168	2.96843217881115	-5.15887441179477	7.42764926623586	-14.5268324068747	2.79599687094039	-3.57408885568525	6.54551798930527	6.32631422898039	1.46120794240821	4.96477060588058	6.12577550431625	12.2484983709781
153	1.22916816081374	1	3.7787687933612	3.42773476692144	5.30866816745916	5.4580720437224	3.00890773906936	6.07851234689904	2.14960745600012	2.27789793719328	5.34845167163823	1.55644835363205	1.95127065263421	1.56677729204721	5.045071506852	1.96384619377136	2.01437036591091	3.32340346174289	1.77603164099114	4.99984168824393	1	2.0089902530456	1.25889131764059	1.1554453933236	3.51454886920199	4.53150920506622	-5.24732355593194	2.60858565663526	1.77670882928015	-7.30506500519367	-0.158507763174448	5.05053693982307	-1.38465843407457	-4.55457463571415	12.4531212782788	-2.06503800551049	5.04540503422614	3.49906543491912	1.23807989596641	5.53573116437596	-13.9939468121109	-1.11861054936636	-1.79867921369629	2.29381678138895	0.750009629580555	-2.46961450233175	1.34368361720722	2.43051910107874	5.43246816225852
154	2.23482077567756	1.51985913904263	1	5.7619149119687	5.74368620374234	5.13206372154168	5.43546635650407	4.91944324768985	2.78795895081218	3.79411942479202	6.16592360219791	1.2325422673194	1	2.21373033498583	2.46642315957815	2.39924831701229	2.37629677487863	2.25723872059478	6.72132789094441	4.50024999402347	1.52099460784922	2.8555497656085	2.00249788830551	3.47683052554637	3.27041559378852	6.62655410059612	-8.80160362201595	0.199727709192191	4.6909984467269	0.437319042313986	-6.51087851781074	-1.2533342006658	0.606876709294275	0.83784537569428	11.8544891744698	0.424122698356997	-2.00833370532595	6.77780510919795	-3.84893636195993	2.66098000833643	-13.3493636350772	-1.44873000900042	-3.08258739955218	3.67100016160292	3.43092139956197	2.94955122357189	-3.02696752631737	0.841201833206454	8.01173105094847
155	4.4570305043925	1	3.19289007483861	1.39057058526459	1.07885054469462	4.9259530940066	7	6.07213792100366	3.25435205429662	1.50529508154549	3.46967848935736	6.88781539523962	2.80261217272318	6.71293399768859	3.70343808288107	2.34751305221647	2.98584617607272	3.95604784370491	4.73866103298003	2.97797113548518	2.77123403644967	5.06726043799948	6.21758203406509	3.05349976263219	-6.53807061314593	13.6569108332707	-10.9113714341867	1.62971847723821	2.56162674567142	3.48902742328096	-1.73466081561235	-0.0512341484994542	-0.851563975607766	-4.76042449096777	-0.679345071343049	1.98070193682197	6.89689021206635	8.44483138637211	12.5098495141263	1.66447476697665	-13.8704520896207	-4.01787061849038	-2.21451845454607	4.45774096118753	3.04189768039103	-6.08265544243581	-1.19884612067892	4.67642287889078	4.64034475521912
156	5.00700708414981	1	4.23054974110918	6.48806410214573	6.22823299194125	3.29504422107026	1.63575259379033	3.22404535544588	6.57292907364136	1.13031996644864	3.50838263889841	6.0146490085252	1.21358116860653	7	4.50303297823912	1.408261149432	2.68815495155379	2.70271382141544	5.55366055687084	5.23839927263504	2.4756960467099	2.05728927625897	5.28528564680015	-1.43627863760496	1.35721396548091	9.7895964766954	-10.6315508988908	0.345594989831308	2.31472725349705	-2.2178728765835	-6.19035174378958	-1.26374116327211	-0.7633314784949	1.11253327525323	10.4302190776832	1.80032383474713	-1.35356958711781	5.15393171172219	-0.872276888601831	1.9766919935857	-15.7490549791702	0.230348902828889	-5.25504585236398	3.60384724159787	8.93447030903234	-3.40303376565292	1.68294051662726	3.01513284060402	11.5440668073636
157	3.27630573843894	2.97665842872827	5.42093343190061	7	6.72680570442913	5.76815907925509	4.10018465775349	4.95907418152655	3.12340616369761	1.63186956533011	5.79500687522856	2.22447417367618	4.3549293458281	3.72907224583016	5.21587122377834	1.34424561055813	1.79587042743899	1.83063691342945	3.50583644854433	4.52671817969734	2.73476659331496	6.73391146264168	6.83458109865482	-2.76954139656674	2.59818048178467	9.0623801172022	-4.99759241427371	-0.549308916219767	5.48462321473669	-2.13237203438718	-8.47479429890096	-0.49269029050515	2.47158221016786	-0.66772269040257	10.2619187412941	1.99313479160056	-0.293429301368416	7.23486943196689	-4.82795628006888	3.85601500945873	-15.084813221815	-2.23039993466617	-4.87959703775586	3.47142499634918	8.2769487150452	1.32434577788073	8.53094232345253	6.03161678504584	13.0151668185323
158	3.9024559274457	1.73941466243207	1.79336750843218	6.88086429975319	6.22498927857138	4.66008609495195	1.89524194485843	4.04467230100513	1.90174765702978	3.54575689631463	2.41651165837403	6.09424588866792	1.67256832705805	1.99125033515128	3.90231785292935	2.97049986769544	2.57608068225766	2.46088785840465	4.29424790908604	2.36219977310798	3.60145671743365	1	3.26028180215666	2.16827981136715	3.08770892785683	6.98406113391672	-6.89379333646313	0.546479660880491	4.15999490198665	-0.260730268712575	-6.6259048028455	0.681350711006322	0.0653993804171369	0.750679609460877	10.4997213955761	1.04174954376364	-1.71845515544598	6.69039796233058	-2.17514983585035	2.75256102840694	-15.0952667680447	-1.57655236899775	-3.51632108867267	3.55396503639557	6.62173757471819	-2.93082632927011	7.47604704267468	5.56218701325047	8.80310605694747
159	1.61202482163321	1.07517265241794	2.98747716382365	3.9054216837415	5.70444984761845	3.022114423933	1.39385900440905	3.41646463356861	3.1837963109184	7	2.06293240179645	5.65664202694885	2.55728278488269	5.69642937287902	3.24612625206196	4.51063382815767	1.14348038345895	5.62203068097144	5.02764865181244	5.99900292639152	5.53472867138839	5.54179753416792	6.33484036486675	6.93478970498084	2.31949034727535	2.21835491095698	-10.3508468919605	4.20391874782421	1.25587143378489	-3.82512171930714	-1.51944431775726	3.61072291587362	0.420308025010028	-7.02861898507296	8.7151710813797	4.20702222146639	5.74895193321511	1.24699129003234	3.94579541065636	2.93712183127565	-10.0759987757977	2.51092903753515	-2.46775968873046	-0.419236090687873	2.27403302990468	-5.15656799776872	7.08689507835777	4.00061925353911	12.3443054878243
160	2.00048193759965	2.45573817061517	1.01921863627339	5.630656089598	3.54118735480495	5.06863714953395	1.09761052413014	5.48619395484769	2.00705419126341	3.7930003018939	5.90742724076416	6.94362434443841	1.66244102254014	5.1047967594986	3.20583451462081	1.8774610279412	4.24823459171926	4.85834311252812	3.18266734983442	5.59257706775506	3.05936798051197	2.94203350080027	4.64390210013966	-0.674317276647051	1.64900947960938	3.60386060646185	-3.67553014184841	4.09225009736216	0.183482053671859	-6.07168331297538	1.0493807666734	6.11274691491129	1.6688035685966	-0.848412269983908	10.7903953955976	-3.33643561439838	3.641710478428	3.43980533449272	3.37429607105004	5.14464428396156	-16.3935465474836	0.956700748658052	-0.696640015489776	7.624048551036	4.04578756369121	0.920925634358661	7.95702824312126	5.36098001919142	9.72358061711975
161	3.82530467412135	2.67125540219216	3.24282265153346	1.31277230999699	2.99330281776353	2.79607595793886	5.38123945036971	2.90167492723351	1.16674127415017	2.22407537838879	6.69135836510347	4.36023018434992	6.96629938531478	4.383135136766	1.56871041042623	3.84146546296065	5.93073398994038	5.15736171842327	4.60176499881026	4.28955780635469	2.8089255508126	6.75367877152811	2.56469154303129	3.2100829192141	-6.8773291281464	14.3547735414114	-12.2867359603654	2.71032180105659	2.09244432991807	4.21653154479919	-1.37390079709126	-0.782535808130976	0.942562343973801	-4.36263777041378	-1.64732324541351	2.44189339616553	7.50743055899487	9.33593483651537	12.4282917544071	0.850840087759746	-11.90859459137	-5.13626895814092	-1.76259490322736	6.68958929395331	3.91507369635271	-5.91908605250938	-2.84229060906028	7.12571319665952	1.90683562358681
162	2.2254946718828	1.70069568259013	3.4357254690811	5.80997338391744	6.11080390565574	7	3.92715603503668	2.68070270902741	3.931679642208	6.60912553347056	1.52079521950227	5.73252057745491	2.94665132070372	2.75234826875224	1.09495360402491	2.1539818823111	3.44236279706017	3.23104413220401	1.31580932066383	4.84121198470742	5.09862617819668	1	4.12446386362773	4.32795196474977	1.22282413958487	3.4503095489126	-5.72027287294566	4.8177969723855	2.63071313683868	-4.79538284611443	-0.279255970978525	-0.702343149769555	-5.87427425262186	1.03781638866697	6.48667438520991	5.87711198444252	2.40596375736597	3.68360145785138	-1.09835584132544	0.929756750253979	-10.1234779585205	3.20719583923538	-1.81191115917814	6.24489700942614	5.40798992766883	-4.02361254252222	-2.7519354082144	4.01169598886823	3.86023756161109
163	6.84824787613398	1.71431122761066	7	5.10653458867314	3.87948933113598	7	3.38021866674598	4.21087216663524	3.5188880371207	2.90488987545396	2.57371679510075	1	1.89720741783565	6.91960522240999	4.14853003056742	2.76623334680786	1	1.39210221928903	3.66796891022376	2.66805269569827	5.11352691822789	3.42485853236011	3.85620867255561	0.938152762728888	-7.46877222535998	4.45648912133426	-6.34269260565257	8.35098362866137	4.41372524897387	-1.4525325572487	-2.24294151979357	5.09632732109387	-2.05146808771665	-2.38276522156766	7.1105783384833	2.03614606289672	4.89824653893176	0.569439819485706	-5.45027377062868	5.13864920441167	-15.4066050031275	2.89553817449622	-7.65199117537101	5.32637715188847	5.18603948869723	-5.4272154915147	7.96477905152373	4.21124757917318	-2.46707732356426
164	1.51104942326645	1	4.41298689426495	3.09598028274871	4.74877983638548	3.64804780088842	4.20911847608003	1.70975927836951	5.94904975448637	4.38956846832701	1	5.35651231855107	1	3.28506346024911	6.44742147208195	2.96659331977999	2.72657760112903	1	2.201509622298	2.7310344562823	3.3828001284257	1.03734586805018	4.73446024464263	3.26906275989272	0.236550667963775	2.97438957584738	-7.23152727564961	4.62135168726648	2.99672720599242	-4.32013408047551	-0.760850673166468	-1.83416196283204	-3.00705096063367	0.0918803206151763	8.44894691351971	3.14646127571115	2.77024392247717	2.61914953631547	-1.58644942470476	1.61196350362606	-9.76929706637004	0.570713332673222	0.238529186378423	2.65342004163659	8.04908527151341	3.48422122316443	6.22473805780381	3.12793280811894	13.8913172129672
165	1.8872460504598	3.93840929482211	4.76447728833385	4.48769536031353	3.0855939681499	1.36819839141475	2.60380259493645	5.08503656864947	5.9340692557889	1.2969897312351	2.56296850954701	7	2.4569557536962	5.17465435698834	2.52438780449537	1.34210741034466	1.06442922097252	4.61310457024827	5.70404686754504	5.19905029996602	3.7571254031241	3.32940777005633	6.56481974490147	2.73309287956304	-10.6674555931177	9.55492335347908	-2.74723768142091	-2.50152071105335	2.15221804769729	-1.20845831318671	1.13777421364135	1.24663011216292	-0.942239986856487	-8.61199754313858	6.57252014192737	1.55108646778417	6.31453482826461	8.57545162899381	11.8245198551315	1.9233108431068	-16.0202535712933	-4.09220966597311	-0.423431095417725	4.35554268686794	3.20911429776611	2.50257856601619	7.27701863236247	4.98964931941067	-4.49285012644646
166	3.49495951369755	1.16397180400935	2.96091697689279	1.79390358638422	1.37563648136095	2.15884589461574	1	2.81033281323547	5.74402668334187	1.72095449586026	1.96206731962473	5.07129769267016	1.85716099005462	4.91836505456092	2.47037425704937	2.16208264236931	5.38459375606618	3.23213554752458	4.27056257781873	4.92136935074283	7	6.35502518945585	2.62330350990515	3.03004022537449	-7.95634972209406	13.7356192076307	-11.6476737173695	2.26349162645605	2.18865557400804	4.46734106962694	-0.460202491796416	-1.36787227064704	-0.0314891119214584	-4.61990363054415	-1.82453900779804	2.94970207295514	6.50452446629829	7.22068742850706	13.1305602496751	1.0495642035323	-12.7047368023704	-4.71490211196402	-1.62147097246521	0.100170831047976	6.93909807181068	-2.77826575530545	-2.68720235667169	5.82596487612623	3.34109565121121
167	4.47663700582139	4.17808041381482	4.80934841830285	6.88969868717208	1	1.0549325698162	4.4521487612703	2.64181634736143	2.73803546911039	4.69900988548629	1.71177622554411	3.72614369843822	1.03846200990896	3.62800765589036	1	3.12218584504527	1.19782278888699	3.26647778466046	6.7775058584107	2.19983577765768	5.8493921454756	5.85240382895693	3.9076322631988	3.48857897314516	-4.41374350055939	7.51172156843425	-13.4515594229469	2.5981385317323	12.0582530267014	1.74863685261331	-6.00682311777372	4.86885310940884	-6.22943494865535	-2.87220510914778	7.54901226552234	5.06372574987922	-2.70438036833718	3.55233953145516	-4.08526285892585	7.24781661312306	-14.0444019788221	0.973320963337977	-4.66414643394207	0.367813690810071	7.34980912431163	2.80228531672613	4.53439505643865	4.80223277411244	8.31318556879381
168	3.34171407350924	1	3.55965543263512	1.90292001178089	1	4.42440958710231	5.93018268150897	6.83870884985406	2.5642402528125	1.21754228129319	6.59091828754094	6.7295068347153	1.84202010892941	3.47015647386567	2.75154730660166	4.08299299005194	3.55075160280609	4.36564336354312	4.25278975578371	4.63509567488464	2.46481533837626	5.26840713576839	7	3.10402486309987	-7.00295929838267	13.0109243747314	-11.4504158287285	1.51243776159042	3.18975586413778	2.96988317466154	-1.66589682738007	-0.0335323494706024	-1.36297917434145	-4.62940348508758	-0.984997529897136	1.41599781489314	5.84305662661337	8.93605686894071	11.1620303109763	2.16199642824684	-14.1555429306521	-4.50129235728346	-2.76502459133891	7.89251226333874	-1.79062963040457	-2.92103737138459	9.22531111276882	4.81547258631087	5.40830730422001
169	1.27248680646753	2.32061346405846	4.72075084649387	3.88656384390034	3.03739436998034	1.8462846906443	3.00964069603411	2.3861708982131	3.82376383290648	1	1	1	1.07641358852764	7	1.81768314685367	1	3.90151968640633	5.02656795467715	3.35214206624301	3.4733077806764	6.86857746819436	1	3.85858459460004	5.66123777258453	-8.62145324729527	9.42893055847533	-9.72214776878021	1.44472358629276	-0.144686043003286	0.840580304292652	2.14368654690908	3.00131114011844	0.441154564274834	-3.1157246239586	5.08757123066432	2.92997301722928	4.90455357958601	8.99123687186409	11.4435804912386	3.66838913598652	-10.6707594073871	0.421297190520448	-0.714888575701071	3.85814242148141	8.13694830132495	-3.44017205856081	-2.6461475626418	3.01260829713084	-1.54569865794735
170	4.80119239908087	1	3.5071604808878	6.8226388252546	6.71563823429883	4.97674791204698	3.51181287095882	5.31846003275026	1	2.91468856497303	1	6.29132292130092	1.62860541452448	6.06504783751321	4.05025053703224	1	1	2.83935744917918	3.50275909312557	4.208119072796	2.81063615491614	3.94249003073269	4.39611686180427	2.95587993752555	-0.502287806666354	3.23811041175017	-7.63770427223785	4.61784541244024	-0.540644069464236	-5.9910441315263	-1.04752713599818	-1.99507650927287	-2.98643656169612	0.515747629874408	6.35718407340801	2.62816415165459	5.63433597875774	3.56263068947488	-1.66969735470875	2.83890160538527	-8.97417233481217	2.48332945207448	-1.30163076099063	4.75092126541061	4.17903564268211	-9.20625193496242	-3.07355456510251	2.49509425070859	-5.98821542023034
171	2.50317861723255	3.12979127942363	2.94886047989484	5.67982805695784	3.52734192067163	5.17878231033596	2.23829119344937	3.43413576486979	2.02044039092676	1.85841173683385	5.47108183122817	1	2.09320148126944	6.12192091554528	1.42536260803998	2.59213148612445	4.44557344417774	1.99947855155083	7	3.63493557593384	3.32189168314033	1.00674532948452	3.75567107089881	6.4735520617118	-7.60974667141834	8.82009281900367	-10.0783279058772	0.00426310480008935	-1.1108045887008	0.149154096876027	0.348694085765498	0.557253529855966	-1.50260887236429	-4.03071768291803	6.40044938602585	4.86668059040597	4.1737784067554	9.88712410785054	14.9659499245006	3.16694562799683	-12.0661647452586	-1.02318755769869	0.0382228296639893	3.35674991412937	2.37393522605494	-3.76126433274856	8.35429544350653	1.65598946769325	0.534525113374793
172	3.06351282299538	5.44610828477028	5.21956516065066	3.57708372498997	7	2.52239893074186	4.32251302246406	2.71973761573862	4.30365309375885	6.7223214446906	3.89388623583028	4.12756418789512	2.11673868589041	7	5.28611731841065	1.38091575342296	3.27869841878228	2.27639806444383	6.44192927103634	2.80639780301904	5.69290677407955	1.39148937272945	5.10162005434775	1.25899372536898	3.81472404334437	2.0030518462945	-2.27488041337823	7.44850188078285	2.51596389238218	-9.30849935190491	0.684897275212875	3.63599679727535	-0.323455628781066	-5.19448809643141	5.22579152661348	-0.0383836429981832	0.141041436452092	4.27890644479454	0.777562065554472	2.41993267706838	-10.6195771052531	2.34648650771144	-0.577942331535898	-1.01865749570413	7.1117002215377	1.71599186553554	8.48889323047628	4.49808067799754	11.3739369130111
173	2.96844628166788	1.90750191379221	1.29680713465294	5.40676275991152	5.48405802627798	7	4.19103277943373	5.25615280879067	1	5.13633725217333	3.57791398764115	6.41769153718196	2.71380191323295	2.61005447304219	4.3763949988534	1.99042217433699	1	1	7	4.65403171582282	2.77822313453464	4.32148585013587	6.00387629355766	2.79650516591896	1.74677451378779	8.32443190704544	-9.37308743963584	0.750772415948097	4.15033684878485	-0.988748481389976	-6.1266410339663	0.00551712070441668	-0.458254924675379	1.03005822711294	11.6749384642973	1.77145406188687	-2.50196090933136	5.40629971194666	-3.19497091481339	3.40229901954784	-14.4316815813039	-0.784472452148444	-3.10652816633326	3.38725991616482	4.28520874926698	3.77712558400963	7.72446992901123	0.805651155559167	-3.1465500041828
174	1.48442241912548	1	3.76541625671764	2.45047495444125	4.83734115357726	5.90495904962986	5.41105515779306	1	5.21812618932232	7	1.44679213329078	7	3.52529085219099	6.76694359393752	5.67330536999291	4.61501768500318	2.40720482029416	1.41112379012163	6.2898568144447	5.03582009658669	3.94779484881437	1.91390645420865	6.94544714542978	5.02391516126405	3.96249541045359	1.51020217836258	-4.12111846708414	1.22286709923972	2.41532506944997	-2.04403925133258	-2.65197381389301	4.14040057873154	-1.15760125224829	-4.04277960473473	8.23216224763319	-2.04812745556434	8.01315756892988	2.39417944558748	0.665515859937331	8.67034931957709	-13.1150120062654	-0.560408209264241	-3.21104387794969	2.07594951106529	4.72663928125864	2.94559721430845	1.03897642746836	2.07738871249817	10.1047218351437
175	3.39674709558339	2.18490524276091	4.06020290872622	7	5.32732642693107	4.02296646483329	1.27209329064449	2.5778619861952	6.89755255517394	7	7	4.92621637027286	4.60437830632523	4.9554748002134	2.64374163710498	1.32224838063162	4.56477513426087	2.29812431975258	3.73285030541028	2.361488810086	4.67287310796086	3.02479961424842	3.90088003653166	0.610909788138748	2.45030173770615	8.97614036483526	-9.88437139808983	3.1174664449652	4.92809428734579	-1.7089687098504	-4.26043618768043	-2.00374540653268	-0.464489917102911	-2.22718178630826	12.3316343294293	2.04021704969745	-2.28835362292964	3.20030598346132	-1.54137755989044	2.55623318101286	-16.9797435993248	-0.0573255577829334	-3.74174436209598	8.06846443874971	4.93694739503056	0.0664485980375944	4.02323352253195	2.24521584370053	7.2867793461584
176	1.05271244223372	2.1414870555194	4.01299973858818	2.79604169045295	4.57293233451107	5.80149721923279	3.0935477003672	7	6.14066821677214	4.1835904527726	2.58204190729606	4.04017906092559	3.46480746529305	6.16177838940024	1.09836431727138	3.63748073098265	4.27175235297298	3.24681426999332	6.7293246715228	1.20017543421799	1.28679864555711	3.05705607414849	7	3.54160843755727	6.84863802957881	3.28767588982537	-7.62293460570966	0.0392002212239547	3.01692480627052	-7.5440276796858	-2.28946518712604	6.00580831849747	-0.261758890771986	-1.96266958171319	11.3292024201698	2.49041214390713	7.1763084835534	2.45049892236877	2.23226489150112	3.04221001628324	-13.2087072074669	0.983329384071063	-0.642712075788956	1.11550992519633	7.59077988819549	-1.64532756714118	0.322226826841272	4.87947889720613	3.68965584684294
177	4.25233693667204	1	2.79001188433148	5.57715351426207	7	6.99213346630442	1.13489633501329	3.44971635977497	1.38446927967712	4.55040352367537	3.55607913632877	3.32391508347749	2.38046026191316	1.02827281260195	3.76350177995316	1.70222351772869	5.58287477799954	1	2.12355745923968	6.51020497592443	5.32882347070852	2.60686571319698	5.28046668054736	1.45883198600311	-3.16031595466094	2.60564983039172	-9.0895601610354	6.65641946302816	6.28805434136289	-2.29422459586259	-4.83632276278987	-1.04486218489144	-1.66267630964334	-2.34146207198465	5.59978555884258	3.60831378951491	7.7357603833074	5.49080106098898	-7.70180087747206	6.39314537251693	-16.3584626821225	5.84939422064867	-7.20293520575796	6.87718866887277	4.28346911544439	-3.63347529089801	-1.03831833978535	4.65920347405752	-0.965101726600702
178	1.73629986152654	1.95122840261344	4.79644610133081	3.2049495081694	5.09084086335525	6.40892553372387	3.90022256074823	2.84567835771063	5.38197154463258	6.29408047331872	4.0449386465366	6.41210201393414	4.61163585334366	3.78162567697685	7	1.4217098378144	2.14769086066727	1.89470393103941	2.8338500913499	4.36247455659678	3.39312013992856	1.89172154135303	6.56442221552033	4.3736275204551	3.84831872035076	0.504752743993824	-3.89452901663257	-0.147913713876162	3.38354698721079	-2.76127177297079	-3.63850406748878	3.09543613345076	-1.35068382865067	-4.91097202091023	7.92831471524881	-2.23873742636829	9.59585595419175	0.487278538180823	1.44467004518168	7.86468977679834	-12.8217355697873	0.931048337067088	-1.55323690385374	0.0343750939244128	8.53766021489841	-3.65764351076707	1.30849848143292	3.69475647982932	9.95977007471733
179	4.55631813069914	3.7867444682861	6.83284002198833	5.50573471992467	5.77663175088432	2.58293743916012	1.68886622494416	3.75192218130537	3.08502027692311	4.9020759947804	2.04629430709341	1.19944476589122	1.75236889719269	1	2.82426231249149	1.76381074937005	5.10393434785068	4.65049208965672	4.69471001360572	1.08387470137959	6.4854762312991	1.26121377362087	2.25087108315746	-0.365296320939178	-0.640657566214721	8.20250319177157	-7.56515001221728	3.43366066775524	3.68774686282918	-3.53639918360226	-8.34583389940121	0.391555642794127	0.857598129407501	-2.25198260290431	10.4747665594709	-3.07051496848307	-1.31602289361098	5.90026224419159	-1.69308366779814	5.31938016787	-15.2109390395098	-0.754145320056621	-4.58268323956083	4.83862244561196	7.52959840981492	0.813519988078603	-6.95122743252714	0.898918545376189	-0.0106283782952852
180	1.54669232505773	1.96149150884525	5.74473230849122	3.65648088699255	1.66159854588616	5.01425772294708	6.76434449248592	3.88099465301835	1	4.99031844718629	2.84899075707313	5.94801026437342	3.64038055656217	1.32179145739227	2.59844520108726	1	2.03558657993767	5.03814418982108	4.60827818433732	3.36709860955863	4.2582799177023	2.07554869717971	6.07295235527811	4.40833648342909	0.240241075457987	4.17384826676582	-7.56433438785284	-0.685256916633066	4.19115600724044	-0.83754762238838	-4.10910992212436	-1.18634802466777	-3.0386000073429	-5.27471911754825	13.4743767329882	6.31148951569934	1.3079354519131	2.85414917785098	1.24821950245932	3.75866789299759	-13.5982982466603	5.11597461716786	-1.49478397450265	0.550921259169791	5.94151852430021	-5.13402814021935	-2.87623155658145	6.25419071809814	6.86333149081728
181	2.84699430414274	2.81412432875613	1.59638268073494	2.84216972609897	6.5347292485364	4.24127101368289	4.10389236921802	1.65752208472761	3.86875311454589	7	2.95835796828205	6.3292106417346	3.45575003779682	6.58465237743183	6.82636603520725	1	1.1664185158468	3.23344791128798	6.72903513099247	2.78911386891043	5.28124773908761	1	4.75801362746944	1.11883889147712	6.27975974883814	-0.470519213020142	-2.92406660886458	5.60022090214454	3.98736269362617	-10.0505986684036	1.52933209020837	1.34598834751802	-3.0400116938327	-6.46887927397591	6.04172838170427	1.06497102671161	2.21932294870471	4.09052867369553	1.97251773357436	3.66948181398024	-10.5304358660982	0.658197182950049	0.406580870379544	0.841740979402094	5.47497721554633	-1.41150622525818	8.28107865422277	3.43323433261757	9.81663596528376
182	3.91285269920539	1.51576351666367	4.91579582130724	6.89962143650861	5.62192537567695	2.96809208811545	2.34381102671575	5.02863440228968	6.89320756290393	2.11120126841368	3.44554902516977	5.63935885058224	1.27410750254103	4.18710348832015	3.51455449765219	1.82080226904182	2.77403168504771	1.457943727526	5.43576449457847	2.98076140226762	1.98048371569886	2.77972057092164	6.78561808154547	-2.19787732857996	0.939119946842668	9.83239856249489	-11.2552477600992	0.496233421783099	2.39650214728951	-2.51819455191035	-6.08323620366367	-1.15274132838788	-0.895763305559482	1.11778004415601	11.3720930445858	1.6248647212593	-2.20122992499492	4.21480875080728	-1.10160846811551	2.17977064867248	-16.2140750796559	0.565566641642464	-5.5872045197505	2.99975959591746	7.49980252937726	-3.296511648781	-4.52726400097645	-1.82678886560721	10.6405155675702
183	3.6770648092238	4.04068127124621	4.85974608397396	6.55000171078088	1.18820759538753	1.45052601780174	4.86221212431286	4.26745301978451	2.66219377729043	5.27286685850338	1.30191246713309	4.64685871089163	1.33858580929657	3.9721401170833	1.87455767657222	3.48687919168708	1	3.31468516399246	6.16264932489621	1.83485038933692	5.91720425867581	7	3.76500211746013	4.56883908285584	-2.04947022838323	7.92915071754466	-13.1465828770622	2.53524754896519	12.2890057557393	2.25568676459721	-6.52260616291406	5.1357285862733	-6.49799808497232	-4.02070243642359	7.46336981223905	5.39331690462791	-1.8666293620594	4.25497683453488	-3.83504334099299	5.83554881136995	-14.4491991131207	1.65464988403133	-4.64268975236134	1.34983520391854	8.98572240527231	3.59373836717538	5.83953290179944	4.08425287647228	8.66488053129855
184	2.29698139762071	2.15220058488599	2.71250623819219	2.17738537677239	3.63934159540511	6.76541032289121	1	3.64852146281049	3.14733983954813	7	3.29793997206982	4.66618996657778	2.71358064991338	7	5.30333829621114	1.63766500585911	2.90726059184887	1.45560015246043	7	3.11145895247128	5.01241353283442	4.767873089719	6.25123922407135	-0.782019370414337	0.682481695630635	3.12084322430925	-6.63393327807719	3.85571296211088	-1.26837750537003	-6.74476452158659	0.147166366729126	4.03128582722118	-1.03130218452277	-1.34322912191533	13.0118388905839	-1.41373080770016	5.04737934013565	-0.329872430697063	0.653302595505403	3.61289588892357	-14.4696056169196	2.62209795336927	-3.78544182938932	3.94472927043226	2.16611936997354	-0.445429268633316	-3.52539990493784	4.09066041492165	-0.25763885387376
185	4.64974319141976	1	2.15956525090102	7	5.31932233183399	5.65315695834828	4.57661389678121	5.01433856684269	4.21236526034364	1.81100983030729	2.1016864382766	6.71666499315348	1.81637939616258	7	3.3983434692176	1.5292448315533	2.67702456540725	3.52783331927132	3.32226891838428	3.61055360426859	2.93191306161514	3.37366442633755	4.67148299737274	3.06554373792378	-1.65046935413095	2.43702645994579	-8.07459258436075	4.05838821967228	-0.398134023936635	-5.673654475651	-0.473151264021703	-0.813308563117052	-1.78904636310142	0.189531885586538	6.82220551508959	1.91094696655427	5.9831960921926	2.59678290741091	-2.12278206014721	2.0826553810722	-8.57816027144206	2.62594649932102	-0.971473721461361	5.09247349784099	3.41991427520746	-9.49644668981248	-4.36496866445192	0.663887556196597	3.93288350587015
186	4.33311122502715	2.28208601727607	6.40130482878822	2.93925683575359	6.53332612632166	5.50461877759172	3.05225434071055	7	2.12718584468588	2.89336834594628	5.46943965975445	1	3.26865396051003	6.41344382145177	1.72648647337455	5.15214964160939	1.29493816700322	1.70571468699078	3.60951392706872	4.69138162146207	5.55879306174512	3.12896200904252	6.57850205428938	-3.03290641089354	2.18812716525605	6.76153497399325	-7.2099793234249	-0.495293099215273	4.56779532872705	0.602318150183935	-4.13439624383224	-0.0691419954937961	-3.35398983015566	2.63359679014159	12.7827198163472	1.40066060337039	-2.82681952768185	7.24617085227069	0.403226088668256	3.7278669556301	-12.5571660032222	-3.6457847634048	-1.72438164122418	2.16173393048911	2.42013113456874	-3.47249651832653	-2.02672709295469	3.75399039606315	10.3851508534714
187	1	7	5.99756574182996	4.17092622736814	4.21815831968154	3.2951990301434	3.75179309101112	6.69223998599343	2.76584396735178	2.30053221976003	1.6037559032358	1	1.84982561785891	5.93695215697974	1.45574138018277	3.23728494820132	1.4261802985879	4.08120307618463	2.96938119309049	4.7876156212829	1.78530970138235	1.58872154926531	5.0379942297278	-2.3108525086818	-1.83732996052437	4.20443318946876	-9.63983973452893	0.506730696345439	4.01838610213708	0.23190562584239	-5.67763814278906	1.28256043357193	1.8765112435104	0.560175083700526	12.5969487990314	-0.149795404734829	-1.03754236603136	6.06405922571383	1.60515635648969	3.84051963433457	-14.716557680174	-0.676492883043245	-2.18610868337026	2.5867318691591	6.62085598612806	-7.57017617915361	-2.31235878418508	5.09594374058429	0.442214703051471
188	1.62415666982827	2.11167310510098	2.17631848239147	4.40119246393623	4.26979334186519	3.60619419186561	3.37093754376421	1.59900830977648	4.40968690361033	6.93210564787577	2.37756679956682	5.79737720508634	1.77728617569236	3.35035920512996	1.62664623178075	1.60202118976929	4.05031394971915	1.15917333946567	3.81773475283898	4.34143007783113	1.86841127597194	3.3330262997757	5.94195285849518	3.30086984620258	3.12328994008697	2.13580396276423	-1.54203529571711	4.82730225750461	1.19627576621088	-4.25062179792494	0.448167294802414	4.62407180781255	-0.92027435719089	-3.84180013692558	6.77449535052247	3.62774775568219	-0.15914874829748	2.52383714276129	4.55583473007921	6.32483923366743	-14.0882910162757	0.350260780452886	-0.55506411400807	-2.03826398184633	6.48291331327528	-0.520063000149568	6.36243012165939	3.02842122983644	13.0568915756114
189	3.31063500158401	1.43302752371714	2.96251829153251	2.0663743107074	1.21567679717326	7	2.20210364677704	4.14520957362785	2.36835795063126	6.32666714328353	5.48244948199259	6.20315962770181	4.07393152709189	4.4621186388043	6.98645513037855	1.68515434337011	6.04159579040963	2.86154630485213	3.04280343866111	3.54994890703276	2.87657621217635	2.15441785192121	2.86350496676183	3.97392199416209	-7.97739507571538	13.8310025517638	-11.2011192724389	2.75640041157672	1.41578400511295	2.61723646433389	-1.62129623801771	0.383326486020007	-0.0948700167408583	-3.63982391372003	-1.34935091708623	2.64571393417169	4.78715147663427	9.50481952492893	12.5990869310737	3.18187130287891	-13.3982203663802	-5.00012850500378	-3.29510810830756	9.28973280671168	4.02682889334693	-0.504472049118512	-2.50485695448062	2.26526246207754	11.3876675508362
190	4.41778316515761	2.85839306098543	6.4940665746425	1.67339666466135	6.89124750166929	1.57092618949365	5.08329059924783	6.61756396916353	4.47432338821186	6.09663133395886	1.15301934087376	6.12388941410398	1.77478525072137	4.24160527859492	2.5955384996202	3.78442776685594	3.62255997926791	1	5.92639746351832	7	7	4.85428937994192	3.02100044174126	-3.01877197266207	-1.16110698778799	6.49983495244734	-9.31922230474355	-1.50192145463549	3.88676239321616	-1.44654960449341	-7.40917505673342	0.125407143233583	-0.995194508210464	0.145982760280391	11.3021896636055	-0.98113454817467	-1.38444667086193	3.66207266727541	0.146120161172205	5.50562510668789	-11.6534249882623	-2.29363049100885	-3.71236381251026	-0.691063688085415	5.05476939727769	-1.55721376948517	0.551203327207576	4.69732228872677	9.35128509957427
191	3.98726800127622	1.49264517695051	4.68312669585734	6.42060911774718	2.33555878725889	4.68635343406029	3.86547476031801	4.06615999493381	4.02086836180719	5.16475255758189	1	2.55487658406443	1.4696095346855	4.80052337168864	3.42708068098792	2.89417012187541	5.18183079580318	2.90036563381297	6.39313231578554	2.5345259672945	1.15918543895574	3.58508387277482	3.89388591412322	5.43363910108165	-3.49623187992807	8.62143612156705	-12.4785043208528	2.90517081750317	12.67708487823	1.30095743580819	-6.26567478614889	5.9441900092197	-5.11299069245985	-2.76600491382358	7.15616897597782	4.78710242313261	-2.32452111730814	3.53598909170111	-5.70004068173575	7.40030207470325	-13.9283034342611	3.07271059899363	-4.15886445738371	5.13938317788088	6.20821380163771	0.471589626269903	4.78261313654817	5.15393852886145	11.671311847186
192	1	3.23870706615098	1	7	2.8982898817863	2.43171692146659	5.01541025654597	4.80240048832202	2.77849327079068	2.01725630291409	7	2.60622262336027	4.88170626512439	5.93476728739204	3.31211609055008	5.84933309031052	3.64019224959402	1.67895032239464	1.6076239938587	4.97052437385493	4.18873308796341	2.14526224484725	5.82907089867506	1.78365772817243	1.18890339026104	4.60946856016264	-4.85408984265583	4.32961361758111	0.107487413653201	-4.73212276349206	1.41479818962824	5.19394385293492	-0.219536583703893	-2.82858219137924	8.89333736472571	-3.10600256709895	4.42648870712798	2.63433449614104	5.64033434579046	4.9608976093519	-15.7210040923996	-0.413908938540223	-0.791877340088247	4.56723824498139	1.7661268185102	-7.59986910053288	-1.74890822722477	5.55242052391737	10.3628244057853
193	4.877962926184	1.11197448611821	4.40092654689175	6.65484644318674	6.24045109960874	4.49088732948103	1.15607380870443	1.97576336921711	3.34284769799729	7	5.92786977522707	4.77280084218464	2.08284808489234	3.83357197036701	1.93607254253496	1.62885153348945	5.22719076664556	2.5009050371417	6.20755720011197	2.34924315711012	5.88446091142177	4.90497035400184	2.91431756208501	-3.58039675779067	4.57664529161071	8.97907792678069	-5.89947182847117	0.947158724053781	7.04375529773642	-3.2339743194989	-9.51697716448039	-1.21597495631192	2.62796760387289	-1.2413727239806	9.24746965480344	-2.22426842814114	0.769039411131833	5.8127122804029	-3.67617859491861	2.95269775645245	-16.0075398836268	-0.974908139571952	-5.90455233404643	3.9910746629957	5.01752358998486	0.310870738853959	5.39250287042415	5.46353740721835	8.28891681353458
194	1.52462366523402	1	5.40073749609804	2.70250563023046	4.44818657186583	1.81661011951653	5.9924348929636	5.36464860196032	2.75927316836763	7	6.74375341485382	2.87782011755806	2.98829689673711	3.61307077139529	3.56163426004739	1.09127081266204	1	1	2.98700276333199	3.98054816104474	1.06772478130881	5.23278158757724	6.85902041109328	-1.09392719228671	3.84968683351	3.62099858264624	-6.04495530945303	2.42489259200091	1.65322755452001	-6.22504541686487	-0.698424887408532	4.3824651194021	-2.81311037781428	-4.34219145832249	10.2078406080218	-4.87935603297261	6.75608745177144	4.39045861145927	-1.15676219037015	7.98861411008764	-13.3604984422944	0.302961400794912	-0.705460142400729	2.93411315255761	5.95301475606102	-6.51082359926554	8.77474776529839	1.28346149876298	11.6080055481414
195	2.43782054498557	3.8086777531861	3.49409730267473	6.20766178108566	1.37751600251817	4.06908370163336	3.34013190616517	4.69869948334131	2.80062722416367	3.47536885597621	1.399003279871	5.05787231096391	2.07874273106635	3.17833223739239	5.85887768974741	3.54640063984079	1	4.26297509053113	2.92944608243114	1	2.15694329643661	1	6.43327941707544	4.39799902267156	-0.00264221973227818	7.88222427390702	-12.7352971868119	-3.09106029889935	3.66370064664101	1.84433108191655	-5.69716858769273	-2.14239124715288	1.9181819353998	5.12726721111297	11.0600625652974	2.75251163417908	0.229262206181308	3.4423944066466	-1.34313065800949	0.515490743998694	-12.4697779156448	2.9565463506945	-8.35109224438377	3.77239256869025	5.17508855722944	-5.32172122617206	3.01627205809982	5.23296028076452	-4.28114798032017
196	4.36415471715272	3.2729561144749	7	3.24168705269627	6.15584996246023	1	3.75596719935267	5.72410597414508	1	5.26339844577984	2.86321767713921	7	4.90896892862299	6.20615338070936	1.49538437025225	3.70358312811492	2.80549852313101	1.06622209818977	7	5.91852062305684	4.93662677166093	3.68200825683176	3.7940386102799	-3.87228290594137	-1.65246652670196	5.80000265291507	-9.57744632291592	0.265421941911734	4.34390771960899	-1.55716529198468	-8.09109248727441	0.258103254485563	-0.395559592876099	-0.440345486865006	11.6406184412053	-1.09999145491652	-1.40294866518023	3.93553743721177	0.820385974370927	5.04417932990972	-12.8057126716297	-2.3331658618859	-3.70920793883178	1.16689601905844	6.16625947748222	-6.51160321307761	-4.05558834327772	7.87142186359866	9.53125137043556
197	2.83557237452871	3.47263373289038	4.67687876237372	7	1	3.83611501753972	2.81519800335414	3.62958292099578	3.17540481184706	2.92587042867625	1.16008867575779	4.15930941781632	2.81424952435547	4.9015066405972	3.94134156824388	2.77279996662659	1	3.21607319870722	3.37180764433498	1.21140404877739	1.99094508225074	1.58376506205796	7	4.72284863799445	0.384300199279688	8.20354173911279	-11.5367680515374	-2.77405716429297	3.03081752753942	1.69759152915434	-5.21626802095381	-2.3938264672867	1.98316210117387	6.20596076514103	11.3926761625277	2.34327842921725	0.141775322095794	3.6253862633935	-1.01541747461826	-0.833004958702123	-12.9558549950519	2.25535308206615	-8.06813582538165	3.79772937596359	6.31553693315015	-4.58773927403203	-1.3392362859965	4.80334484386943	-3.9324178817611
198	5.74148661976358	3.74827714866276	4.89480524667668	6.98138330065056	1.31671254580763	2.76278900180602	3.44978098420431	1.78267548293655	1.99545387014337	1.38443308147972	2.77163502602542	5.95902952398391	2.183773680386	6.70938864444128	2.47368688848117	1.12265685091608	6.13001049031233	2.71477357323145	6.32268477268452	3.18927347082932	5.77976580885544	7	5.52728815266099	5.94127957725976	-3.45856327980335	9.23484253798713	-12.4509488587061	1.84397909581173	12.0162198343964	0.584453004973364	-6.35713956843653	7.60410088825164	-5.77140592539679	-3.12686233358015	6.4117243254715	5.30361254422805	-1.88286674725896	4.58242620887108	-3.66250886828073	8.561522023573	-15.2833160354009	2.3406341008478	-4.11332513724167	-0.382155611658991	6.99991278126097	-4.26214420968356	-1.02815428936845	4.60124813056979	9.99087498495056
199	3.83237006936572	1.49076472255353	7	4.89273963207105	6.81279151753487	1.64593351295993	4.89266711817298	2.97376712326278	5.21111209895806	5.55291266225202	4.20362298993666	5.07785524306024	4.45151181877333	7	4.21866994575854	4.18375269729344	1.39967202726452	1.91363865073728	6.44878412013847	3.94480023031384	4.40293312837738	1.12199067577897	3.35966464425009	-1.5431375598043	-0.139336082507057	6.24703227088041	-10.0648890547455	0.141896757865615	3.95681640533641	-1.98590155249782	-7.95232281886046	0.128675935029436	-0.398703393118162	0.236105933357067	11.8316963139518	-1.84897192431947	-1.63303172956601	3.86546075076783	1.74040049098558	4.58640107385976	-13.2538561079459	-1.80918161549369	-2.95474730335567	3.24666785193438	6.68644463000333	-5.88751328825253	7.48952259276497	5.35315493958107	11.7893529267177
200	2.22563777827417	3.28054103646929	4.90112380605475	6.39469791486867	1.08091005994496	4.8150638095291	1.28931605268081	3.63476091370545	3.19113488459868	4.3235625277857	1	5.99260234034932	2.16738405494217	5.43677088839068	5.83559539962212	2.45861955650107	1.60429091997879	4.10444490341377	6.44052473354964	2.03336047489263	1.92101999723207	1.57473848519605	6.29708528667725	3.88297618873011	0.556651835353081	6.90767958864374	-13.3791639354466	-2.38158963176684	4.24351593615381	0.698096503156833	-4.82666615124022	-2.38771439488983	2.62929987668229	5.48384627319523	11.6041376262347	1.6841256352632	0.121879901633281	3.23022690122247	-1.04817272486888	-1.19797326426625	-13.0826850585559	3.00134009946116	-8.6514595684782	2.90382091754827	5.32268717008296	-5.54004701095442	-2.40705847742024	5.95248617845179	-5.70334015830338
[truncated: 74 more columns]
