# Supplementary material for: How Are Mate Preferences Linked with Actual Mate Selection? Tests of Mate Preference Integration Algorithms Using Computer Simulations and Actual Mating Couples
Source: PLoS One. 2016 Jun 8;11(6):e0156078. doi: 10.1371/journal.pone.0156078 (PMC4898694; doi:10.1371/journal.pone.0156078)
Supplement: S3 Data — Long-term couple and agent-based model data analyzed in Study 4. (ZIP) [file pone.0156078.s003.zip › S11/Euclidean Model Data/Euclidean Couple Population 11192015 0019.csv]

	trait1	trait2	trait3	trait4	trait5	trait6	trait7	trait8	trait9	trait10	trait11	trait12	trait13	trait14	trait15	trait16	trait17	trait18	trait19	trait20	trait21	trait22	trait23	preference1	preference2	preference3	preference4	preference5	preference6	preference7	preference8	preference9	preference10	preference11	preference12	preference13	preference14	preference15	preference16	preference17	preference18	preference19	preference20	preference21	preference22	preference23	preference24	preference25	preference26
1	2.8523071360945	3.78817166040279	3.54214230115105	4.20979875740221	2.67771807817471	4.26940794552043	4.25294545827785	2.05387265044311	1.8354278513876	4.92139278247285	4.41423425976431	2.06157190180658	2.85900487382791	2.8768084132153	3.70621714946319	3.30509486106358	6.093225080575	3.13362656243504	3.81831850768833	5.92156959013568	3.38022344446569	1	7	4.89251991740904	3.5230698922213	-6.44503968718641	-9.9363690840498	5.45247565923972	-1.10915319767466	-11.0838774829184	-0.939937878917191	3.99986001570887	-3.52597259953571	-12.4998377872618	-11.6035984838851	2.50508057408212	4.45227567243888	0.936824712903855	-2.47930744161229	2.79884790441365	2.46271758272382	-7.51799543383903	15.0476875452627	5.30811426648649	2.88610177770306	-3.64387123610933	-3.01965540557015	6.45139671203984	5.00340100771739
2	5.93050921197042	6.49364622241013	5.26965146510641	5.99874165388248	4.90476908749463	2.48728670907574	6.35478641494856	2.38296395749847	3.36034653270616	5.31675695757479	6.14926081423446	2.10411980696687	1.69499970725305	3.18629465964214	2.07998394788816	6.79263046828824	4.58724887524078	7	5.98745323793069	1.37103298787898	3.54793375330725	2.11888523271905	6.5618007977902	2.69680673262109	1.65074870278454	-10.1295648186019	-9.01540872243905	4.25289558691491	-8.40093326440929	-15.5738002522692	4.58924843823371	4.59709163838394	-1.15784249089322	-10.8370456214058	-4.48815492716307	4.49978280914917	-0.316312077300885	-4.4934515023739	-7.37381602124566	-1.11714468943681	5.41819737864233	-1.99159520770563	6.26988428295191	-0.523955794199154	3.31552022329835	-2.45820014514916	3.10040865471053	7.43795193538215	2.55539177393037
3	2.27207692648733	3.68270658182672	7	4.44460798101659	1	3.90166001816921	6.15059246944785	1.14992876004737	3.35983359899309	2.12454403204365	5.11594806307237	3.99339706155574	4.08443888694441	2.52464037459155	3.5450956825184	7	6.49403104730447	5.11935320954346	3.73784008955341	6.04921201485393	4.36154718752106	2.81310840562029	6.8190422961443	7.76275654708831	-1.46351009469858	-7.35605696339975	-12.528045469919	4.47139202143132	-1.8782959353536	-11.4403561219976	-0.941810259129269	5.51993549185268	-1.81895964724618	-17.145544754066	-11.9535661024721	3.88366342804468	2.84689986832842	-0.568129315365081	-6.34877983093245	1.90265989770819	4.08802588978524	-4.27249172105684	17.6227353548958	3.5631304538124	1.58004106925807	-5.126990807526	0.553327070407876	5.07492387705763	1.58200759797691
4	2.94749960352138	3.57489637070082	4.46146587769792	4.08528953772628	2.50622319700204	1.90814758274448	1.10045940467098	1.55242623475165	3.83162450542351	5.65703067231428	2.27554621084607	2.48978563364859	4.11287951319715	4.41866522556015	5.19099076393617	3.14507980817382	2.98869025309614	4.1652421909787	4.04825667982425	2.55609552913324	3.06469046311811	2.90324741433013	6.30126871797712	5.42836842476485	3.14522156929676	-4.59982509656156	-9.66124405024961	3.5999005320875	-0.32780116544992	-10.8607751711113	-0.122711136959903	4.25281218573132	-3.01125749187243	-12.4558866876226	-10.951142764288	3.68499088351597	3.92657144615393	-0.0721134364321889	-3.14659526807896	4.33665711666889	3.32757563027104	-8.62014236108512	14.0249902680845	5.40303195525061	3.2465024518995	-3.32807557698194	0.940404543099422	2.78640347095888	4.96537006469228
5	2.1501195817885	4.76558817553738	7	4.9824994913616	1.05691680270091	5.05568118332115	5.3905538904438	2.47831029016312	5.78260350197927	4.94370558967064	4.96070949923323	1	5.61492891137746	1	1.93350318990497	4.83715958414657	3.03523398768589	3.46039044327711	4.34438073160955	2.51318353087492	6.12243952272235	1	4.74058207883027	6.17232014540545	1.15700787726213	-7.53265564211324	-10.8030042906091	3.0785725898767	-1.27022150967569	-11.5167243069943	-0.3115294054463	4.01948085838003	-1.70957959314546	-14.5327802870196	-12.738110965775	3.93333147772249	6.59316125857326	0.35135930170881	-6.4049172739882	3.62833256268095	1.98378434112001	-6.23749459622124	15.5884490745781	3.36087467755173	5.90764554790577	-5.06011012442948	0.0278550554430063	4.52509331981758	-5.4222872212489
6	3.65546173688303	5.07532397709011	6.52184153945761	4.45649892115514	1	4.26427298516615	6.41074504657755	1	1.69809870098316	2.12220611660298	4.93296595633564	5.31391392156578	4.63410536502892	2.2904495048094	3.21945517907161	7	4.23325151632816	5.13239859340081	1.07818497937807	2.37346443991495	6.01744268859515	2.38334134658322	7	6.13207819251416	-1.31606301561892	-6.14309139416209	-12.2279163411054	3.8972085877094	-2.46507862305664	-10.9542234313538	-1.74289048655173	4.019905486751	-0.886546040585112	-17.6326761333563	-11.4663078650131	3.89886368199421	2.97100428067557	-1.16226852239189	-6.43073321060696	3.47337327128025	3.73385627528907	-4.58360713589891	18.2333604140581	3.73811267788978	1.68594651882659	-5.49106717412081	0.768487174977096	4.27626981031662	1.18379991865274
7	4.22423019231225	6.90451399934335	6.78340731077036	6.28751735877419	5.76921810560924	2.07117665876626	5.18336687582754	3.41857126109317	2.72480401644574	5.41436949912515	5.45355380704076	3.80237196566234	2.34498525074444	6.24946584228304	4.11153193246951	5.21174344243614	6.21091579857015	6.30669786673996	3.10052636740362	1.37381537828321	3.64134984671017	1	6.61576946334814	5.09686236250386	2.74058131710559	-10.5157415837844	-8.47508502386254	4.96819368528805	-8.85214077429264	-15.1767687475536	2.29150322919535	4.40869799488727	-2.82477576091646	-10.1445484166393	-3.72659627561839	5.75252790599433	0.352519450828117	-3.66626327853701	-7.01954445486981	0.437131604119343	3.81719507709248	-3.47442167275892	4.89627221674338	0.0918661310839247	1.43156027424247	-9.61030768503425	0.227753972877774	5.41437328600556	-1.38773588389475
8	3.21726061359256	4.3660788605143	6.63016584384113	4.01034761388511	1	4.58535415380113	5.02497914915192	5.83233289933377	3.63274060851266	2.68528775286142	3.36688163727656	5.29816834365116	3.61829931395197	5.07567483815186	5.41495292308747	5.21020682570015	5.34696413088876	3.96434962858968	5.18333122588814	3.70906966555377	5.53013989195254	2.32121786067753	6.45929860935136	7.00240978146681	0.444853390512498	-8.64165855549122	-13.0845088183449	4.42768848904065	-2.75407856072585	-12.2570369461643	-0.561614493678444	6.24771315787654	-2.02391086961882	-17.0164535730702	-9.11176848242226	1.94499522404612	3.09884836890446	-0.526339850445214	-4.72169566277408	4.19311157656198	4.97010101219435	-4.73709570511421	17.9635569439227	2.95004300565016	2.82282000763657	-3.71240238636858	-0.204941240443952	4.9102678640602	1.76160385905231
9	3.71355314441374	3.05173890350408	5.88692831341499	3.216603889002	1.46311915864327	3.14440953679991	5.42511507425911	1	4.3386838222361	2.80961344263145	2.61495121792278	4.84705623011822	2.40691614034951	2.01465729722664	3.02391620014937	7	5.19501383603889	5.64632021151334	5.39546453326481	2.7786474406927	7	3.37154305436039	6.54905686947727	6.71709937170278	0.806019474281796	-8.49740056163276	-13.1910675958771	4.42001630599391	-2.18600679646006	-10.9676527526328	-0.387852807279433	5.89940253731693	-2.12959949489191	-16.7881879085147	-10.6042737748847	2.31851697438226	3.51721086667273	0.403123966431349	-5.5000234300507	3.07697317267709	5.6806549584047	-5.13245638362461	18.3138362608938	2.81638992225437	2.07772321494688	-9.18088283523173	0.0841283654987885	3.60947404800164	1.85047719823269
10	5.50243213361568	5.3481538268775	5.09127927647964	6.27879293931551	1	6.76859825086831	7	2.03812037348979	6.03401226408516	6.80388198110528	4.90968826718688	3.14567874044394	2.32371300516743	3.986133460841	1.95679738343222	4.92093825006823	4.48083779769877	6.30744580316808	7	5.08646200751565	4.2956737569299	2.64052951010143	6.13435742665519	3.81315416109774	2.66949010113077	-8.1787172509132	-13.5839809362784	7.35450867483997	-1.50610108845414	-4.86150412689525	1.06629593916388	4.52202578825807	-4.96339533804551	-17.9518617423509	-11.6437626096806	7.98473939225758	5.00498538037552	0.153715230003234	-4.07982106190488	3.87448434537089	7.62288674623009	-5.88580313401532	15.6068979686455	3.11882959607609	8.31526616721746	12.4444698465302	5.96484161241132	5.57382325901059	6.74638509895316
11	3.5006430427837	5.11349996002401	4.7170615692047	4.52940546212291	1.665370597954	4.84345581002244	2.71600546945697	1.40037821373511	3.8859137939181	7	5.6317176069688	2.27715220076506	1.50981656662882	4.78531737834645	3.46162169629921	4.82204920921359	2.18762550127785	6.75866804352432	5.29948120164235	1.41898935253308	5.03113249198359	2.39538549142874	5.29152792122222	6.10846766781914	1.12781650779474	-9.95387349886031	-13.8514849428514	3.74477651190423	-3.40643462981222	-11.9613840096808	2.23452046105706	5.99963409621246	-1.87933966454287	-15.5270559083254	-12.0225863035229	4.47808726821424	4.83834086588978	-0.0696165995182146	-4.73555047698521	6.64162512181392	0.456240834911047	-5.41469338870608	18.0077805749314	2.46927008238196	7.79217082594363	-0.595149240234834	6.48417511572047	3.5415607844119	2.76255303192998
12	5.58054288421352	5.82192060968918	5.7673707249598	1.7611448547802	1.73786179972492	2.88165090355316	4.77133533624355	6.10717855161094	5.81870015218644	5.41002494410222	6.68720419817753	6.60743022378812	4.20162963972212	1.18950875233922	6.11446246344431	6.63972575212268	5.2397087958525	5.56033598007578	2.29831729137867	5.59333172702545	2.74389595516047	1.12911658693456	6.29132491863021	6.26400209311895	-6.32994666363604	-4.60984284167204	-7.42340759091184	5.70704470703137	-0.466600604727627	-8.21551943333378	-3.94654893090508	1.56004780080134	-5.18339218483697	-7.31769527527435	1.0586259491346	2.69613757444036	-3.31911832274838	-3.0773868766038	-10.5659976354515	3.03146115264979	2.69738838855571	-5.67058298275026	11.3550623387044	0.0135365283589401	2.66141220323112	-8.02184874653556	2.68473883464505	6.07119504926443	-0.203434737953331
13	5.57463829470188	2.50329883668063	7	7	2.86120117291684	3.42856804137004	5.20456156407756	2.41523800451246	2.10931330370614	6.14399977115264	5.57292604804608	1.52743479334037	2.96514957950349	1.41707274260498	1	5.63102666455627	2.89497937783031	6.00893012732808	2.09188915681315	6.21065825165638	1	3.07849673348419	7	7.15469241115623	1.28238969198466	-9.99122119184429	-13.9054536215202	8.74421390762211	-4.2323489993206	-6.0239711167866	1.12252799642162	3.29117237029268	-5.16309560561522	-18.8032914728523	-10.5635550329909	6.54677686934021	6.63993298809062	3.16976085751761	-4.08242014401977	4.30880136674281	5.65987524796202	-3.91137917378623	15.8539219627608	4.27525370745644	8.17593190069197	5.09893153069517	1.36897669263472	6.78995849119884	5.75680889643426
14	3.15616257884195	6.93824947796332	6.56242963322856	7	1	5.9258781752229	5.39174538281033	1.44718971121387	4.83485486517896	7	3.26062039367911	1	2.24733769147471	2.59619894668388	4.23299160309434	6.18379391570419	4.21981248563649	3.89521705339987	5.16518930862372	1.27028803280647	5.4652910514734	2.32131021900659	5.87440110463435	3.67018586431703	1.6637340612172	-3.77507109681181	-12.7305410022283	4.54541986274476	-0.705998243785023	-6.48841551065587	0.913589181124942	2.60721508248399	-8.72915650296953	-13.014881378138	-16.1107550211809	5.8232603923618	2.99418260426285	-6.26741387967647	-6.49939434985728	5.07365262320208	8.24169120687858	0.694726898039413	15.530505801163	5.90653641641788	0.509773900646029	-7.44351795775673	4.71772307362711	5.22386547813801	3.16722693095485
15	6.29644382121285	3.88010999229583	3.278855931903	2.204488961311	1	5.31175190933256	4.08258669573289	4.82471708799176	1.91283978803592	5.85622348402246	3.91542219056154	2.31394759814854	1.82895558113079	1.06856182651608	1.70456244448382	6.19263258376588	4.03393549180445	6.34569692383681	2.35001017869586	2.82577472169866	4.13089625888182	3.02309820180973	5.79942871445246	8.29626440616442	-5.97574102828104	-4.82566521385256	-4.32289075240305	6.87187012888716	-0.671573199158566	-10.9518357522335	-5.52043895249205	6.02550217488824	-5.73617607153442	-6.89050454683743	-2.37413726633317	3.38972702123615	-3.72379871854472	-3.10500494659157	-6.7179631300315	3.59313604677878	3.38495903297961	-4.97782248661412	10.7777339554663	1.60379232092479	3.02260294100518	1.84860161599883	5.70458991495211	4.23179406651239	0.894410532725776
16	3.54358800816448	4.45535565893634	3.22538380180995	4.17809743497389	2.50850957612909	2.56925989416151	5.90172034197521	1.76308165100799	1	5.20372885497316	5.35398437542761	1.43582896457369	2.58725713056366	5.21806755788706	4.03853530772545	3.9201760775304	6.8276000550956	2.87701737861865	4.70180204976917	3.73112831994817	3.6281948718932	1	6.18294013060099	4.20331189469208	4.05707907655357	-6.8667802362553	-9.62538816034611	3.88132944106811	-1.71533075268137	-10.9116371001595	-0.282429748288386	4.65994534397705	-2.86572573153193	-12.4348720050788	-11.1396352775232	3.57998670689346	4.74612111450532	0.893152465975161	-3.37963082445559	3.59566330607885	3.10403901286113	-7.89111154157136	14.4422250848219	5.19637087839176	1.95916621035872	-3.89730156142884	1.38656148534379	1.82696486069755	3.58228786610608
17	3.95368153508809	1.38270406148939	6.56086472035856	4.57655114858995	1.22250091316246	4.63700179848299	5.78966253826521	2.40461403055272	1.3075239792407	4.27345952391645	4.61046733464262	4.12914421409153	1.57346469564371	2.87839340571808	2.92720817343492	5.04339777069418	2.60420996767114	7	1	2.86362867564944	2.06370937550216	1	6.94284569324451	4.6413926392829	6.18203746093378	-5.12314958064919	-11.1360098701714	3.94968272038617	-0.788115057414881	-10.2309100733279	-4.92902107378029	3.93832686397127	-2.01769103724881	-13.5142471144415	-14.3641370478019	6.47676089876321	3.17411017233492	-3.4506503809078	-2.70122134798303	1.30282438604922	1.34900473399212	-8.27643345037925	15.6528987517028	4.37000456261932	1.43645937937679	-1.5432158062027	1.55741383229316	5.93454187476144	5.37705737925735
18	3.10519107173322	4.18454343862439	6.65929085927453	5.10104346399959	1.08196701026527	5.07608325683738	2.38686281270765	2.27234157915672	6.22670800138667	6.02788779077958	5.94107523935921	1.52815094897507	2.99193163861849	2.3414262211368	3.52066983336525	2.98869311549835	4.09680236434951	5.71558462170639	3.56531467119807	2.66960897569445	2.67994352563501	1	6.69007765818633	6.73434959695634	1.31479938830562	-6.43176868956745	-11.2555466444382	2.47388898634243	-2.08702236658108	-11.6576036131955	-0.377480649002371	4.37328639836391	-2.26795529020585	-14.0359886701711	-12.6969908175608	4.7678332858428	6.1083486995636	-0.805809693714895	-6.74345489649944	3.92657414900092	3.20497152904559	-5.85816310434386	15.2406812894043	6.31597195621146	1.79668165156615	-4.10842123249105	-0.791813674752527	3.73753541035001	-5.8049921385459
19	4.60130452632357	5.98264943217135	7	2.17885125582578	5.55322176182218	3.53905660479912	3.36236043491882	4.59858113764835	1.9033946923514	7	4.85185421610779	3.82552418987837	5.01757702599886	3.33414186304903	1.28921095033841	5.70879282080651	1	5.45086262535573	3.9775480038784	1	4.77775183126126	1.82788340995606	5.69794193304556	3.93822701686457	1.66703244322377	-9.99175446730504	-16.1101857814215	3.18548551715344	-2.01413912694545	-12.9867014504927	5.41165285193284	2.06622414380414	-0.259442098330675	-7.68075055789766	-3.62751435767949	6.46905762814615	12.6465478748749	-9.42416636793463	-6.566107508621	0.213373029514854	7.05301501935318	-1.57327000070292	4.2330288061377	3.48743662544816	-7.75556951661184	-4.27148344200439	2.89603280749456	1.57670633422771	-4.43836203361989
20	5.66232039330474	6.26432890289749	5.56816286008426	6.0803913057666	5.26110299847068	1.85874142389386	6.69517555629419	1	3.83970877713571	5.03066252977039	7	1.31965711781097	2.35221137479723	3.92342709475906	2.34817594620829	6.42624990189929	4.49397951192627	7	5.29445567494971	1.24152421447739	3.63471057738581	1.85649406313957	6.80189449770274	4.25688589128688	1.94180647304387	-10.6871248368193	-9.80012804856779	3.78930891339938	-7.86024392434719	-15.6455979604842	4.25599499205705	4.73273934564589	-1.49679261259545	-11.5812295080751	-3.48696788890861	3.21684559105965	-0.400996925543051	-5.33446012719023	-8.24313531115865	-0.0929854831415326	6.25413832771808	-2.51622790925201	6.18138000356804	-0.0430906715198608	3.99996531118644	1.64983784359849	4.36101112438377	7.44075342200109	3.07084658353132
21	3.83733964010603	3.23257018944408	4.59281792005266	4.24560309013286	1.19782673946196	4.40551053072024	4.63726423834776	1.21039166889395	1.68849646059467	3.7843358189089	3.65434791568423	5.05441471693914	2.34841651243209	4.25134381003191	6.82032622338796	5.00872394792382	5.51487737038661	6.05923948926548	4.03680739330182	1.26709859833607	6.31000866104652	2.27223162054785	6.30031461636112	6.33719728328478	-1.34006194486666	-7.61297017147516	-12.9255515628641	5.62291361653438	-1.78461886605161	-10.5991743271123	-0.419696678191848	5.35624280913043	-1.64508185463101	-15.1117356322766	-10.9087955201163	4.92697220610082	5.23198457329262	-1.44460699466802	-8.34803607672275	4.22465024409607	3.13930504804761	-5.10437072385564	16.3503026355296	4.10270644079166	5.27079493616467	6.37941839394125	2.82860844153546	5.97926431543373	2.24224058361068
22	3.8835967744275	4.55725092725771	4.21952697428529	5.93213733282458	1.00416207205908	5.77690888534641	1.27993262928852	3.0603086178457	3.69688443107463	6.7268448398285	7	3.97098775148704	2.64831224527988	3.18800882241243	3.47306217147965	3.93859475572103	5.98726450550477	6.62813327065104	2.72756002501189	4.78466880534534	5.48535262830391	4.87738099818107	4.289084280398	7.21396413587522	-0.75824660328682	-9.12556370101797	-12.8486116084095	4.45065775132487	-4.28312805433774	-12.5275076355929	1.24164681844888	5.29704040673103	0.539197645540493	-15.1414161264931	-14.2315188586699	3.59124859348658	5.20559417581948	-0.441561516409694	-5.59522073246857	6.13249200917477	3.28417734411778	-5.82142873873566	16.1371817160897	2.48434153099988	-1.80715376022719	-5.47556857901683	5.17759321184817	-0.796592120974043	0.729919787975603
23	4.37834534545876	4.16039346267704	3.90736786059171	5.00102891666948	1.33299590787794	4.11031540950131	1.88595718932172	1.23902453891175	5.0035993307958	5.48284883814901	6.49007306007457	2.63208854215489	3.45101669586611	4.59277876444806	1.53566149959705	6.76121594659857	1.91071136681161	6.49016339640046	1.92223068412815	4.85269420557093	5.32270304522329	3.86512673974203	4.91029079491379	7.42448442831903	1.18852007909429	-9.48031344096806	-13.6974057316069	4.24111512650511	-4.96240785631324	-10.994895550481	-0.105128655017296	2.64150432266139	-0.0994658340882095	-15.227884185321	-11.2866417744976	4.75608085998905	6.03585127283793	0.474678418989598	-7.55648425365947	3.98471226720726	3.48014484270002	-4.98357891118975	18.2151550995368	2.89723730718687	3.95441423076832	-5.79152576709656	4.17423324233091	-0.995948953314033	0.482626735410168
24	2.63182585020022	4.27368904770185	6.92908534042475	3.47294480805581	1.31076496004561	5.06641037325648	6.38713233617365	1.46896932843869	2.88801327967151	1.36394300772505	5.28332070333345	3.68433411408791	5.39284163747205	2.9350318987429	3.6809638062883	7	3.6676467174149	5.63238139349871	1	6.56764215476226	6.91939263456319	1.90726980106401	6.83365771100121	6.37919122157385	-1.51844163379108	-7.3841914261745	-12.5341911922042	3.91871459299634	-2.33036340232048	-11.202386623121	-0.500448828297797	3.86264549811664	-1.52300351269279	-16.947282973809	-11.5342264616714	4.49012632275468	3.48352888592448	-0.759387141968771	-6.59457973467272	2.81957605303731	5.0113186850466	-4.14091977742919	16.741747946682	1.24794517370158	2.21372635514053	-4.47871894343597	1.33833790440189	4.40389750508457	-2.64125303673024
25	4.62447543998674	5.04437363169052	4.57468555811974	6.0131025187582	1.65964771360751	6.31107536325957	1.59737989123953	1.90364815008342	3.05292800481441	6.44012494302203	6.5008835993866	2.36173140353779	2.73796998344411	4.32123866470957	2.64332390116992	5.10206492600405	6.29918766442568	7	2.93416116542846	4.81198602343155	5.45043672841557	4.4811061888591	5.04491702858352	6.99752294174843	-0.443508716320837	-9.29659923132711	-13.1207153405605	3.62038621049489	-4.07606586391822	-10.9737487438323	1.29989349434581	6.03421687691385	0.298003462221668	-15.288308070724	-15.5191130491745	3.80071019211714	5.52840477113148	-0.0170582475556127	-6.1363784665482	5.47986262680896	2.05172763420664	-6.6588302064686	17.2573852884187	1.94499925029104	-0.472604245140166	-4.90824195524811	5.11715361321249	0.183934886059068	0.510282722715467
26	3.22071745245984	3.81850632650533	5.31501147730642	3.38738457467309	2.1268650428524	1	5.29051743563395	1.08646347685955	2.57751891424233	5.43736928174991	4.82822965145139	5.75745766670272	2.14183832068051	4.07343688733734	3.37895309659632	2.35324144980858	6.83116791027823	4.20829056914593	5.91017317851444	6.48636961075673	6.23669095445709	3.12110640053493	6.42656231199737	5.04049429791572	6.35742586587621	-4.87427006593521	-10.0680707113295	5.00603755489403	0.326802674968191	-9.43381343379128	-0.896361861191943	3.99913346867351	-2.66410687144841	-13.2231081604159	-12.9620973316896	4.22964804968298	3.1922362603513	-2.10653257471341	-3.08031231539254	3.01824608983945	1.64767021045703	-6.8978173172097	14.1934455755965	4.969228859577	5.77015137411921	1.42341508824446	7.37535676634032	7.92740151266988	4.13478709241745
27	2.88942096978369	5.57301872463405	6.45108567263172	3.34301157466019	2.95529751750549	4.02167099300623	2.72314801238287	3.57837704485387	1.24338533213971	4.61649959028623	7	2.01431702706468	1.29018489330999	2.43702734639227	1.48758333328619	6.02339440504955	6.76234316407009	3.10883784988796	3.81065433675537	1	4.14733990015199	4.65223330180171	6.32627588679752	6.0186124392969	-1.46380686033381	-9.61355361821165	-9.29172276425209	5.19194359862268	-8.2437431347953	-11.7920370795186	4.77223988283537	6.93298451091572	1.22547659894145	-10.0279641050823	-5.58703481812036	2.90561875918753	6.66964715993353	-5.15398299650742	-6.25348230391001	-1.14818230893287	10.2841821749171	-3.59216367478511	6.68277019161754	2.15865282409635	8.52608032859576	9.21641711728782	5.7937818225508	4.14602811620232	1.90463712748887
28	4.26010322745824	6.03210247893361	6.34296583132243	6.43875528517999	5.17065756787981	2.83633682329768	4.23544690003599	3.95429567701992	2.98470531150267	7	4.61046190732341	2.23652480572599	1	1.011595521297	3.92740387862609	6.14347566452694	4.95422828854806	6.91163099297726	1.37435445387766	1.03059011470598	1.38431976226087	1	5.97790170725093	3.54226869713062	2.11420153886011	-8.23374446360313	-14.6564807418046	4.76591687025286	-2.0040450080858	-9.33548149058307	-3.81279056480051	7.60662679187914	-4.7563152300174	-15.0326000255018	-10.0218298673823	7.13687617599784	9.15446661841119	-1.90376053009999	-6.43788458160538	6.909265529174	4.31530083762768	-4.27265866429354	11.8472036695126	2.58567300441307	7.97900401147022	-6.97556494217883	1.84333136097929	5.76345274140674	2.09982060379128
29	3.66107924307576	7	6.8272498990596	6.19031597193691	1.6061313142235	5.41769894970576	5.25803442219558	1.36640750276961	3.7066760949186	5.61318994141083	1.78719226999883	1.14053139073781	2.29179240891687	2.46695709631068	2.83534305022079	7	4.42988524037083	2.60735388854761	4.9901965829095	1.02302367801324	6.47320769172072	2.04139858581507	7	4.13903499229949	2.08580256550902	-3.71473300218726	-12.9280682497122	4.55827757103649	-0.225883383966389	-6.89896099499001	1.37418249660354	2.43958025702912	-7.94501442895842	-12.9217602138546	-16.2277232328967	6.01614845767545	2.45965493668486	-5.80664351758727	-6.22670018850272	4.5642097290522	6.68395203983178	-0.882648345860008	15.2350613743928	1.7181845539751	0.728492501764646	-8.980458527002	1.68902527948929	5.18164168232148	2.55665266432688
30	2.84406723073525	5.47223898813319	4.97521558383759	5.7454227881611	1.25572987121596	7	6.56092830237939	1.92160308776709	4.11086621294822	1.08722729298236	5.73778202791916	1.18336830164832	5.38800689087346	1	1.0978312379198	5.39734034574908	3.41865888251188	6.78209220987514	4.18478547736296	3.27694046738876	6.2716725503792	2.23589961929299	5.4458175200532	7.0678390899632	1.65605389346704	-6.8968912970236	-11.2543074209877	3.14569517160973	-3.39246798504166	-12.2272064927536	-0.497681449735761	3.17520113979151	-1.88204858396177	-15.2745672943144	-11.181180830198	3.9187615866161	6.6953527553051	-0.576717787139775	-6.0619222784763	5.39775529489393	2.6708835426194	-5.84828981063859	15.7595304995045	3.66018113909008	6.71731099820475	-6.34226127120106	-7.41413815191388	3.93968005926982	-1.69810146167923
31	4.10414185498125	6.35469129539809	6.46824508978549	6.13583747250394	1	4.59148465535507	6.98475034788582	1	4.26677811202365	5.7964290331252	2.62878812646394	1	2.49161969787118	2.7239526138062	1.85067324276393	6.67688794836539	6.29711829953953	3.72169203432984	4.16259610015835	1.49169733142296	7	2.17041285364367	5.46990004979909	3.50572375842469	2.93346840558401	-4.02807421227659	-12.107130088664	5.81951727642729	-1.0320984517974	-6.21164271672757	2.09852589613421	3.07918345285047	-8.33857905114375	-12.5127258996289	-14.4233165351804	6.83398841548007	2.39786971779132	-6.87276021515004	-5.85131183829863	5.76930255664996	7.17429473260188	-0.0237421895016202	15.2135522771452	1.66807785294313	1.39209780117813	-7.47295608171131	2.36579008787503	2.08998090772669	-3.12577475755708
32	4.61641374427328	3.74204598114156	4.326231267927	3.92399571758428	1.86304891929965	2.05574980563566	3.03299736129756	1	5.9377415335915	5.17393114819484	5.4177172533102	1	2.77291530994911	6.31854391286462	5.44975668776854	2.81050521189484	2.27521607899103	3.53979020890428	4.8985770493469	2.02496129582642	2.85559327601712	1	7	5.05280846441469	2.6461092131788	-4.88487410323839	-10.0839507578591	4.85380862458889	-0.0703810517391262	-10.4454903711268	-1.24798278278349	4.11136046677921	-2.86413781210765	-12.4725341230876	-11.5392184475809	3.47776371900302	4.34327446567464	0.837749371799399	-3.22777997900631	3.21123600860827	3.7693515781593	-9.25586108695705	14.0010919229695	4.02526957354787	3.91506589450346	-4.3464219462072	-0.0072646778880362	1.28540267856512	4.00540476773897
33	4.34142728399877	5.64673264303854	4.08422626595059	4.67949975549361	1	4.79110708038451	2.9014002909512	1	2.32681122765477	7	5.9500091916301	1	1.9382300139548	3.87885280150018	1	6.13658117517554	6.53883085732453	6.80958735526543	4.89344379687541	1.76468203441897	4.64688064556993	1.22874516300847	6.17970376397069	7.57613784952524	0.512768491379652	-10.0820985515376	-12.5306905139986	2.94232035753018	-3.88266678529772	-12.544647455107	0.699419423073091	5.67889150228906	-1.30098521403861	-15.4222896431189	-12.412069749	4.71892791282678	4.11805834502991	-0.939181205163324	-4.98372210196693	5.54207037386468	1.51938559244462	-5.47595982365194	17.7356200938362	3.19770682759244	8.21718487457257	-6.75854222023681	0.495419414999298	3.17047985847677	5.20394447542009
34	5.91737687705701	4.34528930297368	2.94702267367086	3.16146729796862	3.44220700348539	1	6.05940810614833	3.06514686607214	4.38348494479083	3.34868853125583	1.59968707826708	1	4.50281058242539	4.89742695811056	2.21873170421332	6.95939664515447	3.22926157976417	5.60742304021835	3.73096631203908	3.60130412723053	4.78521177953929	3.11127455564045	7	6.30335368187755	1.4492116039158	-4.94896992899758	-14.5429961767317	6.9026376533256	-3.92015538450026	-7.02473634024107	1.01589704584868	5.01493398657432	-4.32273284889009	-7.76291177104594	-10.0547759717061	3.56433573765572	6.33744206745023	-5.69958746837311	-4.52053052942786	1.89413278078073	8.53251448165979	2.68590261432792	5.32082925021523	2.74177133443339	7.69257446273903	-1.62285724143836	2.99110324110399	8.79234968552049	1.58715242443104
35	5.43319352931353	5.55306626091381	5.65107957464167	4.10728342136434	2.54940008623561	5.32230811364071	3.42698714301758	4.04620346586542	3.72426452496162	6.60471876080074	5.98112422872457	1	4.56950513537487	2.47056559763119	2.69022496365073	4.95518162745567	6.91651301152	5.03495313788782	5.12096735495297	1.16382086830504	1.33100362046819	2.28599454949356	7	6.07575015895051	-1.08858648797313	-9.16478578162047	-9.87543185218651	7.09286771899424	-4.92827921711786	-14.4012258569299	5.62654096261171	6.20165390705996	-0.811837407604093	-10.0070089014644	-3.7964394990914	-1.5255136340102	4.85307963654895	-5.6596363069184	-7.86367548997133	-0.607997756527009	9.1289368327354	-2.51072829412508	5.90338697864675	1.99500499911186	3.1607673471754	0.196241017896522	-3.41963945074541	5.30135154776214	-2.04738150817642
36	4.9625240409213	4.96939572962381	5.46758449834612	5.66074154886745	1	7	7	2.19916809437661	5.93162066114064	7	3.40904600324221	3.58864302397146	2.83582257924951	3.30767194110387	2.5781052868078	5.02967095857784	4.13361085737634	7	3.96286038439676	1.47788814633032	4.93079627572856	1.45521398585178	6.88819033187913	4.72065530845368	3.14074589722116	-7.84789240365038	-13.6634241010943	6.09309242728633	-1.92780334019895	-5.82521068011372	1.31228186449051	4.66748499426697	-4.0232415449164	-17.5884576916377	-11.9489134727713	9.13080243343799	4.48167896984228	0.791177228904061	-3.8048010737371	2.97735920927757	7.16543899973566	-4.72738490794661	16.2669696372251	3.72576139031918	4.97524199358341	-8.25655863310674	0.4308225510985	8.29302840484615	6.23282185931592
37	4.08069806936587	6.35996190295282	5.80714067210181	4.58596687913226	1.06153624692546	6.18411796662737	2.77882376882701	3.72960947200335	1.41458256226432	3.1788181466109	7	1.37870709709762	2.47489853093268	2.52153522711194	6.25695153173346	6.74665401448348	7	7	3.29846627041441	1	6.13140926142231	3.84264620951529	7	6.20143587127824	-2.7390688973923	-9.22114550455055	-9.01526742663242	7.24453972862221	-5.73441307957828	-14.5972885309294	5.08710140393637	7.31944103885521	0.746990974557138	-9.47905478653317	-5.56682870758867	1.64257475287707	4.57537874478981	-6.06580996954904	-6.09287506553756	-0.922412699440141	8.08727194258383	-3.73117000816072	4.66696759019585	3.64147345963668	3.28072999844195	3.98435297397108	6.03232974099249	2.78608483108268	2.8722203968766
38	4.67410070377537	4.42356826132028	6.27414025830238	7	4.95290875142435	2.77604282956254	6.8372452418769	1	3.01992259600651	4.59917941125991	4.90463583503023	1	1	3.42427076457694	2.08024360531424	4.60026114213056	4.83500839909811	6.19620494935169	5.04480673154464	2.4727218384037	6.67146740496622	2.04346766326589	5.34240697251386	3.45466428557335	3.82110182134119	-4.74397332554726	-13.7342912451884	2.03608068460131	-2.83284848758656	-8.9873469519094	-4.89577736764017	8.89035740269907	-4.59500183832196	-13.9017070465977	-9.58053485581457	5.59506391690602	5.01787142597164	-2.99514845440537	-5.32109725814935	6.29644353432048	4.95765881806937	-3.46881919250907	12.1947628990296	-0.149547277445664	-0.142047160460846	2.55882441478225	0.031247743357507	2.43543585794075	0.584705469876802
39	3.96300800733912	6.35041257456685	5.63509763719996	2.92381778012403	2.64728413073891	3.86771218476179	2.8833874639514	3.32959789809536	2.3902711344019	4.38894112064489	7	1.33622723433365	1.39708456889173	1.796541223284	5.52025816851778	3.7179293446249	5.93952820645086	3.68827414157104	3.34825032320161	1	3.01389003894169	4.31515847944377	6.93268797038851	4.37379656072266	-1.21653377703812	-8.74628503926954	-9.23983331173093	6.44840659703066	-6.34531593953755	-13.6022348961177	5.26531462266797	7.49765721372326	0.465047391183001	-11.1493831548574	-5.36641078091924	2.45568446022143	6.79536498776931	-5.62803185882612	-6.30399611267649	-0.603126064836465	8.80746071396849	-2.82785252226163	6.81723168541988	2.45796110271056	3.35613763820939	9.27767954215238	5.93053736769451	4.99461577651588	2.03565272588998
40	4.3904420453475	3.15143917082097	4.61977691975076	4.77314380077568	1.07794718422886	4.34809753573594	4.0594673669936	2.29197769032381	4.34051782153861	6.65719431301122	1	5.83791898760856	2.17689280054333	2.88147033923537	1	5.68522201088109	1	4.66674418154851	4.69325580249116	1	3.86639960792443	3.3519549615041	5.83233216896452	3.82873078238664	5.6534540375845	-4.96180457485094	-9.72884426055177	4.86588390144083	-1.08562181330391	-10.6431654499202	-3.47910781486416	3.65011252957158	-1.53373652078048	-12.0082644897292	-12.8626859867319	6.17388735222424	5.21269371757891	-3.03619111353884	-2.80280894803043	2.02421940126484	0.633613501203413	-6.31010144933182	15.1844864772117	2.06780100554941	-8.69904833151674	-10.8888592957622	-5.1527646194666	3.51270710563734	1.59238649304558
41	3.68774076837827	4.33138363592382	4.97859282971249	6.24800535399935	4.98224024709823	1.90072615140311	5.90544577518714	1	5.08017957098409	2.00834380933375	7	3.28243578616189	1.16183572250651	3.99992676792435	3.71804021904588	4.92174506828124	5.07688179855487	1.02319632059352	1	3.50599899020116	4.80580832348637	1.71785360061579	7	7.11134494075169	0.826785513474044	-9.71039523342418	-11.8057543944381	3.42416065801291	-4.46426328233227	-11.5876449587851	1.70706534029307	4.87740383545968	-1.73635988242501	-13.064843459843	-10.0145611563941	5.06805165150475	3.91980632664875	-0.366209236778149	-7.06138214063385	4.91520801124092	0.65519656740783	-3.40713235635663	18.282335370303	1.26099153191843	2.60675275253535	-4.62659913107908	0.492190528394647	6.38197320584992	-1.43842531271562
42	5.03915795735286	5.27645953789372	6.61508142122287	5.97130432550955	5.24185429983504	2.76866236867994	5.25045771819978	4.55862475038652	5.63269583565381	2.76745725124987	3.46075021749056	5.83052356674184	1.76114557094009	2.44666991699213	2.58364973176119	6.51527410465387	5.87863924075535	6.41223204593402	1.67689203449102	3.3538841733897	5.97259790306401	1	6.57314892424106	3.38550474397711	4.59613785664187	-6.22392787019283	-11.5133571648228	1.98841890958259	-2.60363177395707	-8.59927469925144	-4.20467134292335	6.11108043095992	-3.85454328219667	-13.0199956986643	-10.8921122995342	4.11316246813959	5.78825321506542	-4.14194207701415	-5.38803363743695	7.17856672064272	5.72771794304239	-3.94661772302293	11.9704118762574	-1.53135704691747	1.7715694988388	-5.08898298389284	2.45179802508194	6.49299815297851	-0.946510318200004
43	2.02186603753195	6.17995244670042	4.48596835087416	6.49530010908229	1.12228360976638	5.07747283750649	3.58008998011208	5.94644905345803	2.34210921099269	6.2124364804194	4.24977769954895	1	5.4707177218429	1.6879724388025	4.18442042078601	3.72517011818741	3.35106105416378	3.75779175827935	2.70636984080243	3.59054206956055	6.6346702973715	2.01830857696135	7	7.10346423162552	0.635616454513236	-7.27831921275101	-11.8558496435205	4.23560001321356	-2.47009149812591	-10.7651159246384	-0.203208628648303	3.86426185831869	-3.04265920203304	-14.2108398424722	-12.5834019310736	4.48133304327996	6.28033401556354	-0.27137775624207	-5.96816377882437	4.03170221734904	2.75142675655756	-7.25400979819037	16.6256775522248	6.70544495979934	5.56787912953718	-2.96132753595439	0.548841569750672	0.099948020823171	8.37132989440065
44	5.99181952294285	1.8693168665561	6.27425437287268	6.85629950307072	2.88903673544732	4.47505313330029	5.27684493229268	2.0781385106848	6.93554620423063	6.83638836207525	6.52480499963643	2.22159474560927	3.40906572528673	5.50097413438428	2.87030363293201	5.871176345632	2.56369688096012	7	1.52962378873201	2.1896364027383	1	2.35839719253205	7	7.49920830051762	1.91011534764038	-9.77702567525651	-13.8521960421559	6.3628999352592	-3.64681234017694	-5.35607431539155	0.487170240297153	2.05734155262143	-4.23770792570867	-18.9085556966332	-10.6811329979833	6.12763704746188	6.11988162417196	3.74929320954424	-5.25242907026328	4.67056024504686	6.78407099657536	-3.95902548008929	14.0144794547396	9.09518125590949	5.57251682809123	5.21702900597482	0.942224102416881	2.2247177523147	6.28196747761804
45	3.9499928924872	5.26488317913448	5.3047142997755	3.2067726838984	2.43353814084756	4.71320560007253	3.33760026213087	1.17913478777658	1.62908167257275	4.87966812356555	6.41253123016358	6.76567970174196	3.03967288320431	2.76359686395574	1.32392889934467	3.45387944740161	6.59642223546225	3.74303517448936	3.75608688840197	3.50732601986415	4.59319823147097	3.93030913948354	6.98189892260123	5.68639393202094	-1.38665396749767	-9.8226813789024	-8.76961379425405	5.99232813307849	-7.14436873060499	-13.1929093303278	4.70242575869952	6.87051965549331	1.06957815905929	-10.5183082809551	-5.30951262697868	2.8536538459665	7.28457706086671	-5.1767672676058	-7.31172907100842	-0.584286182380891	9.83193668830583	-3.85644410148826	6.24589088075845	2.54313999289651	8.55071849688298	9.27274386140804	6.13118183986016	3.79662998162816	1.90398095245558
46	3.7384374031691	3.0055220440017	4.77335629286478	6.29147108414786	2.01051989479142	3.04790352897323	2.79189959542302	3.42133888822417	6.12799732856859	5.18012129361773	4.23967842935282	1.25280545383427	3.4655169007819	3.37795218992851	5.25469004555595	6.26355893373727	4.65325737037098	7	3.41375539276083	3.00088881660999	5.1927405960012	2.05762393318265	4.68266352682746	7.59118012171266	-0.925710281150524	-9.14133800348426	-13.6860584044184	3.76624786385476	-3.57408280373469	-12.3781506011719	1.4720237577768	5.77297729611317	-1.04409920994082	-16.2093651568395	-12.3283571284455	4.03950712612781	4.62380642037765	-0.411490858904453	-5.49256409603292	6.60748459515324	1.78566497862695	-5.23663072801468	18.285489796947	3.10821387311953	0.44684172078134	-5.67520582172326	5.73843492860365	2.86980741835682	1.85131249955195
47	4.0755588042093	5.40797578953499	6.66379795172516	5.53660612958496	3.84824425897826	2.19068459114423	3.9280734484019	3.79764684014999	4.98615822566445	5.99628404461086	6.03295322817154	5.79473132253826	3.82582435619922	1	1.52832144078996	4.91002378023537	2.98006338516753	6.27363058633871	7	4.70124388615386	3.57393141397613	3.4442043474428	7	1.5633464187851	2.22671395933691	-7.84130770782785	-13.9337494331736	3.89147132421192	-1.91014449104297	-8.80935002147899	-4.43193926201395	9.18177093885359	-4.35576881057706	-15.8311011499833	-9.72046970759497	6.43962592124055	7.62404884442551	-2.38777466313327	-6.82964271474756	6.96490024770331	3.64590267695431	-2.57754756002193	11.412336048883	1.93267519033856	2.47569211880255	-8.48482969159329	-4.32081373688123	5.62548460990419	0.95554209322833
48	3.22457052423829	3.89618715623052	4.82566789171025	4.23926017147463	1.40772869223291	4.63864037875393	4.09700699066429	1.28434089193328	1.26846906621165	7	1.78022929543836	5.83463390257755	2.62122878559919	1.75759047432961	1.58127616758763	6.73120801885878	2.13085460869485	6.73288037618106	4.70292146034757	1	4.15438164415867	3.12411722456507	3.81068689519129	3.44239847038339	6.6049307075057	-5.52008623973596	-9.08127469759038	3.46342087161117	-0.578795832803125	-9.98649078076822	-4.05650046381385	4.10890741135484	-2.68308924784277	-11.7646761974494	-12.560640916805	5.22079829221517	3.90110903735048	-4.09771996843265	-2.35706948382572	3.70796351110496	0.418492929512595	-6.98085212992935	14.7744551807522	1.49698830269893	-8.67923423412017	-11.736657517634	-7.90407447476348	2.879551945602	1.15788563436988
49	2.35987377171172	3.82749663640498	5.7979145837005	5.86617669394913	1	4.85993833989321	5.50173087561701	2.23221051835027	1.98409077840346	6.22226383351774	5.28761215949924	1.07658099862338	5.03113492788035	2.70751782697389	1	4.68789105132554	6.01462324664324	6.33828749200942	4.15384197194378	2.34387973802415	5.02660691246716	1	4.60236874988147	6.10941601117038	1.24701152816435	-8.1637395745999	-11.2697987145626	3.63369963767515	-2.49898547308968	-12.5885637335382	-0.256420635062318	4.49329403446575	-2.33655351609954	-15.1480351405366	-13.8149744612525	5.23736754194381	6.02398981350538	-0.234229216057696	-7.23547675511075	4.38457035466254	2.62845926524877	-5.17329443455931	15.3271337131118	6.34254926702099	6.15115844295144	-3.90962004328524	-1.62117779329439	4.48263780527744	4.83465436791144
50	1.15629815765285	4.28215737463287	4.87950017178328	4.14214548649625	3.91881124274114	1.872845081068	5.17312669645573	2.06570852432463	1.25687557111615	1.13610575531073	6.0318568091273	1.29939648059171	1.2261064659967	1.4572816724527	2.71184204656916	4.24938182347785	4.73793069122289	5.15867535549119	3.68953584935547	3.09435224372727	6.41444133716865	4.61776228371945	5.0204163952101	4.3640151670657	2.10441835926374	-7.20595268120233	-9.00136491570088	4.53484397435744	-0.237813962727047	-7.98344127016451	-2.78134063929547	5.10455354145185	-2.64286973811338	-13.6168859746308	-12.1207305228254	4.0539465105477	3.12636066983488	-0.369150470831239	-5.16129613536018	3.04614655141907	1.37594237762397	-8.3674595684822	17.3633003257462	0.238687703490519	-0.638824479348919	-9.40865752733478	2.02186837330963	5.33688012840995	6.55623895382735
51	3.89848910991446	3.1772519571271	7	5.84095313301634	1	3.5579449782511	6.99859849997003	2.15617613467167	5.24652229649491	6.68458360135206	2.46990266677921	4.69444653902533	5.57569943236695	1.44639965205116	6.35542097413845	1.74724357382444	1.52905597840825	6.94495220128756	3.96547890085957	2.34909841730645	6.81112914374497	2.44787378324137	4.80595244274928	6.86605436732717	-1.35018136240823	-7.47971833639461	-11.9840627589463	5.55218471101642	-1.22007786816026	-12.6852149179188	-0.68832198211463	5.30101182734244	-2.47188697875604	-16.5796097592673	-11.7246783842491	3.540595435648	4.14850979217064	0.68987372827869	-6.57574029908525	3.04882741751042	4.57920294960727	-4.52337914218093	16.9727452264614	3.33615128418807	1.788609058176	7.32365297156246	0.0441529350947215	7.95523733694358	2.73182028661868
52	5.29491785519807	6.16525355690127	6.9535298961813	2.83177848072646	3.85073095277849	6.91281324120887	4.21644620189766	1.01708958757853	2.66051287547677	7	3.6001354691852	6.88466885023744	2.62480567864305	1	4.76728397370027	7	1	5.75788939461374	6.1626024545933	1	4.55153502809798	1.24961196817746	5.55110568014439	4.82583007270488	1.19903136172808	-9.7198625388941	-15.2533617571764	2.91032200963989	-2.22077352132392	-11.4740466439328	3.29043727791933	2.2700418281603	0.179443228286441	-7.18962264659366	-3.70939385105732	6.73896669702161	11.8176535061422	-8.52538648607619	-6.77736034221271	0.484138479411293	8.14939772434753	-2.85548321021665	4.55443231408089	4.35924109813765	-7.9799866651473	5.58574877412669	-8.37665087261308	6.71604152801644	-4.23226229147819
53	2.97092765265831	3.66293238401026	5.106152069123	6.50034370128562	2.93147715107279	7	1.27960540284235	1	2.49777918998191	5.26724935668664	6.11926989721232	2.42904157655939	2.65275912026488	6.33423953652593	1.62826328111542	7	3.88037761552478	6.62013869972243	2.31848746764908	5.13378494119025	5.89653278253607	4.60988970736091	3.71198410100909	8.47616595139615	1.98225773019218	-9.60133353215689	-11.1075076666637	3.95004164291003	-1.97438827692711	-11.2777540243028	1.87999959356521	5.80579776789596	-1.82274739822951	-15.7772522610368	-11.4508454539456	3.2197821417147	5.81368195888794	-0.259009578125073	-6.54644821615666	5.19762981588485	2.97092016672332	-3.50867370946675	17.5231936834872	4.8644071134062	0.232816301311391	-3.57762206569441	5.6450116509711	-1.10762869368144	0.444780724725185
54	6.27361244358041	3.53710329868657	4.85446991015927	4.82109266216384	4.35731817507803	1	6.87991740308209	1.80683990797434	1.62108237330566	4.30152781787687	4.41250210051929	3.01007740552602	3.1157648517027	1.88387091776993	3.44858997539326	7	4.66730838707004	4.05356043241886	2.51016392837122	3.4873682343253	1	3.31594578953047	7	8.65307747214717	-0.429009315960939	-10.9570710541384	-11.297362528907	1.07982027905605	-2.52662926585333	-10.2270376935272	2.83665434353913	6.74577201588948	-2.20462171799952	-13.3554744729081	-11.3384862336929	5.2781119222382	3.65801762695009	0.0898972279156512	-7.18825310564685	4.68536799848919	1.50914447589194	-4.04922910613182	17.7964459070758	2.26494435751319	1.88177847140895	-5.20759444842292	7.48496775849353	6.52167440874069	-0.414579914300938
55	3.75387999017396	4.82248564484687	4.1654182438368	3.80240337544932	2.02808244454787	3.25102916245053	1.12501412425898	1.47679691099087	3.7101148438334	6.228604965054	6.93590635780639	3.03644450239277	3.47295953613465	4.30088587723911	1.75935400167984	6.94395033709574	2.81506238061965	5.78131039121173	3.20453725488967	5.14439057404218	4.93718155157379	3.28922143422418	4.93856037013864	6.91372865308709	1.02147143111276	-9.59974826218248	-12.6994377299687	3.81327553466711	-5.16442503952909	-12.4291017559908	0.865291333372293	3.47703244652564	-0.161682106248301	-16.0639820925092	-10.9375783295572	4.15751441935961	5.26235822020664	0.254458009034974	-7.42433478882746	4.84356101018524	2.79701814654204	-6.08518892643326	17.8383215652285	3.30818104447294	1.82789305485666	-5.06344554861748	3.75033861344094	-2.00707115591099	1.70295319050425
56	4.16093236314593	3.19072174793818	5.64354425539822	3.0866398775158	1.39977758345922	5.12457345766996	4.26620008797552	1.85316883417897	1.07619097268945	6.28063365290628	6.32554839766192	5.29404431425283	2.23178265253631	1.31864003198473	1.43500544548502	5.50305111917632	1.82637436321645	5.83221683249437	6.86947514409296	2.30971442541921	5.95072884726046	3.88208704263359	7	5.29105683715698	6.26347426752894	-5.28257157816225	-9.06311010376638	4.68889006861615	-0.487517918500175	-10.3693590714138	-3.80824371018345	4.33137522096094	-1.74512832008505	-12.9481729100145	-14.2550888501243	4.93509928114948	4.38308972628819	-3.63407253435163	-1.78023543785885	3.40939939378973	1.11810089433897	-7.06648345260593	15.4252026610871	0.641002992902682	-8.37180206185294	-10.0775877822781	-7.91522316683059	2.49012326634669	2.20148348646708
57	4.35572194569191	7	7	1.7287019623635	6.36158539166661	1.55705450422154	7	1.88186546192879	1	6.33475349473947	5.0364643654571	1.05471867420504	2.40045992298773	3.02334602712145	5.37920969833394	6.42774555732382	1.05685513937865	7	4.94798547272776	1	5.02423379427759	2.93202267066715	3.55220636767514	4.12818454801605	1.0647882208505	-11.2206644886943	-14.3951372567276	2.93032909741	-2.875427620415	-11.9080595203195	2.58246605797418	3.3405191011404	1.39300300521748	-7.7287796704663	-3.3147691735889	7.54372051251907	12.2544258942416	-7.55483893772282	-9.37435798364827	1.38855445656023	7.73341586303534	-1.47410229909368	4.09239644665535	4.43220005653112	3.0494238319303	1.15079124981902	4.45312784416851	3.27636221961284	-4.85926583151186
58	5.15164279588255	3.76320436510276	3.08185320127632	1.15465839085198	1.905376316715	6.34818591330646	4.69116845189433	6.71190269121481	2.84731738617821	6.12186378480863	1.33805469180171	1.62453036874326	1.84835561322086	1	3.36170135330873	6.49178616585204	4.94773963006356	6.68549618061338	4.67278243627178	1.81183077635641	2.35456296959543	5.21316969890732	6.3718064218746	9.56491602311889	-6.13674512398204	-3.85567884050749	-5.80213019527018	6.89241621828478	0.0847035014130167	-10.3071336753858	-5.16996464467379	5.01077601101405	-5.06278561839139	-6.02030071278845	-2.89704585037084	2.45842497536605	-2.68091990413774	-5.03999269807434	-7.41692646584112	2.41549651847909	3.57929568457478	-6.25304860148721	10.3351065532028	2.83889153688338	-1.3307590604226	-1.56117885353235	5.39720852248637	4.43802200924131	-0.291538913566344
59	2.2875965439238	3.49092425899359	5.26599809468116	4.94574485921309	5.53827278757557	4.16262929918135	5.72517124405884	7	1.42607440074463	3.53531587422418	4.60730500867163	2.73500223699521	2.83712262291605	3.00286376522184	3.99329539482418	3.89885716086278	5.52094468362733	4.60018201182407	1.31143206536405	2.94897149670535	6.31012254946139	3.71887049599274	4.54051606153389	4.39742408958683	2.13422677164138	-6.35798797840237	-10.2910140691535	4.16372885448263	-0.115388789996539	-11.7499241681647	-1.55886944774821	4.28196305173661	-1.41635708940447	-15.2477890966333	-11.4219391435462	6.00650285400307	3.85890679151673	-1.12728450129826	-3.86460603131337	3.26192687667466	1.36184576839419	-7.63002565600738	16.6539913951018	1.11989857428636	7.684973950525	1.51662732257721	-1.76258448925898	10.1161228227493	0.285403357617007
60	4.41715834191173	4.12326159674891	3.9909845842743	5.48806380766546	3.84321634361389	2.25309771972096	6.00985121918252	1.59586582309701	1.07507176401857	1.73071511117517	6.07548898617421	3.90507198411589	3.34186508566264	4.47177642050537	3.41831488494916	7	4.80022596989072	3.42612186969547	3.24059709327952	5.54742304364931	4.32431117954029	5.35329006163541	6.40735959874287	6.98247443978474	-0.199479315989091	-9.59254031314411	-11.3749238076138	3.76257844912466	-4.89704665966738	-11.887340511525	2.25366219293399	5.07964222111022	-1.51062779633256	-13.829184032371	-10.8677058316989	5.18118891274833	4.90224635541474	-0.0635964301253926	-5.84441036546325	4.71575042686176	2.04103449220114	-3.52781567676243	18.1010143855817	2.88843156615118	2.66942055047555	-5.41082764819969	1.12243877651416	5.82830716167203	0.912919316853249
61	1.1574526083715	5.84797043755969	6.21797790902599	3.79992723018006	1.06397282223756	1	5.13172731174392	1.4847951308521	2.94636419988605	5.3696099605457	2.90014588852059	1.90970388622021	3.09314478871225	4.14671939612058	1	5.32887507569887	7	2.41051953064222	4.99599404444972	2.10167383863331	4.13706255672008	1.08679689478564	4.63604273075633	7.53482422745981	2.41846192721446	-11.0065847234649	-8.58573457275955	5.92648842067338	-11.808393751849	-14.058359081894	0.937511148838767	5.80130059319429	-6.64587169498246	-10.2013391022051	-3.70967637991103	-1.78967686971739	4.4448376971143	-6.05465845754046	-3.66377159226377	1.53035690472527	4.60536965852134	-1.99985661483715	3.05156723535849	0.023352538452631	4.06312212217141	-4.72212889207575	-0.533527640421449	2.91278865518677	3.74706455132566
62	7	4.92336991895346	6.57123500665773	2.08268279002666	5.25030576077676	3.65554315978936	4.65778199518141	5.00433058788998	2.2670867422949	1.46156125083083	7	2.45521647697851	5.32300236902515	1	7	5.76021113647929	1.24931147787664	6.78896287097898	2.16449339884684	1.91873244447417	5.3946122578644	2.53451824080168	4.87997962147592	2.87087952899688	4.22770542714765	-12.5908686683221	-13.4809499167266	3.18920009053927	-2.61606113917895	-10.557560178738	3.27718494049523	5.1318544086477	-1.63423958943984	-8.12295165508482	-5.91946741583798	3.86922197708641	13.255370563525	-5.70784639518138	-5.57101213917247	3.31411117594412	5.42026290454809	-3.245093979019	4.63336727542754	6.2633036649345	-1.20986656808028	9.69687347711865	6.56925097786894	2.01912165155334	5.01684074997316
63	6.07140635864972	7	7	1.86400949214633	3.72371663096346	1.13235119500973	1.25460081025451	1.42727106102298	1.77110414803101	6.54057560094678	2.40518430242272	6.40009564464725	2.74540619353912	3.56020366318912	3.62617443435262	7	1.32147176118355	5.22483741048581	5.55572337306686	1.85164620940045	4.48943505677569	2.12952922241028	4.44255134564949	4.55369521287705	1.51820294777914	-11.1308060675108	-15.4800362955173	3.05808662452624	-2.62964120986227	-10.8501453602551	4.62498007102135	3.34801267997475	-0.762703969215667	-7.12707864970027	-3.82102938222124	6.22071489481048	12.3506576541824	-9.01331571954969	-6.20284437024935	0.0772221890306693	7.51689610318262	-2.3650203069958	4.07313030069345	4.54292506740269	-0.948882334038021	4.49875233402326	-6.93301747070262	7.05428632492175	3.70723624764357
64	5.14035472307351	2.99523826958683	5.56637217040711	6.24524554549873	2.08803739846219	4.08402191732307	4.26127564161696	2.84877071740257	1.92379472278073	6.35775060285194	6.34246266627533	1.2191510056008	2.8963546160391	1	1	1.73474566053433	3.59568677531171	6.08931779618417	2.54727435733477	1.58684016927286	1.48022549974115	3.13527566851998	5.534735251914	7.05039863429725	1.5468679940803	-10.8501058862301	-13.2310286072156	8.38289186161348	-4.09992573840582	-5.73869421198105	0.580388393880929	3.87475743668357	-5.04450814639962	-18.3044124862529	-11.0422154190267	7.16096080255393	6.18341296887886	2.67560037943192	-5.27810777231857	4.15597702468816	6.0463724080606	-3.9911531330746	14.3604587973581	3.53790937724921	6.6704253448867	5.28430706038698	1.27207766268273	2.56096080188945	7.84627271282321
65	5.33564690913647	4.61666032588926	2.37122410218158	4.14793624931639	3.67288385309463	1.45508705298202	6.40981662597603	3.00846096600756	6.92271511556556	6.79905963436902	2.79558779389561	2.13072870587667	3.20866255134505	4.24214528877277	2.45448154476892	6.23148807730784	4.57249985290107	3.9146347243055	3.59548796574752	3.89196777557736	6.35407229842848	3.85798814735926	5.20659571298316	6.91271870353746	1.6696261854167	-5.2437519548248	-14.1569190457564	7.18532349117516	-5.69291680530501	-6.90071898289554	1.33384447242185	5.2196218322586	-4.26620036953833	-8.25469554166909	-9.66810144972153	3.88225932913655	6.45858107502165	-5.30780946050876	-4.46253405273795	1.57895461843822	6.87220670873131	1.59508894491511	4.91476165628947	-2.00360212270787	7.80948495078853	6.70287517974849	0.822969994547075	6.58201691570466	-1.95150474436335
66	6.5901612399865	5.66830976637888	6.28350836492582	3.16483980205577	2.03229050497937	6.43185083081237	5.77275312397855	3.12636255789023	1.71657216333993	3.78493264467005	3.8815764569154	1.99083755907058	3.14067938084156	3.12956864993404	2.56433825145343	7	4.29740618660435	6.5640591574386	1.08457158569004	5.82894595911192	1.41970024835288	1	4.36450135422044	6.80440672625138	-5.92137506475169	-4.15520137992011	-6.81235936104744	6.13307292733382	-2.00468903378826	-8.7813316976819	-4.42671531858117	2.69765905915733	-4.3470926748638	-7.73773907865158	0.84881487438999	4.25141163288484	-3.5245389365369	-2.33350366478876	-9.77485970841801	2.23711236870654	2.65703693559505	-5.15077017856319	11.1658736539243	2.88734944377908	6.70499901461696	6.33906803950767	2.84790993367011	5.43852716050798	1.13512654969906
67	2.90654940533902	4.73679266167161	5.83440867902815	6.83222112421538	1	6.04022295797109	1.89445090834008	3.50367119534144	3.87683602082797	5.76370123097857	6.93857485949556	1	5.25111227592114	3.07983428000442	2.26174241430906	3.82813656968214	1.27062925099207	2.75107682349121	4.58972642091294	2.37456454384193	5.21565271889292	1.96023863993782	5.95152386517156	6.81002815107319	1.17684468458934	-7.47369072380851	-12.0548333923355	4.57216955489375	-3.01222762597629	-10.8748948899174	-0.366103335063137	4.35725784830761	-2.7572957486061	-13.5853464767343	-11.7306675262969	4.80967440033166	6.63278913115018	-0.0701364777771042	-6.27763001944765	4.40141697759592	1.96326709343887	-5.8578341990164	16.0514520396201	6.039921047028	6.34902053218167	-3.81227503483277	0.104021340575692	6.30045093823449	4.09551491258352
68	4.89007046973679	4.05644524895733	4.03981495227375	6.27092699313672	3.38734101732469	5.5227810666211	1.52098346237568	1.63438653677741	2.95572819266965	7	6.29354516670907	1	3.64665101160446	3.27441401609962	1.48947707170697	6.37989668381894	2.47178668279486	5.59104215050354	2.54652609116077	4.92738199616954	6.9222639369031	4.6871749013406	4.82330770854375	8.85673339481875	2.11087332550222	-9.73023213283845	-11.9370035234541	4.08485812855545	-1.634272460342	-11.7047542208239	2.24661303978462	6.55453892776687	-1.72988976425095	-15.4713196320326	-11.3325712576779	3.9851149193058	4.59824131025265	0.157536230510863	-7.02103626879451	5.00842597171595	2.64721155382079	-3.4766941953409	17.1890351045434	3.54396133513985	-0.754542523998422	-4.35297928733363	5.42759495382598	-1.32220920604306	0.628077798675708
69	5.42341876697529	2.33504766273642	5.06762096378844	6.02686240572942	3.17505119231487	2.83626290062442	7	1.10252136268859	2.74685901899205	5.48731183288437	5.57974547443268	2.29820668575013	3.03178355552516	2.28846702001114	4.74342053543105	6.32337667101827	3.83545534808095	7	2.3102480876715	1	5.11663377906941	3.0379009661602	3.40693830634168	6.46529788107527	1.25773456695311	-8.80718974430973	-14.8107385409111	6.73278676883968	-2.53928445853056	-7.69685299079379	0.461717271226193	1.78119271645905	-4.64189453570095	-17.9309546304843	-9.51817013438061	6.18338021756682	6.36997654292325	2.17583582768526	-6.08704931648849	3.02823439024507	6.71471616520556	-3.46410277263396	14.0705870911398	2.62900525190922	3.75078927206945	7.52573833488994	6.15894060423871	5.62495528422464	7.73328596929227
70	4.45414092467639	2.83050849394978	6.12409424091571	4.88086501271399	1.93709179965454	3.58242242878734	5.03850724612794	5.64181778201489	1.48340639262405	3.73859089453194	3.91816592536966	6.68064007947117	3.84609787752864	3.10124059623215	4.30355567207759	4.99816188022512	4.53384235214848	6.80529632200831	3.97250334931007	1.60995475835531	4.71134039292558	1	6.45224868712385	6.7708704081449	1.72686695351316	-7.11617357621619	-12.6652585748662	2.44328560204992	-1.99395962729329	-11.550477108855	-0.786372989270316	4.88553925086722	-0.481117331004143	-15.8131899014034	-11.1429906185293	6.10932648876367	4.37269101626448	-1.06725701948838	-5.68685996109078	5.09545171913793	3.82666606526566	-4.69812706570412	17.6197503399206	1.12427778165844	5.71150976116911	-4.26008808727791	6.32740620263288	-2.14154190538982	0.358771176348099
71	1.67012655880318	5.27760356177176	3.89333866748688	2.44176947131105	3.69938344226453	4.86250021343476	4.23987433293656	1.2655086888592	2.07439411908829	5.42640970317949	4.94743528713854	2.15785065523635	2.25200628333101	1.83821569683872	3.59031499967582	5.83980325700361	5.91836900295873	4.32916921978943	6.91508985547716	2.22164243407189	7	1.88701079303325	4.33299391771599	4.34561099299825	-0.310518634320756	-4.67916829973619	-10.9455083746101	8.56071064134863	0.0645777108613622	-11.8047182896683	-3.69247744480913	5.40499260818539	-3.82920460571959	-15.2473666687754	-12.1615996564953	5.11340074128538	4.53373295907103	-3.67961254614888	-6.16238428391429	6.91589523135431	4.61072423566855	-5.44968094084782	17.304357156727	4.47504422089509	6.53134941131298	0.460054819632116	1.03540757316872	6.31665494680612	3.26992642779061
72	1	5.78997961507482	6.19497844367466	4.27885427576772	2.91282548631217	2.73583695445798	4.60871234356218	5.41613214648034	4.17094782212008	5.64951193451002	4.7605121463103	3.37753030073988	4.91293806232317	1.49588429199345	3.66638057083433	7	1.07968528826379	3.26570004280695	2.97568973499635	2.2645435955026	4.39723439479861	1.97162438040219	5.30423895895944	3.36703776591749	2.3281361672083	-5.3195056351739	-13.3143094738867	5.66938632077489	0.043923272644257	-9.20384329923734	-0.545387072342505	0.602119120013049	-7.42283354206084	-15.5841917008098	-21.0964768970441	5.95284166045768	4.19745830111772	-7.42087267957506	-7.92998999278916	1.36082329808858	7.18968112952721	-0.132397006038397	16.062667888	0.140900793449399	3.17546865764744	8.10255328746536	-0.260181322983943	1.55806773997221	-11.9430977146122
73	1.25989494935137	6.62479849228614	7	5.1903667711629	2.12109373151762	3.06165740102018	5.9765876887357	1.2682848501767	1.3682632782448	6.154358845144	4.85433583144597	1	5.36675385980295	4.15112320690283	1.55504553546684	6.08662104461603	4.69265427813497	1	4.52009777097284	6.63912453579245	3.43461949419945	6.34749426237555	4.95259157796725	3.54205422668872	1.9865542277907	-6.31836732334353	-13.3321428729042	4.78817943153409	-0.0362637310524484	-10.4742749765414	0.177635157709512	1.99847262448721	-7.11356496959223	-15.615677106446	-20.5308714139285	5.63517880892482	3.69234281588484	-8.13607902440762	-7.63313297898181	3.03914413501809	7.72073259094258	-0.511130954954929	15.0373531241695	3.30494785195524	6.77044309291759	8.78806810077747	-0.068724909067984	3.19994862923595	4.94000339193922
74	1.07815002405894	6.0792357933263	6.02784034953741	4.46843763557509	4.11260958253504	7	1.00511238542052	2.13139850848565	1.71044108420558	4.58731204384678	2.72426584853834	1.5611506821803	1	3.95574415882576	1.39428722590327	6.46800905032938	2.20060676066024	4.77282648424355	4.61266822430603	4.90217237784909	6.39290330761837	2.6240686290123	3.92887271608381	4.62424532816975	2.87175193311761	-4.7737053516609	-14.1580750261722	5.24776974239447	-2.56989709902983	-7.44747029278651	0.833394788517944	1.71946523762336	-7.36775148678535	-11.3000655111627	-16.9761994555583	7.07517375150188	2.8581792669486	-6.50473306489023	-5.30150707054869	3.84733717671552	8.15072739344969	-1.55895166162008	15.2833405591256	2.88544121603463	1.06705238452395	-4.28358441813626	1.31128982239206	3.86275096038132	2.43379992361868
75	2.3349944226035	4.53355841607863	6.68423021580481	5.97313851743144	5.71991413771542	4.45979351018497	3.8762114741496	3.82744968005378	1.30884862254598	7	2.20245953925365	1.34615413842719	1.19564050397878	1.42242453043752	2.67133857406804	5.86987974955754	3.52331571221056	6.88881958709178	3.1423480547607	2.36581072332735	4.62091247744598	1.82341382331006	7	5.90843326918319	3.65951466072166	-5.74550284681214	-12.8967197392345	5.42111941369303	-2.69828268349126	-8.22542326432464	-1.83626589553022	8.28074088278741	-4.16894915666412	-12.3598225880561	-12.9455324868338	7.66401221745242	5.68417380980556	-0.381254037290247	-4.99448768292895	6.81539328411032	6.32202525331947	-5.29660102032254	13.3893530835868	3.682730610576	4.72914820637365	2.41390353499045	6.66802066204698	5.74181889265771	4.15181663084454
76	5.22193835650784	5.21642104452981	7	2.24667232673297	6.150947412517	5.57530764229123	2.11692626936959	1.05609489991285	1	4.90057251882214	1	2.59453516176501	3.03178912911196	2.56812662676756	3.7633250677171	5.89478804953069	1.03735753949549	5.65701337344196	3.4392654183825	1.91693778782787	3.90343075730482	1.23393450627438	2.89670351326155	3.86040133876212	3.86218212900775	-11.0652305084468	-15.3386465423128	2.75652713207505	-1.77149847909152	-12.8657574522404	4.32108128693796	3.82594952690007	-0.43757795434985	-7.25223348923101	-3.8712349472986	7.17793198608387	12.8117295705278	-7.69044211310018	-5.46646905586778	0.890174297842379	7.95882344709657	-0.815268794985259	3.44488674669984	1.45284308062738	9.19012454607725	-3.50814150251626	-6.38762952411671	5.24722955327091	-4.22613355015891
77	2.20355235362389	6.631289716547	6.12411755149347	6.5095160397541	6.3056417982837	1.97129002712399	7	1	6.50934130492524	6.68691980805136	1.82099843683981	2.47901714622587	3.71388680368905	3.47324994582583	1	6.47468806100763	2.49545894403828	7	4.14041884322576	4.73694441485312	7	1.50560564147913	6.78791549714247	6.34781892573643	1.50456123345464	-11.5893940907089	-10.1842487856784	3.76099802748832	-7.05473498311661	-16.7967663521603	7.04007611843037	3.44193916108802	-1.7085962362906	-9.81448858880688	-3.81900445035501	4.99713651694585	2.26951827034656	-6.33801214680176	-8.29714583579189	-0.468321129727675	6.02623538956324	-4.12760156943297	4.92970464922951	1.23376082068927	6.41734969219158	0.389283003548958	6.31156532780985	0.902556842977604	1.24130269275192
78	1.36122661862874	5.65311370453151	6.11172955134033	3.88335146299042	1.11689947622016	1	6.60084219595821	1.15167421405514	2.67708699565348	5.75539669634895	7	1.24726826371396	3.12132865437654	1.46901901255956	1	6.07240790886181	6.90670675448256	2.8258834526617	5.83226230339049	1.96553328410449	5.66013051965898	2.05547478216754	4.60470789903644	7.298858296148	1.26477296599073	-11.3052966854404	-8.70584636894712	5.16069559866409	-10.3847206779796	-15.180104269913	1.02535630521198	5.77262668346854	-6.13526808995874	-10.9698310776322	-4.69573981938491	-1.5171456732743	4.40798655987429	-7.83662040015303	-3.21669277968177	1.0098043047766	5.42887547945238	-0.5833701037885	3.11754150445209	-0.969529114976177	3.39355699845585	-3.81500044258523	-0.306080023528364	3.80740680753872	4.77699992822618
79	4.95175348656062	6.78826624676568	6.06299553040123	2.62619703473431	5.8895773550348	2.77333054552346	4.17109101740528	1.41177207878097	1.49121967590938	6.61277175865147	3.27555032248205	4.43354216678957	1.86176297746454	1.27904817595004	6.7654172974199	4.90492238527391	1.91495740275311	5.4450851998775	3.72866511160303	3.00634179525561	2.18682813142486	1	5.94315571678471	2.59325987903344	0.0829685580343896	-10.8829930427702	-14.4221281955526	2.94058732131856	-1.91555506817738	-12.1045579771807	3.91754232193305	1.55234585924044	0.885608321587438	-8.59769180987576	-3.63034828720832	7.29144591992341	13.5933120506498	-5.86572747189866	-8.03393236448677	0.978261718290086	6.00155963222818	-2.86242928535607	3.22794956226983	1.52703121776808	10.1151602328351	-5.37450407364638	5.56261430871576	3.40462385158245	-4.14778674174274
80	3.41281098167159	1.61155423660377	3.58984853930692	3.10666029660821	3.76793626991846	3.18429399589452	3.65667751571241	1.05361763587493	1.58611720054262	4.10098692842756	6.79427200837441	1.33943675217758	4.22926063013788	4.89187403687677	4.14066980372418	6.83696062719151	3.17254826606594	4.08630948280852	1.3997216197198	3.94081229061951	4.86202978753514	1	6.29030780537417	3.71145007077747	0.376829976406449	-7.11384187594255	-10.9075643025367	4.43973414407514	-1.13231497943078	-11.4418919041348	-0.925117255908807	4.4279543489866	-5.10696531462475	-18.35004868596	-12.5355258185227	5.83019977042117	4.93681169237802	-1.86743054703532	-6.95908762553783	6.41026331574566	3.12043930339826	-3.89713994378035	16.6514535125543	1.96597263858806	4.18250676568744	-4.4547010137293	3.16739997297387	1.32389452618462	-7.85707951394249
81	1	6.43845047214814	6.83096341056351	6.47277566710476	3.72314723478006	5.79403843690167	6.70619079120575	3.31930301958661	4.64186704689261	6.31216017584915	5.66839283590035	6.37198288277271	4.69270266797052	2.62055628534835	2.71380288163846	2.27331451568989	1.02186635674665	6.17251608382395	3.45611202406722	3.46785750917798	1.64031773647967	1	4.72356282986961	4.28792778153045	-0.655415452979902	-5.03749983049289	-12.0295827165853	3.42978930837525	-2.25116534041632	-8.37758025925849	-2.16539586486969	1.97069097853056	-6.66134421672872	-11.1191033753486	-15.6163476118529	6.36501356530207	5.12253469560052	-7.96432304156249	-6.91118816611872	4.91638371383777	9.07359187357498	0.434723741820712	16.6259559978198	3.19624424317283	0.491374151092374	10.9399348206356	-0.105208095554045	8.72965291297478	2.27099334510367
82	7	6.05333260371521	5.89388103141127	1.83697531100103	1.66192477960179	7	6.93157026262899	2.18021889126607	1	5.03234368358666	3.98850021486971	1.1957581572666	3.75312828958281	7	6.99675623705021	7	4.45237964404277	5.80644083458724	1.80186431695388	6.41013833373568	4.12117706321124	1.73370277271694	4.59216243203165	7.03508295542068	-7.18603433112222	-3.40201684291361	-7.08453599234805	5.35642328684829	-0.860132100790426	-8.53398285509409	-5.19861918776681	2.76815136490003	-3.4581883639791	-6.61756744261882	0.305024881901747	3.53436392007585	-3.91701381955716	-1.63672581729995	-9.09356984724747	2.08277362133051	2.27732282910361	-6.15958917058035	11.8395096380996	1.95624849727386	3.0016430323583	-9.10018084894333	3.04562894140581	5.38368832650002	1.58160638713816
83	2.42371517900288	4.71836979858397	4.23146221259004	4.57305010023846	1.64147836134171	4.9019430770592	1.63664857876113	3.81525436308348	2.51998920326537	7	7	2.52594339398845	3.54803632497829	2.92563630790611	2.23127403191733	5.61100842534854	1	6.75229733828426	4.00836660698035	4.15221633919178	1	2.25471127811577	3.97348667437574	6.19545520014793	0.897016217457108	-9.35210886275905	-11.7878668976728	3.86736880863594	-3.14151713996671	-11.6733050840226	0.539123015866556	4.78627984491055	0.0937500103852872	-14.7573814497556	-12.9451145959841	4.33224144983734	3.08245177177419	-0.801543448693437	-6.93157657608909	4.95655325388792	3.55223353876711	-5.80223186623994	17.9090092715011	3.93839392330174	3.27016698051496	-6.40603387391374	0.189103571448448	3.851317709621	1.87994554576197
84	3.75998170291032	1.94956662434656	2.80454387546735	4.3343380126546	4.42261103642822	5.94734726464087	3.24992667163557	1	2.99410039581425	4.14551024842958	7	1.53648442440327	4.35383170817884	2.55093531214964	1.41766201986344	7	3.09961544151605	6.73195726464542	5.62852054364274	3.29824084511295	5.64245716139313	1.94878873403552	6.06150357798526	3.18884635902621	0.479010441656918	-7.04841510960398	-11.675300990319	4.32251612335542	-1.48259104074396	-11.5137547381176	-0.578072111806248	2.87843635249118	-5.53792046358259	-16.8711495577455	-11.8818250799407	6.36093742799287	4.99603871427464	-1.94133046804967	-6.19242412993252	7.26840139411449	4.51231362631632	-4.24286177787112	16.0712391229309	2.53516784345906	5.90343639338653	-4.75499707772188	0.845141171161309	0.671157591195167	-8.32834675708993
85	3.51094249730724	4.99293801582328	5.73236008017198	6.14332484885827	3.5912805443517	2.79497943572037	4.85291936706219	4.02555771790737	3.23408308449103	7	5.46452173150959	3.52149540100449	1.41273163707083	1	1.8875615349175	5.32584812870258	3.29397480408175	6.10741070811985	6.71105491595414	5.1512633005521	1	4.18136534219824	6.49264695956327	2.81521759430534	2.05471065429628	-8.64440658289403	-13.6539399301872	4.91941868686644	-1.75637000239481	-8.82035479642104	-5.29202692294969	8.88379958545761	-3.92037078589765	-14.6246547668708	-10.938513711961	7.40013021560957	7.80392961883757	-2.54663150786308	-6.38810475652958	6.61717834261478	4.88959503943962	-3.43814406535313	11.5944819124478	2.17460279145359	1.79151130308373	-7.90372021678757	-3.70937483574984	3.32761522452004	1.23860277140141
86	4.08966126363969	2.31019325220469	4.35036535141713	4.84786142152828	1.36298911494857	4.3220710947955	7	1	5.12065567546936	2.37443995054482	5.10170052110199	3.59709196826315	1.95080260514066	4.93968798306233	2.94256048350969	4.74055402296669	5.00740433659577	4.99900642050327	6.96080195898461	3.00278894272881	5.85504886605411	3.18239267436292	7	3.99516961419667	4.09812332427954	-3.3379608491038	-11.0994965598087	4.25197647003731	-2.97509245530089	-9.7955961377924	-3.20700315261319	2.09218249952426	-3.51141388608461	-12.3815448427037	-12.2234395545728	6.34260963410058	4.8542423611345	-0.726451970815405	-1.80599164977511	0.934615909076162	0.978358237625564	-8.37905618136605	16.5130968865407	0.645833049621393	0.455413845792057	1.15389569045531	4.47694342971992	8.16044205612237	3.49838565773937
87	6.18169604729357	6.12979796535223	6.38337910044608	2.56997133811988	5.55477445000661	4.62045084877647	5.01142561346185	1.03489990009679	2.25078164052835	7	3.21389109493518	2.46894238228163	1.78988026215962	1.16618676620312	6.50016464093476	1.53707929870454	3.23252657446898	5.22385161219808	4.00817334922443	2.3377081458485	6.23970734411434	1.65792132472741	6.2299873835752	2.72376828328501	0.634008378675725	-10.0223146091403	-15.8471286279063	3.30563420446557	-2.08346458189506	-12.9815853769338	4.20889275656554	2.59910340053656	0.702008284583046	-8.64282497994549	-4.79531107376546	8.02857109606822	13.5848877396191	-5.89451693361024	-8.68872764246033	0.170412511410397	5.80417707203521	-1.55772751883825	3.04733043123049	0.853168869631502	10.0674217131309	-4.80087138284957	3.72458304873495	3.31958753837475	-6.58934292201198
88	6.25782070480728	5.28267449024563	6.23687390780759	1.35876500430232	1.5481808209837	3.64330806180677	4.31588439649893	5.04692503552026	4.98527859157446	6.05665265744821	1.31759108052313	3.78281707151553	1	1.37370120510286	4.62727445693118	4.56812706171101	5.18403995236511	3.94349986017125	3.63528534213465	2.10706507097658	6.75915287477096	5.91723053102086	5.52146128513719	8.99889306252544	-5.20030422396147	-0.607759710560161	-5.68410385372203	5.43944003817025	0.342550740730757	-11.7467511042082	-5.38269531292106	3.30609996599308	-7.46403678099908	-4.72245589578237	-0.773096881931505	0.712522544435028	-2.59116742679173	-4.16237686717235	-6.87080560441512	4.02990948095801	2.49291936876019	-4.87256402728617	11.3683481287261	-1.44521968751124	4.78928035335502	-2.75165071473224	0.706353786116212	0.626758209354698	2.72254607106714
89	5.34468336900218	6.58744646271481	5.05736500836425	7	5.93685313224951	1.57501656976306	7	5.75501981209427	3.00968918516511	5.70834323312252	4.66506652649968	1.82431133650646	5.70559265559489	4.92723304782018	4.16786309748459	6.89053229695979	6.76778979958003	7	1	1.29989427825432	5.39413689295109	4.83938947511679	6.11437655091166	4.82969894498847	1.7007305737611	-8.96326813929806	-8.01864473100877	3.47630348157004	-8.71514253791939	-15.9123429401737	2.26322849466662	2.3996303539419	-0.976242193655525	-10.8810654939659	-3.8698652674756	4.89433707358144	0.190926852350088	-3.91911292486803	-6.93525590499125	-1.08914416782313	7.4531057690869	-4.24888362861246	5.77547171291368	-1.30396082684869	5.11358537897303	2.21738925569358	5.46312161032619	5.12527533493618	1.24448470597249
90	6.87261930318722	5.8431842795361	5.53660153532519	1.63333242671222	1.67522995073171	2.52286571803013	5.63619002945907	3.25459240765889	1.00206461651542	5.59428279581002	1.16983991471687	1	3.26289530888757	1.92031415378473	6.7832409415583	6.21669278439534	3.01360351423589	5.56839737055191	3.08986803759864	5.70548015774304	6.99078856665344	1.72830401290211	7	7.27179137467894	-5.89421954597534	-4.19475368081838	-6.91977835414303	7.06280978713111	0.957202234307874	-8.6909086270033	-5.22380110791323	2.48989561973058	-4.92030303546574	-6.38213435288347	0.802092816678894	2.53872503317767	-3.85845750223071	-2.39539868822312	-10.404682407189	2.46592226962131	3.13903994051416	-5.07056700460544	9.98913973488089	0.400311726082095	0.303382506015409	3.80255656095235	0.662607218918114	5.62852774672303	-1.35913276065943
91	4.21901475944377	3.30525893773311	7	6.09866219571588	4.83201497187745	3.29454089754541	3.90002501493192	1.53321728780146	1.82025977970428	5.86917840960188	5.00259062338545	1.34753061528658	4.36797331984861	5.55339334283003	2.82283103824792	5.76986249509197	3.82345172052956	5.88857700734916	4.81713367700329	3.24439455402126	5.99996030606579	2.21623512561608	6.10770576583263	3.69211721705557	2.6531747463216	-5.16788842485774	-12.9420553208741	2.4489672986385	-2.24046489094555	-8.47856026337973	-4.49586458825732	9.22511722474548	-6.24966005733562	-12.7557634392146	-9.36559352309519	5.55873377324523	4.93772574495096	-2.80746141869412	-6.02419907779078	6.52589247170127	3.9998372047944	-3.66125157305565	12.133402287081	-1.1556001637964	-1.96395728000194	-5.74513802655741	-0.0392438658900233	5.65600004867732	1.58837786134807
92	2.45042622004271	6.7188036719288	5.0538693503697	6.45951509121897	2.78213728375604	3.77780483587269	6.68756368315749	1.00247986525836	2.820306321754	6.68294786123807	2.94534686008946	5.74543059839913	5.2917329291619	1	1.59016183335038	6.70765566859645	1.60448664951097	5.02761044474714	3.51813363000992	6.25464780664076	4.09129196195163	2.3082949096663	6.54518962938093	3.5684880652628	0.0513814139959153	-3.75469852338585	-11.1699225636736	2.50359698171962	-3.63519400270514	-9.61645891119942	-3.07617551448306	-1.97619386266836	-6.72380899864293	-12.3740808086965	-16.919400362697	6.60671286052324	3.60178298171611	-4.75284094828623	-8.8143271556159	6.86350757299536	8.10344874784466	-0.76041804789622	16.4628112646894	1.66970434535782	4.7129005422193	-0.421078833152032	-1.89389683644979	5.61909166235879	4.36978857098586
93	6.96410049788308	5.53212120292129	6.10553099964866	1.83007922461017	6.71974827508721	2.14624056834973	7	6.04319651619345	1.03293418908257	1.38828909591466	4.22635129283683	6.92664363054838	1	1.50606231589381	4.99659284755875	6.12209687922589	4.48951722118008	6.67888246089273	2.38933561403442	1.78166429985555	4.94835016799614	1.22584849911136	4.95948176339957	6.86863875584682	-0.728672868419656	-11.0848518406641	-13.3903514026541	1.82833601919466	-2.67164295161873	-14.5898727973165	0.289457696390808	1.44037759741536	0.696574714798221	-5.27679193290455	-3.15794855260083	8.14891827251789	9.92476952252798	-6.50250071268419	-9.58168900389717	-2.83400225525013	5.14253079977292	-5.71162026117439	6.02663697982548	1.96077554015263	0.182159942705137	0.114700238629	-1.45078208679302	6.31215368422697	-7.05466162805979
94	4.33793453710774	5.89712406790498	4.37740957690422	3.21974492697647	2.04143215258023	5.5639530904426	4.34585271956693	3.51915239324356	3.93715103784647	5.71200654449864	4.81618822171222	2.42317671395499	2.55822810390031	1.39975462360961	3.38045989175285	5.14313462721565	5.81708965120068	3.78414091255798	5.84500909363052	5.49245101313146	2.42701325863072	1	6.60707639087376	4.41844228495872	1.39613552084795	-11.9756138447879	-2.01416600008829	2.43064551941783	-9.15116215381651	-2.90771131717834	-1.07279188296727	5.52430907497132	12.2825999084424	3.16957836791662	-7.89435633841407	3.7888974204554	0.895780316339679	-7.92688246309653	1.88486964348655	0.830911301276363	-8.82633996022107	-7.76809326076327	-4.6555971592457	3.00627232238968	6.80695391142835	0.674445001480457	-3.97701172777151	4.73813615404456	0.816722815646529
95	4.13116573648737	3.89072844819614	6.63355028007163	4.82803938828616	1	1.73632536243339	6.68503798558186	2.00595820926385	3.97852384283509	4.36388119928511	6.54136726744755	1.74129616230888	2.19805518209096	4.07178566882773	2.53913380369454	6.84872801038933	4.17713155112423	7	5.14254605225235	1	4.97092121834692	1.64779822258651	6.5987055593351	8.31000539018867	2.95887530550571	-8.73767128119242	-2.17551072441012	8.33148254184593	-4.38456506676767	-1.73812541277412	3.70886197036816	6.12142610702998	9.83925264478287	2.79884308361222	-10.2030890399079	3.41733679452784	0.662564070006084	-7.69200024589194	-3.16418421442357	2.38365114723099	-6.173564146276	-4.57564364566577	-8.56585756976029	4.67202764181823	5.46950291814515	1.01792818727892	4.92290550091759	5.75230758340323	2.41611034914739
96	7	7	3.79873568643006	3.76223288501145	1	5.34126355867056	5.47676456100975	1.44847334665795	4.2003928701233	1.96045865703923	3.8949739395467	1.32427830005845	2.99768402952398	3.64702907712326	4.25606164603027	4.56756486782588	6.31418541352345	7	2.65784133508112	2.86735775049625	5.17190447187668	2.86149141444802	6.45961406200864	4.55568115008607	1.35367935262117	-8.24876830709762	-1.26967794856379	1.33379119034625	-7.77036121247207	-3.28896204137178	0.994788217009527	8.81742743556241	10.3799193101558	4.23888333035092	-8.61538721756725	6.04960243220575	2.04809418590027	-3.84864985586221	0.927971248391165	1.75183782091052	-9.73194035555492	-7.004393848842	-7.86713780681695	3.34827559850143	6.85919650541468	-3.13503704089159	2.40441283430673	6.06540973915211	0.159582829036757
97	4.89406130121225	5.62717083382744	3.97988881370705	3.41600230810185	1.92414410310984	2.82656040225695	4.70396217918535	2.8692962770791	1.53753185844696	4.51647334855857	4.94821027186094	3.72389186681792	2.87745575867259	2.21671458929928	4.36074515505557	5.34886604111428	1	2.4546241807821	7	4.56871754403367	3.66638480175994	1.55876668416442	6.33901583683017	5.09772381439201	1.83988097937178	-13.5158509527338	-3.58981886174178	3.96289110221613	-9.18854583957201	-1.97925974742364	-3.03064734973601	5.22401406660645	11.1642704262834	2.73707869209747	-7.08647876652753	3.45031054327855	-1.05491001859421	-7.23608215527182	1.64201712092172	0.961816183931349	-8.3444077545971	-8.7857785578729	-5.72280444044174	4.43109740474446	2.3626181667045	-5.08969470690277	1.71698105461726	0.855661842023509	3.99973949018183
98	5.19873325343547	4.59965308717282	4.01378180337855	2.53208979670381	2.31581010943956	1.43015773816765	5.24812756889574	1.21332054866282	3.13367485567151	4.5189898837327	6.62392469725721	1.25560515844162	2.60862206509204	1.49368519145473	3.5770172644034	5.79985876349376	7	3.94377461840759	5.65090718981998	1	3.96232033736781	1	4.28836718474723	3.99800752528238	1.06354019829606	-12.5080518910177	-2.86496858595705	3.40367796898486	-10.1869264938243	-1.19929155546904	-1.10817790563605	8.22862776790952	10.455752593284	1.89028727531362	-6.4845540704993	2.90455597468949	-0.831455782897732	-6.73442616042098	1.05531868977097	2.04458945900496	-9.51893314690264	-8.14229929939326	-7.12123917555836	3.32748791222078	2.92219422580455	-4.62337101781498	-1.27640441896848	4.10153836186512	4.49158681235591
99	4.86785499108071	4.70299522761877	4.4788371035922	6.78390717064455	1.9741592634629	4.07823652847709	5.83300512174863	1.71179455516648	2.93494246794693	4.57112782326436	3.87628697779417	6.22059819367746	3.72180693786167	5.17734679176697	5.17066242394574	6.37973197901215	2.96794966125414	4.6680152410032	1	6.18831150112168	4.51908388076427	2.91461613158647	6.99855782674742	4.64058034918806	6.97642426752085	-6.94259710526828	-7.89733662790728	3.45367221873115	-8.32421821214841	-3.30510142774836	-1.43449521504462	8.04526100789466	10.6167429532451	0.754463904141516	-10.1609905996109	6.22032603838569	-0.557409821072749	-3.88828960772411	-1.18790591330077	0.819909588846629	-8.65985225815013	-4.92310995516483	-8.02221589522672	0.250435707607128	2.46737707339086	-4.24786406118362	-0.605448034225718	6.12125552257446	1.51949516259466
100	5.86643492361986	5.48501294537564	3.35805638636422	7	2.23617756905728	1.47808924737008	5.57616254994631	2.67632229108661	2.99536312910608	4.13020241967404	4.51895008623216	3.85166448648446	1.7706884098403	6.76395889255425	3.86838404752909	7	4.95938695737665	6.07809692452656	4.95692803726117	1	3.72029567191736	1	6.19517308962844	4.32325248265354	5.05447499548402	-6.23427259209652	-6.75768196777887	3.09216034739012	-8.1386293254864	-4.35832438241704	-2.78577284975206	6.69565460525172	9.65064554778807	2.71947880244685	-11.7233594581987	6.3828647821278	0.316005772983256	-2.00415716786316	-2.32936132335239	1.19051823578293	-9.43912790136713	-2.33550754397656	-8.18740811480158	0.331890011393825	4.74074990928614	-0.414186276046583	1.55509112255154	6.48981308204924	1.2069150311477
101	5.1829536634561	6.79202556999332	5.39734003295915	4.13751713149292	2.19253981137011	3.86905753911458	5.70453980144814	1	3.16589790435907	6.34186971384119	2.67423960679213	2.39695990686517	2.34730621498333	2.18294185488573	4.6163285988903	5.23425796712266	5.5949213478106	3.38878328640946	2.4334925835833	5.91994544318399	2.84925403402705	1.07444432676583	1.92336573306377	3.02422243240413	3.15056658367126	-12.3913605111966	-2.76955379082997	4.4732821054211	-9.70084709336283	-3.8527431134073	-2.16259604315578	5.78210640957188	13.7010746134318	5.49741735990425	-7.77403253813893	6.53872653887313	1.37459379754672	-4.04097753182779	-3.6072632440003	-0.791382561357523	-10.4191374975747	-7.92043889573661	-4.95684348356519	4.06882445031497	6.32682683656226	0.339599702297739	-0.586415968474251	3.0317479633178	6.78353468013079
102	4.58922639088745	4.5689595328551	6.70284082351381	2.14185285086334	1.7290528867395	4.19394441611168	6.58168535243914	1	4.1011826796928	2.49538383335958	5.81790851226493	2.70148534092184	1.20426161596603	4.967747005757	2.87469053613476	4.7851837750574	6.70143653462959	5.00321251929565	5.62281330894498	2.90954326339573	5.68877964820445	2.89318786093471	7	3.4152704707495	1.20094944493651	-7.00675282101694	-3.8636783419475	4.97498227125549	-7.0758755555677	-6.93667900342258	-0.699834454038173	7.54760825823527	8.99113485136277	3.0090328027161	-2.77674603510104	3.29082139897507	-0.646586075315867	-7.00647547742791	-8.36689724020236	2.81726225745868	-9.46028545939958	-4.23600361762991	-9.84247886550909	-1.11910865211219	0.298616407732925	11.3434951712285	2.47598046911985	8.61466986934359	3.67962099255019
103	5.65052134957265	6.34463265724258	5.0786337828499	3.46008837031559	1.72358152853818	7	6.59900836669528	1.77362209759	6.13144270507227	5.3508556663722	3.73278607707036	1.90116728501986	2.1156436675402	2.35914301616689	3.40542732765628	3.97576061521582	6.02896547185877	4.75165143979063	5.66373938580047	1	3.365779536911	1.3890741185556	6.39791222678195	3.5230061743939	4.77584287805804	-13.6566169766128	-3.33485658136355	4.14624009172326	-8.89455834015587	-2.88587205923261	-1.3118596823285	7.85835385882407	12.9220018498004	3.5632429044155	-6.66062450735222	4.52147547493689	0.29907130727258	-4.93442563837487	-1.9126637113858	1.51361065183576	-8.6954614817213	-5.8241505886239	-5.05727477929462	5.59800329511977	-2.39075631232708	7.57594748904964	5.80824443053119	5.68055368659275	5.94094692210005
104	5.91011272907733	1	1.51133767375403	3.72876495581796	3.71886448837369	3.81351436528784	5.33586044852333	1.48357205952718	4.41593583302525	7	7	2.56891646160659	1.54923080341873	3.27646669807939	3.04718653314968	4.87443528102622	4.19876818091976	7	4.16527988526632	2.48654014377223	4.68051978139583	2.16270210361607	5.08969097392942	2.43489185479917	1.05494462017872	-10.1625227142816	-2.46458706603899	6.91482756589539	-6.58443019144045	-2.34292121482875	1.36707361134692	4.04951693212799	8.2744336479721	2.39293633507793	-6.50647101095016	4.56768143312163	-0.139138961917217	-5.2956060230352	-2.10984945978384	1.129523815688	-4.1059076066188	-11.2122990609452	-2.44811727357759	4.55726206655927	0.0401257319431414	-7.10174717478372	5.75713803318567	3.06679321272085	2.12672288513679
105	7	5.13880752737766	1	3.22695179586165	4.907425876853	2.90089286794527	6.83853538694894	5.88164127395561	2.1478740576959	5.14780251843864	6.89353416374545	2.33496988950303	1.91183017528457	3.8375206832006	3.74813451039995	6.49918860931167	3.09933543808418	6.24397336534236	3.19148954266281	7	4.12709022919001	4.87678199783239	4.4832037336747	6.22489175293808	5.13364621211905	-9.0287121746623	-3.09269981913252	6.20692198402632	-8.8234147298488	0.309272577926952	0.136052992464504	3.48818773688848	6.20683436237025	-2.64206196707752	-8.91154197100406	5.3388270951041	3.67977340444538	-6.60469607188286	-4.89300346572058	0.738231166895321	-7.18999636128967	-9.21321976420072	-4.11150868938549	4.0009516682323	3.25314762916099	5.28710233388222	1.19680097307848	1.86119392960389	0.742483732252497
106	4.93522269255056	5.93551893820536	3.64554485320356	2.41441666549672	2.08878164234667	3.18937721707514	6.39492782694487	2.79759861003274	1.13622975791094	5.44051953097428	6.48635540600021	5.7828357808877	4.03719449482905	2.07183843837808	6.5689769054823	6.44069997762606	6.81222862953043	5.08264808042888	1.74335682682678	1.27082565442235	2.51085492066398	2.08187487011129	5.91061170665857	4.32185848821547	1.75647287200119	-14.2677885050762	-1.8840946535711	4.39189611688155	-10.7662945851505	-1.16858388162364	-1.59080089408391	7.47189352604331	9.85460134759845	4.44024849946729	-7.75361654802235	3.3933921355517	0.768713389928586	-6.23686614524989	0.077913125848872	2.59317051396591	-9.52349712148191	-7.96772658219237	-5.74659038367436	5.21129788998135	4.21027705860018	4.83140377069876	-0.143609376361642	5.14103531210758	-3.09972097306095
107	5.55439808775889	6.57752387135391	5.06366313188782	1.95900602890425	1.04122160813854	7	7	1.01334915618067	5.87609248834196	5.22735116299864	3.65850823067874	2.64750875135424	2.84182415087082	2.18318262116039	3.79003548327381	5.89139613003017	6.34604464766815	4.63657804699303	5.70155133592442	3.39436336008074	6.98365428997552	1.67126766426673	6.18026027826715	3.92137037485326	4.70674760504857	-15.1161365303542	-3.99539928452532	3.38668860638733	-9.51609338405007	-3.55828233477858	-2.09473067576578	8.32444129378305	12.5174771509336	3.23239642220398	-6.36426407970932	4.35540863232481	-0.206199727810935	-5.62726463789038	-2.17321927934776	1.39287694193321	-8.85777146720521	-6.44531305916268	-5.35220144063652	6.03212708195523	-2.17092415909793	7.14668035174236	4.58892773952246	6.27480203699972	6.66604548912181
108	7	6.60801423808054	5.42804517607024	4.54215363752631	1.77713394941557	2.77292978183465	4.21347524249281	5.21776900653021	1.34251955259453	5.43410052122754	3.48572396237086	1.22291276761257	2.34642438590294	1.53117352753386	2.64012753992384	6.92981083347622	4.26044417347107	6.45873435322042	3.58999798008958	1.4091599944739	2.45502049729559	1.54955074004801	6.94205767786976	6.45914362516544	4.78415161037376	-10.124904974371	-6.2300252505946	4.62318791762563	-10.0706952124532	-3.15030747153864	2.65198400131842	6.02117088707455	14.3649863760858	4.15211256754557	-11.5907347511922	6.69077081277637	0.551030792049949	-2.3833378580703	-1.44304472101833	-0.764122550778916	-5.50699964428442	-7.95040774091978	-5.63323171735149	4.67675899191412	3.51668620950382	1.50054869089582	5.63788365552304	4.0115336082654	2.57906650977404
109	4.54060978675909	4.13764457805989	6.51234368565746	2.06653534476316	2.00961908361444	4.63308881659486	5.87185437176855	1.09922016233264	4.68275797120996	1.44854701610224	5.03878050949006	3.26064395265383	1.22165788172476	3.96098768966228	2.63907934634324	6.64763883353755	5.49747055941458	5.88796093295453	5.94711012084698	1.24560163881394	5.25664803571949	2.81119431769046	7	3.18396262797228	0.469729726141155	-6.49362749654459	-4.68694904095776	4.41457705651831	-6.86271685011696	-6.76496732856648	-0.384065015995443	7.92123186064975	8.94433840556392	2.5292320207902	-2.58358849560202	3.4391489549242	-0.262087848578206	-7.36737702225031	-9.75391190030624	2.78222010118789	-9.23844084920294	-4.68217087681312	-9.76387679288647	0.0167888732274269	-0.277469644696885	11.0512635312346	1.86651245032878	5.73456919301451	3.77698422777993
110	4.21392080695262	6.97151467275923	5.1871020742075	3.31894858495827	1.7864574580574	7	5.86063872377054	2.39664970622038	2.22650825321324	5.81892490979046	2.63338978980573	3.01801597510835	3.64108783023841	4.93178172585521	3.57715057325419	1	3.39274026762601	6.87605583175723	1.89399996929703	5.12198574329333	1	2.24151231250094	5.73305448188425	3.50048060743422	2.08820762624894	-13.272799874993	-3.12801956908964	2.56300597637345	-10.1673406516819	-3.16115511580946	-2.3094552190331	6.85239871572158	14.609229290989	4.35814222783138	-8.66741232541255	6.26126058741277	0.816306117380054	-4.38983032329075	-3.8891648319431	0.526666832528222	-10.6189176126686	-8.43772258200437	-5.19396039954332	5.0598013823095	8.70102440876409	4.76553403484147	1.5217450989869	2.41060879866437	7.31650189350597
111	5.20945797997255	4.13960570865608	5.02750468786174	2.23673967499394	2.34373963977699	4.08779151251581	4.50706808104933	1	5.71038315773619	5.18140946289711	7	1.26587383351895	2.18220449291868	1.15181032781698	1	6.40204495207006	7	2.0368276846754	6.0862438821252	1.75417395447293	3.13883998204977	1.64260565352379	5.37814741977144	4.0630347595827	1.39538694076728	-12.7244689510377	-2.28909624146043	3.38375821742368	-10.4076751678865	-0.829503665779997	-0.77944440165461	7.12461699124778	10.2898886229643	2.10067932821473	-6.10331982553508	2.62875521377701	0.0750101935260255	-6.38609862379677	0.627724882257916	2.17443265876685	-9.56668037153737	-6.95276143755966	-7.21147695755031	3.40258091246615	4.36624161812423	-5.04023011844355	-0.94339459798559	1.72340387923705	4.12118006676958
112	3.84706536103059	1	2.2586877508993	5.07359835457759	2.16476394234365	5.95468935496073	2.28125844631725	2.79766888847477	1.50535677580773	5.75173476441208	4.94385950774253	2.02627988760074	4.91475623699225	2.61821953476714	2.18397799758575	5.00111440489291	3.02516695652637	7	3.12838173895753	1.93972899668835	3.37632447459371	1.97572290802541	5.77756902749578	0.278698915946171	2.40938767160628	-11.2003247134679	-1.75389160626232	5.72232339358146	-5.99450061692832	-2.19109440178641	2.07309325699523	4.23597517202972	7.36756311289815	1.87787802634016	-4.88890323157562	3.82686546687559	0.662026094669871	-6.26232965955705	-2.25988431930235	2.56683573947739	-5.44759124462635	-11.5439270151776	-1.09537253890876	4.16045948513911	0.628519632808168	-5.79091286547003	-0.335110727432512	4.11853663153246	3.77049226308324
113	3.72979957152915	4.63664634817488	6.22097483224902	5.67154519006369	1.75396149566385	2.38779678656546	7	1.07796512108072	4.50182705290282	4.68253548787477	5.08471922126578	1.16955177167422	2.31880150500956	4.50582854162295	2.52765312205038	6.52920318952193	4.54184327730631	7	5.16523721349879	1.70869129838986	4.01767642494953	2.75199343270521	6.33345457204486	8.37537678184717	2.16552978478908	-9.39233437148052	-1.95949100836216	7.55311017734491	-4.8279818968796	-1.62619784608569	2.54970703796457	5.7540102670952	11.349533020313	2.22466757691091	-10.4392713618618	3.83906438567225	0.420169323661723	-8.12273279987747	-3.22796410584222	0.747464107463366	-5.13091533534041	-3.89477338709563	-9.0878088841136	5.09324557428231	4.89401835575856	-3.18611004241239	3.72201995283095	6.75047695344268	3.19812543873811
114	4.95852931921006	3.26360451701201	5.84389289679417	4.38853150862793	3.37322427711982	4.32371103808203	5.60178762520287	1.46377369657799	1	5.94935383617759	4.56056135546544	3.94694731312544	2.62175147708804	3.13917850608162	2.84900474189271	6.13349670126433	6.55648570682352	7	6.44474213483714	5.68200558480798	6.16130713821336	1.25689226025497	6.23329112529067	2.9704596381604	2.31379949372034	-10.4002958873935	-4.66246104192193	7.57511731457677	-7.31492547965138	-2.66994449305397	1.8045930111951	6.66208070423277	12.4863957479612	1.07027991486996	-11.995707126277	4.06493499507446	-0.254942590866046	-4.98704758709493	-3.98095934406721	2.98976187615417	-4.60690835139042	-4.16069346744026	-7.83710925604254	4.09247898601005	-1.09841301618304	-0.386955980555923	3.11350729567625	6.09405528443639	4.2688927436911
115	6.18649521610892	7	7	2.02902790453589	4.00036213508746	3.30768503304528	1.17161757516046	4.47685669046847	1.76363219542706	4.81969485472442	6.7309747303426	1.39978742320394	2.89516503556141	2.89426817045005	3.43154372313136	6.25538348069094	3.81214155877532	7	1	2.69343337767326	4.79464674575501	1.78552204781164	3.92947988066992	4.2648020089069	1.49003108750808	-11.0657717136298	-1.40831202049962	4.5485626284227	-11.2084705252743	-1.21504189576472	0.697459329396045	7.50713461830503	11.837687203617	1.24719423427536	-7.20399046260186	9.11613540607533	2.05524227433688	-3.07562485450872	2.92288945433197	3.39802503062486	-9.11801501252704	-8.94360111376054	-9.28432367583838	3.69817935122989	0.338182940915695	-5.53170707878309	5.89410929729312	6.64846772465188	0.654480352066884
116	6.19462543628227	5.87766321572087	4.20442325739032	5.52037800319968	1	4.70518286769974	3.85828149380865	5.14994921723989	4.03991863043263	1	6.9872671423305	4.0373825609937	1.74054508256445	3.52258201219785	2.46459301001242	4.36758111560039	4.59195105208821	7	3.82985394205223	3.60702626089733	4.45402427132335	1.05467743036239	6.60552164186945	5.18666124322844	6.2577024594951	-8.18740338320324	-7.39965736904735	3.7975724535115	-7.85898958404212	-2.93916734123786	-1.3942825093757	5.38164431079467	9.97955644806752	1.76262109105301	-11.7399093526658	6.29715567481646	1.17051706982551	-3.31567360545224	-2.86367712748626	-0.0221826859791133	-7.57316736422587	-4.4296590284562	-6.85762178019375	1.10638711604801	4.80927809143545	-3.09918406108332	-1.44859730475354	3.26106705761188	4.24163388815919
117	5.07318823117261	4.87344695388299	4.87348751360678	7	1.16783134445764	2.05716601171188	4.42476501541663	2.95758995668534	7	5.53709265804473	6.23708600603473	6.53249004585377	4.59503733292771	2.58055024794025	3.22643306666414	4.19199744934063	2.41969217100399	5.31404911552649	1.5116552655839	5.71676279683246	6.29606066374147	2.5333643496744	6.07319552715139	4.15965259285391	4.74803008134313	-8.24151056269279	-5.98051042643971	4.72676525255049	-8.10005686803281	-2.5600377205294	-1.54997859272329	7.86994203747477	11.0605669341883	2.47901180791342	-10.7940523338823	5.81260787182295	-0.653504642375986	-2.95047066872638	-0.500759505744326	1.35079108728617	-9.6613815142325	-4.86840889020899	-8.28060137303892	6.52956508952867	4.16572325900464	3.80045705645625	0.501444830300045	5.65396609474486	-1.68330297577027
118	5.11420869017756	2.6439831584271	6.30761543591518	4.49399733847111	2.7601857967368	3.23583221992404	3.13896814284165	2.17574155868177	3.89621641173081	3.65927953689186	4.15071075630567	1	3.6162028274749	4.82086009209385	2.43996656547783	4.97583941159205	3.98485337511205	6.00772412739805	4.98408065647407	5.5746126545132	6.87476992230535	2.39240548597734	5.326505283782	6.33253117515628	2.91084802954219	-9.15276421613221	-3.0212571191132	5.84166860128217	-7.09388527594241	-3.99776841848827	4.47680854553477	6.53212321638554	12.7725450995065	2.42299683531957	-9.57974404392703	0.969513380243199	1.21658685262586	-8.72836529809294	-1.79121571985861	2.11175495716163	-5.14567965649362	-4.43835244344615	-8.76834536354269	4.26239575808526	-0.358149734015807	2.55728088722905	-0.150116980887503	1.12853354201434	0.989763329082832
119	6.91442646225661	6.11499920117635	5.49819682142769	5.06220201662768	2.23752878901802	5.23903892551991	5.62919778729821	5.86677231007058	2.49045261441751	4.99139954884086	4.61169316148699	3.15521819521778	6.2298710594873	3.75721819232173	5.75541645630692	1.60591596478384	5.78582237687582	5.84631383185136	3.50356525071377	5.27904244439667	1.44388406834258	1	6.35338423674003	4.52480008360703	4.13910617611701	-6.81624778699234	-2.83145299228891	8.67703533224962	-7.6949988942396	1.57680196175837	0.491699003598905	7.64800733138922	12.2046063726826	-0.936558021392534	-7.07251483190581	2.97285666700178	-3.6355779833552	-3.19335235238051	-2.23798018837904	1.11461864517808	-9.91678341500628	-3.09121783310348	-7.51421877649505	0.741878502283182	-1.14513357835798	-4.69256672044674	0.358552065715504	8.04746848767406	-4.90545047205628
120	3.97855285345525	4.37067860866202	6.73794832544621	3.54273653680237	2.17777612276373	4.84099756493351	4.53801689691029	1	6.08847344826279	3.43917180219173	4.19985375655571	1	1.40150228444537	1.94427043716866	3.62337261334639	2.11995462534359	3.09415752812978	5.54742810995893	5.66941546288724	2.59145290879533	5.92556154744208	1.53702447582946	7	4.27467234831063	2.67633488591856	-4.73362671399516	-2.06885188675367	5.81475711957813	-5.98284928401479	-6.25332961618953	-1.50600205982859	9.44637997835845	9.92108215619255	1.99236092246753	-4.16630469263318	3.75375801002337	-2.38709142497844	-5.12945687882013	-9.09891567735514	3.21058603636121	-10.9110966567851	-4.65779013848232	-9.50963082653617	1.36248509706477	6.00527037032691	-8.22918980396166	2.27545458529429	2.19520226918687	2.93635338871976
121	6.79039389969861	5.31682955676112	7	1.62933838137078	3.21579195862028	2.79638986673894	4.54425004955309	1.19299552511938	3.17092407134426	6.17385208881234	4.98971204439631	5.2795912461244	1	1	2.48862070477712	3.80992057726777	3.0691516236748	6.19950372656551	1.53372788681602	1.49730924221256	1	3.44896921931513	7	4.54348890036626	3.21395430059114	-9.66489999443505	-2.62405939848313	3.86657100511105	-10.8407336857568	-3.06629948718412	2.73133534570351	8.24394146348269	11.9621311551072	0.656742889699323	-7.93418634647707	9.52806300185955	0.892421774156829	-2.21168733017551	2.76719602733437	3.51741074048503	-7.53268034141129	-7.36917240387558	-6.63585445760549	1.64615911372768	8.41644053843759	-8.6816515411465	-3.84885092174775	2.48804399770918	1.29071003506238
122	4.20172263246537	7	4.99256653811859	3.30365918230851	1.93088126944748	3.60615034998542	6.71875459057396	1.58123555275533	3.63193833011648	5.86794177131532	3.35277384649411	1.49922584490003	1.59930679164732	2.46446454119265	3.86661013640641	5.45921072738946	5.00363330119329	5.41685209829283	2.53511198819937	4.99441128671824	2.21393250012341	1.13295255279675	1.71192603979913	3.57414961335928	2.34034128298454	-12.5599434239677	-1.52617534788461	3.68905100501452	-9.59217631775459	-4.71526187373672	-1.4999112093231	6.90894913014664	13.0443512737989	4.8255990694263	-7.65657163412324	6.43624881575411	1.0951322631315	-5.48957443248102	-3.22011305974501	-0.956627470867666	-10.095543109558	-7.46396657096885	-5.71524369080679	3.70487026399282	2.88255541005757	4.58740288464249	-3.89271617186732	7.65642614653491	0.749338411645501
123	4.14715329257159	2.72800268062938	5.75277873186698	5.21870729072607	3.35584239429137	4.821508263184	6.41631066267997	2.03824682062453	2.02518356903032	5.27518054729597	5.45065089613192	4.76993071222698	3.13786608200494	3.37600137560798	2.93405638189117	6.21105120442808	7	5.77737803476882	4.83090368779928	6.40973930333541	5.69809802767626	1	6.99013688640676	2.76692585330284	1.87013485874697	-11.2852072550629	-4.78946544874887	7.72531954511853	-6.39434768132632	-1.68254312391882	1.77799942163552	6.61923835576693	13.2839489197195	3.07442642134655	-11.0911147113577	3.60502780926081	0.208980580384564	-4.69394707441638	-3.79041958047742	3.068354564169	-5.07600354481299	-3.89267328900522	-8.56242698788127	3.99460157185462	-0.201272192502915	-0.0663089063649566	2.71939657662249	6.92123697842812	4.13781288388958
124	3.42396112046098	3.76992069459556	1	6.69906438175986	2.73238439180305	2.33999506984669	5.27817200534231	2.20712487375184	2.8389416253463	4.79028738132924	2.75124400622329	2.61197172865754	1.68791055843792	2.50077089589925	6.55579665991648	4.62340281191917	6.64599229504568	5.96715810584032	3.95835640143111	6.03113142363142	3.76734297372577	4.74239851470829	6.43604947264325	5.2970075227224	3.86775230340828	-7.4575899316721	-3.59303494123581	7.90999506618848	-7.34826232266352	-1.02652485742432	-3.60310066100241	8.97700463255308	7.81539691266569	1.5694041347535	-6.13086599010695	6.47566570443029	0.0796443000137256	-3.74745370331224	-1.8486971653367	0.764676469270321	-7.60966716960673	-6.02283512483747	-3.00631123285013	4.8494998601069	-3.62048169300654	9.09409929649453	6.15740033284795	7.69006631257586	8.09225482281772
125	6.61526807591734	5.5983739617409	3.87185940733562	6.46156392943597	1.8678191475501	1.72481977642591	3.99686579231335	2.22493959463587	4.18767910833791	5.45307953041135	3.96250819812297	3.0865739334147	2.41504764626564	6.6690429989799	6.49017076349007	4.96012892741666	4.6652381912237	6.74216672932076	2.45447460806699	2.08220286443126	5.49145412145215	2.32249723411244	6.38083517290098	5.42160841391179	5.60759435812195	-6.60685925370217	-7.01003374114933	2.96420855623349	-9.22823985513024	-2.63909073599401	-2.58848346615763	6.09777159456842	10.061407382626	2.7818227403562	-11.2200592953778	5.87282521638042	0.257437132789829	-2.29064314304117	-2.8097513114122	-0.0570744423484735	-8.92332420264747	-3.29774814592417	-8.29841867557948	-1.57738139117936	0.807388810686456	-1.50229466841898	0.747250931449484	4.59943552419315	0.255764027752554
126	5.90190440721957	6.53907546836429	7	2.45430645525949	6.45637574793908	3.42882650939754	3.91415956938622	1	5.1531012010649	2.81537115841159	1.94880551437595	6.0600184887761	3.16872973072203	4.72813879854543	3.9553584335041	5.1473785009789	3.65421569505942	5.96772515476822	1.89938409341982	2.57721485767239	4.80334906195554	3.00439325084129	6.33126716788715	4.22690106977584	3.63934055608902	-9.48039395314316	-1.14235384813846	5.74385264156953	-10.9537965791838	-1.82257013938703	3.38697350030111	7.32951151533669	11.9565554546854	3.10987122803935	-9.98926151238833	10.0265014283051	-0.40951990630076	-1.43608745914117	2.2896535421411	2.61376163211254	-7.61924280960132	-9.46342248551047	-7.54434779583801	2.66282337728099	3.34566343954125	-8.18192071440854	3.64468174626251	4.72332081146969	1.80851669486867
127	4.0578060776495	6.61694646013184	5.61307996654353	3.43110444130094	2.50194248223879	6.02997830277777	6.65330913198278	7	4.68403336752352	6.59985047925297	6.69482312100147	1.79831791386166	1	4.10388286293276	6.17953373700883	6.19756033028873	3.42949092433218	5.34296238019515	4.8018643840684	3.68093293705432	2.67187464316569	1	7	4.1959440348342	4.04401726122662	-10.5284156715334	4.2355030527888	6.51725493689019	-4.49378632346635	-0.302055776271947	-1.23878032552355	2.56425486334459	9.21353954445617	7.69376251992312	-9.57509951496437	4.9896898598211	-0.223159862311617	-3.36257509382387	-5.56105012302833	1.29373426966576	-8.57366175955794	-6.33653808611243	-3.50187135333741	-0.0594462073249181	-2.61855970121372	-3.14234562142874	-0.377391715530904	3.37514845867563	-1.65930248998969
128	6.29639992122055	6.81944638116154	4.82309592805763	2.36761224864348	1.51810626438208	7	5.84577809237653	1.31493171694672	5.92694988503942	5.69810113556983	3.91928717945287	3.54232358085191	1.96950337049703	1	4.40755779784304	6.5324768009298	6.68589140641282	3.47678359850716	4.96489962579485	3.8611069076546	3.67335931576826	2.35668942962824	6.68014811102018	4.20137848197996	4.59668955928967	-14.0606759459273	-3.50402282948834	4.7854955242449	-10.0435802743292	-3.82941222882265	-2.08055482314488	9.00074583531106	12.5500737302648	4.27558922097004	-7.31260600476493	4.86051592235889	-0.0580880584895517	-4.74659746142849	-3.07456312529298	1.21090818123759	-9.24033731308243	-5.70558337932676	-6.00373660992181	3.16484952099186	-1.83219035016494	11.1908629470894	3.68643520339619	6.31396053244596	6.84033301462299
129	5.1570248873048	6.84437996350932	5.55724371483134	2.52754558224225	1.14371600166305	7	6.99729387753389	1.09398228806956	5.89357368976863	6.53109772500317	4.01761858720826	2.69910063149388	2.28887639625187	1.88178598006122	3.94392588099458	5.51603821012929	4.30169075832687	3.00395336850722	5.3030529708854	3.23955467704339	7	1.98400587476234	5.98036792175788	4.50946231732073	5.54245505295361	-13.5688201061676	-2.89764554635872	2.95104529380244	-10.1527750237609	-2.36966529017844	-1.66996153327917	7.319884061866	13.2211194788266	3.84182901836421	-6.31496792511679	4.37184315524463	0.129532716462259	-5.1621845710311	-2.59987950983405	2.46207325304583	-9.56230526358997	-6.42051539205067	-5.80497507114718	3.13130498267824	-1.23061555718621	8.31221042730972	3.72532861696103	6.44413728132262	0.0815839412632051
130	7	6.85518525949654	6.03661334224173	5.16937696590373	1	5.91496385043047	3.42173333552445	5.82598923800409	2.31895367461827	5.18254015734777	4.32941280576117	1.37004319024673	1	1.69920393708588	1.25839231761699	5.66898809372438	4.04435192629499	5.60666769030846	3.36797768897893	1	1.51706742996828	1.43545356111132	6.3011517864528	6.1897707655275	5.0512751286823	-10.5687080749281	-5.83395377603697	4.90323869407494	-10.5830902059617	-2.4157426200419	2.06418610051916	5.53142794393609	14.1268309727817	4.68883362507061	-11.4674052186458	7.04345722954015	1.53420619527296	-1.65331983199526	-2.71327008349118	-0.907766102764164	-6.57979907211877	-8.32465450201313	-5.67486453855744	4.93524574045171	4.88827301221731	1.56498469478797	5.85051495260695	4.98924526917459	1.35855724141985
131	7	5.15564960699174	6.30028498526184	1	4.1152755594752	1.39313913121956	4.60480488142361	1	3.55929128733887	3.31764336799688	5.24936776632795	5.13304379294112	2.10691413084448	3.81378299754256	3.34595356818263	2.4035548934421	3.90033358204377	4.18094741249525	6.30232856699677	6.52554964703097	5.47654881962751	4.84988109920675	6.7902490544797	3.59467235222086	1.73292346336917	-9.43392356302756	-1.97486239066116	3.18504631595962	-10.2322098881013	-4.10735865051043	0.846891514521536	6.67521696159881	11.1608385938883	1.73253346271649	-9.2151654744794	8.67891083533612	0.973643045199178	-2.02864319140733	2.19538524725509	2.21721487227129	-9.85125406309909	-7.77424890220189	-7.27624207518319	5.02597656091109	5.59989191813336	1.86877444875777	8.35410370383811	6.84070760322332	3.94857961632121
132	5.31276169009369	5.56009357822629	4.71695818521745	3.43485040320828	2.22493726252759	4.56414595053551	2.30739378474598	2.93906441764186	1.3535744033677	6.12096773331518	4.57438015357172	1.98697736622489	4.07529930531026	1.09624355226972	3.15479274083587	3.33191713994714	5.42065722202246	5.36276190521862	5.6793688710942	1	3.3991826448945	1.4646094001199	6.18570817943069	3.61736488457245	1.30409438304186	-11.8588166451004	-2.62550181932858	2.25712684660793	-7.62635302870678	-2.57247697208763	-0.969141313254776	5.78425390671574	12.1004493625011	2.16699762667875	-7.79185977576417	3.40762428446791	1.01778858544936	-7.12992476471105	2.72924337468041	-0.816369969537266	-8.6043395083157	-8.096964832124	-5.86392144942546	3.58936752715884	2.68695293520005	-8.30479606837718	-0.165658563679909	5.19888477215618	-1.71527565184096
133	5.21272996250327	6.66784743817552	1.51613104061065	4.31912876386187	1.87753729614576	6.43607507785622	3.84464960948787	2.41717555789553	1.05925325252667	3.27291945846161	1.81550393077588	2.87650696859711	1.18910532647935	3.07637530586634	5.78809668972257	6.94598601624367	1.47281692517776	4.04487784859312	5.2002970656991	3.4981258529504	6.38376005165509	1.71689166832939	2.3695737550896	3.92341187334819	7.68487954334264	-10.7060920174253	-5.33064303686195	6.77399719034116	-8.81625243011282	1.79908200077548	-0.980025393061368	3.8347052621332	6.04678275742791	2.02691788690542	-6.81723740114473	5.10256095203324	1.45470359231241	-4.15134912944459	0.335614040466477	-0.588153943112901	-9.25863720752774	-4.61766168511943	-0.288154392521734	2.93629740063863	7.04646949450994	1.84968638262619	1.64655324403899	4.98544820717168	1.40293100602876
134	4.29975521176762	4.881466315101	3.67652673766976	6.80567051847618	1.73603165564434	3.57617519823267	2.00766833805424	2.83914359556446	1	5.25532079252884	5.82291883896929	3.23400630682745	4.00656332692831	1.6102776232074	2.26984772211441	5.25509272855417	7	6.27255980629012	3.17950918472855	6.57237829827438	5.99628010182057	2.81596147576147	5.79517612380695	3.19792603886132	5.64278197539999	-7.65518815811562	-5.24363623335206	3.55027908007755	-7.05315902149674	-3.4675225942431	-1.97496526498186	8.38840316895459	10.377036082886	2.46681839667243	-8.61875496867767	5.66658834652285	0.74186639319645	-3.55269231263	1.59578554960609	-0.7532705466302	-8.39929289909958	-4.34354198853542	-7.76855094573071	0.599895928080953	2.7314092684972	8.31640509250915	3.81457159102752	5.11258296083316	-11.7528801619785
135	6.6727261569836	4.8727584610281	2.45491513618826	2.88817434314583	7	2.85046528419634	7	4.47203020192105	2.12709530311381	5.71480182577862	7	1.35481703500679	2.84242214343886	1	3.8282662084439	5.14967805915311	4.41521957737503	5.51609926342449	2.74497088311067	1	5.96905273474787	2.42610578147439	4.17608396489037	6.79512776249998	5.07244518002007	-8.57501967329624	-3.06749554007519	5.11124490499214	-8.69061994357628	0.568081731142017	0.874129394870612	2.47230928295192	5.75057623856625	-1.02321029327876	-8.82000989247794	5.55983290047998	3.78393888868399	-6.15697253732577	-5.23519521347425	1.79275563509322	-7.37705606951619	-8.96081813493246	-3.38198815460023	-0.558678677226847	2.75943700067974	-3.64741457204089	1.12412946607905	6.0618136206386	0.178544421167266
136	7	4.99110276958745	5.66687963548407	4.55104978132783	1	4.8375312642077	4.22918752475401	5.43011078720105	3.45044311295361	6.09951053077213	2.45198150541659	2.56594762266305	1.92026951063728	3.36821751477425	2.94401440389493	7	4.03729279690959	5.50639406954485	3.06424780647564	1.5296714130938	1.68127542772167	4.63469416655799	4.31394006824448	6.5239553620297	6.20255140745631	-9.81863935557395	-6.22186340553818	4.61140578725154	-11.2900443244906	-3.83665587978218	1.44145059059384	4.45105284955312	14.1540960272393	3.51771593479936	-9.4090141562012	7.37783425909368	0.243647493621402	-3.52478080034887	-3.95274169737103	1.44401452374038	-7.29013728716401	-8.12927212743285	-4.24861437077612	1.98645643419327	3.21449146893707	1.58678418762568	3.62836097854685	4.74215229858383	1.42097749290443
137	7	7	6.81753910585885	4.48372116422318	5.41365200306544	6.52585242301952	6.45762621219039	1.58032538892215	6.95316953760333	6.84329360269285	3.62583502931891	1	3.58519841894761	7	6.31769020080792	7	4.7502375647087	6.83286761442396	1.65543633513716	5.742699214847	1	3.23372462530299	3.41829316878249	5.40940259782488	1.70063186105807	-10.3147381030638	-0.975863885929882	4.40119190504546	-10.3753223754889	-2.18839167460816	-0.0248344726144326	7.25601823397707	12.6647627895209	2.3913504221875	-7.58668889860585	8.57318222424627	-0.223364678686361	-3.11845905154398	1.87113246764006	2.82867806257537	-7.52942041305928	-8.21228095876196	-9.28096838049262	2.25888390250597	3.80844466039098	4.80593632900626	2.3235311571933	4.81368764197652	-0.696666950918474
138	7	6.3106614186374	6.40861214380695	5.3227655445056	2.51166324375668	5.329089258758	5.41890679905859	6.15265094805939	3.46180593400421	3.60499407383046	3.96207974998931	4.13705565027896	1	2.84623227886301	5.79332183486346	1.70545084670853	5.7566214961028	6.92310818613935	3.21129639427682	5.19752415364005	3.22997117528295	3.58559120060943	6.09386252345647	5.86117955107262	4.02287615172302	-5.84560373989186	-3.00151129506393	8.98043602789731	-7.87367650287782	-0.319560004527325	1.21990373449832	8.11744921501257	12.0453701234839	-1.84515070686405	-7.90150391973346	3.1482923792554	-3.47760868775727	-3.21695686063116	-1.66687638828965	1.64439908927865	-9.92813881587579	-2.02894672235485	-8.29901984084706	3.41185047425379	9.72126876742061	-4.15850710191899	1.30066840049282	4.08290077930337	-5.11752297545238
139	6.95234311018059	6.0932184803833	7	1.77304621080088	3.59149487410654	5.0091094352957	5.74061631052404	1	2.1878160273547	4.10016113858597	5.00523370458224	2.95757834396404	1	4.58550443510276	2.4251339265684	6.15827188542658	3.39343949077461	6.56903997121616	6.82535702444363	4.88364019692927	4.67834447158362	3.27161259612261	6.85679523949488	3.60519470920861	2.42800747673072	-9.47456215171329	-2.36202245237906	3.93605803191352	-11.7259940221438	-3.38025816509416	0.242851303546888	6.53493639956308	13.4689345204637	1.18001231805303	-8.38102517263748	8.32226494156388	1.73738065728834	-1.40925088139824	1.88187534563373	3.41170526022796	-10.1819444322665	-8.37884663002346	-5.36436925612809	5.54771953374654	5.36754487368006	4.00844514311159	2.58968878682328	3.50906022425724	3.26922177189986
140	1.0907591053639	5.79774898642102	5.49777319558338	3.91541418961295	3.55570996371662	1	6.47624081721562	2.86379454807985	5.67619252392336	5.77484598232354	5.33644644762015	7	1.08117694533863	1.59459738583934	1.67913388623373	4.46281630962425	1.44396068143342	6.33050560363779	4.57270396420543	5.48822609977361	2.5177428277667	3.23028277375753	4.34206447963088	0.836396050689666	4.24020706247233	-9.10898822465788	-1.25353702791693	2.22252261793474	-0.928732301981126	-5.74255414442648	-0.222048488576196	7.44084413814966	7.44869962883816	0.557918163810671	-9.70599495367113	7.41803414866635	2.36439554770119	-3.40105534483427	-4.42303471881778	1.52257641158686	-4.71105100721985	-4.16718141368151	-9.12273982715913	3.08206775600665	3.36111571137153	2.94367090159087	-1.08640981405934	5.92196819237612	-7.4004790736393
141	2.48193789478447	3.87055637770315	2.99670452942463	6.51225975674391	3.01962133052173	1.43181562267135	5.06678157434745	1	1.36777775402587	7	1.0657149932105	6.85090596965695	1.57707574847428	3.46138322470532	1.7281386629509	5.47074143827879	1.02479622065485	6.58095863338496	3.47660169494569	1.39443660503477	4.81759844495018	3.86570128878488	6.0582683871227	6.7246065363913	3.9751140404364	-8.71085833847181	-1.65251282734699	7.10830045297278	-8.00838431195851	-0.426885943233183	-1.9700037602806	9.03364667723073	5.8154768156737	1.23646497579806	-7.01516619627736	8.19544738318655	-0.592519121320151	-3.66322776453756	-3.10160565676354	1.34694871146639	-9.54682113796714	-5.88882021490693	-4.8144046564684	0.234379768896404	3.14787109469774	-3.78706100751114	-7.08061769994919	3.11819277838693	2.76833603053418
142	3.49500566522763	1.2301975373695	1.68116099939364	4.72740816484117	1.93329524282593	5.64852189928835	4.30839293281889	2.84479994518736	1.71857993476156	5.24834451175584	5.0292424648764	1	5.29212376102698	2.90329689515726	1	3.21421271652827	3.30585168397716	5.64521079773894	3.45526993764144	1.71624090299703	3.48866425600946	1	5.11449585875445	0.658170321245251	2.3031786338157	-10.7033737572821	-1.89195315444436	6.09933151428763	-4.99741782439624	-2.15472516169911	0.936339285318147	4.22530084715202	7.0672652531311	2.22997815298201	-4.64762557765557	5.4132420403573	-0.00749341466650645	-6.23883587322873	-1.77394206250291	2.2670066325696	-5.63172042449988	-11.1060692032351	-0.371387867432902	7.58703964281115	1.56296818147173	-5.44035656343154	-1.0944012098901	2.76092954031978	-4.39263157605024
143	3.29986670635211	1.3029055014074	1.61568790680163	3.35966927011567	2.57252993864952	3.43889354759037	5.73596273162767	6.24054764672809	7	4.62222047397946	2.5548488707328	1	2.8532170800893	2.93205000597995	2.12713496854663	4.71008314591178	4.69615776977206	3.01284411770342	1.62013065216317	5.55360090218889	6.46097698399692	3.80094143130368	6.14870181125504	3.04626646413581	3.95916833778359	-10.3362308375655	-1.79535461054286	5.95316157838596	-5.34426549514304	-0.868878052053008	1.4408268418232	4.14544227037191	5.01211417912828	3.33663142645304	-7.29186506879275	5.10799962436342	-2.44861117122678	-7.42452035750567	-5.69981182899048	0.203729666078364	-6.93552356690581	-10.5554742421825	-4.27203700325009	3.7291853539392	7.61815088953628	1.77643448161897	1.54147679185057	3.13204522815231	-0.492065185138834
144	1	5.17725483127257	6.10004430180916	4.87638402602915	5.76121789060326	4.74276595886223	4.39510481595284	1.76546454444324	3.56602483898737	6.86818279041638	6.47577382908071	5.8418433826274	1	2.73145407723038	6.0673765652534	3.20808527209384	2.84723823509348	6.39544116714931	4.33200088691129	3.19560292927542	5.82241775630626	4.58064844817735	4.40845260795173	2.36377832743328	3.56563487344258	-8.79177076460611	-2.87241284432323	2.62074574361526	-1.16713970752339	-3.5153521811659	0.216353986653599	6.9905482209452	8.07196422241854	-0.739617311855923	-10.6445135962406	7.36301088434767	2.28358091038363	-3.39651370962726	-4.29396198452907	1.63076510764467	-4.34411906777648	-3.96260442368571	-8.78760379511258	1.63111731276962	4.5898008831502	-3.34368421745818	0.63249295076299	3.65013589851584	1.47606130873233
145	6.2950535602389	3.80024272018297	4.3157359154964	6.60883912300698	2.27622591744771	3.10570607113202	4.680815128913	2.38334572287819	3.3694635763162	4.36782859600874	5.51371841063313	4.60402110310544	1.52174572178105	1.85673931529821	4.18742078645323	5.10078174999252	1.48185361960908	4.81583102063488	3.14125778444127	1	2.76574474450181	1.86988825763608	5.46401321430881	8.77637269425227	4.0996666898236	-9.5804418593207	-5.02639144089677	8.0415755204255	-8.2007087399899	-1.29354792519025	2.64593582210477	10.2207470490512	13.9234336999897	0.249236481295006	-11.1526636528025	7.07165297929973	0.935004615533277	-3.52451484498715	-1.79354831577804	1.24485473858838	-9.50223327872851	-1.91863531929551	-7.76899505912338	7.67649285790357	5.50349119382305	-3.98004549296576	3.14260109183107	2.96948828505013	2.31733451747867
146	4.66077591313994	4.32726923877535	2.21587703987694	3.79963207059201	7	7	1	1.61121783662245	2.54277317110497	6.36951161977564	6.54177669840107	1.01986725166689	4.54791683892505	5.44162730682952	1.48267308449532	6.46487450182039	2.89181354335144	7	2.43479874892549	5.51011255097788	4.91180105982877	6.71307901094993	4.29144376452752	6.38490795785792	4.38628729900927	-5.16960876899641	-4.21672509139327	7.73405961813553	-8.77471925123917	1.29388993009226	0.609411315838762	6.41770287044721	6.65174753548775	-3.34025098954448	-5.65099472126885	7.06649298360805	-2.80591338006643	-7.00355246184108	-2.13055187503538	-0.895790360029066	-7.48766923712142	-8.49959915997659	-3.78797648357198	4.21917082607745	0.636721020672959	-4.37579758214879	5.32460472408628	0.834617421341044	0.346395479449601
147	6.75961311665265	5.97218432273528	5.74777440932547	5.17321669744027	3.61193408473105	4.39558809640477	6.59724921939672	2.72041503262698	4.43934028364538	7	2.49008936595764	1.15795080158301	2.90997154642171	1.68721030566948	2.92001346031214	7	3.8493145483194	3.8901790578229	3.38714638463003	3.39738142453947	5.61303741159892	4.48536693676445	7	4.56921906372887	-1.26551700584839	-9.30722498294249	-2.11506627613232	2.5272978954263	-8.757570218999	-3.89088224163293	0.0872579718889553	7.80763773221698	11.11464634334	2.78417382344745	-9.02458716216197	7.10890421527469	-0.396677647461714	-3.11965812900922	0.942141318870347	2.68070590771005	-8.1975664168697	-8.08661254171835	-5.35108387280014	-1.3883473637506	4.95982573376333	7.85749129125195	2.62457149473783	7.82481467721047	-0.590319045715479
148	5.39590203426047	3.17231617533545	2.05363197046993	4.406078209702	6.15291333114318	6.35028705407075	1.35683180397814	3.44651318607983	4.23381298459372	6.82436314652011	2.54484954747682	1.22441556448001	1	3.92675361688827	3.32962336184012	5.0512952525221	2.60771863118226	6.4398865426517	3.89174854819634	5.34025395195463	6.09206774837794	2.9166715453068	3.88513628903096	6.01794508433916	6.57576490063304	-5.52642493621647	-5.10693981217381	8.31750989026566	-8.5197924546039	1.59695730930374	1.55759376979923	5.79897564243344	5.69127596002747	-2.18567113338479	-3.87735831308357	7.32255057511582	-2.08552551441511	-8.18493384061885	-2.75708453068852	-0.256910695430379	-7.01094038433009	-7.62530463343039	-2.10554174227531	2.66020266777112	5.92223137766735	0.57225320501838	1.93553062566843	0.038570768899016	1.17703430581431
149	5.79790386973701	6.78516776184233	4.7818608669233	7	3.55754764111486	6.27593708248379	2.65891292348299	1	3.04850723883585	6.18278243018142	5.78551177028568	6.69587077318578	1.54539296861672	3.48814740821926	3.22896110162361	7	1.28750229525112	3.91853876156296	5.60543918478498	1.40437346709699	7	3.39317588995055	5.2193556188338	4.37797362171012	7.03915746306982	-5.73751739599781	-1.94391471201037	7.14213557435447	-8.72191260176615	0.960694445095937	0.991636972977564	7.20020934795586	12.9205401732654	-1.61059301427137	-9.21287726336598	3.10408511427872	-3.46463051244298	-3.80769143354532	-2.54765750136344	3.16710954129086	-8.56313393265377	-2.46921648315971	-7.55676107080295	4.24615165964658	-1.08377676807018	5.28111775437655	2.62425114830128	7.04919302990611	3.44852615090893
150	4.85017296911447	2.70577054271346	6.09917582022016	4.92701470740342	1.87556804820745	2.50654908313119	6.22065389779219	1	5.05960378391852	5.83124595663812	4.09379705241385	1.04263177182182	3.81305385590053	3.28980559605433	4.08085860942164	4.73446868638776	6.4007367078523	6.03420667283933	5.03582045755046	2.40944877287503	6.12105040290269	2.59509303213352	6.04089337709471	7.45911664488203	3.38244237919382	-10.4823891151418	-2.31366913700535	8.42416580270313	-4.97409989512898	-2.47156953593283	1.89846919756912	7.22357852792472	10.8303974952087	2.39702310020118	-10.6349751205966	3.12462975762177	1.00429606971572	-8.33076665592987	-3.72175121129189	1.45365907378605	-4.88131623457086	-3.31259900289837	-10.0290214532743	5.28025257866861	9.89704932919502	1.45902098885206	3.75774309875659	8.34689828034302	-5.4542825394662
151	7	6.5191668559556	6.014162420256	4.08866759964928	1	5.64380868880579	2.71886921940495	5.66380393798567	2.84018646662208	5.18186035921842	2.61720329241364	1.74516315064876	2.22311520560363	1.35305201782172	2.25632217852756	6.86473914412785	4.62375129067929	6.55048434852037	2.805093382595	1.46199519551236	1	1.57855263970264	6.23792403806973	6.98542803124823	3.9043558273542	-10.2340525752162	-5.76075027170136	4.59453273499161	-10.2199790659886	-3.84441228228973	2.58190623166772	5.68092388618675	14.485065771268	4.05824497171984	-11.0742145883411	6.4426687297941	1.56390043006623	-2.34312156097347	-1.44875300531012	-0.0110038406226418	-6.34650748805307	-8.28293473750509	-6.53012314311669	6.41236370247	4.17685654882066	1.08154124048691	6.54284009432165	4.69442667085149	2.74514564569377
152	4.0177467880923	3.15426535487028	5.85078138783472	3.8679220043148	2.28359738758877	4.1181980762008	5.50382039893027	1.82573775395509	1	5.48154799010039	1.81694503110226	4.53362785394225	2.60081156482139	2.1573867467579	2.18659096187417	5.89515820172493	6.21575489155289	6.73329680885896	3.50721547947193	6.53268999526881	6.21397020142554	1	5.91041139071005	2.70810812542597	2.02084325095948	-11.5670209658718	-4.53036745826278	8.11046949172404	-6.24268119236498	-2.21416216958336	1.06004804394054	5.30951987266479	14.7792485581845	1.48962607923717	-11.5384106135838	4.32527833559336	-0.203943357633008	-5.42882170990006	-4.93271316367924	2.60567572254397	-4.41776664379025	-4.84582403596338	-8.24454701817688	3.20891366296528	-1.41959129467746	-0.500901165686704	3.5368674846227	6.61909299103498	3.93116311745523
153	6.07656589985066	4.1118470530398	2.01295076408184	4.62975586715803	1.25453034746332	5.31137650399783	5.81073536201239	4.17431911605657	1.22509947324709	2.13380964376154	4.70554885101127	4.9542537119261	5.16190112617514	2.75348640268475	4.59641361875526	3.55716365385834	3.45652770873838	4.58904097932284	2.14935864975773	5.72799877106949	4.0171698009027	1.84491869105854	7	2.76797809173226	5.20286399009337	-10.5082329470195	-6.14728939805302	6.99489142218408	-6.44205502757873	1.63439556411434	0.807291287499277	6.17011461898383	6.26053299127332	3.28690447880215	-6.9030812843583	8.31250963464057	0.818685737098209	-2.80478787487166	-1.66222917419699	-0.241839065516114	-7.33769012021409	-6.08900506066769	-0.119680207101842	0.3488964828528	7.38164484541127	2.90731750833666	-2.0341379535303	3.14187512563773	0.0176320959628835
154	6.40340972295387	5.13061623170112	2.08373132364984	5.07661767810489	1	2.03794186067476	5.43753742558738	1.6577781085305	3.75955806537609	1.1971575548801	4.01916442234862	1.22411227043978	3.64854693838357	2.7160708676054	6.03564614238945	5.95681425289486	4.86220617044091	2.08925668356708	2.41713611825167	3.40589586169459	2.78327282917275	3.05937395734057	5.63868331311509	2.13788475434218	7.01488110022695	-12.6005506286762	-4.87038861234863	5.28449360679999	-6.49288911023254	3.08540184584622	1.52512898598441	5.29522251411526	4.7215559242497	2.04836089163331	-8.62311803250043	6.03627266532925	-0.303686846052776	-1.45959160191026	-2.41081036177709	-0.33033475595899	-8.09784074447437	-5.45752476894264	2.57016499560437	-0.417499967472139	5.66825815352904	10.6260940006786	-2.4528191134861	2.68526951859191	0.0474195964915495
155	6.9522046567477	4.04005953544683	4.05152714002149	4.20295760698295	1.24784650347632	5.85779730422406	4.21622913013079	1	2.47269967306915	2.8166707739459	6.02859584755921	1.52173974369583	6.05666381120509	1.78151545747486	1	5.9687615105961	2.26086321440111	6.78363637740608	3.5065567724182	2.18599724420349	6.29481620118733	2.92982650916939	4.58249024051398	5.25842454829794	6.18653308030307	-6.60523216790192	-7.47207414041844	4.68560548859805	-7.79147044705776	-2.58035712851101	-0.676114201609477	6.03270337042094	8.27275818285862	4.53225187597473	-10.4299891488731	7.20785227199842	0.667260204815375	-3.67526307079571	-2.14037208531939	0.3386140641544	-6.41353797349278	-4.57244147257543	-7.34370879342698	3.2661266281108	6.13029614796913	-1.19716535324717	2.01635716255211	6.7935221739948	-0.472234433493634
156	4.17079513734075	3.56271221594833	4.08638744705722	6.46911638937718	3.64648585931616	4.65919159056395	3.90976728730824	2.6878938296926	3.41006183716608	6.73646353313523	5.86947951681595	4.15197888336208	1	1.34142639284279	3.82409892818713	3.91482824391627	1.57290944465676	6.46243062213285	7	2.45082217538316	1	4.27972280739638	6.58398079907697	8.68223646783258	4.05488700952171	-10.3760563261842	-2.52430251792609	4.44860869327998	-7.35069435457769	-2.11232237600505	0.244567998760028	8.84940175940757	10.7409011508974	-1.40949947537084	-9.56938808675448	2.01743357971093	-1.55975618333482	-2.62454507263783	-3.42181869478041	0.273038332887042	-7.12194058076362	-4.09097248352973	-8.296760686385	1.88059734718168	3.48462585087487	-10.7886747735818	1.61913430997523	6.40475516043817	5.85170203640807
157	4.06729735286815	4.77867142161884	1.31633668504751	5.4307759495833	1.06397935899944	2.58310796107319	5.46126304860228	4.28643704130453	7	6.4388393298522	5.00309136697644	3.13974795022586	4.94706968682695	2.85983635401128	1	2.66632769582355	6.25446237353464	3.91176601328339	3.793004600768	5.22381443035771	6.24628666813544	3.07943106421512	4.94669533351217	7.19995914109546	5.53047299452063	-9.90147374650836	-4.00542639992473	6.03048587422058	-5.88448835814503	0.795974273187148	-1.28231235782113	4.71689439782381	4.73333828409612	2.13782745823206	-7.24928926375464	4.90848703032018	1.57348671571909	-2.35408791585208	1.45379213523516	-1.81557732577435	-7.3000090730643	-6.16623497828747	-0.827889260719777	-0.366325538359414	4.00773853412105	-5.00698785257266	0.816539126347339	5.1042018450314	4.15053356996101
158	4.12622511816518	6.57440088845278	4.61749432952638	3.75913565372125	3.20206975052929	5.54794887513337	4.92115230813237	5.10712214683093	1.44881930057056	6.01262156577994	2.68502842991862	2.44177884975782	1.97461444635623	4.34914313186809	2.35619670723482	7	5.65374499382529	5.92525280831534	1.32345627436111	4.71809131379746	4.05575906289938	1.120012664642	6.35582851437509	5.68961225760518	3.0857183040236	-10.5478439361666	2.78972562874427	5.60525624875942	-5.65280827543756	-1.20987498736647	-1.81344402829367	2.97174633789459	8.98031061412907	6.69222876478476	-8.57866078980153	6.04962087372323	-1.32216062788375	-4.47883969306979	-5.57964928838245	1.0666555397353	-8.45069703456752	-6.02923505127094	-3.68900877738881	-0.842491843801472	0.042702788934159	-2.88900911350519	2.82254769708205	4.75726816670032	-2.86667947774221
159	5.42830107429817	5.20010045591924	3.77547112586226	1.92379278378636	2.19326045236488	5.32603896862868	4.498129428123	2.84761971251025	1.55621734050304	4.13602930313589	4.18234879693895	1	1.93174246640185	2.23794277402065	1	3.68122525053494	4.56830427396421	6.15159120710618	2.16639295291485	1.2108949958672	3.53051831020802	2.50482719243541	1.49100963010679	6.30352158501529	1.91433587819449	-12.28858907247	-2.9161545654698	3.67687790694643	-10.5218598085087	-1.28067999388498	-2.88884921469612	8.03602640970275	13.2516802781324	2.2282178077382	-8.13984975613398	4.04289387989157	0.59588617130134	-5.46494933481027	0.854084262185625	3.42735944527378	-9.94819759160034	-8.11073879337499	-5.70334332858682	3.55618659014922	7.79800831323227	0.257856014022943	6.92257906428053	4.52261995847169	1.83234640669744
160	5.32826324614112	6.83139765866521	5.38960254659245	3.41469322551956	2.6651209440672	3.50832372408535	4.86911784234288	1	1.7317188646852	6.96949696561013	4.30038694882994	1.31756039883245	2.36179640673045	2.11288403812512	3.29642427490083	2.40423628149417	4.96297387567333	5.94009075849732	2.86918914150522	4.9261064477114	2.06887573880891	1	1.03855703777125	3.48844617291288	2.02546724335644	-11.9936786841571	-1.81990659854766	3.10178663009499	-9.96439977730479	-2.97222519205322	-1.82009122872051	6.67548061764344	12.6694225157767	5.76215237255997	-7.17025437652236	6.45755609579013	0.910368320253083	-4.15035836543583	-2.65463732177551	-0.895348445772962	-10.0546040173401	-8.65101879322439	-5.9507297292443	5.0344655364987	3.58857517730488	0.270986879429145	0.25208902208853	2.59431777331839	6.79530817024718
161	5.77198961281138	6.38468748380177	5.1100599619863	4.91890281008828	1	1	4.521977753853	5.60136945197153	3.76413185970099	1	7	1.72506661720412	1.88351770017738	2.10783810071591	2.0671574310329	4.00170581465879	4.96323870940125	7	1	4.02655329839442	4.88409306157506	3.29466991153824	5.10000790086395	5.41771464474199	6.83933506773121	-7.99964926510812	-8.08727400201981	3.28342542508317	-6.53164044389039	-2.92137918397019	-0.453724530210797	4.86119195822405	9.70757039252098	2.53503848661036	-11.6176849862321	7.96912543203324	0.789520472258619	-3.37609946508767	-3.5075055327941	-0.578158445243779	-7.59773714471474	-3.66391080936042	-7.36079859880625	0.483889551740165	3.90959690149288	-2.15262698805972	0.148832007521454	1.05864621850404	3.92427280631738
162	5.17853148864329	4.8964452797927	3.68817382835159	7	1.27580513594342	1.60685557587121	6.3645474821581	3.04728290651835	5.42705239351844	5.60463642764864	4.70587882437039	4.34075289990732	1.8320414666579	6.82531814411933	7	7	6.30258231217008	5.95184686941813	4.67117528220385	1.1562309380762	3.54062952936076	2.71083249477457	6.91545988834423	3.77503400373929	5.44545222318916	-6.97642181995474	-6.8198725925944	2.7782454951747	-9.28404199410172	-3.89077834396777	-2.68943725812817	6.7313554749763	10.2889724945338	3.30500181486794	-10.133611674516	6.63906076891082	0.654133191127376	-2.6109437366999	-2.78369855233451	0.424736470563	-8.94784528712507	-2.63525813309478	-8.53140460760509	0.0358476894622391	1.40688292474187	-1.1227460555604	5.17657246080751	6.28308483717842	1.30328178822106
163	5.77407551038943	6.84362635574108	4.34806878690936	6.07936758735972	1.90847771939249	1	2.81753898376093	1.85691677838875	1.1098785533838	5.94321053587957	3.88549708637412	2.21535653520115	1	4.46365819033254	6.50881567228775	2.40430646156418	1.85582877193251	7	4.59450376499528	3.57308529742399	5.73174796871987	2.50822593442137	6.96170523835674	5.17755804215947	1.02618539622207	-8.45338341917501	-1.57044891956007	2.35752561361521	-8.58376519894337	-3.09038514180234	0.553191937894003	6.00007835450664	12.2260415972439	3.5003036116907	-10.2573328141131	6.92209960660885	-0.435425386807483	-0.873169330330088	-1.18327912278478	3.07363538756501	-6.89420341266341	-8.67204270219643	-9.382495479743	3.44546859787608	5.43560497078952	-7.49809777802595	1.8235968393435	0.629746149132955	2.14933379209245
164	4.26083557068905	5.95979158660439	6.45199062966017	4.18922489629175	3.12223771522976	6.29570424818195	6.03425815205887	1	7	7	5.22241945900627	2.82935218264348	2.3239775867126	2.60658985671734	3.78593847538491	6.27519510839503	3.06717533666664	1.28100771887748	2.83040499448191	1.76222791190811	4.85081090495815	2.72533128889185	6.78623503913044	6.31820244020604	1.50173218115694	-11.649639138778	0.682750353283095	2.47248810120803	-4.25977041596274	-0.196987216986101	0.641281604718788	4.72800398141605	3.05348284387711	2.82350763575651	-8.89117970452349	11.2930534614393	2.48451660908136	-3.613484654801	-3.13535056726643	5.06436662470561	-8.58748038601285	-7.7081383870128	-5.87472145967893	2.13289132081983	7.0630749202589	-7.78400384401712	1.82444023978296	5.90977484195378	6.80655181861194
165	6.10801121578997	1.2566825164152	1.87300615782912	3.76774180272769	3.23816498147615	2.93170591750546	6.11866766117681	2.23157651953498	3.80402719486352	1	5.20946560318349	1.65734038574117	5.62163523836523	5.76379782106333	4.13188460456106	7	3.16616017714109	1.60324813056981	3.203363488687	6.00547142000669	2.64049794654102	6.25783533398888	6.72550088780759	0.18488798414968	4.64236176508359	-13.1219412883162	-1.02024679137801	5.35973336639575	-5.40799388420502	-2.2390474611678	-0.305010990173735	5.86215584173252	6.9691119984691	2.50004465048264	-5.49492033404066	8.13296792040678	-2.24840863294852	-5.60822737556723	-3.39424639913924	3.46901565180332	-8.2576598706983	-10.4027625561662	-4.03069716804181	-0.472815328980178	7.55833169157839	4.95832657734911	-0.239124113324908	2.53372830362355	5.04873842318321
166	7	4.92966599725285	2.60653666670861	4.77684956742216	1	2.81980422521503	4.09120268013075	2.40987962280252	1.73779506165156	4.05214534774216	3.19107798305224	5.23743944290724	5.26481846903964	3.07588871163619	4.38786296930937	6.77850277293691	2.78099450741313	6.1077041546852	1.83111553476531	6.48580065205344	3.36465569326394	2.71855299408077	5.09047781844104	3.96339040321266	5.29269032551192	-11.7079080504664	-5.55722830441046	8.44329984689737	-6.12058763454126	3.39048659414655	-1.90040538805313	4.86579948827028	5.74683923103471	2.20525099937365	-9.16896027394114	6.65458466362548	0.158087077921678	-3.31501681931385	-2.51051107295322	-1.58835035138707	-5.85997406698226	-6.18709565543718	0.169227615799726	-0.415486047314932	2.82497238558354	-3.62521661477156	1.27947522770007	7.63329117489791	-8.31236369774642
167	4.15033385922632	6.11692725119518	1	4.88139402201389	1.69133565754404	4.82555112589498	4.67539425293052	1	2.92862776379411	3.41485998461785	2.47104631406881	1.54041548630872	1.27229918385971	3.3979280821666	4.67921663618533	5.8571171364269	2.23502527351264	3.2080004449703	5.58840573381789	1.17426926076473	6.41319516157541	2.0530749730103	2.43835965548525	4.69992202599855	8.35017713457542	-10.1614420873566	-5.8404134062452	7.99263503346883	-8.59658348580968	1.04303825762319	-1.47613001512528	4.51343187561921	5.95278622048488	1.5443560790632	-7.33293412561609	5.99204194188788	1.12782096356454	-3.74779302347588	0.579978757642268	-0.993140424598536	-9.01639923101878	-5.85339531367856	0.0966863385458433	2.2998215455457	2.74756214445119	1.48664066255253	2.01571574622263	4.5817130330124	2.62412902688173
168	6.84655456702232	6.9491361077662	6.87387573220507	3.72565040871649	1.0271142565998	5.9499382537038	4.97601608916848	6.16849019133574	3.15849724703417	5.12155864525342	4.09444486933726	1	2.58176147672372	2.10321949678669	3.34993824743463	6.37670024120718	6.86869818977459	6.7397043800167	2.78582465401235	1	1.34601685004509	2.74750212191526	6.79189140010609	6.50282264713826	4.97621130528653	-10.9808950804105	-6.15108167180397	4.51984143441481	-9.66287908778552	-3.47496616852307	3.43747258968757	5.06204607890656	14.9489244666701	3.60071207452765	-11.5194142878359	7.39912516504808	0.866928917110849	-1.59604396018359	-2.76929550167676	-0.323850510413138	-6.86945295178449	-7.85702143093269	-5.09734699461274	5.43565074609261	3.17800043552728	1.27579812866571	5.68479469023677	5.07512094000061	1.31242945203192
169	6.56351562066551	3.96504251654012	4.33155040893682	5.82029876980236	2.10126753579917	6.92520070174656	6.23093083208638	1	1.51319009412497	7	1	6.78141384033116	3.48189514543789	1.7011952232771	1.86858183797407	7	1	5.13509151765043	3.66213026240128	1.07327039973612	4.24523183259991	1.93880549934942	5.19046168337811	7.79744178204172	1.36346501629109	-9.35916791777657	-2.33298265033709	8.30109775604421	-7.59990382508293	-3.04351677693324	2.10791201604704	8.74788863085365	13.8025525669018	-0.515040815696194	-11.7875281785215	6.68852339496736	1.86391085337363	-4.45309939692354	-1.92971873225496	0.781393637970738	-10.2611037657115	-1.83488104410296	-9.87784039102656	0.869744881128675	-8.65062109195448	-2.44540905265028	4.74429278612611	2.82524807016161	-3.45706369087144
170	4.17505296562786	5.6296991470443	5.85689001206753	4.14223705895346	2.52050200819435	2.09378893983385	6.45379713694942	3.56431035712142	6.10800473780679	5.77002732023576	1.99647412009301	2.66763702672582	2.70006671817674	3.06617326392752	1.2571434374349	4.0603986337328	6.76785318430402	5.93027959120972	7	1.66979631403121	5.39457364949013	3.32934777501995	2.30469731090665	6.28447182858124	2.97593148461113	-10.6707770786286	1.05103291056446	3.07591600262631	-4.25940547044764	-0.016898047332431	0.265524769329876	5.95227920973951	1.04404717725896	3.35855084284478	-8.21777038238988	12.2214640115576	1.98320103412329	-3.1804774022171	-3.03755505427234	4.88250570864729	-8.73523164504675	-8.29773832530859	-4.02691976674175	4.5264972870919	4.56167306158885	-6.63066521160721	-3.95440208635263	3.88380453122766	3.1786850154993
171	4.03805357597112	4.952493408511	2.21557583491949	5.79979530132393	1.43435807511711	1	5.10374657815024	4.41605754241922	7	4.39835425495661	3.33200611927491	3.63445380790837	6.13158795260829	1	2.05938558442547	2.18144236869012	1.76443891600516	5.13218230766242	4.13130052523781	5.51494341064788	5.99132659091818	1	6.36917322557923	7.41865335917301	6.12137232466679	-10.7016287957307	-4.02201172551529	6.57588537999776	-6.29622593105451	1.05250557273323	-1.39698025329613	5.62457580672902	4.78563240829133	2.91370123304446	-6.36733792653612	4.96047574640132	1.41093783972567	-2.62430024001299	0.84420852696451	-1.14141781013151	-7.30430633259863	-5.24762845958629	-1.90510115467909	-0.241947234647308	3.93916875332531	-4.60101960413097	0.644269938532507	6.40639911095702	2.23308338572723
172	5.53223071541029	4.13652849717623	4.89804118749038	6.59471830675905	1.26382464203287	5.79448569248475	1.65150399384247	1	1.19158198565347	6.84541505561368	1.10498055241838	7	1	1.72036190601794	4.04437743219784	5.6176999721667	1.76707868205656	3.95427825858114	3.84765780793122	1.21577424087715	5.58741686539723	1.52939243548521	5.94968564287041	7.74298481487871	1.40046604950865	-9.09121348984471	-1.6714915039955	9.0982060495884	-6.84049453003837	-3.5431966055322	0.867415459047934	8.44248506181793	13.4534276815038	-0.883744634131927	-11.7431898220474	7.25511679001961	2.67795462822845	-5.67212122729813	-3.26880297572513	2.81414448909998	-10.1189616654159	-1.57710655062143	-8.79287827659073	0.568956391085936	-8.06913189671085	-5.11941579419293	-6.50442222171808	2.19750833438331	1.41268225052255
173	6.94297530460414	2.15764789965475	2.4695208070029	4.63950705473175	2.91262409347557	6.15771984776925	1.56906891224254	1.38796508437173	2.20609242276611	6.49713336070593	6.55812828334639	1	2.67903617267862	7	4.34952780908421	5.22674513525762	3.9505158352152	2.66031956273421	2.85471197261099	4.72863614365579	2.18433070198239	1.32225964134553	1.09551141360408	-0.139681784065216	3.91898109942862	-12.3495592972379	-0.771752779464365	6.5240919271789	-5.3800939859807	-2.67823039530475	3.56934916150389	5.19418337313109	6.97933466272543	2.46556926698144	-6.66328155884373	7.52951945080507	-2.00045676564895	-4.35629273110036	-3.72084758790639	2.51251597400844	-6.43036854926	-9.16293616975326	-4.17474494919839	7.25231834563503	5.08142762265987	4.15070848401484	-0.108501899063538	2.45294426418421	3.08811654125792
174	2.94757124995633	5.64342942626532	6.35316825713828	4.85630763133227	2.94856882873775	6.03096786777168	7	2.85802086807612	6.35404410807645	6.9450889132798	3.20099948801341	1.73577105592768	1.41358723898017	3.12925878198366	2.07527026579272	5.68065903935209	5.02302747233556	7	3.87427247750414	4.77991149204849	6.42006282290951	1	6.67350738007634	6.18389365257458	2.63152628610321	-11.0772073096397	0.387841093560925	1.8177282914366	-4.43714394214451	-0.629928752109534	1.6857983905823	5.52721156947096	2.45992119367624	2.77948818589827	-9.06393952652727	12.3641938368004	2.74028754511561	-3.19594545770165	-3.90987683112016	4.23813844760623	-8.29394282370133	-6.42612841702415	-4.37725745802549	5.15409589965184	7.83583463410779	11.7915670442495	0.509091339340521	5.67168230556972	7.02379782029222
175	6.9669023136501	4.29532299292665	5.1321089880973	6.25498814134807	2.34750155569907	5.48056243804068	6.62776154687908	1.58080831694901	1.80664223139467	5.10427151011943	3.09898329479228	2.03005516047262	1	3.3457709119572	4.33785235647207	5.40291189719388	1	5.90165609923149	2.69075355347351	6.64796518642076	1.79143722280127	2.21521681941833	3.85075491137573	9.35349483048568	3.38089913614988	-10.3727262553231	-5.64282731581736	7.72450556832924	-8.80052882171833	-2.20175673877514	2.10702547504608	9.00137762873365	13.1046956981611	0.0627068410954575	-10.357293643326	8.20706940388258	0.367350782373624	-3.80559675758964	-2.03768072852312	1.0355748353011	-8.55418019307731	-1.00140562386081	-8.78023450427533	2.51978942263086	10.4702173150451	-5.18732622418889	2.93514629965472	1.63197528041328	0.448003926143663
176	1.09544194402509	6.83967586076418	6.52842019293739	2.84753443516625	1	4.25893324525726	4.09555260237887	6.18209130486047	5.08900561345666	3.98072261475046	3.5528663289867	1	5.02216661321876	5.11980257496025	6.57427145342277	5.54493371047671	2.02899363769082	6.81962216371998	2.88207692987492	5.25859055823621	6.80878636612942	1.44077044038231	5.86245101116267	5.48524958411522	5.21957285866028	-11.3256834761801	-4.6831979154519	2.69695758941736	-11.920668562183	-3.62382184750112	-1.21464994493463	5.17396747140976	10.7426551023107	4.67294344973102	-7.91492599223192	4.50029377841012	3.44141406380447	-5.33418982859161	-4.10275824368924	-0.155971475691206	-11.1583147080348	-6.79466326963135	-7.47757896812634	0.0856767274238212	2.41521836936503	-0.0793880755955199	-5.29100546639703	-0.0266579206925497	1.2820160156835
177	4.41776025363914	4.25440445936963	1.36428123024066	4.65507318639284	7	6.32920033673403	1	2.92434194819758	3.21232215897072	4.99788619235208	2.66289239913977	1	1.51482978336012	3.83416186198123	2.18005150062035	6.44452930287386	2.52417422158226	4.98800615899351	3.29981419334734	5.04704958594384	5.2612194392004	5.57476382417183	3.04119169847458	6.57254588571989	4.77984304374872	-3.67844259222306	-5.41265750842572	8.36463263395694	-8.28506792932588	1.08207063962652	2.07232554489629	5.0130083353741	5.72179449809339	-2.10630926911536	-4.33458770399131	7.97520264635877	-1.96196415929227	-7.20404149295953	-1.97448488416998	-1.03564782158693	-6.92340146941166	-8.12484784053011	-2.72128404651872	3.90275286097282	0.523353135228588	1.41867779820874	1.80989524047642	3.44988027838757	0.529810285458947
178	7	4.94965119291867	6.47386190077542	3.14657443581708	2.14587357684453	4.97832133008495	5.3414015500784	6.17459302979851	4.90631894456208	5.34202931408564	3.28553280932209	4.14381982321157	6.06320944690498	3.34910354400481	4.88392002156091	4.95013813889407	6.90424365698927	4.65553916969875	2.25619636118093	3.68547239623357	4.09041684715426	2.1169439219528	5.99826879625438	7.74944817976259	5.74974490118396	-11.9608997718901	-4.9155667190186	10.204480071572	-6.86759202420464	-4.04851449328759	2.42159959909798	6.7234735409145	10.9549953407785	2.4893345226427	-6.62201301306279	6.30480417597009	1.1082397786215	-0.616183922639312	-3.10909324242217	2.3902240483939	-7.87681241938897	-3.26065444736267	-9.99177268518761	-1.63821896300942	-0.35291914410972	-3.61061878264315	0.743288919692944	5.9149632088724	6.25995651003843
179	7	4.77945556333428	3.19951583602507	5.58521820065256	1	6.70542442646466	5.0338051495262	1	2.36562840725639	2.4063693830889	6.01425786958325	1	5.78161292708382	1.75948718777379	2.12021626238762	6.02259299210684	3.17446803882651	6.3636003387036	2.9220624469557	2.17210875354793	6.92664971450928	1.62384085135402	6.13129434166051	4.97223414229559	6.77726746706888	-7.25683082886758	-7.59869811867422	5.82920186341605	-7.92729905735905	-2.89343560606768	-1.18816268127703	6.34915483016649	7.85729141798687	4.08658889872383	-10.6014312210613	7.81049310904455	-0.372097851197527	-3.35713667124775	-2.29535224776279	0.0626975788119709	-7.19901325084253	-4.62948266457358	-7.93423845108442	1.94675823116073	6.69892581303268	-5.08536041003555	-6.97544800958302	4.31405867537885	-5.24873699012448
180	1.6174520636903	6.05256767815987	5.82440312037669	3.78924142736017	1.35740885476615	3.46216586189955	3.91531522972275	4.66652064599826	2.07792528330396	1.65292088606431	4.1608938784246	6.78644836815212	3.60047755179448	2.57631933060385	1.85567146941519	6.63899786622969	5.95047778661668	7	3.03810560004277	1.68800661564636	4.12811958664349	1.24380624729039	6.64916179294526	5.17043642859837	4.51757567461408	-12.824861442264	-3.10340809159104	1.36994504674601	-9.13052427903656	-4.12671590221328	-1.45474468314783	8.50722792183469	7.99399876204146	5.37595470834911	-8.9703826097683	4.95858079506632	0.556132749067522	-6.08951477733349	-2.07659228922765	1.10306702536335	-11.6878192608858	-6.81519673901772	-7.55459746106109	1.45469070022087	2.67751472384953	-1.42578782236443	5.8757968101215	0.792387703127544	3.24211518633714
181	4.79310084061552	7	1.30411247406605	3.66417591669338	1	5.84910245180988	4.03759648803862	1.47883754084608	2.38688243628061	6.4803359177992	2.35856306680901	1	1	3.59218958133589	6.29740999324371	7	1.79068373029045	4.53725788816967	5.09859810436824	3.04965184226663	7	1.88440007758054	1.65170987832761	4.29099564939322	8.35848707626905	-10.8824964319539	-5.18906624413937	6.8458892403142	-8.3740011000393	1.96488786110212	-1.46458833854388	3.4388582005661	6.63464880839433	1.51826590592827	-7.20137120932538	5.4805180154341	1.64730866373863	-3.48851392348656	-0.365547300281234	-1.25839213575216	-8.27515059527523	-4.6493715932141	0.511206834010521	2.35449003035643	7.94831718374133	0.986377076440912	0.694454724969142	3.76743829955511	1.50215460584577
182	5.4777496139191	4.09998254517512	4.26401620282361	6.04940560757381	1.01103499141695	1	6.79021182826055	6.48745555180018	1.30333616285534	2.45261266799876	4.3879800107938	5.68004556797201	3.1837727023568	1.19591244325839	6.4067018594329	5.25752733202046	3.99141560884305	6.68631545364201	2.2042084383602	1	4.63638662996555	3.24120316265643	7	5.64825855511063	7.67835910910141	-6.20564028511347	-3.09576722116722	10.066738789543	-7.43424253100494	2.06538539600095	1.6997077474573	6.79030646308851	7.65710795086537	-1.19923856510201	-7.65815228849314	4.82248491139252	1.55707327881952	-4.27474532886917	-2.48802245325226	-0.952413635701827	-10.3966033810084	-10.9734649341442	-2.34175462295218	0.00132556338971623	-0.256675384784521	-0.251844500908945	-1.62831818364484	9.09799796144731	-7.63078062531092
183	3.51742338591738	4.42667502132778	1.13680063209974	6.46386772596751	3.54143903325544	3.16746761168639	5.05374351508629	1	1.72351992069082	3.94299690673068	3.93185070982778	7	1.31165169597986	2.45104071188743	5.83559307315518	6.38057658774951	5.42311816175121	7	3.74879726520394	5.8315220463416	3.47303335578043	5.34101327508684	4.69811671886271	5.56843637889167	3.38121363389886	-8.51169507151787	-4.17135515628023	7.46201505713732	-7.79931079630691	-0.558618164243011	-2.52183704443204	8.77995081822542	7.60782857574104	2.519444201004	-6.01502650670485	7.2102562377928	0.873468886049724	-5.65524900183059	-2.189432301544	1.2978821214541	-8.12770969211509	-6.08595107661685	-3.48525355030483	1.06126895658408	-4.15444260456633	10.1500384068901	0.668511164971184	0.377120725702271	-7.92525375935257
184	5.87609769388625	4.77414560035944	6.07988144511706	4.93027519751135	3.83338709923207	1.28213544889447	5.87091814746963	1.02502344789534	2.62218607011694	5.58482890802274	5.28515480037534	2.24702683288634	5.25281500879077	1	1	5.65134533898041	4.34245640367637	4.70175496825651	6.61421040987324	1.43908981891232	5.24903450464305	2.91419325699023	3.44066971680046	5.268159816457	3.72273397537099	-10.0907542423778	0.836152845030769	3.68531524874881	-4.80262229379496	-0.262309894798952	0.392535529641073	5.98937092614293	2.64504018702504	2.48297450594953	-9.69212203396972	12.9157065884516	2.8277235972639	-5.12713193284927	-3.27772640410459	4.25948302315297	-7.7566225798803	-6.78236441047759	-5.55864453426843	3.34571203535217	4.14170276958516	-6.56092668020647	6.17092477969452	5.88205983784064	1.51074128924027
185	1	6.75210895995827	4.63893277935594	7	7	3.83140638436858	5.93345764501509	2.25471235331419	1.23420096986771	2.93436507695903	7	5.7083236814948	5.84740982001284	1	1.48907448840751	2.27265144486411	1	6.9858384845143	1	6.00154819363118	3.74547912374258	1.27136273488956	4.02080101721437	1.81703878598394	4.75992881231996	-8.57484583624584	1.52462504919456	3.21293708142124	-0.120385736054041	-3.68720123608538	-0.602451416397378	3.75417515382117	9.9858541941183	0.990553425363268	-8.97537921133408	8.79334528178037	-1.09070631430349	-2.79421111448506	-3.8035288531418	1.51534253891308	-5.01059862579634	-4.65817813981763	-8.03232670189751	2.48873649707084	4.37404623915302	-0.989545092925597	-1.9473900830038	5.89995731715483	-6.24294551265251
186	5.15404763743221	4.5738726330014	4.28369677328275	6.24019472123963	1.50556082817209	1.2841628284085	6.78160255398544	5.57637295205749	1.26264512039547	1.81208284396132	4.21069117241954	5.61097558020116	2.87549035500517	2.728750390403	6.99232571215121	5.3752708468213	3.78783953060895	7	1.97504530976537	1	3.95748840279313	3.13076856860782	5.23433771430323	6.07914772530076	8.63731196798446	-7.48704164888231	-2.58957748307778	10.8653204736923	-7.3246693743292	2.23809054904225	2.22840781127639	5.9541620142646	7.51734109191021	-1.29758588908069	-7.04045253475918	4.36859454429484	0.783993576516174	-5.730810081343	-2.45428858348928	-0.808476183074755	-10.6271583286021	-11.2772971347792	-3.39024109943193	2.1434411258891	-0.340652912500091	-0.197238691560267	-0.262911931515937	9.80715194312833	-6.83918114912107
[truncated: 74 more columns]
