# Supplementary material for: How Are Mate Preferences Linked with Actual Mate Selection? Tests of Mate Preference Integration Algorithms Using Computer Simulations and Actual Mating Couples
Source: PLoS One. 2016 Jun 8;11(6):e0156078. doi: 10.1371/journal.pone.0156078 (PMC4898694; doi:10.1371/journal.pone.0156078)
Supplement: S3 Data — Long-term couple and agent-based model data analyzed in Study 4. (ZIP) [file pone.0156078.s003.zip › S11/Euclidean Model Data/Euclidean Couple Population 11192015 0025.csv]

	trait1	trait2	trait3	trait4	trait5	trait6	trait7	trait8	trait9	trait10	trait11	trait12	trait13	trait14	trait15	trait16	trait17	trait18	trait19	trait20	trait21	trait22	trait23	preference1	preference2	preference3	preference4	preference5	preference6	preference7	preference8	preference9	preference10	preference11	preference12	preference13	preference14	preference15	preference16	preference17	preference18	preference19	preference20	preference21	preference22	preference23	preference24	preference25	preference26
1	1.62864775083349	3.0728333028832	6.65985795697266	4.35348513159501	6.95836892236637	2.16536567407647	7	3.96286441981187	6.95283142763785	5.49811290356529	2.90919404026057	4.80492905882599	2.39188718408181	6.73566246911027	1.62230032154753	3.53059301110664	2.84161540011461	1	6.61836162395671	7	2.03507694793238	7	5.17836634231784	3.13642405164089	3.10816516761457	-8.87356362924138	9.69655718291975	6.2202084773991	9.68151035455515	-5.40257391709102	4.79026524673162	1.9977855537594	-8.34956220263411	-2.45380864812526	-14.884721087437	3.25583218356791	-6.31811283548176	-2.34181475351202	-0.206414863796105	2.87045571147982	3.71153157806037	-1.90729875015806	-2.96189500282182	2.78317809891045	0.364386499987584	3.77246224478846	0.694017198720519	6.39063310311008	0.217777849699115
2	6.13202828025517	6.90497364280854	1.94271958768931	3.4608017901608	7	2.08718511770427	1.21390879553864	4.92392663631935	5.62560868283217	5.41061576298238	3.72543739730166	1	6.25249509439813	2.62500881122576	4.71221697517875	2.42320701806361	1.24320011469592	3.650726219418	6.02799559370076	6.69331544258499	1.45546530214347	4.82371858735964	2.83631243636288	7.00646122661002	6.16812917219503	-8.47448188692792	10.4323873407767	4.16212247700279	5.76026862216812	-2.46628788200183	0.778263033806767	7.62173262095296	-10.5290412168497	-3.15352414295812	-12.2343180351671	4.19850601566906	-4.92100253000983	-3.90072981430613	3.61523889465643	2.16158060147785	9.72188231907549	7.18359811502992	-2.81615572415587	-0.324885081556508	8.13158249227759	4.09909835197333	0.180867084403888	7.1377761924151	6.10172976382512
3	6.10064951759781	5.16821767652423	2.63080563494611	4.90415763436152	7	4.81242132250372	5.75063519647751	3.66662369278429	4.93975556703609	4.49068410731038	4.15986611603788	5.06082427600175	2.70779392756095	3.27376571252255	6.26352671373199	4.63857651059037	1.38373210661803	1.84555672465262	3.53103265313421	4.10128782240025	3.77662354662154	1.72733688320873	4.13297679418556	5.50583088235797	2.46818213299615	-4.30646549143272	8.72233871932858	2.01761716909278	6.55621862015109	-4.48750902546582	3.95407603690153	4.33057840619635	-5.88396842538656	-1.84687991914199	1.20440251603613	6.45612179988778	-0.421177332154595	-6.27959065501319	1.50456804801375	2.52600394533767	13.9096024261996	0.832427134526004	0.944853175183962	3.96350276278127	-2.8019409857325	8.41339794023304	-9.72872428097154	6.55513188146672	-3.39791761677356
4	6.63106273817586	3.3456962186454	1.80287590059435	4.48746963315882	5.85121657188136	3.35264253672138	3.19765931529786	3.6042884914818	6.01542972229461	6.21036332278716	2.17900804212764	3.92921845001342	3.62023000597661	2.61026909179218	4.4966599757303	3.16854015328527	1.52129311961911	3.33375454276521	7	7	1.56120160818899	3.86259579546713	4.33226748737497	7.16615563802768	0.645585125017764	-5.15872663741791	8.63462278544794	1.31811750139158	6.86801690157689	-4.13887326011642	3.75271952070962	2.85574789903998	-6.49200649510468	-0.409661272172556	0.838283943143247	6.17090261633925	0.0520808444349151	-6.38848249832338	1.72519630411152	3.04603313018527	13.0456558299353	-0.277685060688261	0.634220429238857	-1.38280709738546	-0.613320364435362	0.326470209767894	-4.12950246921208	0.422431739238798	-7.31716324143943
5	2.21604620591926	4.32411724791281	7	4.59970314845699	6.58502900720076	5.26196848458251	1.52028732254144	4.69807578152078	7	1.43484808662201	2.19042648680555	4.90397113643839	1.70706167566389	5.93008789471746	4.83507760618009	5.09605282867478	2.45462054809616	1	5.73031663978461	5.56974686189128	1	4.74897582695425	4.38218501809703	3.32665312484409	2.21524514364085	-8.07884149780651	8.44267171550662	5.07640720351486	8.00209567002623	-6.72681236689242	5.91477515640707	2.7987157613536	-7.77238664569286	-2.10583668875219	-14.7883062557807	5.02919746339844	-6.16270521445324	-4.70774573299896	-0.829355299273581	3.23041052516144	3.28970325666494	-0.621845873502283	-3.78122326408733	2.8990033749201	-0.289430305945525	-3.25213091149742	-1.63532236032718	1.69761496169875	0.186449535301399
6	1.93776854383372	2.62677443635075	6.91512100951106	5.22558202182781	6.70530152180101	1.14723165193124	6.72569342829939	6.54745435274008	6.72446244967305	4.4869643792549	2.4124126056251	3.53127417550443	1.12507011146693	6.80772536912809	3.93548044885272	5.23294433709646	4.42908597673352	2.51334308973506	6.67350251400366	5.25343595220054	3.27462284267122	3.17985747870744	5.19997282919942	3.88502244641329	3.42750745016627	-8.03556520665988	8.12002923349088	3.78285304206458	8.32628118143969	-5.68289054853205	5.99381540394887	2.4698016016415	-7.24871950116973	-2.46494723521628	-15.5431505527465	3.64670887654453	-6.01803025086997	-3.94714158703076	-0.925333258267029	4.34490321849606	4.35690355817247	-1.875428285046	-3.92048658763214	4.26309651174989	1.69303027489256	3.43737867591561	-1.51273508901357	3.56141061818447	-6.15868782721491
7	3.00552689042006	3.69143446962275	6.48032816569003	4.74949602308649	7	1.02895999296416	6.69902023375906	7	6.08393229526381	4.23961193602486	3.42349848423703	3.51173309432703	1.48535930599807	7	5.69936889646382	7	1.97536196967411	2.33097142477045	6.85804754402859	6.46361553109641	1.69406724110306	5.67306829794205	5.97833941967537	4.43981539785649	3.00704437838831	-7.08779802682039	8.98608035587833	4.43025544543726	8.45702965602779	-6.04639713656867	6.52262763060462	1.97236910862058	-8.16962685753776	-2.74300145767644	-15.6202794385304	3.31492040472373	-5.42630859282044	-3.28342831748028	-1.19287886452493	4.4455579169146	3.75935452572149	-2.28420575347958	-3.71880844601205	2.95831174983356	3.05198876203177	7.98240358801415	-3.27390851139742	4.14960864547049	1.06987008565966
8	4.49909822459098	3.35143662803007	5.13084927391578	5.5116932009507	5.15224192549108	2.983790018906	2.4403836647718	3.26710688164511	5.75713300450856	6.73658549926478	4.20496046567762	1.89761512832187	3.18970611974306	5.36232496684266	4.93753292004566	6.84258894472261	1	1	1.54298788029011	5.27638768973391	2.9933225580461	6.64901849638565	6.53611272771979	4.90615911005075	1.84352252175034	-7.15601022814351	9.02357657938713	8.02654488358118	8.19490152443585	-5.63331982410931	3.59727749604969	0.995642998486546	-10.0865225466817	-3.41400442002233	-16.038418108218	4.44798649722858	-7.14339104523329	-5.4010417626538	-0.99082463715475	2.98485896489965	4.74445398314287	-2.7122119926746	-4.33398359705771	0.479030692653323	4.25451781919451	-3.20808238250467	-0.573796583101036	0.878541626001089	-0.139693748945631
9	6.7493343905724	5.72021066685843	1.23899711267928	4.49985358458085	4.91758467067384	1	2.08605632782383	4.71119501808478	3.80347526079873	5.78637495258697	2.37155867401717	3.37308263368454	5.63871424625883	3.0812569948329	4.06707400563366	2.98645253984149	2.49649698639963	4.14265792501559	2.15874814140283	6.57289587670849	6.36062307584077	1.63157975125113	2.9511737640895	3.63045718138569	1.02130065874486	-7.62786365698024	12.8001039133624	3.42191315517807	4.33079438472315	-3.87773382228023	1.20203642849933	1.33958100287798	-7.68126352365786	0.613515379652981	-2.25587403348371	7.2093238295532	-1.20959053171434	-8.46796951683579	4.47429097870301	4.66697167490076	12.5433162880946	1.5620273505723	-4.6749854037095	0.0340595943233388	2.52305936167723	5.92341346371154	-3.81689018983115	3.43105230728571	-17.660257642167
10	1.83219872183906	4.09332445945284	6.34248052226278	5.02292004639913	7	4.32725939553527	4.98308546307464	1.58953950610612	5.79371229791383	4.63065198492332	4.6280336747157	3.54885340319629	2.94188554585463	5.66129070093622	3.96207971902512	6.92582637206069	1.67705819551676	1	4.00134636888371	6.08579785346511	4.36485810560332	5.16957995877031	4.3835328915645	9.27161930556357	2.84916197120339	-7.34049704217059	10.3629876621179	3.7404812967911	8.81335658288927	-2.184243733701	1.2168549534485	6.02852466863976	-11.3333510467523	-6.86431635241134	-18.4429101296796	2.12315325341887	-7.80918393537081	-5.69958592203651	1.82418989845558	5.8398204972835	4.75924950167343	-0.980234476854974	-4.47432085548424	4.30999804346274	-4.48292932096196	-3.01845404882204	-1.00367322122253	4.90249908007645	-0.964692114393444
11	2.40785155047727	3.16943686247869	7	5.95246480028863	5.53312916557006	2.0290248570874	1	7	6.08154553988276	4.44164633407033	1.80408227817126	3.91259640353362	1.77442304467757	6.01136017435015	4.58742644774497	2.16620200814377	3.85019456841443	1	7	5.64528530562132	1	5.95250384322213	5.10202267648541	2.97496064501718	2.90758745580666	-8.39089648872673	8.81596040618976	4.69577580410824	7.6519272019911	-6.55671462930959	7.16961489356327	1.65721170624457	-8.32987391051882	-1.74745737363295	-14.8938260991073	4.26692512566512	-6.1354979963622	-4.80741525946985	-0.00729484780693324	4.20551883427842	5.55955593711928	-0.424408015634328	-2.65867658871157	3.3850361564707	-4.79609919622606	8.3769115945314	0.0690758231325695	7.31546768504036	-4.74974777295183
12	5.75160253195798	4.80057571977753	2.44231867931701	5.12121788549364	7	5.27214548855735	4.96741949341009	4.39580599587647	6.11934539554113	1	4.11719466763426	5.7556541783214	1.63919172254167	5.96845609778408	3.05384215028961	5.08327325956043	1	5.11459303355706	4.3545111089579	2.22296081682289	6.38928404503076	2.56778177783977	5.15370907973558	7.08963640011054	1.42592299494716	-3.92904465807537	9.04689513946189	1.71309581139495	5.91775736560568	-3.97607131364189	4.48695648843083	3.27152358277669	-5.99769570927508	-0.484590944900043	1.94116959550769	6.00050089399542	-0.390795971195431	-7.11007961626991	1.85602773115406	2.93253515518657	13.9195431543086	1.12009363250784	0.357837542809914	3.71868820781391	0.422285358359413	7.62767763929326	-3.45780172170984	8.66418095827365	-6.14527048916147
13	5.89105237935455	6.09801286293387	2.76130118657524	1.88596018307325	2.61452513462682	4.09534985258859	3.24803365072844	5.0163375849464	4.1814922677279	5.45426009657396	1	4.66050785393387	3.56240576737426	5.51696131106924	5.29565530193726	1.32567595892762	3.50192071824203	2.72793779434174	3.54558537008673	6.13005563320363	1.93742650376983	3.67199829087081	4.49885261911022	6.10695579599209	2.82828817507868	-9.33366374025245	14.925431247329	1.59624820446967	6.03057176538918	-4.51892270681222	1.3498793895433	5.10622164547321	-11.4977400230088	2.32083984721318	-10.4675097740506	3.68428111836334	-6.75070790317809	-7.97310988745097	2.26149687455341	1.34019042816228	12.2976233305497	6.57803052396105	-3.18458621549551	4.45036929879117	7.46785009319818	-0.118498563795628	-1.64425365242922	1.52649279791313	-10.5535882956181
14	2.97361872002265	3.84569910839702	1.06269815778929	3.41289944796468	1.63184307960597	4.00317762369414	6.06231486201349	6.91982271614304	3.51974840130164	4.91085269870595	3.87367040352687	1.56500279407512	5.90531577462966	2.98749192091914	2.74008212593649	2.30390722723511	4.11825671750835	3.03004940208453	4.48871150209503	5.66076035213129	1.57447853596997	5.39341272095952	7	0.762231091244473	3.74852413090896	-0.985870517077482	10.9753089457702	4.14606080797233	8.79741225456639	-1.82008395059857	1.91897151340241	4.71223325506034	-5.68020830429051	1.25769643961689	-3.42180082375387	7.93116065280653	-7.71718179900976	-5.25144577703959	0.362374408649014	2.29227128155887	11.4453067457743	2.50781262178226	-0.574119235692601	2.79418641993271	3.94482111161854	-1.73821042131048	-0.855003553274397	9.91188856766729	-11.8481341493639
15	6.15242536392356	3.8574982425853	2.64740083396079	3.02316339037391	5.07523792321194	4.67619778300742	6.10645028145063	5.07534683856146	3.95924158629694	5.29990239582083	2.55780405692688	1.21416655236844	1.27628127058226	1.47537622736589	1.87516623573601	6.30409546281951	2.38568926067938	2.43943171838187	1.97940582343547	4.90261295657674	4.06227721150104	5.04027254900886	1.93089853838906	2.55090653436107	5.19860982207567	0.250239152167296	12.484068158965	3.41652229543964	7.67029861212794	-1.91706279936558	-1.48283332506407	3.18675699319445	-8.04466042004441	-1.00653137227212	-6.4865367381525	7.38492093372816	-8.16997142887989	-5.23525275861347	-0.944225544488489	3.79755840714539	11.5607863535492	2.99594280529633	-1.41666804334029	2.37683726409271	11.0470349275768	7.63018682729584	0.703995577050152	4.25551576940429	-5.0335138546795
16	6.80765027614871	4.41900304841314	3.57752952216985	4.34888331011494	5.23826984707022	4.73813435711735	6.85147480223367	1	5.29928713104456	4.30072422540848	4.84989841796139	5.55342367368805	2.73305074295943	2.81059960127236	7	4.40400627253494	1	3.90869385901289	4.71922862193362	2.07716724026273	3.34567209328521	3.24110292228455	4.79742752798413	6.41618514390101	1.37146900186765	-4.4360590888246	9.4595243988028	2.23166831295584	7.4101635818403	-3.74958143085152	4.8704491746514	1.94887418786238	-6.57703717189534	-1.29662311601561	1.5536664465996	5.46190126727942	-0.91502825768663	-7.11102816268683	0.87610956670916	2.71655951538143	13.9965214523008	0.108507180166661	1.6953546925681	0.107364148202274	-2.9397004972037	7.55540255021072	-9.01734548452874	7.55056605643487	-6.96908193236652
17	1	6.02047205327443	6.01398603355958	4.2455811013336	6.65796182309573	2.59922642784038	6.65495280811989	4.31905516139106	5.81354205402361	3.26037895968896	1	3.22520658992039	1	5.13665866699429	5.5074171395112	4.54185125401081	1.86575787238916	1.45014196756649	5.22897149150551	4.50083147251825	2.25097437590591	4.29069916582359	6.8680359633285	6.77318112664819	3.46499401017687	-6.19125775571817	10.2994257202037	4.45875561754021	9.15595736380037	-3.35751399754772	2.33516667816741	3.81224888711252	-11.4816094083957	-5.96541113624988	-17.4763421911388	5.60862252710922	-9.01771212220403	-4.9359921502501	-0.460668612055138	4.5888517120234	4.73895362169137	-1.91781322937001	-1.60839186906155	2.29125473162481	1.74083951488451	2.59948929843408	2.84723154606085	7.4679124810723	1.01839464716344
18	1.8053317479845	2.88672405692201	6.8821793077658	3.70109177118625	6.35642477549235	4.45577433344756	5.65712268657734	5.40908623237432	6.6261586593892	3.66746718696205	1.27501577626622	2.14358056260192	1.95668885786728	4.15841230843642	6.5035999957257	1.37447325204807	1.4229819492784	1	2.51749808243411	3.87567708599869	2.97711847248453	4.91028980376033	5.85726694504006	3.28862476310997	2.44506481617483	-5.39830758591761	11.0972487075749	4.52595745325957	6.88204469736025	-4.45487558539712	3.44169054579038	1.88101834442411	-15.4459194238228	-6.72543424090855	-12.6542589391334	9.81621726634049	-10.5667738531403	-7.11678219389622	-0.739448983553009	2.6944560235729	7.08063231703316	-1.58293438260278	-4.90074502903412	3.19986798243946	0.375900762482647	1.9717910469359	3.99056780751697	7.45213041471112	-5.12142956500381
19	4.00419066731083	4.81185404446173	6.43036831701508	3.25771101294209	7	5.51415615264918	1	4.13326887309808	5.36885045545054	4.53646353634419	1.13150461860848	5.83656423786397	2.26571707071135	4.96629208637634	2.95476401093953	4.71948160146368	2.71224089513742	2.32698917415967	6.22818457971558	7	1.22061522718182	6.03513612342801	4.32793908935204	3.51796660678847	2.24173667920269	-3.98377488617456	3.95161925191972	6.81962531065396	8.96772218597052	-5.78742608259155	1.95880690771167	2.78695463002347	-8.84954455232907	-2.95339595828445	-15.5286654353048	3.12056887640751	-9.50991434728103	-5.03247165250495	-2.72248912249646	1.35902695774068	7.07056211089917	-1.06724738900242	-3.43656986590168	3.7100099550045	1.89713810037615	-4.5560223829935	1.01935397346924	3.23574610395742	-3.05526576648634
20	3.27042418735052	2.46769561244937	6.62762533222255	6.79236098407568	3.73252435921789	4.95546204768763	6.80540382139584	4.6267970083891	3.63146442518917	5.88706191376229	3.20329458833179	1.71482380399181	2.5407818106147	5.85110964556736	3.43998458528934	6.23973980170862	5.18790481570424	1.57319511376302	6.27508043620956	4.03143832488566	1	4.69388925705904	4.02860455579502	5.01840897223497	8.66042300170776	-14.4841731845459	-7.80331681774795	0.1311909196339	3.51702485057205	3.12555922720899	4.73114909134065	2.02328932061399	1.00769750498058	1.68884736339531	-9.16990698301765	0.78588523762363	-14.0750728661713	-14.2481147624543	6.29560800346387	-2.29511599488092	0.407766483868636	-5.58172949709201	-3.13989262664833	2.22516510221784	2.67297127086929	7.54411056020282	0.350975028759961	6.6453231950269	-6.64244393847522
21	3.55731956511851	4.88891458516482	1.8639379216317	3.71839676702386	3.14622510732032	2.2749130131979	6.53711282581245	5.61813982814076	6.39665371578998	4.94471621482707	1.88083180765311	1	2.12864232864522	2.47537511589176	1.40184282834985	4.54961692325704	2.8100605426317	2.86442495827598	7	2.46022595697009	2.93056340222121	3.38615899472678	5.04709591702788	1.10880813484505	4.8277906759534	-1.61401931782203	10.933867335748	2.67156281665707	8.30675673110621	-1.85260025143972	1.55661005308841	4.20210082881653	-8.84484568642332	0.618566379686641	-4.884743765852	9.63089441616381	-6.24041423484418	-5.58825502522411	1.29113082251467	1.12687141661572	10.6766026292999	4.24457179324449	-0.982661486014469	4.64895506831303	3.28296547115757	9.5594608816967	0.556881982779289	7.01216093363826	1.97840325655407
22	6.13130763659003	5.20615832997351	1	4.37267948586509	4.50880869611011	1.49504241944887	2.96333552126374	5.12104282314659	4.02267777460688	5.31585676640966	1.85855778464494	3.41909474436884	4.09716947035671	3.4635521380587	3.48208630370064	1.52521554592436	2.05701297306308	4.82764425444418	3.65362721863526	5.64532009729212	6.05642996711126	1.92479995386442	2.92696706522803	3.50936882088156	1.71816307541524	-7.26829133662593	12.358558857998	2.33842160678809	3.32037167266424	-4.22493954751502	1.86341429639952	1.58247920319784	-8.20868112991287	-0.0870836650238648	-2.41410199813747	6.34389154302751	-1.60175703885274	-6.98582144273447	5.12710990834407	5.85560515896291	11.9762680709565	1.11297326943522	-4.50314721963223	-0.363646272953427	4.25089942141005	3.73716225254311	-6.36022323360839	3.90409327104067	-18.5449863751286
23	3.21617691563639	2.68396651307643	3.88439259697222	5.14615003200837	4.16004550852226	2.65160137937996	6.69427320608322	5.150630741857	4.72599699329783	5.09978278033117	2.23722075329611	1.7767120854457	2.01895541618019	2.41726817624783	1.385987679644	1.91884514466455	4.12352106956253	2.22436430407596	5.51876112331521	7	3.0045683945286	3.91791242076146	3.45172494458067	4.8490706748774	3.63071271039254	-1.64255959075033	9.35340891535763	3.47639786070917	6.91427456944559	-1.49701165243044	1.58429327995639	6.47979664136331	-6.6813488867981	-2.80206885939938	-4.8517274526398	7.92284811670518	-6.26116951629569	-6.65664959374655	3.95697684614448	0.425771706950863	9.05275566132808	3.70582049866019	-0.148057126914685	7.1281575011598	-2.26799102036817	2.60739922382958	4.22872341047619	4.89929617302476	-16.0071224765018
24	5.10995823416767	4.95765736581751	6.15358294480966	3.91908644338608	7	3.99193220110407	3.05909514732686	5.76546021002278	4.49984954576035	6.12484118277346	3.31752275467465	3.55743328594001	2.71015408218826	3.30369190473791	6.28806625855532	4.41541184628157	1.69103241559687	1.35834614899034	6.58651399936122	7	1.05322475031829	7	4.88540190567298	3.6798944087656	1.48847937463934	-4.52876868530048	4.59566351424448	6.72065941847689	8.58791944267885	-5.18522451064018	1.51340896724761	3.65160786968562	-7.9257960127948	-2.2855425240534	-16.1602950547641	2.49656772607833	-8.88299372872682	-4.70942628988144	-3.41316743030473	1.19923739187411	6.58128051480733	-0.42675513521455	-3.44575229764823	4.22265892972809	-0.314381506655307	-4.91318369511146	-0.147369206472374	6.96606600521007	-1.81859400327854
25	1.29607160762296	3.85605015492337	7	5.74455126109252	6.82244850980007	1.19370000022541	6.28030076148664	4.71941119465933	6.65705923502555	6.24521321304968	1.96065160895637	5.12335002305055	1	6.3384793564229	4.80551721925278	6.03689782233434	3.41732687769596	1.80107265637808	4.8916380132643	5.45432130639965	1.90130542697063	7	3.91700254594019	2.85026210895341	1.95800223639687	-8.68425343843933	9.21825427273898	7.82467043887155	8.43651657152135	-7.37896893185699	6.72811669544186	4.61029655024343	-8.44409879056519	-1.55202806292663	-14.2414606096405	4.22678951047678	-6.74549269581221	-3.02048744575054	-1.17470542315229	5.62256216392476	4.6918620343365	-0.221195631887896	-4.15388609911268	3.70046628053516	0.320302715556389	7.73441256221553	-0.38942688023252	6.73844834718415	-5.51578482141821
26	1.4974503169125	4.06628037013475	6.71324233655155	6.65422308946085	6.9512104066012	2.8289519412662	6.11840587928937	5.5639355545122	5.05427207191751	4.39020102986823	1.53449607956725	2.25703108381629	1	5.30686541836534	5.07776210722912	7	2.34377887223081	1.08604833813619	4.83094268939656	5.32247884106348	3.34438446140616	6.74348072474201	6.27093013584239	2.28926517876337	3.42413421362505	-9.36617062579578	8.69681465138826	7.1995617218643	7.46015461090321	-7.7416218865532	5.87954894659912	2.73545128002411	-8.95129466893911	-1.95346440697815	-14.8142212296017	3.04844524888848	-6.70255061803509	-3.11030172598426	-0.558678290400406	5.0966528188605	3.8513889670792	-2.41186369708434	-4.73742900154739	3.53470853405474	-6.07185378698535	-2.08481930829845	-0.164718581450889	4.65704534647236	-4.89706090569659
27	5.83601209637848	5.0480331718741	2.81744555501826	5.84514879687667	5.84686747320649	1	4.57288670943517	4.01062792831397	6.61373914998964	6.28916162272206	2.8002538382562	3.81582796819622	4.56145844337449	1.89227524202009	3.096496493408	2.39775749421402	2.84987478237947	3.57136029726097	3.44693596322155	6.59361581546328	5.27387554298745	6.00047185869014	2.36473743255354	3.73707248165402	1.80061680423445	-4.19429088154965	8.04592532187222	3.41405651133297	6.78286866212713	-4.14688279353187	3.05281693897877	3.03797262901348	-8.0239057934661	0.375136657300494	0.0336618756917429	6.33813033305929	1.27026582470149	-7.44650239382747	1.81975682146267	2.8945878249453	14.0631306098793	-1.25631591977016	1.0873222510309	0.971372236775004	8.30982980787789	-1.70868825779251	-4.84219803075401	4.68552259811363	5.19271715580229
28	3.74421108404054	4.18146576116735	5.34683401413506	7	7	2.66451840403192	4.9034875781987	5.42244520037549	6.05888361888288	4.01987765111275	3.76755756475024	2.52484920992575	1.44397740761824	4.75184344603867	3.8229525137369	5.79956876891239	2.61758222680065	2.18065963210924	4.80556544456442	7	1	5.64863651172744	7	3.57655130797644	3.86838747624577	-9.76231540329882	9.07807605193694	7.67443038390713	8.65137159464076	-6.23028054293206	6.71922831111268	2.46632788690689	-8.98101316205722	-1.86117407960245	-13.8898346223036	3.88871286461862	-7.73917154511999	-3.80928436780638	-0.552942937231821	5.45498801989406	3.90077564612959	-1.67496435627149	-3.72815648250608	1.97964512246085	5.1559983749732	-4.80856796068355	-1.21412108445322	4.53442498666588	-2.9234393049157
29	5.44118070516117	3.90889132358467	1.48042519096337	1.4105842802548	3.1905309670825	3.29341924776937	6.45258143134581	5.17276003202601	6.32826667063734	6.82329213291984	3.48022316952393	3.75911580438944	2.36810687659053	2.89979260587858	3.84438051663358	1.65081734690081	3.43763687180968	2.25726701253438	4.62763952989756	6.19096751688395	5.11930739327705	3.68728426495923	4.40929991357606	0.309711455266012	4.54589959442222	-2.77463521237394	10.709819187201	5.39354001265593	5.69286794809699	-1.10019359125325	-0.833881734352981	3.73126021912051	-8.8975422136416	-0.263332235307333	-7.26624951924031	7.7862435732772	-8.28808465678805	-7.92455594869601	-0.462788286793916	3.28902076267225	11.9315649603122	4.07382080452258	-3.16880932057084	0.959117443120558	4.50086351836762	2.91411163043743	-5.00278519123719	5.8305551594799	0.118920954637458
30	6.9481882985521	3.71664584845793	2.23602357631699	5.30355568707756	4.35064782284808	1.58913223025702	3.96900249862984	3.87226649031881	6.11071261099511	5.48179416086916	2.46715939207277	4.71300468483316	5.65196602371047	4.69584225143238	3.46447902694552	1.190078381051	4.50697708366475	2.40050048977959	3.69541473263651	6.8823421366065	4.94554078095187	6.37695471947285	3.18488531297019	5.36021207747898	1.81405358864654	-5.44604360621515	8.44910386881078	2.57198115303153	7.03273919214506	-5.04334569644214	3.62828410541125	3.44300025466198	-7.53268378810726	0.504789078829475	0.472112340790648	5.59940485867202	0.756569035198846	-7.65769586189655	0.550599708776233	2.26861121506365	13.6081258327088	-0.949373969111376	0.851885806327937	0.562436462490885	8.12884591391992	-2.18429890784398	-5.90930551864638	8.80790337764698	-2.5831885726735
31	2.45385011934415	3.28354580870854	7	5.43385176357144	6.19912035851186	1.52330814762992	1.06916674122625	7	5.18048558413082	5.53619131382619	2.40645145074612	1.66473981541491	1.10714435435549	6.18999657579061	1.75655601152632	4.65370540773744	4.10876461848947	1	6.68848576905262	6.39291368368796	1	6.02283517636712	5.59684935678002	3.19316036610795	2.23036778665935	-8.05169333512761	9.20501462871584	7.32136496172696	8.68041076762366	-7.59844541440545	5.9311143572197	4.29584422862244	-8.5736814704227	-1.27010378339425	-13.5608208140619	4.0316875335934	-6.54382053743454	-2.95204325602571	-2.57722282410332	6.0822876187183	4.12483433614887	-0.711305075167251	-4.39787475420554	3.04125648679023	-0.274455358475901	7.68092091135193	-1.37849862684856	6.86331995422221	-3.95420910932943
32	6.32132257372879	6.21751423873295	1	4.7946292256679	6.42045916051935	1.17962044433533	7	4.00603090763225	6.08090201276017	5.56617647143337	3.6804047357787	1.29233852917682	6.79336314060736	1	3.94990650577479	4.72171877084087	1	2.36221640341123	1.04010202691722	5.97942324816073	1.60743223701319	3.91654219598687	5.81705975283971	5.66284786685419	4.84268310303468	-6.87114702090865	12.4309433720524	3.70244976875519	5.52637125608753	-2.77005883735451	1.53110884893019	6.99877015786092	-8.8654127688065	-1.85188199002439	-13.6581838908787	4.26510277936351	-4.92137907465763	-4.80266035462721	4.37091334597654	3.24869325775667	8.51142979890479	7.59611399553047	-2.69288329153672	4.50784626498918	7.01728196273029	0.201977121180802	-4.18367553112508	6.15523722945511	4.61273571966621
33	7	3.88215077644706	1	6.14437586400877	4.36330011857314	3.83610040641578	2.49570290868701	3.84193817395654	4.75177186016119	1	3.35385913642086	2.8262193462914	4.84566682674893	3.78941976811743	3.61289895378578	7	5.50386397835607	2.77153586918761	2.41533970242087	3.09548895780693	3.58874663552349	6.39216062178793	5.16482903318466	2.99105580988071	9.16257211381927	-7.83131383100256	9.35690776165963	1.83836732316348	3.61630259716155	-3.14645708129722	-3.83223660532493	6.9766551687029	-8.98119591548921	-2.07364430950605	-7.60100519979867	4.07156193243704	-5.93268678772434	-6.44440377369147	3.40843311517997	4.8720810729958	7.58675454384789	7.91719625377072	-3.40338988937666	-0.136409036939779	-2.01327979747284	-0.989649837460431	0.157191762955482	0.175686055729703	-14.2055605614826
34	1.78231794807437	6.41668085935515	2.0009088919437	5.59951774999444	6.66684993347779	1.06267353666389	4.99604665520919	6.46113441048588	1	5.07775636362004	3.23316915586787	5.32661903297689	3.02109884181928	2.98804801877853	3.86232252508073	2.74918088617237	1.43628847738051	4.00505598268094	1.51041315500041	6.93154928588521	2.978798133014	3.93254984560434	6.92036840224974	6.23509057518151	2.1948649146887	-5.78078473297262	9.63170587621112	-0.140859840422313	8.10006098999829	-4.80612583909161	2.6960567300441	4.07107877995575	-7.20587131673929	-0.83135789204033	-4.23100518571779	7.77026269931678	-3.65958544032872	-5.52940404719538	3.61113405331577	2.65147724150545	11.6027272131125	2.89007350385202	-1.34303477362326	1.03335604361344	9.97202279862362	-1.88103638779718	-2.60508818758179	1.82321662431096	-0.119202015916132
35	5.72122847775198	4.86682115471414	1.4763936299945	3.98219816025556	5.9878212895241	1.98556421487037	7	2.53203600614618	5.19561516734389	5.80844827079268	2.54780547222309	2.13339061354222	5.64326879143607	2.82217072183233	4.31944929445092	2.24970473673743	1	4.34686309920012	1.3205921656205	6.37576262246267	1.26634250022427	5.78458893094704	6.42502463653492	5.34791593240428	5.12624737306302	-7.66752119400234	11.4808366473894	3.65286613839952	5.91470670577102	-3.12642563536343	0.0333843433904698	6.83706325666096	-9.21888424814938	-2.04232300819618	-13.3466989343871	4.44684261558573	-4.10055895268596	-5.03289345426315	2.8098972429636	2.53826490333735	9.99437379358211	6.54570883443038	-2.76144105067859	0.79423851376487	6.40860166613308	1.94385079526847	-5.09547692088144	6.56028578450408	6.25246397714414
36	6.67496827504536	3.68873716925993	3.22406960633927	5.05812079637492	7	3.1465938816007	6.56068746033541	1.14816608109451	6.58918871470784	4.77243978077903	3.26094204162525	3.886106612733	3.00695081858344	4.00755792662953	4.17964211536491	5.83967519072122	1.838287700412	4.51361907247273	4.4189823327291	1.03095889527852	6.19940281901427	4.01398611341075	3.12271594062765	7.53470260200731	1.72947821631334	-4.57054719523486	11.7551313864226	3.51784807558966	4.30740736851136	-4.21687140133699	3.82851649496926	3.27036762965103	-9.83656245806649	2.05260615590192	-0.205856204315375	5.72824097512735	-0.935247484812984	-8.50443992958856	2.70420383963729	4.61663709186996	15.395961834779	-3.35299352374443	0.100181240364846	3.44428967450783	0.731071196535726	6.83015043325175	-3.65005412429808	6.2150046768224	-6.6754517458717
37	2.22190730549393	4.44812073452618	6.59404228033805	2.78695216358844	7	3.95036112499224	7	5.82895571367131	6.24375095282251	5.01273254655124	1.72257737315101	2.91531421956077	2.56175574515147	3.28430126142529	6.5677179254906	1.41316885395852	1.44329756108199	1	1.7986009115059	3.12185645417372	3.15498758000791	4.79741922203204	6.31221623304109	4.23031025926731	1.24858427880011	-5.82476776315846	10.5876039314035	5.01578523718696	6.94022347784148	-4.46693947631921	3.14477477680674	1.57141664910302	-15.417454991284	-6.49555883207727	-12.8153767866312	9.94533467203296	-10.372545988996	-9.18455693885297	-0.402818947742974	2.9859882106213	8.29185573158619	-1.26923143145724	-5.72306527263405	4.19056666853503	0.659852235372766	-0.152410701068007	3.03917583734677	6.1332456875851	-4.60092232335013
38	4.35592760866357	4.54941643836814	6.19995651413034	2.23516616118523	6.84534081584446	5.79406733089584	1	3.62171390243032	6.73943975881253	4.81717804464153	1.86245126399419	6.47415004705227	2.67976798825535	4.27922814484828	4.65228117173969	4.53012427897047	2.84602989021617	1.70515469157389	6.94403403895313	6.97269857686197	1	7	4.42476516389912	3.61821319157238	2.27271317282864	-4.47009213564868	4.13022682062282	7.26966281174527	9.15710843734805	-5.64985525783035	1.68193720046249	3.45527124428864	-8.4923541702789	-2.2875357138028	-15.6787805157765	3.16474288192065	-10.2934133271951	-4.59710679720786	-3.50806954265418	1.55726804414902	6.98959622331411	-0.0191504135361796	-4.3742387743114	3.30834686154264	-0.140109129692025	-4.19877676285206	-0.318146243388141	6.67418825191481	-2.17877549138903
39	3.30144455153074	2.00130646840162	6.84051443349564	6.34923771679691	4.99210164025417	5.66986055193294	5.76873199892117	1.60063542727949	5.78967000774573	6.07692883891382	2.24033382803625	1.74671385149639	2.07923181329337	2.87892204764853	4.04696869249934	6.37528414064104	3.85613184445451	1.1036222001396	5.91069175104632	4.38880576508193	3.92184441406075	4.7453563302989	4.09685828907801	4.21777756735913	9.15193395214041	-14.7638466235232	-6.88070894019743	0.979202775524175	4.33862270324874	2.81610014169364	4.68153039610622	1.17287023961586	0.801397674247594	1.06106961619539	-7.8743026383622	1.04301024444805	-14.0448903602214	-14.5164758939139	5.75837990871895	-3.07337877998509	-0.241268460998053	-5.49507202950308	-2.06537162629226	2.46964400891635	2.30405981704154	7.81930402690521	-0.0934092569038168	5.96963579037037	-3.20260898713116
40	4.79015522167709	5.66750243486512	3.3658326522883	2.10835351418222	6.60824641655966	3.95548400902116	4.96819461320476	4.47325948635414	5.49500085115823	7	3.29769808119785	2.74972799637376	4.59728336986626	4.22885143683476	4.11300991224907	1.59141163874386	1.0541734372323	5.42859327544363	2.45088774492138	4.98366496642911	3.37546227701788	1.96686134693844	6.41448091746899	0.400203393279938	2.72476711709223	-7.8137998823378	11.035504549928	4.2188483952142	5.50134934422497	-2.71586807846478	1.10574121617302	6.49078569438688	-10.2012231135577	0.99816074998208	-9.5838299778807	2.68736996228768	-3.06220607383133	-3.47584109658086	2.68010875137859	3.52018291379172	7.95453429277747	5.79187525402486	-2.71577218005222	0.362344060606874	1.93978515743384	2.99964186588302	4.43850284061509	4.84834745616562	-1.46637714398189
41	1.91248034684776	3.74416645530691	5.04162740097033	4.51492138815723	6.793809414302	1.22834516088862	1.491835426178	4.46973311793744	5.96965132288643	3.68307606566097	3.21239552900059	6.70267320802756	1.20652659017906	2.29673753082583	4.63338528122154	2.78448013328627	5.30302650266241	4.09374045132792	4.47413805865955	7	1.47401139744264	3.30292222146549	4.90720115784488	3.21778555482865	3.16582949978448	-7.06401671056777	10.6447268114201	4.23217922462425	2.95674685768606	-5.43753756513371	1.72698878304919	1.99635855223908	-14.4985465189726	-5.05698702070674	-14.999553595215	8.10083337080801	-7.2006799447869	-6.73868423277265	-1.40245805843427	1.60939228195986	4.8117055650569	-1.05711304318541	-2.97812056277906	3.03139253096101	2.93406687191127	0.501343947508326	-3.70529568515711	3.91431966669475	-13.5173083729667
42	4.54850790100824	4.860325649754	1	6.4006537939628	3.65844540009431	2.36344240343049	2.33269041813023	7	4.40021471502259	6.31716906834379	1	2.48389019383769	3.69776423255185	5.99070271385945	5.99300548765057	5.54535635181868	3.1194836467191	1.13657742619796	3.71352424379295	6.36442493842808	4.09540598215737	3.0249792907941	1.75648622057658	3.63884902014969	8.5687631039197	-6.44575615264564	8.18409297179272	2.5232936263821	4.26263216814501	-2.5450807977147	-3.72109472599842	8.75179417497448	-9.31935703385697	-2.39920318663177	-6.58781097969505	3.82428261585816	-5.46630988719697	-7.74645528400279	3.74354009992092	3.33574131304692	7.90206514140349	6.31144879465804	-4.66895670043923	4.59484191425009	0.788564981707226	1.61943530815998	1.82835773804947	0.130569839298038	-1.50733884515336
43	4.03695293690128	5.00955251705067	1.13758303402932	3.03121185421547	2.46495111415565	1.57713038339599	5.70317792917726	5.82707948469373	3.5585688564472	5.25495830880658	2.29873014342057	2.06373578867411	1.90504029089848	1.16760178116638	2.64825483791708	4.39519214869523	2.96185308148679	4.13713750062121	5.53149867672947	6.26664023268179	3.88359985528857	4.30563899897275	7	1.3830521430276	4.29880799931156	-2.85369000424166	10.5627562787585	2.8241608063666	9.53019913243862	-2.40999450008302	1.41116875788794	4.06795443115258	-8.12493208166165	-0.0979552219434345	-5.38350368802139	8.28949273913206	-6.28058267189233	-6.37706273644741	1.05754155158081	2.13845550533557	12.1446180815592	3.77433768244168	-0.0416032357176553	4.34074545170126	1.94925864559762	9.10051341111392	-5.84227000489486	6.62154929434537	0.742737193568934
44	3.03487704863379	2.21606766796019	1.15053788248161	6.86388950687189	4.34044286408299	3.41917113481716	5.57051716494251	6.41929708181837	6.33837986006851	1.15264996651904	2.40960112056603	3.73969000549219	5.44447297883006	1.50756287044087	1	6.01738051287155	1.46591090318926	1	3.94552856938137	3.3556071615261	1	5.77799621006743	3.35315493489474	5.30989185968672	6.15886874233838	-7.9388125342561	7.37867828532144	0.224184197837307	2.13350725318944	-4.76658526532805	-0.876764490650476	8.8575458659619	-10.2627654117231	-3.10289354625338	-7.20403683763677	5.13232892417183	-5.73080727270222	-8.52071276968672	4.57303161120635	3.54347584664739	9.75508611328212	8.2653404420797	-5.02476598768451	2.7524276286501	1.23199455931053	1.56389562697056	4.16952914916247	6.9654046692539	-0.864222347733474
45	1.01325859929516	4.70230646620217	6.66167194824695	4.4326967998747	5.39875067480283	4.41445477810147	1.85698535109415	6.35553052987728	4.85016649769754	3.06664814439766	1.92370239065995	3.96289782294021	1.24504138842997	4.02415440676083	4.50298834770036	2.88511264603271	1.27209760314759	2.11501119929057	1.6782618966321	2.11130026799581	1.71692658999298	4.20636388021994	2.39506850969517	4.12130606629977	2.02138180556123	-7.02642196720885	10.0603456053328	1.74156161591369	5.75439475468864	-3.74403182470037	1.43950862765963	2.05470951562317	-16.6489177054723	-6.4626470699407	-12.5721934291464	7.36853409029056	-9.16117712952757	-6.36742166164473	0.205807042780987	0.940704768996452	6.33698205933179	-0.689947569729992	-1.07808487273198	1.53281410042571	2.12847333138103	-2.16862628792027	-8.18179992470859	6.40026334698795	-6.09087976485128
46	4.05621435773237	2.43617586290785	5.2335438545554	5.4010614213323	5.2546424747986	1.31688186150389	3.69040451009544	4.52974854178588	4.45611929611425	7	2.56183866860987	2.14286168517995	2.60205450212444	5.76202510038265	5.16274444128317	7	1.13249535669176	1	1.86478365862921	6.45145281750038	2.55261424043591	6.83167231999679	6.08301921481252	5.10327910887478	2.51919814147459	-7.29934321803959	8.96986122499269	6.82151907054821	8.23697315166744	-6.27802369981849	4.35567640152605	1.25800758912095	-10.1929269472088	-2.72332213881774	-16.7404984325148	4.45113740533968	-6.20851272529807	-4.23547456411996	-0.498038561374896	2.62058238572438	4.8388631169439	-2.15546909922613	-4.70358899611168	0.526047253001197	4.44369079920692	-4.45943764407901	-0.219860271388465	1.29832283856244	-0.85691296730722
47	4.00392162401516	3.75333530259346	1.9728974707359	5.55128355075438	2.93162655439215	1.82537446276061	7	5.55882455374891	3.59153206165292	6.37397155810076	2.58373821039591	3.47764129913999	1.03117735600869	3.27303822720778	3.57712425775405	4.52670524074955	2.75532176697594	1.74342606652488	2.82857933490616	7	6.37406338135905	3.93296315524165	4.57851144914223	0.871757210195889	4.52633252558256	-2.34157761570198	13.9854052714096	2.86779159821169	7.41815523303361	-0.121572775733461	0.820889144259231	5.42456357744597	-5.67304314501312	-1.06006460228041	-5.64039015541987	5.02986322350172	-6.58773397092699	-7.96434275955686	-0.0480810046406694	3.54786960126197	10.9596959239873	2.64032285588295	0.593776444829353	1.17300198259379	-0.591193115248579	0.508885715268467	-0.785144185917861	8.36501461278065	-4.00384935794792
48	2.45703970011085	3.21182639841511	7	6.25456462366267	4.78523139587449	3.80145819827953	5.28147808010888	6.82568021523413	7	3.42294193989059	2.5819519247866	6.44509044548702	1.95978349554811	1.84136434514667	4.14404317632165	4.19773668155049	5.53824442521517	1.0437179096548	6.97566476046011	4.1981110842369	1.36442461621626	7	2.53088830232585	3.87109614966224	9.18062904417398	-14.7191653832991	-7.65100894554487	0.300200265338249	3.14128296496064	2.31879613435403	2.82503630133784	3.41532663204652	0.0294470782684664	1.81321080147261	-8.87294275087261	0.556372525803862	-11.6524716431539	-12.9724924170853	5.83950438761312	-3.37120858135393	0.21049764965014	-5.39800572781651	-3.07810967267352	-0.231190259453803	-1.32104317080849	-3.37268645302585	-1.2004625538641	7.10486472042054	-2.88096594033264
49	6.56590545867403	3.54949089311785	7	3.43921338769956	4.5990780979663	4.82986151801906	5.83807007306269	4.27953680046333	5.36548049157074	6.82086907013315	4.60706957822484	1.59464474627032	5.76437643451166	4.20555423399818	6.55847170225183	7	3.07335940432483	1.1279033625752	5.15882529205483	2.09051314903039	2.1075833640417	2.51100150746209	6.57347687953711	2.17657556537459	1.06938719251625	-6.97027903077014	6.40482254124004	6.35226216924744	7.73588758596199	-5.1199700176091	0.924055843346757	2.52797506673117	-9.93798332748657	-2.57738005123251	-15.7712470209796	2.47432264999117	-8.8026575811465	-6.10046873288848	-2.60875005235318	2.39519394363929	6.86510885916435	-1.7553025456442	-5.71803115130971	4.47571773770886	3.22341530730232	5.27700999278412	-3.11526145337249	2.83988459573323	-1.19852556330263
50	1.92056247033077	4.36005411095362	7	3.83518334363907	6.32809096742082	1.74253633887729	5.53758502404534	5.11073216612594	5.91474765644978	3.84038780520124	1.54348149367252	2.65948564323451	1.38917719118697	4.09740437692381	2.79650381482338	5.7497893318237	3.38937012484461	1	5.3693903413738	5.65563275418712	4.68812547926	5.60639660943093	4.94676426486493	8.34033007290958	4.0985857949271	-7.1502757077174	12.7485464934493	3.8661404230244	8.59290388968096	-3.27831611994377	1.42316999217432	5.65934859217345	-11.1777934580746	-9.39366244673541	-17.2557080127327	2.94626692957244	-7.15669660067158	-5.41085399215157	1.38926156641561	3.67640732528742	2.49282478913177	-1.70672999719279	-1.42791617402879	3.31643259866691	1.52338401756248	-5.73776932854489	1.55032468776553	3.29570432126767	-0.779378240356874
51	5.07669841458722	5.41740743245711	1	6.3884699414464	2.48919958482373	1.12325753312916	4.84976805794501	1.94794378643009	5.19845059303772	4.6054609988185	2.31834592992304	3.15865215497776	4.18407209467145	3.34897331785222	3.80957118333067	5.09276730094745	6.6224611268972	1.73446467178985	4.44457797661616	5.95215840355268	2.44047487457022	3.08362193310906	3.01548278848392	4.75550532843851	9.13558293084333	-5.16407006864016	6.75673077604976	0.847153827991349	4.13136764516411	-2.875766833118	-1.65636785852273	10.2882357536298	-10.3531059559729	-2.15464475450104	-8.09558053453535	3.39138594269785	-5.19460942661199	-7.40451284286987	4.02404617829514	5.90178910187384	7.62100642562024	8.2873380023421	-3.45106420856298	2.90720252932758	0.497080675416988	-2.12788582012955	3.16723249686367	1.2771904725948	0.164902342039121
52	4.90769252804205	5.63753037916585	6.53269462870374	4.22715875169929	4.60888103029093	1	5.91645268630658	6.89741808996509	5.51702267946943	5.88906846271807	1.80775783486059	1.2563293227836	4.31664065160798	4.98796037863377	5.75952269061358	5.83693156128036	1.68276395726397	1.22750077644729	5.58271035807266	4.87965923762776	5.17903804517314	5.42459048050851	3.03717954685232	3.73437968422866	1.68204904475982	-5.0499415829395	7.109710874004	6.99359838489825	10.5934268252391	-7.85793534709398	2.87746504426367	4.02255603340232	-12.8965719431234	0.135088382548303	-15.4919807496867	4.38531262502267	-7.52721141297509	-2.97817278588007	-2.72058129418987	1.34058532901345	8.50381539540922	-0.812453854908815	-2.88011809388856	0.632023651108057	1.30070057637698	0.470695961428552	-7.69944273303106	8.07996287788226	1.50506046369375
53	6.14523698883638	6.23568373547569	1	5.04136409100131	2.74235380466786	2.6193345671115	1.19574328831823	2.42028669673146	6.9604841797712	6.35521160620602	1	6.10489653734747	2.98653843294383	4.50235982771623	3.78772358075337	2.71805482862323	1	1.60856311341762	6.80629569913802	5.85460601449979	5.46549651500511	3.57624139598921	2.36570958416075	4.13813804930452	2.59384979432839	-5.82567211332589	11.1498462831095	3.42696691441937	3.81115658153935	-3.29919796277372	-0.27939660439754	0.450529894133336	-5.82666406270333	0.866678939919576	-1.88958140328877	7.5846619586507	-0.263940082515435	-7.26199101684343	3.28390339396935	3.47750000919011	10.9553177851139	-0.576936400234013	-1.99049555913498	4.78594614429199	3.91691775755134	8.02438984046222	-3.87133376022255	4.08204986952602	-1.24428033160168
54	5.84848044837293	6.93881561543966	2.83225412434002	2.41151026734367	3.19145365545519	1.68173048846708	5.59576731392313	4.40194391079263	7	4.77875628121861	3.57006765573455	2.64090611301449	3.23768010772856	2.98960220421173	4.50676342504053	3.44570972144474	1.39075505649142	3.21278018227534	7	6.75427335521338	3.66230630229816	6.15005891891362	3.74938098973548	5.01549188945788	3.11549127176445	-5.70167557840389	14.689133781835	3.5276753863011	6.38743342958844	-2.03897808016229	0.332673906447366	4.84001583859025	-10.2599171989943	3.67209155157498	-8.56709669818264	6.27703937097405	-7.66515137513766	-7.80874042015846	3.58063093492105	2.21760492423639	12.0382841727838	7.14554554966887	-4.00989201949216	-0.0339948601267378	8.45901152858718	-1.07983812223584	-4.34670023226905	4.38749316180626	5.40026167164181
55	4.52651183227821	5.04558714350139	6.20297080568933	1.9710515095018	7	2.19614628463827	7	5.90789485871974	6.51780369958335	1.72325257432722	2.28259278064586	5.1616177304914	1.20639454048986	1	6.48206622447785	7	4.72332249190775	1.84598768579869	7	5.91747914398792	1	4.97922141220196	4.42345640576367	5.48055841192583	2.49219871389361	-6.02346408410434	7.94579979779123	5.37345224627078	10.0308200955554	-6.57988184510857	2.85028412014713	3.46085881573275	-7.05699379369805	0.950469541111795	-14.9213635659229	3.66353500058779	-7.00467372019431	-3.43932032870433	-1.53984877763226	4.21583381858091	7.84462284192151	-1.24046805461157	-6.48735148415806	3.47174162899464	1.26846506164182	2.60612617865881	-0.496591801750045	6.81161935257374	2.27645285695131
56	1.8317792561511	3.53662641725858	5.94766478370898	4.63507781153032	7	3.46235003938902	1.44189671041423	4.23331876622235	5.78046266234033	2.72763670268096	3.51149649239496	4.88318974881139	1.10423328320333	1.93636357152224	4.6079996812823	2.86342883679541	2.93091119364934	1.03999846213154	1.69847016271408	7	1	3.64911955210301	2.15611156597649	2.36448758631449	3.44249641135757	-7.26857994743074	11.5712652044847	4.21704170701243	2.18975015227913	-6.38277569117919	2.42413590931095	2.79862366387151	-15.5096846806854	-5.05106797018898	-13.9629882307446	8.06548137707228	-6.69065815646545	-6.63890312286289	0.127623403104707	2.79718883596684	4.85651925797446	0.810780891624616	-2.44580988021147	4.86973416806444	3.10334952776534	-0.104678337783733	-8.73999488862319	1.42337023832499	-12.752928919704
57	5.9388010415552	3.04817151937443	6.040233879279	2.29523914275416	6.73211548351346	3.24247938052818	6.44449395091788	4.37586277127796	1.2957459039092	7	3.38707031335226	1.45324270866076	6.29655263887733	4.46673950260768	6.03603217823126	5.31570450672581	3.16500577461453	1	6.61759614370032	2.3041237510319	2.76497924359356	1.65050078172099	5.09706166648428	7.37921673008399	7.70902670337387	-6.08048994730964	-0.834292175526705	4.37114442434946	5.36938032026213	1.59578054413972	0.0941989692604414	5.88451311959068	-15.0231836012864	-4.76298954091227	-14.9040634400673	5.05553711171738	-6.61336667605847	-3.05838815590394	-5.21106098539843	2.78829832153503	1.27854324987127	1.44879279418368	-7.91752966607927	5.84692680282435	2.98313247822859	-5.52400722387595	5.40886397163886	5.58848821763275	-7.1551392239982
58	5.08252151986401	4.72551151244805	1.14283870505286	6.13477582244696	3.23754738760492	3.2620536948938	4.85575098473213	1.94031650699636	6.13432020149932	5.28783083196059	2.24154485983855	4.68019185883036	4.28174350804573	2.372846595034	2.97457292896657	6.52651282164862	3.07739752364889	3.37781291340336	3.66487647955096	5.65751052150799	3.8017447465417	1.3481593950662	2.68246308298777	4.0051868854703	7.11341567003382	-5.30592093037319	6.65020112506394	1.84999271692137	4.25774164344935	-2.91940882919448	-1.03346749878249	9.51896965562068	-10.9195194972264	-1.61131380656999	-7.62588668777221	3.34996407687069	-4.49385801401886	-7.8618632330537	5.91205975486215	6.45974382420346	6.69570913315866	8.14262177238092	-3.37411753851801	3.32174069462618	2.82714882620951	4.76578374483063	4.20761345730961	4.6140237605793	-4.72578230947741
59	4.10005929488391	4.90786538116259	3.51203458521501	1.69706187017487	3.05274236470632	2.57544854474475	4.86924777389999	5.91877658527626	7	3.90157586399258	2.43494446339315	4.04005561930683	4.73829456658837	2.76774380722479	4.6086556204787	4.76158438768131	1	3.57647909178916	5.49103881333643	5.41794715814435	2.45784602716263	2.02671122010981	3.26253415624265	-0.404485382708973	5.52641204925682	-1.42470049727418	12.6312149437199	3.30374275346411	6.44921100206386	-1.27829278290955	-0.326041095326445	6.45361267927451	-9.29488153249406	-0.654886192430191	-7.43926812485338	7.36233237968597	-7.7728724163964	-6.25694160776357	-0.285092963388876	4.49119618092099	12.7320035952441	3.45834064694175	-1.69221713412838	3.1826112812126	3.68575535033477	-1.84703905809672	1.61076199680626	3.9621537475509	-6.63511792987969
60	6.801553982364	3.55463050000134	3.02392494596614	7	5.5901980503037	2.71925419263251	5.16956941116223	4.05325552650773	5.11918754120373	1.51663585023428	4.45853028996552	2.09503138653516	5.1013589321691	4.62841946568112	5.07769942070359	6.87069430552797	4.59764787178108	1	2.65238123419122	6.67616124342012	1.31985815093031	3.16734337861972	4.77473479080333	6.66929885714672	0.715258809928466	-3.66536284597771	11.1375099378305	2.32951069336882	6.11621605343372	-4.1583244557426	4.03177017144597	4.25929166960095	-9.8138574071972	1.49484092038969	-0.776948153891315	7.2926807781449	-2.70901640087735	-8.78586159670989	3.74407343944945	5.32046788664205	14.4598515472275	-4.30634941778748	0.379004893545237	6.05684094748337	1.64912360655947	7.70378290418232	-1.36922537015383	6.93010345462608	-14.5078932480794
61	1	3.67267677920665	6.52855415847124	5.02295122192702	5.16845265839396	4.57529667949986	2.41211329892621	5.49645636356064	4.85651750144218	4.61136396138774	1.19559711840247	6.73330967139992	1	2.88278314514504	4.46944929794406	1.15356356954798	1	1	4.80876512766174	6.53314644911655	1.09260398193679	5.61623322747687	4.16760954646837	4.50591448613827	2.32240165904865	-8.17154976941261	11.2875098463097	3.49042159536734	3.47197647015596	-5.16849478388762	3.24965938646109	2.49876170784334	-14.2542685278124	-6.64992133886307	-13.8557137704646	7.94610393003303	-8.0572343101188	-5.74310758495267	1.49993054631751	2.79720405896431	4.5145940363204	-2.9854950099303	-2.10881705752948	4.7886117801063	2.13115459028045	-4.29702156266164	-11.4897794231969	5.10082279624066	-14.3896583040843
62	4.58394789273068	6.43920831908053	2.78818862238719	3.06330011739935	1.82714376434482	3.77603368187814	6.06115239274177	6.18092300855208	7	3.4703939701565	2.23953366992805	1.98902945976851	4.0261397053766	4.02112393755201	2.38468824554042	5.12016939869248	6.04377684308685	2.28433505381896	5.25160900951331	4.63170323199104	3.95035601159157	2.2947926941583	5.76670385330763	1.47777315394134	4.59538505325099	-2.2919943069232	12.9660284258993	4.88970274047556	6.17396097362068	-0.847533493040148	1.17391493173576	4.12108568399873	-8.59246693186252	0.631525768289112	-5.33619714397076	5.79105557281464	-5.07356455440757	-5.33301326019277	1.96963175027378	3.55619484803162	10.7292116328618	4.25507533789161	-2.42214620166693	1.66864079868901	1.60583764735867	-0.248712079674499	-7.33578912807546	6.62980330664166	1.24383296949479
63	3.68371064635059	3.98437349787778	1.20927054869757	6.41979487675325	5.33499259811254	1	6.22486521105431	5.56991772104985	7	1.02345330177787	1.77335355095473	3.5467055932331	6.18482590730019	1	1.23329040604947	4.65816281645414	1.66851458076906	1	2.93535846073765	4.48925777405052	1.31994251254103	4.84692841788818	3.83956680903137	4.12098819998285	6.60440584704942	-7.14110998830252	8.19603964509696	-0.12592829286779	2.72136198386587	-3.59022974239369	-0.923287398237955	8.39346834638289	-10.2744266050296	-2.5329683407997	-6.99412270813094	4.26323455761859	-5.22330215393642	-8.3283134913588	5.22034233688657	4.17025959649236	9.09167653446894	8.1458398948442	-4.07842967116821	3.02301193839821	0.958737497440771	9.166492271951	-8.67913456331961	7.96771210719711	-5.29936434697068
64	2.19735543167891	4.2710892555556	4.37673767549462	5.10205502464804	6.89657346915011	6.06036428113031	5.35856485485958	4.29909659540684	3.83889447782113	4.61676632521382	5.26923211552029	2.7244385867697	2.52670807541838	6.028449278011	4.99335771669802	4.80679035326047	5.3924863021213	1	7	6.65654773426686	1.29839597666666	6.98873608937547	6.13427527723931	7.49952555336158	2.22135836519141	-6.62414627240718	10.176177947559	2.88336299681277	9.22981037658723	-2.59066063666108	3.84866806587649	5.55845360626732	-10.0919006216287	-5.06889822701319	-17.7793037698724	4.59467725711358	-7.81597676664231	-4.93443299204686	-0.0990777194262745	6.12327006801867	4.85965931182747	-0.452134695338323	-2.4435311505408	0.532065580666164	3.9048758518823	0.355494462450418	1.67557444462732	7.20931874650101	1.05956513462449
65	5.15375406004689	2.37390520281089	1.30766569699235	7	3.41392544928372	2.92048515426732	3.00442410997514	4.33187789624031	6.53590914672834	6.09542894830349	2.41638936213787	6.04127779855807	2.88976739026821	1	1	5.19758685248063	1	1.37513990308436	3.9326826939133	7	3.85199402360598	3.66444256217076	4.21265358904109	4.56459118262677	6.2472346504552	-6.56469610619455	8.52857788025731	0.940980658437982	2.11104428314769	-4.23734762906753	-0.438837528414711	9.38067944269479	-9.57558592446157	-2.12038570925941	-6.86581805309385	3.92026302285701	-5.09301886878535	-7.3406348204166	3.8405108779086	4.6777524498916	7.57622801757828	9.15597247046143	-4.67654328277164	0.522831927288211	0.903548204796523	1.1937321809363	-4.3497494053234	2.33436218583747	-7.12509955839802
66	1	3.71149782223007	6.04686281516566	5.04603550788329	7	5.47812046366068	7	4.11015424792104	5.47490285761033	3.02736743977594	3.44849081494337	2.39054801487224	6.15394477709658	3.82801944809231	3.96758949634724	7	1.14612293916899	3.0594848448621	7	1	3.67733889140233	6.51739849989213	4.51045891207058	4.88578748088598	2.74536745976053	-6.81709566797484	9.33412282781559	5.18510217955438	9.50905585543413	-5.08881762096951	7.44083585387175	1.86642202865374	-8.0610384761303	-2.31492995403346	-16.4392238506133	4.84845570703794	-7.15184587108567	-3.01072002162126	-1.421460147102	3.8176774326029	5.05178029808036	-2.37619842205207	-3.84887810564181	3.22861778131521	0.547769773876448	-2.48329618073797	-8.81727759202307	9.51658879835836	-5.10176413178286
67	5.15402529543179	4.47084292368247	3.86367860941967	6.82757002603818	2.42799248404867	3.89310310717487	3.76927659433577	7	1.93208261029842	6.34005310616154	5.51293859961571	5.27962772401025	3.50285339908938	4.57945231593349	1.73971262356792	5.09613390873831	1.29158264527662	4.33006978377538	1.63599957253705	5.38189307301135	4.92554975134793	6.861029882351	2.29806846194916	3.63487954432972	0.160519286077689	-9.15239739733347	7.42563319817204	1.70365714461322	6.1009464772873	-4.60873661272715	6.92534293430502	5.94603979715112	-13.7279338543561	-4.57315398641088	-14.6421623102245	5.14880574439013	-12.0787315293885	-5.28622400873111	-2.06569177880957	3.7816396404405	1.97822004288049	1.33033950985642	-6.20981389674605	-0.707294374706465	0.357462091419591	-0.0606132999203433	0.781229825522953	0.48847579589969	-0.0478251627945405
68	4.93888332561554	5.91958091961802	1.88797201316573	4.37287572005826	2.46209712381056	1.36945190473655	1.53373541038258	2.45154575478011	4.3915290248282	5.03762917780978	3.64961197472047	4.97092050482369	3.84337867318031	6.48361518512147	3.45774870228407	4.08018757815767	1.68939214020604	1.84047330740042	1.01968948118925	6.39356025321078	2.0466467667352	2.45765285335153	2.61135636044505	1.64193300773303	3.0123473027442	-5.48513744117765	11.7488819335337	3.37225228151285	4.2820760849255	-4.59518834957434	-0.401476325341221	-1.23122113665295	-7.93163382533077	0.973353840595452	-1.8436494660179	8.04612762819755	0.209867534622752	-6.99389618183894	4.1040080140696	3.03674396400634	10.7828212645857	-0.124611025609457	-3.11253860031089	5.4941910382981	4.72248236347609	-0.552912472844339	-4.69528710021472	0.592299517847473	0.405887269914188
69	5.31138371308311	6.41340930245133	2.24545235692937	2.88263022990348	5.69642241378381	2.0530633203543	5.55576761779864	3.74996453195976	2.90290927256309	5.04231147230862	2.5493856148629	3.82090777867209	2.23300562326439	2.90947387719528	3.88675104238441	2.98934762184401	1	2.43757479652814	3.6516239207222	2.07272508557572	1	2.09716290654068	7	2.13347523630295	2.78856407683693	-7.719825335335	11.2354242749455	5.88014422283427	5.19132702342747	-2.35493177616294	-0.54945661370343	7.00162956043999	-8.6413362711976	1.54493133119045	-10.159503200757	1.8340609022723	-3.23695060382406	-2.50154506719807	1.65185316581753	4.23936589490598	9.1699124024684	6.48976210020186	-3.32007524571285	0.111743970513374	8.77089973828572	9.10943962721793	-6.62923387512934	1.14525023919614	6.43095785267554
70	5.69820899333483	2.92590032784013	6.4264133011602	3.34109495472147	6.99459242595814	2.38558331663535	2.73475659606379	5.22079799324467	1.35007042355917	6.05816669408649	6.29937903855932	1.35877640273055	6.66852834912213	5.40610915444192	5.6711950596963	7	1.19438149894989	6.41913436284224	6.40731977552847	2.28679698353847	1	1.48388807714777	2.78520860824985	7.45766305029859	8.14540751469994	-6.7177332296013	-0.777384995134829	4.18265223484141	5.23947446544005	0.852124849506389	-0.468814717588139	4.71560507417749	-13.7994510459128	-4.07635991428926	-14.4683544405757	5.43339713629524	-5.84233160029092	-2.84718439646189	-4.25273910857719	3.55857605712856	1.0608603988387	1.18830529747213	-7.3621164567843	4.78122597852461	4.00704675264857	9.13680561829315	-4.03019018615602	5.30072298024916	-2.33375450525116
71	1	3.97118936591297	7	3.07769241665279	5.42972616113788	5.64044845846641	4.79218983199172	4.21159585676046	7	4.71313892902869	1	1.30672504114324	2.69481778423685	4.83181794956643	2.52659863248294	3.92410706367081	3.50538714506185	1	5.19533394011589	5.2331970243473	5.38918108821109	4.45256480656112	4.91430804089388	7.72933571967177	3.68117469228976	-6.3832199350535	11.4055988976806	3.94221042317831	9.71663943801964	-3.05501360651694	0.654974180438532	5.47547394641921	-10.6081084345567	-9.2301041506815	-17.6899281459777	2.53210346298657	-7.09840969710016	-5.97974846594649	0.693579378265649	4.55949078156025	2.81431991092432	-0.992700236608798	-1.63749725120127	3.51603723630266	-0.266787011796496	-4.37401673390185	-0.560055405045102	8.01516324870015	2.68092538895317
72	4.51381685385597	4.70680969445835	4.31654223257342	5.86168622116447	3.09453195232923	1.68937008951773	5.18859096691257	6.85996557870508	1.8192178372211	3.42803161905124	3.83786914130028	4.47897868987953	2.4134643898763	1.57237177609647	1.70339964828495	7	5.35942125714943	2.62385688941298	1	4.85508762440985	5.08873444398444	6.32472328595716	2.13245207013202	2.56903713883162	0.189948271805028	-8.74428595702935	6.6628990536178	1.89342768376846	7.02725159385149	-4.96373104501486	7.58615231822997	5.20039706083371	-13.761733061531	-5.51219885511467	-15.6902034982243	5.27410143111384	-12.8038646031923	-5.43500178256732	-1.84812040893336	3.48020566376868	1.68837129711102	1.78648538386934	-7.30333673471803	-0.826161590949803	2.46161026534316	10.5706530879542	1.30474318332956	1.80371939062565	-0.537574344567344
73	5.13717304591829	5.20512028724945	2.87855668081958	3.00285081673004	3.3500136550884	4.25254149996894	5.18870719960546	3.26714252388849	6.49451358129617	3.38812549011834	1	2.16699945372923	3.88740755080347	2.24347317191206	3.23441121681857	4.49139605266476	7	2.4954437068563	5.06487966426803	3.71592808857965	4.45286795925562	1.05544321477189	6.49245135609431	0.594683297048334	4.60001904673207	-0.970137422315637	12.4172233492137	3.87958543195052	6.87428851318353	-1.3062485446302	1.87268214177954	5.64014655245838	-9.8475005550372	-1.25295066300852	-5.98214526617937	5.4875368843239	-4.82837562421578	-6.52749665572584	1.1392656205197	2.56549176734427	11.2416052948133	3.84681958364989	-1.79361027215146	3.80772865865477	1.03607487748378	4.6409671960269	-6.80226791177623	8.17758028131257	-1.16669835996844
74	1.46455945144955	6.02132334457102	7	2.75391186937734	4.25405261383013	2.5488359571393	1	5.18927295208187	6.25507432953272	4.50736996944675	2.44897774447297	1.48830614749459	1.73375488842012	3.59487102353134	5.46446117670938	2.46557996847802	6.13140401946471	2.14028778085772	2.41613248312376	2.91365281623848	5.35111142401347	3.51794866545565	2.39871924468733	4.09016583795627	2.55041900783186	-8.27512804501017	10.419047413297	1.29685110949241	6.03227242624205	-4.43273756028635	4.03033507798988	2.29646818991687	-15.5443435458539	-6.58077861087	-13.1512687250981	8.80332228185699	-9.60317120251186	-5.49228458339324	-0.251749592073437	1.64258622972484	5.66740863841074	0.982377042831586	-0.552218378798351	2.72382181833472	-1.0674558695435	0.607512446245154	-5.28354590907268	6.94133173648548	-1.86077276783705
75	7	3.76320699788111	6.72072475575461	3.03441697253067	4.37794501003445	4.34682168554654	6.25585012518245	4.40889765927699	3.62945074537453	5.75600315952464	4.09388382706374	1.4730942209811	2.85411074485052	4.11728038843445	6.33253542386897	7	1	1.02745992610217	4.95339935626203	2.39540435740817	2.59631465434516	2.63445638018689	6.65129963848705	1.44370737563756	1.81887321945586	-5.56051614336178	5.72933794869879	6.42127149189743	6.45297396387873	-5.86475167157854	0.85078711072344	2.90062267206902	-9.69635416331472	-2.60748300705049	-15.2237843862643	2.2774550664525	-8.46248011898245	-6.71908288350516	-2.33309392587187	2.02618500351078	5.3835078457589	-3.09036733790659	-4.23405827543809	5.24783812181753	0.361621630728154	5.2888294502187	-3.31317513203154	3.5699415960596	-1.71112453459594
76	1.37895719680948	6.09993325641305	6.74943044684124	3.51037394739281	4.54478207601788	1.96269131915244	4.52000558759919	5.97871267295191	7	2.70379539236893	1.38351658065643	3.52374615982818	1	2.85519489058934	4.46919548141504	1.48360084813614	6.54934868216059	1.82088454223909	2.94396206988327	3.8922099622578	2.6326448153679	5.09671949789524	7	4.02113192808978	2.53109129814145	-8.05322291435873	9.82464507444356	1.78591526880294	5.86374691029742	-5.1019348814959	4.37483282495445	1.5998204637891	-16.5052451697782	-6.2445954331578	-13.0583819436368	9.44853499700448	-8.99435684694371	-5.38400215779365	-0.105052588890378	1.08431532305432	6.4386968799217	0.989960090498985	-1.26461706152831	2.80549901343597	0.206751109907324	2.08779758541042	-3.58123122009354	7.34325685641713	-1.24336931100204
77	6.63411746941966	2.00189065934209	4.03405981272878	3.69052259301213	5.41969315660059	2.23982444275185	4.86493218643523	4.09367440713197	1.93494481225646	6.65877180848981	4.91875028254236	2.79531552252595	4.40552333842284	3.80278648406978	5.96065029978964	5.68609075011075	3.11809471966344	3.09552403300435	1.43679021048971	3.85082285186042	1	3.06502066552258	1.70609264658896	8.64224844177276	6.18617058357609	-7.08922246161481	-0.219453983692166	4.81296013664728	8.87596419200299	3.47773017222124	-0.363777968724235	5.84220316695187	-13.7503993458191	-4.73285615821692	-14.7871166631381	4.87319542703906	-6.07687975721605	-1.79548379699208	-3.57501177607115	0.855631820608649	1.93872540934171	3.27737382375442	-8.67420072069003	4.35648798707167	0.926905112259323	1.09111349584751	6.06480928498718	1.65170355145176	-4.41873932645893
78	6.79828123300977	2.03449219569472	7	3.90226678498366	5.09253739918499	2.18618029005227	3.63949943614888	1.10928675063441	4.65645082993351	5.02439553962944	3.34505653127662	6.61847040038339	4.36824718186991	2.41960722053324	6.2161578190668	5.67471798367659	2.637561356131	6.44235528553128	1.13958823145812	2.60759140325766	1.79653137774433	5.50173900366327	3.37479435553604	3.04421990855815	1.95620849269017	-5.07093891551563	4.20009312595387	8.0095453158156	7.46579578737211	-5.31547243139108	1.17686753935543	4.38588630718174	-11.2375615025171	-2.11255086585554	-17.4314133974238	2.37833633461152	-8.63170285272866	-4.1341422431085	-1.83021881158639	3.15861139944783	6.18852651522576	-2.88396532137237	-7.08119950844807	-0.704760268621104	0.64609408432393	-5.77695023032587	-4.89996450700217	5.8196403576622	-2.10227556157271
79	5.04134436838472	6.42058428405321	1.58419817657798	4.219891231315	2.79800519543749	2.1084010687078	2.25629012569437	2.77904406336859	4.46980314969656	6.85074234128823	4.04776109833483	5.74915684736142	3.16566873484956	5.71425812650379	2.91192985437013	4.03169854203976	2.69467892262833	3.92443917690882	5.45026958412324	6.67930937192557	2.19381360675752	2.24548718695064	5.73087392809498	1.76986316162462	1.1701097965079	-6.01282411686372	11.1123743794286	2.49119607467565	4.89861037894746	-4.85610859379679	-0.138902444892061	-0.586861476084675	-7.80734499085966	1.29693947784975	-0.461652639534735	9.30952389585822	0.0284900271609339	-7.36604104410022	3.30535964575744	4.5367413539693	11.814235154469	-0.133350832378131	-4.172990954059	4.88340139231721	4.55498962455236	1.3987770002877	-1.23258135118759	3.8995369293621	-0.162343847716977
80	1	3.82195294322333	6.7806311347574	2.47094132816196	4.2455579059121	4.84026201514542	1	6.98268914996287	1.57731528604585	3.48133529168586	1.41198129674661	5.61152247069821	1	3.44738974936086	5.31491205385258	1	1.02045999468045	4.83876196992367	3.49660633559495	1	4.96231626920448	3.83254112884055	3.5821682797258	4.36935426771919	3.13345223437403	-8.21842170103881	10.1744164914223	0.907683775116872	5.73688220320282	-5.49156023273664	3.10612566543603	1.92444026326047	-16.8854793829933	-6.36862051960154	-12.9033852006515	9.0529011335279	-8.21317410570687	-5.48832026831351	1.29278538872936	0.442659692891462	5.932947337803	-0.0680505859355471	-1.94939224050838	-3.19855839591372	-0.0234255816667039	-0.283284341465027	-3.72725063708135	7.36446179218545	-0.550087159572375
81	6.71547474397773	2.24050119216587	7	2.74010887764249	6.77296875083882	3.59451156719962	3.44321562756858	3.88731745012963	4.00701831679681	5.82227328416573	6.27115054600187	1.80272464870929	6.63602212354335	5.5312360861757	2.22885350388887	6.48107375648805	4.39927429012795	1	3.96545276444246	2.6395180187062	2.51376568644269	1	3.29325506117547	8.2869505488134	7.78167931052827	-6.47933000260714	-0.567492659660816	4.43588802291435	4.88472839784861	0.533212927724552	0.615850543196545	5.31649990656787	-14.1430164739391	-4.48674164973996	-14.6416638841052	5.53729140388032	-7.33489692377584	-2.64888608403052	-4.70542581598292	2.46343564829827	0.354533877259174	1.34332325725517	-8.01713930807948	5.32306821216556	2.85270956422047	9.38261222785324	5.30688768559762	-0.206092006406086	-6.97930398122143
82	1.63010545894095	6.30660557967281	2.72901411867184	3.83702594015278	2.3579715900485	4.47857779846028	7	3.79633909818077	6.11274164507734	4.89164070190441	3.80732881129706	1.42255183662192	1.82177683563546	7	2.68314905232908	3.68762192280935	2.97219848546774	1.12446435427448	4.88690526697014	5.72296019457589	2.53307500608322	6.4782060007044	4.8275757668276	4.05914063414691	-6.55434023117075	3.0339350647278	-6.58906589664185	0.283139005422708	0.525395903881945	-0.00870889335249636	4.7625617568209	9.03843052091267	-26.2974559224277	2.67098484503718	1.93729781497192	4.87715914172976	-0.920552527687396	3.30574386798658	-5.25713874511971	5.3682929717505	1.25311870435208	-11.6229023833794	-8.43609224718135	1.14163294071543	-0.264352604233888	3.36177621011237	-0.405282664850343	6.13452588799024	1.51556711510489
83	5.57937555270792	4.34062481051221	5.60456702326022	6.15721881653146	2.44246375580699	3.86922615429948	5.70297218559583	3.42792863656575	5.39452682757847	5.21377873050796	4.26716306689823	1.35604508616755	6.51559805490043	1.83093282521892	4.422318199616	1.42300552505125	1.35113371100505	3.86131154713099	1.33871878860566	5.9648680106978	3.29534235801768	5.2039610589197	2.59622161665882	2.82005918037618	-3.51983039662047	-5.49456775574142	-7.67600930246625	4.5608289156562	3.1954609916377	3.17999691765916	1.50474958357737	3.59411628548804	-13.4760575755945	-5.37202088166236	3.42971747021716	4.09121585913559	0.521892129210946	-0.551435676150064	-10.7623387779346	7.12524565624908	10.5194248085995	-10.3192752169153	-13.4514785937926	4.04172191371998	7.6260993918093	5.37424082572485	-2.91861015034891	3.08841609438675	6.11659810685871
84	5.02862671478464	3.3094017495794	5.23014613866841	5.39240789732765	1	4.1802148203716	5.57081004348843	1	5.30183230622939	4.20979317109767	1.4949612602884	5.13833945968674	2.95848466340119	5.47180010076052	6.63602914728911	5.31974246517665	1	4.55128454665338	4.29975368602773	4.30548871943226	3.03280736426407	3.5276952343871	4.56058505871337	4.43734324853913	-2.46638658628307	-6.04128786837538	-9.74015060262749	4.61926603142333	6.20673975320254	5.93194585248793	-0.532857022540212	0.25491548770637	-13.9599664628072	-4.02915799563946	1.81433147483055	4.3920489049539	1.32363430623683	-1.95640468144296	-10.2986762908497	7.99668083280515	11.0035783464409	-9.61003388906873	-11.5391567958637	-0.429273565056796	-1.33292954952243	7.91669861614687	-3.11958525640011	7.39721616525477	-3.04084002673756
85	6.9959230124646	1	3.55946946174221	5.65285584573116	3.70798744151662	4.10495247390299	3.1262258641968	4.7081256376772	5.33570992338916	3.59950028408536	2.41431467209486	4.37431333746804	3.72782633366795	4.57998924101428	5.95921797337523	2.884047768527	2.88870237169728	2.59530908938059	4.43540970795317	6.688164625822	3.52949866108518	3.87062161178136	1.81622051591636	5.10375646692049	-1.1400496296288	-5.08536460984475	-5.19947672127107	3.74368034331184	0.30846828574146	2.23684992993151	3.7892975646827	-0.817165219151469	-16.0543769401083	-7.43161861236916	2.82272446357364	1.12543597541776	2.99561783119846	2.4690651385044	-10.4876968242656	6.6480292130858	7.53602659322682	-7.48301062995223	-11.5587718650671	5.5428977135227	0.182463738690729	0.945151395764845	4.9671706732945	0.981207687372111	-6.56144703344624
86	2.57216462612998	5.5465229184223	3.55687931113475	2.88461430294744	5.53743351895231	1.02794032778091	7	2.5494878827638	6.89027281831417	3.87664581876038	3.52205237335878	3.47770257171441	1.29333514069621	6.83152708563338	5.61979052757387	6.44390550141205	1.96608356207098	3.23723744120121	4.36170381839106	6.38789055445883	1.77619726131982	3.36102164129125	5.6880824769394	3.97353518488983	-5.76589454138931	3.90372526248199	-7.81181234137174	0.943703169286531	1.3565585378547	0.247355180351616	6.69788404203205	10.0489614363967	-26.1013875289101	0.640554927538247	1.42247929403192	4.22716778677954	0.304562172371295	0.322769974939716	-5.03275911903586	5.63172673999719	3.17217583788554	-14.9286514985935	-8.58972676681366	3.14606274936205	2.24823212100723	3.39952569147943	-2.03974129738648	3.84856858688391	0.754422014732084
87	2.40005800061283	4.82272464689776	2.52196115197548	1.8994336976147	1.67812816269556	4.83579962211486	1.78633022199217	4.9365791240002	5.8977009872222	5.5108862777899	2.80360847432979	2.22310787706984	3.2470934262833	5.82437819736421	3.63381115981143	4.02903147193319	3.49314667632089	1.54495654340402	7	5.34936641386883	1.12620150998639	5.6260253862167	4.47011240543254	2.19894038066177	-8.22614122178713	3.18728053089931	-8.0064076640552	-1.47165086599717	-1.09441231048023	-0.722075469998371	7.79969480527813	7.39315008827591	-24.7261770910704	2.68554907318161	3.60544023930084	5.47517514631893	-1.70785944768583	3.34955098593208	-5.83164426450853	6.70611565932843	2.84299482582767	-12.0199647734799	-6.79874504872052	2.23787583556983	0.401662802597688	-5.70761420661279	-2.63329335530347	6.93086932697563	-6.04520583267366
88	2.3040507788046	5.79710438814425	3.86557859455978	2.29219121633697	5.69379458573597	1	7	2.90029134560998	6.32086737968767	4.22154289350601	2.87803215078322	3.99940942088702	1	6.65014461784911	6.6552456194671	4.70151563933827	1	1.74247887197703	7	7	2.20003759216622	6.99647241853762	4.94169510735914	3.5499946581489	-7.23786627301395	3.23554397961553	-8.3970377104988	0.578970261945036	0.648733676214795	0.186252627252802	7.09670130016079	8.68475411743928	-26.4318814224212	1.22441300932676	1.60361002914473	4.34791697010528	-1.17919552356861	1.22850211569453	-4.69112167868959	5.6386529353125	3.79859108250349	-14.6499465852052	-8.56009531783215	3.46922958578811	1.8429107505847	8.23364119301221	-1.63996118871897	4.51502247918724	0.8285468636696
89	4.26850068278131	4.06365854591251	3.06605182043182	4.00442005430171	1	1	2.99956452235705	3.31672537428158	4.51393798153623	6.92469335661852	5.44853354127936	1.24418331108425	4.38335359252777	5.63299411296983	5.06636529124703	7	1.05372223939679	1.13947965271179	1.33566933934865	5.30169486304375	2.72435728711595	7	6.10682115518559	-0.798728813045749	7.08792266617779	-10.3442959112886	-1.71173662781516	3.58643336868862	3.19542529220278	9.82936674728095	-1.05588368177857	2.9840030511921	-17.5555550399493	-8.65960379817394	3.26605410923582	6.98666101322652	-3.31499683515932	6.95350175432383	0.252952810443542	2.36480192467019	-0.665941937616988	15.9276672318813	-10.7502625691247	-0.398984248186523	4.06129242875688	-4.35889536108867	0.131349684156757	0.856462588007072	-1.09018835357462
90	7	2.79473144749469	1.05288330972099	6.79751247170875	3.6419537282673	2.13407710938016	3.81953173834818	2.63010353153048	2.19530220050188	6.88353111964961	2.08304153249008	2.24912246767409	6.55536787883735	4.48861385040281	4.32538457945579	1.22559962260072	3.20177466088435	5.24819432534447	4.3944534612287	6.08465591141492	3.08725001518303	3.38778437066052	1	5.52969601185697	-1.16185110180964	-1.98467469774365	-8.39298619756185	3.24166602068587	-0.292807082469017	6.8783993120053	3.93669797287066	-2.58604763960643	-14.1509414988947	-3.35248453801562	2.56448434628177	-2.79623821137414	1.12074563848674	-1.25754530686939	-6.58486639861522	4.63645987789093	7.6043207412502	-8.37138655977323	-13.9757560420309	0.919103904449488	4.19447669645806	1.95638043349548	-3.99933656388245	1.05116083376765	9.42300956457954
91	5.43920718555701	1	2.90925206641994	5.05227214921411	4.06516288693938	3.23626303400926	5.02974493172641	1.17856057938179	6.04381369119198	4.46354235966394	4.80802044237945	4.84178381078674	6.95006910155348	6.24896311570725	1.89821025044896	5.51287450356243	1.02136005336498	1.72760125538468	4.36488967778748	6.32966871588166	1.7747396593507	7	4.10101548198812	-0.203480552126183	4.48664719529629	-5.31074164032767	3.04066921409509	4.90916637464793	7.09780859964267	13.8139702717888	-2.95335870654439	7.44289314316171	-15.363996242294	-7.27612683199869	5.72092004705557	5.40523055695624	6.25019976808882	10.3354811407913	3.44784420352435	5.62788648857195	1.36802410727122	13.0271535218248	-11.5448735011272	3.03770996053081	-5.39279004010461	-4.05399313829695	-0.271195907073796	4.04505961632736	-0.200702056114806
92	1.72528598697264	3.29623237552517	2.65459430278568	1	3.60055411789688	3.29785664478143	5.80179690092824	6.09174752229669	5.68203993855656	4.65497054303406	1.8240742546122	4.28770934315925	2.52798116635903	6.01572772839602	4.03056852720814	5.98949595861948	1.71964254093096	1	5.02258284443317	6.89258306673095	4.1948212773998	6.80818857390125	4.74641551863778	1.99951381103919	-7.44342524515478	1.99623055637167	-9.05301410764095	-2.00163528111437	-1.61175310141034	0.86576973524899	4.13698120620338	9.82952085230243	-27.4025459753216	2.24749821383493	1.74023459400186	4.46758943753114	0.5324610806885	4.05919765466365	-4.30795425199146	5.72697703632251	1.7740492484465	-13.3711843822849	-8.45414384143206	3.18402041720174	-6.26395845785741	-1.65109556234174	-0.16589773426142	4.13867589207895	-4.64121200543781
93	5.50467740768084	1	2.87102832709347	7	2.43885392906548	1.45401061668913	6.32263875695223	3.0544667305929	5.52774194743987	4.26905124071253	3.76783231693167	3.91596694702712	2.65859318228422	2.55324272213566	4.79907491635713	3.84672487260713	4.65318247999442	3.48764491107695	4.76653790444024	5.01493668690943	5.04158622113147	2.72675277093057	1	2.45409014578777	-5.08164519220852	-6.09440603099583	-8.18035370932654	1.1597393250663	-0.372886268200117	2.7796798255802	3.24849852654256	1.28585894722918	-15.6622181001014	-4.82629079183161	0.350355629927129	5.24553248993175	-0.991103384899723	-1.59031702179932	-8.31556516417793	6.48142462279628	9.34186372570848	-7.47479363489924	-17.4222314138202	5.79319550361072	-0.581904168109882	0.130513782128497	-9.47031813507833	5.37310055045156	-3.83570597935882
94	6.20981356530805	1.23504445599647	4.62664592419297	4.45639482495162	4.35387622787487	2.46728307298915	1	4.73958595160894	3.9388331166601	2.42709395123887	4.42795721492996	2.87054445390448	3.03804353765866	2.49292589900482	6.31963684214335	1.71024732322573	1	2.1085103419625	3.87383056666804	6.81312888398254	1.30533283651558	2.16029532641111	5.00595710900862	4.49810772664923	-1.26768829764061	-6.64344910472403	-4.72599312887218	5.32432874469147	-0.111983046374247	1.91984813658135	2.27138525725418	-1.01306704567062	-15.9234977939976	-6.77546988517537	2.66246317172288	0.482593002273835	4.32775702278188	1.13001145433624	-9.25519453219339	5.60494550259887	4.85906779491578	-7.90705834636647	-9.75302542061049	-0.000285858397858663	5.51997768106605	0.436817305166061	-3.49700697898573	1.69365828462294	-10.34073785036
95	5.62540923406549	5.6616808360922	6.03068192220523	5.90439027998103	1.78416318393176	2.49897878149588	5.16329532059395	6.60619954832423	7	3.46881849812528	2.77100725164792	1.87769035468335	6.39560240327994	4.76705903060601	1.46040547227976	6.86409139200986	4.60664177433546	1	6.67469625078544	4.5984395146872	3.5433540312583	4.48593463026755	5.91980689692217	5.49610741302831	-6.59516427159365	0.980807219190384	-3.16028760898343	3.19999283138002	-2.90016473268615	5.75771022579028	-5.16448295182553	0.681673929978855	-8.87904530574438	-1.45911741335262	-1.50377511349331	1.69631236967879	14.4831587117992	3.98825178164647	2.0142354471111	4.50192312117658	0.953397467926711	-8.81034167806239	-5.20195909552357	1.5547106158525	1.3020675906794	5.70042407294327	-7.4978726407906	10.3489598888216	0.322313103385962
96	3.14424804017331	4.22180142538964	6.14056392867568	6.67087489581157	6.85309631989743	2.39909187719284	6.22480089510146	5.66358362457159	3.32117936204861	6.23029494077884	3.10298597089974	3.66289623347002	2.12953974990955	5.52027506959957	3.20461537566565	1.64886748659725	1.88543266875135	1.78324865267072	5.47220764008439	6.50191648033798	5.45962375205812	1.45119723499888	4.39148182298303	9.09143304102206	1.47420878865949	-2.76750606769651	-3.92432602197233	3.86396849130385	-4.48299049119534	6.80034450744102	-4.09783437209933	3.61119467651952	-14.3980173634662	-1.01847551962176	-0.738841554742859	4.53401319281157	16.6395305522289	1.06904648346231	-3.72211849258312	2.33074782468374	4.48749526561136	-4.50353056546974	-7.85685917049746	1.57373748824913	4.59266917014795	1.19568426749087	-4.88176846276503	5.83183801808334	-13.780833900364
97	6.02783566284331	2.03523579985834	2.53638206198811	6.65072460496248	3.48262815375781	2.3632758707734	6.25910154906276	1.80335159093363	5.43882787468634	4.40214000891901	3.36057221655698	3.61232099097879	3.51522478996366	3.89683938765975	5.73062728493455	4.9418676602319	5.06472309699202	2.64049187318086	5.89208382088866	5.98363812863141	3.9314361345571	2.10021535880853	5.60795496504535	1.59156189490148	-4.25118930645314	-5.70665452751297	-7.18833082816711	2.01039175690249	-0.845290992211956	3.53751451549631	3.82116254053101	0.867807793767076	-15.5515240499094	-4.47785229934239	-0.0584954238905103	6.29499168103759	-1.30043186696628	-0.963638872865872	-8.27359249692684	6.96560276688593	9.23155306109825	-7.75948277324068	-16.8819067227851	5.72190545042185	0.0736099799472668	-0.338593263473949	-7.8533475604456	3.96656964915237	-4.51658987894575
98	5.26675402935442	1.90260845170521	1	7	6.38167583714241	1.99375816149786	7	5.84979070800718	6.72529458071444	3.50282554319868	1	1.58625650910418	1.08396291464998	5.86167327633234	5.70305407273645	4.63796036994577	6.30599570792945	2.98483506044377	5.14132745233816	3.92495658644574	1.78188880335432	4.93335637353312	7	-0.130307228509763	3.79419284456842	-4.65228001206173	3.99637293669207	1.97915384328197	4.84255123626619	14.6086005077408	-2.51088867577515	10.6669591977236	-12.4153649951481	-10.5708064125461	6.65889462932635	3.04783042169339	7.37803807878541	11.7746026905836	3.95851050800167	7.61779307269982	-1.45279321623813	15.2605957721122	-10.626265837162	2.18647358917451	2.74380671810188	2.54543470349767	3.47673072302185	8.48763421690002	1.29423757783561
99	1.04967581782472	3.8677491887923	4.6204302295804	6.05613012197716	5.68453196145379	3.70394691407216	6.92060254734665	6.67318322981902	6.20414771843704	4.16952109395934	2.24866518565527	1	1.40682949950515	2.7815219386673	6.23082127267055	1	1	1.39552754198968	1	3.70863065153548	3.32440027207992	4.26208689871156	5.77212856200591	7.52521607026846	-2.84347503769351	-2.55485784135329	-3.19348156985651	0.580432368015418	-5.08830343520887	9.83902433587664	-5.16933754606903	4.43134198639061	-15.0943542575746	-2.66244484063763	0.270281802329364	2.50260251624847	12.2463992327882	-1.37075866677846	0.276362604836366	2.65021972313463	6.46730807001643	-2.20380616984347	-9.92731233199723	3.59559972505462	0.656878265241732	1.35131897015703	2.69264033985115	6.09833709987506	-5.38877307993758
100	6.0362869047037	3.7956802146528	4.74499240449295	6.67382575126131	1	2.84057320396395	5.63211340371392	5.09807794217235	6.35861666686855	3.87862618934343	4.76910222483418	6.44902356796755	2.39643126585434	3.73042595037366	5.05607566863149	6.31049941046425	4.36192848291997	2.21975806677322	7	6.01319105348302	2.54487536248355	2.07118492465718	4.29245189116862	2.80135355819344	-3.16107656276138	-5.36914650631217	-10.8383695842893	3.39590801567391	5.5444328054651	5.88160548926609	0.0162773448003057	0.572876614438505	-15.0110204937689	-5.78641004739703	2.32164716932962	3.3928143101853	1.23879937967165	-1.84057487188368	-9.97970686362831	9.28286953152968	11.2066697137511	-10.5112082603796	-11.2746934106778	6.07884683730903	-2.03320019312487	7.88374696253612	5.17638777280299	1.57096980548599	-1.85885045447222
101	2.26275793815262	3.51278859249403	2.53058801834909	1.70812368746242	3.11680295765685	2.67682696630364	5.29035910177694	4.03818431928585	4.20503575561179	4.91000439381371	1.98612844194824	1	1.6329589798112	2.47698419904939	4.03208765038225	6.93344551219216	2.22818848277819	1	5.78221693344416	3.90394886190701	2.12140260185461	1.79234208970628	6.30732557845297	3.04073750142194	-6.88149960446769	1.68781025152715	-8.43405333076557	0.205319037863205	-1.25530784612871	1.76165804306611	3.48259335239491	9.18331388002337	-27.8595529592962	2.6213753831588	1.7659672710017	5.59349435167845	-0.962971705588381	2.18052074612978	-6.33796136134839	3.76371072355089	2.40514693788551	-12.8562919148507	-7.54980092970389	2.31211019019021	0.973496923992753	5.30766020397022	-1.21618841331901	3.87579607319004	-1.2879831849583
102	5.21481057160062	5.13676749202698	6.80713717012989	6.01092610769471	2.67816775083138	4.16836969979713	6.13269138695428	6.13208668291424	5.83784869155749	3.5115470820701	1.91283066610216	2.5347261372908	6.72928591989721	1.42680413977346	1.96823058078544	4.55848730393735	3.56265313141861	3.44799076668103	6.41986591628038	6.01343875250713	4.56776881282533	5.38342104360048	6.94923913811006	4.73457651583837	-5.3962081700797	-0.457418084312879	-4.21089509539553	4.41810605614658	-2.98890579894515	5.99739069387094	-4.75380367872369	-0.0627811657464458	-9.31063576843623	-1.75141928522195	-2.02908332724266	3.09036175222338	13.8059479973774	3.33521746964324	2.55695628731617	4.83686580588301	1.71112604977358	-7.61272907412903	-5.24354742697055	1.23911576231451	3.15786969476429	5.50881955947526	-4.9645856732317	9.80854974359458	0.677505134897418
103	7	3.02426476648766	1.09521540381958	6.82051866886307	3.00639505709554	4.5816104634435	2.32427515184764	4.10332373237567	6.55500335850964	6.33386135256528	2.9175056358584	2.19953853525802	5.75858483150655	4.04779652414481	3.70686955629296	4.04600526025347	2.69967518656245	4.36634386972995	4.64772720161135	7	3.4896834838136	3.404931453112	1	6.7115635660054	-2.21433437377258	-3.13316001390349	-7.95201281981321	3.27485742780187	-0.0233889959836773	6.03815943198463	4.08612028594984	-3.04528172720653	-15.3171952135261	-2.88652177354262	2.06361697648035	-0.895977011627024	0.738067557182113	-0.90979171594746	-6.78343824503523	5.13913215778665	7.86634260794768	-8.55745257613459	-14.7810741141419	-0.453075765141402	3.10997798033167	2.0967728689878	-2.97553501297816	3.51541024470974	8.87945026805393
104	5.89275030361371	3.14510678053477	4.37824773223748	5.13436649117633	1	5.46815784819977	6.53322783729259	5.13829181947403	5.08623536244568	3.65145156046022	1.93449659238038	1.10362831313375	4.58150340278981	4.27344522469227	4.24835313787648	7	3.43597025732669	1	2.78369289588833	6.43434222242244	3.42801460400451	1.7790541249846	3.67039099837698	2.29018281395676	-4.23376665280859	-5.60265621495974	-8.34726083914007	5.00674908852348	2.90455332082619	4.39155347775009	0.766578425998185	2.85303927268956	-11.9382310657739	-5.55907851649318	3.12283083436598	5.01022473663576	0.921427964333659	-1.65465604074625	-7.73407210341734	9.17794461795359	11.7986591799106	-9.53704833665261	-14.645413423484	3.30080781247346	1.33224594450789	3.27680525020498	-4.48061127810183	4.35356512602253	-0.339611803052205
105	6.91837664213653	2.85224151863307	4.71716157393664	5.97393310449443	1	4.08677036678099	4.12369256551475	6.36239156731655	3.3741882711954	3.06927489526508	5.19908075300924	5.31414256989553	3.45380929302845	3.78639252841517	3.1934768299332	6.430654541567	3.11509116212372	1.65384701188207	6.34508475670266	5.93459734281083	1.88409282880288	3.69815956463814	4.22315068542784	2.75494651846707	-3.226046591199	-4.52099120363723	-10.2969172837601	3.3263382399476	5.55008333809316	5.01693669699271	0.488858059729557	-0.817442441383474	-13.9440330354853	-5.31760668225651	1.34705766474646	3.12803537658666	0.128310162205929	-2.59428291424683	-10.8061062327474	7.9475162192668	10.9006430447382	-10.8370282358462	-13.054605480798	5.84054880139603	-1.22687882339303	7.1544423265708	-4.80794758518795	0.583346013615968	-17.6499769111526
106	2.8867460818886	4.93437479070494	3.62236427028656	3.30971883893449	4.22541516191148	2.6313166761204	6.34848709608026	5.31551579721433	4.61130556938974	5.70784175289126	1.71265074851679	3.47531137461199	2.5541580205187	4.94923582070702	3.293993374303	3.84847319791644	3.27719764844383	1	2.94126550289376	6.13239499554085	6.00559310361165	5.13747318928718	4.25544096409031	3.02079711969818	-6.97811724476431	3.33337375679065	-7.45909221531371	0.218362114602419	0.102103410327079	0.241732719076597	6.7928847633997	8.65569360191162	-24.094924143506	2.17767893608536	0.43742583054699	4.66569770155124	-0.186117741998093	1.99920317513662	-3.1923100199942	5.1326616939937	1.77119311589932	-13.7923479171967	-6.6751769719317	0.873916204207783	0.531830189866523	4.99102915794604	-0.211328131968199	8.18589484876697	-16.415050674015
107	1.42624939713383	4.37005745601882	1.17430497599964	1	2.01350517863953	5.18160942637322	3.41064172123723	2.59207335895944	4.50415533453515	4.76289137960906	3.50635152383952	1.90528615562849	2.68818126891048	3.57425169820588	4.12338358128934	6.67708145984401	3.92792724738187	1.80203403149114	6.65821926497824	6.11208511103422	4.04643082041448	7	4.22863683610356	2.25199782081685	-9.89434736576784	3.95252528338603	-8.29213214864568	-1.03711305840914	-0.85624489927329	1.67661562986095	6.20407366849543	8.43065455075742	-24.5200135342604	2.79451834218246	2.9627462536746	5.37459539960595	-0.491628680921411	4.93807424066497	-7.34342733097534	5.80135361964501	3.08613660504597	-11.43231258647	-8.09891769759633	3.30956154308152	-0.182763109783435	8.10425944020401	-0.685985647266109	1.60885759537604	-4.57451063166149
108	6.3752515973202	4.65346014322451	5.66206595317562	5.86327515973889	1	3.26761131430589	1.93566610410204	3.0955449051456	4.02299018440883	5.69412078692173	1	2.65294041511777	6.75406840649435	4.13841287481581	5.21001028704206	6.24029633721216	3.28984647883606	1	6.17735832501762	5.86064158719188	3.17966916399709	5.1169764903632	4.68415260085155	2.07764558267766	-4.05109056513331	-4.86415374499831	-9.23590436740628	5.06788822785867	3.17867067480205	2.69484861468816	1.63765646729198	3.11680094575994	-12.8083133696702	-4.89329539770487	2.28207818539455	4.63239990874041	0.151625765175082	-0.362016813520686	-9.46903965961945	8.44228592216108	12.5184682061366	-8.79656560643576	-13.5488662508117	4.61392376112771	4.31604647862216	4.02467949714016	-3.4561791750285	7.03074244531142	-0.512487196200044
109	1.97190881296822	5.08230600053135	3.00382935978526	4.02518127831084	3.84795036324038	1	5.75745288505676	6.17064534499087	4.17514387601562	4.18769063601	3.53269403463692	3.16908309522703	1.85733998184327	2.78819820010172	4.01625263837392	5.58498382707911	2.29621698309188	1	3.21049053147225	6.15165073496662	6.26586379681465	3.1150909115592	7	1.9869838889781	-6.1823594595963	4.11743244314251	-7.33494317663335	1.03777198776224	-0.290605470478774	0.639441949959947	6.15855442033417	8.99527027773961	-23.8040890599906	0.674449990224853	1.27444937638575	5.73919341852112	-0.266793273842818	2.9064336114886	-4.26137207879775	5.83106246673149	1.06631372519696	-13.7493589326435	-5.94582747647434	4.83603979553893	0.152916217703946	4.21240176808967	1.02068036282266	8.97844202624161	-3.57120580104356
110	1.68892327875635	3.45649646592435	5.99276174063986	7	5.41585985507379	1.85787545707846	4.95020604052071	4.89480497916295	3.06121500987393	6.23460398616298	4.27089434252615	3.04561983115312	1.34110553380778	4.23417367974601	3.17873397647484	1.02647713150681	4.45845387742864	2.80743430687342	5.2119283672046	7	4.91827138698161	1.10831690636391	6.21686593107386	9.17310394295736	2.74855957669926	-2.60882365759952	-3.26608649638608	2.80502573462407	-5.65934083261819	6.94133364873739	-4.1587654620466	3.20042920383293	-14.6702931229412	-0.908709645653765	-0.573841568925041	4.82498276746871	15.6222116383475	1.20005031105716	-3.94147635075378	2.59268111424566	5.83842506519264	-5.26641556657215	-8.01436368691575	1.76439947223704	2.88578947202689	2.30435703348987	-5.6836725824028	4.49594381861332	-14.5137626256061
111	6.2040182494949	6.84845754682694	5.78371290525065	6.52176315638965	3.45639663642681	2.80559143596465	4.71806494370171	3.48110980330483	5.11448541572291	5.89715081058463	2.14136465527051	4.07667444919264	5.3690539086563	3.97373676608955	3.21484219331866	2.97524332468688	1.84791173844312	3.04730905655573	6.2080003371432	5.44368334889914	3.5944667318627	5.94193134663509	2.76120128260892	10.5256023044396	-7.01226113170738	-3.70499801462385	-4.65654603932427	3.63536899668212	-9.45517268008294	5.59980050089062	-0.185681545438727	-0.758820922966344	-15.945142811162	-0.716352964488348	-1.87418591322134	2.9876607204094	8.65557223215217	3.18399642168781	-7.63141255428578	4.74218596930805	-1.83551257622782	-11.2459080818521	-10.8291397747965	0.662017482118101	6.32295694750649	-2.35703388228811	-6.23749107384123	4.17001589284592	-2.609690922055
112	5.2087613611472	3.42982190352787	1.11521306124671	6.33607354954142	5.01899028670905	3.59427016724587	6.80498836702623	4.25038441452743	6.68564787451371	4.88966478116495	1	1.42244193162598	1	4.86959293280033	2.52959436234254	4.67319394984895	7	1	6.21462936205229	6.00855152739293	1	4.76142440033049	5.42446790738731	1.1872581789307	4.62433056537876	-4.24354210837316	3.19111595145427	2.23202555968885	4.75743621448234	13.6862371777199	-3.57008042640087	10.0478625151645	-13.3295771314515	-10.2300490051521	5.83197241236656	1.7951545981818	6.75414440056201	11.5004784925288	3.69026300480254	7.42191818121025	1.28832024547347	16.5849804101386	-9.71321570065888	4.64497478940358	-2.03107473200649	-4.38494132902642	0.633171130553655	2.65149207339673	-0.288764034442097
113	4.87119188296312	4.33850427262842	5.36231907382566	5.79126261874225	1.3830369697717	2.28007313622678	2.46203364035345	4.34469178037983	5.40801982180835	5.13272944266829	5.16368324567391	2.40814639978424	6.36130809642349	3.66790958139391	1.33421183774766	4.40701175517599	1.18388630172307	3.26713048657097	1.5149487514295	6.93935068190147	4.07587369900744	4.87997104398437	3.34193968620775	2.53541892205515	-4.18994191381593	-6.3305136119994	-8.04408862906402	4.8471428238435	3.32154736621422	4.52802397604284	1.23316283170026	2.94395760828091	-13.9683252636071	-5.32812727876985	2.90708647673499	4.11050618414628	0.239791742760884	-1.41093996172587	-11.2001655747342	7.55142287943569	11.1605155320111	-9.75324558000982	-13.7352034351645	3.78045686529863	7.8357818914803	5.74457474141827	-2.80633882656497	8.05374378859915	6.36644398305976
114	3.60552980331527	3.86263530410595	5.02288234481484	7	4.82489151290291	3.91798263220917	2.35123216621494	4.00401778318901	5.1717102929436	1.20731723983773	3.83393037587381	1	5.00509679067857	3.13973196959778	3.24838979736288	6.18389413848611	5.11703498483668	3.13445082986256	2.7655732637949	3.15151563744656	4.80644149790594	5.96198866278482	6.11371901808039	9.23044279814855	1.49524693778069	-2.60965047388396	-1.79695825067604	3.86245022104401	-6.46810724437242	8.22232580393772	-6.72855287624648	3.91101597495965	-16.5279956510626	-0.974935443866359	-1.50254734344177	4.55554379083014	16.2377926178664	-1.13130921745948	-2.48128046427939	4.09132872407781	4.94452415904712	-3.49359015191024	-6.26230051834627	0.463536860368501	-2.14810527381339	-3.99071920210034	0.936997227880864	1.21561883909156	-15.6400811938603
115	3.63310514152474	2.47076839335877	4.97620620987155	3.50197830083379	1.88739584328753	1.17897740715005	5.20961868653853	6.24227457310057	1.68506047585688	5.40895740415233	2.51927210846953	4.67444533270206	6.09322326955422	2.88699733481183	4.78830305835904	1.31403525730867	2.80304946999728	5.30846147058314	4.54509291712636	5.58898293730908	4.75901791772682	4.54773140873999	4.09978597750821	-1.28606772296551	8.4684085841447	-10.1744168164141	-1.80356267119805	3.74218677425934	2.83053671291325	10.18764448632	-2.16256542967704	2.49391995822121	-14.6885322727777	-8.60347251318572	2.92271192384538	7.13998249450713	-2.5880187969703	6.44832593102032	-1.60089822532406	2.38134612363521	-0.576759531735998	16.2932714703217	-9.60772647106459	0.836765102291032	7.63105120192373	-0.877527567213211	-4.75444515335123	0.568359506458928	-0.88140590873358
116	5.26375062156667	6.87244412218794	5.7858183105885	4.9216590701953	5.82293696476619	3.14577307633594	6.52224165398178	1.85959964557902	5.2807219071665	6.39240078349827	4.74662851124169	2.02290289330137	5.56813793365685	1.61474967165176	5.51389860926713	3.23887718609205	1	4.74783828983193	1.03472014306338	6.68972412926088	1.38044287709158	4.28366244148207	5.33909168534451	10.3946068261501	-4.52875086883139	-2.21341275773048	-0.375645582820298	3.88421545585748	-7.21054495054637	6.2749745916001	-1.58534328187826	-0.797354279023883	-13.9312916766015	0.15127029594027	-5.14391530571227	2.25578309519924	8.98479661199512	3.95811125236413	-4.50140733613242	4.05010225777184	-0.650907357736114	-11.1544841043846	-11.2260223238315	4.78550410362209	6.10457945614679	2.91547214463323	-7.57439732603976	6.20182726895193	5.39562816575275
117	4.19217284868529	2.7408651276976	5.70776035790207	5.72879165690423	1.38358503537716	4.89006978488057	6.10299602594655	3.29790820225253	5.79833144390993	1.37681782590532	4.25883944056924	5.77496732801093	2.82903208809017	4.48534804917314	3.66064495829481	5.51875363044539	1.1946182167941	4.94681501673891	5.25373246714542	1.85477022720768	5.89756518840808	2.45076020731555	3.16052823516771	3.9818043253219	-2.4010546339019	-5.50021663240699	-9.98190278081497	4.45192545194877	5.18026079115539	5.77506960809166	-0.0676302977776969	0.991905666980976	-14.1996358733923	-5.23096726960856	0.775242855785128	3.55498237091599	1.62454574386957	-2.45249358456789	-10.7338523238737	8.05239036425723	10.7711990957037	-9.24920261992401	-11.8704418017237	4.07675734152184	0.141050464455554	2.96329696406481	-3.61823690648992	6.9789165299835	-6.35471842180304
118	6.28588224596401	5.01810577421278	4.48561148737819	6.25542434956411	2.6587602225854	3.83277848389809	5.23219477127075	5.3006111566702	6.56713088837782	1	3.04630691131584	3.79734361401408	4.26438559447417	3.83066402401216	4.24477102204852	1.31549214724375	2.57704350243526	1.57581282016806	2.55396026117678	7	2.07465816122098	3.21805288528543	2.7965349345547	3.88724530175173	-5.50334266125096	-2.45055650182239	-9.74925547063485	0.409981187585569	-17.4055460227046	7.14636343383995	-7.847760163353	2.86124966058488	-12.2803457995339	0.835621291915576	3.02745415799677	7.9871194553199	7.90898558566269	2.94621979863936	-4.44007656654458	5.00565918987745	3.13619617590934	-3.63748518682254	-5.7288579831307	3.48599512605543	2.86637032452821	-0.313718002836549	-4.00942576610135	3.31632959938346	-11.0031423552877
119	1.52138844983235	3.78649672054985	2.93218966015913	1	4.61991299837538	1	5.60079782992409	5.13231038284606	6.40612842885386	5.46658509850542	2.91453347109864	2.93792050825788	2.04262139819581	5.06173984275165	3.75074524208483	5.78912777947821	2.89345744958458	6.49474910728537	4.95736341688948	6.22358102341525	2.62143515678338	3.50586598654456	5.56544320645551	2.38012347752517	-7.82681814875264	2.88761601581765	-8.46821310764522	-1.71002980108545	-1.54906198706797	0.672834391516489	3.67399423354012	9.18798574399012	-27.6813467006782	3.19952043791774	1.14087633253837	3.57552342873939	1.16326691254836	4.41012366147807	-4.81409039958348	6.09896266016033	1.11574973649288	-12.9603470637245	-7.2188030157648	3.25017016792265	-6.48581326058429	8.08051402688058	-0.857584324537459	5.05188021164806	-17.9249667290002
120	1.38917510566782	4.45606773778251	2.21482677952825	1.36814010168727	3.14251120227182	1.06786639409313	4.09143039062018	1.8026350105849	5.53656724422369	4.45105532583143	2.37814579534263	2.72462172179931	2.33893383116954	3.14792361915883	1.39614150860588	6.21394505558141	3.18919998119543	1.95907294278849	7	4.00717618539291	4.2299607188797	5.00301511136252	3.00526466835016	2.29764381511109	-9.36682020215726	3.2923209544782	-8.00347708125509	-0.919022848100491	-1.8294089380076	1.27667540560465	7.26395501158603	8.48645242920309	-23.8556300491372	2.62942186391849	3.4020484257712	5.2437655846422	-1.59748981555499	4.26303720779459	-7.36325423732316	5.00354819179285	4.08415314831305	-10.4564953196405	-6.84512969035955	1.623997373276	-1.08966587486937	-5.27392642608832	-0.107855715928036	1.40486075483212	-5.39336695365462
121	5.85181751781174	4.90317378919791	4.74838994226314	7	1.91562404007868	4.24873809347863	5.37631449040915	5.17602709268335	4.81188703232381	4.68813256279402	2.86368218299237	1.08547092080491	6.68563427864515	2.84867132800534	1.58785741553196	2.86011103406007	1.02718622909289	1	4.19431361967559	6.61204583066833	1.46044686548653	2.16752819849417	2.92313839794355	3.31425030420207	-3.6632435034487	-3.80773250375932	-8.67691206002533	4.35317577944189	3.94753230685699	5.19955210706719	0.583831472461205	1.31810439412768	-13.136428942781	-6.91025534340079	1.62179506209025	5.52608732617854	0.561486019761958	0.00288415943883236	-9.05802696995655	8.97314926843735	10.2535029118738	-9.97850173169796	-12.4085510641275	5.48377420116134	-0.25477309399499	6.08816573854563	-1.53118448977395	2.82821606396918	-15.6187309609497
122	6.01413728488109	1.90900667592144	1.33168308319591	5.03975471873778	3.9769918570542	2.89493056863488	5.27051799264247	1.16859225601394	5.17558820342452	3.84546291384184	2.43650496028652	4.20544622143998	3.55942868813742	4.43601781675283	3.7709738647422	7	1.03895088398665	1.3343376689552	5.13881291764531	3.85887198256019	2.13718025114502	6.81459040298633	4.03329756675018	0.4819646806354	4.23363887620443	-4.57809612912004	2.65414499992238	5.00769305077049	7.3872115960909	13.8890849249512	-1.78866130646354	7.74159004511119	-13.8083471188985	-7.10628084506799	7.82296109082995	4.98277859756764	6.25186838847957	11.2254834634566	4.0334154863363	6.3315087349245	2.10491154290453	13.901307154423	-11.5338518574452	2.48010847046788	-6.06384283698046	-3.45644217352352	-0.75354502064424	3.51746389406421	-3.72491816777256
123	5.83686051201163	2.66750871993801	5.96932287812988	6.7670929015747	2.60561638883485	2.99101856639892	2.50823874603255	5.7102202023326	7	5.39807602298918	1	4.3427356475512	1.51252300798856	5.58219306694942	7	1.14922921354275	7	1.30487319139257	3.70319758159938	6.06972614275259	3.68497969525849	2.13676126810975	1	5.45404681663446	-3.78105136112499	-5.49343046454642	-11.8249462209664	3.47943519402409	2.53476870178038	5.11828208379136	-0.179584399038892	4.58188010376607	-13.4265029983753	-8.54781128670873	0.523796396590791	6.05768678950785	-0.331599479527915	-2.27477805721533	-7.359505853733	8.58143332349746	10.0372497544451	-6.72550525533214	-13.3652146193854	4.75684032958211	0.269109473632182	5.72505991001536	1.35546635323016	0.456612305388334	7.79014759082643
124	2.81096340677992	4.60419849401256	4.61792731508471	6.46448467001741	4.54909257190457	4.06127205457341	6.35425592347998	5.94194897519106	2.78001066902322	4.57982171067674	3.89329567167969	1.70930471773994	5.1343988245931	3.18734907507213	1	4.11785469922691	1.36834585835974	4.17820609270305	5.64909993804349	6.7043381834934	4.27073896758852	3.6739886666606	6.0597786926705	-0.787110932469429	7.03672591256943	-8.07826857356945	-5.49327651725248	5.00873114166673	2.09757621497571	11.7393434562226	0.381703384232727	1.05412262627657	-13.4997995981885	-7.74793836680041	1.85396237124657	5.55094383585855	-3.23060924412651	6.66157976319298	1.29613443381351	-1.51959641645923	-0.942723190400559	17.526055006682	-10.0946137853631	3.99193037253448	2.20674088280215	9.0129706066776	-5.77588079025183	6.71834768986393	-11.6985176897481
125	4.21233590754679	6.306181932097	5.4024302696867	6.40052854754148	6.29582751640961	3.07481902976868	3.34810350995529	6.68858746850562	4.10787372116191	5.42534670978888	1	1.43899675943386	1.55895019302866	3.86015606425111	2.7865529830179	6.44495541678769	1.91836387320709	2.7426395127533	3.5792015161904	4.81505945706363	3.10720382065749	5.4878409540345	4.17584174724892	6.61538572092786	-4.04192645066899	-4.95491310954602	-4.86495445816216	3.20364047864356	-12.5875297931269	5.99771080136376	-12.2234269042175	-2.16128177849728	-10.2358887569126	1.99450057255051	2.36228162304381	5.77700647458677	11.351905720354	-1.99579645181398	0.0982444074125159	5.15096289416484	3.11507140464705	-6.07286341014208	-6.93530160534729	3.92111539606528	2.81482439434266	6.34827629902144	-2.73999819053038	5.76559658582709	-5.61327478694147
126	5.67138158937011	2.94428136127998	1	6.09916867055909	2.25836361771394	3.14927693530209	3.03604036087812	6.89873167965721	7	2.22404146960207	2.85960657604068	3.58388972272331	1	2.92929546874514	7	3.61930044690999	4.32617095278048	1.75155581293044	1.84959431010036	6.34492418744708	4.04174049910233	5.45884883389109	1	1.5056752155208	6.49751980537923	-4.29502882081787	4.65108250255882	2.68414178990791	6.46594073266502	13.4452217108323	-3.53745495634287	10.1748439445807	-12.4070098263384	-8.30309221256066	5.04250085368191	6.98666197540673	4.71758195574405	12.462874962461	3.78698079292194	5.23144481063783	3.69660583755253	14.9011577296765	-12.8310282458745	6.7329660579284	0.509172549863007	-2.58418162939331	-3.37503952874214	1.92354852941589	-13.388742694807
127	3.33045963081184	3.96749551865663	2.34626032655828	1.81776935658205	3.95059481472397	3.12111112308827	4.29970886692948	4.19837880474827	5.36397039181622	4.822190940097	3.04092152500909	1.37401378313675	2.13169955262289	2.2537709401343	4.3908425325062	7	2.36452473372768	1	4.54359929128953	4.8916658464702	1.15847041655736	2.08484939281922	6.48789158979648	1.54832604941213	-7.11840161409143	2.25198217024587	-7.94435448652697	-0.236078895157976	-0.584883859991671	1.00140826858614	3.43790844800465	9.13776922604355	-28.5850190950292	3.35706885737195	1.78711801230084	4.49925302744898	-0.0637618132288677	2.39312684987074	-6.01646063920046	4.86011119805123	2.36881427586435	-13.6652319195784	-8.19912286603106	1.59138366811478	0.980998804958948	5.0606956793097	-3.21165838849952	1.137476000099	-2.46884315430936
128	2.50660319865479	3.79154271551979	6.05014968112094	7	6.32282057396983	3.33736834398077	5.79901093529613	3.74591840354745	2.56206604708804	6.07233905557753	1	4.56775309700335	1.2849496273923	6.23999412475842	3.36441702234096	2.80482192449777	1.75755544009766	2.60644720107368	5.26754931371485	6.96176008615955	6.50688595185655	3.65169618158626	6.73614804310316	9.67877828856164	2.63107506862673	-2.43177051747837	-4.71222562480093	3.60732138394609	-5.23493507250203	6.56285964692451	-4.65263176537144	3.42078719258954	-13.9989641662329	-0.396235505936255	0.109483381011635	4.89112011095145	15.598150759674	1.29628812723954	-4.65277387414852	2.13682358851235	4.16819184239888	-4.85860509443516	-7.00482651288111	1.57138195666235	1.9160891477006	2.62705324706771	-4.38335687578334	5.96145959028409	0.191988484087731
129	3.92087153065478	2.63339544005735	1.15243727677873	1.87762011847975	2.94163186252454	3.36943247246602	5.3403396934081	5.85219165011572	7	1.87649373265588	1.69548917370509	7	1.44711463611984	1	4.85625285452668	5.398278038997	3.74413849103966	2.43496574935862	6.63161265369403	2.50223174302817	1	7	2.67915646752548	4.36919664820792	-4.95014811416488	-1.1174055111875	-7.17217799677563	-0.541576171727265	1.07746219047845	-1.9239398599273	5.96194552859386	10.7940919119874	-25.4492571983257	2.60365101382266	-0.00293415834559291	3.35394114188851	0.753000175560515	2.70445662151127	-6.56121366537412	5.20156136245974	4.23691727325932	-12.618543360564	-8.53940991393178	3.03787884847533	-0.608029876308045	-3.417178905448	-0.27839686567289	6.66797016425402	-7.12380758218981
130	3.21564209724144	5.05608096913874	2.26356633520962	6.18545594391314	6.41225920428218	4.2666865312283	3.2127113653753	2.88269021953867	5.39257899556978	1.6712469134091	4.28196422192911	2.55527300540016	2.89201659968516	4.62333742763184	3.75285471674088	6.86632281426806	5.21502498995645	1.50334530976616	2.64873978356298	7	4.55830958089365	4.22211541106795	1.96841077288519	9.34334111480731	0.346155065954234	-4.29509241749235	-2.7173245925376	2.98422898011034	-5.01102389079347	8.60334857514251	-4.4428379621968	3.23334203453123	-16.0899958496463	-0.0170083482756844	-1.99700196440169	4.03975167709102	15.7284660858396	-0.844944281637935	-3.96988492293349	4.15656730156759	4.89605765211844	-4.31950590644011	-6.08755596053338	5.44819669035335	10.9629985840346	-4.34973737361016	-1.65110951113717	7.34545611082186	-14.8693556126278
131	1.67797595008657	5.03716642047308	3.05362619288479	3.31567661754443	4.62742519718431	3.8819921434395	5.56306895176118	6.21083365501252	3.82291011291637	4.59678737576597	3.50271117832659	3.22828974181427	2.45775325463976	2.94910368674864	3.92611975524362	5.51705692506643	3.30083737303282	2.3395347487429	2.17762096053202	6.41739415015086	4.08082214833742	4.16218111280906	7	3.54415842416954	-8.20323618598686	5.49761982432044	-5.88039384521975	1.0130876048722	-0.237800324296006	0.179510665855404	6.72422723559385	8.36659149965486	-23.5875156522447	2.04635912519884	1.67618067449747	6.04856807878456	0.085190229684447	1.47815449200906	-4.79360848360381	5.06384438361088	0.849497409554585	-14.0859904835052	-6.34808211252499	2.02702320773722	-1.30479952678761	4.28356810892679	-0.72638925577929	9.42318438814122	-5.40969455651081
132	3.91611030991131	3.21878048345368	5.42062040009915	6.07345927204619	6.32372122943776	1.38205429482545	6.00341759047149	2.17958790035731	2.98559359124531	4.90443586488431	1	3.16553838301452	1	6.08176655492388	6.12511950687668	2.19056687163254	2.71604022410738	1.49363967544661	1	6.97411322499332	4.68939198193072	1.66425560733577	6.0571987581913	9.27663450440342	2.3649612207348	-2.57906649986262	-4.60044471921226	4.23765603624751	-6.64106170821939	8.06826845615987	-4.03855623681316	2.62108268433224	-13.5398532127897	-1.50189883643035	0.395096511689949	6.22292458294576	15.1146211755397	0.0611823685514576	-2.01667822769966	0.444958132598171	4.81841105521095	-5.13261411242684	-8.56912076932436	2.7625072011461	2.02991199464373	0.359448090813901	-2.53468141214783	6.36557106296119	-5.13869801484583
133	5.70881562840872	3.36868819670983	5.73523867480985	5.26697397243772	1	1.78653274176265	6.54077298611142	3.83395081041078	6.05740497943941	4.22225495357172	1.26636753274301	1.39826743584223	7	5.74318434940051	3.9095232079362	6.68339265059321	5.11979565559644	1	6.25713584092516	6.41810785659898	1.88320390560057	1.2846954124169	2.79102776567711	2.92862779000074	-3.86897423130065	-5.99039934046276	-6.88501472271148	5.12459195368119	2.83825980420491	4.10881249078901	1.69392929416133	3.92118965377922	-13.5700001723736	-5.61820710142978	2.50686497024503	4.62440587308504	0.751154038235355	-1.23535697701503	-8.7201653555292	8.92168844719792	13.0282346780181	-10.0334615368573	-14.5609781151886	2.83006193916697	1.56415651065199	3.72769405751276	-2.21775947731366	10.8724919029261	-0.866349789634699
134	7	1	3.92081133328064	5.65119931883028	3.10641757060054	2.91766514032608	3.70868746591857	4.83791980581396	6.24463402366404	5.69989652259213	1.64861925730726	4.51962360675628	2.76765395887852	5.10595128046699	4.24806179581326	1.53602210025472	1.53158477380728	4.17532305931462	4.71929188424081	6.57717902490857	3.15220632083322	3.23231638794655	3.48255540517706	5.08144295023009	-1.80307228376047	-5.85227102400692	-5.29394899858719	3.40686649691675	0.0210279676620295	2.82669636833558	4.3507171760829	-0.643484247467452	-15.9341473727286	-6.27010038142189	3.21556898053028	1.67651198938533	2.9414965279151	3.30158148221042	-10.6361346363504	5.84592962851201	6.99644179080563	-7.23308023137593	-10.9473990709517	-1.02475802733374	-0.438452810366698	0.0658234903911248	-3.57625558951503	0.998314291700082	-8.28403614811327
135	6.83299553523664	1.76098670514944	1.79847259465727	7	3.04161118901039	1.68052144887074	2.32537919024243	2.1933289649283	2.00627304257506	6.34451654262408	1.01370983011017	2.5149140713801	7	5.99736592419135	4.52709618423545	4.03980390058723	1.45471295776727	1.73781890177598	4.84578709452515	6.9619549081262	6.05263247293045	4.05104389938009	1	6.60772592327185	-2.33800377496923	-2.84767990013913	-8.21930702752506	2.72380761323069	1.62703390689112	5.51834137493281	3.97844762625403	-2.5648273033617	-14.5316299108295	-4.03045893925723	1.37096574461049	-1.57110962291043	0.370453738647057	-1.88198003223894	-7.03432698043309	5.18713785993649	6.74237533800198	-8.17440176042272	-14.0876291516382	3.4779763412648	3.36169291320677	7.49848429420221	-4.04782652739349	3.45826435704317	-1.36066407043404
136	5.16524708942853	1.07429897531489	2.52778011637663	6.43647839681858	3.4949987350065	4.49334572136487	6.47588154207559	3.63823092286755	3.88797671060592	6.06980936891535	4.33152326897001	2.00080554678058	3.71110228932582	7	5.10330494653527	4.66966820696967	4.74112693467119	1.15385279072169	6.44941278055122	7	1.64387529456542	7	5.45668836951836	2.21975555112359	5.63450512032789	-4.92021347408395	4.62918530336318	2.19697917220116	4.83168200464696	12.9710229883854	-1.9330682931644	9.06237663527986	-12.7144964772188	-11.4364811923961	5.86311662207582	3.3025201890206	6.2105687515708	12.4662261332024	4.4025903142624	8.11994241159911	0.0466406561136816	14.9486910834932	-10.5590267828515	3.46950325006534	4.99857550278091	-4.38847109359298	-2.28971508785061	8.55062111715313	0.255201492254564
137	6.25142747158076	2.52637568896641	1	6.86733084535173	2.29407116013585	2.67455230072744	2.6474827599383	5.74601418483593	7	2.68963462973651	3.74378656784806	4.12587764447642	1.87600318660202	1.93911306912792	6.04987946927363	1.92433829507034	2.93083830122	4.13270433480022	1.63053930429902	2.38948165167215	4.58624450092177	4.31912352553773	1.55109286147037	1.39972460017229	6.18010557818915	-4.03820226159605	4.9852176877538	2.06776739797581	6.77508028606803	12.4112952718009	-4.13294921944058	9.25615935421101	-13.304081515629	-8.85131943634807	4.2552448297519	7.62319346265061	6.08435445581226	12.2595817201032	3.93880051616583	5.441444543427	2.30292225650647	15.818767272572	-12.3425888381221	-3.58220758873956	0.403289475681781	-2.57092544406183	5.86452652435198	3.41214392517272	-13.2738669709358
138	6.02192867133179	4.07413109383593	5.09951159022661	6.64906662339233	1.11986284100817	3.95303105202404	1	3.4745039353261	5.69191719086308	7	1.23138593731922	1.20471729442854	6.77169642567408	3.74676505203212	5.16590282472034	6.76674560956927	2.47979479881292	1	7	4.75965814150728	4.96481719804979	4.31447671279457	5.60681698170858	2.62130718038314	-4.63910084502576	-4.86077915831332	-7.88905911791549	5.19136798609185	3.80721673184458	3.73014402552249	0.764305415334414	2.20757333991113	-12.9439554663517	-4.85832469397912	1.9968152873921	5.61598278788691	0.834023101899221	-0.785713453529325	-10.069970012319	7.96905193304347	11.125301343929	-9.4203180309436	-13.3105350445635	4.49193034737868	5.10283880343094	2.67784649603587	-1.83522198505066	8.17720936122788	0.0300131017780723
139	2.70408789497477	5.53323846453824	6.19999603778848	6.44390585133697	3.93454687911839	2.71960147883764	5.49479317055803	2.19048813702071	4.63781070889382	3.7333682496951	1	4.86181397638617	1.09814729023769	3.1832543739348	2.93369757167496	5.01771877235673	3.28005081563119	2.0288105938023	2.62292176791938	5.46536131037247	3.34014643427135	2.55385693217542	5.38391815621983	5.8854361497601	-6.20866333823049	-5.45741795499639	-4.2088859988719	1.72603191547584	-10.3731940154603	7.35121369427758	-11.4813965528133	-0.347118984588556	-12.7374715072004	4.49807199565259	0.131740981003441	7.55325352876749	10.3329309647539	0.973094839505132	3.86169094444461	5.46201889027803	1.44171920235057	-3.83892724222156	-6.5585071560918	2.90818565169382	2.54554803622701	-1.62932513381891	2.00670886541069	4.07756827765736	-0.860607712205448
140	6.33982069045441	2.33138596670088	3.48576259356437	4.42646237352081	6.67051906962609	1	4.20972899999398	5.71136127510382	6.00715247417251	3.74396245165776	1	3.87174021400807	5.16435840571757	5.00312462262581	3.47830124628644	2.98715482787102	5.59592283214923	3.38090922224018	5.89182153336494	3.90057865991786	5.85321283346572	1.76163204226026	4.26099494634686	3.67527608140438	-0.797846713003698	-6.35927779112323	-5.03963903446706	5.16065087077229	-1.35178229174148	2.60062204749074	-0.141892240301433	1.20666214651501	-16.3968050445	-8.43610286014373	3.89967134796112	0.902383986499369	3.85366801899079	-1.11825885435635	-7.10666734767793	7.00358234488055	6.70759167729941	-6.03992331412474	-13.6181462906022	3.73280768342728	0.97620449624452	3.67272278611289	-3.55961273074717	5.14895890040687	3.58007619316846
141	6.86066262081183	1	3.29389355087855	6.2081491508188	4.99977477281807	2.95916985423329	7	1.27106250298628	7	4.03060296255599	4.55428019756766	2.73761186190321	1	3.33129444282151	4.85365766446548	4.44714550712692	1.69914180643714	2.90119133232611	3.40095277069771	1.28657456737096	6.21769758972771	1.3372041482911	4.6827119422559	1.7123255624209	-5.24253982967964	-5.49937205061959	-7.15783843498134	1.9674169354519	-0.303098324612936	2.63315253974168	5.77942424183496	1.42258205597403	-15.0950832802261	-4.95178367753403	0.22861986959997	4.03958129094919	0.0995022203987775	-1.44640562401634	-7.86938386370489	6.96149806482239	6.7959196821081	-8.75237318644771	-18.4326840459485	3.34909124089946	1.98342061186238	-0.914329062946826	-8.82079058107633	6.26550273342286	-6.07708355517216
142	4.79384396746838	3.80332285954662	1	5.02548724789184	4.00343311325239	4.64975488136105	1.98743167311865	7	4.2023626974985	7	1.73653298526636	3.84557560186131	2.44655399722151	2.14821917958902	5.20351810675353	3.08536935289065	4.54873558401802	2.31925015423222	1.94070481836767	5.22735302594503	2.10418801238732	4.79017278847399	2.37606020917035	0.00324481717109482	4.80670159956999	-5.76634781638677	4.5439719291812	3.13864924790249	4.58248196347659	13.1625051307342	-3.80646427528275	7.92607603614761	-12.0820231397968	-8.19898484052879	4.59643580622291	7.29960923316461	5.63151940485493	10.7533273149037	5.10850860428148	4.87157686868504	0.935884903981563	17.7985129810674	-12.5833424594166	3.65932234253233	-0.907225657067076	11.3046078246862	-6.87770141966353	7.7994474315514	-5.04328991577024
143	2.81461791006889	4.20556292051995	5.54062923176511	5.99557253988493	6.70323852476084	2.20330915810004	5.65937582599088	6.90695223905178	2.36058758715146	6.83135444079947	2.26233655384174	3.46520338237318	1	1.44832383909008	5.47840868650926	2.82408884008858	2.28513889688415	1.57984140312482	1.15126410979208	7	2.65695673589204	1.60011093703781	4.55805242117892	8.71266421000602	1.84482222566528	-1.16874487608958	-4.29503857796868	4.1330132105964	-5.83481515987884	6.9785257692377	-3.91045743979434	2.28178958176139	-13.4442321771538	-0.850146979666565	-0.271179409664326	5.65925876151536	16.7087926168689	-0.676190811676357	-2.4585954228223	1.2603069503962	4.49909358457184	-5.01740438024721	-8.44695379978988	6.31435087911599	0.494674181972478	0.881740446889379	-2.35016526509987	2.43960060792429	-15.9356327771068
144	6.05338232754974	1	5.32062216815526	6.38565737219004	1	5.73688307651767	4.48327490858905	4.53809394534894	6.93347276707328	3.06376842817497	3.10083460225566	2.928431336743	2.42402608082279	3.89436531880612	3.77725167015762	2.64945942828853	3.10834240962739	2.24946391672468	3.13699159452205	6.74177514414895	1	4.8008270066811	2.69412432489321	3.02971676155552	-1.91996174774659	-4.39833275108399	-9.37145778556492	3.86976616573199	4.55888028508147	5.61293996841718	2.15084403919943	0.778128954032824	-14.5214813220522	-3.72427800243083	1.89677291590381	6.30277791742867	1.49078496654954	-1.84268244351022	-10.9285191341328	7.62602767339776	10.6141810325655	-8.96671186335844	-13.0478444004551	4.10113931076637	3.28448512970198	7.00241570300667	0.92792890076188	7.75286483654888	-11.6610709210293
145	4.39246887226413	1.7754712096043	3.28773941894603	6.25163256209759	3.67803634613083	5.66131012189245	6.21211177125864	4.39229779452498	3.74759124406448	4.58413791454672	5.10937252648015	1	2.80472642625222	7	2.88100544121617	4.43447207265391	5.06423146486156	1	6.36314703981862	6.71616849049238	1.98173253734835	6.32323910602965	4.82260687335133	1.51470429781149	5.51768526461686	-4.12339429672054	3.72970324837954	0.699483988872367	4.34835111275185	12.9243394090064	-2.30942992220904	9.90053129771085	-13.107404785557	-10.5693827971622	6.78146753109923	2.81038617860072	7.06738433698229	12.9606875448059	5.06441879973431	7.92229444186875	0.932830080098014	15.1522337597423	-9.28510280949802	2.77592127459314	3.77108474423724	0.586367697796647	-2.19109686229638	7.95422950091555	0.358858655630298
146	5.60650595428478	6.30124562259756	4.83243741257824	6.86886960104893	1	3.00271041021902	2.18322972540629	5.76807059881213	4.09005389011471	3.94816700288379	2.01413240148467	3.96029186395694	4.48641192043453	1.81580515417783	7	3.49844534047479	1.77220070253932	1.6615778012923	4.79397619886917	6.41674035610787	1.64015543901927	2.18468527921858	2.50962623634363	5.4482770467886	-6.74009609812549	-3.11847938762537	-2.93132528986224	4.39650990902328	-9.95890278397081	6.52137688959013	-13.2773516238179	-2.2461801159157	-13.8550124327444	4.04018458014853	0.133227562742729	6.29595213927745	8.19377029413916	-1.49683680889271	-0.441734585057018	5.10170161774298	4.28608532661686	-2.12733792203501	-7.52840655297959	6.4681469844909	0.976229895597881	4.78762719285018	-2.10259463213085	1.04759656172103	2.75073946280192
147	4.34302940882315	6.82531679589257	5.75501006835987	3.70115314891761	3.4186642222649	2.09288980667501	6.38845355137125	5.19432872470204	5.73918652324417	1.18624845337849	2.94360425417366	1.83150546667075	4.9139998185967	6.12807126574603	2.41316619613157	4.38584873682584	2.25182173239273	2.01513694255574	5.16613825966203	1	3.16974309653579	4.76012651701782	2.95459753264002	-1.31194384072738	7.09027899595428	-8.88796747137173	4.695961211432	-3.39817367628107	-1.04964298857816	14.5790897537618	-0.271692619837419	4.74991197629067	-17.3366883613379	-10.5896219831177	3.39204260298694	4.60459417634558	1.14247433393848	9.88479438902947	9.95226306732727	6.55958568338954	-3.39379979147971	15.8897386433863	-12.7978123187953	3.38520690781403	1.28673364651346	0.556747724641247	-9.25515115604655	7.86541372958235	-5.81691175428413
148	3.52419487527304	4.31103109635853	4.20497468919493	3.99129743216444	1.16339675220032	4.47949232890875	5.05137799123928	4.0177773535836	2.24836119087809	3.38011104477347	6.76827612757378	4.72144870833372	3.9468911671825	3.0331711324234	2.47134032969231	7	5.83253352685692	5.72500383749812	1.72923597394904	5.99528325713902	4.70950127232868	6.77780095883799	6.21842803861341	0.267547402596408	7.06864128012279	-9.38475215840194	-1.55871792910823	3.53300858573223	2.53643226877331	12.8120096746727	-1.90357716326103	4.62303192138768	-16.88509727978	-6.92336851092514	2.16335168366636	4.22286182231578	-3.46927389128905	6.94239355368163	-0.90359430884234	1.69830731296784	-0.481116078978935	16.2767353860168	-9.73178043887377	-1.10174736852919	-0.816968688033821	10.3184335391475	0.979881702347497	1.79781562751865	-0.172091675141903
149	6.7481982988198	1	4.49706536164066	5.54064624125094	2.4139573199609	4.24928726311818	4.04457512437927	5.34958677040536	7	3.52833719241109	1.18721310738258	5.07722432927704	1.94650925093152	3.87556396260277	6.38606181941977	2.90050119852069	2.34766943500518	3.96465115458639	6.54377713480667	7	4.49901106574409	3.18683028649333	1.93655871419884	4.2292000593966	-1.05491143201451	-5.57334580878221	-5.86868595531948	2.82389065305246	0.334150710635052	2.96233915824498	3.44543760728666	-0.951541436137135	-15.7967822316302	-7.4339977014549	3.26496974885494	0.626730977337637	3.33391634439212	2.43339602182584	-11.2025375760724	4.97878869703561	7.14682452098264	-6.40901203404963	-11.1459845525654	5.96176755592204	-0.337315201357564	8.08978661549131	-4.80446531626554	6.1629925538962	-7.15952639860802
150	5.42370261202747	4.09162688090085	5.838867327965	6.25870867713973	1	2.67346232728377	1.08545455672695	3.91939472385702	5.23140049256924	5.71709147720538	1.34931379326476	2.78174444198194	3.92380139330608	3.67754395665096	4.63571966257631	3.85501051962586	3.66569540251125	1.42249524675253	7	5.10406734868639	4.15602189105033	5.25097951167855	5.08621142821087	2.05837974777255	-4.3383668213172	-4.11130867479516	-8.21306026025089	5.19910540937045	4.19134294634966	3.08984954814026	0.291689451764663	2.91559555835878	-12.295534378048	-4.09219730576546	1.89136706497557	4.66643953132435	0.938223195497049	-0.940919446808087	-10.8207804679986	8.89197684654374	10.8949634822605	-8.95701181292832	-12.7730374293149	3.33946767656666	4.94703097284872	3.74317134351161	-0.538192682621906	8.83439797258218	1.10469414944529
151	7	3.834408726439	7	7	3.21898622762187	2.14810275072787	4.39905289180543	5.41558393969168	3.68925661396882	6.40652589142203	1.11890637409208	2.33860334425152	4.17220503791034	3.49648271044393	6.07602404416557	6.49526411599739	2.99966420755192	3.88941890065958	7	5.54424810043974	3.36408525063564	5.52474544317133	2.24063001644617	6.33168830637671	-3.87374304991456	-4.84709991860925	-8.95655821094844	3.13863313436934	2.46478565373121	3.87888716561695	1.62453645212286	3.68099287205419	-14.6511813662898	-6.63713260852768	1.03423982871902	5.00047515013206	-0.488367515582993	-2.12288537337788	-6.84739038408361	6.88512116306873	11.0773946412747	-6.86677739581322	-11.432684399422	3.81733494145357	0.722617600731596	-5.86116308508961	0.81317444075454	7.06337146930832	-7.36775882431397
152	2.84382801764928	6.91580368325184	6.93483982942006	4.60446396741179	3.93076248134549	1.02525915292757	5.65968106471644	4.28300888913523	6.76392557806011	4.0654330294938	3.21742088929411	1.07571196092516	3.82029838088511	2.47259308637939	1.37138041203318	7	2.29049356582217	4.82940385903818	5.60651033765789	6.2377950115643	2.25235392243367	1	4.07024850477674	0.244430784150809	6.43315165916632	-7.88789026352008	3.26478620848177	1.46113659050193	-1.85216567393713	11.9369255399412	-0.258923986327847	4.93393318870636	-15.6009234578325	-6.14759039294868	-0.799095318295341	4.68322564216434	-0.14202540823113	7.90709894694245	10.0473475695598	7.24899761128388	-5.35384343709044	13.9644067045211	-12.4897820613832	3.52479304318304	0.981045500977002	-2.66914513371285	-2.23434168305189	3.79402842514825	-6.47875485675026
153	1	4.07704936118001	3.85963637068884	1	1.9586362292376	3.82905922384608	2.11174233799518	7	5.17997152770346	4.54269517806798	1.19123214603728	6.02751019872014	1.18600224322898	2.35427427138495	4.49891193211452	7	1.33383747917574	1	6.29957887274634	6.73295826175493	3.66199748809365	6.04852507693251	3.26379600552366	0.91877753010858	-8.42248044424969	4.00123001549682	-7.70848777721721	-0.766029389864195	-0.497043109810331	0.432472131041879	8.40335713390586	8.96836200835253	-25.2791631510093	2.38153655412459	2.79511949439239	5.73767957864408	-1.91447281251863	4.75040642337619	-6.50017805654506	7.12295240099343	3.60899468906353	-11.7721775800297	-7.43597777899581	5.45203556589553	2.18009542538094	-4.48187394044209	-2.50241114949238	6.06203371480663	-15.0171189426598
154	2.29102941349642	6.51468492331002	5.88343146150178	4.181196406704	4.18307657191374	2.5294822080861	4.47469884404386	4.50172800284844	7	4.34083787423493	2.70134857834244	1.10160734540049	3.95141327337704	3.3362931907725	5.28843337498044	6.64029887216953	1	5.89850598979291	6.21115431134115	4.39922464700282	1.43647035778819	1	4.16010763105439	0.00225626287252678	5.16386891250326	-8.491486515701	4.514910628831	1.60430238721597	-3.12964884875569	11.5329769848287	-0.411044440533839	4.50226121896043	-15.4980726053321	-6.74680470721187	-0.27157031960954	4.4944669262791	0.684236083871512	9.15641222016865	9.73163828785259	7.75774984887652	-4.79352993358249	15.0490619448809	-13.9696842015336	4.4153981682913	1.28112772263964	-2.58575164702425	-0.678964061218857	10.4913261144142	-6.72128014276012
155	6.44214338060596	2.61762450654986	6.03313208298177	7	1.19356885708093	4.62703847158776	4.20299629646759	5.8233573578497	6.52173409336451	1.17707730445584	2.55254870795456	3.10588915686002	1.92314114204392	2.48112900537513	4.48198379836219	3.82055853114524	2.43677650928444	4.60291175815432	3.30187679448433	3.224555465487	1.79962076204388	4.56168825883448	2.30382141300485	3.67779815827102	-1.96804204579557	-5.04120486714448	-8.13894326484184	3.39109711961886	4.49517227585534	5.63172930933606	1.0907470918269	1.35699465792278	-13.622305576207	-4.88588921547975	1.96642037627277	5.59226034167988	1.87732737470081	-2.69929212516124	-9.14188799143138	6.55063674781195	10.8908178842391	-9.31033685748712	-11.9345723154289	4.08226836770981	2.64003286539656	1.76643044600249	-3.89110744750867	7.94430769014408	-14.6052048387665
156	1.5957713167677	6.20540815678451	3.95537990047687	3.57747216229218	2.24032212533314	2.02696672595133	3.22618577928946	5.84981523027697	7	5.3532557205168	5.38816349131139	3.08321744444526	6.94169410738789	5.15706857728991	2.14822604092634	7	2.80899521690495	1.57786494996826	6.18863610670287	7	2.24796958774716	3.04365900012475	5.12173976029608	3.18827213521905	-7.40731322910074	4.54720090999005	-8.52139648514578	-0.292382922235179	0.162631056044912	-0.946006584824977	5.54271703475511	9.39420921506061	-26.7473979996449	2.68410833751245	1.54413787109914	3.96367297345073	-0.0820440919248528	2.51917789415676	-4.44767097124744	5.80544252545979	3.65907243202751	-12.9560846007321	-7.79945259514029	2.90458287529344	0.74004213114917	-5.39381370346133	-0.906666318915218	2.10593743452411	0.477054337664589
157	6.69488856167256	3.21678771180606	1	6.03273523815642	2.04792426668763	2.60820799479087	4.22465549694995	7	7	3.89686345233993	2.56891422317395	5.32737164141632	2.49628376488592	2.84354551363442	7	1.21903386689545	6.97727264738835	1.18838427669086	2.69056470969451	7	3.62698336752529	4.62703892928955	1	1.15135501657213	6.21137634693089	-4.70131693874739	5.55551549365923	1.55675879054936	7.28103785926062	12.6581142495527	-3.52416893895541	9.27296775337006	-12.8936054159047	-7.7821013189336	6.00470667705653	7.03309612895772	4.5322376144365	11.2143759218486	4.65968129332345	4.64459157894717	2.41691709016285	15.1004461270676	-13.311738477092	-2.99306786412766	2.39637210970393	-0.745838957570572	-2.95845237101255	4.38742615360888	-13.7063763015019
158	5.4468784737682	5.48717506661739	5.28797028825941	6.32001076530808	1	1.24942619905276	3.0915391919907	6.87667544255875	4.39127350890127	3.45857567704086	2.01231120984394	5.44964115222398	4.74447703559232	1.64723562376899	5.75978520540844	2.81957440294281	4.5934717367119	2.3510136250647	4.81279240702319	7	1.1371131157075	2.14184536639147	3.5324198642975	6.29816639256545	-6.14046576382413	-2.39600529704717	-3.3822469027349	5.03206237589308	-9.98008369157414	5.13450828349166	-13.2937549553986	-2.59415833413436	-14.0179459179649	3.32875534995503	0.535447718243071	6.59475283679213	7.72919094448498	-1.9447859103099	-1.05140671668943	5.8899040321688	3.46053681551593	-2.28857564400786	-7.93638305623821	5.60526515185702	-0.813461923635318	5.10268634809825	-3.37296945261796	7.25578460753294	3.37706578711988
159	7	1.53981358032299	3.34296901291025	5.90291925875877	4.41523267162536	3.6159150597934	7	4.31594903475815	7	4.75455807317588	1.84513098966167	4.45680690964293	1.05112733541955	4.82678755853063	5.45493208771562	6.31712458261838	1.40600769701504	4.36836399462893	5.79762607588535	6.52684849741554	5.39209365461139	3.07895597392696	2.97587965873973	2.1530696154923	-4.09833232517445	-6.30652399759446	-7.02463312823009	2.92520294127362	-0.510926350606844	1.45835872971024	5.64670792336248	1.13993158638746	-16.1396338730551	-6.90784754239758	0.625225990508022	4.27215786366502	1.57422187840019	-0.56748698208088	-7.86242857170557	6.93534304146384	6.06206069552494	-9.44733822074134	-18.3716059137563	3.87855746741445	6.40841473467363	-1.84534310412219	-3.32022895224534	3.8973117596352	-5.23685040663351
160	6.43829105197445	1.74148421260944	1	6.43565591170103	3.09883722355946	4.59778957811887	2.38538732573157	4.071720125425	2.48830040380152	5.53943905772591	1	2.30982513318841	6.95997014848362	4.98060445539755	4.28037987395958	1.88069556743936	3.18980236653674	3.75388955833905	2.44608633221296	7	3.30869373111746	1.57008283792032	4.05038841397997	6.07528913951632	-1.83747587395242	-2.3510832893079	-8.04680529625922	3.71438430456406	-0.245889751188616	6.44137147786969	3.6005166839887	-2.16271356808918	-15.2795223220786	-2.88074094023218	2.1786401346882	-1.81634684757216	1.15161509885492	-1.43346145581012	-6.36023449890695	4.86764707475551	7.71402605302401	-9.05507556589626	-14.3890557072669	0.678177648657202	4.71054384873417	8.58623419810482	-4.13160125738317	0.353067845583716	8.69929017143089
161	6.91175164747572	4.7782719961146	3.27263546077143	7	1.75602703707518	1.70809372791635	4.03444208980946	7	6.85751793852918	1	2.42960627458226	3.70568619667228	5.14948958698652	2.90767292720077	3.26592415318332	1	1.99419619532491	1.78125753319145	2.99981124068746	6.61667888576239	1.70730193922932	2.25166409298132	3.17477156730992	3.60177414513549	-5.61321986303872	-1.8292071532437	-9.63443919683518	-0.1412687903728	-18.0812052335555	6.72046598503966	-8.4600957511051	2.24853291731577	-11.5616044681151	0.615994966870741	2.62305853898833	7.67437739947041	7.63779775176141	3.07089160969445	-4.76341151851016	6.0422245781406	2.57336288094829	-3.54926936710382	-5.21915807256913	2.87150154510358	3.33814449474758	0.800997806643648	-0.855372627187497	2.63223098267186	-10.547040901453
162	7	4.29358046536163	6.94742207897088	7	2.54507009596056	1	4.37961669149107	5.81857556901879	2.30569164412169	7	1.25227630005545	2.84738420417634	4.36247086646654	3.51411005358396	6.69563108879077	6.86880494595633	3.74077590997395	3.30396794018343	7	4.81143119407255	2.2864305093269	4.47953151726126	4.18031144334903	5.00651190540894	-4.32686402681556	-4.88026046531273	-8.17431473228674	1.35535348525465	1.69597151480053	3.66226596492068	1.07787443075678	2.56800171035776	-14.0131230720904	-7.82242012788608	1.68828371609628	4.8138683240346	0.355747839973286	-3.30644613528696	-6.82323605987985	7.34260435570621	10.251605859971	-8.02960545200455	-13.1718705156986	3.76480984563766	0.84515135836968	1.22060579699114	6.82849521521027	0.475914093436114	-8.36498527049159
[truncated: 74 more columns]
