# Supplementary material for: How Are Mate Preferences Linked with Actual Mate Selection? Tests of Mate Preference Integration Algorithms Using Computer Simulations and Actual Mating Couples
Source: PLoS One. 2016 Jun 8;11(6):e0156078. doi: 10.1371/journal.pone.0156078 (PMC4898694; doi:10.1371/journal.pone.0156078)
Supplement: S3 Data — Long-term couple and agent-based model data analyzed in Study 4. (ZIP) [file pone.0156078.s003.zip › S11/Euclidean Model Data/Euclidean Couple Population 11192015 0026.csv]

	trait1	trait2	trait3	trait4	trait5	trait6	trait7	trait8	trait9	trait10	trait11	trait12	trait13	trait14	trait15	trait16	trait17	trait18	trait19	trait20	trait21	trait22	trait23	preference1	preference2	preference3	preference4	preference5	preference6	preference7	preference8	preference9	preference10	preference11	preference12	preference13	preference14	preference15	preference16	preference17	preference18	preference19	preference20	preference21	preference22	preference23	preference24	preference25	preference26
1	1.36225606408465	1	4.06203557725893	5.87262804205466	6.4038452123512	5.79272011892742	2.98552482625902	6.65579961343636	4.57433146254598	5.03907912624149	7	1.47382042546734	3.48581556974934	4.05710082168719	3.23540710353862	5.65000894534132	1.33453754269759	2.58095828958344	6.07254212700284	1.3041430690028	2.67786667279699	2.16264579711197	1	3.49710796341376	9.10758941995036	7.26337457802982	-0.702454967863568	7.126098710308	6.07860634231083	1.52910994117558	-4.89370446655431	1.18147751664747	-4.43111023066538	13.3852895504862	10.4113313710763	3.37205880868409	12.0389928476319	-17.2745480849451	4.86603080343649	-1.63761915736732	-7.47212122749994	5.24754999454714	-3.38424504676529	6.58197816283876	-0.549781185490915	18.1025259997767	-6.82911157201006	1.10818939178173	-10.5931754179209
2	1.7870293049133	3.5837413309497	6.62998259500528	5.90224122792449	3.42554002035891	7	2.7917856981502	3.74763629520582	3.12508289962376	2.58931587395691	4.10155650602212	1	4.25556781130108	3.21729073602056	3.86407531655516	5.00189254212769	2.09113102582942	4.79348660870314	1.41583839250386	3.29717197057834	1.79514061620978	1	3.43876872990382	4.34080544707857	-7.72484339518735	3.62768768334257	4.48604228380428	1.72768878756266	-5.83993968610016	-11.9234148277963	-0.283759102255869	2.92544266946741	4.15556335232518	3.00220161637306	-0.492230311811614	2.27280255593599	-13.8199635129562	3.65699793038736	5.29607427587848	7.43109133285504	-1.13911226434411	2.00649315040392	-17.6374964560878	2.63423925977885	1.75382061881605	-8.06660292678892	-8.74314189813351	2.62705141756601	-11.0449967958464
3	2.51483449319484	1.03508819152781	4.02039131405248	3.94759243751775	4.67689142343339	5.36552263306967	3.56492542818854	3.23245561031201	5.31816215574694	3.44077918283644	6.33952409475441	1.53038587309684	4.58502749419944	2.38374811000348	3.15396793389995	5.98223537821186	2.54517822279094	4.79185742825003	2.81722219969648	4.41571581804075	2.61732770397419	3.07734449165438	1	3.08986415527581	8.35691146824588	6.41091535084117	-1.66780000950699	6.75439668237905	6.42727926102255	2.56672580370304	-4.50041141339034	0.0924450844499626	-4.91647870038746	13.7344824750226	8.91698010779683	2.44857913193989	12.4102077678779	-16.44942459562	4.84795706216872	-0.518463497494345	-7.05686928640593	3.40527412509695	-3.70055228949027	6.99824600252928	-1.19259831223855	14.5326811791907	-8.46809548396836	3.0474172955978	-2.42459790878782
4	1.92858170098584	3.45740364064965	6.27557822240096	6.33019342905004	2.8590518375132	6.61947392530113	1	4.74451250968709	2.91334520169901	3.37512916623238	4.95690090431899	1	3.22973399135918	3.65248563742044	3.94390221865502	5.58787292836882	1	3.87349251646425	1.04829219415014	2.34891764732243	1.89786080182145	1.92951757881523	2.74792924909794	4.48313719808293	-7.7897280937248	3.91265594747925	4.75461562643561	0.384692768283237	-6.35635180826766	-13.2760895979256	0.262728827717838	3.47690762197165	4.32759453302345	2.86183237792326	-1.07230464591959	2.11537117497924	-13.0223405747244	4.33785366099384	4.4854863108628	7.20764120252045	-0.791936760498897	3.38323502671672	-17.2857205226448	3.70500999589796	1.73633168748734	3.49730706602116	-9.63990328358642	3.19159274197982	-11.3943181285391
5	1.62811819732862	1.98986854668117	1.72624421825849	5.88224626561814	5.60485340851974	6.86273901256428	1	5.25393360129528	2.81195002306216	2.03108511364309	6.36546295997906	2.54080784607153	6.76757970536004	1.37903100871275	6.7898467621368	6.4847632287935	4.01887263706261	1.13872708143411	3.33831410937556	2.18327167017312	1.35050970918619	3.08689856733205	1	4.28497312132335	8.58297594159645	4.40509585208417	2.63498991421865	2.95911535688108	4.23795446540416	5.2931393275764	-4.05481637970364	0.0309144128739752	-1.27212326119017	12.8236279813403	4.86017639403912	2.6977213992396	11.9137988678893	-18.8709397944331	8.0291613013387	-0.969497021410808	-8.33770801950489	4.85185185808245	-8.60344095145864	5.48103508716766	0.234203563324183	-5.83741430820132	-6.89200920925246	2.02308349325926	-7.40126048139572
6	7	6.13929638589799	1	3.94795546651572	4.25384028217385	3.3106459615854	3.26894129437493	5.06872253627898	3.55955820135151	2.59503975539769	7	2.47042230966919	7	2.07633309276472	4.73933836421569	5.45545425955412	5.59471196712428	1.92975469353008	4.90711229454605	4.21758825805084	4.29133250264592	1.39968031965014	1	4.17990541103064	-3.50784924774401	4.19350059634092	3.3851093819521	3.77319709695927	-1.55809991617746	-15.770285598328	-1.90099461278501	2.66567972147293	2.49580051264013	5.90789995338327	-2.21366251991916	0.646096540921093	-6.87971954380677	3.07855593410532	-6.18613870515942	3.68111066629737	4.20997215063293	5.65464554391323	-10.9663921332267	0.0230643205157067	-0.0931274340331944	-4.98978653017974	1.68573330418355	1.66613574979749	-7.62319019231093
7	2.60844049700983	3.14595463581416	5.69521963932034	5.62734307720773	2.55439945285582	2.74066816606545	3.38632287271899	5.09804300784832	3.00537852100184	4.93401519588455	5.65414974466805	2.15710627030369	2.44577822113377	1.62914227244796	3.22193880881823	5.15503237894774	5.32428908815777	6.60966565481043	2.41156393870701	2.0888211168732	2.34336189411898	1.75788401593728	2.05717849788712	6.58399135782473	-5.03880363736712	4.59760908240066	5.90029778257067	-0.964422510533702	-4.47788851286994	-12.9450296722961	1.43042199165669	1.58136627075365	8.50599573737206	1.44249505596935	0.693338684517032	3.01977061518286	-13.8147955714213	4.51961128003876	1.79408773658417	6.29047506876114	-0.237894349176235	-0.315227738414506	-14.4639640158886	2.90745015889469	-8.97775646764912	14.0339368936555	0.278697502599027	2.25125067409232	-4.40976843808123
8	3.05263181821735	2.33111430774485	7	4.69613610954437	3.09788726873436	6.16127921926702	5.30471276684716	4.3029748269675	2.92382035218653	4.51780515245868	6.52542981038312	2.22308360864897	3.4938197274743	2.64735927723664	2.39274224620344	5.01140903987213	2.33382656596846	1.30212148779304	2.53056205727433	2.16774248799385	1.67203307810236	3.31178436229832	1.70351073259682	5.68384770918765	-4.56626806840373	5.142619774997	6.4685201458757	-0.651764598612983	-4.77700753856909	-12.412112509349	0.353960113939361	3.01081143917906	7.00679215071815	3.43579927256688	2.94649583132878	3.37510573898821	-13.7619982623785	6.52474260894366	1.14234469201085	5.04496131267376	-1.35691466655038	-1.26017999731962	-14.8032216583104	6.09194618650651	8.7443460449527	2.0277602285389	0.203175638549358	2.65648928808028	-7.38722190777022
9	2.56166237362474	1.83801869444744	3.35027861322827	5.53465930998577	4.49493982301504	6.77811547355971	2.87768260154517	5.20235634342733	2.80451926720077	6.78782778319739	6.65376229401471	3.05430189833694	5.57196029878654	1.36562984896217	5.53335735392906	5.62742721719891	5.20603877264442	2.74208089859892	4.50734104053191	6.08320318740198	1.08815920896835	1.96700271706261	1.92446844161184	-0.196354029935537	-1.98840912560885	-1.46159715673373	2.33638732543659	5.91574504873456	-1.03456314851582	-5.67422111829533	1.78942488945817	2.03110363971111	6.8603657598183	11.9308655607622	10.9361849679788	1.62399559665195	-11.5331318303597	3.32716531564734	6.21511193516352	6.09330703746019	2.80486793945362	0.860282076648742	-9.60870956946161	5.34486319178052	-3.01277115355807	-1.49365244719512	0.118728677586067	5.95062321358138	-2.92305466418695
10	3.68406407039939	1.72503280243411	3.55723864527249	5.04025219032255	3.38202030095996	4.42565578452484	1.78429359029123	7	4.5437840416515	3.08864917751893	5.96061470690603	2.6041185690311	6.37257576706947	1.23575564376958	3.73440049465518	2.29979343462626	4.23581317906595	4.47015849051797	4.04037168666604	1.59329241523877	1	1.6410472603484	4.70385794931473	-0.639479331313384	0.406057263822977	0.314824907578044	4.09295509916503	6.2269427967909	-1.30575907241555	-6.7561513924163	3.01440536384379	1.92103221200503	8.28894422561108	9.45628523504234	10.7274283001724	2.06384478534193	-9.38606517960743	1.34272290071508	3.19545121721345	5.71360833419504	2.51892651639015	1.48274935527871	-9.32981362298659	7.4787802279622	10.8856060985141	-8.31327577336628	9.05257487575567	2.69554675477213	-14.0418683227812
11	4.06254326652827	1.26930260339316	6.5113581367718	5.71071856160281	1.4915118832406	3.46534617497638	1.51472066826649	2.64021733622592	4.47946541560309	5.11663032724062	5.6901661490063	1.73170259720592	3.91208334621494	1.04130731532552	2.23294166556543	5.54901172293896	3.93289740749037	3.40444418007554	1	2.25607949135184	2.72507571371505	1.30186639172384	1.9366078359214	5.43206468160153	-6.07105300854336	6.15280517880081	6.06409986308764	1.1546049859942	-5.18491066418457	-13.4370886514892	0.12839227761957	2.98636511408038	6.41643895088513	2.39325888823021	3.23148485094222	3.20257298350007	-13.1213183978806	4.43006799838328	3.24765809376805	7.15108720942096	-1.58195092851453	-0.937384357113129	-14.4650732173377	5.73543258276919	-3.49491858758998	-8.28450972717951	-1.08997683780202	-1.40013956634742	-6.81688719457841
12	4.98160562229484	1.69324623582826	5.18583022885777	3.48252456593126	5.24827818545128	1	3.28193049249783	5.84297486895473	1.96260630988978	6.39742771530159	7	4.52312197338083	3.70302386508239	2.52504621331014	1	2.90745705043762	5.1777178119349	4.78394080463802	1	2.38943399502007	4.42325211534668	1	3.18087902585107	0.080888878987131	-11.0511645231541	-1.56674020990178	-1.54870505882887	-0.754079688821763	-2.05897222058476	-11.5683308775863	0.212099727734512	0.631387623919929	10.6855523317431	13.6297569601582	9.17119081868126	4.40854270461248	-10.3864211653631	6.04926300743787	1.99036752564979	3.64546077994571	0.607314203639778	0.512793237218302	-13.8167257148862	1.18200618980563	-1.35671668759717	22.2686239044515	12.563470548362	3.11257969922817	-12.2480911887854
13	2.80301158887155	2.18447406467459	6.26364216774879	5.66050893331341	2.04071609188704	5.51819998829559	6.66076655094308	6.40669899512349	3.05010519386744	4.62297594760334	4.4085259842541	1	2.75095018848884	2.25191470537569	3.39851138677594	4.95558136303417	1	2.44699149941845	2.07676888149129	3.75712242693318	2.92314752659509	1	2.38995464528021	4.98295877055902	-4.79831466212431	3.78882871049643	5.08879640769914	0.300728119802073	-5.31308405834695	-12.0479313328665	1.29039820484689	1.74513437976428	7.92073356100043	4.55513319274912	2.16204494510563	4.30687560059765	-14.2113997042647	4.93107047860757	2.49816436133524	6.26114696240623	-0.431988648566254	-0.749464970259879	-14.8081578623612	1.08005676661255	11.2914960341269	-5.61474885057259	3.83747291097591	6.0985598485902	-8.61761972030872
14	5.2187866211146	1.95606085106305	3.82731400208568	4.0233175293143	5.41441966266783	1.11760713798974	3.62562052268927	5.67461096166009	2.35480407528202	6.88323476737957	7	4.07801830039368	4.26263041356192	1.5351276090652	1.21270077674468	2.38405367480409	4.80589486204629	3.90318354490836	2.257076669218	2.63444227081709	3.92225348777052	1	3.24095055057061	0.493685961966863	-10.4227739047071	-2.74201282610228	-1.83180474066567	-0.031389566226577	-1.55114912079467	-12.5257352635249	0.373497949918076	0.89900978712616	11.8955715111579	13.9457494305961	9.76829623636065	3.39370933421172	-8.99312261305178	6.3019193865689	1.18466234668956	3.76962650369717	0.595115593039498	1.50383688281565	-14.6963213569658	5.75963402091573	-2.67346031851503	23.125357689413	-1.7392087902179	0.988583022319229	-11.8913886362995
15	5.11145512194938	1.79494418334042	4.91562022328281	3.3379694535813	3.29060167508695	4.16622777238063	2.25785774523449	5.80687016307455	2.3060226991219	5.91692357051848	5.98621684320591	1.45452681126824	7	2.51394283324681	2.70044917041664	5.19253008404129	3.45391232259486	6.1638740292824	3.12949250914288	1.82319674980375	6.12258065716325	3.23548801727311	1.43844542552192	1.99547045495122	-6.77443402386652	-2.65181951722559	-0.815768806738506	-0.754687733314053	-2.14411368792438	-13.9341622699495	2.59227968695531	3.29274059240654	9.04270249517395	17.801818948163	8.11135351031764	0.470637768843192	-11.6629551615668	4.96763091510282	1.63757554280768	5.54448443602365	2.09006153146941	0.628568259213218	-11.1979324375169	7.01619623215681	9.72466686939811	19.8790700569004	4.93602418884107	1.51144699801869	1.72496471937057
16	1.83429421741043	1.21073477584337	4.76497702488087	5.19155868389048	5.80168407110173	5.33263946992434	4.91430384745541	3.47077836103578	3.61851360193807	2.75533018521598	6.09027498111943	1.82307315161806	5.70974594509171	3.0222123843983	3.02255437390295	5.45482753006745	1.63637558145025	5.64061245105595	2.02458943843635	1.37864143392751	2.89488055765042	3.26401212702778	1	3.01123137937335	9.62867177156942	5.60758973309076	-1.79619111069696	6.05401460336621	6.26124225874937	2.09659850434757	-4.84882787527607	0.00637714089154795	-5.14830938820021	13.915762936869	10.2950136150905	2.20576653561729	11.7573222253017	-15.1203078389091	3.85591330565829	-1.13314238635241	-6.96594560137116	5.40654460239858	-4.48560257151893	6.70567218129966	-1.58356881700945	-7.94080289574371	-2.56265269194203	5.4616232059578	-9.50071493981056
17	3.20095711642638	1.21499058256219	3.11979071751275	5.13354551813735	4.34586093157827	3.06455855990803	1	6.15861208032232	3.47949731571481	3.93427643045052	4.13873929473578	3.64178818204755	7	1.92778780138278	3.02055705615272	1	4.29101870707383	3.56919725668045	1.51913298033754	1	1.6830483206914	2.413431563989	1.28470766806683	-0.42697172408609	0.868091575044773	1.01025867158017	4.18451261739579	6.1898436859108	-0.33101123469568	-5.72585093233794	4.03101362240614	1.30186926117093	9.06373885561763	7.95283854322868	11.268051409137	0.988251239619986	-9.25612140345745	2.23711828701484	3.62389253942596	5.48294911322275	3.80769223241346	2.17299753848188	-9.89689185178934	7.32273774586928	10.1536928610662	-7.50377134354498	8.08194325246601	3.41484182447408	-14.5575987854401
18	3.34308660740796	1.42531760394303	6.79459369570041	6.22189281576874	1	3.25302925773023	6.72296893075158	3.02983577145606	2.49271715230551	4.55228560857197	6.50987098493939	1.82631294160174	1.12773717486046	1.45215954718715	1.65878170983345	5.66863939514132	1.25013485548369	4.25056849306621	1	3.81740881089303	3.24915222395949	2.50186518507627	3.29146587647861	5.62118072048717	-7.31664000836817	5.03833671782033	5.71117713521995	1.41278772960294	-6.73686361327614	-11.3777606872467	1.36857620432084	2.81873000417536	5.90817790081159	1.97623282276188	3.67368300830219	4.02527882995777	-13.0703471969492	4.8085116802556	2.40529977668304	7.11480564394109	1.06109712294705	-1.71103225066765	-12.5438135228503	0.816171145582895	10.269237911142	12.6061527249209	15.9392793898335	3.52059038193069	-11.4012022477307
19	1.59963764512934	1.99289328902037	5.9176103774302	6.7978777322399	2.91473036308472	7	2.05221781243884	2.9327836179879	2.07338660558439	1.52055984946959	5.98836196041638	1.39976631763243	2.93765155319494	4.4417447435475	2.8979924883107	6.31027243572465	6.31821243253248	4.8290156826681	2.41946766565196	2.23651585173759	3.12861584013289	1.60944817826586	1.85854584625823	4.7030338922866	-6.66416818439935	3.59087728042913	5.05353942123275	2.58293815340734	-7.08026511416418	-13.0993107711975	0.346939741108996	2.04578574547671	4.71004629272485	0.978919973318081	0.426487346513172	1.00015404426799	-13.7574196085426	4.74470054083817	3.29539204744342	8.56121724372352	-0.233767396239124	2.06435797761754	-16.3795539444365	9.26851665797887	12.5660810643193	-10.7050562534246	-0.0315200981959475	3.7467071681749	-6.47808170790751
20	1	2.39824817487054	3.7541389619156	4.58301218999842	5.85724232768774	6.26676644679922	1.5829927959303	6.26828471850945	1.6077673367792	4.88847805214705	3.27651991418277	6.8245681299447	4.83762940602596	3.7537006211767	1	4.97837507427644	1.58482033895148	5.39159863364221	1.33041160331997	3.09265807848021	1	1	1.15146023770727	4.35202312978893	9.62789821631838	5.0977160056772	-1.99797107777334	6.03731404686589	3.94360221880997	2.151585656703	-3.43877369634073	2.7276623914425	-1.68586346969263	13.2299505312156	8.06592622761761	4.51996796192022	11.4457906410927	-13.8214694030731	3.91517519433363	-1.42542619611972	-9.05878840747959	6.44060514466816	-3.95795980985943	6.25248547284271	-4.14698392397705	0.30170652805229	-0.657045163604525	0.945952706354224	-2.32979330644664
21	4.27711192337401	3.03371332610294	5.14095709567096	5.60141059297325	1.15833050155692	1	6.77377988038726	2.22911983638594	2.26647486488024	4.26448666405641	4.35650428669042	4.77672070444261	3.53821778705523	1.50165905607167	6.78625091829438	3.72902164477276	1.09197695571808	1.71198506298508	1	6.02099135145108	5.11061576000482	2.79911012423943	4.40635713030296	3.62318404153886	-4.30763640382896	3.97464645783377	6.48919024090933	-0.308658470351207	-5.61531819543257	-12.7724849709388	0.646747815493308	2.05167327641529	4.45854656843643	-0.394334018271836	2.25673095822201	4.14299687616797	-15.2773644817285	6.70545534558846	3.2809343075255	5.16235507358737	-2.48002447456857	2.16541309584521	-15.2048871343307	0.94631036068972	14.1274133723127	13.5233866506957	-1.96645802794159	4.68584237893415	-11.2390869386444
22	2.36343955477291	1.78737885992717	2.86385875818971	3.83954672225781	5.76397826859252	7	1.99873507242048	6.46466730072499	2.21206359493707	5.85465875397589	4.42742812681094	1.79761538062274	5.56992228741626	3.12245648619176	2.93608860018619	6.62769334780019	1.15818220950792	4.35651712573803	3.60398958482876	2.7532784283124	1	1.14610480766341	1.19595120746524	3.8840157392764	7.73222050123422	5.91208601902709	-0.786209265642358	4.34197472316059	2.98836032422486	2.35539263602446	-4.47183223283675	0.990659808614569	-2.35407048231663	12.7716951083142	8.49977226409895	2.86769943365839	12.2484197879209	-15.6240686818215	4.24574031925497	-0.774880613388492	-8.28900890936615	5.26289052520092	-3.76119789929413	5.94387408881285	-3.21554809351293	15.1994032942393	-0.485473985497829	5.44257571983285	-12.5660561303842
23	3.01764348933037	2.25011766200074	7	3.86456671477489	3.30225670200118	4.90509192055978	1.37991545833088	4.27991208754806	1.25017922045399	4.82798735420358	5.91274404831436	1.34476687212697	3.14704897559594	3.84205083349599	5.31396738950047	5.83958549480372	2.16158192946245	1.36076663541478	2.3019414493977	2.63478474460379	2.45424631541509	1.05408326700573	1.85536787271367	5.76962776713942	-5.05669889146799	5.38372489443327	6.52257735336174	0.121662172691626	-5.1131687157808	-12.7334991908915	0.190688636350771	2.20170660291438	6.90926537178624	2.96763558284542	3.2439962078792	3.15666629320102	-13.4645443347662	7.45436978063245	0.999829058412155	5.57109089319547	-1.09828602527392	-1.72993421932706	-14.4715217261803	3.1821161166465	9.13964688829611	2.72955897099629	0.987131986917715	3.70431552915868	-2.68276317288776
24	7	1.99739197388701	6.28312964374356	6.77748285763205	3.28094287835158	1.93651110952378	1.20844324705683	4.70119476310954	5.68058739479574	7	5.16092793244771	3.38599390884883	3.95407480572883	3.94044173447326	4.46454802538184	5.32376910883705	4.28485190963411	1	2.52449474491903	2.16603164761169	5.13942075019673	1.41677450404773	2.32972172885209	5.26691676589794	-1.88778697210612	4.82039755436525	10.4364724136612	-1.50898675506366	3.23180981058496	-16.3074353238897	0.789001161190638	-0.0924049788038958	0.375527501108971	7.21305183420987	2.70986154436948	2.12817148191592	-12.2773887053327	-0.610411447740539	-2.67421617102617	3.29641174067087	-2.58039839287524	1.24974839363452	-7.98155773784597	4.1545364582927	0.105242452816787	1.0243542276943	-0.482824365673744	0.94477225689154	-11.5345171458638
25	3.78291061372521	2.66730001660912	3.6305123159199	4.66136532918571	1.22664811282825	3.70254434603506	1.95697002462808	3.33695855737543	1.24997636140924	3.39396610785386	4.13495940691173	1.29735498059638	5.28401742134491	1.02166467059781	5.36554203261986	3.58268814486017	2.21394528025776	6.03922242963575	1.81434724779873	5.30967601696668	1.28242146124315	1.39060257445956	2.97393726938105	6.53814615102342	-5.28553975393149	3.93198218224194	6.65468190324464	0.573832699744134	-4.71754272103382	-13.6540335521785	0.206453099749051	2.49082294157585	6.69968539977859	2.91476098913038	1.40428348722239	4.14051867394386	-13.4966835175135	6.09603803608424	2.35173069918936	7.4407006816008	-0.450073324428261	-2.0294249359725	-15.8127824386902	5.40049844525878	2.02374691190885	-7.33431973158012	0.74099119701865	2.70286732074295	-8.87923275010185
26	5.37369678135614	2.77758732613735	6.21141966260863	3.48909347854234	3.415446603113	3.96516513208549	2.20572699579914	7	1.23307078041134	7	5.40395772610186	2.3467995505607	6.36396220748369	1.27035762839549	1.77136488358975	6.71564748861046	1.72347649015797	7	4.09322448717716	2.79799435703905	3.67080453739918	2.03969330886732	1.0830705259333	1.34634593550049	-5.990335373563	-2.99458609610096	-0.72232076505073	0.277346316731606	-2.5889541745977	-13.8518529748072	1.76183983962941	0.509562180849037	8.60356959990345	17.6625602633285	8.15700260389823	0.810957972102044	-12.7321195507827	5.91626224350811	0.817505907751976	6.71676142234257	2.85756331928257	-0.352440731435418	-11.3719210032184	2.67950830540029	2.26265164076137	0.021678578749943	0.161268409799214	2.10311648614619	2.27263994699371
27	2.2832011127204	2.2936955180506	4.80481059147373	5.80377109981138	5.89467096225034	4.06694747051644	1.41706677639136	6.48156511736486	4.40939058554726	2.7749737383655	4.20976608945361	2.18009999749292	7	1.72764842719933	4.00082078849687	6.11703596009886	1.08755240443586	1.88730359025908	3.9587970259675	1.98870992123762	3.41835591637801	3.41163422736688	1.55308340883394	4.86353459508633	8.13887506655778	5.6524424800176	-0.707028027780804	5.58516561678458	6.07600833977268	1.11187708266344	-4.11351650262958	2.34834964471977	-4.27876543095781	10.949701740108	8.9734348813534	2.32397203020045	12.8215053340642	-15.858872525897	5.3304226993777	-1.40226051023647	-6.38904486934412	6.09488087012099	-3.2717152027387	1.31406855447507	-2.84724663210185	-8.67090473217532	1.55228204717696	1.30587665738301	-10.2555603441721
28	4.24685918155632	1.08440393138383	4.96132330214536	2.60865144614214	5.56483689836816	5.02489116699202	3.56214206380854	3.16427763455593	2.81150572072372	6.26095876149183	5.36768241522173	4.15389808329452	7	1.52699987783321	3.31195450203387	5.51305194285819	4.67643639327411	6.79769507643006	2.43194303015245	1	5.09236768026337	7	3.29167133845685	1.13062202704041	-6.30093307920243	-1.39675018163847	-2.33444033322279	1.04864070668153	-1.3941023203663	-11.5208339951287	2.89342908495558	1.31738728043769	9.07180928741185	21.021992125516	8.60305988014609	1.36586763630751	-12.9881605163884	4.88665646825823	2.46389484303365	5.9723664208177	2.27325708702079	-0.35629665074795	-12.0879988882891	5.08246050147175	8.97820207172685	-0.107313463858277	-5.70070892306604	1.80659669253898	-2.49844723200742
29	4.1493032902183	5.61315167429087	3.20549446949639	3.9187164674855	3.26557450243566	4.26421507557139	3.01095896608636	3.09122763897362	4.75725440673958	4.32641962230737	6.271928589308	1	1.86457489675603	1.90937209204856	1.51580534701824	6.99729788357025	2.6517751067097	3.09158481677611	2.45214504256752	1.86430301354996	6.77627750029777	1	2.87522135550794	3.12832867635642	-9.84596035703306	0.444911760673221	8.76697365054429	2.06703758191962	-5.6116449629644	-12.6192348306534	-3.99434993558659	2.58428622724526	2.76687228044366	7.27097047037984	2.93480674762863	5.7366134429535	-11.2077541039761	7.0831450373429	5.80320443549033	2.60110991462573	6.39542815354394	7.39204732286335	-10.9197801890474	4.2614325997371	0.199382212048723	-6.24609647562221	0.841829225885738	0.692517394832056	-13.2743542860084
30	2.12213795270425	1.82081614037785	2.94814733114407	6.48060883285267	6.27931785942401	6.54033452218767	1.06465845789389	4.89622319619485	3.34139628774994	1	5.07854681078757	3.07599664341283	1.92971846900894	2.55049218791878	6.59216106898647	3.89595794059162	3.74211616717012	2.73387266176703	2.12891598977708	1	1.04033011845535	3.65608293564445	1.7613903929729	5.16981519738985	9.27273023714242	3.38149986522304	4.3423690768833	3.27465387755351	4.68217595133694	5.8331335888134	-3.50570522234313	1.25376302673657	-2.06768540468244	13.3183157269129	5.35185415410802	3.6536568794183	11.9994487927993	-18.1442128527452	7.20485411371402	-1.27150629276749	-9.39089652684603	4.16752935304915	-8.12780445907759	5.1833416947256	0.203848301939351	-7.47224004951413	-6.66007583796534	3.13006193895436	-9.75303952770033
31	1.77039378445564	1	1.41379591746783	7	4.73352143438905	7	3.13671202103073	6.60198881570374	5.69566668086219	1	6.84080415802404	1	4.83274234552953	1.79393160961054	1.71359089313062	5.0984787921488	4.03292886674518	7	2.2395944206912	2.80875484474225	2.66175775548996	4.54031910580491	1	-0.998233535660002	-3.89685645074951	-0.780642518409618	5.12991155010643	-3.4798627595707	2.33918626738582	-12.4660596443138	1.59894401201798	2.32032048252326	9.43650402829336	16.1509744641235	15.9277559169382	3.80537046040074	-8.43244457501012	5.97660307585496	3.96344940695967	2.12725267866006	0.645817433686971	4.00819515214888	-14.9540833595138	3.68358656747889	16.2258148631856	-0.805190007548917	-1.30872787843599	2.02365451420695	-14.2745705796866
32	1.45393686652016	1.7713768953001	1.83283856599689	6.74558249865221	6.07090269355617	6.38167306033893	1.14282481991719	4.2544463802972	3.0266430633813	1	7	2.66706577980113	5.32543882710446	3.65872728767177	3.17746291392411	3.90843272271115	3.74682355930708	4.79067951981827	4.03221965872677	4.00440651873693	2.8491607960157	3.09295555370369	6.07159679401565	0.0485919920574512	-5.1310189427111	-1.38688388229617	3.00282025547682	-2.43459319137767	2.85585161252737	-10.6756805457526	-0.0465081286801669	1.0454075879623	9.50026771576838	16.755614768405	16.0141367794741	4.85197824173582	-7.08057745228143	5.39638713541878	5.95464647452684	1.26108859421903	-0.603036656196295	3.24414300486522	-15.4036358665268	4.07356506155084	-1.10995413003048	14.4146918283123	-1.48419930643925	-1.36462232171375	-8.78322352646759
33	2.73691370798753	1	1	6.39983279858943	4.39758736185206	7	2.31147151910634	5.80489878910077	3.33211405628178	2.46792038948136	6.10341281617424	2.75875574908265	5.05881236532702	1.90906330797225	2.50901185269796	1.37752004398154	2.74886541154861	5.87549282153522	3.45794752693501	4.1162582329346	6.90461653352492	3.56489777731619	2.3343578004702	-0.0854972073550583	-3.98989238819512	0.888051087325522	4.94484001660524	-2.21079538402015	2.23532310156261	-12.8274598341932	1.38864780808266	2.33596815452157	6.68872969784196	17.0493703679415	15.3753031896561	3.77125216457873	-8.34525815653707	5.67185174613479	4.26741696310944	2.39989729135953	0.684020457418048	5.97706930457094	-15.9292572768312	5.97383814134544	16.7358959753667	23.0782234357057	14.1064534422067	-1.57452039474098	-12.7044490199085
34	3.51068584123659	3.30916718226971	5.63270490065476	5.83886626520478	2.59522894928885	4.45209401362064	5.7710917024683	4.19982054031903	3.67590753089724	2.41700344613157	4.7545259053179	1.02983122338425	2.05185607947562	2.48919419026547	1.61504406014552	6.07699302193281	3.77443560945121	6.2442778759252	1.42121978809382	2.91652490763263	1.51005172211686	4.59241711849854	2.34049038631203	5.94237174928064	-5.10256915672083	4.93324396315311	5.4171917401909	-0.599625059772446	-3.98952979250699	-13.4240006739873	1.06015572880594	3.31035532139098	7.15956960876813	2.7667255703989	1.28325805221871	4.14220125388235	-13.8056622367121	4.60004398401389	2.06790026752504	6.98565718089418	-0.647027544117546	-1.26485823368797	-15.3674368960908	0.809161360311664	1.19364709161538	-2.2278092245329	0.647826438884879	1.6029417138824	-4.20795573120819
35	2.28850896401194	2.4102448980014	2.05835990317982	6.28531104223815	5.45920786344809	7	1.24492696025598	6.87651617973341	5.02173785761243	2.20004025213847	6.67762924893651	3.67396760174933	2.06700742079443	1.32277947990341	4.02985475520475	3.47827836650472	3.71033669537002	1.80986909840847	2.69356732081086	1	1	3.33987540748651	1.51368140862534	5.01390689044291	9.36933820206578	4.53524862731945	3.70410819056008	3.07442661925132	3.97112719270024	4.83960890744148	-1.90732988003349	-0.221384135080736	-2.04816576802652	12.7527841131253	5.31448550009359	2.95161663318306	11.517776380742	-19.6202961054384	7.19348890213978	-1.42334341400093	-9.66761977968436	4.68183510709771	-8.73064650518269	4.85343009696723	4.06244689147666	-8.17897597395157	-3.91117474625658	2.86067477426599	-9.67398914172287
36	1.42358589623191	1.75493737077044	7	6.73994315432617	1.82332692815633	5.95216680638762	1	6.04906149784482	2.66005530646821	1.73913052505818	4.12159841675448	4.95025035878863	5.4563650413792	3.24823975264081	2.5592017247505	4.72058205672785	3.72170036816145	3.15450513536419	1.41111154476847	4.93566385830335	2.16319236013592	1	3.45387057414179	3.87703634592962	-6.6840406129654	4.69928593726083	5.21855945474467	2.11790607534077	-7.18760330698603	-13.3208095452786	-0.137761744394905	0.701219673118713	3.94507347815174	1.70473808885512	-1.47731084713958	2.79171848744211	-14.6133548016479	3.69768796910411	4.35734153800374	5.45918381383367	-0.151687887531909	1.09952172137016	-17.8369106798854	1.640350637578	0.0275795381019874	-2.80834674212228	14.553408104496	3.57728236229273	-8.86850279976272
37	6.74099212035669	1	3.55081091598495	1.40256530972907	4.71244028638621	3.19061807014881	3.70288801942309	4.36453595099894	1.76501612798953	2.56520543519447	5.20602660897101	3.1974868145673	2.65531426908422	4.35582719740508	1.79234252816891	7	5.6629564344701	6.93034038305603	2.72962287316428	3.28485638836966	5.81813274517499	4.01786412761975	1.20153214475188	6.26726441310273	-7.95866127820725	5.86842305248774	7.33436687994309	0.701871144277519	0.805998254788499	-9.9924759136498	-1.5921873365171	1.82312185380262	4.71419358167191	5.34755678702127	4.38754174177576	5.10178898197417	-13.3134770616024	1.07525628431737	-3.78911374233607	2.79711293680636	0.491841622042485	2.15398801680911	-10.6897687301209	5.14894610367498	3.43701695628678	-7.020482868998	15.0524533964263	2.02809677635913	-0.605238963952488
38	2.31416961425631	1.81141888283795	4.06588571797118	5.06800708114698	6.275372362007	1.14950922342316	1.12343012181419	6.77187757519069	1.92785392675835	5.44346509945097	4.62159755124586	1.03156854648506	7	3.67936865652876	3.60482702961908	6.55788861878993	1.13399896517746	2.95697632727719	2.26902591546473	2.06172225148808	3.95098329465595	4.14234449109678	1.38148658220391	3.97088038473123	8.50199997959374	6.62243952161862	-1.09076165269231	6.09456568261094	6.74710497989927	2.41007668908927	-4.71639610439928	2.7325890488409	-4.11028343060808	10.6438197711175	9.01344897056719	2.94434542460047	12.3932907867833	-16.1819195876849	4.8750416795188	-2.51007154753247	-7.03438551853892	5.4464383189055	-2.60473922171226	2.98874918126309	-3.17081977309194	-8.65039627661135	1.6381848508017	2.36222564423953	-8.14349871972434
39	5.13987740717269	1	4.11231310682224	4.31384589021165	5.73464470988351	1.20812367440949	3.64768988062425	5.19308915188839	2.19890289792677	6.95784358094498	6.69211893841111	4.72516165817241	3.01903283587054	3.09519203127956	2.13644132961862	2.81590561165221	4.68097816645854	4.68255314191212	2.08730602476669	2.06164726950813	4.48710118820105	1.59499691355293	2.99659030537024	0.140905153892054	-10.7461715716912	-2.45707309264159	-2.52316771411742	-0.718460836450045	-1.48130282287565	-11.7831892816619	0.286990470076546	1.3550062111287	10.2306116552104	13.5642635020984	9.96998637057911	3.91159469614968	-10.0690578589704	6.48676290051733	0.768583251149179	3.54833925608721	1.64637378491644	0.868486671059111	-15.0421092269188	3.56770838766763	-1.71007387347874	22.7560030573739	-2.2339382748736	1.91535521612657	-11.7372305365845
40	2.73001157900099	2.31865889955319	4.72464547525955	5.3220915246019	6.43162434077129	5.73951174653881	1.44091806061827	6.38403685344833	4.07947363437427	4.67693558420124	6.04468727934783	2.10696882086499	1.15228307587431	2.68685301961749	6.20723563051645	4.20309638416045	1.6735345900848	1.36708035467989	1.35388923819172	1.51530769821246	3.14926969814817	2.59889106505241	1.46417123965054	3.8562509379635	9.8357302074859	5.41084991202093	-1.41968389169699	6.92049864082357	5.99911943022947	1.09021768478872	-5.78185518966663	0.412599347905391	-6.66379867320275	12.7683988164859	10.0498630238881	3.06686823694843	12.5923070204945	-15.3995096279921	3.48379975499123	-1.54978089671207	-7.12051295987701	5.17979601453942	-2.87971436076861	6.50436592329439	-0.485130612759522	-11.1451769819497	-5.96237949721127	2.907461033568	-10.3186689008724
41	1.71765845276149	2.4255987827195	6.32590928082082	7	1.17171603352614	5.03893142056148	1.81278037241146	4.55570037963277	3.60133615702892	1.14500926003911	3.24744978913008	6.20229885120211	6.16624797245006	2.15366066313751	1	3.49405115185247	4.36699681924884	3.63882451519923	1.29154514017709	3.30075736770065	3.5265680906081	1.7354967545199	2.53672463243296	3.75027044267111	-7.64004066099352	5.03172991598798	5.94810771958583	1.34580593110456	-7.30418289895915	-13.7037056141283	-0.925580331025235	1.25293370563847	3.6594781882426	2.76871167604733	-0.0801298982773553	2.4447323174801	-12.3448547653727	3.77958857138138	5.18254121366064	5.03609819957179	0.0911650901157105	0.383873501719025	-18.8323091424496	0.82438035472697	19.6793945963354	-4.03638260329725	14.0812257602809	3.4216054337839	-8.82365843976666
42	4.32433958792836	1	5.96057791631084	4.28002219454536	2.44277005140836	3.28049089333399	3.37783281273281	1.71144341749427	5.13095410369331	2.70702145319151	7	4.22315174783612	2.88427380967894	1.61856686009511	5.58941662830339	3.65833089504126	2.55432192401595	7	1.39155996090104	4.89917741625835	2.18042815249176	3.01475356185352	3.48673903460771	3.21234330789701	-5.99724273288404	5.43755495124546	9.32175608453741	0.957700208168113	-5.2306139000892	-14.4132452593766	1.5773501826064	2.94422813972249	4.65360162797044	3.79912529451494	-1.04666351243497	4.75140654990059	-14.0029189029124	6.8314401995895	2.46533199081979	6.92132935824523	-3.19195168416693	1.1349119254824	-10.5536754358111	0.141645351234618	-0.88299739094943	-6.50327689106282	2.37719797876348	5.54669324340575	-9.86103928558953
43	4.21233714847491	1.22024479124557	4.57450179789014	6.42479472724319	2.75482164895635	5.93778591421144	4.01779938136287	5.70331144979323	2.25853861877939	2.94706543939684	5.09812489287034	3.8753326037396	6.76091295472696	5.10545175021251	2.77598457292208	5.40234934517327	6.455790766941	1.41162436262289	1	4.92824344428357	2.76782031680932	7	2.03367051028173	4.83974097711243	-3.73627564865098	4.20521311822313	6.03031665493564	-0.0670707535315851	-4.84719437575715	-12.2668459331619	1.88286695094945	2.62929176973967	5.51306354041318	-0.615508802567686	1.40074396005865	2.58589420987986	-13.1445698409878	7.00642905622386	2.60962330891591	6.84332982405024	-3.47467421444874	1.77802990137099	-14.2780919970357	3.95041041151157	-0.107872354039272	-11.6650231737492	-2.97535406561253	1.21226727474394	-4.45876622931811
44	1.15721046526472	3.19908442085098	1.66690829911068	5.28806244915007	5.79263148177916	4.89855647069311	2.16753445175088	7	3.16712049486925	6.72963608422322	6.55330135615152	1.31001591351872	5.39939489408328	1	1.00161955042137	1.02211426892277	5.20017963221316	4.70056902243737	4.76937941496558	3.27810263903509	4.30798078297056	3.83048584861808	4.2259094952152	0.597999514328497	-1.69762063424566	0.839323292415224	3.53993785141081	-1.70309281236332	5.68738247995588	-11.0239720320468	0.42317590767204	1.60984332569536	6.50368712747715	17.3595670752819	15.1799735564693	3.27002765043695	-9.55405026261037	3.92170306247199	5.25635143166092	1.44028076823838	-0.73477275908918	7.35725715992379	-12.1620196234021	3.98546893765764	-9.08730496346314	23.7312938505657	12.0433706909941	-0.720056691891716	-7.04482229348071
45	1.1529425830921	1.7095161688623	2.272799682639	5.02019486461641	6.93506285228981	4.9132862150906	2.90457167747915	4.91200366118024	2.6108665003419	3.13514220143969	6.68798593676188	3.83606463715587	5.20149438108702	1	2.64310005438	3.21661913856846	5.91777156592812	4.67381897486031	1.05488327844353	3.63131582269766	7	2.50962445793651	1.174104477012	0.737384439702434	-2.9453789877671	1.61312408309084	4.4503585387658	-3.0020967175149	5.03082684000583	-10.9995259978402	1.09271309764383	2.31725568583003	7.01571002148902	16.5363421305359	15.4346417565346	2.93814161543219	-9.32392594188602	4.03067348445912	4.56473527954054	1.69986093836114	-0.87985840376756	7.6220800803284	-13.9402376264471	3.7157085739997	-10.2610130487874	-0.530601250464561	-3.3843031014149	0.926244162746438	-9.1186644864101
46	4.46931438010573	1.86412197085421	4.43519120349087	5.77068257407106	1	6.34873776714324	1.78269533950334	5.4598748480067	3.03631159705253	4.5368306968523	6.89640949354392	6.16847401518679	5.5007183012957	1.56191378778315	3.21648504402287	6.21342900743085	5.1538354203934	5.68366911080149	5.03543141729473	6.77897291376042	2.56756854769537	1.31867668300375	3.94089833873728	1.48660302844641	-6.84398660809076	-3.74230432162806	-1.23088168780122	0.654589034413431	-1.40346458371762	-15.2913949169955	1.41352772706414	-2.4405684268005	6.16016336400884	18.5412933691635	11.2351830633159	2.36129626512699	-11.4611809164574	2.69051715752823	1.10096396648724	5.47042271649646	0.828063938233776	1.79723860143539	-14.9541052906659	5.70662144818367	9.25133860674155	3.66543297636522	0.592060177461168	1.80354812094074	-10.3389092091919
47	1	1.89640730563193	3.39450473920012	4.24053655467823	7	7	2.73516973305222	6.80051549134226	4.1681708445918	3.90929853832017	7	2.83644063691452	4.62087389410015	3.53083754519879	5.50049720888266	2.63682231138339	3.09306446053031	4.14208731132276	3.0138010102176	1	1	2.75570120010377	1.66570887699564	5.87282712581685	8.28520158971864	5.32669408015087	-0.764144917987515	6.24302991704603	4.66834076934337	3.55874108057124	-4.96885032150473	1.82319964323005	-3.68555422453534	13.1536458552908	8.26075088889379	2.12405307874138	11.9387054177054	-17.1006412301236	2.12476196551192	-0.736042921458773	-8.08635167861271	5.14369427521834	-3.7922526735052	6.68936879547455	-2.54981760053465	21.5587418907532	7.11863598922952	3.20993278752616	-8.30471031397011
48	6.70415413459324	2.44424199158075	4.78174919439566	1.7391517612997	4.5621408963729	5.15811794810727	2.27490020286027	6.36847703569574	2.85477186072095	5.88801079263986	5.9261037893179	3.21217921556749	2.80596868042138	5.08103590010105	3.20678388651587	3.33110464776792	2.72821520215622	5.2651433588042	5.10955434941301	1.16719665804983	4.88224431707223	2.71970531718943	4.13173098666843	6.58485868413598	-6.40730468023322	4.24116920434877	7.27479358795077	1.21881416981226	0.430471250627205	-10.876779833123	-2.35417590325673	0.554922482530048	2.3234049017834	5.39110787904487	3.15500059296605	4.36492063659739	-13.2281807908124	0.145216819916551	-5.41921143107671	2.34956954809721	-0.0715399463426105	2.62990984068396	-9.5157031264757	3.22113495218354	-4.12187345789919	14.7497460402729	13.513216150805	2.67369781734519	-0.113300859651973
49	6.34435689950307	1.34490030133322	5.6881319238844	4.91975753317021	3.15672533251377	3.8020847566177	4.79951097140362	3.62515752978663	2.16126638226762	6.09840797025556	6.46384489684099	3.02597578885453	7	2.62067022241021	3.21241837154681	4.74306143808729	2.94300928837474	6.76162994427068	2.74614203791291	1.42130441025187	5.88603323348368	1.82889298981449	3.53575526530351	1.58103482213479	-6.82191247681539	-2.49959354854672	-0.481974574358639	1.11126518512085	-1.32820574145316	-13.4864118027555	2.08286654830059	2.27552728329126	9.85437939821735	18.0916211635903	8.13889582863759	0.174161897057794	-11.4920946965599	4.62595778611325	1.91370724877008	4.98639973842767	2.6208200082861	1.20810145632541	-12.2036446866266	5.70811053601222	9.37611860852976	20.480370186953	11.0700586426733	3.70748571145965	1.4833945902896
50	5.20467012222758	4.99571373670905	3.26423586990613	5.11846242804966	3.90524380077231	2.43559892461889	2.18981963898755	3.06020529571968	5.95316363542712	2.56027597312184	5.83400765307103	3.65214951992716	3.28646689935823	2.03922699080899	2.62952555456198	6.23347884984889	1.60729502650263	6.52896859770159	2.14786793743562	2.40809606756498	7	1.42165403095412	4.3067691138826	3.85078162957606	-9.34642288328056	-0.372088912614179	8.10520166452319	2.42433032867292	-4.32034423006408	-12.8662764630952	-4.30257715041246	3.30462629322545	2.47693777108985	8.46465308618122	2.68903755917935	5.58014841283989	-10.4047258403445	6.3399948723182	5.43646828220302	3.01715138334499	6.62285436231423	6.89945489467816	-11.71552154342	-0.0636679017146564	0.910286857574418	-0.192373756559101	0.287850947874932	0.757000118715726	-12.3617015198845
51	3.59085403682847	1	6.46957191078679	5.68181372376721	4.08814121816255	4.79082537756697	3.2933078164013	4.67736034461466	5.4231564751408	4.86592206491044	4.4660434659748	3.92764735908216	2.37134290466532	5.44078868074937	4.16758508998608	6.93078780712563	3.32823079671269	4.37197786286776	2.79357184543739	4.78593315843417	2.83240216741249	3.29075967922412	2.02444037352404	5.29154140371429	-4.11155295087371	6.09403519228418	6.0157106707448	-0.156078492967277	-6.96535021292208	-14.2021004919723	1.85120366657529	3.45494977195089	6.82364067966243	2.22635714518653	1.60028325544237	3.61128606116383	-12.8905568343667	3.82736980025471	2.20780825149695	5.23302830997136	-0.379179677017681	-1.07011735288491	-14.2747625161661	-0.0506977321479881	0.910734093911886	2.32180751759827	-10.3495254768114	1.7298582043624	-9.01463545685777
52	3.57540485580225	1.890298933671	6.47193144466759	5.41073212876627	1	7	6.4961074676323	1.79658887579752	2.96071570322174	1.06585529429163	5.29046137929468	5.42466287472707	3.35947566702723	1.2306579084738	3.5633204324883	5.60389446890423	5.68240868241141	7	3.35291631170197	5.22126489863166	4.26117833094612	2.28078047558194	2.50653211371828	4.55093436158108	-3.63206120668768	4.48525147713641	6.72303000602676	-0.954107656680424	-4.44021081142737	-12.84014097149	1.41155997697029	2.04451998174234	3.56392574227756	-0.591599810150217	1.32205034025316	4.23134968115058	-15.508291789325	6.38987324827698	3.59246989842102	6.22915079245639	-4.44533149748794	2.59327542810381	-13.6442341887188	2.66915408213333	18.9368656695072	13.0199549899981	-10.7495892679534	4.54710183113433	-4.03503657431599
53	1.89945610439643	1.80391066745124	1.9587076137696	5.68405764881908	6.28284708817841	6.37002887431389	1.81913676286523	6.31056235090369	4.12986025343452	1.80709630683111	7	6.05895831520257	6.30590894969698	3.54235075072749	1.8914895866586	2.67334939338239	4.53052278891602	3.64235162354016	1.31923371139345	4.48727220978209	3.10402558050011	3.04089258548482	3.02790318286311	1.17610355821909	6.82169310394829	9.36792231643679	4.15070156434448	3.30247917357105	2.62075680040212	4.62411016182694	-3.18761456209742	4.31943122809329	-2.90755677377335	16.8935992559502	6.32267490070475	1.40436789505307	8.73419637988943	-18.0616517143994	6.05288610336932	-0.901955135597114	-11.5841951208285	6.11738158552923	-5.92020055935994	6.16052436854457	-0.377861452511294	-3.66798872236135	1.6947286811266	2.92503265225875	-9.60525069089141
54	1	2.07788594695693	2.19519393600967	5.94335698213733	6.56543831724553	5.35134434592761	2.43274730211645	3.7447553488275	4.34656982813645	2.26249239626752	2.11454495691763	4.89303872856971	5.97736878105846	3.07618892389251	3.00908908949185	5.24065998758715	2.16758333458094	2.4234423411609	1.64637628632528	1.39161430632727	3.00405259193982	1.50887904888643	1	3.45032777897142	6.94091203463342	9.15334773175315	3.29920525872691	3.76318704386767	4.41046080235185	3.91657961465829	-4.0318061565296	4.17714801336823	-2.7987783357879	16.3034456296031	7.73534061479419	1.59161747976113	7.4052026858643	-17.9609902379615	7.86600908185122	-2.12838813727434	-11.7924372153841	5.38779443582082	-5.5273162168063	7.11285650581382	1.22720930411999	-6.1235512640672	-3.01978177466065	1.27977752130907	-9.23003402589328
55	1.29452997282478	2.85820158870653	6.48368222189562	6.72169967983735	1.05792910839411	6.99990840777155	2.59333456854044	3.70393999939247	3.29194056414302	2.03199606788501	6.98740755029274	5.31638773395868	4.42618374365197	1.43507883892394	3.17160054050063	5.93932477589249	3.23160252530179	4.45727517460516	1.89235846427637	3.68592405069603	3.1963602309445	1	3.04424033167228	4.52638908261114	-5.84116203840903	4.65761428893992	4.75363756115741	1.89180506890481	-6.4287492323522	-14.0114914258271	0.510213368010055	0.695033531319232	4.6380078344977	2.22946358940017	-2.36680276413884	2.00638820906924	-13.6116503528552	4.02395458244145	3.57452247699713	5.36386856411074	0.758252230366181	1.34205816618569	-18.4675194325941	2.46854657759583	0.254983263070034	-2.35502373034893	11.2529284849499	3.42027646233999	-8.47831807498695
56	5.45632886316726	2.38494581124454	1.11153994899114	7	2.2721558461693	5.85893086502983	5.78747440977512	7	2.74998303402142	4.14615883768429	4.78368736466693	4.13988406878959	4.76113899672619	1.78675221661633	1.58981791443321	5.01910937910537	6.09030887376941	3.14317835050165	3.74929909216032	3.6065224645908	2.47993381244676	1	1	0.179966950299885	-4.01858662431271	6.01398816335242	0.313577669339679	3.34809930582819	-2.489487758673	-15.8157107345197	-4.83987157799232	2.72777410453113	1.80819332519167	2.13235393638319	3.92040985010079	3.83903391033493	-10.819284858898	4.56473778955026	-3.36291207583842	12.1304275037518	6.09595050710327	7.92496403239014	-7.86037417929677	7.56297076483131	-0.797321874102392	-0.351383024944924	-2.30903156867632	3.93300346491885	-11.5056494709226
57	1.32559438572496	2.89327046112419	7	4.96580279977944	2.25634497788632	7	1	1	1.62534743244427	5.67115118150444	6.1313788556383	2.05605200392412	4.12159276936517	1	4.90378227723207	4.74009736729676	2.97921771576011	4.56341623904504	4.63786385545361	3.41581780079757	1.00983464799431	2.12225960944472	5.89952739349622	3.46835143150156	-7.209078375868	3.19681749808046	4.61196997115644	1.29864189030702	-6.28222477032117	-10.6755860006487	1.81722724536441	3.06182402124691	6.16359358340003	0.500268362955236	1.42920675619889	2.95356940089631	-12.8410780227444	2.11141935026444	4.97151993039912	5.74062836285641	0.784179136300043	-0.845259326943872	-15.9288280030301	5.13064179578177	-5.52125534360574	-10.5677777862122	11.9342709106752	2.15569454952314	-9.12209847317783
58	6.27255652395776	1.64381719321519	6.3057620931566	1.90513397079525	4.0984974742807	3.16211805835527	1.61979636421897	3.79651888155416	1.80896168103998	1.28156197484396	7	2.42415776104586	7	3.87846553581102	2.4067009297342	1.32819567034901	5.50671824466781	6.08703695739153	3.68866510117324	1.24988200850804	6.29652677502291	4.49353984145737	1.15940333379184	6.27696407286426	-8.23344359202606	3.43536302977367	6.81838999850196	1.51637799789641	2.81371421210683	-11.7722019236605	-1.92824684716619	1.7229809499429	1.6013120879233	5.85904182986366	2.36298217785248	6.53024640072543	-13.0248555067463	0.940868192044716	-4.72977597533124	3.16159413512892	-0.687038639677174	0.621765769466162	-11.1612869056685	4.57627122069036	2.19732758604395	-8.16552601484257	0.0266121897225724	1.70250341947789	0.72829277572221
59	1.03933878064374	2.16547956437322	1	5.19277088547452	6.71843705211046	5.88167691928803	3.8278832163551	4.20917733597529	1.32334042201077	4.88322416273856	6.75240484748344	1	1	2.62377257326172	2.97009261905002	6.51836728051266	6.99247264358499	4.95925249248767	5.25959023917585	1.8943616982319	3.52017824622728	1.71161806644869	1.50420892540591	1.13596444604886	-7.81767285714495	0.572825159571897	7.01398862860007	-3.33216489124302	4.92360635752552	-12.3261539708008	-1.46048958294177	3.25457301172724	6.07143206994106	18.3766830863337	18.0550790441705	3.42453527607623	-9.75780448640283	5.26955744809027	5.7189479918273	1.27230326877669	-1.57913598697446	6.36797405749921	-13.8805721820053	9.38660756253947	16.4154559043488	16.2219604354823	-8.71472407192651	3.53695990702431	-12.629881118025
60	3.90197847391529	1.81289410011229	2.55082321715954	6.58563103154542	1.37024934250906	5.83552938446913	4.70562110744275	7	1.20791643788682	3.78340361027974	4.70740211994945	1.11665772468442	2.32537967747766	2.35262455639288	6.31568031531864	3.79252486379968	1	4.08727849835447	3.43770882009908	2.7043777550171	1.90238529033148	3.18183748492618	4.02681951378017	2.34729140213695	-7.27471442779124	-4.04057141176731	0.632580243644674	1.68547142951005	-1.55677290170183	-15.0836731071952	2.44973879082228	-1.11502199857137	4.90379074401288	17.7800370738916	10.0431126958099	2.20632109107424	-12.0494105279773	2.13916589849641	1.0939510252718	6.23789059326802	0.946681273870968	3.10426783231742	-14.1910331981847	6.46629396261041	0.194045152565232	1.09982927265022	-7.94490017497156	2.89283658529396	-10.0099641431968
61	3.8277876161751	1	3.83303032779247	6.71049870152356	5.0492854920618	2.72745780281656	1.53724187397583	7	3.43109437159096	3.15058325796314	3.55383786480768	3.64563027771499	2.3756225523018	6.20547660701602	1.84851865736359	5.93659428328797	4.86523554027378	2.6572229804229	3.74037415313786	2.19865035977398	4.78986538740216	5.66514922905683	1	0.656994421266713	-1.39389027906472	2.30108317558978	2.69270947819115	5.07069522461347	0.356029093141474	-8.15108579902849	1.71014370278314	1.30905173203313	8.49862083722061	9.32566099972706	10.6780964013418	0.796259982471687	-12.2861124760676	4.19966683615898	4.87767176119376	3.95851665541514	6.2834254166237	2.24245536732167	-10.8500675170065	4.67147304993366	8.19360181092551	2.35805393601617	-1.42078222070784	-1.48037851491495	-10.6886794151663
62	5.14284857891742	1.87424791247665	5.35170809877989	3.05114687635205	4.46998407562802	4.71632120347656	3.27713776666924	3.45733414440684	2.75436132639469	6.22747844810448	6.61130739730043	5.75976467560307	5.8745954227612	1.99959794408749	3.45960316323216	6.93888852252962	3.28107479478098	5.89128419521525	2.34686567839847	1	5.61480862595643	7	3.67982355172597	1.24278088150469	-6.7856601339828	-0.768283005113761	-2.13469229199629	1.63674276965467	-0.422582612326856	-12.9659268923325	2.77741298608073	1.93638406071754	9.60287129843142	19.617638882964	8.42541963055181	1.07619723820235	-12.9351587376724	5.53883813297017	1.70668240440577	5.84112757387977	1.84460512406902	0.0136112392157523	-13.1923693956199	7.53535816934995	8.56751341129834	20.8283989789714	-5.03512200409929	2.35204961304806	2.1714105688998
63	3.6303088544875	1	2.43447886880099	4.80074287941087	4.43494575703602	6.41591772056824	1.40066121748915	5.97720144891716	3.10195662073063	5.79943159282021	5.97009305443191	4.45138928621451	4.76114074589422	1	7	5.14761354213632	5.15393806166825	6.04089579608079	4.00584687027443	6.2417689271199	1	1.48609484609048	2.32514241255025	0.0606354990579621	-1.33135653972346	-1.97592423208702	2.28807896032154	6.71771755966833	-0.0611270506509157	-6.26794752162006	2.425698243932	2.91580267692475	5.99539513155124	11.8503980342049	11.0325511565758	2.68464588445589	-13.71456549366	4.33922993904447	6.52979194094139	6.47745360249814	2.5694105594365	0.795608858545215	-8.87348787334515	4.45935717566051	-2.33060366349659	-2.71775784153251	0.73464662581056	3.88899133470868	-7.98207086271445
64	3.57251857178826	1.75365052613319	3.2725409575149	6.79271911534219	4.70903958987022	3.04428191893281	1.2371231042147	6.42433491358573	6.5027630686863	3.67056574474566	5.18718258827429	4.98560523585509	2.86171966630823	5.50187608115491	1	2.23821545906001	1	2.77660465127601	4.23838290910688	2.52395588500677	2.00520590805149	7	1	-0.0125815113710012	-1.15898659406233	2.11802235813427	2.94925814167083	5.09982361286923	-0.247838189096414	-8.32378882659669	0.925681040822882	0.62967202278937	8.93544732572053	8.76924709936334	11.3664572982734	0.587521272713826	-12.6123187503867	3.89590551630952	4.7237475663553	4.58677717402595	6.0039351234597	2.17386635969734	-10.5540740460044	4.55297711394067	2.90801239861763	2.29501706267723	-1.46074444160303	3.14694002278567	1.90302004239478
65	1	1.5162196674601	7	6.78861862801516	1	4.23189559372899	1.29493646997031	2.16792512003783	2.60383148375453	4.20502635108909	6.9697516415874	1	2.82900228110473	3.00474769386939	3.63656561356471	4.9531973071124	2.8906469393478	3.99737153725929	1	2.76544613853753	2.76040122484322	1	1.62786347699239	3.07695278843804	-3.60010269685997	2.43053060580564	6.72620507240141	-1.55951685170299	-5.14081864588708	-12.3691170215906	0.55024283614776	0.95321054662751	5.06085906241802	3.55921995530286	0.899766837440939	2.21926364833023	-12.8467656430474	5.13980816309266	1.91252229806078	6.40828498748005	0.314247550871126	0.31718942766287	-14.4160741839301	5.3541602218276	-4.87804648336761	-9.73202410507532	-10.305681671786	1.61004780185666	-3.26367925269515
66	1	2.06691880928227	1.5037131361189	6.15412084679739	7	6.19689240410851	1.99235481000565	5.61130666732647	3.68069397828063	2.38340964810994	3.80436192410541	5.57734776133804	5.54606668913648	4.88734694118695	5.42399312120588	3.77084006487119	4.12264414411603	1.89439814978443	2.16942717619861	1	3.65520152743986	2.45128399005003	1	2.41797677537563	7.47078169398223	7.20582267359045	2.49339447642675	2.45294342257551	3.14107760429867	4.54736104655957	-3.31554065961513	4.81232953470981	-2.24443286190817	17.536382146082	7.13781350971778	3.09734982506413	9.70908785753877	-18.1113407905398	7.46644712974291	-1.92845093770544	-12.8151071863596	5.27066757375674	-5.94630676996351	6.89936242720107	1.05925629137405	-6.11112394285485	0.0984375343391572	-2.97192682374625	-9.50582685980574
67	5.22535918439475	1	3.43173401654227	1.6278157774007	3.93569948646232	3.22634415772437	1.96860402102103	2.76757229364388	2.2752831915859	5.13835616344187	5.94797774539922	1.39975618947154	5.99213140312401	1	1	3.74155770905564	4.24319791556467	4.73427461618031	2.42128641531994	4.9587938458829	3.90113048118193	4.97910356098392	2.93781397342405	0.569794732947704	-6.94263878016393	-2.13774933156097	-0.921068595231914	0.417827921292924	-2.37066073372607	-12.276746859667	1.57008099957183	0.492501264971001	7.02447720587513	17.4640203892556	6.56541453771454	2.80101166048428	-11.9597671842449	3.42962093218782	0.114927054880666	10.2118898303125	0.749746447724082	-0.145284797006287	-10.765790346152	3.68903085414063	10.4656958264902	-11.0842438859207	-2.82885911198218	3.33482796342124	-11.3614382992455
68	4.89034393011311	5.60840115387349	2.4145199061714	3.48585107310651	1.49651203359905	4.8410663360149	4.86123218021298	4.62321539490772	7	6.71799592798932	6.9417095364005	2.72130875391824	2.19610266703828	2.64278320962034	1.59304946623168	4.3037742908914	5.56529077950409	4.17442389374958	3.39702522249834	1.73155162818004	5.27586157130904	1.50138706574765	1.12232629027485	2.97541514781073	-8.81554822394999	-0.980127674184805	8.32769491697546	1.48130755339647	-5.73052521848828	-12.0974245990983	-3.80455530112132	1.35437325414216	3.38224107293989	5.71840841051598	2.76138541001053	6.3166418273249	-10.1919497269504	6.58895824060622	6.24772648619286	3.04032944995173	7.538265597442	6.41563760171837	-10.9921719452068	7.34703838669912	-1.77084760720987	-1.28014081183311	10.6216384771185	-0.280585304358369	-11.6613671227796
69	3.84658406042553	1.92594278876961	6.29861681018007	5.43090253523726	4.11848605761644	4.69365419661428	1	4.51980988442982	1.9362441685276	4.87561692055933	4.32683488750836	1.56381631299583	6.75677854405105	5.32885526231887	6.52479173005694	6.88203610452505	1	3.31254189295819	2.94372836549409	4.85532787162714	3.24383595933592	3.45357848760316	2.80839831871716	5.74084458406271	-3.9432109999649	5.32918332832848	6.78703448100288	0.0598521789490849	-5.83967319725151	-12.9371174583406	2.12704840793537	2.48050597927832	6.19997830685637	2.06562669947435	1.55840645875032	3.0792642216618	-11.9546604748859	2.25902621412581	2.91525607513741	5.20177136006765	-0.378280785352805	-0.596303145563286	-14.6677969250559	0.782461284509997	-0.262854529518794	3.24677852589004	11.5372613725047	3.17271260552301	-11.10505223468
70	4.62416962681246	2.41383570996297	4.35392708093495	2.26508594745652	4.78663257751596	1.36967217079871	5.97664625818598	3.81859259515861	1.39792619398941	6.17573736689996	5.53810068506361	4.24154222127936	4.19203190646164	3.9293448248469	2.60136708124208	4.01786791457352	3.64674276064737	7	4.25178955101603	4.24200645584597	3.46998716859537	6.9677532009257	3.20638713252084	-2.92746808651816	-10.7842257883806	-2.5145866705032	-0.864619483458152	-0.757058012144195	0.187815864668773	-10.9400176018737	0.971227512846821	1.73671031705202	10.7437645193884	13.62310271738	8.20514223770592	5.0702104158346	-11.0553886529277	5.94457919256708	0.121658719077114	3.97592810388108	0.892984531532192	-0.435782462244001	-13.759892889096	1.32121119281819	2.76638152004772	-7.67353456988429	-4.32583694480898	2.31081950448249	-4.92603417857397
71	2.49088551139348	2.38262954922785	2.9828912442696	4.78086263815393	6.48655153674643	5.88652874500143	1.30418849149165	7	1.66237192468626	6.1333355163912	4.31593705900907	6.01516192413807	2.52091790357447	4.32794374124948	3.27213745552746	7	1	6.05949407382392	2.7972595616233	1.41148975361497	1	1.29084268184936	3.84215910839801	5.2914884153335	8.07510951905224	4.04215977063567	-1.44095283986553	6.16353287956677	4.14566851036347	2.03838637103395	-4.01782896339901	2.20432973127657	-2.12539253795779	12.2275918702574	6.62462133681319	3.74724137209334	10.9577510845827	-14.10473383291	4.5361158715933	0.0587676046078252	-8.24902738352318	5.60563769449524	-3.47353079089154	6.89830189627944	9.26520463684998	15.0656579549513	-0.561635521788033	3.47534095952085	-13.4735378902395
72	1.92416738385275	3.15838957595025	5.60404179428173	3.08520951662195	4.11247869699433	6.72146505506594	4.91707707733854	5.72143451856254	3.52962669417345	3.31715932737225	3.47649783642724	3.94590120169516	6.38151196421825	3.65982914738007	5.13730707186026	3.74984830812206	3.45641302039199	4.44718367553888	4.32689781550024	6.3038987179274	6.64903364301535	4.63476962046983	4.93165061066239	-3.51522668733796	-1.4031526476171	-0.400546305543292	1.97812214523717	5.24432350444797	1.05237514668174	-6.57727956034629	3.36653445090948	3.91274848897875	8.87472737034579	10.2819006683487	10.2773942504771	-0.00535641570326187	-10.4216959628752	2.34610716572851	5.34063919486054	7.17590582133709	0.719649074193339	0.443179198724444	-11.6986097657693	5.34954431422255	-4.89218130325671	1.11401635496637	3.17468195001035	2.89522212180985	-10.3858673517447
73	1	1	1	5.39361072784092	3.50305469323699	4.28544784743696	3.09492457530219	3.85794737770329	4.17176174421756	2.14512872058846	2.96710993196418	2.40144247466489	4.41730032613697	1.75010840241518	2.52020574624274	3.27490812385087	5.14408610823947	5.54899625381003	1.99998707652292	4.66669558838879	2.89125630192691	1.16957309663609	2.03441302242896	-3.24416862784788	-4.45044583031779	-0.308064689388216	2.37854771798923	2.73414365229364	1.21695497037467	-10.8647646649724	1.51182193163056	2.06136640465894	9.63651589972895	12.1537652091351	10.7494962965609	4.04357250211235	-12.4899446117243	2.23492113761424	5.31920778079304	5.81763246328104	3.19998559650542	-0.959432987066212	-6.02184969006762	5.79731866045565	-14.1708769022445	16.4260966087657	3.73085864384975	1.57020968335138	-10.4071450792547
74	3.1498752354938	6.17352947924519	3.61995018281366	3.5776579673956	4.38672921729361	4.95381062272298	3.16582443981643	2.37519619198571	1	5.98313522926385	7	2.76138699035014	6.53111532003018	2.48310173720022	2.35928419989358	7	4.5789530331574	4.04554217789973	2.25313665501326	5.43885979701939	6.17515472691365	1	3.52275772560488	3.25293723713791	-8.68370287986437	-0.663704676308787	8.50237313890347	1.72298757043472	-4.95250397307447	-9.87360703832935	-2.47934016680595	0.815252265852868	4.4439986901073	6.87932550562281	2.67056556308228	6.71743993149249	-12.4110857495784	6.76245648580873	5.81515218757614	2.539552831399	6.88479838720099	6.93117524969533	-13.0595819672097	8.03898766680121	1.19870046167121	1.03277412726732	-0.0878889328949757	4.99095852027801	-9.89305886471843
75	2.90294856529505	1.11125612244672	1.03371880680795	3.59013630391149	6.73211666380855	6.87715719114175	4.65389977702121	6.87485539941891	4.8666073908083	4.98109987552334	4.67643138661467	1.76533992855405	2.20190550723	1.01036994126618	3.85156366846122	5.17423465158805	5.63061339378004	2.88661017505417	6.74813106712334	2.06143557122425	1.71032781034929	2.00459997969982	1.79510722142091	2.51410667850799	-4.30106689100569	0.784367447707675	4.3187027874348	-4.58334561710215	5.00273585872801	-11.5283189208545	-2.4288922514975	4.38378403002139	5.39387228045928	17.705752143392	15.2407769338235	3.88070582618461	-10.3236073647932	6.34614143368487	3.76102186402991	1.37815479267986	-2.15161275109934	6.31076106336019	-13.521719142337	8.80411060441094	10.4218444979207	12.965150341713	-10.7467061948412	4.0641711644878	-14.2622047568704
76	1.03670051568695	1.72729563190305	1.72739490922368	4.92551049380291	6.36368745792414	2.53177277785771	1.99163510307359	1.36177817150589	1.98657797051427	1.03911503902617	6.95938711272156	1	5.12418627330557	1.17421370310074	5.83505796262401	3.123181416966	7	2.05072596794107	3.20161436543014	1.2623189563529	1	2.64498440187418	1.85817975305857	1.8434706533118	-3.50359746447446	-0.679470625632452	3.90711968334518	-4.18668769838467	4.44649726682936	-10.9180597103607	-0.806222533146334	4.53458782817454	4.99223078278989	16.5240695942828	16.6188319522971	3.98441161625392	-11.6400383304857	6.08134088419001	2.8398778834688	4.81578103614379	-2.44658688500082	4.96890554177033	-13.3871548529756	4.77933290748527	16.3231011354753	-8.81461367527153	11.6929056326493	6.17050289608161	-5.39073777494183
77	3.68393738785474	1.09363350937033	3.99196757833774	6.29089543029676	4.62249527233883	2.26175323917435	1	6.8207322466783	7	6.19028348006556	3.19499043609312	1.38388362472958	1.96309708271214	6.17708246843493	1	6.80209604624524	2.06726924289691	3.17131286412435	4.37142077961349	2.12564453712884	2.9129559009657	6.45091054479719	5.50531304245732	0.0322185262859197	-0.629106737639707	1.88134953525925	2.75110503008327	5.6682397984669	1.4063127270745	-7.88626417660194	0.836242340098826	0.570592702597321	9.91099305674955	8.94237917608016	11.4056016131361	1.12971539054261	-13.6525218637929	3.51478947119412	5.07085633084592	4.3593417061725	5.47584094213034	0.713394637373188	-12.0965105405451	2.55178033110318	1.82275369025299	2.49110940758341	-2.77657840774659	1.64557532782056	-11.5156126950144
78	4.1962249046643	1.5063347484497	4.69937668409711	3.32836237224318	3.55078883323705	4.69802717845205	1.7138827163031	3.61076717101036	2.37418323374375	6.83824414771665	5.83779623800352	5.71326309638958	7	1.50421992084716	2.89782763368748	6.43593745773762	3.8928366126813	6.16949956322307	2.90403781190522	1	5.20539592825028	6.2669637909904	4.02334817681469	2.10944795587738	-7.08381941837497	-1.01805685671392	-1.34938218595623	1.48490351245521	-1.42888507781178	-11.8663109408508	2.50815309343212	0.921818374924872	9.09383905836533	20.4417990871514	7.85896035408878	1.75499451295092	-13.3091265094352	4.34982901710817	1.79345089303379	6.09029340768503	2.35101673436489	1.03498691708115	-13.5450663455266	7.52543993999398	9.89091869007868	0.419636667983807	-4.572042911576	2.1185404970499	3.2478502464364
79	2.09265119613182	1.77230000139188	6.40422538973248	5.20838238507614	1.94851470483177	6.71570366353416	3.39399529846115	1.54592307560144	1	5.02682932279307	5.19752918702133	1.48527240506276	1.84779492463262	1.60916863665124	5.15629361309953	5.8619462035149	5.11699251153017	3.31625243486818	3.42721050045343	1.49754555317417	2.94450474394142	3.25230931558194	6.04784991111256	5.32052419444166	-6.86294732234396	3.5275953782052	4.23521881691405	0.787754915280043	-5.87128958963744	-11.7120919695045	2.15019051808811	2.06873092552358	5.87476235252185	1.27352331075367	0.742945816642985	2.63831839672523	-12.7280573101003	1.98973844679522	4.55223137716818	7.42192484097875	-0.868959392703523	-0.244222843371561	-17.1968312640929	5.83122276280156	-5.76474449736015	-13.8516245130229	11.2380219323157	0.945624435515122	-6.96925974695438
80	6.38649956852371	2.11366558793249	4.71180107423411	1	4.25745400037996	4.78512581843429	4.30914266239902	7	1.93933452361761	5.55300937627792	5.01234578856652	3.06356582052156	3.47841906611562	4.80471635948808	2.56127808568405	6.73571608319557	5.56064437337682	5.98910936351991	5.5591062001144	1.5783633740883	4.0587753137271	3.12640788554907	2.400954143622	6.24349695142039	-5.20505152272952	3.77782237021004	7.15826670422026	1.93350966410776	1.6184617412078	-10.9393958443361	-2.20178750622649	0.49499402343607	2.51438336521755	5.35237146372746	3.555671858645	5.16281128131314	-12.3929289755818	-0.0491167666882718	-4.70933685738031	2.10497991264929	-0.155422623058029	2.89883180075242	-9.64546609032121	6.72861292943554	15.9147394392258	-1.71419178835289	13.102836493353	4.70449688129469	-0.658045177339007
81	3.59498693919544	2.82709968073445	5.11880991153269	4.59075665722829	1.1417231990281	3.54724245125716	1.7348658446057	7	1.82361604733224	2.88710743603659	3.34447888202809	1	3.63943175330302	1.44556913353263	4.13158030903627	4.40663568072726	1.3600170582051	6.55226057221807	4.80993027255657	2.48299646927647	1.22744051440077	7	2.47503901018706	6.2631657028456	-5.59165988187439	3.16985333353407	5.92484745101574	1.01409895345462	-5.66404396667066	-13.6619775710803	-0.228027467671776	2.82993081207942	7.29018551992816	2.94429449269736	1.75457616324934	3.70463005648009	-13.2430747748658	6.10666340373758	4.17366408669005	6.77467403354117	-1.50119820368298	-2.32437305052772	-14.2445766521602	4.70586861114144	-5.12134633581497	2.23581043863389	1.04340125671049	0.528012163214978	-8.2543182678005
82	3.90938453513729	2.59934431090465	4.82457177514501	7	5.42128965010369	1	2.94123840122961	6.17431464625929	4.34604132926018	1	6.14319464411846	1.70350367100485	4.11941532842221	4.17142360147815	1	4.48491597247788	4.90121693480675	5.096263238615	1.09666022621118	3.39294315151765	2.29449604141502	6.54975005456143	1.71090830712026	-0.632209818456228	-0.338839058523973	2.37876079205731	1.47732124907053	6.22370302101041	0.189106168852828	-8.59986587598647	3.1557652141502	0.872286007009516	7.45293615651511	9.76785281080291	11.4287679185179	1.86421689387997	-13.5367839066283	3.29111561387784	6.27482384686337	6.29808702555192	4.53348123564506	2.19825756462455	-11.7458672977415	3.82889372246676	-8.54449559204759	21.4206262713858	-0.337749067203458	2.52989447938976	-6.90479781652159
83	1.0649021695061	2.62035974087609	5.71826024344453	3.59916662402216	4.73962576879207	6.31456000530278	2.85888734657815	6.59384556782685	4.63597709216344	7	7	1.50901424747764	5.8616471056865	3.33519937684505	1.69273940626466	4.12039061874963	1	4.90978900507093	6.55381609850937	1.45013720704562	2.78235328891708	4.71788358133964	2.29865261636261	-1.50113475009856	-0.238054899626554	-0.527145229139111	2.69400764534456	5.11634475022397	1.83173061032996	-7.60369239462806	4.2931056029955	2.72709367016691	8.21704738716986	10.0885575903866	11.1530888358526	1.5398215139839	-9.8683510466112	4.03798753953315	4.88879025874448	5.27562238648902	2.05330328743474	-0.00475484423920897	-12.7019506022426	4.89416937468869	0.0575870633088132	-0.280758866646514	-9.00080005736191	3.57721095172599	-13.2147713536704
84	4.77197744330736	6.04750533751193	2.8005813115793	2.60860640680301	3.69386589461149	2.94843066140555	3.12186786530663	2.27823499724413	1.67847028429714	6.19952620657404	6.72405226068164	2.82707623112281	7	2.73941897476551	2.44371122005589	4.2459947091692	4.38773715149983	7	2.59335531165679	2.1055146943363	1	1.8406422747194	4.03749046646527	3.52791070108809	-7.6511080006969	0.229995467593216	9.19628375342279	1.56228992650208	-4.86659348223409	-10.704775818493	-3.64014893849531	2.58101275838867	4.46577586817467	7.34625436063809	1.99171051920718	7.88826080390501	-11.3603790244978	6.50761765490582	5.54811704837683	2.40962524929718	6.76197821680862	6.5189374891168	-13.2924159548568	5.73372855214411	1.25444296203094	0.0657926535552916	-0.442958994753142	5.26145671638217	-12.9199341386321
85	6.31552266720883	1.34905017412508	5.13481219818267	5.54823103626655	3.76643268363151	1	4.42846926552766	7	3.09591648073709	7	5.83033161056396	2.16235266662592	6.8148319003513	3.91736498644026	3.38263780173313	4.16662079045878	6.54991174286255	1	3.80681684784825	5.35161126025217	7	6.20012362005964	1.91205441998375	3.63897831053041	-0.840984375845987	2.70146684145248	10.5950609213281	-1.30002722989356	2.82342536142214	-16.0637399948763	0.0226914849561496	0.583198598940781	-0.483265800246188	6.66821032418286	3.99709453428604	1.0085668046032	-13.6297453431023	0.346590579711181	-2.36033494337792	4.23733714447325	-3.21791322923581	-0.0470338459031873	-6.48269806766156	1.54100618958433	1.1667293459141	3.4593418413337	1.71690128214919	3.64078525314024	-9.31611011096721
86	2.25502501581082	1.44490190377787	1.59678791508929	6.4513958289307	4.30910066929092	4.68500441115877	4.99759241644615	4.81145997592335	5.31417636566103	1.81447166603715	6.60248115672267	1.88470105097957	1	4.06610913346077	1.81390140213181	4.3836916095674	2.82085907209348	6.1445357352239	2.76783212429669	2.09558534564942	1	5.68759204139689	3.38551110325859	0.142868856653823	-3.61561281446033	0.467324551485003	5.19400018797623	-1.88734651007648	2.63706538397447	-10.7446615442618	1.53078495723361	3.33078992216241	6.57048868721028	16.435810396957	14.9898101098113	3.17992712868855	-7.36955396396117	6.0823158971252	5.3368782523669	1.85913072520002	0.509386830707025	6.02247187979418	-14.1727278465845	2.10065007843239	1.07793803538325	-0.861909029562305	8.80005136207945	3.23369656536843	-13.1462224399283
87	7	1.72612147756287	5.41671201632696	1	4.61991360174951	3.70270821950491	3.83676578915215	5.41476150356401	1.65784184861044	1	6.92756264456102	2.57744844383276	2.15330262193664	4.94179809176486	5.97095452095746	5.94784974333902	4.58185189405103	5.6718579772129	3.54334202114918	4.75604213009509	5.2357047553192	7	1.17235259084362	6.73011408757656	-5.84029121684019	4.36879025498734	6.58254487211162	1.22927779176385	2.2456375151552	-12.0827656776769	-3.26167657012375	1.08955612442622	1.73422523274107	5.38083554146626	3.2105543581649	4.85414570466391	-12.3840794083426	0.745173755933086	-3.9315436640766	1.82816765437237	-0.247145117353896	2.28091673804078	-11.8595046900738	3.59498223611139	12.1101809279431	16.2005411309391	-3.68856433505539	1.36290853440229	-3.90316070623699
88	1	1	7	2.3507650653722	1.23831414710143	4.18695900324985	2.62141670750753	6.31328625742059	3.41996497732568	4.52836721559894	7	1.35064510498857	5.45078429483078	4.13378463962276	6.9124504126945	6.55288490153819	5.54299279207718	6.77817324883029	4.15011963795204	3.04894746608183	2.50861835465177	5.7552904467444	2.27350572418896	4.23562062354457	-4.36323550254148	2.24695002815818	4.06788770569906	0.0792001615124593	-3.69901029124793	-14.1695393771072	0.421952626727426	2.42410017597448	0.210516193402118	-0.289620764925207	1.05346034815603	5.23026815235608	-14.7463618151413	5.92492013978789	2.75157026644714	7.83620644822374	0.167615911166034	-2.29018910960192	-11.4545481341777	0.257745685188863	1.66862611352182	7.07878439492834	1.05338707058224	6.31561886302051	-9.80765372631733
89	1	1.5115581406734	1.58684393440169	7	5.59700147366821	1	1	5.80950929195987	2.49511206698863	1	6.46898684231951	1	5.24124336655844	2.0887597751019	2.20851050416792	1	3.26445269004842	4.99910602394732	7	4.14338643374947	2.80682788518162	1.75247502201801	3.4143048711617	0.0700836542474578	-5.38508381486489	-0.732262610240485	3.6370080678999	-3.18155375379032	1.16896495190099	-10.9406825367557	0.811914385602768	1.80180290494938	9.15835640934745	16.9635970565907	16.1806813346036	3.95850538664138	-7.8383366415617	4.9600466374659	4.57871790693037	1.5400503725676	0.529700291480373	3.95262526509448	-15.3119831758217	4.60865523701064	-1.09971263295878	13.3224826196747	-3.33231257846712	-2.17942076434272	-5.30923161116814
90	6.62407818288461	5.09425079252612	1.05793334357398	2.12725479651841	1.5500715797443	2.0582659718245	3.82543118164373	2.0685022571438	1.902210242448	4.50303044108188	6.73834522678887	4.38618921381077	4.09832202585206	2.01561907371548	1.17466452838971	6.86510847523511	6.05294669372073	5.97868804505932	4.17713069085729	1.35572345900015	6.29825642504456	1.03415505802592	2.46507211651077	4.75734148205724	-8.31146767242497	2.02115396253095	8.529776148036	0.273141989392089	1.87440510304967	-14.6081688470132	-3.07256355105948	0.859492055470592	6.30686820240731	7.88813573267115	7.18927151957519	2.87498717877584	-7.67336126633202	3.52006801370052	6.89414011244661	3.26081594797498	2.2499546535302	-0.616638147282333	-7.55028535041235	3.48782468843822	2.7897901951317	0.218042884053081	-3.08224879057129	0.056599813563417	-4.94166485816446
91	5.46656960312353	1	4.39168208967799	2.70290748774157	3.20260534024726	3.6078697395031	4.72084582324704	3.2100905706141	4.2530071822056	5.35554645916572	6.37398895843993	2.36793925546072	7	2.43264170166637	1.16826729623546	5.42211488118488	4.04566278241996	5.48732163264024	2.37276975040566	1.58463663453053	4.95123043677856	7	2.36958580510125	1.96890148547321	-6.64878884451181	-2.74131323777095	-1.21253089394364	0.951514888161439	-1.70386723592354	-12.570572297747	2.58396972793986	1.56050137511029	8.24605002772209	20.716907581702	9.03148131730456	0.35310160023074	-13.2063353086909	5.55679132008544	1.22525772911267	7.01462849875437	2.11532631016292	0.250191112682029	-13.4705958309402	5.88602035992981	-0.94159874150245	-8.32264406042878	4.06431865403003	5.45786866551701	-2.61340025199779
92	1.21670885474169	2.52464759437847	2.09397050152058	4.87340150932801	5.65392704627157	4.1523469792442	1.45192531453202	1	1.12786592352773	2.75142841231787	5.52508443171677	3.509136053232	3.22107107962989	2.32935750383272	4.66277522137718	6.52670152505113	3.45735802789453	4.36269262603739	1.29162315953246	4.59118936612343	2.98397439140521	3.56622801581696	1.91771935170663	4.84692770827068	8.01676138763199	2.56204627614645	-1.77313517024791	5.21631594479832	6.21528468285453	6.64911952956101	-4.65985879028781	2.28187602982191	-1.92395788447047	11.7510268865098	5.82004079638874	4.20696321749345	10.2501582940137	-14.9383351768162	6.55658072625539	-4.36131349436287	-7.62822601601633	5.59824609071757	-2.9326431641024	6.36470294056181	4.5615285881282	12.4805998224913	-5.99645022323497	1.90417749548833	-9.2773068184803
93	5.96280329507282	3.55515546111727	1	5.91971443243595	1.705192984849	2.68557847328257	6.54352517786608	6.94282723460812	2.86131176855341	6.45837287177434	3.86662346506494	3.333021921579	1.54632574831436	4.17269751940329	1.81181125564696	6.56506002720787	1.61535102711062	1.89065047936487	2.56134345938633	4.84623227640049	3.57321113211831	2.11249085222158	1.47873421201315	1.70655217156597	-4.20371795256143	7.04029201122238	-2.78090176490823	3.04462933888122	-2.61278912636813	-16.7199063713248	-3.55945416623497	2.27729479443061	1.46720863542592	1.14093449344822	1.78825851716261	3.42181974851296	-12.2081508357897	4.11627368843263	-3.74969613728206	12.5835668535757	5.5175829972448	10.2033327022563	-5.63552613355375	5.40678184337076	-1.70317476893372	-3.93380925801286	-0.993141194064092	5.53225645967337	-10.2470742241289
94	2.28411914153476	5.24698365699441	6.95711952508281	7	1.58033298589297	2.12361387582619	5.72869853377929	5.76638961961797	4.73340456761918	2.5581492231777	6.87829252148012	2.06966277271856	3.3916763287365	4.33575696265381	1	6.01650389065854	2.74319178411087	4.51415658049092	1.16707851481246	6.17961153747656	5.05729775069423	1.72988179778619	5.64882564187	5.2866419776122	-7.65919880315329	5.41297757337805	4.87561892088644	-1.24584623496841	-5.23274929950005	-14.3690704422131	-0.234977211331001	0.407616920177359	1.71346118874922	2.47367984148353	1.04938136273024	-0.169273386894561	-12.9161123777023	0.617098222074615	2.23801027705163	13.5979985114542	-0.587084788003864	-0.949835054657424	-16.0597741608075	4.82340952317182	-0.429302977310319	12.1268597301558	-9.97164867909015	4.22104455920488	-9.77259491094276
95	1.03919539785964	2.22008500250238	2.56530733347943	5.22906937114871	5.41205610286697	6.17847789471311	1.26366609924928	3.24885551641665	5.70594498877148	4.64232667755683	3.81761047820669	5.14268044713252	1.69295862762359	1.36546266560873	3.11953631472293	3.26194621426581	2.97425618830393	4.34611128610531	1	4.3411382931231	1	5.24011265850454	6.28302010442276	5.51284694291502	7.4301804137208	4.31005993546152	-0.323663355388051	6.76831630122398	4.76962865194557	4.70063503602475	-4.70905317042351	1.05876180931607	-3.38055041537405	13.9273233013603	4.83660311322749	3.38915446214563	11.2071433359208	-14.2592523290624	3.35823916807676	-4.01079601734819	-7.75696549016058	5.39600365977979	-2.95798785600875	6.09643278561056	4.13546748658966	12.5532809950035	-0.107367609409688	1.54858829445499	-9.88822597289836
96	5.71276525026229	7	1.72992993811785	4.90228137406258	7	4.16371375957133	2.34703298320962	2.80192032519684	3.17538725231003	3.8563408223453	6.36969523758089	3.92631877066446	4.61227929979685	2.80647300682495	3.17494173667981	5.61608690668852	5.03118729064429	5.62263806514424	1.47092188540624	2.55144487050021	1.20995639684634	6.18939028187672	6.70740316696313	-0.401047827988149	-6.64572374345947	6.28970790127914	2.98266317694452	2.33762575598848	-3.53350662315766	-16.5420560449567	-1.26236755817223	6.76160642742947	2.55509589500211	5.14963572788234	-3.16668039821142	-1.14082616903249	-9.91351619852603	4.90874874893589	-0.619987104268578	4.76208402617346	6.08505623753329	6.32496514567372	-8.35679952890857	6.27773145693323	1.6901966477636	-0.499415431314645	-0.0128223160448132	-1.9956617730254	-2.09056508314868
97	2.37723432687827	1.92722206970246	1.25496746635015	6.29099168152916	4.89383624217532	5.07586242337548	3.85698987669466	7	4.49008724117897	6.97682512137595	7	2.12043086584584	1	3.84050223134974	2.19742441490889	4.85181061319293	1.80312684889475	5.64788858361733	7	1	2.23317191675125	4.44653107121818	3.56547533919838	0.989774297883339	-4.06285080843086	0.612169976079141	3.98786865627156	-3.33904164105189	2.14216818229293	-11.439689582084	1.73104725979005	2.50624303275917	8.10289717558762	15.9893246005065	15.2243184840105	3.186646808858	-7.40784621350768	6.04661000200689	4.67539990590549	2.82079891260396	0.222571147454615	5.84613240387101	-14.2706589133059	2.91274008680762	1.02138421367858	16.5455078036159	7.06132245715655	2.37828622231705	-12.579657936185
98	4.31988264055335	2.86810635798358	1.674272463201	6.58485369206842	3.22957070020499	4.43247996946613	5.26175095442228	7	2.4654732342549	3.22299370854527	5.4368775166137	5.23853455344143	3.03133382284177	1.53200758029684	1	5.91080600945826	5.19055162550565	2.59456309049203	3.34121358024982	3.29037492596803	3.72691465091622	2.1138694472519	3.05320791003575	-0.350287508987833	-4.82554427894308	4.88352196989796	0.234810936425714	2.93464511637151	-2.88033722240455	-15.5713196538656	-5.09560039526963	2.512406552805	1.52964723938172	2.64928582975341	2.51247582656174	3.358635819631	-10.4598397872362	5.78346944029148	-2.44818646936114	12.4573828639457	6.26208116055449	8.34679230077715	-7.13572171455337	6.40779961508903	-1.87441087951936	-0.239809457040014	8.2428041499738	2.73330883036608	-11.0098042488669
99	1	3.02254056717005	1.84362569232183	4.29447726320624	6.90377545025414	5.20895661886311	1.29400600119225	1.9388053407248	1.14758354912927	6.53606888234532	5.61019173270511	1.93660971496752	3.21244735916477	1.71522509590507	4.27570961344045	5.41358347155758	2.89317780214807	4.22550322747503	1.76632439070556	4.63872363483135	2.74558451710687	2.72792022519325	2.54888414766799	5.00002934677	7.59723920923365	2.38730941391191	-2.5887926709271	6.39744813453488	5.68517760105415	6.37128152116201	-4.04962093524691	2.38067276192489	-0.87335196480378	10.970296652217	6.26715347142327	3.38581930005382	10.588490673229	-15.5049557908866	5.90230558320284	-3.28136004214965	-8.01280687953603	5.97664310164418	-2.85862735271481	5.75037318333517	2.34113810542451	11.8651512018901	-6.97208020510249	1.7564519329248	-8.55958812695133
100	2.08310340238742	1.73542490913796	1	3.71056652839639	6.653356023397	6.72175599449093	4.48136919985588	5.25570298364536	2.12640393739343	5.74268909791693	4.87435406374175	3.439466916328	2.40997632720367	2.10877756533228	1.88946672029333	6.24214661165948	3.33433097375353	7	6.34257771372931	2.40635066348048	1	1.28324474025775	2.67048048403481	2.20881576854612	-4.29895414206429	0.489052006535434	3.92654401645366	-4.735086397197	5.24744665987867	-11.4725521117298	-2.06820245222333	4.14400288243024	5.72757907645724	17.26185747788	15.2920771068	3.85475067505739	-11.5195971167927	6.82886186766388	3.88774986720266	1.32954417435717	-1.9882705114651	5.77424645474238	-13.9730477151739	8.16011608342279	9.50615189871366	13.0647066200202	-3.0604081932187	-0.444257284040878	-3.67965783481943
101	3.09766115013824	1.89505306048285	1	1.43224881400292	1	6.20541990256111	2.81086520283729	6.94222579407152	4.53364476207563	4.75580772838046	6.01540088208192	5.28024651399321	1.08555598381661	4.56968423916842	6.21257184701665	6.01988990216926	1.67157991826773	3.55426628771771	5.92201629304991	1.03267017688946	2.07154632283688	2.18016176941091	1.14041862455627	2.66273930822742	4.55072735844917	6.49498916066682	-10.7366552012814	0.996746496089054	-6.68904914897941	0.183743034403586	-5.59383095130397	5.97851070048822	-6.63372964405795	-14.1647566018374	14.7848169695259	4.03884147384424	14.7852003564947	-9.24137268845651	1.53842904570071	4.86959172577525	-15.7942575244994	0.418926222549804	8.2050739144848	6.68491038059441	-3.14603301993047	-10.334135322797	-6.26686587488672	2.87281755210866	-9.81938305586385
102	6.96653104403342	2.48864337111455	3.76219811453464	1.36452755433856	5.62243247167872	5.11784226542008	1.53318452671922	4.33180478144078	3.52692805346831	2.2398342891474	6.33340217596734	1.35647247774744	3.50685735483167	2.62268143707049	3.17113490622305	5.80268424039163	1.69916635702257	2.88904252760348	2.73011134465412	3.62676183199291	1.30212206160915	1.61613473903873	3.30079130557979	2.10268411058794	4.38728399024334	13.2839956346744	-6.46789089038932	2.3262730033291	-8.43796276136734	0.434008031720501	-6.4389719098237	4.60264394403215	-8.01965201812192	-8.54573605499141	14.8750286474702	8.49807564068545	13.9975925675318	-4.65097651667323	4.86810764820354	4.1535306522734	-18.1430697973052	-1.28783113631939	9.41407123494696	3.56749241703464	1.99265740142204	4.33126075016493	-9.34775823348195	3.10224508956417	-12.2179043928361
103	2.64229870137797	3.46342647569569	1	3.85497530267816	2.23534350269847	5.4737916741081	1.87691620262419	5.99433720106424	4.95183541298698	2.49988593412779	6.39853406962631	1.7942509028062	7	1.829165533123	2.88007095331608	6.10626930560552	1.12241016693462	1	2.37752634439962	5.7062104596147	4.21369071737531	2.80498037829656	1.38141481424568	3.09155011748834	7.02401593570743	7.69369113711574	-8.366815806969	-1.38414696494254	-1.72404274483034	-4.30978641087191	-3.36838439508544	2.49519067617043	-8.11656351183662	-16.3168551589008	14.7212931112165	6.54367519341697	13.9408880425725	-10.321150367642	3.274630326804	3.56172389693608	-12.3453699809112	2.97641046488355	10.9364939715898	6.65941646326243	9.59629958355008	-8.35512864056835	-8.15333518490936	3.99899356767391	-2.73018581716656
104	3.73071258774141	3.21296026431919	2.49586999241542	3.07093019451233	2.78523933881127	5.00425849432455	2.19221089606555	4.65464069938564	1.10106589182668	2.05179324823403	6.14477716860174	1.06329160882973	3.23107268711177	3.54086717285881	1.37066017274242	5.19631679201515	1.79691013630041	1.94690538990606	2.51878827587626	2.24373248935974	1.84585285219157	2.99528113648594	1.87376174100732	3.98460604062914	5.6018349060273	6.72532924668542	-6.98282267993392	1.45150206561066	-7.60328596533681	0.381151454100265	-4.19534490695643	6.07777388737511	-4.94995499204004	-12.2336988266762	14.7237611127175	4.74773401551419	17.269798273049	-3.3817904448823	3.05935757884412	2.22472929443725	-15.3713819436673	1.8349126358688	9.22368499214825	6.07613006718084	9.71367157383188	-2.58122903518979	0.174911153291114	2.15681715427176	-3.24930189911231
105	3.44345750529084	1.25694553349848	2.08845253922561	2.47858251721634	1.4195001217052	6.46513559522686	1.49302346377078	5.20323445511276	2.80522313881962	1.06113803852456	5.9520904078648	2.92000278285685	6.54141861201971	1	5.96286936377047	6.10511910325041	3.25448342000552	3.3504844542394	2.27966455389002	1.18664605711538	1.24369003504839	2.32356994723174	1	-0.928786339009492	4.40080614840688	6.33039394636049	-9.24686450065138	0.747730282404722	-3.46723730421265	-1.92694808105107	-5.86212318081999	5.75486478973651	-7.77039544196393	-13.5650028894306	14.7965567977222	5.72622495354911	15.5006697661115	-8.26363226901733	3.59620795981395	4.46491381083867	-14.5691162336323	1.48306151600685	6.44222478343839	5.33720974108313	5.47421894784771	-7.21240322187825	-3.5891149263082	0.861938106684277	-9.08454893009766
106	5.02795880878933	6.83192287813002	1.83692469776089	1.66270087939764	2.27693456852874	2.7560817005917	1.31673425312272	4.93248676570509	1.49360938161422	5.98012513320022	4.60914036947754	2.30847837876904	6.60370908107989	3.65534969602713	3.31797798868569	6.39465099653897	4.36983726986398	3.90421352312109	2.8414337763398	1	2.44676982438922	1.75434134741856	2.47805206669758	7.74129272331114	-5.37406828700223	6.07705426234998	3.42229273076054	0.595633562854832	7.54133277834884	4.27411798491915	-11.4938236125265	2.22816445776457	-6.20747620596923	-7.42541211613533	0.277337821561425	4.20709917625623	8.74342339335247	-2.95630436765862	6.40944208095366	4.36402755830992	-7.44572088976013	-10.9748761915197	0.218881043946537	2.56061294558117	-4.611244042801	-0.936730251903524	0.726824227582608	0.725332942965556	-14.2213178391263
107	3.1969808246342	3.53492808209837	2.20709397743285	2.65527457142854	4.13395090442951	2.15173541711461	2.68737277686599	3.60572560755428	2.17380785008191	3.06589097293119	6.44545274279372	1.21206551535275	4.14704437809072	3.82052922312058	1.38145485653474	5.34956527092006	4.50524191941915	6.68790915558685	2.62932140304967	1.32482445159299	2.5483710488594	2.07120012001508	1	3.1505174961995	5.337547197946	6.61726738255111	-7.9680137997325	1.60474703904095	-8.39606443378211	1.26070466783349	-5.28276201427092	6.06321777724346	-4.92239299832763	-11.9163719243827	14.5269087988473	4.99636234723507	16.7104339713028	-2.8685222567932	2.51747663335659	2.17878618622184	-15.1604133291384	1.39154766554138	9.01840850945602	4.24136670254508	-1.73401292774745	3.59560891375126	-0.309652998637179	2.86031379023882	-7.56933560381553
108	5.46745408996192	1	1	3.16055167319168	4.77838035212698	3.86735824646117	1.19437998043899	3.63666522396989	3.23626139323143	3.56782035868905	6.26081503314732	1.68449243936854	2.83353681051206	3.75667571290939	2.60405892713262	4.45074428119057	1.99890253737784	7	1	3.27021666997756	1.92922711299747	1	2.72627340646585	-1.18612675473862	5.08125655647811	12.399427082559	-8.71647145222295	2.44884233054661	-8.36352564228033	1.17447584944991	-4.87211321757261	3.39137418116295	-7.694524895055	-10.2606434598134	14.5806198626666	6.86413510004658	13.1275810811166	-6.61232737855205	6.63584760379155	5.85305326885812	-16.8198705581173	1.83061691396386	5.49587641069344	5.09695594478171	0.237353622627253	19.7130351428338	0.995053036754632	2.08685415994945	-9.67852659814094
109	1.50894599705151	4.49619139119283	2.61900164694697	4.47935534709765	3.57551609461395	7	2.48602185176661	7	2.41846587299921	3.04394652486482	6.47952159833631	4.0602048208656	4.88172389346869	3.41567189223232	6.14895189556765	5.02694003881201	5.83119437040092	1.44695925970284	1.83101562565163	1.33325270212462	1.60184827882026	2.53260912206068	1.0661232544375	0.539690826920941	5.05391964189577	2.94049259098161	-7.55467186711433	0.805468875489787	-6.13163357780155	0.784162231026979	-6.12032163357884	6.38117700399583	-4.74500465379459	-12.3250878299007	14.2492838633747	3.08094970029522	16.3366535609054	-6.34771912501039	3.87906537770839	3.76977762399071	-14.189610594451	1.49698714964866	10.2853348073129	8.33657406116108	9.99893820510718	21.3522439255808	7.36796979251895	4.26997939043069	-8.76021782284046
110	2.58858350170676	4.72027907098626	1.17062564285613	1.55269025870742	4.47601018668989	2.31120867142632	2.82639481529513	6.32641707805359	3.64639710886201	4.55748144548102	5.20863962571603	4.00590154272858	6.1063524020061	1.51918088470949	1.08653556994351	5.51369288195384	5.81964390248228	7	1	1.49350019027508	1.103767134788	1.65276305841821	5.39336637878925	3.73045606131284	2.14504237561873	6.40045225088817	-4.58064335498683	-1.07953741539704	-6.92062672402807	-0.186076719382675	-5.26946866954276	5.15623039211073	-7.67268330498231	-16.5515546726497	12.9164553390127	4.07449243158365	14.8810005772681	-2.80056341450616	6.63591552027267	-0.287795754248109	-12.2616516621391	-0.385555208554229	10.9086104671543	6.53881537920048	10.1320487390021	-9.15274666180725	8.66384817853471	-0.970741387645707	-15.0402821714762
111	5.20188008073057	2.12571348895578	1.34376744971881	3.44693928123834	2.94725627138831	4.23057022354275	1.94119781796029	4.14389274205067	4.67981337430257	5.08977571707927	4.71665537841246	2.80038361258112	5.7836963392186	5.86604847361168	5.75161312501836	7	1.27112730525746	4.74854814053076	2.56268112179386	5.61700677385539	3.45597879338079	2.70554355335685	2.14474738991298	2.89059018986245	3.01124691016935	6.53146321104468	-9.25503306073324	0.263215465338165	-2.60043436326199	2.20965090969286	-5.89412756547974	3.47438523857314	-6.61881337966684	-14.0506536839567	16.1999051799665	7.2078889420181	13.6804917807384	-8.34355468339851	1.32654422042191	0.489754321625372	-15.5479096993152	2.09811260250527	7.21876236792698	1.15789623546772	-1.01779175649915	4.42103579648618	10.5560969884083	1.92058033737829	-8.75150011179026
112	1.80858067303336	1.57740213455987	1.12408914953943	4.23077486981222	3.16597700013259	1	4.17318892212743	4.58563486212077	2.40653120832553	6.09394123178879	6.07236848976866	4.48727459341818	2.41428027573168	2.80306554201477	1.84251615401761	2.72302745788836	4.81549460080312	4.40193973915959	1.5029603178485	3.02647996272629	4.40895663899651	2.01529218872431	3.4940586006689	3.07711041567747	5.51979123260495	8.69729109498726	-8.97482270103766	-2.58300302087971	-2.26298196593946	-2.44931105035962	-6.67299466206633	3.34683038349323	-6.17344904643489	-12.8816137306805	13.6391828562988	8.15246714330882	14.2024762764321	-10.0048588099874	1.01677674114144	2.94334124154964	-9.5476169104714	3.88253493447623	8.16849754825181	1.3615070044367	-1.29613141498872	22.0491786642702	-1.72315901995173	3.05594802524389	-11.2494129702338
113	1.72864686599311	2.96536653428327	3.16743240693227	5.27099582267569	6.49519083604292	1.78518394969889	6.01368814065604	5.61267728137771	1	3.38731988102998	6.14531118848645	2.20392905629029	4.16663378698998	1	3.96548906155017	4.33721909778847	3.15869216028174	5.63462999964999	1	1.54183928387564	2.92052718610367	1.15700007786433	4.01554845076261	-1.31154485944375	10.7452798950162	3.05044557049391	-4.74440679482679	3.58822358165712	-2.83569738397004	2.18980774869879	-6.63647211126332	5.83715676443422	-1.14693750678707	-14.1339185081357	17.6145817754601	4.68457277165778	5.01322053705008	-6.4438211678217	-3.37498884991425	-0.862413713090826	-15.2157254197307	3.97033556894502	7.70112462108322	3.67572817019831	-5.91496705496892	-7.50797635950884	0.764393443581801	2.37255964154511	-10.1840892584406
114	1	2.73593450902523	5.44588044728261	2.6390664720153	3.51394337530063	6.87986727076995	1.4689713171294	1.18748260189111	1.63260833250126	3.71311864634978	6.83676358968877	4.32849735588273	4.94331029931776	3.66279665204173	4.45752914749958	2.84721280492259	1.39536654525212	5.20664328381906	1	2.98129328407594	5.47691580559473	5.06635660283009	5.55057843027478	5.62552983113414	2.58150257865799	10.9476486503895	-10.6501238470587	1.09771611745439	-5.22613510582246	-3.63547375456206	-5.87662349067667	0.617213503687439	-7.23927312105565	-14.8471765265334	16.5282690686946	7.6577782089175	10.8906059665805	-3.20213488963589	6.42667899128766	2.92485771843962	-10.5105293933749	-2.65870770964205	10.7393070787718	2.3480085010973	0.400496900440696	-0.110019701980646	0.548317624967145	-1.33027475134183	-6.52959453698748
115	1.16971990997056	4.60612300943891	4.81130154945853	1.41178703505611	4.19747538564389	5.20505409312892	1.97998288911121	7	1.67681650864218	7	2.12509830221123	3.00241247478514	6.2897827875311	1.58197737503605	1.3518697716762	6.66749777113566	1.12353124271025	6.36959902269453	2.0739346999654	2.60777059546004	2.52794798888208	5.78356458091249	1.90075239179569	1.28583310102349	5.82289089181842	3.58704743606973	-6.86216614546683	1.09993933729505	-5.6885827174799	0.904963598488824	-5.60245181023467	5.99386102411344	-5.20605705607064	-12.9772317256046	14.509963123859	3.37571731520551	17.2929784074877	-5.83699115069197	2.36434350169644	1.37901370439335	-13.9186879226249	0.995121541114227	9.54515097955244	4.82702233710052	0.205397122776403	-0.648450459098007	0.515953060624545	2.19751722591952	1.53254295978147
116	2.59208689054632	5.34376280705415	3.74693857896665	2.47524082166824	3.95426721825698	7	2.65274648688607	6.1400666666364	2.9894312158259	7	6.32642824290956	2.78805968600622	4.78464083266213	1.36821006335672	2.82423676309708	5.31918925697565	5.82636067772109	3.83652794330492	4.21725690238077	1.73928053657864	1	3.16335780936768	2.19496290545469	0.769423009710542	6.01041020862569	3.6636154246697	-8.17751755195732	0.313239639988962	-6.4266763786374	1.46909914149602	-7.22649111510324	5.76557168131194	-4.0600090550196	-11.1624497882421	13.1045341838849	3.97583026959901	16.4562803471553	-6.70745737786259	4.90447216866484	1.8974057433693	-13.8655452511175	2.36555429429514	10.2464286838693	5.55142597336728	-2.66927825937298	20.9283688376465	0.240241899591415	4.97046650264566	-7.14911970177405
117	2.79788145994729	3.53549024200871	1.37714936359344	1	4.70636337244944	2.88298403656527	1.21579937356838	6.89281613849845	3.59892668631391	2.10355545973602	5.23464647485406	2.80175369674128	6.86287996061086	1.05414598375561	1.17073075804891	1.14542589729174	5.38658107121621	3.04255767058257	1	1.08332625199123	1	2.92009067054439	5.24022354984625	2.55041469859216	2.2608955461487	5.84894855218167	-6.16637795452421	-1.33397332787635	-6.31959221840573	-0.218562468728428	-5.59589402063909	5.5572268792628	-6.99377056707583	-16.3583252839931	12.8571861332113	4.75804895670856	15.4220318577895	-3.35595155540539	5.93439440827078	0.025091565879123	-12.0619339338087	0.303409059706725	12.455553807131	7.52026465775917	11.4357490949618	-8.37980015493151	-12.6444805978554	3.34819566267886	-11.7731840634752
118	6.35332930236885	1	4.93989751098752	2.25348446058781	6.03698458999789	3.51083277811529	2.96435583544203	1.31167168932534	5.09432192765989	5.02454442862841	5.46000108887983	2.60760018033678	3.42262110875723	2.29700152166023	6.13362938751403	4.13351088325958	2.97826217537343	6.66653382745973	1.46042313946017	6.21414316389882	2.73004045900639	2.12695264587026	2.97608728629742	-0.544619646561783	3.63483975039082	11.5443399596741	-8.56334812138901	2.54338138828503	-8.11704573931498	-1.07707785565854	-5.57144354460932	3.82390651394812	-6.86267326436721	-8.65092493513031	17.6397301084918	7.01666537957231	12.698335788014	-6.96178706841555	3.65810204520205	3.18764252696616	-17.4456135107419	0.909937058785107	8.31135151100668	0.391967477371944	-1.48129718047891	-8.38478659359839	1.79728718369555	5.26141753143469	-9.39563112565212
119	5.6540199056783	3.08507317472797	3.66568394397951	1	6.29527501760262	7	1.38178309903111	4.38256791615953	2.46131130992319	1.76152571236325	6.5791686725309	1	2.64452625296871	3.94310260278691	3.37251164958189	4.90426528692924	1	4.46148939578087	2.39968903080631	2.82170298907486	1.53555345858919	1.02565448748025	2.29187274464708	1.24035074126017	3.79712580967144	13.652109054927	-6.40303061417471	3.88327053133405	-8.60781996143407	0.727603504688714	-4.63285266656676	2.82081679768456	-7.33809381379106	-9.52404445208047	15.270905903113	9.45313169957771	15.1962435841228	-3.80832795348491	4.37693826720027	3.31195322461269	-18.2641742699652	-0.645315035666975	8.81651100857393	2.88253961374743	1.51463094419627	-7.98994767686632	-8.96553360980436	3.41563019370537	-12.5900648081819
120	3.50979129281605	4.35248371716318	1	5.82905190914439	1	6.62953776433105	1	6.15092792104374	1.82354134882285	5.95660572539252	4.1002239007956	2.98403857844539	2.381038394531	2.17740349387776	1	7	6.70421730108002	4.55358281846971	1.10108915307436	2.70027637661125	1	1.39879893555812	3.14986934028555	5.18458320835545	0.120261160241907	5.10665033377656	-6.51627623387036	4.62455317591194	-6.82900549677693	-3.76273630334437	2.85049854984343	-0.0649246529477419	-8.78990822837879	-12.5239216044445	13.5645444958696	6.42044140131119	9.46916229301255	-2.35720337369093	2.09796443410055	7.56865967166182	-7.15806650326668	0.504821714693981	9.17219910041696	6.03382189678397	9.69172186843689	1.31642810098086	-0.329417606966459	0.000373268801758697	-1.81075609557631
121	5.9065643277584	1.08565205640691	4.36954696725661	1.76067354438781	4.9457393282827	2.7633249914643	3.58487146900048	2.20761511134554	4.58351130846976	2.40559817044242	4.79950575421997	3.05561180458937	5.05420062949006	2.43048821616569	6.03139495435699	3.61765781371966	3.10391239097303	2.59933176754478	1.10921338129954	5.59174973242321	2.32770480356094	3.34966914314893	3.54240264009137	-0.328405434173546	3.95770009823488	12.1833848352943	-8.3849408767015	2.26893043870735	-7.79265384689906	-1.39259175781174	-5.94683872296873	4.08228061872783	-7.81438970953995	-7.64983341523928	17.7639569864686	7.20297192856996	12.8318646830413	-6.74992643206056	5.38660718951912	2.7573822125042	-16.8436572704554	-0.601764882844523	9.93452078437619	0.0186352898528606	-2.12171468258018	-8.68136969195936	11.5354442576244	4.75409332078171	-9.55862964789206
122	1.154308515742	3.77786114443676	1.05382979712369	1.50330746386622	1	4.01396558160681	2.5151920462674	6.53873617481982	5.30293001142084	5.28983432247301	6.44416440205338	5.55516457281885	5.39126052043605	5.82201683716395	1.48778762956538	6.08779272295408	2.12088801568293	1	3.97905117075145	3.04057890582351	3.54757631924341	3.24861163722732	2.49349970327164	0.826800200383479	5.81964942400126	6.91206820834998	-8.0529392374957	-1.61380465897777	-2.76897089328903	-3.8925944100498	-3.77934692494073	1.78804520469661	-7.23726370378641	-12.4525361299256	13.7105170593979	5.17811203551428	12.2463871473089	-10.3176992529791	3.57842992723427	3.95576205801715	-12.0651560854464	2.91502524598688	9.46266148372746	5.62527160855899	-7.15038232214123	-10.2912265724331	-3.51763850640573	1.43667095978018	-0.497090289404027
123	6.89508861677029	1.13984142496356	4.82072180061426	1.66481125587481	6.36352808525301	4.17042646353492	3.39460810107395	2.23078425889193	4.4975287492202	1.97700936479701	5.14522986358985	2.92784672922099	5.58651416113993	2.91849538943569	5.78272781916689	4.28214075909627	1.95173666547672	6.58063414536264	1.44399450006562	4.48028535926799	1.76709325104759	1	4.30667449003379	-0.0161220493443547	3.7175364160639	11.8456111039574	-8.30709787963525	1.66314910633738	-7.2463712875718	-1.37343801593133	-5.62306156573492	4.62120449262568	-7.47860681055611	-8.24739185131152	18.2364360876286	6.90176142796605	13.1443632733201	-5.64385051204457	3.06721121159372	2.92491621722716	-17.2172896648958	-0.134860739660639	8.55284720975175	0.556690815564131	-0.805313053888275	-7.96501018984956	2.17745185049677	4.74757187523748	-9.43612323144136
124	1.66795494457871	3.0225299492313	2.13599686913318	1.60422244610888	1.37496665545774	4.77725836981471	2.47241151432482	5.44097632838329	3.80195252013353	4.76688602473394	6.24672076865254	4.14645081158813	2.95552277462053	2.26894684192475	5.47237955032407	6.41557195991238	3.70508711474768	3.71885374786178	1.51511019360102	2.42811324525508	1.85216493776894	3.41723434959427	3.56804493915929	6.62965594059648	2.87947548889755	6.11377110806046	-7.53222754799156	1.73055632077173	-9.09642957593426	0.893290536024451	-9.87496637623121	8.87792171123397	-4.6508557440169	-7.08008336674821	14.7662094622455	6.72007959162426	10.1174367590895	-3.77744189613548	-2.96120468939512	3.65287965762052	-14.158010142675	-2.19108142683205	5.90138260456357	3.75736897588185	-0.458834934547655	-7.46857481417208	-1.32763710852114	-2.5152133495457	-10.4379214997561
125	5.89262578629326	3.20508636054899	3.9281193973237	2.267284403194	6.26778967846011	3.86657197955594	2.68265624074264	4.2855909597391	2.06653316399822	3.52717404135424	5.12851148968851	1	3.78398151590167	4.44533940249062	3.86040636028448	6.15101388525408	1.79176017227264	4.9631903497282	3.14019055937278	3.32339269072563	1.91554802747066	1	2.470799604162	1.99911647098359	4.96978838675813	13.244395468386	-6.44002446844956	3.85992621353639	-7.70121710790283	0.192266205536872	-5.48004041576172	3.21707116366221	-8.44504636838859	-7.82730074087397	14.4932777443496	8.77274150988436	15.4786942034241	-4.43667480550831	4.74304025707565	3.7007859602726	-17.7257317618063	-0.541401334724933	9.25363253696482	1.86272289623755	2.55731697777162	3.55675239272803	-8.70977148611424	3.78709868769168	-12.3619416474512
126	3.68048287988964	2.19085690034627	2.83806231229763	1.9575438946899	4.90895887087958	4.59123997236217	1.58475140410962	3.19979305357227	2.17650301105502	7	5.17306130293611	5.17559322815282	7	1	2.90756228717111	5.48541499268759	4.16500026112072	6.03956623934342	3.35359242485375	2.39038036096576	6.21176010853518	7	3.23457968895762	1.90567291217083	4.95643600442179	1.93072584424177	-9.03435380799766	-0.0564927947133014	-4.91612560949477	0.936115317288771	-7.98365360811088	5.22136088539002	-1.72379143101353	-11.0485584348638	16.4406321623341	4.98450767494606	18.8283008502701	-2.78527169497885	4.23508551477217	0.365190089126715	-13.6884990872211	1.58991015007442	9.77902030475737	6.557351043986	8.27708187701869	0.32309008066746	-4.83198016183779	0.379084993042179	3.23557461890906
127	4.96932766201274	6.22797951857332	1.60715792730898	1.79571397785499	2.33529450804176	2.57393899380766	2.44507820383565	7	2.3108631199285	6.72869049557632	4.44897005695169	2.61296416972977	6.70772763367269	2.86330313012092	4.16319497856582	5.32194172973377	2.45937615480118	5.07069242580737	3.3015294533321	1.89795890759594	1.32403702888298	1.13330281584668	1.20431259990558	7.35961924030317	-5.11571551550072	6.86824883049293	2.45644693627481	-0.0995877597892716	7.86880610550846	3.31312790234752	-9.9905890047447	1.49792578772556	-6.68509677478566	-7.95518364773744	0.863850094706773	4.90419044136433	8.64263426701872	-2.76388925437093	5.47108880956219	2.94314014938038	-6.30321355959489	-10.8266317551468	-0.362941985002996	2.46999655542397	-5.23466618518583	-1.27985481053601	-0.427673667246777	0.926974019792022	-14.4806363388211
128	1.49781632714726	2.04606901820083	1	2.42976869849435	3.85165180702021	1.17096596514294	5.08191756831188	5.54385851311981	1.48169822330338	6.41217021692592	6.64705960943107	4.34444425622328	3.20082136051567	2.41966830813406	1.65560914284984	4.57627413447788	4.24173295244054	3.90487337551042	1.10443938376675	1.11123332070197	4.94057291541483	1	2.78164756101792	4.6318223562917	5.0985302028575	8.24598599563645	-7.77732287053606	-2.35753455233139	-1.93475297521595	-2.94212059284777	-6.54203747627189	3.66170906567369	-5.02942828754612	-12.5063358577227	13.5773282271913	8.33753130242236	14.3341403408501	-8.99800851353158	1.01615773790633	3.0483242221136	-10.044800100439	2.23853700464078	9.51440775243993	3.61341827059874	-0.0934910794132254	22.1736731398581	11.6419779921363	3.73610107944686	-11.6418864641023
129	4.41924686436274	4.12471756712767	3.78717787574441	3.79595604681779	1.33560084064456	1	1.14486505544505	4.88704403738865	3.72548692644708	2.1404670819297	6.83638078813723	4.80982438573115	3.63851417331353	1	1.70330895540501	5.82231330754121	3.04719746800941	4.9193139215786	3.25897500165237	1	3.73158398641832	3.55082603409565	1.95001574249952	4.57854217885749	-0.786147407754567	6.10659145086146	-9.64077473615526	-1.30169186403441	-3.64087947917189	5.71039118904369	-7.17154799462996	4.46433787727906	-5.85172088377309	-14.1404320482772	16.7517168866265	2.99047796098378	13.5228056597759	-6.69679456419875	2.5006499394227	3.5487884437015	-11.6625268286887	1.30620120400942	7.86769421930819	6.76088166302909	2.57581796967679	15.3451697199121	-4.91827994561819	1.89527693149066	-13.4729619931736
130	5.95500698891023	6.39155426428647	1.59807984002613	3.15574274554014	3.4472497932962	3.61197197394981	4.26774329891367	4.6694666494604	4.25391907647844	3.51288390495226	6.44771760847669	2.67021763773388	6.95820781356156	1.96465606016387	5.5309276789568	5.19807934864422	7	1	4.34410616098838	3.23030945357078	5.02907854577323	1.46597533018115	1.5501110467491	7.9551315690951	-5.1370964869089	6.19741521928159	3.56236648039149	1.1549686856869	6.20400602013362	4.20132493291496	-11.1983786073745	0.576674851959234	-6.73984409421493	-7.5570742492676	-1.66327865487986	4.31190830212074	7.36386089476809	-2.36895615495325	5.37823337565385	5.3380617497599	-8.37057853187567	-7.76927418159673	0.969242878671278	7.08866097161642	4.48388493020636	-5.17250773488232	0.204718841970242	1.89864328662387	-14.0634765314627
131	1.85017718041983	3.52285706092732	6.58386178764143	3.00317731172896	2.93545348799297	2.26071558756561	2.22612821637055	3.26721209856286	4.00591347494259	5.0578621388983	6.68798929310834	3.04188692258806	5.14551386820163	2.40546328055147	1.59611912105192	6.56935585815952	1.38672196406936	3.74536864373662	1.10070530539377	3.61241687208716	2.15297776288839	1	3.72741052113354	6.01610363986592	2.21138633345587	10.1482117835491	-9.23936126668177	-1.23952175660304	-4.41706755470785	-0.587983490381565	-7.07853165571545	1.08353227635023	-7.5660622028302	-15.5612610374133	16.9387853645825	8.59114959906563	10.6292962109925	-4.01388789329937	5.68213972915668	2.62860046977759	-9.10961942185601	-1.9704335768972	6.3031263641228	4.30920023208662	-3.92083985670789	12.3508161679818	0.186569417869726	3.59908153983674	-6.33672589126214
132	1	2.35475518437565	1.31911825682272	3.28449664855048	3.20195497051125	5.31544756082253	2.35434296355451	4.45319220328099	2.38403050648431	1.63579127676124	7	2.31212980735442	5.21908477418232	1.5851933511416	2.32600245864321	1.40584026731786	3.38956781443697	5.72455238538557	4.61074682566312	1.48521556321796	2.53954024092551	3.25369773650283	4.91109458665774	3.06620296075704	6.38163662467219	6.55444824634428	-7.09133124272499	-2.20889945685725	-2.62009898025423	-3.88674884588595	-5.88358717457673	1.10801706556571	-5.48336524258985	-12.8173307487429	12.3333004774928	7.09265973392161	12.7078745791676	-9.11040104997324	3.10096261453874	3.49058635314053	-10.0299368332329	3.48835652085942	8.56305116563064	4.32796390392672	-8.10205589774319	14.06629700482	-3.42003042967183	-0.300542878248012	-5.36054415831621
133	1	1.83296159879575	1.34553221758219	2.66304954218064	3.00372273084547	6.29169272643106	2.21565607865309	7	1.39391248581972	3.51521775965639	7	1.47575794979575	5.61976981577149	2.96699144006931	1.8086677288487	4.2639085946882	3.37810632105151	5.29506394708864	5.48047981398832	4.61300053641077	4.86920683312259	1.32001506916535	1.7513311155013	2.77127160680386	6.51752631498129	6.94445129161711	-8.34845834579507	-3.10754369136171	-1.89562746054665	-3.7955695100909	-6.69727047313098	1.94573850837544	-5.00496811205211	-12.8087218763372	12.8649866873241	7.48052708913907	14.0510737428493	-8.3960885530546	3.32837103163162	2.68809155373902	-9.80873336283464	4.30035757427224	8.85081356996738	5.93983237206394	14.1941384526705	23.2637130273383	-5.15961506255424	-1.8063840860445	-8.90327231065339
134	7	1.89692663222879	2.46813477532498	1	6.56005319100944	4.20510720379214	3.88955216885807	4.03112709330527	3.90667861296387	1.81024497648509	5.3676017431479	2.07952127742327	6.59770693903528	2.25375500819613	3.8972086559433	5.53587647412497	1.22415256285149	6.14474360656395	1	2.82478185651803	1.29341073350612	5.46668074753544	2.31725495052997	-0.24235644100091	6.01323213195832	14.5987483160856	-9.32435408248177	2.25918867593146	-6.03985910446286	0.155280269751627	-3.55632352856587	3.90457037243233	-8.3648096698046	-9.61613763827513	14.981281232299	4.42285150533288	12.8525617242479	-6.63058073437204	3.47288174456274	2.38226135947498	-18.0972564190405	2.82476442299225	5.26656049883419	1.48851816924565	2.41847099075645	13.2552696920253	0.800099829041833	2.50944931619656	-3.63860751004691
135	4.50402652245293	1.53413630192966	2.13052641521042	2.19257479114238	2.45635056874923	5.59858263520975	1.00360955816989	7	2.2622141290042	1.72128686899387	6.00069177550955	2.59387097615782	1.66984822705907	1	3.03529691749356	6.12383295588236	4.58867796988754	1.69713651642822	2.21030611370006	2.92792195015286	1	3.3876958454833	1	-0.58101237459248	3.28837747729479	5.95523955697066	-10.0793763986415	1.07248328220406	-3.21683849149396	-1.5364257611236	-5.65629820798351	6.50100678221556	-7.29748079064628	-12.9742532797147	15.0799981317672	5.34667910903868	14.9485912646443	-8.09720762196471	2.89695033506871	3.96829135954209	-15.1327463136289	1.91055162471161	6.58614435687477	6.13076237654435	-0.603527734851064	-7.84812579869084	-6.56826174075419	3.7981736896419	-7.34348688648343
136	2.35929587684058	2.94296014770889	1	4.48105017281467	2.06741971121346	3.43897662154959	2.41718069605906	6.04324145149855	4.28740751345195	1.57053926107954	7	2.46305503947052	5.85882915332527	1.90594111235256	3.34614866518994	5.9633120528547	3.00274617052781	2.76484815329957	2.37607500662871	3.78299949970904	2.40120976417284	1.84819819818958	2.24659264056777	1.85750353190307	7.28356578394209	7.19692854577888	-7.85326821133842	-2.13967457658559	-1.96555420005915	-4.04753974652842	-5.37674175336956	1.81831738689369	-7.57198481589128	-14.7196438638425	12.5874371248864	6.1317641730869	13.0230076236981	-10.6357160856272	3.44112066326449	3.70842213657622	-10.5655818883315	3.51267064159481	10.2570866407586	7.01321880057397	2.66879517034476	-3.6710550701944	15.4015291970654	-0.0566665345662262	-6.52202316628408
137	5.04462570940778	3.32858253326243	1.51324612984595	2.63739574009649	1.14201528214468	4.12030909193657	3.77432124474405	3.15389298125184	2.51444015595249	2.31055825821243	6.07753364803529	3.53497576191708	6.64347782997023	3.74834461157776	1	1.69538872034325	5.42639494343516	6.24039399491366	3.9109481556968	1	5.51492092221511	2.91395424797269	1.55106413660328	4.46577491040475	-0.265105512737685	5.996194047811	-9.84329111598966	-1.15202569211972	-4.33114640729781	3.71040484568995	-5.87802904704243	2.91795373781048	-6.9314683666411	-13.1200174182698	16.2552647844175	3.87056395544869	12.6528073442028	-6.76751407595993	2.44599395757511	4.54748783622519	-12.9371830516371	2.11440192951845	6.78412162014836	3.65423005538513	3.37481797593664	-8.50882827122439	-1.7901367485087	2.26373495022578	-10.5822462729781
138	1.88391112303383	2.49127316445178	1.53422217317156	3.90279618951902	2.13240669359589	6.04262083966169	1.82459778279569	3.92952266216716	3.18407380413496	5.73823191551237	3.60764987974244	1.18935674479156	6.99480245644956	1.21379118944497	1	4.27549968869578	4.04979191487463	1	2.14313227798274	3.83190640472067	4.3127733142894	4.88682241080471	1.87653008876657	1.17394657084647	6.69488065920771	8.32966356579166	-6.94101035795925	-1.12747517902334	-2.05398322000153	-2.66496419915866	-5.55010555329888	1.77722950135174	-8.31661155834619	-13.7361778757354	14.6358814431594	5.04785612964575	13.7852211125732	-9.17782864718816	4.42319697901744	4.38716010451562	-10.8848747137534	2.79753671635241	10.058758917967	4.79237078955357	1.08161752119625	6.12624384712026	-2.1206029404637	-1.36826079777706	-11.5933605172206
139	1.82316978940938	2.3173516201922	2.03538990150452	3.17951505455758	2.92734348579594	3.78115438283439	2.37954840930049	4.02481821047832	2.42478555215151	5.77974157712898	4.94736456578957	1	7	1	1.75474206777906	3.38740093701322	3.77145262380933	4.25219047647566	1.48118519858768	6.06684909100091	4.86545877058607	5.62038359763167	4.22212901599118	0.525330631953896	6.89286223058258	8.48440130438737	-6.35904006727051	-2.90689549802059	-1.68022178531509	-3.06286843794122	-5.18679351388444	1.98116165821408	-7.14957922218018	-14.1036952083907	14.3599872222316	4.36298554459165	12.225121339326	-8.9888646984835	4.33477810519559	4.19529408792221	-11.222843817659	3.86455714182428	10.1473680651881	4.94488474514393	10.8167620536332	-10.3493317087992	-2.24646766733592	-0.726183072545415	-2.52079210229434
140	5.47627740156604	5.55201022076884	1	1.58630548109488	3.45055710755385	4.17853382520534	3.04962844646906	5.55662883899354	3.67235875670265	2.86634647711574	6.97961574748697	1.97749211619987	6.56268139902817	1.61908705962101	2.48660854624523	5.24138892474343	4.65565164911286	2.49793533832068	3.55138495027024	3.02704831383815	1.85893558028223	1.81537771450512	1	8.70654111006984	-5.75201264862643	5.86831909074028	2.81419196050652	0.599376044752095	6.22682011705797	3.11716101117237	-10.3663223446338	0.70812907537893	-6.43325660707436	-6.79880730057829	-2.26154280234873	3.63384967266598	8.00228282360114	-2.72773911289801	6.11334575223926	4.74183462838988	-7.9107644591961	-7.86274974520492	1.20618872832957	0.418270596232485	3.37582245622644	-7.471454781158	0.460191013644621	1.02107991757357	-11.7458472106196
141	3.38896414388856	4.22434850459668	1.220040111886	1	4.65512547221412	2.78150199760806	2.94665183860444	5.65380474926307	3.08583835096027	4.47664701549678	4.69269006705994	4.57740428497561	7	1.61977318077161	1.1406658378965	5.63756419250691	5.99667797676747	7	3.75836735561272	1	1	2.09895754466606	3.80362546137691	2.76562963854474	2.21666726633817	5.92401356822554	-5.29797911968095	-1.71587866733665	-6.01229992451357	0.219423494671784	-4.32099842504261	5.78189846498602	-7.32737157219078	-15.5698293012247	12.8793051949422	4.20773836744059	13.9670324461247	-3.29428209542991	5.57088243712418	-0.292062588991425	-11.3497757392981	-0.446245198110464	11.0681654843629	6.97833501689879	10.3255637857075	-7.84268927453296	-12.765329978403	3.26717873493	-13.8947837211365
142	2.60817285605032	3.30946045513523	4.60217922508336	2.29746485419827	5.07028742591065	6.5709471932867	4.36394344233797	1.99385583421246	3.96389470072513	3.92534002706888	4.46465255780683	1.9619522976193	1.40039606015278	2.71773592345879	2.92586002081109	4.64740263905689	1.02375158678227	4.38624291772993	2.4165815713145	4.03754340793453	1	4.90538952505691	1	2.51118771759774	4.50841127413616	4.50799976666402	-6.2504635507707	1.43721436400162	-4.94965637140985	0.842346526649772	-7.08939466422987	5.93989111659911	-2.07818139168968	-10.1452746097956	13.7208775847501	4.39584812868673	15.5191892505097	-6.5876579857937	3.26808113585799	3.14158579511798	-14.6299905322984	1.24757067151251	10.2470759784523	4.93703819013261	-1.88421227462567	13.3683601518917	-0.346906413005228	4.59312249069682	-5.31553845424597
143	7	2.9446526528568	3.27562433546095	2.94128847331181	6.90140280824335	6.29840045901805	2.01176748987107	6.32455031154904	2.45727064310065	3.71826098760663	6.93380664042429	1.11872389448823	6.56845543033563	2.65524551379203	1.22376466893101	7	1.89551770051056	5.50463668824193	1	6.24974774036268	1.89137584933409	1	1	-1.95800105294691	5.28912950169257	14.1313562382592	-9.48189309300824	1.27924758448268	-6.18695931414066	2.91542227908068	-4.53038391380039	1.15491843712172	-7.39428815186228	-9.37762754362597	16.1098131894576	6.13782545515496	11.9679650300304	-7.48863594057979	3.55544760931815	3.48221495929214	-17.3621917751076	2.32814677471873	7.40958463967949	3.65056280866524	0.196774513737042	-3.91552229803909	-0.627110428268086	3.20942927801707	-11.641676246284
144	1.13561035141077	1.70375016972394	1.33802077367475	3.99196326073595	2.5428251668626	7	2.25111477607689	6.64272512724912	2.62896560962491	4.27027872000898	7	1	4.65411005113106	2.04035868813348	1.99328204594462	3.90464677268632	2.46248046301595	7	5.20163984719241	4.79811362517472	4.73904024528934	1.44110938551449	1.30269142110106	3.278398926325	6.85430189323333	6.70929635687356	-7.76547258113537	-2.65196439215987	-2.41078070461437	-4.25495485756533	-7.16196543094249	2.83544448887705	-5.09011187624393	-12.1215239506371	13.2107728072406	7.71675403267779	14.1899614019899	-8.96439445137563	2.92372911915326	2.74303295628062	-9.2881912590027	4.17985605026703	8.7902309092406	2.75713465349212	14.3250970663096	16.7350633770871	13.7623999835667	-1.96066605598402	-8.11349849603453
145	1.44590851379152	1.34934599319159	3.13301300962728	5.23454385980335	7	5.55525993869565	2.27697192892384	4.42205237916018	2.35855993094007	3.78460613302662	6.32786964340952	2.52929649132403	2.34553730596496	1	2.37782014468705	1.35367587855723	4.13124332719703	3.99443736315983	1.27156422331038	4.25200864871887	5.02862288067761	2.42660413683845	3.94456635707155	-3.69262896019354	2.68938963557119	9.56840218021825	-13.2199400591424	1.53384974819235	-12.7390824242655	6.02077093565512	-2.59620740303108	4.78736821431531	-4.35402780275584	-11.1775346188558	11.984464280599	4.28949833809592	8.61455069086108	-6.94024792557151	6.00115219852031	9.45608573642302	-15.048152868628	3.38649011670971	4.18799690979988	3.40960921726306	-9.57876718204681	21.9348743817944	11.5214494211714	0.430041410974707	-9.84948361469089
146	1	3.39331247033509	3.06790991378853	5.38348903255369	7	2.86758740645369	2.04240742090989	5.42633991864822	3.27086443533036	5.12986054691129	4.10409766150209	2.94467817151622	6.83661455005565	2.2443035227603	6.1329624951696	4.53229175864798	1.390735974896	4.65803720514196	1.48859580186909	3.28118023687164	6.95572228721806	5.28208980680039	2.86722533348246	-0.372856523240672	10.962135841338	2.26697357064904	-5.3844530978581	5.03162727455234	-4.77476376143384	3.86892241745093	-7.29331978350232	3.49761538569623	-2.60234480858324	-13.5030742510704	16.5780666012857	7.12416308393615	6.37698905992494	-6.05465734061754	-2.71632700992315	-1.47985855120139	-17.2270172019696	3.14147972251999	8.77325474648833	5.47071641188063	-0.990224409486985	20.2613433552293	4.35138762732216	3.13900463457681	-10.6694203642506
147	3.29655648519606	2.61700996980744	1.52704293821169	1.64446740779882	3.08244007532517	7	1	6.54024518534522	1.43972779865961	2.23367748569557	6.45803112147609	5.10025059566963	1.35284755529084	3.16640654738685	2.71691685510671	6.12863152194128	4.52608302943772	1	2.37971823009475	6.61240502103853	5.06423572081175	6.42234487287559	2.95234894421908	1.89903439009152	3.79138847838442	4.53479212561054	-10.5588917195288	-0.361394771397776	-5.31609761632753	0.341381386707363	-5.68959422055231	6.53091025697731	-5.10124003618615	-13.7166727136173	15.0171068043435	3.28114529930053	15.6437894382252	-8.23442910962577	0.11532020060541	4.43177247772554	-14.157497488704	-0.373038066168051	7.11030991010018	6.86408721295128	-2.32580995613187	19.2527244799184	-6.84388307762852	1.24722634993737	-6.52944443743478
148	6.27460611566579	1.58878652177301	1.67744287351203	6.81084816554057	3.94565291695121	4.26572469754745	2.46325977887784	4.63328350060157	3.26271409291981	3.85126086174323	4.71779444166553	3.05782215634934	3.03355840050417	2.88098060254589	2.22365714505215	4.49574311382613	5.09360859855514	2.38354372286692	2.91764785926345	1.79510002132162	7	1	3.79274302006808	2.45981662525329	-1.99367304653696	10.5024774531052	-10.903179336286	-2.39329029792052	-9.03860850154408	-1.22282563699224	-1.63760277513622	6.85125282305545	-5.38537065219576	-8.21832213964927	15.5807099626572	6.58135752995287	9.76437352141045	-5.13700609472318	1.22093274948241	3.82441598641012	-14.5907550591593	1.24316497968637	11.1027733064765	4.42898500905427	0.58411287950443	-6.31851494745142	-0.524636452636672	1.78631622818791	-12.2788651912469
149	7	4.38959455735384	2.03438677428656	1.64208113140626	2.50023409591392	7	2.94594174956175	6.31431666106135	3.71239155406939	2.63847281075091	4.44108963957647	1	6.17000438149212	4.79320048569519	6.86827331147763	5.96560938854665	2.19196621151083	5.34214325884565	1.63121184733128	1.16912723629984	5.26479222838267	2.35276766664512	2.50520141715791	0.978437431675299	7.0290532157342	15.2954150641207	-8.60269477096396	-0.432842106739201	-5.8979226476448	2.26170741049719	-3.24580322311806	5.63706036890178	-7.98897308727607	-7.37308109282882	13.6345987038029	7.83846109110048	7.57136132653133	-4.84672635646561	5.88048989802395	0.90147343097075	-12.7253691793933	1.78245398639655	7.0443256829269	4.7905112512307	-0.847907995421848	16.6725671842129	-6.12135110115542	1.25538474167183	-3.78461431762427
150	1.34685969215907	5.74555082880499	3.36694465414288	5.56871065828579	2.81144038216955	2.97170072035222	3.65893924287043	2.97845554469611	4.70324773738964	2.65241504087992	5.99903809574212	3.08449851666956	6.1799987628033	1.38837936138673	3.01008694049807	5.85651150633966	3.34277499073036	3.71773465216419	1.5146144213737	1.79065041452049	3.84927950576112	1.89873292855806	1	3.77793125108965	6.30283213282404	9.46314275291148	-7.75244917793476	-0.246049349598193	-3.43845087815181	1.02166172813217	-4.3891983033079	4.70729784349393	-5.72536608608234	-12.6151345776881	15.2154650577557	3.2146987834959	18.1808078890242	-3.77356041467911	2.69101525206665	1.15572789943244	-13.8625058181551	-1.62070108339553	9.25425424002229	5.96882553011879	9.50521925805496	-4.49421257756061	-0.533531311539192	-1.54049275593219	-9.72599168897056
151	2.17110304859761	3.2610461244932	6.32192855666247	2.63042369445353	3.56763352706027	1.78745426533733	2.55179034422516	6.28725038073275	1	4.75206980486061	7	1.56604710154003	6.32510601699367	1.73519282434156	1.2055400491513	2.6723629563591	3.40904706301675	4.06800935851666	1	4.51500959558876	1.42541332642738	1.40128024173395	4.10250712975488	6.45918595199513	3.14154915695463	11.0425560355753	-9.4409935017564	-1.6884823783565	-4.53537979034893	0.466083045027873	-7.13607461967823	1.42234861195065	-6.92329037298921	-14.9276008475721	17.6665687044211	7.17321763825959	10.9752123589378	-4.05667561220085	2.79699805463155	2.89659400203347	-10.8290085771813	-2.27766665577516	6.50839311882684	5.9830140668727	10.0247483847417	0.108481234508459	-1.31769265555528	0.31671548024419	-9.58089433688866
152	2.44687787896658	1.45237270483697	1.6488826682925	2.24091353486476	5.76491203451442	6.67135239627186	7	1.62934682022053	6.27255137517563	3.03341661348845	5.40167445143324	4.62267160536972	3.50806179892711	1.30138288714455	2.8594856903519	5.46103819065298	4.66714022984265	6.02944751547875	1	5.87105392512398	5.29610663512646	2.2790837913098	3.64781795603661	-2.13349555090415	9.24639236497142	6.61364772693147	-8.76458213648151	1.81628066851052	-5.80306192889178	-1.36938691453803	-11.9159860942486	2.18437642369453	-1.63771285692262	-16.4106456488832	15.2485807982546	1.6178738422531	0.270008608335566	-2.94608254456875	-8.58161334438473	2.36339312194629	-12.5791233731885	4.07462469703969	0.817413488776601	4.59383914829904	-0.64982659796918	13.350600045696	-9.32147975559794	4.93598912822703	-7.1986842112893
153	1	2.66243788940381	2.76108964932374	3.85576392102981	1.0472412669741	6.26391210696068	2.37921979016324	5.64484374155433	3.82100513813348	1.54712079592372	2.64069186082123	2.6169725276469	6.43329328591961	3.75326209241311	3.62211073170008	5.85483272694326	4.82410477200763	5.95867290097731	1.33026159541901	4.43930137454638	3.69680383506653	1.5313744117217	1.25496020465845	1.88780637316568	7.68532858215903	4.6462333638364	-7.47098337579962	-1.64322416293968	-3.57839757203761	-4.70642535652566	-4.81397115512971	1.65570977000159	-7.48804784268638	-14.4477692547803	12.0193323802941	5.42812615072084	12.1414385856367	-10.0185009291726	4.05978179190243	4.60021171798012	-8.33514869965178	2.7921154340899	8.1888797978924	6.55850438068573	1.24479335875058	-3.92727909447195	1.59897633287226	-2.2792459135297	-8.23406866525263
154	4.17726470894062	2.09454149720961	1.89783284318347	1	1	6.19073415762975	1.28197552923396	5.90654478044955	5.84233414604751	1.80831296709217	2.5467400943744	3.82354366666085	6.30735924457159	4.78777175709579	2.82371231512984	6.20867860715727	4.75698895427617	2.29715662750489	1	1.48087126938856	1.36475419251649	1	1.96666872170756	1.35784123077238	5.29494278247567	8.59166236820839	-8.55746668503703	0.653478580403232	-4.1299146795035	1.19854964382409	-7.35047715939046	6.83693314946697	-3.57661842349492	-13.9150954867581	16.2089674361523	6.28073748743535	16.3437770424331	-7.21504493130741	1.55165028489506	3.60042361826703	-13.776799300822	0.740189845074546	7.2801481783197	3.37436502140926	0.849591501271885	-9.05439980451307	-5.65664324490874	3.01408624629889	-9.27802577566346
155	5.59985901667705	2.80764910007742	2.01003908755162	1.34141798275841	6.56432521012895	5.6661592178973	2.52284277186705	3.94001900303883	3.49133963555731	1.41551905446128	5.84564716675568	5.62898997717151	5.87616787961306	2.89724652169562	3.04514469850311	4.76627202253511	4.67883347155524	3.31677290988811	2.35666889833727	4.40441126171924	4.12237410782823	1.06377751919666	2.09131156939754	-0.205191549278105	6.03524847182277	15.1932481013473	-9.95128254017708	0.523088389031212	-7.63254337019363	5.11177269805348	0.0560285218128395	6.36098487913794	-8.89254923629801	-8.4160583920766	16.4782371914794	4.42580047057124	4.82246023100582	-6.57310022238245	4.83699782922059	0.312561390489235	-13.1934814102445	5.36517108427299	9.99745077083411	1.5259993106356	20.0073934577393	-3.93791333036144	15.0484641010971	2.43925165888428	-8.17745290106193
156	1.69529363116803	3.16031991139045	7	3.36800115281331	3.15125075724555	7	4.03018150262355	3.10108121918367	1.0578885920646	4.93081051173691	7	2.07034473968961	5.48102173357442	2.02569202763774	1.75816791432532	6.20948373346634	5.62277291647639	5.38412611287116	1.30186353343628	3.06807040316154	2.410474656266	1	1	5.84964475754353	2.19576752546238	9.22763331977307	-9.51856172918909	-1.8860893147727	-4.97798296170248	-0.237009891440109	-7.46142046072528	0.277112724912609	-7.48829580842091	-15.5239392726708	17.0187961712223	7.01417325695009	11.232753584242	-3.66729545739519	5.3271374150798	2.82592467939665	-9.2127080988249	-2.31595969514264	7.18715666463349	5.8867068891431	-3.17813546494379	12.1212487699974	0.66276930402495	6.40150336816106	-13.5072040304801
157	1.56167027247535	3.79523222793694	4.57552637526462	3.69218521010653	3.03643984157287	6.11314882237533	3.1680140235168	2.35848707330697	2.56657355814732	3.47580178162802	5.35314985715926	3.94986300050649	3.31058939321901	3.39779352679926	1.00170631962433	5.49785549822948	4.06758868650106	3.70293522186199	1.38933338141057	2.52854865744371	4.39941933942655	4.03487917146859	3.46319711687061	6.44353674863097	1.52102071043949	9.14704929713015	-10.1730811189317	0.475321679454607	-4.50617686320012	-3.9185853635079	-6.26080915905145	0.990302080002477	-8.14305423254495	-15.0777014768173	16.7153965087205	6.81677893859841	11.308649878132	-3.79334461414332	4.85223195330381	2.33179327798206	-10.6325286293007	-3.20618558384587	9.57558036111286	2.19622208171208	1.3400920558626	-1.01282720117769	1.37831167388628	-1.97674498244795	-2.22997225086119
158	6.85767056783188	3.43100828495963	2.50770482879651	6.88413527562025	3.802071762993	1	5.12196336663518	6.8337378543957	1	2.96457854264229	6.19885095529709	1	5.70917766434458	2.82306402757798	4.08050219016045	5.15316142820536	3.32652612061239	6.98043586307885	5.46419049879274	1.92632948165052	1	1.50619363063793	1	2.64341834705547	-1.96382450868851	9.48547939915308	-9.52801108457935	-1.11939673010184	-8.51126772112863	0.170498869276163	-3.1331571851967	5.37236952773319	-6.49508123310716	-8.12340680647313	14.2544043480135	6.77010387585838	8.76061832514643	-5.70607912057277	0.421594779443796	3.20980033339102	-13.4901321449934	2.60629993979023	9.39993785456672	4.39115286127636	-9.32393093532708	-6.82303289854175	13.3793019077851	1.7150662294854	-11.8560387121781
159	1	2.56178666820678	3.91248041574664	4.13791039692721	5.37213808231534	6.61241665679962	3.074754132008	2.32594474000431	5.73752267623152	1.59341661235712	5.4391896321255	2.5310355346075	3.56575247250894	1	2.05944985705784	5.38694311096457	4.12823249581584	6.92010454052322	1.85026365440606	1	3.3841834933158	2.16191658646775	1.27321530374444	-3.4068140952404	3.54147538653156	7.81123254684683	-13.7868739596693	0.337126901797175	-11.8006981310132	6.2640108868438	-4.57211428009697	4.22768884743037	-5.97443684068656	-12.8006228499298	13.6008151744542	4.23033888870131	8.09985444593307	-6.35710393611275	5.4191735744919	9.77655511952442	-13.9539011833284	3.08780241592847	4.39810499146167	1.59225664369012	16.245077775389	-10.2858087747614	0.182282751261251	3.3242960778485	-14.9186756560285
160	1	1.70312659185567	6.67685516880815	3.44454676419884	3.21207452562701	2.66234569517586	6.10965881581731	4.62970609295389	3.34679470121499	1.10403606279758	4.75685270477803	1.57248811108118	4.55675146908965	2.64502186061786	1.80308216491793	5.23389542935679	1.20654630197086	2.19714792082025	1.50629361205919	2.09736926705513	1.5409484715031	2.89857740250381	1.63462415135512	6.23814155194833	2.37505469764521	10.163679263905	-9.04410458858007	-2.43897069623128	-5.23674039436335	-1.14596618254911	-6.59512786874819	1.79136356770717	-8.14570986199073	-15.4181474025016	16.1441039847512	7.02077858404386	11.4493105123251	-2.59575161322167	5.51359390388654	2.635119829573	-9.57845048304138	-2.2074610191791	6.91214775204113	6.0298224502349	-4.48977686476971	0.884932505388303	-0.0406686116595734	6.41491742805484	-12.8256535097585
161	5.33419966876016	7	1.24168326731803	1.96754367395234	3.27140460013987	3.61544203465677	3.50433892070841	5.91981038030908	3.46652132467523	3.2007236678834	6.87215943964208	1	7	3.31782880276825	6.01632872320977	6.31284100991737	6.57744095515421	2.43346994130019	4.40120157559505	3.91327237601734	4.46766339567249	2.147672715276	1	7.92410903964221	-5.07296439210623	6.95950612662503	3.58473958035752	0.457938121884136	6.17182010083886	3.90835419282456	-9.39406137080688	0.585100255318535	-5.48374163755191	-7.39450488712867	-0.770624851446981	3.51154476500367	8.4907720065124	-3.27239243974882	4.74897143857564	3.78040438522591	-8.22422650683358	-8.00018723238494	-0.447149256084886	0.611637173471979	4.31054838246039	-5.2339528387706	1.59189533546688	0.714843376008446	-7.60621247741181
162	1.11386590737156	3.23003439586384	5.93630588128826	3.14217276780872	4.35802931542641	5.89523983754246	3.7151082059121	1	3.46604830162741	3.09306283456602	5.26501959131416	4.93938340758242	4.00631966927523	1	3.5525080665486	4.23170640286031	1.57518268486611	2.97224890119621	1.54659957533248	1	5.33466001992571	6.17820616574834	6.17628538902235	6.23889071134612	1.6544631496668	10.29314982594	-10.7728681591657	1.36393327583652	-5.716634642474	-2.20801239025066	-6.62223398985296	1.53660574620457	-7.74237121339165	-14.7995104218146	16.2625923021002	7.74166311287456	10.729261282063	-2.63390325398824	4.75327095642469	2.70787361596926	-10.7185150853798	-3.28202777637376	10.1140602990047	5.93579608103678	0.696387051079808	0.08030559077842	1.89279696106027	4.09028466591209	-7.67243261465097
163	1.10821213290124	3.99848746640346	4.44108766163176	6.42358310280659	6.29417921829718	6.91303801680083	1.58555446912839	2.97686596574399	4.02974680947438	6.60767917142427	6.47978315842199	1	5.17748043200621	4.256092658873	6.19721185431765	3.91974894791168	2.89234207365345	2.99665101373252	1.84077272647856	3.36646589548253	1.37975161162226	1	4.53213938066138	-1.6925518389215	12.7913220235065	2.29948182845645	-7.55730414561145	4.29656869221568	-4.27037020686043	1.80011650975087	-5.7255370734289	3.59366880955253	-1.88699053606386	-15.5461000625603	17.2438469389094	7.28507300643361	5.04474864604681	-4.74170806269015	-2.22209017075557	-0.482880949750128	-17.8554477953663	3.24562871271493	8.3101424855313	7.68689848573556	9.37753821768836	21.0447120843135	-9.67587116862549	3.54626403142442	-11.1306772232393
164	1	3.66408163037309	1.70863370169966	1.87181602969031	1.19203665362937	4.04871335961183	2.44017630202838	5.6744184845847	4.4633890366029	5.47753926402715	5.93904958347776	2.98525703490237	5.70180195965742	6.97988592804914	1	6.01961085654311	1.94373252606658	1.61440962168969	1	2.73206326800745	4.59373350815974	5.2733691981385	2.07758512729356	0.498815400111264	7.02667451918143	7.17368265893536	-9.01769941684215	-2.18557482810895	-2.15489712578127	-3.62639586201851	-4.19313314166032	1.21410405805843	-8.34095582643817	-12.6061747459293	14.7045435584397	4.71648382487292	11.992803227214	-9.89175607161242	4.8893012838485	2.76475562352609	-11.5746767802254	3.06201044425921	8.89373249818024	7.66501612618254	-9.58261249660204	-9.96027586567094	-3.53857145415644	0.477654083190113	-11.338725939489
165	1	2.15680314151998	4.02449507438605	1.24422888513138	1	6.84756666447818	2.82921594729174	2.83524735294994	2.6427193395233	2.50672739055842	6.92989887754183	2.82682373513655	3.929775862753	3.86222822614043	2.91561809931363	3.37919660972032	5.62920660486956	4.40749730990534	2.53067413959587	3.29839990399122	1	4.95136451141097	1.52509508985983	1.62100729100617	7.070311390879	11.5963270938741	-12.7951964616721	-1.50311034134948	-6.17789034205025	2.49646300278442	-1.70452479859382	1.93634269863114	-9.17702584111508	-10.6437397521957	14.3265213217785	6.24364556570726	18.4739800565435	-4.85099958525086	-4.65139712244812	0.208274139877721	-7.45975189025472	-3.11809743851288	3.99906618006241	6.68012860239273	0.596014017831859	-9.38612287979273	0.77119139879955	3.95194956933174	-10.3676292827274
166	1	3.06869162899817	3.44601743279328	3.71496501048625	1.30758107159773	5.98875331072868	2.30608080726926	6.55013444387613	3.86942730353715	2.35149719517372	2.33375468877458	5.64979050575653	6.28589923212321	6.29036372580227	3.97314072922339	6.41804016218243	2.18255828247035	5.40409905938202	1	1	3.97842717507627	1.70197807409747	1.35217143312026	1.32200099275472	7.5392156795174	5.14578734279323	-8.78391100357087	-1.92723808799888	-1.8049848914086	-5.07832175359758	-5.0905781570054	0.930843017325267	-8.70527109899907	-14.7746582063454	12.0771728168884	5.99278466736376	12.2558207421567	-10.4309271474491	3.66477312565172	5.26981729565841	-8.8019072901593	3.37180785281085	7.36215180774831	1.67178372615841	1.49435775393413	-4.35268167796171	0.173288608857018	2.64301954425212	-9.80884060247209
167	6.60243111402101	1.07721728970893	2.46537446949669	2.89186264083984	6.10188334118735	3.68786227452998	1.92337384442202	4.06959914114916	1.47416622030107	4.12296424960637	4.3181701025259	1	4.47943036959202	1.22329306398515	4.70613545350022	4.35040486062124	1.14112121260423	6.98159019807582	4.09216073877553	3.36817083697069	1.22416577329674	7	3.22282221901078	-0.263181215083	3.57625358062459	11.5090957848442	-8.89244608341225	2.54775371980424	-7.12351278907383	-0.134727531045841	-4.78030479027285	3.60362908583951	-6.63488981060479	-8.59671389981755	16.7264493692249	7.78724019078952	13.6287241370794	-6.92571669619461	4.80700724076594	3.42085628271886	-16.6615726043352	-0.255691470809353	9.97040299382417	-0.0106563202164811	-5.03473826432888	-6.90547481789194	1.0032289872987	2.44477735398041	-9.37425416177764
168	2.61064497184937	1.9178312520712	4.4872955525271	3.27511910866168	6.99129256556004	6.79275853930317	4.84802913615503	4.25219224466876	7	2.03255541941442	6.64746752809986	2.43428127500153	2.5346945025677	2.38622760983434	2.38313324927889	5.56192284557462	1	4.04133046709025	2.97140716281878	2.60485236872621	5.65943659136347	2.84574539663992	3.61271725977067	-2.52570805624546	8.62129791748024	9.58269415890935	-10.1615542234052	0.599053413141463	-2.40355503629402	1.73115745590855	-7.65282103303234	2.01594002231086	-1.24665364248585	-17.7837538346747	14.2092038507832	3.49152198729182	0.812608273885422	-4.82073907138407	-5.08072130681046	2.89403624962736	-8.31742684719037	2.57953997781627	2.24036127088564	5.53035705226059	3.88034966854958	-2.73811591853237	10.3184560893258	4.74737275770759	-13.8701678170316
169	7	3.21389437912334	1.61708524620288	2.52099562475409	2.44921124843286	4.5664852784815	3.21748003613292	6.90991941932693	3.52086465541453	2.24588556717486	3.54295099615119	1	7	2.05895861637763	6.96574260528104	6.48235754117319	3.980806241214	2.55703659463937	6.94377248113415	2.63731235404037	6.60476297234904	1.84602783804902	3.24165109006139	0.978821833297163	7.68418088197683	14.4668521222537	-7.46462764199578	-1.60332160714843	-6.60151544053819	2.17193067976996	-3.13430821950286	5.91924335352212	-7.98384306762265	-7.08654243450265	13.3070980497968	8.46807631307842	7.61786026771441	-4.96929137424929	6.06711271315581	1.27946689074363	-12.2605014611431	1.69683359616622	7.93904429918923	5.30120807210418	-0.795235197245088	17.3132225486091	-6.75149651694461	0.942628537605822	-2.04008855382231
170	1	1.62601198991906	2.02236403011715	5.56999602750141	2.2740890671488	2.1991804861158	3.23826393422205	6.10669965783969	7	1.87002024415229	5.86060117776538	5.41975046938979	4.28777250998477	3.44248752648197	1.72711221707488	4.31836171265887	5.37041949245826	2.25671044084888	1.6960474721576	3.79769521152001	4.58126483196341	6.08946335140975	1.96040168984989	3.03889392011987	7.52668577697434	7.13265149926599	-7.20697028594835	-1.86399147031403	-1.37715228315945	-4.20337585925057	-5.73461062002018	1.08829715805427	-6.65213944501826	-12.0132931468532	11.9507516440583	6.99800750802478	11.8069439328522	-9.26361581507752	1.6143665361089	3.39493356900151	-10.327424371688	1.64794845174975	6.37431611044602	3.29609568561656	-7.8814468568051	1.27784100098621	-0.77307555136958	2.41689927080229	-11.9179917707981
171	6.95294095092105	4.60950459485744	1.6879000763245	2.71559613622286	2.19671588801665	3.38086021407278	2.53260203347187	3.62607653395478	3.67932435774004	4.08785501284934	5.78830737976101	1.0314059540381	6.94289018129676	2.72225329507641	2.98936878877025	4.97089308236994	2.94221926004123	6.01407907213394	3.27661195458908	1.54813372481382	3.88327416066519	6.84956205908528	1.20555319631846	2.21614676870305	6.70573926304106	14.2580288140668	-8.33272337285242	-0.493535066377751	-6.4731873148001	0.972985711396691	-1.87514232254994	4.0662539104967	-7.91928119280679	-8.58792682384029	13.150263713736	7.67912473096806	8.48369429913716	-4.90709967094652	4.32080209830663	0.128306259529689	-12.9380807677027	1.61623793732711	8.40135627538766	6.63761829095209	-1.57986721061422	20.2782073642676	4.13599025818444	5.77279599327604	-2.95356963969524
172	1.7980039017207	3.08699406891163	3.93113743944976	5.8086157480944	6.8800422880992	6.0699035012603	1.9882246718048	5.87193649558133	1.82884627750175	7	4.79451263444954	4.32123102824016	6.0360110261726	2.67361911434743	5.15720484617305	4.30937338614731	3.7928906327696	4.17565864045538	3.82139219005625	3.07724663262918	6.62966372408637	4.61508813413163	4.27965838417375	-0.874682026873241	10.9705522467925	1.97961218913943	-5.88652589131941	5.07611331332968	-4.65508169362565	3.33329208842992	-7.56163844596314	4.18353277675496	-2.66354837117092	-13.2341403029591	17.2554336705148	7.64793667285386	5.37709497094619	-6.05476156920046	-3.61381956277635	-1.28436010488176	-15.9200218501217	3.56338478917105	8.54599738216332	4.69109312185193	-0.892319341524299	21.223984271481	4.0131162651388	3.45984302156783	-11.0145768880337
173	1.13641161445339	2.50552845728717	1.2629325930271	3.08999393628167	5.82311176710957	6.97108862958535	5.30905546882589	7	1	3.69445651019241	5.94484871896895	2.43791312540523	1	2.51686936243697	3.41924625552388	6.14030647336992	6.88305459433839	5.3533092462764	3.83563674434803	2.64220381107387	1.26374769208395	4.81312111401699	1.88936974271981	-2.24756779722231	6.96196805840519	4.15528072438768	-8.5474897555137	0.0672615765610927	-3.50579930383995	0.923475592560749	-5.74155544828536	1.79948519427803	-4.1789223025048	-16.6461562952593	13.0120220423122	2.38281569759055	0.611375905819288	-5.50617292776652	-7.27449019211267	6.58343399612012	-11.7171399708036	1.58790789115132	2.33338872512025	7.52905926285806	16.3029504368895	16.7319285171025	11.7958989796722	2.20188060810215	-10.3485342345657
174	6.47278704183007	1.07683365969392	1.88679654128836	3.04385830590461	6.21105079511606	6.42500651330103	1.51712044061356	3.72440732320414	1.02294385352624	1.46963929261458	3.418894893704	5.60618458491795	5.57780272993325	2.51004958865743	2.78594451846168	4.21448861672603	1.91197001619483	4.58291458917251	2.24322268691485	3.37734143323545	2.61437284576961	1.17686678756946	1.90713141836149	-1.74773941893677	6.42290483005483	14.199364425886	-9.95786806188885	3.08280959502847	-6.72648086366348	2.18381553389254	-3.35340310138959	2.98585526629329	-8.51348067647038	-8.67962808475013	14.4054250622208	6.50292648704178	12.4114924143662	-5.80527684448415	2.25145446365648	5.13214999458819	-16.7405348531444	3.13854880520135	7.06059877782719	1.14062434764987	-0.395536471552252	-2.18936709161918	11.509605731029	3.3216997863534	-9.09668077648419
175	4.40882810743379	1.90917685069938	5.87802899756821	5.49825710229454	3.28523261999336	7	4.29296469372581	6.88437172821908	1.38539200004928	1.44816835832427	5.82519920751648	2.88737267820857	1.42525521005298	2.48660182859103	2.05789449245478	6.93371583365977	5.35087938176205	3.31208537781006	2.28744167132028	4.47565940650601	2.21850965540801	1.37422822447054	2.01491555585719	3.18754607275697	2.07074600928784	12.6449248077246	-8.94191890539752	2.07015623241859	-6.78355552481674	-3.58734475267369	-0.1523299288833	-2.40832611052284	-6.88704233722857	-11.5294984945788	20.26321602241	10.2122134516785	7.24273717993592	-3.5029505804462	2.02174292394418	4.56638270104702	-9.41221998976262	-1.35199316489656	7.7315237633367	7.77190768705608	9.8848509001618	1.60420703307348	-10.3189700639074	4.53996323889936	-3.62582825127525
176	1.68091969073162	2.25819396676097	1	3.26175761758206	5.4880858566804	3.52037555895048	2.16508226339776	1.51979340327029	2.71459268694871	2.20577717828185	6.06510008919187	2.00617185752319	1	1.86612797745175	5.75561660552267	4.22929107989698	7	2.78132063800736	2.08784781689662	1.70735402657878	1.92203526156611	3.3940034060732	2.14948160016671	-2.3918452315341	6.97190667970855	5.37511833650813	-8.16729730067876	-1.52497222669887	-2.7964957673512	-0.14493113442131	-6.84815081641192	2.97481178548906	-1.69068510879137	-16.999576398052	14.1402993211476	2.17086507179118	0.595419246227992	-4.75615391646363	-6.88977259569155	6.06113929480287	-12.1021768975851	0.228431064407021	3.38965086023806	6.42613323608898	3.25784752239345	17.2931060272533	-0.19500505711627	6.33002084526508	-9.28750071498634
177	1.02282981387089	2.95083471892346	2.33945968446235	5.85877407055318	6.89646996494075	1.79232756547913	2.25040199996764	6.01879230218321	1	4.69612608364036	7	2.64550192359938	6.95940698755622	1.00155552523918	3.842068564427	4.02080218382312	3.20423467625909	5.40879780399093	1.15578180570329	1.18459195768559	4.7011853913962	7	2.8828949197068	-1.85802543855867	10.405551051879	2.04800228214536	-4.98697485637136	4.24838696430634	-2.89029559491432	3.69290023108866	-6.50232196207307	5.55732418394632	-0.460175210313621	-13.9970153098538	16.4746030565687	4.61441820856165	4.32188253500703	-6.0588580297034	-2.63193276859521	-0.541500039504498	-15.8545015414429	3.58423702501981	8.28917824282474	3.1871955007061	-5.22454168466328	-6.17152071775781	1.25611009677012	2.66207981196606	-9.4657117160202
178	7	3.72213336480354	1.56572939200024	1.05651051809352	2.16237763206118	7	1	6.12783317787152	4.15905627207544	6.18739424758405	4.34328146921075	6.04984983389101	7	2.22676437555426	1	6.50819986493799	3.57455257703012	2.38074923344551	2.47118179630522	2.88658257715662	3.95847512078739	2.46332233844355	1.51266174140191	1.57590845709206	6.82672674341095	15.579141354585	-9.84887239196993	-1.06723654923632	-7.26049862192721	2.62026968982306	-2.61920859718926	5.21866412640039	-7.46743673672068	-7.10340700825462	13.6488401463596	8.07695767030128	8.13558031854111	-4.78779997646778	5.11570124244508	0.448971701815983	-13.9468688688466	2.54157469482148	6.70545564987873	4.72222584707795	-3.36840830424345	18.1407639490909	-6.00123051226532	0.526222304775126	-9.89366491651909
179	5.01166031246956	2.68291119877871	1.08666746304166	7	5.93839808101415	4.59200433032106	1.67607518244226	1.53717322288657	5.19653847837238	2.30135349696235	6.98266101610778	4.31016559247465	3.11331492041666	1.14217891918177	4.0125051448534	5.25611805714723	3.48031886960733	2.2291735627692	3.48979451418348	3.63312761953525	5.06870865138385	2.59148989955277	5.50114617304719	3.23611857149115	-0.109235541545794	10.2916285662678	-10.1752420734448	5.36240818923226	-6.82885047537207	-1.05563897420174	-3.34729182038349	7.67516598961336	-6.19227320081025	-8.4678420356455	14.8668691427107	11.6267727514912	9.88892115226634	-7.72346157152094	-0.606974366603865	4.5836748645509	-16.0174378823207	1.4898728672358	12.0356122889955	2.78195570907822	-6.32488086420869	0.736246032255238	0.14207877083327	-2.95853044455969	-9.19524674497504
180	5.73226211291715	4.86871235858292	1.00702742015322	7	6.05120100610209	3.41645972075239	4.60427106442783	2.32203371648692	3.77654908931091	1	7	4.05459348193731	2.65990826725924	1.8136844984044	1.03274905919791	6.06994060262144	6.94284719814043	5.61417193295859	5.02910846573912	2.37096688103227	3.9700421352337	3.64619722180228	2.35499593706535	3.68295423056669	-1.91108148487932	11.4606846287861	-10.3215883076085	5.07522776505681	-4.85925931448728	-0.666091978208353	-0.979375780471981	6.78993143695991	-4.66790005175482	-6.82187250444203	14.7691679151615	9.27821789153839	9.33219393155321	-3.82921619266947	1.9103824325594	4.81796988856727	-13.3335503938614	-0.251660414769197	9.90473699385268	6.57240116823756	3.37617107335058	1.616331210137	-2.13950031921082	1.77917088449777	-3.98330888383271
181	5.49862520898306	5.2751009463583	2.88731411009811	7	7	3.284690691089	3.66105892748006	1.71662214846422	4.36757875772247	4.00869976327281	6.53871994694332	1	3.10001169632663	1	2.74830098474613	4.18210655524014	4.27918176045049	6.55287198257974	4.32658476115494	1.57104202468574	5.76421419609236	3.57379411217317	1.10317631467185	3.20033855454157	-2.46517017679709	10.1831003470231	-10.5927207551932	4.55639259985847	-6.35556531418791	-0.921363841466075	-0.245565609960642	5.88238123035068	-3.57805767877441	-7.07448849819468	14.8999933742649	8.07182410962453	9.61384413473326	-3.74308522665175	1.8000116343244	5.36910820895115	-12.9705113269316	0.0145681123865541	10.031141995628	1.00341177497173	2.51245944911488	0.589229759016737	-2.71229152249505	1.31992702710108	3.33695306834252
182	1.45168122448324	2.5997478701765	2.21240770057792	1.07730427256787	1.01177071858875	6.50597216298626	1.68984753271365	5.20512289474342	6.11810174324472	3.17380724522315	6.28361271837883	1.6908353311092	2.59862453291665	5.97769618204869	3.01618243965986	7	5.48559266602549	3.83099447300942	1.49425907323697	5.91893156292951	2.15153768455291	3.54091491110869	4.90030111309687	6.57658700197181	2.97738684437423	6.12819098128785	-7.40368794035421	2.1105773585956	-7.88556178463283	1.76347947644214	-9.4325662932555	8.72685331944022	-4.41262529694699	-7.49641785287175	15.83793213922	6.69357512845245	10.5958773440628	-4.17823398440909	-3.23035955776091	4.68630500926509	-15.1632666186864	-2.59852215742977	7.24000467083934	3.76047419631218	1.15354793309263	-7.28065745781227	-0.228564532429913	-4.37260476987911	-9.43185711718684
183	1.74896173527567	1.22682132043362	1.80319103371545	1.29164630484207	1.63276238126422	4.10174284517275	1.04631057368172	5.85759574534485	4.96947273488138	6.90380120598148	6.50368252031849	4.33619922144686	5.92615056076187	3.32311362132077	4.64075337486372	3.94381697753732	4.23464870001258	5.11119767177678	6.38812454774089	1.02709248650689	3.36907317166592	5.56179839258997	3.05832681202061	0.29883255222537	5.79211062963046	8.16661345775035	-5.50308197709451	-0.121062257384005	-5.06571278762129	2.27867280475595	-11.6315893666851	7.30729870348786	-1.97600153244386	-9.55807656934392	12.804768378098	6.70455054916767	10.6049619686257	-4.16985353985592	-0.383313951011992	9.59016948704222	-17.0597276954	-4.53836403506009	4.80272919570101	6.59337790164441	2.68811195574566	-0.46293683803915	-9.64359129690253	2.48462377199856	-13.9149684365265
184	6.37512012922924	1	2.26822683149649	2.87605268028619	6.73630939374614	7	1.63441453433051	3.25288634900872	2.51855459207062	1.24264005863137	3.40864460151551	5.74933197318866	5.77226619758142	2.62546416223991	3.0724043140209	5.16454004800493	2.95902921131946	3.68242638874133	1	5.28187739139708	2.70201972060881	1	1.79626877027638	-2.23189802307523	6.07708697635567	14.2336950171242	-9.26928619539754	2.81558199833333	-8.08768115681777	1.74978359944774	-4.40295365540619	1.53559879771065	-8.17114943468214	-8.19985138685943	15.899200799072	6.08682914895391	11.2720377719702	-7.59625003180371	1.70364018186896	4.82539444450857	-17.4498835550185	3.21230558218833	5.97314618972491	1.53702444898699	0.336284357126699	-3.80213371503351	11.9001511957399	4.20724895923906	-8.84810574562258
185	2.50174273761839	4.74899797514183	1.22586957957839	1.06492223273433	2.72609169939708	4.02613619280183	6.43561968566484	3.01212428461529	2.30791241200459	1.03037152651821	5.67404301271641	4.41425651025388	4.52842960252598	2.20918281807007	2.23403125465269	3.10410257576698	7	5.63427502324261	3.96619011510375	1.06497981117423	6.74613080188534	6.70803095953897	1	7.46495726942462	3.04327927610278	7.54317720386335	-7.71083607840654	3.33191138293113	-9.31276445667675	-1.39205827352746	-11.2791231163943	10.8326828694123	-3.13691874202832	-8.14408897263133	13.7889392823653	6.59062364720421	10.7373383069923	-1.75444161168364	-2.58240924535968	3.76240889606886	-14.2674777647381	-3.58130535707402	4.75509548281336	-0.974557598509306	-7.16143071708044	-7.16116932860653	-3.25581827045097	2.1096110974011	-4.95818187411269
186	1.9384004274889	1.67702727006537	1.55351674012927	3.04379359039121	6.67191791357837	2.25755863155189	2.61971266741712	6.5844578854786	1.95966358818093	1.63116176178838	7	1.40008377338099	1.68289106288209	1.98587211439938	3.38741409607342	1.5981442324314	3.57775524686406	2.83153525509944	4.9984567148829	5.10858875517261	2.72790453131116	1.67475379306902	1.81293778415038	-2.6050410500348	7.54375639000726	4.50808086578193	-7.86301881175967	-0.480493629136438	-2.65450948596076	-0.226381943434182	-5.77470748566232	2.54391576564133	-2.77985338859898	-16.4580006889111	13.7609072178126	1.8769456521101	1.51797271450732	-5.4493962732554	-8.02040255827911	5.99490240775069	-12.2296480098005	0.803051198881215	3.42711024620235	6.16776530415626	16.8813021901536	-8.41847097652711	0.892217461851691	2.36919362249006	-4.23242510553378
187	7	3.28343747704908	1.21872574626504	1.53998549562747	1.46992999353322	4.65183480641941	4.01842582759931	4.58965238237611	3.22673591626972	5.99837303803512	5.908875510241	1.48478917717519	4.51628435547406	2.14792269005316	2.96659304236161	7	3.60475522187233	6.14804759580636	1.58488380532276	1.4136201024695	4.79414619090871	7	1.51240995193506	2.08859918753233	6.88918074421986	13.8679168880212	-8.41248326943747	-0.592819243392149	-6.65614196650157	0.666932757408662	-2.98535173979503	4.81565055448244	-8.1209903507044	-9.06910821691554	15.1378596977073	8.11087306905426	7.71604990812355	-3.5017650068243	4.71315072024683	0.419856226965375	-11.487080434405	1.74308658060638	8.48162738141738	6.19414669121206	10.2066891255781	20.5912617407815	4.62588951189953	4.86462241647526	-1.73946133086603
188	5.46236101179482	3.75653032168239	1.7532689231402	7	6.67041336399146	1.45978992405353	3.51615186979449	4.5687993279994	1	3.24716347399138	6.85260948461369	1.31381192617807	5.65636412789954	4.02255341214937	1.06052979278932	6.05033246131228	4.439779517075	6.31659477430493	5.22701787472908	4.61943385867139	2.80777906303339	2.58689883062217	2.20052797519995	3.33764946582232	-2.1716072650144	10.5588022958126	-10.0700920095816	3.68469052046503	-5.10578171344418	-2.00457474616162	-1.98539183794819	8.59958456635784	-5.4964434096609	-7.02638636567588	14.0152461319453	7.18006947143679	9.52116354507763	-5.04540619211061	1.53252901354083	5.10876092714649	-13.6391503091139	0.907092489737341	10.1402423275295	2.60252961886953	4.35671210332487	0.297095812921234	-5.45701461304276	4.29382900913634	-10.7611592698912
189	1.48484283254318	2.4286106145289	1.09491335098078	4.28641910389472	2.31948595416402	2.14612962469425	3.09396437211116	6.29893398340436	7	1.02076081797263	5.04333825616921	4.48862339204854	3.97150921437377	2.75665937945168	1.04754725759685	3.27797325442976	5.64065183431725	5.51761471703133	1.86873508632903	2.93812031946603	4.64554000465358	1	5.56076728483805	2.70905750454235	6.52132537222558	7.29233433449863	-7.48581021684763	-2.56825222060903	-2.81958106979183	-5.01014338461432	-6.77020143971265	1.45885273037727	-6.51560962205724	-11.9091377596449	12.9804603232285	6.69746901720414	12.0419071232249	-8.56884155142516	1.89631822010681	3.21560334980286	-10.5726552015084	2.00998498647895	5.98955253152484	0.348419632465108	-7.81125891756209	1.38777831877445	0.0378624915079981	2.43078516626207	-11.9367836023777
190	3.739929147047	3.21729171593898	6.00853786184312	6.18104387931899	3.82595805507437	1.46029374798102	1.27646200556701	3.47851928667373	2.4853142129345	4.2743938800504	6.85461592351584	1.81533774949499	5.93600551810032	3.44451111747418	1.85844699757893	6.30887543746261	4.87368131838814	5.73729528167974	5.17638367852584	4.05490314244321	6.92247335320033	2.90354040272196	3.73429513059464	5.36067850538399	1.47715468728542	12.81042907678	-7.75595185550853	2.10733488834166	-6.23367465991737	-2.64163838583762	-0.781024195334687	-3.26252155269649	-6.58647096084902	-11.9412886146077	19.1544138648141	11.0319925415711	6.82162880522942	-4.09182108810948	0.708833689037914	4.38897623094645	-9.70230834687642	-1.32978873337847	9.87482501445704	7.59458630551399	8.92142893767832	-12.7435500532591	-4.10056281251955	-0.348551948581472	-6.64394983071909
191	1.50721590024498	5.25360257908121	3.61680926971791	5.96140691119593	7	6.66945869050605	1.61652146166417	1.49120885424001	1.50236394644731	3.87163749889371	3.01574001347543	3.18234945742049	5.85520599423344	3.18471289609191	1.33372102880581	3.58921894156786	3.81864458759558	4.64733146047769	3.55057530126346	1.81408347897485	3.40666385516143	2.44114503297302	4.04106975447721	0.422100050481229	10.7034665531664	2.29692867434843	-6.85960540390889	6.14542679493765	-4.42809631745248	3.3759699251034	-7.21186229903044	3.29095752791362	-2.00424879377754	-14.785491692087	16.2625361054015	8.10595695983052	4.93713435573543	-6.71471268088253	-1.89883391018158	-1.67716360551265	-16.216591609206	2.9840969761755	7.4893496085243	4.05612515674625	9.3250539633282	20.3229802157255	10.5356973137428	-1.05914013382355	-10.8959517891562
192	2.20146856217001	2.5547796255861	1.32222048070132	4.57131610476722	5.00596761311614	7	1.91725944230131	6.47870483248703	1.159836074589	4.09734591504665	4.60476226164273	1.6257290044512	1	3.12912559186891	3.15894112453956	4.77783739743738	6.68021347212021	2.83870758567314	6.22689405059522	1	3.47767041081875	6.07767274261137	1.86579399083352	-2.49522918617619	7.01527930487033	3.42437203259715	-9.54117945552382	0.335258797072328	-2.51574996564649	1.07604728303303	-6.87854311145629	1.11232668608058	-3.91759177151579	-16.9869911928082	12.8818011084754	3.490898916541	1.44348999334629	-4.76713050738187	-7.18977205815025	5.83581934279877	-12.2760293746211	1.67766609179143	2.04076265071942	8.42924855818115	-1.41255599399306	16.6790899258319	11.6249067361111	3.64528855710938	-10.6405608061592
193	1.38238148045789	5.34989229741479	3.29838768364325	5.64662989042084	5.12448801075233	3.22980879389455	2.34855557965806	2.73350135042806	1.51934995018239	3.46823383368274	3.95758533263783	4.0218917520092	5.72578976657976	4.13899829588076	1	4.14299252169035	3.6489691111401	5.16085715307325	2.83535946713541	1.95153008362613	6.96822118373014	1.55831705399422	3.22057447259875	0.104848194872336	10.88214726384	2.87134776974653	-6.70026204327996	5.28534827455385	-3.54668345384962	3.40105664036526	-7.40209782801949	2.84442882451626	-0.923293626174669	-15.1446069970823	16.6390201729831	7.82435061428955	5.2981304211169	-6.16607695570821	-2.90869525601102	-0.771057540253389	-16.1399935714969	2.80308912311726	8.40796748055937	4.41451018960735	8.82706338238923	-13.1125023091973	9.99739758531997	-1.40779457026103	-10.8278333661359
194	5.48566936725811	4.49901567311414	2.77376547657704	7	6.28263667836506	5.64123884263104	3.77851504798112	4.40468973556701	4.35420233783776	2.5439105514803	4.3068382708781	2.30599998846472	5.19180264420965	4.3241949417747	3.44484910506594	5.64204343706176	5.61326171552739	5.64910817664034	4.04669836964193	1.72611494215695	2.89329265950093	2.02762077716191	2.74391867344937	3.71728394904421	-3.33899765847679	10.6265238588826	-11.8710694229497	4.18106452416138	-5.61401936411393	-1.35288160021032	-1.37343293144095	6.91103121896711	-6.73377018937056	-6.77559328854862	14.5319407989227	7.73739735454567	9.08986258827244	-5.91241133777367	1.6332610094829	5.43053337175655	-14.3031824127579	0.470395159419879	10.6004263776175	1.92702945632495	-1.16412912303898	0.342786518522464	-6.10447601876223	4.25498231696595	-11.0803287848178
195	1	2.47336851242816	4.20328565387389	4.19901617084306	1.29496283622501	4.45605452781467	1.34415783138819	2.87757128337189	5.67540184495052	1.37953357123215	2.31808969920417	6.25685227288231	5.35102056882228	7	2.65702210774689	5.25506146109999	4.15442296172047	2.55957084281564	1.97021191374786	1.11086956901244	4.48574356171918	3.15575773729883	1.96312766349912	1.73965193067074	7.83332988141942	5.60932910305722	-7.82237850641899	-1.68015228627015	-3.90249696140451	-5.63955406533569	-4.58863272021635	2.7279562458943	-7.60305607990561	-13.27593885264	13.7849469892163	6.04931811876602	13.1792711871191	-9.32772755947032	3.62687986858247	4.10327667172692	-10.4014151367701	3.09043597033061	9.01874847217418	2.63655622101065	0.947209762644644	-6.75740918079876	1.00721817713361	0.942889547209907	-7.24238444171318
196	5.29435637341062	2.57698234591827	1.77032523065393	6.87056804934405	5.26361548786817	1	1	6.03661192268108	4.23885284044237	2.64887648960548	7	2.63075788451586	2.87261112690292	1	3.89525691480413	4.96162667159165	4.82078830756396	6.40286013357437	2.52085982762281	4.52065761826392	5.60875212979055	5.15746595845544	6.82335265878863	3.5888135902349	0.85168895298497	10.5301515107357	-9.17737423618513	5.32665096991234	-6.92770802662491	-0.476717915315517	-3.84207118302326	6.65209772769734	-5.62481449663932	-8.85622914023288	14.3689386329628	10.553813495564	9.50506758553275	-7.99651437878384	-0.056169250279951	4.56985982457187	-16.0894228436755	1.94827486278218	11.5420519158213	3.31657392877217	-6.02712838715538	2.78608267250795	10.9571070459561	-2.99678875055233	-12.0527848528163
197	4.29440278199683	1.90013497936271	1	6.11322087504816	5.57068925380161	4.23172176848557	2.33426412060686	6.51543588336319	5.42750816352065	3.97355491006103	6.13773769994025	5.76229841434763	1	1.08594120573811	2.59458128600136	6.92010839319841	1.06952633325629	5.94330164054116	4.63910898410288	7	5.80204188183204	1.72274127442501	7	2.49741329015617	-0.806510336971484	12.8137995044255	-10.5198399531227	5.13407711664178	-7.14632067811779	-0.710987756138241	-4.05870045445374	7.87398175501456	-4.56718358326671	-7.0554731665846	15.4763182959721	9.45682235400037	9.48811082002716	-8.57615835939431	-0.512172006890333	4.41132150244391	-14.7607708275858	2.26745249496943	9.74371574604691	5.7105328092158	-3.87940964604918	19.6644418037187	-3.11169181008839	2.51011134250536	-12.8142944581153
198	4.27772621535436	1.65247280727901	1	5.92145867346155	5.58844980481568	5.5278735659207	2.24051735357789	5.49829908618615	4.21262363452118	5.05576078610706	4.8443025574003	5.25930242740664	3.64098318797151	1.28890690090943	3.10803503362244	6.61352491763449	1.89621128223877	5.72026010651557	4.38822087311449	6.54127497026093	5.58190075080274	2.38743272499408	7	3.43484451840043	-1.31254477182401	12.5303778736949	-9.03637408479644	3.90544405188068	-7.08860003231567	-0.72649389260334	-3.03354542803157	8.3927531500072	-4.65587670243602	-7.16816701645629	14.3929939308628	10.3907003120564	7.89052219289517	-8.63163897216659	-0.518886753078076	4.60532145617351	-14.2856960527253	1.4956942149624	10.6234767528883	7.53332596919163	-3.74794863069355	18.555159138823	-4.37726517217712	0.506348467204398	-13.5822374144669
199	5.05083398834163	4.95459751438209	6.32731113336585	4.03991385824824	2.30183140884946	5.41563360948184	2.04665009844007	2.49573487907933	1	5.87015641165589	6.27617452338142	1	2.63134842839208	3.06038379932304	4.88689421328247	6.08142279842139	2.52757743675181	3.31317013221224	1.77944577136076	4.5537794123687	4.13806390324078	3.52292187897219	7	4.06020667761034	3.73783938326822	12.1379884427302	-7.01608965472035	2.75532216027213	-6.0504463002734	-0.317122888686676	-0.417837937539434	-4.76391085591203	-6.05320814620548	-10.9391765212307	18.6561296115184	9.45722678190043	7.51988873914413	-3.33893476779139	2.3714354791561	1.93239578908888	-8.58839729696241	0.93721908566384	8.47092677231659	6.06256057343858	5.0182139284945	11.8023782256579	-5.9809068970757	3.60391524221466	-8.86426587162327
200	4.98142332341209	5.552759177647	3.18479992218038	6.88155632402732	6.84898884666165	2.22154815583245	1.64942864519509	1.1010072650079	4.05110333202847	5.25714747932668	6.36404786480103	1	6.9884261956444	1	2.35232576742727	4.84217907683814	4.65324394374848	6.86066016533543	4.2609593569905	1.06839792710357	3.60646187487606	3.92353403353577	1.94261172625716	3.26370317782557	-2.92731150618449	10.94331801287	-9.14242693118096	4.7338926880433	-4.50060176024188	-1.68133953925684	-0.314080390595743	6.07978467929749	-4.46334049770605	-7.11959905815424	14.6336316214131	7.39020370297847	8.89403036608783	-3.60852971448231	1.3776141185013	4.97588266275689	-13.2377125589188	-0.188433436671542	10.5864793476134	4.23574304879007	4.06093606373915	1.18221283911941	-6.5220459109834	1.42600975461363	2.87133809496172
[truncated: 74 more columns]
