# Supplementary material for: How Are Mate Preferences Linked with Actual Mate Selection? Tests of Mate Preference Integration Algorithms Using Computer Simulations and Actual Mating Couples
Source: PLoS One. 2016 Jun 8;11(6):e0156078. doi: 10.1371/journal.pone.0156078 (PMC4898694; doi:10.1371/journal.pone.0156078)
Supplement: S3 Data — Long-term couple and agent-based model data analyzed in Study 4. (ZIP) [file pone.0156078.s003.zip › S11/Euclidean Model Data/Euclidean Couple Population 11192015 0032.csv]

	trait1	trait2	trait3	trait4	trait5	trait6	trait7	trait8	trait9	trait10	trait11	trait12	trait13	trait14	trait15	trait16	trait17	trait18	trait19	trait20	trait21	trait22	trait23	preference1	preference2	preference3	preference4	preference5	preference6	preference7	preference8	preference9	preference10	preference11	preference12	preference13	preference14	preference15	preference16	preference17	preference18	preference19	preference20	preference21	preference22	preference23	preference24	preference25	preference26
1	4.8946672930625	6.1915786650266	3.84919930498796	3.39174202986225	3.39945732169835	1.59343878206923	2.79987746119734	6.10522791651068	2.51045804521354	1.59326025418554	1.67914983377304	1.38028059859506	2.35670179994246	5.00109414248706	6.77754751206152	1.90797230338248	4.42453277112111	2.9430576936375	2.41035416718295	6.47877368484904	5.88890473090007	2.20947427769924	1.80850521832857	2.63103930128855	13.0457549990834	11.6032331644459	-2.85039638143434	-0.1198047125746	3.6215848710931	-4.45212229256675	0.136425427957342	3.44574904163779	-3.84384420142615	-4.4295928819832	-16.0055904192755	1.96335321931561	3.20930828614732	-10.3206491123643	-6.02744985212102	3.45225516579451	2.24157312797101	-8.71145278762303	-0.301186153490111	2.93351401585906	5.3778222871864	-6.65037534968693	-1.13410780346151	2.57836904334643	2.01822993143539
2	3.94488269575555	5.42173766274241	3.21058298942319	2.94982697224619	4.61546066033643	1.43792690394358	1.31712573278248	6.81234484545891	1.2222275616056	2.30368646011658	1	1.06499513422842	1.43942451699957	1.70170893060887	3.47554049623991	1	3.47898637197574	2.87279897235979	3.01300274921028	6.79569172424706	3.96393326247978	1.09058581905583	4.26461002814149	2.62433213993504	13.5053567167542	11.7669270337149	-2.97176617588536	-0.778566545625407	4.20755203864517	-2.24917739650216	0.988691186185325	3.38170349304458	-2.35623139076278	-4.32979326376552	-15.4698135889377	3.64312982161882	1.68578733731569	-11.6392910055212	-7.10575996487014	2.35844565598303	1.35027037222152	-8.61661435193892	0.463931547892647	0.625438280970396	6.41796902648693	-6.46871415780356	3.21395804471377	2.45175529413466	1.17344546458714
3	3.80638427918417	5.0201007783393	3.45362592012237	2.08493119373377	4.97428747415153	1.66990647945124	2.01830556727194	6.5453546495223	1.02166880719851	2.03839329561503	1.66849797698727	2.1124945112416	1.77015304086199	2.49465814394326	3.24892793398905	1.2904441942716	5.46041366736594	2.1322341219202	3.08493379311785	2.67954055969002	4.38414384699469	1.7078778965142	2.98391112296281	2.88630279684416	12.9586528821631	12.1113010628957	-3.08918551502808	-0.409409406292896	4.52115797629774	-1.47636666083363	0.560471803513955	3.64833196483524	-2.79364713528854	-5.5778988706852	-14.7309368775902	3.37617797332454	2.21513228164276	-11.5546800067832	-6.39980277822415	3.41304082146801	0.848135604396593	-9.85261936638821	1.07773479160194	0.575183979066386	6.49812117438626	-6.81099926146952	1.57915301987212	3.21786017547131	0.551654734770585
4	1.00765637581388	6.13612164791622	6.62477888135373	1.89152338936573	2.76020102279832	2.20375147504221	1.71282020059334	4.29440793852525	1.88174154194748	1.65363898344282	1.64512910348129	4.46568227272464	4.3902874055883	1.4690977197637	4.79233153816491	2.86837053131504	2.01273938420058	1.18397278053239	1.65494049060115	4.73015331617974	1.55611067669783	4.16965501590183	3.43883227254786	2.78637571582812	9.53458037999212	10.6729028918464	-0.236896458060918	-0.063714977560859	2.64358011722781	-5.36000049381492	1.48532251023007	1.51913819814361	-3.30016767555761	-1.5271997477257	-18.0948118037375	-1.34946990855631	2.24318169017322	-12.6049313724288	-6.8298687549764	5.34795037707495	1.99061372346816	-9.33078420004498	-1.08923403365235	1.59409517224003	5.35890784097208	-2.51883412505301	-4.66517185346497	1.12810721768108	-3.51641607344625
5	4.06493646636522	6.41990872517199	6.94692796301073	3.9188856344933	2.30112709137677	1.91392549593722	1	6.05016159527247	1.09395601095786	2.55119993721108	3.48139778214675	1.86104846532023	4.93973960138089	3.36834179804507	3.61823540661714	1.6608531345323	2.26307836487078	3.75896231363331	3.888858749683	6.65181978017096	6.06143647488157	2.13770592701793	1	3.19146455184723	10.6627521689664	11.6169361142021	0.948304858391186	1.60270269367087	4.11685765608531	-4.22683372135858	-1.11564384462095	2.56843901646874	-3.37954811234095	-4.12752324953454	-18.6600956622016	4.50951213441493	-0.802867081303298	-12.2635932158287	-6.64299987849389	4.11510873907655	3.06375186585186	-8.41571872286197	-3.16253776030891	2.00229009081521	4.14550490794314	-5.05539411265412	-0.899592762695059	3.82325049868551	-1.12529991791826
6	2.87130813060131	6.96104200234071	2.73908544147408	1.88075645913982	3.17115847757525	1.75222257551454	3.16644922069112	1.24671677155493	3.25800250264307	3.32872120868941	1	1.68324891724429	3.60942954389998	3.93009861193294	7	1.4796313886084	2.36298272064307	5.34049818812473	2.06566606346853	4.23829168496699	3.91788434237126	1.22972316871325	3.36565354876778	3.80446404897545	14.5366636815166	11.9201846042314	-4.55797183531727	-1.43914532512404	3.58763214268532	-3.53528133578069	1.17451862963702	3.20868426233541	-2.89544401221705	-4.62582899994697	-15.7133069522985	2.50162396035214	1.89368877573636	-10.7468162029587	-7.84056080502072	4.29105764425487	1.10373012951423	-9.11082106023249	-0.751029432150332	2.55591635179544	1.26570045654157	1.90442341477478	-0.161337298806139	1.98002294563862	-0.561629424568618
7	1.29971876741709	5.8544326288663	4.37804184289948	1.1898016082655	2.60106196442112	2.89012181166802	3.95064409509196	4.82962084605515	1.9908929483417	1.48887141811494	2.53167012057656	1.57333674870232	5.46596113414546	2.12241736165092	1.02652112139584	1.86346935468708	2.01855429088073	2.18615178402687	2.22552045484505	2.97212806913064	3.14180779774543	1.59817916939139	2.82140513979999	3.66757032666866	9.45084405317946	9.80788779166327	-1.6149036578221	1.33390125259013	5.61775521832585	-5.61002365280719	0.926550293881241	2.00593917780514	-3.61968229224006	-2.48477303230862	-18.0018819718507	-1.58877684926477	2.7322587161988	-13.4772821588184	-6.51830965504652	4.3244631588088	-0.350862034791532	-9.99511523467297	0.236730038213895	-0.435708403537505	4.08785222977236	-1.86345845934609	-2.42765489567691	3.08785891264887	-4.35062723687259
8	2.43232134891131	5.845212054512	5.74105604774856	2.75190656000036	3.1252585520692	3.22955396927789	1.92386345887598	7	1.86750184430993	1	1	1	4.97571861232477	1.1517246558953	3.31499275764501	2.93934748929468	1.86156379723338	1.92595964062921	3.76538982531801	3.62343891807591	2.13958744385656	1.73511007442321	1.40751201990343	3.35016779442555	8.9855050142479	10.4537640684821	0.122816039638695	0.539699774459597	2.63129746900317	-5.63467791829019	1.17390813925199	1.53172728403861	-2.64860489414957	-1.43791186248837	-18.1138015382586	-1.58321853171479	1.9337314487058	-13.0557069572087	-7.81814463272854	5.93992154089786	0.490896706052845	-9.90955176602615	-1.86086167424696	1.12911133263733	4.18248932613446	0.759270230945935	-5.64384102309005	1.43716173645519	-3.25549785583013
9	4.81964993613445	5.6924311816832	1.91142642306984	1.88340790167615	5.16290620613619	1	3.68557383306532	4.77874569218529	2.30343310606673	1	1.5891181763275	3.58446865399076	2.0050466272368	5.970938966122	5.37078216862801	5.31868995044792	3.81686275429681	1.83341310412332	3.10099454417291	5.3199949213653	4.39996018604287	4.09112517800261	1	4.21959561038988	2.29685571085125	-4.68601988923735	-1.76954572857332	4.40033393127938	10.0494435205758	3.97293640629485	-1.63772731412475	3.61880758382401	10.6269084263603	-2.34043054558476	-2.84863923561231	0.58339657380761	1.75889506139412	-1.63127856577332	-0.0978842884318422	2.58545317898078	9.06472864713913	-7.45156686248664	-0.801163255242295	1.98220189507865	7.7133791066607	1.61141993697159	-2.02584470881532	4.57433371743161	0.992938768523328
10	5.62239628274841	3.94935153198367	6.84976907230351	1.6010113541206	3.71344461939594	3.24805921572595	3.64661046452634	5.66771795988483	2.34076089799408	4.23107737120514	3.24550236760547	1.57906627150728	1.76027349976493	1.2269624600252	5.04189870684754	2.71785059681845	2.50866703491948	4.27896206898271	2.38227129738073	1.63595882739614	4.85669021978854	1	2.93239817877008	2.89618511887302	7.58961429409074	12.3054336146193	3.28228618547281	1.29763930621669	3.90609579158926	-4.91655646389215	3.2814595916789	3.18910096776262	-1.91468903434527	-0.879259499886028	-19.4347898619593	2.71020806750419	1.66592601707932	-11.1697205561865	-8.53404542568483	3.18827354777541	0.62692044689223	-6.34827597988877	-2.52586163369138	4.95294028896866	8.93432745601972	-3.78148708933168	-3.91044086373012	1.89200399195116	-6.16567234442336
11	3.38929168550567	4.02764060470233	5.21313662020176	4.22032348765227	1.57516858763288	1.92545122743138	1.08853951341239	5.63789079684464	2.92959106756709	2.06144447042104	1.6838316150995	3.7770165590992	3.40444004435365	2.07266166107491	6.28276341499697	1.31636055485898	6.07809945211661	5.7221547197336	3.5123146748106	6.66838248181215	2.7410303973174	4.81347397957941	3.324300759538	2.63172832449175	15.1091353301255	10.937004151311	-2.73811097952424	3.26720183732528	4.68535026681976	-5.95967129068545	2.21043747163857	3.99368092936662	-3.06382879457234	-4.23295381090938	-18.5068281235679	2.90791391039796	1.17696574155462	-12.4406586266971	-8.43169891250354	3.08035058966105	0.690751709415509	-7.59885332416486	-0.978095178936128	4.16643483241107	6.49317773321651	-5.6654807010094	-0.807053245395557	1.22645318605077	-1.59065315619542
12	6.73471785179543	4.56964702113349	1.41404155459186	1.63579332820271	2.57612079358851	1	1.98691124431022	6.29153415955417	2.74283800867014	1.19620750258498	3.59248476060998	2.37812822318575	3.40203454205886	1	1	4.48071083301808	2.76312455887495	4.66657321847625	3.30638763659284	6.29852791042615	1	6.46690332505751	3.13599542893561	1.76029240533371	-0.952122702278407	-2.00060452285231	5.71015807144911	0.379842952848787	17.6267905464338	4.7060460209307	-2.99059377709836	2.30171252315818	14.9053767288537	-8.92282516695776	-1.50563573094074	7.12802417785049	-3.04022741538726	-5.50324531152147	3.35401572263058	2.53386776049934	4.1928501689005	-13.1963988283792	-0.751934447719526	-0.92755109015019	4.71284169935656	-1.83078625850244	-3.63465302562729	1.35966641164188	-7.48715316918676
13	5.00401786557718	5.74694374783807	1.15315496078371	5.26539441400507	4.24027181170604	1.85426861981759	3.39527555638713	5.84185087176976	4.40479401191359	1.10531764250493	2.69154411100063	3.48242542932189	2.77252456161151	1.57965786691356	3.58171413884443	2.12521925322222	4.6134989987409	2.64019472474557	2.96048950580253	5.16990595091765	7	1.74502181715827	2.14405849058685	5.6313579585228	0.702833698770591	-2.4066196420627	-0.88926728091434	0.797490587820942	8.51216553008756	3.61058802374002	-0.3244923304936	3.18134805785271	10.3506060314612	-1.46281514474775	-1.98171318017053	0.0553850320439311	3.43479725732053	-3.49088864360927	1.34540439054641	1.74893466702246	8.41698460972259	-5.74888230755046	-0.553163757466292	1.12532574589382	8.52356195422424	-3.68359403101365	-10.4644753224977	5.28666561165737	-3.36211484607166
14	5.14129882573137	5.1750647086399	3.77332671941616	3.3527585749294	3.27915800626064	1	1.62921621535984	7	2.51315349809954	3.05972689246059	1.72771957939772	5.3467376188809	4.93467681022685	1.61935174410505	6.87302609872584	2.248618425004	1.4258913423368	1.51908473827071	1.69158877073206	3.29472663960509	4.83521505711922	1	2.35988093663014	1.5743925031413	13.8284681661192	10.8913396051677	-2.42143727570445	2.25781844388201	4.26799604454595	-3.62704542255806	0.62316257002281	3.70826999188469	-2.32092337640573	-3.48366002144703	-16.3723694561458	2.56607200801455	1.64339423136512	-12.1035233238191	-6.2523667233158	2.09164913539229	2.66813609387322	-7.8413127387968	-0.90441442181755	0.7512586804525	5.39000566731374	-4.40036780242908	-8.65941808489919	1.71238547995283	-1.76350770171041
15	6.39983059973028	4.75625944830371	6.10522644058339	2.96076958404922	3.81968573714529	1.22054281603202	3.51520339712828	6.71333685102292	3.68690477127782	4.58493873147957	2.06834480509125	1.13581481242533	4.95729069424378	1.18471834278834	1.42340572695205	1.08650335466254	2.5243642793173	1.85723766167049	1.68788836896005	3.98255774190798	4.35540800908446	1.21687682650156	5.11199231583976	3.5838403290894	9.53759757609076	9.92606133425321	2.54095689245152	2.16611787728799	3.67138259581456	-4.3612151466384	1.39645553912324	3.14371562947206	-1.56713457940634	-0.7507483068583	-19.7087640367525	4.54344895869063	1.82580866329037	-11.5986224789836	-9.25423938033534	1.96020310750097	2.2996567527057	-5.22757574992573	-1.21199517518888	4.03373660956041	4.68094179765402	-10.3993419377741	1.65899670528359	2.95522159118388	-3.16568735574153
16	5.17989889900375	6.4707572547734	3.60153365626602	2.20373132962218	1.63585207577019	1.52371478791607	1.47489189398306	5.47052250543591	5.44464327265107	1.94921161900704	2.02821774475479	2.11326766570038	2.65990222719535	4.20851113245244	6.51051635373087	1.51146800938981	4.70930569398331	1.28495192314018	1.3489253702052	4.59798296377056	2.42582203061361	1.01105361671767	4.71664248365139	4.25768904383712	13.9389684084868	11.2215550832075	-3.03836466851457	-0.780604417524091	2.87021148981939	-3.79381048465523	1.45308266551225	5.25601907642338	-3.4950492789538	-4.12559718510113	-15.5198131162919	2.01867269407498	1.48132778951103	-12.1377310404561	-6.74750337754911	3.84192871772998	1.03178492213636	-10.5479803377357	0.0374999776959485	-0.807668979293676	3.76819681230387	-4.32371825737292	0.517344902316921	1.7242985711739	2.27716931624048
17	2.22799928315209	7	2.4265946454796	5.90226235557057	3.39835213965165	1.04958528246212	5.24264460415828	7	2.37702694271934	2.31979004963468	1.23475262250341	6.12684392483791	3.03116393196981	2.85635496982373	3.20253079986449	1.47296131223461	5.39828822029193	5.7300196742621	2.32656033323194	5.10104345742929	5.70735308718717	5.08316803856689	6.04749202552181	3.7388889104211	0.183972820341438	-1.75916770799578	0.00824858650880572	1.18404041813361	8.54860123079499	7.18125612355891	4.32003828727721	4.07378788444461	8.2029620820096	-5.97772554509697	-5.40424607809903	8.77426749827398	2.04605832449165	-2.62176702943008	2.86160544772352	4.9405706681286	8.37653995120761	-8.51909588714178	0.99635450309074	7.48383852649671	6.62053267261758	-0.820934203630301	-2.7203012740075	6.7550518053955	-1.2963553968103
18	1.26317986566821	5.63380985207272	5.77566082841664	1.36971357459477	2.25295338205313	1.43441631161264	2.29463967242258	6.31622563406832	1	1.06852433173861	3.12358767067087	2.95014609438237	4.97053657387207	1	6.5396821163978	2.02448754508726	1.52060301083098	2.98706405909063	1.38134215473285	2.86569252222127	2.38360671861852	1.38262233972238	2.30407342938269	4.32535871419559	11.8924272444628	12.1210474709759	0.30976411766518	1.17447955756839	4.07645166488604	-5.89939012117768	1.04126339963595	1.45960393307999	-2.33813242069398	-0.875448525113006	-18.3802155651923	-1.60321044552121	3.39779144334436	-12.9754385363667	-7.16334208825271	4.43008359917719	-0.0778297975457004	-9.30525474629138	1.07377159359764	1.68305207812699	4.6227946508781	-7.02951458962631	-4.17606826722733	0.911819706753386	-0.680382443703482
19	3.41485418762433	6.25707974172052	2.85313039686439	1.32410169180529	3.20286190898662	1	1	1.78354418786051	2.17070637715895	3.21662470407849	1	1	6.76476575059992	1.15571560150782	6.44207435188315	1.37368963008796	5.27769076868626	4.70618147516189	1.67792167366495	3.48858717315608	2.51221609012773	3.89262620945557	1.01894746964476	3.76684637088737	15.8871919236517	12.0849307945817	-4.29852410101584	-1.20836550820973	4.14424401896301	-2.84646786090602	1.41575176631282	3.09239322196583	-3.40144120324863	-5.68393097666152	-15.2033113538761	3.10493010814939	2.18022850770865	-10.6325535826833	-8.00119923789927	5.267513519181	1.1489325001972	-9.47906523626745	-0.510621463296189	3.1733222663521	0.871117325752862	-7.40607540227619	-0.286442017327614	2.25011794111965	0.861295236681232
20	2.27995680569736	2.21375498781712	6.47075002052974	5.02860030523579	1.99638746635707	4.90739055110883	5.19922197135702	1.22219516241106	6.06059186003448	3.74903772872082	1.18592612073474	2.2299804592892	2.67103241595649	5.40002824777664	4.4784826345504	1	2.09505115022302	3.46248222061982	1.088747231097	1.68542246275565	2.94933032546552	1	1.40977663544504	4.75365779558998	1.47334636246715	-0.39981216562036	-1.68663507222775	1.62091941860611	7.32236805272116	5.1228110674902	4.78489649831199	5.99043159695701	7.8240890780791	-4.17567555350325	-5.4251933179231	5.65276837327372	2.55937511967919	-0.087898202977666	1.78848149010377	3.64755800131857	5.5102532366494	-6.28972695333244	-1.01892160751928	0.701277794623884	1.01784731052353	-7.42292734390102	-5.2549197255673	3.28957917065887	-6.99970205646614
21	4.61517502637189	3.69083809235581	3.16414576004276	5.23871042008268	1.92267153712832	3.45085837858121	5.20319551913314	7	4.50714677436478	1.73545419051363	3.72983267341596	2.78045213303598	3.42927005492722	1.62971716832493	5.68039474094591	1.43122269674889	6.13560227406708	2.44828181768295	2.93287336885283	5.37456413266704	7	3.94396147859537	2.03503023265508	6.055158103112	1.34419162182031	-3.08871614393686	-2.92318884607561	0.516548715479153	7.78780168046118	5.62172520081824	-0.452509546248265	3.28802615130902	10.8545062940302	-2.61774270461567	-2.52182274913578	1.05599107553329	1.08897472441138	-3.69025113786118	-0.555904624457983	1.63633027407643	7.2429437438988	-6.25267557404949	-1.9120899144901	4.40704774946449	6.64346597534915	-0.14391104315126	-8.00482457739454	3.52435626874607	-3.13894804992738
22	6.40594329307365	7	4.1218748242249	5.25762433539018	7	1	1.59416418807627	1	1.92301835177008	2.91668951411833	2.4335118190846	2.47883094275646	1.60039499224253	3.29055317829214	4.95448683950992	5.34964723064978	1	6.36034239469027	1.73191051299693	1.83655519216038	3.47619626815625	1.54333504550638	4.58012362570059	2.76682214116652	4.33528655636255	-0.433317515233	4.3255066773851	4.24109204434981	16.0225526193831	-0.614345192249927	-2.65660558799544	6.80876032309498	16.3161320433144	-0.189348651305027	-3.36932754287401	4.1403027777868	-1.42970426027433	4.15376831544791	8.98225007440299	5.05780596305119	4.82924878116429	-9.85825289304559	-0.129179610164038	3.40367106765979	6.82499835278879	-0.441832492291652	-2.94320026548261	1.83063260560713	-8.15009282816815
23	3.21088912613611	2.01192612131139	1.41754514572646	1.41718077582041	3.5539745597343	4.33576767949292	5.5834772352229	6.26348626716791	2.82990989168522	2.38535733806712	4.17535547013026	1	1.67494709446737	6.01338941968311	2.75522608076593	4.54590957733827	2.12519151340296	6.70902816036126	4.14197290879926	4.56559226213098	3.56617934834133	4.64739649469793	4.48117706571498	4.05090744224302	-1.61868820861298	0.124859659863095	-4.20971497505934	2.17466931072676	10.9304325147335	2.99750178670772	2.27615487158954	7.06689666376657	7.00271799461999	-2.10182156496523	-0.454868502264168	2.90769501231171	2.36545839859338	-2.47176827989588	3.95808948468315	4.93676401950479	5.68826767563556	-3.91966230447018	-4.8266891933773	3.38862248990621	5.89073357433123	-3.18382229083381	-12.2307243990987	6.23249973338774	6.46814388637548
24	6.49587012847595	6.81490296685097	5.48586360808229	5.05177254349126	7	2.76924091194324	4.7169207212076	3.143036607658	4.40296736172601	1.522273541068	3.77468029085994	4.78702792201129	4.07661259037083	1	2.85195311938927	4.37566095648859	3.57180543838959	1	2.74368133882873	6.05886939513593	4.63208151584436	2.23152312104308	1.0005785633835	4.92981562185648	3.41084582863953	-2.05709854849658	3.96735013099304	4.18232265427807	19.0607456470386	0.184570484700382	-4.1492545136858	3.40230747285221	16.0613642214665	2.39927665382815	-3.46498549656443	4.84768951878323	-1.64101608466064	4.47801246027026	8.18409644152062	3.69168252753792	5.55709693855651	-8.70417634017448	-0.395221601500914	2.28891508599733	6.56515292904233	-6.76751557680474	-3.43728954723174	2.7142572178722	-6.9826746012198
25	5.81460719214707	6.88836443270514	4.73564030359278	1	3.79306449949213	3.13992375316629	4.2861630706633	2.97597749007985	4.27058080076638	1.0343074770364	1.31591116485069	5.15481919752232	1.87042513854777	5.86801001789943	6.02603036460177	4.19170153214332	2.96532314861244	4.65920007877156	2.36807772578705	7	5.492446559972	3.65164944630356	3.78882532755019	-0.156987702410195	9.83766368891768	11.7552304288575	2.71086409497076	3.47138321853514	5.02493434127193	-4.51552552713839	2.71395695558145	6.68065949240421	-0.00141118925883399	-3.10401581871513	-18.1311829713854	2.86938509756951	2.67736717023074	-10.8217480826356	-9.31773252420046	0.97117653529655	3.62483669476685	-6.94811003924863	-1.24503418196729	5.90699773010006	2.85002033287196	-8.02449619139491	-9.21460049843363	5.69581598480316	-10.4081331246011
26	4.25257395004613	3.75376871785234	6.89304032193001	5.04153644493487	3.46177682664099	2.24719355559439	4.39638959597498	5.40740246669269	3.14102844909083	1.981360068163	4.98197651705805	1.57892272245731	1.99479965405754	1.18920595799869	5.22636135352804	2.56575517089442	5.94655745697487	4.14012765935274	1	6.30593155967669	5.19359124248171	5.22375545669352	1.9890286231797	4.50364624833548	5.69836353394872	12.6179985679039	2.51871719846076	-0.212068610205449	12.1967540708794	2.2852904126685	5.16314015844194	4.53530524498573	-5.66591099123308	-0.844545705984467	-13.8892679673171	3.17842489455058	1.99699072663594	-11.1066450439955	-4.67087861844709	2.24227755533518	5.77167038974136	-12.2013102638777	-1.59715554746011	6.09215833441763	2.52937009854803	-0.13874117800148	-1.61154102593868	0.849369437847342	-9.21864486097524
27	4.1993548181214	4.76029695163284	5.23056265934364	4.10380607243045	1	1.03247405151429	1.71155582310757	6.6500201378607	5.12604018372458	2.41132537368475	3.03233512184997	1.52196007747544	2.24803600120396	1.30957770086201	3.58529951548815	1.38702479704311	5.30641614336405	1.35089183565998	1.30656024255761	3.92969288867777	3.47624864590076	3.28492632377802	1.22538194920129	3.73434528797558	1.21216615878211	-4.01527295970209	0.912441400483261	0.964086025946696	8.59561177974047	3.4390611491878	2.87779309869497	6.27993537692173	9.65313151261193	-7.91475566012648	-3.83427054482781	4.99289670760613	3.53756968948867	1.34157947812411	5.88850008292587	6.69726763984559	4.60467039927267	-7.04832891542775	-1.78352275604749	-0.587593504878814	5.38578538735007	-6.49149922716627	0.541432529688438	0.841086743341434	-6.67256081751709
28	3.43336195677626	4.44859796451433	4.16863069272091	2.23259671354856	1	1	5.79281096018559	7	2.75416034011714	1.41083103095816	1.14850248098905	1.77993388890892	2.87679358788505	3.07427877854201	7	1.29203510743674	1.91500283261849	6.40027068878615	1.28441090218846	3.31326981570475	3.64791606427608	3.20695588395363	1	0.539906137464866	9.21313984448505	13.1341721551715	-3.63045071102946	-1.50169245170507	6.79101270428088	-3.23465336851998	2.13304563048373	1.13457363382861	-2.32305723284866	-5.76743933859915	-16.6692519208087	1.22182708420312	4.63195519258126	-11.3295171212895	-6.65287516673381	4.42488988306759	2.25533466436267	-7.52940552669577	-0.149156701605677	-1.75533083252823	5.15106849137772	1.01095487598363	-4.25529874880555	5.00468781950517	-7.53278069221777
29	6.37283277379607	6.29542733408138	2.07892785535278	3.86110542701516	1	3.52431736676277	4.05613923724666	4.54785335305622	1.5298228038736	2.30725596599202	1.1349433824953	1.37983692939403	3.70975407869509	1.99464834765032	3.61334296646917	4.77824578537691	2.28412056606812	4.18522652853126	1.77926916436071	1.1942308445952	2.53770364893363	2.95400639759037	2.85085068734556	6.63726776927498	2.25062899200679	-2.03741781343698	-3.04229994618677	0.0869356248170174	10.8492951984851	5.56902314451864	0.207618811515942	4.07929980154062	9.46743000398332	-2.70845711687423	-1.38450262935536	0.82679008936796	3.90210344838413	-4.05219075629458	0.38549594431481	1.07916180568686	6.51283494513586	-7.85921918147813	-0.823458935664035	5.68787536721029	7.36932400757777	-6.91873171834152	-5.38926543182172	-0.337179326382845	-1.20224728165264
30	7	6.39322336854823	5.61918542959331	2.46013926417229	3.39084496221599	3.34481876486514	1.62425574359395	5.87893451242683	1	7	1.43202794038544	2.87359378150074	1	6.77623376676503	1.19981270410859	3.66469821502505	3.66328845338482	7	1.05467812068898	4.64857151661916	4.4049385721208	4.11659917004658	5.24805524413764	3.19919015822226	3.97351113702108	0.253390349743614	3.44702180905819	3.15860216159947	10.2521207292469	0.882284543614193	1.07128301954059	2.77401043181151	17.9712019618449	1.83156175058783	-5.40487549679671	4.74522828438164	3.19455943873679	-1.03845100788125	5.30817401191108	0.396183547612761	4.88501952574962	-3.78365677648619	-3.70745105897181	4.09590613981604	7.4972575992007	-1.12743202907112	-11.8162803058722	2.70244230073125	-4.22897736353149
31	1.28346969766294	5.30669335089886	4.34777533926312	1.5130163767224	2.97302994134671	1.93813972496472	4.49899580844062	4.61711032786608	2.94032652877651	1	1.48700214032972	6.79237656574592	6.37937390785004	1	1.45157861406375	2.73007392572905	1.21911373017618	1.41506296458992	1.73170000417211	2.28452952386079	2.92838793552671	1.82591281006662	4.13991214681858	3.2984050654518	9.62989984033944	10.0514573581936	-0.0919958854539015	2.16956040252398	4.26451170777053	-6.17146369773562	1.67134394175769	2.57315554806505	-4.15545367823975	-1.96809564062886	-17.9094817428565	-1.15349652302217	3.06708058874182	-12.9388431012324	-6.08053728251296	3.68900786639852	-0.599820998443819	-9.6014361064007	-0.815787508808462	-0.806492565969423	3.40499558265777	-2.32427981000346	-1.84843328827027	0.130271988778992	0.99349121614088
32	4.39262620235925	3.74424650901078	4.86685703947282	2.2993821568631	2.42968274673006	1.29867202116805	2.31621229355812	5.73897430980173	4.37227540242308	2.47565470545255	2.93930771648498	1.36975307740547	2.19244627459907	1.78048792868701	3.71636947927625	1	2.24100401387247	5.09960664141142	2.41412517537394	7	5.34667502684908	1.79220544405202	3.56324714452333	0.623826584260503	14.2481144822639	12.5442280239854	-4.57106783827636	2.72074150067135	5.6142644643091	-3.988500168117	1.83466081206673	5.41153816154368	-2.95986871616272	-5.63602138719806	-17.8548461106131	2.03553015424304	0.916996278417798	-10.4918259070424	-7.14538201273152	2.52446926160339	-1.34427633350632	-9.41520137566934	0.020679922303237	3.04294175846436	5.63942225563403	2.03146097214315	-0.402643224852294	1.93478103123959	-5.12244589499073
33	7	6.66077506991943	1.9170789521417	3.15896789642142	1.73812910444305	1.8255759116397	1	3.25780436996455	2.25664472950397	1.86174533602505	5.32769404406416	2.0853894830814	3.70453735935125	1	3.29177927992951	1	2.65446315891654	3.29416487145874	3.20057184935044	4.90288512993106	5.59022779840693	1.71917645122454	1.26317148154775	6.54273042491771	1.92824598061226	-2.30766049095541	-3.74160377275908	1.45879476537378	9.95544155354276	5.01023259528383	0.2983178642815	4.7096292504111	10.8249012449306	-1.58639304707603	-1.2713047128673	0.39631097947921	3.30135872123308	-3.90525197412587	0.578541184972849	1.87667589783734	6.71586628040653	-7.19100528008981	-0.579811794753631	4.03398631938615	2.6558131152024	1.39048988328992	0.55915228353758	2.08910108519769	-2.88462590147241
34	7	6.47030571862053	5.05845901080551	3.54295993354336	3.72271200977642	2.4960660021256	1.21903888621387	6.67552421390977	1.44741045627967	4.39561873977998	1	1	3.1977485824385	1.05836668222425	5.34746970895377	1	3.05853319232892	1.50892037376239	2.18061403585997	4.90858045337549	3.00567188987344	4.37698731941118	1.15884465289293	2.25578520653566	9.41254297797769	10.3795946774057	-1.8198505420045	2.58714985642336	1.48636879128251	-4.49260340240628	1.16037368132437	2.19834659311216	-4.13463391182785	-4.32274709025242	-18.0588051290578	1.15714015464006	1.50782973115215	-14.7608394607391	-7.6337991790873	5.02888878807116	0.272122045454945	-5.3927562265602	-0.19542891481421	1.59183644659507	5.7082809378431	-2.40282675557412	-4.77253228613732	-0.58930879417883	1.64021277998187
35	6.72613147089138	3.66604837699378	2.45204607972781	4.35282928649738	3.58345939924314	1.94551117659802	4.34861714852104	3.17635240426803	3.06510677587635	1	1.08065388935559	2.28418493843027	1.30441504749092	3.79549909087271	6.65073830207804	4.01854532515387	3.79895454436542	3.22217720097083	1	4.82672833181874	6.91719300588812	7	2.33745058244137	2.04242536547884	4.8108694672951	12.0855910970041	-2.42517504110557	2.78667149559873	5.11850060212284	-4.79731807860521	1.64255578888085	2.59967660117639	-1.86748048987773	-3.92416300805741	-16.7151143360886	5.6012768240789	2.31866220015073	-15.4443739682511	-8.83809494952342	1.14104165297133	1.19270561135852	-13.1509525021798	1.91281433775367	1.73934235065905	5.81353347053749	1.11823816531671	-5.6563597127717	7.65900774494263	-1.6112288871365
36	5.19428512253858	4.68771824000606	4.77399046079716	2.79581646198205	1.39527409388454	2.62689986946794	3.16308624776175	4.24555383223979	5.90409365074505	1.20929430845229	4.71976458196553	1.8566249966504	1	2.29534627026004	4.96756467562814	5.96920025702346	4.91769313782921	1	3.24023008838755	2.72559710998275	4.32842667418902	2.77449118330534	4.38026900249074	-0.101057406808098	10.0940505117469	14.0118104288091	-1.38761349149255	0.638432340581131	6.59584367112136	-4.58766851969515	3.63064840445548	2.18061772791345	-1.26625314402644	-3.67945259563473	-17.7652307067374	1.25348864186818	3.67249223137919	-10.7457358808603	-8.2892157455423	2.00451623025279	0.578812888504517	-6.76122657607101	0.387530588208956	1.32833555383438	2.78072054149255	-4.08317187080332	-10.888003256263	-0.562757867665449	-0.943510381109718
37	4.19799180114132	4.17103390220388	5.73841660304258	4.77166486567509	4.03351815497844	1.58633149373331	1.53185544924356	3.32074511475461	4.67487796775092	4.47008511867565	1	1.36950029859845	1.28370771173735	2.19629564825318	1	2.7074237883644	3.98868342954718	5.52866007068184	1	1.89795669833929	5.80166943763572	1.17235116887431	1.63963762631223	3.69892445027209	4.22078840396297	13.7399762273273	3.28384869161278	-1.50826487138515	12.9727182603998	-0.536266000590533	6.22897588745551	4.36620997638338	-6.66673808489253	-1.44586103776341	-14.0968458033862	5.75189494343062	1.78262196139391	-12.6165621844991	-3.67654672678113	0.127047786695057	4.63457876935093	-13.2209464770069	0.272776829084426	2.10128361086351	2.62511735529498	-3.33244661947997	-0.213973793445916	1.56567940756018	-8.88801458641427
38	6.82645292060012	4.8996493065706	1	5.20747201785544	1.05299685020203	1.23800977217187	5.05780986804942	6.1323921080785	5.53541212780711	3.25029972291854	3.2966410038547	3.23799475947313	4.33854738316008	1.72988296026295	3.70802545437915	2.25271873219234	6.61406923261382	6.82931429330738	2.18116823836404	6.44012509319834	5.09428767664496	4.76472648943581	1	4.50387409450729	2.12191845347827	-1.49720625583936	-2.25650386660909	3.60315810594434	9.08526774289363	4.64172512051206	-0.673867050022065	4.11024138998543	11.2729105210802	-1.53855343587145	-2.06209857593277	1.0600390134036	3.56095492333873	-4.58686717501076	-0.377787720205629	1.63738889987321	8.48482833516054	-6.39196522945846	0.690971101162939	4.0473764616448	6.29340302689554	-5.63988586909904	-7.95541330010993	5.55265752355293	-5.98354304705494
39	4.67551686873885	4.27900959767286	3.06479104954523	5.1768309888098	1.75667227981645	4.39137062965453	5.71785291747114	6.49205016320093	4.09640070844611	1.31719615171904	3.03674937168592	2.1346674863956	3.59877179533464	2.63823269374033	2.86860323879878	2.1852452331543	6.22511622882534	2.50855049562058	2.97864339680036	4.79347655769168	7	4.21542099259267	2.22813990485559	5.86420662512907	0.844154716962136	-4.33146911244987	-3.09369950546172	0.205927612719352	8.77208250500832	4.76458867797092	-0.175381868891736	3.59985100885628	9.70320813093835	-3.17634051104512	-3.0365479098918	0.827459417130848	0.335407003069962	-3.82439660209389	0.800652985945692	2.64264989200211	7.33085702573611	-7.4393262570397	-2.51199457047798	4.00835217273175	6.55297819099997	0.323894071957366	-8.61983117476018	5.44443453872463	-8.48394403434695
40	1	5.71147913117338	5.2209526630752	2.30693560623368	3.99194475684749	1.94703914076023	4.54728965437606	4.26283729230796	2.97679287610841	1	2.38928086078407	1	6.74876963113507	1.55514199742075	1.0570264021056	3.62599195390645	3.74902416857275	2.4887204876013	2.3621347600813	2.21425745476625	3.16032016593817	1	2.97960000324791	3.11972001728268	9.39250525503446	9.16754319999056	-1.28315670516817	1.59272795598888	4.69288727695697	-5.49646342295912	0.680686289857769	2.59183205506106	-3.25527742291326	-1.97154948235133	-17.4337193821065	-1.65510551858957	3.27012651285448	-13.212786167852	-7.40001731146951	5.35096645982364	0.0348244407254487	-9.54437805341295	-0.533734743986436	-0.508065535609884	7.94166681666823	1.37641444017046	-1.46546791826741	0.324470867117822	-4.8533567447382
41	5.57428928790457	4.53008630396435	6.09233222428155	1.63577195634393	2.11030987570975	2.85342701408722	3.608734874302	3.00370429812256	2.64853105175177	2.28414024027596	2.0914434668943	3.29407872112004	1	4.66941304588194	3.74593104153918	2.5912715707713	6.44930661024324	6.27355291339386	3.09703880717216	3.22474446571422	5.86095702606791	4.5608134523322	2.25694025491081	-1.8472548312871	9.27217040096112	11.5697988689005	1.71392668556317	0.961175388045078	6.05647256262582	-5.50195257855562	1.55203933171412	7.17590422496705	0.613796628024522	-3.16444774778607	-16.426036691395	3.54898973697782	1.12729994973237	-9.76809212156992	-9.83625697304539	1.86536975996056	2.45517934865619	-6.86500478704045	-1.53309207104043	3.86544933465761	6.26867685333886	1.76919180438635	-4.82012073253794	4.28704392127912	-3.40281652229253
42	3.98608456254957	4.7369003824465	6.21475647314235	6.58420826589642	4.48376384506575	4.37270447688951	3.1002022461795	3.68854649058472	2.36087245059259	3.02899938347462	5.89909251957258	1.56660675393605	6.67357374963551	1.07526570897165	4.91211797331428	4.1883804219137	1.93377748294097	4.86462783057159	2.27577105346519	5.03972317080227	5.67317590396063	2.59547601019855	1.46585911236601	3.95508210515007	5.13477187496703	14.968982659017	3.34093969718082	-1.84929725273888	12.3721500528401	1.06467438817032	6.19843267238294	5.37531400757534	-5.78565250957949	-0.465730577119357	-14.9212964039865	4.98091476610949	2.23002321127661	-10.4625018525044	-4.64948075787538	0.427640976710722	6.6894709561915	-13.1982274004207	-1.10245873884917	5.62634407312132	5.55031123005178	-12.8404078127696	-4.3759250904626	1.77364352103418	-5.90852355523287
43	3.49616528053423	7	4.02781697016003	2.49986573497909	1	1.54554731727853	2.59364711826244	4.68939712287596	2.56348078369759	1.19722596498915	1.77144022971336	3.14220861894702	4.31981260460714	2.58327132519507	4.05732432074595	5.10460901183175	4.86003397363525	6.88272258608855	4.66000011611404	1.76024302647915	6.26323021888403	1.12648716175864	1	1.36431432765076	11.1754919042853	12.8501891706491	-1.13848957171964	0.283450105544242	8.70766768796349	-4.05913120033656	3.83853474462344	1.52313549590783	-2.5794409969565	-4.28769401642505	-17.1645841127343	1.37432146409339	2.10314568387324	-9.57128590090105	-7.00977677463325	4.66763028568353	3.46278522367863	-6.73431257571456	-0.644116452899644	2.80891525753989	3.06206843733991	-6.15628165940145	-3.13130825516194	2.41366827856114	-1.37329647850992
44	5.92639492468141	5.40003510842337	3.58879207096636	3.52226391196645	3.26462421721752	1.43424857995717	1.18639015468364	6.15467927096638	4.41691961511246	2.53524440095669	1.14829319496608	4.67000079744826	4.43985968101422	1	6.28926520038	2.90492768087399	1.68548456201337	1.2129031175642	1	3.6974620494997	2.54553877484584	1.67170233322466	3.89971533417173	1.3167940975916	12.5407800435923	11.1488899597341	-2.37851099366977	1.87516457548766	4.95670724353012	-4.10048056133921	1.21236106631056	4.14474916449927	-1.3746674593471	-4.68390468735934	-17.2015441467597	2.44055363353024	2.87863184370455	-12.1139526370471	-7.23157979940741	2.08547020783622	2.80334794950661	-8.78885951170155	-0.364080543408849	1.0404762481468	4.0107434296607	-5.47663429405208	-10.6863861338374	1.796998390066	-1.16741973548315
45	5.72238990915914	4.64893810184526	5.0083933522179	1	2.19633033401848	4.55442731005342	4.84045163347374	5.4541928035284	1	2.81852091103275	2.5612369410804	1.92644100880986	6.00166809260895	6.26555976523918	1	6.37270321577471	1.77885037771252	3.45146454056246	5.66819973276452	5.99082641350472	2.46318263561453	2.33252443250964	4.90012281822662	7.01361902080446	0.982492904779821	-0.534438547194529	-1.78406307157806	1.94631999636227	9.95466992691285	1.46365108879365	3.96111249143138	5.32907142291653	11.786574844124	-4.70097034927826	-2.26648275904401	4.71165309137014	-3.59450098936707	-4.4139122918481	2.32656698597878	6.93313269108316	2.7562857251495	-5.82029044826505	5.87816760712875	3.80155074576638	6.75373329756975	-2.99038103847844	-3.63355859547054	4.10279232789361	-5.7595241058167
46	6.3115021230466	5.13805457727728	5.17901965128913	1	2.11254193296757	1.81833307782518	6.20558033285952	5.71387969672113	1.69155548041949	3.42331880538921	2.56649194133446	1.3955216596631	5.68355305361025	6.92097926441605	2.02205009874212	5.70553571032818	3.73422657655063	5.24031748848192	2.20356957702751	5.04285527178365	3.4148394076411	4.45393527553128	6.46730066216158	6.79011934532141	-0.644364962531718	-0.0177209798571694	-0.821767466135906	2.65199977201252	10.2181170919809	1.36008844733002	4.1107310363524	5.35166794747358	12.1483386166932	-3.35790329496627	-3.86592392064094	5.29082238930992	-3.24979480204864	-4.84326189077054	1.97832603311084	7.29161488807922	3.06754321594977	-6.26220831391004	6.54631606520026	3.17638694325331	6.05802830875458	-3.50969976267972	-4.48919274047993	4.90881415706651	-0.0934345255307775
47	5.54428261771558	3.10742898734581	4.90370901144488	6.04763610502618	4.45586966126482	3.41536148929666	5.87366389975583	4.79995328305354	4.35755447311614	3.1181357409096	1.46460697063177	1.04512740772644	1	3.79716298632133	1.64317467655254	3.32918740169756	3.4381120242433	6.6295082897461	1	3.59932441675023	4.31849168905321	6.13094919639218	1.10251306319075	4.72755978966187	4.58476137295405	13.9906072584401	3.43476849259176	-1.19840030875064	12.7823624695248	1.95451566809393	7.31775639771955	4.94794945436208	-5.28197627740664	-1.14436866971398	-15.4469760017438	6.71159072838057	0.044161833911033	-10.373802163976	-3.64828129370223	1.14120323164447	5.70808586815166	-13.4170390339097	-0.0863973090343632	5.09419523999259	5.10447176394922	0.101595749056121	-15.1230209304184	3.46729709206524	-4.16122351485066
48	4.84635350192506	4.23724665769074	1.62976059791699	2.75094665955283	1.85297303222555	2.32046640364788	1.7205391376857	2.05618492668779	2.55186512983238	1.61640743534576	2.29380841025871	4.59899492541172	3.37214251178131	2.85620690167839	2.56395208067841	1.69366285152527	3.83511598790884	6.44037686046071	4.98645588549836	5.97047987862497	5.18595437821658	4.4614070891969	2.28296301968764	3.2788207406873	-3.73912283307401	-2.2138750978715	6.6252352560751	0.955611093458729	15.9745096949283	4.40869375773201	-5.7703084211583	6.2725446817059	12.5280275608456	-9.45033732455275	2.62212667473366	7.09479912808243	-1.34357584385292	-5.84162756777469	2.60919257397015	5.48086587708093	9.34802374270169	-7.51046175666807	-2.81465979730897	-0.940976936490822	7.25516844048984	-2.92286815184695	-4.41270481156151	0.515030374730995	-11.046594422916
49	3.1964651321995	2.79772483198441	5.58882563998285	4.96103378090268	4.01363127234176	2.82109812862585	2.93581828509433	3.15059980011386	2.09410441742458	1	3.69016568776362	3.96254225685176	4.74188889525829	2.71593632445634	6.36641903678353	3.2479105595106	1.40772438190067	5.03412786524017	1.55449268341816	4.50345940770167	3.9430181870713	2.42495629236796	1.67789324965798	3.10194395614272	4.54296016958681	14.7436872986957	4.19552897817745	0.370462263212443	14.7155374675943	0.212723427714531	7.35355977075364	4.98254066495944	-6.29383758768718	-1.99669724085151	-15.4533649174523	5.41629459277997	0.67024517665728	-11.0914852594125	-5.83514159049819	1.28281534553376	5.78794585105678	-13.0110179869363	-0.580162299749846	5.11918801832556	4.99363222048129	15.1569332560566	-1.14282051272507	3.40333507170343	-7.23950327999522
50	5.33086835260433	4.53067858227996	4.94740422887115	1.2689271490584	1	3.4063032284454	1.70507006573183	7	5.70821856226556	6.56354064986301	1.46785750277006	1	2.54757592713544	1.64350302674351	1.26634293785482	5.12054306976066	3.03344455622604	3.63037696411156	6.16735614582679	4.51360682163491	2.89590835051663	6.16819667560328	6.5490146231668	3.31905137145602	10.2637536283608	10.8427019750382	3.71197964585983	1.42519207144783	4.57557741930378	-4.42994969409777	0.112924238579251	5.055929452852	-0.0091228113079334	-2.33188444559727	-16.8452792661509	4.43859374098777	2.87213578867441	-11.0978554240299	-7.89507643157237	5.01638601349976	3.16330485216861	-7.01705712733419	-3.74813999856424	3.38846364605404	4.93527969618995	-7.37608590354759	-10.6169265548899	5.98875427706757	-0.504204748187071
51	5.23433976028859	6.09399110625912	1	2.07677456813888	4.94111175056065	3.96236091201404	2.20797354748665	2.6888818363929	1.39640697462171	5.64329398266053	1.06776392083268	6.65181311575938	3.88720053349504	3.25750927371195	7	4.04291935168787	7	5.41679300159024	4.07495005425366	6.90213980070737	3.96310619145809	4.25053132503844	1.8417249288409	-1.12241924836526	9.58116198644356	12.2290171241289	-1.80756092110283	-0.43487986721874	6.0319653889073	-6.64224487838512	2.75254248715916	1.39299884265392	-2.04466193550295	-1.21469617421713	-21.0681922870388	2.65869095819022	4.65868562547774	-19.6853925330502	-6.30335952304828	-0.15081501199984	-0.887407658693363	-10.9549168458769	3.57715515959645	0.629038283764006	4.54298125328037	-2.26270047518522	-5.32626218710771	6.18106908273642	-0.32651058816737
52	4.91031242561325	6.50469525136872	6.66343123964091	3.6477287925472	1.85565621600697	3.38326377151462	1	4.72890389820868	1.39191246784527	2.59679617152185	1.77166457901359	1.52999963274857	4.09993529170741	1.17031170461078	3.14754869985035	2.30310409726759	5.11325492335167	1	1.41846918694884	1.92153123163839	1.86293607262828	7	1.90863718424991	3.13030775328038	9.59767508460179	13.6811739095739	-1.58620239015827	0.814981426138106	3.70673968154858	-3.92125220140299	-0.329855442647357	0.899734444790341	-2.39327529955032	-5.53915137542762	-18.8755709725118	5.53784725060339	2.64577459518447	-11.5258094041135	-9.08336717421257	4.92641596732643	2.84665891462149	-5.51896863678293	-2.84092597787645	-1.03679623482466	8.77093162994944	-5.35943884178835	-1.56818669824567	0.114113294025731	-1.91377836826485
53	4.94417397015707	7	3.79858684549477	2.99878731523628	1.56374912909429	1.57479359185033	2.63531550602169	6.19530709186445	1	6.73363068965867	3.41851334444182	1.70924751576841	7	1.73933046260265	3.33490721660285	4.51179642702101	4.59591971031142	6.52041613208634	3.95931461018208	2.40251381423949	4.72929289937575	2.28832457210152	2.13737352927763	0.38230585995886	11.0503984000653	11.8134774767782	-1.56019140212336	0.207333388779163	7.62189817671054	-3.82079951355816	5.53639493152305	3.98198829722228	-4.35529315318404	-3.11526071588424	-16.6734388621167	2.41692013602674	3.38997575346097	-9.55527643782894	-8.29024618641212	3.0072399923715	2.53024322861958	-4.60315204102295	1.85984027859176	1.74457188010917	-6.02601005457668	-7.5530447186399	-11.9418650844598	3.9546161697667	-0.0764219641703902
54	3.03074158619899	3.41871014623124	3.82489688617818	4.82501102559044	1	1.49437540120192	5.82111649258287	3.67234493941309	1	1	7	4.03720903806738	6.41587827500141	5.90710671541264	4.82329115431094	5.03228855445174	3.62172216560589	2.165556351668	1.204706733274	1	3.68057152968571	1.93954165864046	1.30268830833555	3.38951034658418	-0.330388903986899	-0.0264487361379504	-0.141424335837069	0.645950820742418	10.102775626688	4.7419327973539	5.45340581617607	6.94803372647361	7.8028814677818	-8.39145539872453	-4.34154982973518	4.02865819845607	3.86827498365697	-5.27104902419081	-1.88654522815711	5.9781526930131	7.21244811500017	-6.95207366278471	-1.49743226419826	-1.70967863916205	2.43387885990854	-7.70447251338442	-1.36286333574633	2.1053002514222	-1.67099898478551
55	1	4.25004637827521	1.40216688844437	6.28318876647714	3.42145124417672	1.50437209180324	1	5.41511221691357	1.47114821930073	3.87389876444877	2.665207503384	1	3.67786825703135	2.1363264451496	1	1	1.89459767707687	2.06248661969877	1	4.24613799261398	5.00332044123357	4.65308089144681	5.74604895820597	0.783110533009558	1.14065829004717	-0.746140520678565	-1.08772533058326	1.58351637723217	9.51905016056695	4.89984890677779	5.54151847970655	8.35265879091406	9.92992784932798	-6.35905072770986	-3.77266197562582	2.8668132918435	2.32095003276417	-0.120726793404682	-0.783348063863451	5.76194263941902	0.989154618686307	-6.7441336730064	-0.204914071381951	-2.89750277316968	5.77203379496847	-8.12140918302835	0.490643332089317	1.74472909195208	2.62492909881344
56	4.32439288085087	5.26457875563927	3.55633537864241	2.2789332050996	1	1.30624645308403	3.27711576071835	7	1.28764427021081	4.72623999304472	4.7036338450894	1.76183414373477	2.10573919724635	2.41311197304523	4.5887527236845	4.99564078891229	3.67147801410714	5.54671111885068	3.86496075791504	4.43911225466144	6.55133874091916	2.20541058224464	2.01948338871862	0.353948254149926	9.43048410517582	11.8997491665069	-3.07445207660077	-0.620032166848632	6.34800365955663	-2.92113130724404	2.56610212929372	0.52757680546199	-2.25364833900866	-6.07080241725696	-16.7857174628102	0.473856567680829	4.44686890258057	-10.6617753310653	-7.59537517769328	4.62112186118913	2.24811746246655	-6.41687617969478	-0.384994104686773	-1.24468218122825	1.34870074370671	-1.92216857435331	-3.4829098499535	6.52799667933265	-11.8776275093821
57	6.47514273355843	5.04512702769965	6.8266869684054	2.9092412153066	4.33189527389705	1.76672700934964	4.87022799140931	5.61088249923456	5.06722963946552	4.79669489863947	2.33602296336082	1	4.24405206239955	1.26013312488343	2.81913326998085	1.83575096404505	2.43765693569397	1.38810047923073	2.56204121048284	3.85915043069744	2.40171239165664	1.184239874046	2.97557861960563	3.29315211668181	9.60251392549961	10.1425777870813	2.79408837990705	1.22305003802757	3.01081897371007	-4.16797370477421	1.90996822631006	4.04202110000343	-1.37486891419486	-0.951837666153207	-19.4128603468969	4.48058635154931	1.6752131358606	-12.1562196241463	-7.77286751543789	1.92235025044531	1.57535393028046	-5.76717552713572	-2.86083293648244	3.42022806801828	4.48845487324235	-10.4858759749755	2.41081079940721	2.41504513467898	-6.29600222756805
58	6.09335945308932	3.30408656702192	4.82290847637953	1	1.48131615465699	1.18086223722111	1.14293056580139	4.89862786242964	2.6422390221408	5.73744150076514	1.75028542615394	1.05259180289577	3.2659502054464	2.84518229264429	7	3.49452651701393	2.98900764957465	1.41986307413629	1.53885639420767	2.36686531073589	6.82672530553152	6.64271581248982	3.10537642234736	5.65558020063913	-0.645714709864511	-1.00077836943803	0.745101965691758	2.57640745563999	9.09631877869339	1.48798474083905	3.29446932623543	4.40752968130797	11.5689123523992	-4.04240525515664	-1.92106330981646	4.13925998706621	-3.70021654214269	-2.88723577144392	2.39867856751177	7.67947133571999	3.16818157184447	-7.23162241023691	4.67672432939963	2.1902094465232	6.51899606316165	-6.93881412502607	-4.19825877164983	3.68606349361986	-4.26448189310424
59	6.46840202006025	6.16592448738305	4.36310994048527	3.36531443895382	3.91788253477679	2.62000318817589	2.6898669051508	6.91734870024649	1.91683450841932	1	2.35137677567901	5.16428182161756	7	1.63955558691788	7	3.32988291200864	1	1.84145109577096	2.81229240980757	6.68789993608163	4.54420830457932	4.06381588092241	3.82700621905504	-0.505750151805441	12.9106803463439	11.1951939992766	-2.36484323289318	1.67881416220967	5.5300127772032	-3.55783288647647	1.47042837423634	4.39097663618082	-1.45325385713995	-3.34797500916719	-18.5274022449812	1.44312033926712	1.12772512498869	-11.1492447541588	-6.43231082479866	3.64321364258055	1.54029007929777	-8.99401099522587	-1.00597681593664	2.5486129131959	5.80475664724893	-3.77693829625566	-8.34144095387455	2.53754726742827	-0.889477849861636
60	6.27816778728043	6.20681182469816	3.41550934452421	2.5701822335518	1.40045745507719	2.15677123765027	1.38236173041173	4.17393672341693	1.09076023010434	7	5.30804946925773	4.26020740075257	3.73281882148325	1.20325143594105	3.84505484073142	1.18909911882953	4.84779749454752	3.97850118021312	4.6105749341008	3.53888253717549	4.15678831712797	1.48550089881719	1	6.16931456180667	3.0580270995443	-3.56087846045839	-2.7731270371851	1.80117267841656	11.6159521715288	5.14265343479436	0.431824643891429	4.10083930890332	10.1591199656324	0.103947023512617	-2.97977163186183	1.13685140829384	3.46718170165247	-3.84032872523179	1.26391490951313	2.0998860608024	6.7013931315697	-7.56950991992994	-1.28830220310532	0.135809015042346	4.1613859664913	-4.81554299924085	-11.1918480892065	7.05269424257287	-2.2226641023444
61	7	6.19023402394648	5.69159484199862	2.91256758153628	2.11770174264788	2.06947485851496	1.04588261622747	4.33779998942691	1	2.69309691267366	1.30337032474146	5.562331429039	7	1.05582461603319	2.92242589639175	1	1.49770604450365	1.93539213172424	1	5.20324377720178	4.01255905639717	2.52790347138061	2.63129193794595	1.8275094544164	9.56145791941294	9.44351945389755	-1.27960052709781	3.20601946611239	3.70547253445271	-3.46412854918086	1.67376775349765	1.45203579740894	-3.45600009122562	-3.82357908246804	-17.784468654494	1.54095118227609	1.32289285263795	-13.9856940282558	-7.34577891304485	4.94473813774154	-0.0938204401024143	-5.53890902909965	0.0311101383750221	0.696605938943572	2.88494484357481	-3.61531800514832	-3.83794031618941	3.19253520188216	-2.61586645564364
62	6.44762981138048	6.58407119409556	2.41756555452537	3.85296178316325	1	1	1.62627523356947	3.96051537527463	1.39130630405628	1	5.10304154174745	3.88350837228601	3.31524512481107	1	4.87762525908678	5.83368068208293	4.50775519374138	3.91655294628688	5.33398901516937	1	5.36292177524179	1.87645447241094	2.38640607804289	5.59322297066173	2.26034223168957	-3.06903258465915	-2.30212792868244	2.57653681183613	10.6822586516924	5.56707368292273	0.0450165890073685	4.46357639621111	11.1518325241773	-0.86403570177792	-3.25728886353937	1.33279239530068	3.55311598815348	-3.73034504697423	1.44051981071675	1.9744220282247	7.26483523723372	-6.87702772439193	-2.2424792460751	3.21394404315326	8.24702993470572	1.432057826224	-1.78919909876166	7.41813127618874	-0.686407929489748
63	4.99815884638021	5.98237227725013	4.93775594654585	3.02795703398219	1.89661926924302	1.0331368256833	2.13369839331231	6.82908350526092	1.76294544585824	7	4.90721638075353	1.65870600539431	6.61020432877031	1.48320338043662	3.29346781672407	4.26175291566462	3.76012481112214	2.97956996587957	4.95789849091434	3.11692687761379	5.17062780203381	2.52223964648083	1.02269493110903	0.383193077138033	10.3266339989709	12.8297842753232	-1.5701722139046	-0.387672090999938	8.82951283782279	-3.48403886541214	5.69007315148797	3.17169278589258	-4.68149939280295	-3.57905187458344	-16.3722822451648	2.74723068817362	2.90432717317295	-9.80553995150693	-8.26512234862191	3.3989483722955	2.20680164059268	-5.93401456887332	1.47634715516173	-0.413885677407304	-5.8517740659304	-1.45641245460882	-10.7978775969579	3.73384567007124	-1.33763539922063
64	1.89653057721911	6.46826587766988	1.07825614976181	5.11307216490665	1.7385404291639	6.43560917262831	1.2808566840716	4.79346326578469	3.2354840348569	3.01119494659606	2.18248247188952	4.77728786406162	5.91875664605945	1.70105856013834	6.37366414180238	1	5.29253737245412	1	4.360251002378	4.8861723527839	2.82497610068379	1.08425241224675	5.25655831554004	0.385049040532468	2.76009669029298	-0.895614421415203	-1.56409373502409	-0.588169316477551	11.443874584607	4.6912775067061	3.98380064719611	4.15390403143591	10.0151605367457	-6.16716121917983	-5.16000384827709	8.46521471268599	-0.171537229673018	-2.71468359690825	0.709906911483256	4.8016484168504	5.95752373269638	-7.19240564546064	-0.475222692766875	1.2100130472284	6.53243108562936	-5.25467078200765	-0.514095935316835	3.10438302957933	-9.2100585145631
65	5.71149783530821	6.19212765291605	5.4825447646464	1	2.18972762898774	3.86764321938114	5.33990394443661	5.82713956995557	1	4.05735672969657	2.85223099422518	1	6.48072979696902	7	4.27089109147772	1.33078416598311	2.24151908767518	5.23280712392604	2.18901609925687	6.30159084743821	3.29947187655964	4.67510274647476	5.90991221635086	6.89334777824555	-0.177802131723801	0.656404459880768	-1.49390443867349	2.35829486616619	9.08305021240662	0.545909824401738	3.10356194849681	5.58509112331103	12.5108768024252	-3.69695348073836	-2.05340231069516	4.8203349213487	-4.01846286510892	-4.4024581062024	2.8575018002654	7.21315027840579	2.58357865197918	-7.46079565945008	5.32086367325672	0.81140177646047	5.53570116596572	-3.19042394784363	-3.59121436762314	4.76948396315564	-4.93443435268597
66	3.81963137618687	5.19414164858146	3.10332300700999	3.72284464096517	2.12277906394387	2.8599832466859	1.61759755935719	4.81255549802157	5.86825371504302	1.12364220643687	5.69657192352043	1.24396283656892	1.25360826647984	1.96131806805316	3.61619227100812	6.01330542326377	4.75550695474945	1.69894286854827	5.98860162697112	4.22953497590711	4.18185831161338	3.54271646676951	5.34273869185649	-0.0565187186940177	9.53799182115586	13.1741054732262	-1.93030537585831	0.00659425661709639	6.65577545225531	-4.32301239615321	4.32383043367392	2.88600963678598	-0.373188789177232	-4.61495385883812	-17.5034227555042	0.938363764417761	3.49809018797752	-10.5765094806923	-7.50208169562115	2.1234292219477	0.542366341049064	-6.04916450629497	1.57287579342429	-1.74571786437996	4.58390370969757	-3.79735834230893	-0.317811124958142	-0.722601514029437	-0.413712082559539
67	4.68153933604031	3.16031428800454	1	1	3.75339311836723	3.91544424505598	3.4556138674706	7	3.29971131298397	3.79548953168438	2.94154489620547	3.12021113435489	4.82980332515669	2.23245074407271	4.15940543138241	3.17932905556887	1.81521608699739	6.93933225715411	3.26492692382181	3.44861999302177	1.16631499854619	4.50430155888535	2.5306379530731	4.03994579398422	-1.06125325042965	0.0670695906067077	-3.7462725444376	2.13256131832697	11.3649499522933	2.88094963053972	2.83937723752969	6.12526533469326	8.2418261010649	-2.60982448908409	0.794597050289676	2.24330372803388	-0.224127691128224	-3.29911072513692	4.41897121417447	3.44803591342383	7.58679690147632	-5.14410926566338	-5.32121082189007	0.985132837705181	2.92260764997371	0.397680895783478	-2.57834696151161	2.96094995178281	3.3667909059169
68	2.1154314637843	2.56446556327153	4.63989134201632	5.1487421742037	1	2.35460564571885	6.00897062226707	2.70429553550829	5.89009679612289	1.08691848691011	2.2432315145776	1	4.41259736997996	5.17528934324248	4.40602181476264	1.30677871593128	3.32983618288092	1	3.38340374533399	3.0903428016858	4.6301304280158	3.66768180275452	1	3.84627061824696	0.612580282229259	-0.106079169955995	-0.927061882133743	0.0684491059366029	10.948671633622	5.22969944439072	4.83617041252718	7.13818192369202	7.27503837957339	-8.28196749380963	-3.70603602036245	4.75509093315449	1.77018776283756	-3.9250458113311	-0.954959753422444	7.30913547139452	4.92184605051799	-7.76774579672214	-1.24009829894974	1.74205306915655	3.2131950528452	-2.00832523530183	-3.87832749845226	3.26996157222257	-0.855544595939429
69	4.76147037629643	2.79041409721006	1	1	5.03632205376338	1.19507295322785	5.59840828469443	4.60417936755482	3.52094355067059	1.16374534378031	2.36720981683253	1.81596091663983	5.3345947978129	3.73511703962548	4.80694425263585	1	1	6.52420107593985	3.15272092024406	3.90387043476663	3.59443673278592	5.44822945662159	2.1288339220262	4.1667671242594	-0.215390376449725	-0.468766374824263	-4.91105365347123	3.17157634635574	10.1417823954157	1.51058401569318	2.24495979501721	4.77191727015067	8.73318319300581	-3.4423772110683	0.6487218448808	3.22525804966165	1.3890012116676	-3.09992918319813	4.57296333550113	4.72035882829548	7.62345317104631	-4.99018843442918	-5.53901010223542	0.392463023223037	4.39661959405495	1.75616213549012	-2.53753260079978	6.39038057400284	-1.17998901717504
70	4.64177588425265	3.32593941677556	5.02147258599801	3.00601579178657	2.4114209291184	3.00650054500468	3.87196953841312	4.69543330635079	4.24358895987711	5.9125604607417	3.30585375277571	2.96940495566182	6.76487128835137	1.89535941192668	2.03138499363212	6.11327492517644	5.72355460694776	5.11999960529632	3.86171154954179	6.38808910556971	5.10612640681292	2.11231182671269	1.82444662891786	-1.15033527870063	9.28780588342242	14.1055659240102	4.800468017918	1.74210425985742	3.07871198947951	-4.5463355900249	1.34306908825037	5.01540564032789	0.16426975296901	-3.31141976561677	-18.3044335573516	4.39109111343636	1.29738185812681	-10.7744163116488	-8.69372695978226	2.6410068864023	2.09019964241854	-6.55971263222009	-2.19430388095195	-0.412471534214556	-6.00191310111525	-7.34062147352738	-5.71748713079085	4.29852381946186	-0.712110067667746
71	3.52442392003343	3.69355952941068	1.89561552347423	1.26148395996667	3.40219421146956	4.50106481527829	6.04919744229896	7	2.34288515305456	2.68881747491709	4.1685559631782	1.52403778606304	4.60609257750544	7	3.70612784764939	1	2.98978933158295	6.82525896400053	3.02555764369186	6.114846257131	6.28231996586969	5.8354713672185	4.42654383830855	2.75419525684988	-1.27722033575502	0.148223681341091	-4.15615872206458	1.98818369601148	10.7507126550726	3.24166184578872	3.07292094327428	6.61641979061347	7.11900502048964	-2.01700555673526	-0.678281049589743	2.37520326102406	2.32494929061858	-3.53912893569852	4.28166164312825	5.4996675622087	5.78068247620721	-4.59586458179295	-6.26034891978168	4.04675674796146	5.93034249201804	-0.0809576275927104	-11.9761096792939	5.84793925991178	-10.150229427107
72	6.86809860791711	7	4.90767942550738	5.57494426458471	7	2.58566251512475	3.15449978743584	3.58883007640535	4.23496660769398	3.1352176445691	2.76452561142806	2.38434162409378	1.18919541842536	2.92538047927859	5.0456229599818	5.10453078153847	1	5.46038426364373	1	6.5002098222693	3.48225808571537	4.76417706277325	3.50279971528764	2.96807443790618	3.97003786808335	-0.672847586829986	4.08548596573184	5.42715600122993	16.2003846211919	-1.2532332070285	-2.68508450363387	6.1293785840185	15.1126028439314	-0.420416950582023	-1.92553800716043	3.89152251840207	-2.4209079875985	4.04752456551527	10.0526033891109	5.78895599239987	5.68731825275501	-10.2923870872487	0.358177815883619	2.91255042562474	8.13187976289298	-0.879223800261427	-3.63437929307159	2.89158553166046	-7.30324416608231
73	4.64286089136455	6.09811639816678	2.85770646402115	4.73602142083894	6.27434514735218	2.28501766249091	1.59304663584564	3.48370300261068	5.76288473815736	2.76830726211778	1.99683928224339	2.75905017781393	4.95893324093394	1.21266547769283	4.6916728117235	5.88205347358185	3.02854974098251	1.20512130359606	3.09033235914565	4.1768581556846	2.74973924390484	4.53487649485658	1.03534481324342	5.09996038869472	5.00214680927624	-1.99857619558109	5.34450407231889	5.76043936337624	16.0248547953551	1.71876269682307	-3.51307556837276	3.53458767809162	15.4343708369771	-0.890623187598897	-4.79966880838324	2.52510396415942	-0.327735921663383	0.607108317772986	7.31218684453755	6.91559901430071	0.285381784777787	-11.2597331832213	-1.66933534555875	0.541052552478414	5.80843503464104	-2.31947626148679	-7.03649166026544	1.93486264605854	-10.2685722438572
74	2.63515687112739	1.97212666917861	2.94909562300708	5.53978338935896	1	1.47839662524332	1.84321061593744	4.91887721039541	1.44937301732749	1.33631909522252	6.78231462570211	1.38212267561186	4.04794310632765	5.76847614389073	3.39729506792968	4.70574124697918	4.77362273593563	4.06869107676221	1.33017241717397	1	6.29711453530077	1.3431283247999	1.24893734652162	2.95922718562927	-1.08933984263005	-0.840207889932645	-0.459683770457151	-0.609891974797042	10.1974024723791	5.59145082707	4.7905001339565	6.73144046763905	7.51275728640863	-8.258639041974	-4.84661988511574	3.07462616882201	2.39826068506027	-5.28087003190792	-0.430145448158114	5.22198517729672	5.21761009379016	-7.02434545157199	-1.38972878167264	-0.849113942149915	2.13644951986855	-9.14748807188548	-0.621749427867452	2.85987284465728	-1.74218317887921
75	3.59236027737231	7	2.54603895578152	4.87179744691038	4.71384114517343	2.12841648485117	6.90873657700869	5.0857033270009	4.22450411168524	1.37945763021118	1.6509376406808	5.29928549663565	4.85883839228252	2.49676417177279	5.25090777732187	2.29152107689448	4.24493658279979	6.65405050024773	1.44638209211591	1	3.39692975951249	1.30846117355707	1.16006758291983	3.0475317002992	2.35902098768348	0.457517115511501	-0.990108455054696	3.02451444237392	8.90446676390807	7.42602500783212	1.61293661389926	5.4616292302344	11.5724806967358	-4.58462779147113	-5.53363465138355	8.07324429137766	0.617724125451984	-0.839709296570757	4.24936535193621	3.03400491843903	9.25706172438924	-9.32404919126175	-0.321822124854388	2.18070918644716	6.67144301101249	-4.46068042111317	0.961940136012409	9.44580560818405	3.70963653349474
76	4.91705592098127	6.59974487958743	3.10982436537799	3.85636297132774	1.67733322672835	1	5.30374350296064	4.09710925787283	1.19856692563104	2.71430526079831	5.90503546136138	2.35223766731962	5.50611577531511	1.90120624281193	5.02001325677054	5.97895769583496	5.25864735365289	3.60071523430796	4.85647511470035	2.91243086872605	6.48195051152191	2.6179616650884	1.9421356541253	0.580314996928022	11.4883548619712	13.0244746768751	-1.72300679677316	-0.394175545334292	8.70016303775796	-2.8750040656101	5.96976612231722	3.67915160832349	-4.16239831009094	-2.02872325947766	-16.5666437724245	3.54688885586371	3.48624351703288	-10.0966702145001	-7.73214895130775	2.64272042575409	1.3730987129399	-5.4419396822821	1.67464149189304	1.45965162075434	-6.23214902796904	-1.96431110047146	-12.4148166092381	3.6900085905121	0.272447733453921
77	5.56106244182689	4.72132850711982	5.09385651937846	1.72370635556709	1.02237506189611	4.37587404369361	3.72281904678303	6.06208634667584	1.16561615342414	6.90340310451254	1.42841496385083	3.29075423546812	1.02365746824446	1.29824627638892	2.41995319764544	1	2.18239275203963	5.17212882261995	1.59741166093963	2.92612281385903	1	6.39588969930825	3.95022850217746	6.56496839132905	0.355220314342131	1.45999423288343	-2.75356569466993	3.89447411865317	7.96182132314324	1.81962133194079	1.79918265614383	5.78260020556807	13.430319868719	-5.88529719130326	-3.51845862065044	7.0094686494698	-4.79490402666747	-2.56759034863323	4.08036089963837	6.53598570774501	2.25074491206012	-5.19255226597551	4.71415308659101	6.75398290380611	4.50889184378441	-0.874819572867629	-4.16207431199006	7.90368029439336	-0.0301182586016719
78	1.77005443297614	1.47210214026483	1	3.07011445051298	3.70525604890725	5.91380657438857	3.07970013492815	7	7	5.72634571238375	1.66110649543405	4.06401326530142	4.45622595782069	3.83393910094735	2.16494471897478	1	3.26969205707975	4.24390219299566	1.95420868456568	4.63064214526452	6.43700690068519	7	1.55733446288138	5.11695746022276	-1.44228975185153	-1.66306394472503	-2.84152392067246	3.19688703045874	12.8331044723993	4.07029957782757	3.28626143214649	7.06263490232233	6.67820877767026	-4.36018466851214	-0.64005076714614	6.94629265102122	2.53633923240231	-1.07814278232844	-2.02657690826663	5.07549451532541	10.2385137158945	-3.8707694199029	-3.36734710325295	4.81615424390793	10.4992095588232	-2.82185229654905	-1.561722946456	2.86628064188386	2.38651618335569
79	4.9685839330335	7	6.64962721913532	5.32295845006493	7	3.29814807424446	4.76130330273226	6.99009382791022	3.25319546199623	2.47016117385301	3.21168736239818	2.95652398338961	6.03260314306626	1.53269730158183	5.8838905815137	1.38897818994352	2.50688036315552	1.98960335204993	1.0022957115249	1.17935783583528	3.41659375986207	5.56659680279994	1.02464623835903	4.31047861372799	3.84545473377704	-2.3580437066122	5.30562900554527	7.20810134288006	16.3528358867017	1.48069456974341	-3.51538497605728	4.20507460752486	15.355895229839	-0.722237170336012	-5.60643456310324	1.8096809014462	1.16693627304157	0.558423406437005	6.4594005735718	7.45114683050081	2.1969029232746	-10.7725975333568	-1.98081614384976	0.503589203615144	3.23940208472952	-4.32016293278215	-4.79746144218835	1.9789737748841	-2.76763162848975
80	4.5366063133438	4.44264239481328	3.41903167289887	3.49804208639507	1.26474948978331	2.67167958593466	2.1946320417031	1	5.90398062434874	1.36643189079832	5.81037291410793	1	1.33107792371485	3.10279566889412	3.26129947611187	4.1950942165047	6.20294350033777	1.55108137748869	5.57892700519459	5.20649804989428	4.03668623006672	3.50198356942818	4.37710948930188	-1.15156651750729	8.56672165669604	14.0706817388428	-0.930527227886182	-0.208334100695997	6.55632933186424	-5.11414591864979	3.48786232567975	2.17705664701774	-0.285776234436558	-3.77141837082674	-17.2316523953792	1.316166227418	4.58936282566061	-10.6595975590994	-7.62301204553764	1.40281616987391	1.19915356995873	-6.3957176830819	0.109947360802384	-2.00684513525629	3.11662892070757	-5.04689294213467	-10.320532638057	-0.496036672224415	-2.80471392743775
81	1.89694635485885	3.27644042963196	4.19480895208536	5.23969541526837	1.6832358299691	3.51009729658408	5.89450815048885	1	4.38996960192765	1.33271933396771	1.3290270039335	1	6.19355512401817	2.5704679692146	3.95888794540172	4.70342295562102	2.33344173601056	1	4.52339170741276	3.41218256994745	1.294038106672	2.88344432422774	2.71893140809024	3.36120584475352	0.0678956410377062	-0.676725694980972	-1.19966646938288	0.748667159039151	10.7519698463103	5.24257972031789	4.69711199833533	6.83474984313663	7.94329145231902	-8.62225557139639	-5.06175338017353	3.64682808268543	2.81612421630204	-3.76347881747804	-1.62830855807659	8.13674767516911	5.8685195401941	-6.84665601614204	-0.790553106828246	4.98989402290553	4.83872687335986	-1.83147639570358	-4.53991759089239	2.66468517364531	-0.308627855883423
82	2.78617476675064	7	3.16961649740305	4.18206934764614	4.51533185338173	1.18761322236177	2.11512969051991	5.292776933668	1.82607072739332	1.0267836434461	3.88493879940653	5.04462043141953	4.43765562221539	2.03109505961956	4.73598008463591	4.00274967601054	4.98272778755902	5.63287614608099	1	3.78617774780534	3.05083089783532	4.961136801732	1	4.99183748713103	1.97210546365944	0.0878129263511442	-0.513717246191459	1.92721865422726	8.75420810864478	7.33690742767333	2.80880279670929	5.06347599690766	10.5960030216118	-4.36871670032396	-7.21727980823434	7.19480163942555	0.324506244725065	-1.15769659465257	2.97853048202143	3.06505114099661	9.60457957633723	-8.9515878581985	0.449203931047107	1.80193102243671	6.59502974905838	-5.10552242417332	1.96811583382881	9.18200237079349	4.36222275794811
83	5.43321741822713	4.13340112408708	3.52369879745094	1.77611587015903	1.76148937828351	3.79295838259168	1.65646659387789	5.81382175982383	3.01349799769492	1.14282828849494	1.79206791669199	2.59122696358943	7	1.44049933432615	3.94920874922383	2.70741470620054	4.83822391050024	1	4.34486462859766	5.3540730696347	4.460819552707	1.93324374162121	1.47812314119368	-1.6896270956066	8.6086805335972	13.1571761589037	-1.99821215290209	0.754438407685931	5.93815321984311	-4.67621090199646	3.43728863363875	2.67695047410211	-2.42530690832082	-3.92080500296899	-17.0566399841251	0.91724193086438	4.33951803871241	-10.9695460395306	-8.5977555703451	1.7534835284862	0.752927861140819	-5.62359656408427	1.21937904814289	0.475266132087603	2.41815495342281	-5.43977792132035	-0.897757256467114	0.693840369021992	-1.53096802880615
84	2.63082315404852	5.22352295679101	6.32012655909744	3.33936247903737	4.56689178760179	1	2.49954989010311	5.26121592264941	4.170610315514	2.79879461260266	1.27371677400007	5.95348158951665	3.56725409895397	2.53720562804842	4.17920961748486	1	5.72460410565401	6.34460068521915	6.95211139542097	6.54559729024181	1.1343514306197	4.31046196281781	5.71724586451592	-2.4989460797537	5.47663064459064	9.35699365412935	3.78558185162963	5.2996261346371	12.1264649347129	-5.47293896489008	-0.666318801968616	4.81296936302528	-4.30603591057592	-4.40734776808345	-14.9124498842361	3.55391960971026	3.77363219606536	-10.6333417780998	-8.12504424334345	0.848519290111962	4.04414979394909	-11.4395898286482	-3.22855889818403	3.91526646648799	4.43204976052406	12.1352356299602	-9.06288465724371	3.61888567084471	-0.928824239178963
85	4.03575280364175	4.78905054191932	3.01585576574072	1.90964052023905	1	2.55093059755259	2.94623615911087	6.85578374838119	2.829640831748	1	4.98312710329599	4.23731689257358	2.69780063899626	2.33995306634119	5.26669281848919	5.17743414706289	5.15547632983617	5.25879511777204	1	3.41283695122922	3.40002491116067	1	1.81344918879841	0.240158995911554	10.052514450892	12.2340727495919	-4.3964895467543	-1.76348065251449	6.73540417017562	-3.19890860264571	2.32778959443553	0.809387439183035	-2.09203360012364	-6.03477282020293	-17.7386086517867	1.73696121492383	4.42826261641455	-11.6023507259977	-6.67188188008471	4.27149087481136	2.63935407670205	-6.02013552047042	0.131892249605442	-1.80821174992856	5.27920583829427	0.91873737027362	-3.6457693195224	5.50018090195399	-12.162222887268
86	5.992169800503	6.77886696125061	6.24793863954076	5.40410583864767	1	1.85574858005177	3.91349230967132	4.86636716677767	4.75570323523984	1.73096117372634	2.39202814264282	3.67685070799997	7	1.73330554219529	5.38564218976528	1.53168668625097	2.85364427068889	3.49585082153389	3.26491509024073	7	4.16083879924564	4.29362145256619	2.21765803690284	1.64552333706548	-1.7227025945096	-0.360063968414948	0.995535240746102	2.09137642544733	11.6115405916895	3.53684832344347	5.12998544170028	6.09139804565405	7.3742737526929	-6.80235890776628	-5.13518445789776	5.44702211644043	3.13436949886593	-1.45037406946317	1.43354486116641	6.49128450102599	6.4471513572629	-4.97398323456976	-1.6834698052298	-0.455991010718997	4.4405761062952	-6.95443264753827	-12.1392536947201	4.30114618017296	3.98215713210555
87	5.51325933798433	7	4.06957979376373	1.24646092087814	7	3.96380052386927	3.93726171232363	7	3.59254828923717	2.99926035737538	1.33369085354551	1	2.77341930395821	3.48785392395446	1.33160797367467	1	2.16376715167745	2.57020930003039	4.86784934840577	6.40085899784988	2.01357208853503	6.32607640464556	2.61379441377388	3.50577199773223	4.43916510717955	-0.149745763816085	4.47632049704504	7.10426478389679	18.0459732965512	-0.385480693385795	-5.82862928190587	7.50623817742946	16.9017479363346	-0.565380577999262	-3.78705774349294	3.6324058035395	-0.968504986952175	2.96031127309985	8.49336869073021	4.31651104786262	4.70680153012147	-10.9532528299327	-1.65309112449617	-1.70646011913566	10.2433068943896	-0.412902833467167	-5.9994851930071	6.20543522422207	0.718286535179572
88	3.66151019517313	4.99569124599985	6.10315751649499	1.98554955860761	2.32107651777794	2.8767953950928	4.84612710825594	3.92941196895203	4.69503782873092	1	2.82781063358538	2.32285377240176	4.82666254606104	1.15526050678817	1.87059281467919	5.6345714659147	3.41538112438794	4.67030954100151	4.51756319134985	1.89500779965031	5.02186816270836	1.15856469698423	1.29168626483484	-1.21974439858526	8.76454536210018	13.0347158357254	3.80212345883163	1.68381022988642	3.93548545875336	-4.75576050927275	0.597489275473577	6.43831029900372	-0.471507594759308	-3.90480481924506	-17.6200040308647	3.71696495009398	1.06871745411132	-10.2098127767604	-9.11985084382829	1.35061274232864	2.66506023611148	-6.64160228608551	-1.41748698891508	0.570123467417036	-5.70724421499034	-5.54746126538682	-11.7239942455178	3.85315476868598	-0.888095152938632
89	4.14473849477785	1.15577900673992	2.35761782983917	3.69300839385633	3.2146497082661	1.27897033888371	1.9943149176872	7	1.60515545582184	1.99256974208176	3.26840432911535	1	2.28599909304236	4.77115247037331	7	2.19526730998833	4.40914288057003	2.80003740351708	1.52895913205327	6.0244471115248	6.49949711136655	2.9640043299225	2.18013461969304	4.66552884815376	0.779036887483725	-2.13365758613608	0.972971315625991	5.51544984294008	-12.1635843815064	1.01879145104992	0.323277592181595	2.36804803062132	5.01542912476114	-13.1616285412075	12.7562678469526	5.18128488685691	10.1081161173301	-9.3981805825694	-7.81296250587082	4.23265422444708	-4.69790950843404	15.5645885929372	2.57301575246451	2.86086633236613	5.38203039731608	-6.28777767852336	-1.6730838979529	1.84712694777948	0.449844280877158
90	5.58740670869806	1.26422217583436	2.34183436332453	5.44874876405807	3.49979638240941	3.39701181500529	4.96639274478198	4.11995461941623	4.0270719594002	4.60050179362525	4.42028664400171	1.73983212214023	1.53529186309925	3.0034680960938	2.66582645564038	2.87719365445779	1	3.67058324258387	1.66302745941271	3.9344928044871	2.49130513304547	1.50067783428916	3.96105546393455	5.00260501470043	0.0513068796863241	-0.432945978836687	3.68303313521402	4.40241690811724	-11.5982528040282	4.42041215568351	1.53217204355246	3.96934959816251	2.94510878444791	-11.6767123982874	13.9203276610405	2.22438324211907	9.08566507899124	-8.03751972853945	-7.26473978228283	3.94281137313467	-2.0224316340898	15.3580846675321	2.57720438298788	3.29487245756829	3.96173917156013	-3.72428958307805	-4.09580705760716	3.16347430035326	1.61089888554208
91	4.53278265828223	4.14876156478885	2.44496681601508	3.23784603163616	3.67195809416911	1.50657650877081	1	6.97098195793079	1.94565349804526	3.02013190886094	1	1.90467574290458	3.45049488517438	1.14094528183728	3.36810835138957	1.53391687998142	4.74539533732753	2.30276030598908	2.81665963386539	3.4019156118779	4.04481152651829	1	4.20978538833497	-0.342437824711885	4.46080502226827	1.27248922674185	0.162275915975434	5.40914881850756	-9.04009177805309	3.87114411977595	-0.611606715787946	4.20528205190836	-3.11176619221403	-13.7594148598194	13.8449582099215	2.52054903027739	5.49338734533333	-8.26070524284824	-5.66881293012644	4.1701053401634	-12.023814387684	14.6988314228706	-0.508501070849249	0.60518948606787	5.45639114313194	-6.97515218830365	2.50619944981134	1.2622003461081	-0.407082487702524
92	4.01251070976349	2.46037420308649	1.467238149729	2.37397421144928	7	2.79218887828318	1.85439285175067	4.08467471146873	1.10626956413038	1.65146037658904	3.01660102618322	3.84395818434715	4.5141814089019	1	4.92589900630117	2.57817826343885	1.87023797739602	1	1.88060647969742	2.93014000005131	1.24442195541488	2.07445343880148	2.75282945321603	-0.836401080282055	1.90854688318537	-0.500334214467769	-0.40405857666041	4.75709969142526	-9.13668372470987	3.48230499670046	-3.47637275597685	5.53650596920748	-0.733133425788294	-12.6462050009903	15.0837706971817	2.36742101305861	6.98500136459163	-5.83617410640277	-4.39277263738223	4.43802695140527	-13.1841017464892	16.0351909122262	-0.119722175564368	1.06163564610057	5.43044080045982	-3.13759894293567	-4.3020648306699	2.89459355009707	-2.61031236443435
93	5.44913237204262	1.57346959374762	1.60811432564014	1.12860646436238	5.61678508304834	2.63614025375266	1	5.93018206356463	1.05807648752095	1.72827148422388	3.06542387065188	3.70699784953873	3.14792555289657	2.7232877396788	3.88731286849061	4.09028548252024	2.51838498087937	3.90767595492836	4.01498850193805	6.12940332477255	5.9887528875486	2.03951516998025	1	5.68316909929047	-3.15951089801592	-2.19142470908008	4.70629829456328	7.50173694736464	-9.54067307954661	-3.05908488328238	-10.7772275178659	7.69305633274623	-0.451009682565289	-12.115958455217	4.8021703064785	6.74839421458554	8.08930614783805	-11.8387964989973	-7.89235901302407	1.16907910826176	-10.2347261401824	17.6028153923626	-3.24813351283689	2.89413040235057	3.80516310593809	-4.42358395420638	-2.64402950806332	3.12870227156598	3.76989872377676
94	3.54045848169576	2.7664191238417	3.75210834285019	3.80266289785053	4.70634144371878	2.57041857137353	2.34893228947573	3.72362252396156	1.54972859110102	1.23348133916426	4.71968247140304	3.62325382509588	6.9174549875419	2.85286215772996	5.7649936715202	4.18166252867579	2.98466441201297	4.25952834819139	3.71278496362288	5.40596193286607	3.71610440160695	1.5017262567482	1.82824292899895	4.67993248446876	1.18442111688535	-0.946061606895816	4.03319965848004	6.54933033191801	-12.5442873315163	4.34951110845067	0.809702472703242	5.25818971266521	4.60316708581348	-14.3069033926601	14.6315941794392	4.17653549081368	9.38007422356662	-8.35261710717295	-4.69299156165963	4.30307382421493	-4.95371464130184	14.1611058813983	5.21614782794915	2.28474774275027	3.67078849104607	-7.97660592764794	-11.5264119981876	3.32385050352099	3.57268737504812
95	3.3764780179146	2.0690926073958	1.08717678778718	1.30766689280928	6.7981126615134	2.25759484651992	4.15325133254604	3.46560276498008	2.98362756493105	2.44639936299624	3.0803881551892	2.82363597052031	5.71726820132263	2.6331708447233	6.18791957946608	2.89106209652911	2.505880437011	1.99549767219234	1.65515262264618	3.94714629058738	2.36716276861409	4.42942193791143	2.76979875599308	-0.452548918944745	1.95424849484635	-0.521797798453669	0.318756318374529	5.45168561041045	-8.78930342448554	2.67129873984955	-2.63226827496571	5.68722607182556	-1.21658220590252	-10.7764171412464	15.1328428209287	1.90778363670809	8.43580764865398	-7.09897715405971	-5.44771146082968	3.30764189972984	-14.3280629016223	17.7110568873307	-1.24382412871294	0.93271334301003	2.58606974024377	-0.942149464739513	-5.14528981736334	2.89454072612094	-3.28852757087995
96	4.96198683502757	1.88800628398128	1.49658442983568	1.41998960665112	5.44420034544229	2.44027625589714	2.87076260098267	6.56864912659212	1.60215199600331	2.05188020798411	2.69351635914607	2.12538604288926	2.94384738827541	2.8407234466903	4.68973987932367	4.16178540261841	3.19481441511261	1	5.02219357706915	3.91460103957142	4.95722649359624	2.06579654101136	1	5.0023195663758	-4.10872293465012	-2.07635926338384	4.21915656282033	6.17248013178874	-9.65249778816823	-3.4070718350727	-10.5595808094574	6.25881049856513	-1.38094100798703	-11.9257096997075	5.55957567888229	6.01881542789168	9.94427759926527	-12.5039080451461	-7.13983038615809	1.06416089151821	-10.4339780894224	17.3484092431301	-4.35567826196997	3.2355726900043	3.67032333127926	1.35302558396364	-3.01029474322363	3.15496151704424	-0.00889263393966133
97	3.61533075875257	1	1.81909979967906	3.93439855918051	3.16745036518091	1.24583506871311	1.56877073307831	6.86885260830148	1.3336608617466	2.86382103619416	1.75804859728248	1.60958206196389	2.64003230628668	4.72198756282883	7	4.78340783521583	4.32031985962182	2.47910577910415	1.11670336827567	6.4164668677329	6.66238459514145	3.81589039103878	2.74149922242123	4.10289894767727	0.335832996399849	-1.47872899097112	1.84666897543569	5.1694484925125	-12.3749170266282	0.563555903639829	1.31860373557669	1.66168891076404	3.70063582521226	-14.0212083535588	13.4113877496789	5.12551019580001	10.0119625922181	-8.96277329845338	-6.7211297546773	3.76105493959759	-3.61524523088976	14.729119240101	5.27529738189616	-1.57905308150276	5.33660257266457	-6.29742205120418	-1.62756973165764	3.45716202437809	2.71878380099918
98	3.7539233249207	3.90764847599722	3.14520412412417	1	5.56469583726478	1.5647669764099	2.03293745546938	5.2919105843199	4.44243678044202	4.83538355640095	1	1.88862969872013	3.97486271120735	2.63899653577342	4.02031577152203	1.08078345012467	4.75013365310479	1.80009011041279	1	4.17419414882669	3.47002402745446	2.29546216448588	1	1.04655633252262	4.40018479407641	-0.232321681473276	0.0331251056757881	5.57967037166028	-8.31252598587834	4.61636624278091	-0.4439946294965	4.49880814288942	-1.66537289032428	-12.0588303830888	15.0927790955031	3.53019094023804	6.44303076685752	-7.91280872967709	-4.37927672988241	5.46909511846651	-12.9459757380664	15.7775344778992	-0.736982600617275	-0.157394052281551	5.84139173356546	-2.10696753357128	-3.86580571970666	1.63089457808828	0.988681950366627
99	3.19342265779771	3.65246640375592	3.34746823087603	2.72341734190998	4.03482957658905	2.10610041466116	1.58231598827963	5.96807155153252	1.71022660302218	3.61630098017581	1	1.66361584703384	3.35213225340686	1	3.16533316145815	1	3.38481943439697	3.83344752576217	3.96806806579115	3.35693375709981	3.60679390933564	4.05604671113808	3.68107745453497	-1.20233248578964	5.25761128702043	0.257193675306787	1.19223257218177	5.44032706065537	-9.82139121527955	3.08434050534015	-1.55116097299578	5.08075971977199	-3.07661349363245	-13.5766131138266	13.7175435995517	2.28636214464135	6.21126500199178	-7.65092993234431	-5.87938690617908	3.63252755862623	-12.4223058085158	14.9692089774584	0.450701417864717	0.581244324522294	5.94547036550725	-7.57280543525504	1.75059456654787	1.7728248872206	0.407503084311488
100	2.94472886202208	1.8106103931239	4.73687151070695	5.10187996680803	4.46211583969747	1	6.04780890644912	3.2195536820204	2.51661963182586	2.44373896970762	2.25801729546154	1.7349144073475	1.29063607166366	5.12433104985218	1.91797673107634	6.15231333842333	3.99301223278119	3.91198773195044	4.42237824886302	7	1	6.59984349911349	2.0069937433346	5.78559190137046	5.63651793071409	-0.576308621351567	2.04158737783357	-0.744647982568625	-5.7434616569079	0.0106000572807831	1.71447253268835	1.98127694138652	1.17039487817457	-15.237455860288	13.9902442400584	1.80083967338893	7.57770301445078	-2.34997146355691	-9.84970989000685	4.28671977673652	-9.51255899470026	12.3843710192071	2.01539630928937	-1.69977067805436	1.39290736915956	-8.05794113092024	-1.78712593133179	0.395224288886737	-2.39147030640375
101	4.75944744155123	1	2.24320229931069	1	1.25895936420767	2.41620634666584	5.65288242966612	4.41906694920335	1.19023933940662	3.29029916821938	1.28838196598513	1	1.71146826722294	1.85775875595094	5.65790972380667	2.6989768382346	3.51247168958993	1.84221874433759	2.37613100230942	3.86895071868225	4.90761537824133	2.32395174678025	4.25191513105166	2.56416006521647	0.721817035403023	-2.24753994689616	4.87500030287287	6.49682260963197	-9.13665359294787	-1.22536434690634	0.481079816505216	3.53023870185051	-3.39440223770734	-13.1796178280905	11.6254610187852	2.53038893972681	4.49006070269046	-5.39972154255922	-3.52636764874599	1.57827328116746	-10.2017300049429	17.093678861116	-1.00143016326293	-2.01133787476347	6.18039034709227	-7.27261378155189	3.15302396025249	5.19062552644694	2.70249930184485
102	5.36592220328501	1.43144289494196	2.85907878747621	1.04849164724197	3.94116494292993	2.30853052412591	1.97937107299727	6.63767077369501	3.68264844014141	2.83582972258905	2.30398516468914	5.25156234017906	4.30716439820388	1.9847707782671	6.62526698345723	1.30979039689381	1.61147601640279	2.02552877673467	2.14364645177109	2.78705479445168	3.05581227436739	1	2.92433671551181	1.86857452027749	2.0218068345358	-0.414736561560989	3.3681774618146	5.41618118298644	-11.345399048879	-0.277085232447258	1.64029447818582	4.91894879254398	-2.4962115860745	-12.5107015176559	15.6598425329085	6.89870441982592	8.73041588295807	-6.24051400614304	-1.70073071229981	2.02146879968395	-9.94725986161118	14.238221922094	-0.115445476115598	-1.2259332428938	3.86012221491621	-5.31921541491116	-10.6914445584611	0.461786883384192	-1.42816912724962
103	4.00863977649967	3.6656220642977	2.23401147181819	2.55804226177087	5.19102632108265	1.71686720381132	5.01184707697306	6.31156687636629	1.54076117073526	5.87767436013901	1.0360000072396	1.52168140559116	2.35261787512546	1.91253618425375	2.34688269195191	3.03829367930201	2.42675565496639	2.25506048166045	1.15392763928973	4.34509282923079	3.29056103478245	1	2.7148226528036	0.193280507506016	4.63567708372276	-1.37514351924416	0.943040639146271	5.64908077208438	-7.80359403836583	4.33613863296392	0.65247835259971	6.00876914217744	-3.14742770245532	-11.4669302298808	15.4537147372787	2.70706322701937	6.86507511894237	-6.52401222262224	-5.18365749447277	6.62811696759012	-14.1665314684108	15.5544160247789	-0.0752230789095023	3.56065596750367	5.10210154748843	-10.0713785367693	1.15988207321359	2.09631738994226	-5.10417055313044
104	1.06194432937731	1.76062387066571	2.37285015086406	2.13191469045489	2.49527047461964	1.61802559927382	1	5.4695105769409	5.7148395566035	1.81896104435085	2.66081286448147	3.59251417371051	2.20521705999323	3.54386451764126	6.83184816731889	1.8850740521223	4.71082258631444	2.28605005032634	1	4.6916461280841	2.75563446829706	1	3.71801038373434	0.322594562941785	0.717719735584425	0.555430076725548	5.02892497230973	8.35175621999943	-8.73306290494147	0.45316725927417	2.20219503195282	3.8688552042816	1.5442421020779	-13.4059280375338	15.9840999104784	4.33582144072594	11.7892795215848	-4.75739270221779	-3.80557091557872	1.92327918030507	-12.5968177329461	12.8239982570396	-1.10497642523645	-0.605728564550324	4.29015311637262	-6.88339029174104	1.09892766991904	3.56481718314463	1.75138195530161
105	3.22803853924794	1.32473273065593	3.20025595506413	4.37857769768288	3.3725399090666	4.19192489935724	4.6589317525973	6.13503436154976	2.22736633298924	1.74954241342746	1.67131098170272	2.50163968577782	4.75045606547954	3.30042361803306	5.46444846083202	2.80531887729314	3.76398432847718	4.08203148521622	3.1059466748015	4.60718021584923	5.1762658794279	4.03736125360048	2.38816381102872	1.12617905294342	-1.34035649973827	0.0550477654784609	4.31163794730258	8.50142618806425	-9.52740428087978	4.36095704337353	-1.49848454171321	3.38019535199761	1.47308097959445	-14.4561994248915	15.4121258305715	3.72805045617981	10.1283390007017	-6.88923990892439	-7.98650266039593	3.06732993962717	-3.55045362494266	14.1801023767487	4.28230697116276	1.3622255018129	10.023542698865	-2.21094921313065	-3.45972984366257	5.1143082200067	-3.32850361152224
106	6.52460839254121	1.13500820420509	1.65580128283163	1	3.88150191166383	1.20373367752356	1.22780151054534	5.49848751329911	3.67767972041985	3.07497148377634	1.32136043970724	3.92120953467408	4.62463740499161	1.68181056897402	5.7870405159406	4.00178451374527	1.31753829800604	1	1.20358592491689	1.21853208508422	2.76304366677445	1	2.98849502951714	2.44630227221017	2.43159130176274	-0.85306714239034	3.58623013222001	5.68765148322264	-11.7564738224589	-0.52460936804034	1.52360786124711	5.06267348708074	-2.82028578885381	-12.5622277172798	16.0323511116555	6.35458188727043	9.30570967785004	-5.79662762776944	-0.844126137951183	1.25466988797124	-10.7045224748227	14.0373670761505	-0.476898822630836	0.503096705029018	5.55018425622354	-5.26826013639496	-7.90180381868911	1.55245738131959	-1.61947490139326
107	1.97843326369894	1.71674709475359	2.7349168702668	3.05114701570153	2.2793669520854	2.43855500135453	2.93037301740586	6.11103414480114	1.54002534602066	1.48639996231103	3.53756345104509	1.23146253697501	2.67025978919522	3.71382274988175	2.51563383216731	1	5.59184362518802	2.62015689816782	1.38111961128375	4.94347935391126	2.49958053326554	5.34151416875554	1.58902018635507	0.54085400379395	-0.940734557934511	-0.846671406002464	4.97373009304047	6.48644702432813	-9.97350522550272	0.641798161311491	1.64312102388088	3.61921077545406	1.8896147195078	-14.6709636377471	16.4852825656934	3.19683307735186	12.5402870411731	-2.85160652493365	-3.17450156339863	3.32721080442685	-10.1076890846623	14.7051485791829	-0.969854828233831	-1.11017153461685	3.01011820015365	-5.92767594197504	0.265042921932828	4.32251399349779	-0.575696247421185
108	5.60215757564063	1.76342493217347	3.82287219740426	2.01953139720408	5.50383439299921	4.90891488155242	5.80100003377511	1.64756728633184	4.41276557291529	4.04091652517313	2.28964153288654	1.42022833315667	1.48632398576081	2.4544362289462	4.72030306558844	4.77432487467692	2.85682593957074	3.27389408780367	3.46242131030559	2.3108099351696	1.23043606652108	1.60185470284415	1.72078554040487	2.69282913146408	-4.56552497922593	1.18573113160739	-0.0235047253614414	3.17305598048697	-10.0786830701584	-0.0840537360263792	-9.23034013377853	6.88686640355733	0.628914090657587	-10.3024424338802	8.54696557787137	3.44432015011095	9.24243888462244	-8.11276473765743	-5.69542816704034	-0.173879913854843	-9.55316160305637	16.2864503184716	-2.51976583472778	4.24858531595184	4.07919032117657	-6.60896729609879	1.20474714113022	3.42737573439983	-8.33883430537968
109	4.38584854337461	1	2.00819979262896	3.606260426808	3.44656888037972	1	3.00750527177737	4.24457026765205	1.92477774012917	1.35773765182852	4.17521082196158	1.87794501924439	2.2965444165168	1	7	4.6983316501436	4.52295553336739	6.21838939061933	2.51417915678378	6.61048432190532	6.9526053691242	3.04446954890371	1.65025188361374	3.76106393269085	0.19596239699104	-1.749366656166	1.96618385613183	5.48112978628813	-12.2198081158999	1.6335417222396	0.320964268256528	1.78733937184088	4.89863131391512	-13.3584557019968	12.4786317690408	4.96455033391183	9.80983641002423	-9.31913263483809	-7.42338653678464	4.89748921031109	-4.39025842155598	14.5757477890492	3.17170514675031	3.79963449902011	5.91179339825855	-6.26982011002053	-1.54962368961488	1.44520061602086	0.0399824838348776
110	6.02820499751177	4.07735693764125	5.15552982971422	7	1.70232677726009	1.22553017025981	3.2535173882888	1.15236099811283	1.42848476455922	4.28996245538527	3.03768566507017	1.52438531601562	1	2.98889281966772	4.60384045898793	4.57777303179621	3.29170800524621	5.65912064611131	1.24890220193497	5.09610900801634	6.14519399970263	2.37661370606234	2.37537423870883	5.46135470500215	3.90795608662096	-1.49832109916626	7.5037863354757	6.42930191087786	-9.44529132825406	1.04974775144954	2.07495878864138	6.00247688301846	1.42899148820588	-12.9066372394175	20.0013793340265	4.00222199917714	7.26654370419311	4.00808126674181	-7.65052157664079	6.14136478508666	-8.4231331158886	10.8713674322955	2.62269896961222	4.25287466444023	6.06720424629351	-0.304192387668401	-0.813888505758523	3.03201667493698	-8.82787745372131
111	3.00447053962272	1.70382283372805	5.7017018954885	6.27932668935864	6.78140943131722	2.87348978116096	6.2301476286302	6.75663898830306	1.58559185176319	5.75098053588786	1.90491642797356	3.17426404683463	2.40995372384375	7	6.34517322902715	1	2.74430288319336	5.0857159790283	1.84148795508438	5.06017545900548	2.19695480900576	7	3.05006450342471	7.07311392148561	6.20857102438081	-2.39566460277984	1.43652055442059	0.636917844081445	-6.75115835931987	2.0695829044522	0.31878602671851	4.77427286842249	0.371671953409697	-12.7160770233536	12.7878751639757	-1.86576574742517	6.7646673698717	-2.92488597189372	-8.4331656183457	5.63933233052318	-8.71263154565176	13.2035144992562	1.27302919958354	6.5269230405588	4.97431647335964	-5.81947996841343	-4.31625081772104	3.55075326869084	0.0912857293674957
112	4.78395816256432	3.36362789035094	2.22723422920614	1.82826092694299	3.0919666525124	3.25210982167109	2.76602160367985	6.22540372469799	3.67489296288803	1.98924000390607	4.27269538241391	1	4.56012115604741	1.38950375004114	2.49352101142069	4.68276123370511	6.45168981687289	1	1.3046399265977	5.88431798996877	4.82727841948139	3.63535919586686	1	4.08011160980784	-3.52519533809244	-0.881515630451999	3.28070806507893	7.01847251089031	-10.2664294026329	-4.58166020921482	-10.8715824882933	7.41267853591479	-0.198485384316405	-12.3459839849406	5.51510179436276	4.67328697432649	9.99218912498715	-14.1796080311331	-7.38439658747678	2.20510725546696	-9.90876625153047	16.4347118213573	-2.04745292601113	3.35333266679439	7.81680954561554	2.63910406764066	-5.21865037985403	2.85761493812895	-2.14943255502245
113	3.49074573201707	1.34598269743475	4.30347620896315	6.03407682734687	1.73810707274558	1.63913048589318	4.99340730143553	2.79039506296035	3.88736343831157	2.08693513544291	1.05608104311645	1.18295739993196	2.16284223197469	5.80966381525959	5.11146056962807	3.84286897199846	1.90802782709131	3.40052521192476	2.65262841807632	7	6.26750060257272	4.272572683336	3.97032563490531	7.22836745751961	5.51525866097314	-2.48148071825241	9.3041980153109	8.54264873363136	-9.37768316263014	4.66755423474505	1.03753829316095	3.60908789183149	0.403322414831653	-12.6107641697125	20.3416418062053	1.5705067525622	7.2179069124784	-2.38084088963217	-6.05094937739704	0.704941909706787	-8.95567636115758	12.8922754536508	0.440806484419645	6.86751831076052	2.75819234941067	-0.50294009903528	-7.93956900300191	5.59942112463261	-6.69180485091095
114	5.99511948995732	2.2756759306029	2.81396163572568	2.75210462347383	7	3.21064475966782	2.24210993522857	6.02968493109618	3.3748323312239	2.19089414557966	1.96340915080281	3.40526786152551	1.59214927920187	3.5386843213318	7	2.89218843657175	3.80461884588284	1.54498564326222	3.1908852037013	5.07984337572146	3.4965479197286	3.76454752375428	3.39027161765888	5.1570867052382	2.02721940637676	-1.88701263948589	4.55086979973017	5.71904570245878	-13.2728724566391	5.14798439658312	0.530608483631022	4.17318276781102	3.25232297974293	-12.5395250255274	15.3038304458682	3.22252957796078	8.12175202493621	-9.84658929515662	-7.63443234820419	4.08074393146747	-2.58179280140879	13.0531299718261	2.77751300189709	3.99083216232967	8.12963265564186	2.01412207947458	-2.23279070078311	4.94100509199047	1.17799018435851
115	2.15032994159423	4.18618607251922	2.00326221722855	3.0112428474725	4.85507331473944	2.12052663434191	1.60751608829069	6.13983722248894	2.89301284802232	1.78584910626235	2.53411700076168	1.26658203169775	2.40745282004665	1.47234824172686	4.1789673166097	2.02987106201146	4.67581006256739	2.16087201507593	1	4.1045535429961	4.49577162567256	1	1	-0.37905743013214	4.2646640455027	0.0395019323129432	1.70269401419951	5.0494900034365	-8.12143445657629	4.09289525979998	-0.612145473050408	5.22994110867145	-2.49415698711024	-12.2700753251178	14.694832276932	3.61213046529937	6.616951678124	-6.44633494764363	-5.57257285174908	5.23228518691667	-13.5377244453482	16.8277706424368	1.39651151603955	-0.831944236371934	7.31422340125348	-6.1266861760346	-0.0108890444671642	0.897442139834548	-7.08436278742589
116	2.09882049088255	2.53531747377323	2.37749355052109	1.51938351319258	6.25755291212838	4.07084384267505	1.98510540407075	6.48460531558983	1.76049911483825	2.8219739148594	2.48462380929367	3.12112995594886	5.78114720846469	1	7	3.3750154306976	3.83196219734176	1.33522887766327	2.05353031262912	2.68484706600764	3.15814407898331	1	2.7908159849687	-0.149349595604655	2.23461412300755	0.179541737086835	1.06217884569755	4.46476449789305	-9.51787944635268	4.12974789534865	-1.8430846927044	4.06673339706727	-0.58568367265763	-12.4344904388837	14.7345356888028	1.11559127793197	4.90589876647591	-6.55229666855559	-4.39572680493737	3.38004243104433	-12.8287784258034	17.8296558292128	-2.13794709882596	-0.48027671717518	5.48782842225719	-4.13817660531245	-4.82655348161037	3.23626093755816	-0.576955528748617
117	4.45853883603641	1.08908547914688	2.02800048190247	1.51070138845567	1	1.43044239232147	1.32969428124161	4.48778109200394	1.05098031618312	2.07617253517657	1.18748298023586	1.50931933446101	3.1755649412996	2.97336331692072	4.92936370625848	2.68625772864882	1	1.3583130180328	1.99470980115851	1.9471282609369	5.50048953126373	1.68214690100496	2.39286683159186	1.32083727056989	1.19780899559548	-2.08272947096115	4.33406048376801	4.90854882049825	-9.51486337200444	0.0504129924419514	1.07669534407313	1.91131245478472	-2.96973012515441	-12.4871047318063	12.3181615452741	2.79200304037518	4.44648788035293	-4.46353124768865	-4.53248957685801	2.57602657024444	-10.0639882918749	16.7559757837921	-0.9902082741192	0.533260227375308	6.3040604797233	1.08827994226512	2.34002501609273	1.41075312103935	1.11352603782191
118	3.12219528163166	1.66547525058454	5.15803812066942	5.74595565749504	3.00929476914207	1	1	3.64795600408973	1.58474313283051	2.25656917815541	2.96407488895994	2.85342497301195	1.22972182260617	5.02790741528558	1	3.07551823336262	4.62282861179416	5.63673458226386	4.42576387009461	3.83482944739164	1.43700433956165	6.02339502253984	1.82171077588806	6.8929313074722	4.40368708919165	-1.20678426189866	8.8454348094749	8.18724507238703	-8.8949946864102	4.39437980159766	-1.19449984922787	6.40876711487736	1.94126210308755	-12.8925733926741	21.0285359117365	1.3566935981431	7.9331850273177	0.555633762120209	-4.76706228013796	0.657735084883151	-7.63006058858422	13.1448515071959	1.91937921801416	3.56413676328275	1.84797861212016	-10.1639977949676	-1.46404175719379	1.22253186700959	-7.65890164684332
119	3.75626241957916	3.66848199669435	2.08597631289836	2.10596607435336	3.77192809284854	1	1	6.30160485197421	1	1.49705593172573	1.5369642267549	2.10382545059715	1	1.0717043986101	3.00338895089152	1.51098710608143	3.86338764148927	2.54456878531983	2.07198101548904	5.42383340438681	4.51666559623524	1.05176988824823	4.00395142247808	0.26813676681512	3.46340434809192	1.89381734081461	0.928467242330141	5.24476663153949	-9.58760995191996	3.46936154285574	-1.12841132072933	5.04078077474564	-3.331982039368	-14.0724041620158	13.3625741376083	2.66427975828197	5.54197570685694	-8.23665490745137	-5.46885844662089	3.95732636313493	-11.3954027886897	15.4919214372121	0.149707932484356	1.10969496197116	6.98072391404092	-6.52343086765255	2.51695851838237	3.20525170754922	-1.83882430457396
120	5.07949819608197	4.70951628679952	2.54468226217986	2.66301390202436	4.17201230188402	1.22179442228327	1.58240981489761	5.2361951490895	3.78328644544244	3.61732801298151	1.29397467225962	3.12141561554275	5.18732027082174	4.55328739129521	5.87361331427011	1.72367092921438	5.22194945146086	5.5819490443022	2.27912481447661	3.94190649359542	6.70195929096252	3.03995387099217	4.12914776385562	1.45492776825678	2.57949549268488	1.78804568740983	-0.128823624324903	2.54363181082995	-8.35001576780046	5.8526998225444	0.72848213045218	5.51015005355028	-2.22171055442663	-12.2260760200511	17.4387073896325	4.26115924509283	6.23442864847892	-6.85596078989116	-4.47773998412515	5.01236608553194	-12.9358650860739	15.6129191511137	2.40550168250332	2.00543627268793	4.44743526265087	-6.64158148207712	0.371587060096362	1.31151803423953	1.79358346699873
121	5.88146112084391	3.49788672610801	2.44420657605099	4.970696188904	1	1.95964783460161	2.58790103064769	4.87029577857129	1.57444181347626	3.12156040314349	1.34287418172659	1.57416805035523	4.40356382289952	1	2.34436380608154	1.52869769339907	5.08089027029876	3.9057413525635	2.96356682863287	1	2.96365967453505	2.58616181625946	1	4.92629702137766	4.66645362409681	11.0268640071628	3.02691402669703	6.61576001082395	-5.27228526738498	0.236537438516216	-2.82839811364069	3.6227945726554	4.38289330281656	-2.39688292125209	6.1792359614128	8.99219414657551	8.93780798313181	-8.632886551143	-7.84059067930976	1.8390713021909	-1.96644377993307	18.730336538301	-3.87957354621717	6.69578164629687	3.34783828446034	3.11130610574341	-5.03495829090786	2.22186403385075	-0.632241539184264
122	5.98939068840691	4.69705023708677	3.35736314848464	3.22656996834428	4.02770658712987	4.02839029579272	1.65937238165348	6.05579907054927	2.59895899853423	4.72311524988969	3.62559450774476	1.48523111091721	5.17461040981263	1	2.21478464729168	1.75495352454556	3.46720584449211	1.41232857785928	1.10199114162615	3.39240921694645	1.80531561643497	2.8858357350046	3.47389276768894	1.388548344283	2.84977519575028	0.884385695375132	0.501260412161391	2.19189142263403	-8.3904756756035	5.60187394938003	1.38832760106565	4.84396218756195	-1.5020145814375	-12.7948925492253	16.4508364011331	4.85519439816241	6.55171001795657	-6.81849356522273	-4.10734282631479	4.55009066452974	-12.8998617914802	14.962220827427	2.31761736850986	4.30714696637948	6.52258903210941	-2.72637019017513	-5.00602875453984	2.82457602393847	2.97227275064455
123	6.31249718979316	3.17645898352274	3.25296353735071	2.84834025475836	7	2.0717593351072	4.6919339713183	6.6217456545617	2.45941450109451	1.54369340890191	2.35385639520666	2.21341118969054	1.89829614600827	3.76661034666315	5.6112869115993	2.43235770147651	3.59392413854275	2.36907365787563	1.88184224788243	4.68961966305826	4.61605609469582	3.24490305537155	3.99397106399598	5.10109719764277	0.95220333603875	-0.986249786572899	3.13534303928298	5.28382080269807	-12.2656311455498	5.39318291191307	-0.228316392520591	4.30674490832424	4.37086435352764	-13.0458066267975	14.1103945523877	3.77764137330609	8.78103446053839	-9.69660582186016	-7.7734621258387	4.70127542110139	-2.13956647615139	12.3004182068662	2.77893703077119	2.45607511927551	6.21668585338422	1.7338910283079	-1.69219401157173	4.93606373155504	0.263770732404855
124	1.069218829775	1.56775465279324	2.8351534261788	2.16550965785906	2.66969795806952	1.24134804298442	2.66151521924369	6.10484062305606	1	3.2493957467527	3.30159117483295	2.74546869799257	4.64817009024717	2.58062601866086	4.78697907195326	4.65300062780434	4.744144053897	2.95436742143332	5.40735700519937	4.01026035045739	6.42415704422016	3.2699977308059	1.7000452424373	-1.06423002195142	1.9913904187375	1.98895945346682	3.72354122133021	8.3552106630187	-8.67170202767474	-2.35123608639322	-0.727967387686071	5.48032652989187	2.45626150848737	-14.1643116346648	17.7544476940017	2.02010219371731	10.6738470471455	-1.79384280212092	-4.21474647402695	0.694575909853273	-11.575785201863	15.9625999118693	0.646761213248683	-0.0762458241858883	-5.90815143687067	-6.8794539238447	-10.0553848588612	5.4109448726006	-1.30627229232962
125	5.68384882128785	1.74860027388703	4.46214836418086	6.05627942327752	1.18655564737415	5.23590559346925	2.90614008909484	6.55138786585238	5.84833277232347	5.02997923251575	2.20119541614662	3.7958982886969	3.92560363113338	3.06233165228256	2.40800692419476	1.3727572852153	4.30392872066429	4.33846307863871	2.21438932835223	4.06277028837119	5.64594100178532	7	2.14977984147182	2.05457070354626	7.35690626066104	10.4542891526293	2.61283108144326	4.8768847835372	-0.0892953309880108	6.94354927025916	-2.52171601056853	2.3603483217964	-8.38914802609136	-2.41454806529479	13.7969017567478	2.96706568530914	-2.33897706288566	-10.6933123797861	-4.1896493390478	4.99004965000888	-2.63965635321641	13.0979276549345	-6.3208282084256	5.01229568647816	11.0073391126728	-7.25788729157653	-0.768240742244495	3.54062674751772	2.70983414977484
126	4.51317222944175	4.47712796167855	1.83096528270322	1.18414625452596	3.4604730519035	1.78481904176354	1	4.33406936794605	4.80241345397552	2.53208972297166	1.97769372894689	4.078003879321	1	2.3759865400679	5.48911441879734	4.75055774999383	1.82908250488945	5.46909230226115	4.44223102933511	6.77836813293515	4.03634939275164	1.80457535588931	2.1243884752979	7.57674175885791	3.83497472695927	6.48043157171132	0.633891733872227	6.75754825458177	-8.26379558067346	-2.55369821289544	-4.63506789649474	3.54374154298267	3.93506646834791	-12.3875580002508	10.6536231229633	7.79791874970368	7.25812046861868	-1.45743862144082	-8.788885926052	1.49709949970185	-5.48156442302893	10.6701341383712	1.48492464361915	1.19735835930206	4.80952648205312	0.757961547284935	-1.84569697484814	5.77852579603082	-0.581886966968751
127	4.84512142695045	1.77104062068767	2.24705770471386	1.56959575945682	5.34230140487155	2.93713112996666	1.24469354814125	4.73502210900751	1	3.10727060055528	2.45444803110733	2.75122794239789	2.86023189337424	2.31622410818214	5.33991270197653	4.90628359432574	2.78971756917209	1	3.88624599996333	4.37907043170993	3.91374487976542	2.89133767592645	1.40085063718078	4.67468667762129	-3.32216642457716	-1.38253714438901	4.28854495046014	7.26053820096323	-9.15122365869145	-3.05581249672107	-10.4104628373926	5.83543286490175	-0.441191557468227	-11.4031936506645	5.71587274240909	5.72396559334239	8.69087763299267	-12.0717730905406	-7.25102762990461	1.0791604568384	-9.86255025240185	17.4286867796701	-3.28201122238149	2.06318422749715	3.83045442060274	-4.11355854212203	-0.719381170404534	4.14669659611043	-0.4775530036925
128	5.96261628809397	1	2.68972287720475	2.66766479955976	4.83617617408387	2.2247673410019	1.08677135948063	3.03273743289175	4.12358961140948	2.03303115289663	1.50411393563322	4.04853313228284	4.96165979059797	2.02197684612785	2.20876724393255	1.4402360218692	1.58699371585643	5.75512972995506	2.97326256785413	5.9146111562458	5.86403793240687	4.42109196286591	2.8183629646626	1.89450033448303	2.65706210481738	2.55715647797925	1.86209005539448	8.81109509726013	-11.1321686363334	4.94412428844237	-1.55976211248842	4.77693916897602	-1.08882112384919	-12.9388136073386	15.3469973605466	3.69729119670321	6.85287411406524	-6.77925808543213	-3.98495812572137	6.27427405418821	-11.8565103406547	14.0144767486282	1.24978798548627	3.14562837851961	6.20167924384697	1.0898688077455	-5.45246260932999	0.930074964990492	-8.60682824090135
129	3.06448988001633	1	4.88528784440441	6.18754692627082	1.5277325602269	4.98327934734235	3.36628407316212	1.11012090050988	3.27256843419402	5.61246169777326	1.7915948530064	3.57688444625094	1.81757553443305	4.98237081987177	2.3173762081838	3.51641168165559	7	6.06323658497754	3.38528057777691	6.40047887583693	6.07269744552231	4.79024823142285	3.66264978612067	8.11837827904077	5.65224850626944	-1.73618694894418	10.022550159604	7.13330500713152	-8.94707742556086	4.52308764999503	-0.707000124761659	2.58646548554938	-0.309893083157392	-14.6137199101758	18.8557244747506	1.45955731107587	5.62162368711217	-1.76183754232399	-7.16247692944976	-0.200468970017528	-6.67169575602308	12.0458675313552	-0.232160797340209	4.05286703100734	6.06636632479381	-7.82909617183912	-5.04220612492585	4.98856049241649	-2.51751141171225
130	5.95574536025184	3.06958138837838	2.03815705934521	4.94589731003096	1	3.91169829703982	3.03961864332222	4.0660925009082	2.76138560104163	2.90448718024795	5.40528192417226	1.63557414526095	4.73192141531234	2.31457972618828	4.40282529545713	3.78098255017933	1.41879801434334	5.6601258259341	1	6.00701282530351	6.20496987487114	2.64617933215543	2.60663605512895	4.38544406119969	4.59595622226933	10.1012832632126	3.18064121988317	7.25979173905854	-4.25263280454552	0.635653911077556	-3.17770785919228	3.76768965287431	3.98202063969141	-1.72266653402444	5.74463455550876	10.2677863231325	8.89986736698324	-10.0731727463632	-7.10039869116612	0.964087816395186	-2.23584041817649	18.5898768478143	-3.88032717243561	4.17478867806175	2.43689320053194	0.257387267518656	-0.086138171050633	1.81682753910041	-5.68058507010448
131	1.14814232423325	1.60473562386424	2.41126323149513	3.26506515856737	3.4117048855538	1.14508955644247	2.7264948549963	3.32840222377387	2.31297460686062	2.14373713742254	2.67073556555671	3.12046214832298	5.81578061624395	2.54565555280721	5.76426369176666	4.79851205753428	4.5693239929861	4.54266820415653	4.30957218402509	4.23079208036432	5.31726503078021	1	1.48945705605345	-0.532315611081907	0.798722345637064	3.07723719859595	4.52801330527991	9.005759378183	-7.41958208591494	-0.371428677403704	-1.62232194595982	4.619415319601	2.50066661348793	-15.4028160050914	18.3444494460559	1.52146995909807	11.9806025274957	-2.48134515832434	-3.08873644311543	1.58694412791546	-11.143596834585	16.1633578270737	1.49959974900679	1.41633029816992	6.1083940550924	-6.6575877657121	-10.7969044642728	1.02424783927998	-1.31744422464474
132	3.48352796369147	4.19355881152481	3.10859815836504	3.98793197052187	1	1	1	6.83706910508421	2.38398279868037	2.95299564884568	1.63222127772672	6.8149909145242	3.12698357826708	2.54230058736873	1.8705702215507	3.24956246233708	5.63489411907208	1.83693535719251	1.91634639459602	3.84432930441563	1.50801717310207	1.12534431095877	6.21979353443512	1.43214438871675	0.240585628565731	0.199669118411638	5.41021792470781	5.76776468310067	-9.46656304061749	0.0849317477411408	-0.815556222552412	1.08356688542348	-0.567125179045483	-10.9272385294133	16.1206406083037	6.84654627522525	9.41204607552146	-3.48050833758079	-4.7008765302434	6.54040099759442	-12.8679602607551	14.3713280419043	-0.388952887125395	0.185842547862429	8.55201744716816	-4.1971883421815	-11.623838885299	3.15036315474183	-1.28323745233875
133	5.71463202575107	1.35352354090569	4.93696055050357	3.73870106571461	5.21476579327232	1	2.19632560691703	4.94160143644924	1.7063697105885	3.10590428106217	2.5658758541555	1.7585579956603	7	3.60692104203146	3.15093442952202	2.09696618194736	1.58961367180978	7	1.73027213663483	5.99872764066527	1	4.09444833350081	1.01047576467891	7.42519402012182	-0.706637957808089	-0.568814263411185	0.630727066398924	4.37115482078409	-9.23091040906362	-0.55735413283163	-10.7627799316711	0.139719983925062	-2.96839930443338	-11.22311855019	9.68564096538852	2.31540444257338	10.172779717649	-9.82513653741635	-8.66903113789127	1.61424078516039	-8.93877369360474	17.5771090308346	-0.106773538562187	-1.43220544446681	5.22474015842111	-3.27003491426989	-3.42898906300022	9.22728103731865	-3.91906533551937
134	1.88883810564659	1	4.64729177754321	5.3903730953776	5.58080721613162	1	5.42633955672727	3.53823749380865	2.99067490199772	1	3.00485183181526	1.28149916661731	2.73037553607731	4.51243247725475	2.15767093819191	4.916943353164	4.35039464719203	3.20831618328776	4.16001187987329	7	2.07403128805198	6.91875107735781	1	4.73449072142245	5.85606559507645	0.464008002048791	2.09417789876025	0.0333603672777335	-6.46843172886813	0.761507924357442	0.586836692954308	2.71287426045334	0.430827639253875	-15.0335117378644	14.209083417548	2.38520312974593	5.95973898130295	-1.84037169874597	-11.6417312444531	3.57527161702565	-8.84274312283032	12.5293850636546	2.37706052094562	-1.26444814577809	1.20768004892045	-8.02761693264723	-1.42224749703658	2.33803337397281	-7.75195635760421
135	4.50539130060737	1.32590109157084	6.81255119580463	7	1.39181543671534	5.09913961826397	5.37394259233867	3.85779760628093	3.63590722855225	2.42634328336521	1.76152856708705	1.6728300262151	1	1	1	3.15034549380773	2.96072255169553	6.94783956623973	1.24488194894857	6.38346196831783	4.3219772389039	1	1	7.74735440779574	7.67167746399075	-1.83847099416471	7.07067059021179	7.16531274529328	-10.0835607502925	-1.42212695603117	3.90995160640238	5.76173283187188	-1.2704162463204	-13.5105619562492	15.4941510911979	3.22884361738277	8.16518506339482	4.29236921715402	-8.42976779972679	5.36305582813488	-9.29993754720124	12.6959987667002	0.0573195472725597	5.65134247554739	4.99487694351593	0.281622953081957	-1.60821833972031	1.38489622033597	-7.28732549080096
136	1.74143437549643	2.37979009569515	4.50839127530548	5.19108478242398	7	2.73809626949698	4.32355318836446	6.37657766959672	2.28378347439096	1	3.21361555871298	1.19726305867851	3.19352070599118	1.09273887223008	2.15252607105793	3.69926921424473	2.98610473103804	5.303425087355	3.26064941854789	6.65330298245525	3.35984006153748	2.73053602727241	3.29374942208743	6.38577684493638	6.74104182516021	-3.53602593766628	1.50634952258363	2.22819857723	-5.87593682253314	1.06744405542071	0.657856814735155	1.58251590334858	2.96897570649417	-13.6880715238725	12.7602232587204	1.07185883121726	7.66074271832704	-2.82088914666833	-8.92755806395107	4.57166994767587	-8.75898471971735	11.4100056090215	-2.505437691833	-1.13514532938812	2.050270929866	-10.7699123914048	-3.7187169984657	0.644663976566655	-6.56381426283494
137	5.55951641262397	1.17991046699442	6.72456770185103	7	1	5.62599178615078	1	4.4751531823594	4.34865820750902	4.89441309114814	1	2.40765810549412	3.794553634359	3.06053972897077	1.39035439000562	3.9828338865142	4.07350522751754	5.5953676818973	1	4.11917225416727	4.29907574684969	1.35098489393602	1.4453102831535	8.97931527069256	7.29912469174599	-2.25694246526666	7.17278311581073	7.15579219799011	-9.39870516565266	-0.985978870600546	4.45663234103025	6.95498444001988	-1.26917412143315	-14.0682161852862	16.6306483071295	3.71279208382719	7.85362650133121	3.62905582187623	-8.89181613308406	5.49691257873555	-9.16079445781859	13.0859832763031	-1.32472103357647	5.97715086814708	5.10021444255334	0.295653109740623	-14.6408814324514	1.45035558156222	-7.64098614672558
138	1.9754040400241	1.74171613215532	6.85874162458702	6.81380842350908	1.432827777332	1.43765454681746	6.42814533516664	5.2191715170228	2.38925582676394	7	2.51147079529634	1.14354259955963	6.34049776625748	2.12868933020804	3.74073842968715	5.54554395180056	2.81404579850059	4.39357000907673	6.64815071449396	4.92927894907813	2.30517031588066	5.79284233592343	3.43307074356544	8.13467041757622	6.75186534713404	-0.947283402226411	7.63576294016742	7.39730395912266	-11.7783102003181	-0.363589125745979	3.20355496590519	3.94614706766615	0.178774142333174	-12.7225124224423	16.2345766328292	1.98279195840063	8.240481061464	4.51500093622884	-8.83540785446286	4.49007098684753	-10.8974203717037	11.9393238619323	-0.0702520871883403	2.11789188902153	6.37991383539998	-0.266757469283501	-9.420677466752	5.74839293770883	-6.70697999797335
139	2.66014006344474	1	2.17701601774927	3.00177916180013	4.36047616834126	7	6.97747624427736	2.44192009218336	1.89134887197482	1.83523187678346	2.38235145150623	5.56325591554147	1	1.45352119688152	5.73234883582476	2.07663396736811	6.74135653037729	4.09380070983817	1.33954268609633	3.23843629097746	4.89629363810581	3.73888347387014	5.31301136810486	1.34679838953507	-0.856373091352731	-0.652058790956838	4.95355786352017	8.48398386943592	-10.2812909781911	3.14839836800799	-0.721844661384853	3.5824589787302	2.76532521812171	-16.6907115591325	12.5712764991544	3.56068168905338	9.46648279574496	-7.05890386409443	-7.51673453912881	2.92218697201953	-3.65242120363434	13.5368669089094	4.91948418448531	3.69581631526117	5.28403483551572	-5.37022538053335	-5.24206145879979	4.33146806945107	-10.0725083242788
140	4.51605018292921	3.74361983875909	2.62098152380908	2.2933892650915	6.02658847779988	2.31342902707163	1.92288047161992	5.41930722803912	1.15928170879468	1.26841381564285	1.83792909901428	2.4059131735901	3.32393879706568	1.95343024131	6.64245905681888	5.51995765178614	3.06276629661571	4.73048462337813	1.62717886957934	4.13861110668978	6.01996680081154	2.00261162994894	4.93775099761478	0.355263672178118	1.84674666774461	1.35136643330579	0.0838251631303283	2.78406822567652	-9.80667674252551	4.72537835839548	-1.71658929447624	4.33057813755748	-0.60427500847956	-12.9327040141275	15.3307983047195	4.21278785921454	8.58155451011526	-6.3291260475192	-4.19913483635311	3.23392281073195	-13.2793903539819	16.7335198673037	1.95539036734265	-1.35380288705165	3.24074674012337	1.27805892580943	-7.85904675979133	-1.88167427690114	-1.2172195687179
141	5.48182528114844	2.58969309316417	1.57275620578007	1	5.43932152423594	1.62867939975134	1.17334525448053	4.73792541856915	2.59226321006732	1.65126444049699	4.05371473663935	2.23044634224729	3.47902598595112	3.02405833850611	7	2.00794366245822	2.22826551356732	4.28643143668461	3.13092190535347	6.69433545333203	4.70748328906393	4.76759865625624	1.34536876382393	4.85927355004155	-2.11969850974289	-0.563905946771188	4.17084918428902	6.8590465673332	-8.97590983578701	-2.79233363094171	-10.3155267795826	8.1286859158599	0.715811452899929	-12.3055730399954	4.75945798585373	6.28657039907188	8.51577604800895	-13.3408807447177	-8.01269652659848	1.33894971798502	-10.3194464596254	17.3068867130239	-2.31189354904851	2.79955138180014	5.87569699018808	0.822113735199152	-0.149715552587083	1.94994915098494	-6.20760812029703
142	6.0335680167746	3.51867096403773	4.20949296229281	1	5.22280427088717	1.86162729008382	4.55382214720581	6.92972742284139	1.04519247344477	1.79474718645785	3.29100009067665	5.0371921815833	2.18036393744982	4.08255930929679	3.93670564569344	1.24406327325403	4.88314049679233	3.95518393877849	3.80080690383566	4.59053475411039	1.91712006661475	1.93689197011762	1	0.895026784272477	-0.72799235032393	1.71939871887966	3.16911163385557	2.11101519374435	-9.63490346125092	1.88348809257252	0.4950458836422	4.64017547841135	-2.25230962302693	-11.293520352217	16.4259852981303	7.47423858615143	11.9665233303489	-4.92876960011626	-2.13924699912602	4.10662212520604	-11.3081033676	14.6410872768058	-1.95491675841283	0.726843336277333	0.403823636629386	-2.1850159712009	-8.16019113132874	4.74434153960091	-2.50910538469054
143	2.16802055943772	4.37792707110261	1	1.87257952861393	4.29723098522517	1.27221139108544	1.70203509525328	5.33158772346899	2.46326402659976	1.26534962221722	2.73963520462074	1.50229569730195	2.26644483393072	2.13208763005235	3.2998297906549	1.68230465850706	4.60961401428386	1.19056194168525	1.10775954010293	4.03294582657962	4.12261567214003	3.75034306047082	1.84074203556314	-0.697659457276911	5.16717967881099	-0.927813923767509	1.03753943185029	5.31289466022111	-7.42448287561009	3.40928391917768	0.110771148387052	5.38691203933129	-2.27091509716974	-13.0641091993753	15.3056973602873	2.77716040991723	6.41254502048568	-6.58841497358468	-4.52555015436735	5.58864049709273	-12.5691919571658	17.8684852470702	1.07478506063321	-0.773002781404889	6.8319142241791	-7.04486124573077	1.16792276877495	1.69345340570292	0.889854028603071
144	6.18695900288455	4.09208123600117	1.19542909456306	1.80705742280136	6.15460124390028	3.18270845423054	4.45884371033312	5.73804881056742	2.0972732169402	2.50933197679503	2.25100815455833	2.80022610084263	1.38568677421374	2.18189450363501	3.96026120520745	2.05747464370724	2.36726154888624	1.27777491523284	2.63056328621987	3.08008344875748	3.82168380156907	5.70003603433139	4.82348346192181	4.72819819062678	-2.73243730857462	2.706233033683	1.37295808737231	4.20345743237486	-9.61293258135516	-1.02595735760322	-13.3704798775392	6.35366787529177	-1.05392451485715	-13.4778297514935	6.9133241573381	4.85532729777404	10.8153739070252	-9.6171459979593	-9.20279144328996	0.566562374596542	-14.1089350521884	19.0714557667899	-2.30963455903498	1.95994135480493	1.06425071531388	-12.0483623147451	-10.3654390781999	0.448095532020431	4.27934590738057
145	3.00270534699207	4.28629629878204	2.00740037469671	1.96898212792561	4.83689274443126	2.53650533509224	1	5.99905025763669	2.62573093670073	4.80652549669862	2.74666923738422	1.5386507495282	3.14261360891921	1.40283708294412	1.53911320011924	1.79821780037203	2.23108707897629	2.23071235523379	1.14349293495148	3.794689582463	4.1504576588155	4.99354505681413	6.27890743556176	-0.149130600772508	4.63651157007396	-1.09523293379201	1.70580063508666	5.66669733006863	-9.7623848075812	4.52164903333816	0.211584265887441	4.46945989021343	-1.94112968209225	-13.885280986967	15.5656821772776	2.40951922336343	7.17854700154035	-6.92343742443789	-5.76685800745549	5.43813468507173	-14.1015611742873	14.705734474348	-0.198354875621622	-3.70827923497048	6.46188157698348	-6.97720993015024	1.26793858148434	1.65885450196082	2.32138869443758
146	5.20143432108436	4.98434264740392	2.35934434796487	3.81588999840292	4.86422989335612	3.10109840241371	1.56283801519537	5.60829854711759	3.58442385117958	3.27827690360106	1.94102468464137	1.7782943239003	2.65791669308935	1.89694677237736	6.38990669111959	1	4.33152243312951	5.34639537609898	1.52331420214277	2.35841051764266	6.64697899393206	1.35366910404812	3.94361400292728	0.867639377361719	1.78255976196602	0.422919324611605	0.168168723797635	2.21899940588552	-8.9244633762864	5.66333891682432	2.4519073216814	4.87523467046154	-0.881494990850172	-12.5192722509895	17.4389065746488	5.20074921484914	6.54633536972504	-6.1888903710351	-5.5938027345715	5.00873502990498	-13.093807183853	14.3216433242541	3.32808893254321	2.36638857358705	4.63982572614427	-4.01152725708959	0.534252480721497	4.70894527005415	2.64732879489264
147	5.400745858312	2.04972007862113	3.17237357659501	1	2.50065809939702	1.30563478694646	1.40653385099238	7	2.42855271320319	1	2.26292580813129	4.2197980812324	1.39530049141176	1	6.38559772381263	2.45914970446037	6.4359349063743	6.19125652654891	4.08460050750602	4.17718215777533	4.65897652790163	2.90873684386318	3.92096945962048	2.01263042902974	1.19945313136971	1.90917106404985	4.35605192144195	4.55399400006816	-8.68383758452793	1.4866638053224	0.314918172066206	-0.140688643818575	-5.12061505024445	-12.82938694739	12.4387892709176	1.7551262258361	8.26651990808518	-6.05108119759372	-1.53771165112277	2.0798230033817	-13.6441528814193	16.1441195935862	-0.91245349490874	1.44412862186838	8.45722649807801	-0.462182759974461	-8.69123026497824	1.5951724916783	-1.78725972415068
148	5.13781790120346	3.03718246592997	1.18201033132038	1	4.32715647520877	4.0370951601385	4.81959261127143	5.02687856478928	4.5697978858385	1	1.96478600991652	3.52205907414983	2.214624492567	2.17020962632828	5.62358114495205	1.05192077609541	5.64319000812477	2.5947296315474	1	4.50634898174384	5.92479647696791	3.91627279832219	2.08257714578851	0.405765863388747	-1.84292689255556	1.78732295377928	5.75738620298414	7.73274101311585	-10.1656264387586	0.526449554337114	0.834786460518861	1.12510150464388	0.694074795054079	-13.7681460142896	15.6788046813391	2.47106831937181	10.6501543611384	-6.43819605236185	-9.79335460598673	5.00591774467409	-2.92062262631472	10.6105316359549	5.54152526358282	3.05027968218323	6.2477144435917	-3.46240612226473	-7.18871779891326	3.30402752430431	-8.47032788335192
149	4.15507663300991	2.53425404022419	1.53358552290683	1	4.34426781482189	2.38108614456297	2.28223620594402	4.28741720298197	4.04631496218977	1.17707787281655	4.78674466671282	4.44761038229452	2.72372294368412	1.43277727552818	2.00862068181697	5.35458372387541	3.75126432822	1.33240635100701	2.50959325730198	6.00339476245346	7	3.21111734861149	1.54398647251804	4.05389844314422	-3.49807084354245	0.0523962915804693	3.38266493913764	7.35189896429141	-10.2023219891889	-2.64624369954019	-10.7746274353621	7.11529286635415	0.214531520489493	-12.6345253852888	5.77475838510392	5.7491368772913	10.3003728084259	-13.6959721417743	-7.23405680505472	1.31897161361114	-9.62486187118144	16.3375064158649	-1.82889019810465	5.34570155543919	7.85717234564808	-5.72444076712669	-4.19878026117489	3.75708469160529	-1.94471348805985
150	5.15235625352625	1.19704498619165	3.44602164360318	1.87240490695599	4.35724707540051	5.57269134760689	5.57892378545111	2.4137148021457	5.2712776774972	4.58037131882251	1	1.91943894907711	1.8849738124156	3.51701640505728	4.17912331900241	1.17398983587362	1.2913157306153	3.19921702683291	3.46949992536552	2.27098903975092	2.15403101974276	1	1	4.05900433349961	-5.07756359224066	0.62872949982207	-0.381014465072849	3.39524954246008	-7.7992084606348	-1.26529476090793	-9.56820046516262	7.55002230278131	0.430464768644231	-9.71934107778047	8.8775202152866	2.78823506540977	9.82584270720399	-8.84147749190202	-6.26782382914624	0.800937940356733	-8.84040227614901	16.6219436061101	-2.00526712923557	4.02426699785043	1.33457070156025	-7.75342080961996	-4.12814989756283	3.65307452520525	-1.10652156818577
151	2.65989527647851	4.39754115935211	2.74128350337269	2.33267455426478	3.74366900381326	2.60587251755636	1.85300899478928	5.46858637926104	2.92303978305508	2.05728351510827	3.05149558975073	1.5533307270624	7	2.8944865982725	1.64836310806842	4.46554472850211	1.87314415566596	1.62783434419289	4.3190345585373	3.09474850315959	4.70611888702415	1.77613205631022	3.86583625358308	7.59444076573274	4.73734627625233	7.29887902660801	0.0186600014156433	7.09597270974224	-3.75965446676877	-2.74071210798246	-3.99807058661713	3.52237002829557	5.09578344522519	-13.4788497374297	9.16345162358953	7.13395814251647	6.93236618098257	-1.13599616303901	-9.2576418203514	-1.84114219122969	-6.20078913736029	10.5730239778483	3.2878317177492	-0.330255714981064	3.54740207442323	-0.81488884673819	-12.931396328845	1.36022436663525	-0.102083898415338
152	1	1.27331271361005	1.13194137911065	3.66264897332984	1.92299313466893	6.23007978039393	2.57038809065167	4.62277001104096	2.51392395773086	2.17983724351761	1	5.15531909249321	3.72859243385443	1.57199348912732	3.73704687926994	1.52068827265432	5.28258444050818	2.02971058579928	3.57311251208566	5.72305084580801	2.19640560110993	1	1.97961237633588	-0.739103304464494	0.95706637592671	1.7225354338108	5.02904138471369	8.41874268643163	-9.10103693671615	-0.616190800322969	-0.933859931781777	3.24597289872103	0.947774171644104	-14.1701674898694	17.6922058488932	1.70134376374231	10.7095548496006	-1.46790834124448	-3.1975282374944	3.91542052412332	-10.9033861662582	15.7230517290443	-1.01090468367672	7.40531133227529	1.1496659446901	-7.1717717194901	-0.13035297592333	2.2426119944728	-9.15184739252308
153	3.64018351206138	1.05464441343705	5.6687809438358	5.40921633114922	3.31266194116492	1	5.82126742798408	6.68328427901971	2.79235668798955	3.65273860993709	3.9615456351607	1.530599575149	1.09949359583426	3.53988286968952	3.65377463319647	4.04184536945117	3.48917724979597	5.30968003386919	3.72925129434373	5.33100818061042	7	4.57938236465888	4.42196768249263	6.86407069635431	3.01855877528225	-1.81910084560279	8.76530946033463	7.42393374570486	-8.87859866284274	5.01809460341037	0.333260926120875	7.59761721865803	1.59537413950201	-12.1234653234053	20.0268405613228	2.67811812657505	6.05234599936289	0.819671984431291	-4.3644460352296	1.85518929108048	-6.28032250976798	13.8801111640474	0.948855883070355	-0.55004685808466	7.05436048282683	-3.85190319268392	-6.32929515468899	5.4285344456519	4.53078879645021
154	5.52026501670363	4.19603380638423	1.29653721962987	1.85119186803644	3.82011818280623	1.13837042818964	1.09341537489708	3.94629703857792	4.35259669351877	1.19084139853861	4.31778089656035	4.40999463012339	1.47775504201587	2.79134987680686	5.38585448453124	5.19369014953253	3.16687040207861	4.73242555205766	5.62456206721082	6.15867207292799	3.59686586779915	2.08666798155308	3.03998421934193	6.52934451725793	3.01616730116269	7.45968565083592	0.119315341632158	7.78101026695797	-7.36568619353403	-1.8964308928946	-4.8550627078424	2.96143712959422	2.7091903864827	-12.1973452194193	10.0605114850894	8.42082767679908	7.22005559467782	-2.98141173288016	-7.58589830702435	0.630270937902734	-6.07101047632739	11.0729051721484	0.514392409236234	-0.206218288724553	5.17363883893054	0.174707506758545	-2.04929463404378	2.72868943032565	0.349963769785161
155	2.81909212265111	3.82833280499805	3.66676487176869	2.72292248507576	1.12651578482915	1.35200403048247	1.03641001815202	5.18900309841621	1.36626960419506	2.83386663291034	1.82711503202711	6.6262344440451	3.57620329869823	2.58900458931227	3.03757768996158	3.25909648508883	7	6.51098120259971	1.83274755985119	4.10863704623483	1.9987602905589	2.21955221844962	6.48882115405652	1.37185952585989	-0.628775390009849	-0.411111350143896	6.58230039756247	5.28133230736393	-9.36415601849733	-0.601969455519934	-1.12505631180741	1.60489509771102	-0.240912833715459	-10.9582461387652	17.0690531171404	6.23141873586463	10.7090464190219	-3.76461277838381	-6.01576300365427	6.49565930880378	-13.2666169267813	14.3860245552665	-0.218538123690594	3.36132020602265	4.46276673379189	12.3103136880947	-10.6261882802648	0.459693333325982	-0.879702764985367
156	3.81654532471549	4.95324247527335	2.99986343115261	3.32481481638434	2.86369307213676	2.47407138176888	2.15555235881655	4.67169321362846	6.70535232529953	3.19575863263551	1.99818107231222	1.82352468939962	6.65762266184736	2.25934346379143	2.42741650230496	4.83007489749131	1.12381690743739	5.67067893553341	2.24452070671427	3.18904535365843	1.70019458900903	3.68597839954295	3.99184764906349	7.99832429276017	4.34762554539379	7.02016107679712	-0.315604722567554	7.22129562885923	-5.54171632135852	-2.30743964861568	-3.90971686659306	4.11629365878312	5.5529131132119	-13.2944110895021	8.96744832176262	6.84322201034803	7.60732398910818	-1.47160911311018	-9.48169358839274	-0.346652981355757	-6.46935407814768	10.9434770679771	2.8891543742187	-0.439728415579699	2.7210109913521	-0.527828545504685	-11.6860266910466	3.90769356227319	0.266370233423474
157	5.84484233588188	1.78683641197522	1.39137111010919	1	1.85651062695047	1	3.47625880069614	3.91291338435454	1.87729091701111	1.0800842412844	2.85696102920297	2.18844896062748	5.66567132839573	1.4230447704346	6.19076270650624	1.20753512236531	1.5103744069975	6.64557852231024	3.58695021810956	4.85204346726816	2.99913366085639	6.22786437585238	1.46364284424709	3.57600949860009	-0.170770270919671	-1.49219313811203	5.16973756791766	6.126035135443	-13.5108795976283	0.706464126309654	-0.783887399255256	2.57297322774914	-4.00815453838002	-13.0545031580714	12.4379465173484	3.36714518613397	6.73842077193289	-6.11008912059645	-3.90386438624749	2.23373683099274	-10.0692294086494	16.2424502549975	0.104554317728069	-0.59341853079583	4.12747358776306	0.948526328210155	-3.35767078922989	5.66316389101797	4.33397175415156
158	1.67629727442872	1	5.39979721274414	5.79303043114227	2.57095077410144	7	6.3765111314679	4.56113365780906	5.25030263567555	1.36082336418606	4.84428070650225	1.28838614746273	6.89735635560734	2.93234035037923	1.3509530838071	7	1.17265088269192	6.39350705336107	1.04923688959162	6.16230331929038	5.53097701348263	4.07931318181423	1	3.97072962159482	5.94111397861957	11.9558631018974	-2.47043152417485	4.42054820953655	-0.433278728092831	6.82952931942844	-0.201662909853968	3.35258118931251	-8.24413947737974	-3.53126315052301	11.5729044311163	-0.819604147645195	-5.4718584590672	-9.82383793912711	-1.73275140475742	4.41728966601401	0.666639465140865	11.6488032561298	-7.20967064084508	5.29456239924277	7.06817555100028	2.37899123425716	-3.48189465229074	2.75838438293082	-5.78129289285108
159	5.39304028265836	1.71130723009522	1.72410462709851	2.67116020470124	6.76123492348556	1.50946220775036	3.24690444311636	5.64467162897167	2.64256929786294	1.9128633832068	3.28514141388581	4.31587891445654	1.18685357371943	6.76012872795447	6.72060759295813	4.14684616802572	4.08960675014315	6.88881721904283	1.60971191746646	5.75611222613179	3.98099558793	3.24380994629421	3.17976193733227	5.46938027320491	1.47304118049396	-1.2830943980588	2.97143241380255	5.60686246126668	-12.6245990405084	4.39923765738087	0.00752908358151533	3.70091709645767	4.36148955099417	-12.805160482686	15.4040741484994	2.30327753976747	9.33000996512457	-9.50794153773661	-7.46319044724847	4.76719944943808	-3.63031574197574	13.0431717404301	4.04390071869628	3.96376910966014	4.7824852336013	1.50664298337913	-1.31050601719924	6.13682584428398	-0.232279759164053
160	5.64983569669509	4.22021253463011	5.35806487974838	6.80245495886434	1.29647291666254	2.16342014923549	1	1.54750280848548	1	3.23731273186027	3.48344970944646	1.26877272489951	1.11038583814092	3.2741168645193	5.38911350182146	4.13123785378095	1.41478948142595	5.28494572751295	2.15195043683405	6.19351293025405	5.84674160315008	2.25143555329833	4.35942391021113	6.39209294806018	2.79406470860357	-1.51113321211901	7.63492193234627	6.46873288641136	-8.97097747080282	0.877006890923352	1.14883209254882	6.01726243861729	0.604213925295116	-12.6697930808451	20.0749304481436	3.19285312865627	8.34779811104421	4.32735005264584	-6.46302438703972	6.53063746346934	-8.5304770158339	11.589843686806	1.96265068708535	-1.08138528188682	5.8231932160393	-0.849974405196015	-1.29352342075398	2.26086483684453	-8.70785810093144
161	4.48597856548813	5.18642274053784	1.54109853977317	1	3.21664673181148	1.00595216969508	1	4.12646088889269	5.21510621505455	2.20926156169391	3.78835252510941	1.88034122608123	1.92812793279466	1	6.70230387427413	4.5096610448643	4.05261464631064	5.3841368593699	5.2639525547845	6.15971093966585	4.39630271494773	2.59038403177893	3.053204652956	7.14565103918617	2.23967879990642	7.07048071203254	1.06040758207327	7.29510831343415	-7.51482947468768	-2.42493716185067	-4.64828809196876	2.93017729208065	3.10782647261843	-12.1942783584065	10.3927991096582	7.36728695918119	6.08083665411182	-2.0823591767509	-9.12370539606176	2.04693891695966	-6.41420536905758	11.3695540916522	1.41514337889044	-0.296866117360673	3.79653264435703	-5.00806685589706	-0.251357525737365	5.2855335416947	-0.340688189400218
162	4.87974852483539	3.39888477634519	3.25834439525759	3.18029732921779	5.2393443495783	1.47774003841009	5.93347485157707	2.87672802636334	1.29879322119892	1.18416333707578	2.05446878905175	1.46828275023255	3.85165118861861	2.93264499706441	4.78088182860234	5.39419495457156	4.30038893398236	1.42191754306668	2.52931429631874	3.54509030998955	6.28034135642759	2.06047896193831	5.44336923632409	0.807798217245981	2.15612784775782	0.372854205634582	1.41737600290035	2.99538673571343	-9.45421338210402	5.09753873263327	-1.25580072486935	3.35311289569259	-0.930620166476831	-13.6037165025436	15.8430577824178	3.83697763845038	7.54654677847168	-6.06701958431888	-3.17977113000169	3.08153868713997	-11.8502116885736	16.5661544722568	2.41263416269247	-1.66550047143049	2.04906335687355	-0.602725630240437	-0.0527812892560613	-1.60930000489461	2.54832284444172
163	5.53970752099549	1	1.97468062945434	4.07504362110976	3.66149414354193	3.61176271111418	6.72122902114522	3.99996761717217	2.40764142101776	1	4.37347208479179	5.9553316748282	4.81212219174706	3.87422977246948	4.26281141295457	2.5974046340264	5.58089910268564	4.59327779610699	1.82871082831911	2.48229642081649	2.31425921424475	1.27750004346528	3.92786755310877	2.93798446549392	-4.90967304257027	1.01859532961355	1.8775084253126	2.4269337387295	-8.11704460162302	-0.293921079165995	-8.92118261948007	7.26763478682962	-0.379859441819488	-9.91820790077438	8.2736196847748	3.27845543311096	8.91889605422064	-8.44136243916621	-7.8708163913462	1.81501609160451	-9.87977605847667	15.5987287154127	-2.25067303244023	1.15954792683637	1.17468850081687	-8.19827345380191	-0.00470181546696295	9.28221943012237	3.77174806886743
164	3.82591130727235	1	2.89950426636699	2.04449085040109	1.91649534595117	1.74471772478976	5.78802615587045	5.32969190059007	5.00560149186973	1.87560688207695	1.78666488380203	2.58864508151811	2.18290288056422	1	4.81783719220435	1.36785750290285	4.91629613674445	2.52044474697462	6.97522005218509	4.6627955687418	6.86971197678753	1.97364932270868	2.45190954142726	2.40751934099128	-2.64322729247925	2.00567555554762	4.19799766821629	10.2089785231111	-9.47597239523568	2.67999282133623	2.37827699196957	-0.291722399083968	3.4491578456436	-14.0704680843985	18.1613533860921	2.68792525071424	11.89203880258	-6.04558214992835	-8.24884707515644	6.1022929196792	-4.29079440782395	10.9538945128989	4.93242662009163	3.72873039106012	7.63798881988755	-3.55130055409366	-8.60862799091723	3.80248752628962	-2.11866747754193
165	3.19179589492742	2.48558626436124	4.80351137558216	5.84586854144859	1.68084846557974	4.07584484798806	1	3.47007679898416	1.32195687989507	4.04700239507991	3.0220525320924	1.18583656088998	3.61009041824718	5.82363976109798	1.29986827460895	3.2382147169552	4.13014316661692	6.03127099188995	2.33596270523023	4.35675346789257	1.07570307279978	7	1.88647211893071	6.78862376477319	3.8370896476295	-1.21188013452112	8.49670233362656	8.35083070404204	-8.7847173891213	4.37361022974011	-0.926720025633003	6.93167482860999	2.4329291850715	-11.9555414933391	20.5580410491653	1.99249098406459	7.31060213609636	-0.0884567819879228	-5.53540718674136	0.795598010809316	-8.19694621622597	13.133094686116	1.66132400293636	-1.73535243187463	1.92377796219045	-3.48056012603153	-4.73267042627496	7.3591576519192	-10.0216639358854
166	5.37255421565763	1.22842748477211	6.2479790635633	6.04070299078031	1.57535370693981	5.16316547393348	2.56381606257504	7	6.18338874301773	5.54402148721728	1.7911837726768	3.51145911492311	4.31849104165035	3.61808519035196	2.01325970001183	1.50511207489857	4.28078046035334	3.71335119331403	1.384870448153	3.3844885764496	5.5590922128912	7	2.5975260182477	2.75936823726154	8.28030044030668	10.3834567571123	2.02892646564604	6.54651348991129	0.544408557442849	6.22636234990264	-1.01029700438362	2.49185685477139	-8.44704334912185	-3.26879595882107	13.284220634855	2.61134859896635	-2.93975879400613	-9.9531924978939	-4.95578691875974	4.31808384039283	-1.34587798648036	13.1818046895304	-6.4359905626541	5.39725700633553	10.1617511141502	-6.9404256516193	-0.535332134558224	2.52996821226821	4.26218334300443
167	1	1.33804894507946	2.77407310164324	3.46161880755006	4.02184553833352	4.17400222845958	1	6.35540945422215	2.82546752348351	3.98885674396507	2.05070798036908	1.65749806925292	3.11406511168601	1.38413318246344	3.65927199926284	4.42608647475372	2.63278878283687	4.02290512696921	2.15733079463295	1	3.11717534824284	1.88668943255395	3.14032638247468	0.970353489709268	0.261692705137985	1.39181202575818	4.41114674269018	9.39980672072771	-10.2986560197158	0.908005070212837	1.90739847257283	2.49031430619494	3.7500279735232	-11.5231012198289	16.2447691920213	-1.15889752746585	12.0707446384587	-8.7824703379834	-6.26971844037251	4.23963296015966	-4.264221643845	10.9554822475516	4.00143547048365	5.38940508938013	2.44499261267675	-3.53281366745149	-3.64435977953621	2.39313885093327	-6.04939268204772
168	3.6023408546393	1.86222590156536	4.539453370783	5.14257299065053	1	3.67001322166848	4.35560909723887	5.62863290099991	4.92855707254957	6.99382019934197	1.31122617823738	4.85721449262654	5.86739320926256	2.34233107457478	1.87541066114771	1.41301320821091	5.79822472168785	6.52737184999553	4.5286558258336	7	6.08916734608514	6.92318042506145	1.73193245572087	6.21795111946502	6.15444594771797	-2.35267427823467	10.8775971881038	8.29014493090608	-9.06027150451183	2.44686771543489	-0.185442596010374	3.95190753479739	1.28517951350301	-13.1274306869128	19.7608068322355	2.51267760086153	7.01750391424322	-1.01704847988137	-6.21301427200682	1.41089835629996	-6.53630463059126	13.3181272955165	0.693205357532959	3.40943507578255	5.878126835735	-3.79151734682411	-7.94489555155261	6.47954144599262	-10.2861445457722
169	5.75798355997572	2.1618216642115	1.57934240692607	1.47796994338563	4.77955536091979	5.98426646763156	3.21400353050293	6.99814891328324	6.66605166147424	1.2259489815747	1	2.8607801383007	2.19041410296312	4.55761561384913	7	2.23569276568132	2.09533977916023	1.00337502073969	3.58215625175085	5.87689386857064	3.75286092446621	2.17691877684554	1.15919049341541	2.27275567137631	-8.27285177793307	3.4391117590711	0.436490899041807	7.66018557583025	-8.65240013428194	-4.28007868770238	-10.7590164458621	7.6994660796667	-2.6918372688862	-13.4695357014415	7.749616799164	5.15162367146652	11.5415338967796	-11.1978424059105	-8.45297697621449	1.01986506681558	-12.7614081312126	18.3316927548174	-2.3020651604424	-2.76728169862203	4.93719706688496	-4.20926538406165	-0.785922228160688	5.33750875244533	0.989169616719174
170	5.37365073489551	1.47816042699656	3.13901190820445	2.42220964829278	1.65317580597703	2.71352040076038	4.62758220340164	4.73912970583801	4.47942040596038	2.41776425360939	2.0404808544544	3.88561175481418	4.93217091894488	1.3349895927087	2.92453412259828	4.98140514922025	7	7	3.34235110911072	6.43422682824153	6.1227539243431	3.39589046962609	1.11595772170829	1.45268091155801	-1.62688688825693	0.677953455754373	4.61370167149743	6.80946765112834	-11.6366358605915	2.92455722954405	1.08145682270595	-0.491736456020866	0.729603546784722	-13.007793739637	16.4787545365851	3.28224078505012	11.5488266725629	-6.61484113485872	-9.02205514016265	4.98318624691421	-4.08078058650444	9.64631812016118	5.75685162327005	1.44876820576268	6.85344842180054	-3.86345769084	-9.2647765971391	4.26350720507602	-6.57802946813113
171	5.65963763915913	1.40747451170408	1	2.11647440313536	1.24310578855347	2.34696634256803	5.03368995027567	1.90841892553106	3.0962609061282	1.69996745004539	1.69608968735749	3.27784647299172	5.08331717115535	1.40019757404078	7	7	3.58793129453918	1.96131883016025	1.36398872769144	7	4.57335632427282	6.5548492183786	1.43897107278968	2.25885069754588	1.29467765108665	-2.41091590060558	4.49631829881022	6.17976226643831	-11.4383727914601	-0.0562280634871352	0.157493312596845	1.79799284332887	-3.49300399189514	-12.3891281736308	12.3199913608661	4.14041481853583	3.49401111665211	-5.29502107323411	-3.95630959234879	1.35936714366563	-10.2851690295568	15.8163315121232	-0.0119234709758058	1.1173706343297	3.43530417979066	-5.03906552576973	-1.92432130742205	0.661703617585018	-1.64954912863403
172	6.55357148392404	3.28216973598433	2.49123146805031	3.31942964941908	2.90829777691607	7	2.01982132027736	5.7642949514802	5.89897077661816	3.00479680526666	3.42716032839266	1.55650234361293	1.6063345833556	1.297387026981	7	4.33829087339857	4.70208260551337	2.20136528331906	6.11122018842991	7	1	3.16083248795813	1.86601151590095	3.95965204123232	-8.39817696462288	2.12255065017761	2.35315673770096	7.57477747763322	-6.46876594027265	-4.13676564668283	-12.8699269798772	6.81313182552723	-1.68647658724911	-12.8931285054311	8.83765283521696	4.62195384700109	11.8850280500976	-11.0625438483543	-10.4666669295411	0.470338033823183	-14.4108004168946	18.872577422189	-2.02424482560918	4.02579358324044	-8.16040627538984	0.809889978843649	-5.36654376712916	0.907945804296986	-0.669026549916521
173	7	2.17866972350236	3.49167885534916	2.51031255597999	2.54241812359789	2.90529299982536	6.88681644630583	5.05797535337031	4.01346372870218	2.96383442154793	3.37265674760227	1.33781597853854	6.83735285082368	1.46374708366933	7	1	4.17819238511778	3.24150160220671	4.08497562109526	2.84510504516223	1	2.50465998519081	2.64107678450584	1.55419231679752	1.22265325942443	-2.32400990379484	2.55477524488472	5.36445857814397	-11.3983196304993	2.178146220292	1.05985654407457	3.48700135648446	-1.84099187067374	-12.3917048497576	11.3093291480709	3.61250136816555	5.57165616319937	-5.36311083658504	-3.78987941744107	2.35487054128396	-12.4887847932117	17.3662042867466	-0.537387501580657	1.51059351763444	4.67234119805008	1.14988220931252	-1.16313734975056	0.510215300609395	0.137649696550051
174	3.05319262679107	1	6.50360131286554	5.43999937633994	1.63240219385789	3.03604737048722	1	3.39460357011713	3.61598107118721	1.17426906479597	1.08415100952243	2.85532764298562	4.97472685946371	2.99791521758702	4.811068551287	1.78252438833901	6.22743281637253	5.12713533255588	3.12026286053701	3.86657690327708	5.57278187789433	4.93014944693349	2.581999780238	8.88240131275137	4.5738040856456	-2.85973644189988	9.67710931802815	9.42521967058481	-9.16839820163799	4.63986385983611	-0.178095899623074	3.84261234335243	1.76240119999682	-13.3655194882009	18.9482322747227	0.266243129751861	5.97843529082922	-1.57822127336125	-5.36729207969836	0.842661635890514	-9.25179667147728	12.5152610552964	1.79591973550053	7.43876725023384	4.74948555570032	-4.91856984782852	-3.01444544942965	5.24480043770968	-1.8452092319209
175	4.25826147646103	3.33206275193646	2.62334111879473	4.17602557337876	5.76630931974872	2.2119730285766	3.47900892866074	4.24224842341734	4.59995230674666	2.0165216051633	2.04565541019856	2.5509796783463	1.68390923193068	3.35290470045735	1.79228053495338	1.87953813038629	1	5.27846613695989	3.65546685251003	3.39223493592455	3.9828151755575	6.45967640145182	3.18006144351027	2.74504051296643	4.62223422475202	0.0189838677652763	6.82180031575551	0.883311632265151	-7.3654750633937	2.14449683313821	0.650296138600519	3.83600196448524	1.59586274107952	-7.83432252234683	12.3915352533677	1.041108879761	8.00697914406546	-7.19802177110583	-7.93955593676115	5.7559054443575	-9.45218278583998	12.230918850055	4.10287631635439	3.71329448287158	7.36896234117449	-6.54995049114974	-5.72765363262649	9.05818636993318	-5.09557960599215
176	3.6989883638058	4.36564780326658	1.79682292140456	1.6989119701421	6.51057588008037	3.28517369576856	1.81340042198815	3.39877053139606	5.98675016375117	1.06254448527389	3.30976059164579	2.71540638269757	4.77259212694382	2.04931870314799	7	4.41458017301024	2.03733559650561	1.9475881564328	1.66619019727874	4.31208674626059	1.97050796052166	5.01050275201084	1.78773462051945	-0.892283923152304	2.59878017635657	1.44230142780915	-0.960052040081238	4.67101257174913	-7.47451238114202	4.1991453367292	-2.67828957936127	4.56042299727278	-1.19500247335933	-13.4385308410162	15.0929218386554	1.76387466347461	6.02597003807285	-6.24040916420189	-6.30914851096748	4.2652526866824	-13.0708737727813	16.0528240733209	0.136095192298007	0.88820892786149	3.01116049444581	-5.7187620682284	-6.73183178728221	1.51370604323594	0.584554754542695
[truncated: 74 more columns]
