# Supplementary material for: How Are Mate Preferences Linked with Actual Mate Selection? Tests of Mate Preference Integration Algorithms Using Computer Simulations and Actual Mating Couples
Source: PLoS One. 2016 Jun 8;11(6):e0156078. doi: 10.1371/journal.pone.0156078 (PMC4898694; doi:10.1371/journal.pone.0156078)
Supplement: S3 Data — Long-term couple and agent-based model data analyzed in Study 4. (ZIP) [file pone.0156078.s003.zip › S11/Euclidean Model Data/Euclidean Couple Population 11192015 0033.csv]

	trait1	trait2	trait3	trait4	trait5	trait6	trait7	trait8	trait9	trait10	trait11	trait12	trait13	trait14	trait15	trait16	trait17	trait18	trait19	trait20	trait21	trait22	trait23	preference1	preference2	preference3	preference4	preference5	preference6	preference7	preference8	preference9	preference10	preference11	preference12	preference13	preference14	preference15	preference16	preference17	preference18	preference19	preference20	preference21	preference22	preference23	preference24	preference25	preference26
1	5.55126974869003	5.6536112363803	6.94809077564932	3.52904136822795	1.71581399667382	3.99450117874217	2.7412534497984	4.73633060265582	7	3.94194057608287	5.3747515716899	2.70726340928571	1	1.4937185143774	7	1	3.38286357884064	3.92926418824069	6.23995346010254	3.63343616661831	3.31235435131976	2.60017883017799	5.19793883409141	1.96954850149887	-1.20677921029872	3.33954098817114	-3.11744509890811	-0.587144908870462	-3.45798316228901	1.72919225001257	3.04482073388487	-0.491296906561278	-3.94144946863001	12.1964372807804	8.2031575964377	6.32394273834728	11.2612970703456	0.396592240273003	-11.0505358735262	4.41055457696731	-4.21898522355751	-1.469087233404	10.3922320478381	2.73904012736252	-1.71375075402341	-15.4467907835715	-2.3810775307854	5.12219860084831	0.786952435311195
2	5.3643505718898	5.89229512444061	4.93871140327366	4.66816348997278	4.41706286416743	5.51839959289262	6.23424108783238	4.66099699401162	5.18624904966808	2.10557379389229	5.30561065941432	6.27409183761913	2.18981588721387	4.71193633890241	5.26699476479438	1.10985544698362	1.22876445446356	3.05517566848878	5.72534445474467	1	1.29493194009477	3.47353698845002	4.85896008273452	2.338645574329	0.468757898930491	3.52371018791926	-0.396592057735453	2.09081937023449	-3.61442741175099	3.00069460443581	1.33008190673556	1.29749954106249	-10.1557612831346	13.7376287843495	13.8075643152742	6.89697020448444	13.8753166808236	-1.32845349827752	-10.6989021491749	2.91131219241985	-2.35315878732329	-1.18587375126071	12.6792726002394	4.88269447376666	2.89182517522333	-2.20418069293343	-2.35302063306485	6.13466577395383	2.03468205020874
3	5.65318761038561	4.8116834349587	4.30578085902167	2.1246985764669	4.2146804772641	1.83705124421181	6.99506777993619	7	5.13947777305659	1	6.00599361280909	4.77050560157698	2.33978009189423	1.86467910666126	5.40026318995409	3.02980435075334	4.4452313371583	2.79847541874207	3.09145823006552	4.0388175033528	7	2.34143194623348	5.54651286197666	-1.05124818709961	-0.675454795553345	2.63642940154468	-2.57390492849544	1.71703372710538	-2.91851480409613	-0.423443176983224	-5.50499252608263	-0.0641262616045358	-11.2343121064487	14.4423135690726	8.26451102358095	4.53064320200131	9.11845755397537	-0.596173851368107	-7.16764605449768	2.97005213618546	1.14474840662355	-0.929443355684406	12.3013504417087	1.45464575671771	1.04959048186058	-4.2594980548431	0.460304746210435	5.94539457815624	-5.76599856245579
4	5.66296212214213	6.91555158816462	2.70203206040093	3.55668393797198	4.99240678344638	3.02084165940697	5.1140426574048	1.33886929668361	3.8958861147858	1.92613537605623	5.38927656002643	3.47447165805279	1.58799680681054	5.89287621117741	4.47386236329704	1	3.98399152486119	2.03130038700377	1.86477638772283	5.16119415050707	2.57543189150801	2.72421998603425	5.81210102912642	1.01045134159608	6.56190785479212	0.893531068875713	11.6115360861834	3.03829648084512	9.9287507924935	3.6782979667204	6.55187326628727	3.61388059966559	-8.24178252630773	5.29701544813831	10.9625315948881	5.27170758225229	10.0419551536601	-5.23082494926058	-11.5832299794809	6.32087659905408	0.515586716547384	-9.11659304710337	8.84607891198558	3.36543782305648	8.87460747871402	-6.1012805792713	0.693752998572714	5.65216552266111	-2.15803590389217
5	5.41543635382782	5.81641756989931	5.41439390942193	2.41634742185173	2.19516891977193	1.1543904971798	7	1.70107300077591	7	1.71146432112285	5.40339889081054	2.84993782876817	1.41680576315704	3.40131381664232	2.95270057455032	2.44168350265023	1	7	2.81953056551284	1.89440621379579	2.6279305122333	1.19993076368237	4.40169187467476	5.09960620330622	8.4856455152711	-0.919943758511958	11.3008768358795	0.392196558655697	8.23248273139535	-3.2260390634893	6.06219494957496	2.68288939711205	-5.76562955601178	5.51777272338556	7.78593240415859	2.20200949839429	6.86310724794199	-4.86892019759449	-10.741550629295	5.08606840028721	-0.404523304185847	-3.14468220490586	2.08498202196934	2.24026766454001	5.71781296125279	-2.58542936957057	8.42575957103774	5.64836822724859	1.21927954085289
6	4.07692311984114	5.91402806564132	2.67714088664584	1.25875269796609	3.26042552738118	4.97666069375727	6.04262403917412	4.78410134711681	4.27810653480446	2.74792700066201	5.75011018538054	6.91221707140623	3.86808648716765	1.92343757136175	5.18812372605532	2.63538719132349	1.97284726854311	2.07309210807012	2.82643944046114	1.2813369538987	3.59072750158631	3.33970853637718	5.909760400589	2.00289258836479	-1.13239039926446	5.95184146957745	6.13154640179898	3.55370849961574	-1.74089158414487	4.99141865104326	-7.37067754574313	-0.0714361741778546	-7.08096263170375	6.65784319916819	9.14549503119243	5.58204243944348	11.2997218113807	-3.66008842179366	-5.42709423474678	2.75065144222905	2.69248309493977	-7.91902616008716	8.48290396558735	2.46577183978107	-1.63169740507705	-1.77800793433198	8.27583960304904	9.49850426124275	-0.154427845151645
7	4.96815935667087	7	5.48490677097228	4.4374908964925	1.3594710978789	1.10977125208185	5.17745655591362	3.52610686839501	4.0797683459077	2.06772784781114	6.01566647601329	2.72156537289323	2.83848106810079	1.17060505759871	7	1	2.34489675819999	5.79411931705918	3.01331173659128	2.99073581907688	3.30530344708435	2.23816572063151	5.30694034390334	1.17593703221457	4.95520611336932	0.409059305313578	2.63770173891259	2.89558236768969	-3.2969123209516	3.00791460224495	-3.94588033463673	-0.137310862752313	-11.7573275904219	11.0631553206045	9.7724552179471	4.1789727296554	13.3237524795188	0.372480738639696	-10.2607043649009	2.71471791246682	-6.69885204265576	-1.85462742165625	10.8275235497985	3.70010828350853	3.87906761579945	-3.18594203304707	-3.90498710750441	5.03134695017559	0.794549522116795
8	4.98577087460264	7	5.62569990869117	2.03672036265657	1.24531181327701	2.8135123948819	5.16828590919834	1.43328886349693	6.94286734152717	1.03106251387004	5.32022555285912	3.31419625908582	2.31767791260716	3.34042522401284	3.91835454205431	1.23954212307854	1.0724584760443	7	6.55323986943349	1.25279085211813	2.1465986446457	2.46475473505515	6.5325065249461	4.38892971202499	8.70538442878817	-0.781342535893432	9.98004478786942	2.4368467018065	7.9886916589742	-3.75796925983682	5.6565751075136	2.86314359674068	-5.00012865598414	5.97981945386483	8.18258951463644	2.06060402750069	6.07698438242716	-5.8075529802988	-10.5770713413792	4.99383598669611	-1.04182924733697	-3.81085003854379	2.04529905885293	1.75585362206208	3.49050770331874	-2.27665686267441	2.4307020991187	5.5103406512582	-0.398202346339454
9	6.74535712821073	6.22700217167022	2.48433255431867	2.9286875800566	4.79232150535203	2.45723292551529	4.34053185520464	2.64916256076149	5.60984924274263	5.55920185972754	5.59093874877135	3.43742461147692	1.3054893768431	3.1225989044559	4.7816327291471	2.91041390260377	2.32784862434487	4.55965252386794	2.6624816925244	1.14068777352828	5.46216367272733	1.46258946181691	6.67325715016497	-0.0394941596471614	4.65119803633968	1.2169279558054	13.6732054939461	2.94440585296478	10.144416980799	4.2098220020062	7.52619636034462	2.77388329123352	-8.17574224858772	4.28556840406221	10.1517034727557	3.46613192907141	12.5718494940265	-6.53314359519776	-12.9823696039229	6.11267984314514	1.54413379675275	-8.29126064852639	6.96842480548684	1.75618327875998	7.94302255319173	-7.2502366413487	6.19380540330738	5.89837706812732	-1.72853928075328
10	5.69940170777584	7	6.23912018609849	6.70187338734289	4.34889892071608	4.77089852110813	7	1.30248259195146	5.14365312529905	2.27948161566589	5.26796172376844	2.08741676222549	2.64642165938996	1.87947621712206	5.62198067973603	1.28457887593419	1	6.55665466489718	7	1.37608704272395	1.63167020419265	1.75755800912812	4.18104550788513	2.84776802765569	0.705179697341231	3.83024256608345	-0.606509106202835	2.40678468658832	-2.47252551642451	4.01737283964877	-0.978377397618714	0.952668325726029	-8.65820123674542	13.0942360017942	14.0160839248578	5.19893747002232	14.6816982494124	-2.34052233914556	-9.64851683768224	2.82725158265357	-2.88894320170909	-0.390441243641493	13.5427796163248	1.36069460245214	4.45351326113283	-7.93050981590843	8.00090566510999	7.52509093446976	-3.15936272964037
11	5.28496727965343	6.79358344952986	1.06290559710597	4.64655435836457	5.08631215588048	3.14827828290677	5.89693074364186	1.91925931544366	6.92363546615213	1.58704651080374	4.15701981245342	5.73034317352844	1.22068242631872	2.53193381132417	6.37843331663428	1	5.99604550146881	4.22196682605557	2.36294232015658	3.77472018095269	5.09250294201671	1.9190213426714	5.4400063056954	2.60111040040942	7.55568193582166	1.04714410084113	10.9866955093789	2.48418357014829	9.19677499238474	5.48878263750432	7.98638397263458	4.86986668026244	-5.30075973522312	5.35972571387613	12.2379009309136	7.55778998998607	10.6343321733022	-2.40098549258336	-14.7284304753953	3.88499328772917	0.568174304665913	-8.15003913284451	8.29593264533135	5.42844150040549	3.39347386725367	-14.1150862613508	8.66707766849653	7.85946374409061	1.55121370902298
12	4.68139993163848	2.80662451864851	7	7	3.04397428208612	6.91302185728979	2.15552609434506	5.18137750510238	7	1.53576511563705	5.18657563443578	5.30680130189315	1.2093957162346	2.1785957880557	5.3803532326067	2.42381821573666	2.00877153374742	6.5137152899053	3.0404753783779	3.91470042308636	5.45883264122453	1	6.80694988509581	1.74164125656063	-1.6202188497677	3.25154348209604	-1.33171631996101	1.97698460717726	-5.85612279490232	2.11130648371163	1.56193448737865	2.27933573242494	-7.64227518055142	15.2752918444224	10.630828205848	7.21788478141161	10.3207042044389	-0.228896329478577	-6.8940526152214	3.12875456249473	-5.78649302753793	-4.08258311133153	8.38057013501053	6.15864162837609	2.64730384662812	-2.57260382000014	1.41401930535822	3.45956034395464	1.16872222575388
13	2.63805342675354	5.80327144389066	5.47716656340491	6.30376442389486	5.45194575594144	4.85511398337174	4.66424579479892	1.50877037389025	7	2.37529062435422	5.05073071083707	6.8288549198547	2.11849230790688	3.65404351875811	6.64436225229386	1	1	6.25908321109712	7	1.44670494785822	1.75273015632497	2.60969080709048	4.55799495403857	0.996635154147577	1.6991605752873	3.1192672743729	0.93539183717048	0.898567062609874	-1.9475319269435	4.16368262932807	-0.755008698577637	1.40794460791902	-9.13000148408561	13.6354802236642	12.453037862159	6.5457560450704	12.5195373947259	-2.01035249464474	-10.7289247682377	4.5537025679526	-2.55165656937571	0.983398208907616	14.2969491569341	2.63259479830804	8.78757034206832	-6.22386843228615	1.15926340302005	6.81118864018478	-0.551749392992065
14	4.83293223210015	5.86292901405594	1.5155753617056	1	1.56645227253972	1.33890465324685	4.24625211044021	2.93183851496391	5.28537303912451	1	5.60217597138635	1.75574042880738	2.21692967074296	2.46799141287913	3.80892758507735	3.43637773014806	6.35525492100576	6.52711187255399	6.47655680221159	2.28725661568216	1.89436578340092	2.24171344215816	6.49193387066544	1.33184425488605	4.61031043837068	-0.774342327404575	13.5500146144059	4.21738773561357	12.6036688913925	6.00035379852291	7.76456282678634	5.34452396313727	-8.37760711465177	3.0221193784687	8.9976644475012	6.35742449759409	12.9882272099879	-3.22471452652186	-13.9809627466879	8.06875090194027	0.210094505371712	-7.62359979261493	10.6424359935791	3.07992916259812	2.61512858274435	-6.23784360466265	0.00818084034946898	4.4942954071112	-2.35541617240705
15	4.65254923441266	4.64936668792665	5.82483598504557	3.48165239024156	2.07334270232875	3.74546170107859	2.6076714185781	5.17619643682454	6.77691367986231	4.34910461813745	6.03471132744299	2.50832231971221	1	1.14956839953961	7	2.61334517869218	4.98937670174875	2.87965200568491	6.63692494287941	3.45321430875874	4.16026884618454	2.45945975749117	6.80209907327493	0.759852392691849	0.262052506035783	2.77273457926097	-2.15338131183569	-0.233215401318302	-4.09147527632663	0.579033094683556	2.19809638148179	-0.136722360921127	-4.16311995765022	11.6097321044337	9.45404678925181	5.80689603790799	11.8138287112668	0.492589966760571	-11.0745801820246	4.35895053331399	-5.21484493417885	-2.81026527072574	10.2263169557503	0.737127349666406	-3.02706740032753	-15.0408976212161	-2.08278879596012	4.28569885976539	0.638167832517166
16	5.35432347009636	3.82780425440515	3.81298120267829	5.7001231339088	4.48110964223002	3.40523332653649	5.63668577444588	4.6507264414191	4.70963079495804	1	5.31647890048177	6.00636268288462	3.33227863364998	2.16045211809239	3.6821142533035	3.28494179007299	2.95515896197239	4.92703169305345	5.65517712539661	3.15564193138032	2.1255005650261	4.98044817122868	3.62775199848982	6.96532611380933	7.63222993923384	2.17701348058849	12.0030816546844	7.6633600468309	2.785705091498	2.26140202323255	5.44984591556049	-0.254193806626101	-4.37158633184642	0.07600269456466	3.81080199575629	2.54160508196561	9.83772536699348	1.1595598133479	-13.2399857554413	3.48311253871202	-2.48783556726076	-7.58261822301593	12.6708819538288	1.59027694812842	0.17885792092839	-6.25532127927918	-2.81763429013392	5.53547850921817	-2.5607259662506
17	5.37803778980751	4.28539642154833	4.1001325059005	4.87546966133813	2.06246034745463	3.03440893764522	4.69268366605578	3.8996328655584	5.22041943946036	1.69351506271185	5.70351989256612	2.39668409377839	1	1	5.6636926826207	2.39595018656228	3.15628952171151	2.42850588998051	1.04098915072882	3.26212003543476	6.37517252594794	3.55801390193431	4.67226774787282	-1.07020044455669	0.260698121137283	3.02588515265535	0.513685628039525	0.819439551917991	-2.45731155370889	-1.35732222862201	-4.8244283459757	3.79758896182901	-10.5753936101067	10.8828104831963	5.83376072543168	2.82594987080358	10.9814808170709	1.32771670859795	-7.41329729385312	1.83831508465258	-0.728936311681507	-0.976658159413686	13.5331534809883	2.70045676118809	2.30161593639067	-3.39138514436438	3.38558045826462	8.33295866399427	-4.24438522793757
18	5.18331804472667	6.5802596400084	4.69727000150977	3.89412162946248	4.13910080567976	4.82366874923513	6.62725875589323	4.86280707067957	4.85087541259656	2.37663247680587	5.25251211050702	1	2.83198547458672	5.09788643961201	5.26764679972032	1.70585599510114	1.15820041878114	6.93920292860553	3.77492371892978	1	1	3.79858655566495	3.9238388383978	2.75740542125157	0.642550801732277	2.91450393117096	-0.17118249938314	1.58100334796604	-2.5776036095145	3.35958902040526	0.115653075244302	1.05741267806509	-9.10303362527768	13.5559768743076	13.2503177788603	7.00637423780995	12.5169866242711	-1.89644861697098	-9.84916488992149	2.20782507984631	-1.93597222474688	-1.83945907225675	12.7650283025121	2.37757016122878	3.13812735606701	-2.36201016990308	8.45642269750971	6.20657055227879	-3.14306257751464
19	6.3933504442046	5.85901206364979	4.18459746266884	3.2816514596034	3.9004278345242	1.19963007968792	6.14211421341323	2.59896332002538	7	2.63308037329184	5.34973974803082	2.73221236638172	2.90267281963285	3.47090968101998	5.30585489531062	5.05546167599161	2.0283945609039	2.56619494409517	2.011161647709	4.69495075110609	5.3230958408786	2.53881411470069	6.67735232978613	-1.03349730379374	-2.00218127414328	3.32096105884259	-0.451964111988889	1.514099834307	-2.31054721808149	0.613844682166367	-5.60442330652411	1.52303950460825	-9.56350678218268	12.3014625759746	8.42325988514729	4.43187966324097	9.01082875466139	-0.185426075379632	-7.78651567797095	2.05757944673941	-0.795588856446773	-1.07002217861251	13.1434864641448	2.73159691024143	-0.76101563032846	-17.4401692880386	-5.2721492311903	5.87180905638621	0.340579448399709
20	5.28891689072404	5.49861188011147	4.28867311791143	3.18578118190536	4.70678085692808	1	7	7	4.86415921176437	1.82999474295334	3.44010509478056	4.41578342484046	2.16966825144495	2.31739686343762	4.63164810618383	3.51176876370124	3.12800333004722	4.91738444066021	2.13556332253444	5.04451626019582	6.85621304208176	2.10260931102268	5.26606689994215	-0.787814680209277	-1.06545703756625	0.717926981086566	-2.01994462099163	0.413045456729618	-1.32228998946095	-0.244499856987715	-5.22326199681672	0.460999764770451	-10.9887771330974	14.5379468159495	8.58399654587013	5.12854802489381	9.71849692020669	-0.287734036638225	-7.56138178275945	2.25611601272951	0.436441087478309	-1.27602913642117	13.0773161920032	1.717962799195	-0.163361223724213	-3.84097784321503	-0.827519579362317	5.11562429851222	-5.43299412039645
21	6.17989689583261	2.76533240491435	1.90802187199037	3.48047181038515	5.13416734706743	3.11401745213705	4.88031128250539	4.91870209787496	5.70456074336658	1	6.08890147501907	3.03600856026949	5.66672671218711	2.10375320147021	4.7569703509972	1.5395646240822	1.95563209544826	1	4.70640876854113	2.14863793822569	5.04884151206743	3.32567648080627	5.19918904599126	5.11325369537217	6.85890607577456	3.27885612705665	9.02915462296388	4.24548481540929	2.77708036929582	3.66667064205594	7.77549836368607	1.2344096187084	-6.41573239418904	3.34468998074814	6.64211535102382	4.43668640193186	7.29086747753077	-0.70692731673668	-11.0845768066664	2.89273149956524	-1.90422304199858	-10.4806013863099	11.5888687249102	1.30532758702319	9.23651963640982	-6.43274455604004	-2.55438023126863	10.2886643922307	0.992005962969923
22	5.43321494336821	3.85040088166492	4.57958886545307	6.68245320356264	3.71667057113366	4.57138149784081	5.95894448190315	4.89713584869161	4.10735483433336	1.49391404184369	5.07662197082353	6.43766349731742	2.66092462730537	3.21292960921882	3.83157779235653	3.14657179243419	2.20450447367316	4.65693522230857	6.20163382014462	2.98011370842312	2.48059269480485	3.67076700902196	2.66744628875939	4.18954121572595	8.35340182890117	3.34455641011238	11.6022129321358	6.104508836326	2.00024034672779	3.21423501916519	5.97793933664168	-0.425670911316291	-4.50462877102151	-0.468470902837113	4.43949386087686	2.26321419222691	9.11175692363671	0.14586178734401	-12.2798829967271	2.64547849685347	-1.53824458828117	-8.34214710313822	12.8758610920565	0.287972738748667	-0.136857177616785	-6.59502138514702	-2.63872135838909	5.21365910739469	-1.43481440288657
23	3.80068491989296	6.80028215074772	1.87977963827958	1.97011435456409	6.80644025787678	5.49538358195942	6.46440560635633	2.64135482108055	7	2.19655728648138	4.11723768517346	4.95740836519879	1.03170836335289	2.94947147253838	5.5408055907313	2.1404308952506	3.28535861968863	6.89599574226651	3.053440448382	2.76119946733992	6.10586595714332	1.01965986919928	6.6196803547051	2.75736150831025	1.79756803723529	2.01523367242701	6.81865224587346	3.14864710554385	-5.50973470524756	5.59693927399451	-4.53461468895099	-1.6532213846203	-7.11384077481343	8.94255849074062	3.81284018652068	5.75854252493768	8.83651239602469	-0.276808422683237	-4.54077278908285	4.94591295660147	1.50336472386846	-10.1115054938364	11.4069228197344	6.52433154641431	4.9346891432323	-14.6272231868853	7.71137946272107	7.20121017051928	-2.32447056621984
24	6.75675877572285	5.2381629792909	3.21892624555971	1.50381350900794	5.20205951441192	4.1984955583222	5.22316236815552	2.23481305192966	6.93446282945542	2.57163079985652	4.72578815250576	3.82326918945202	1	2.44409572783509	6.67662697753332	2.51745841929855	6.01542694378208	4.07422598296414	5.76075334796045	1.87462352720746	1	2.24565271272013	5.71264056991848	2.85191223282923	5.75866424192746	2.13738232988569	11.7868121060675	2.22669781346549	11.6358573941123	4.52212615728638	10.3702374059937	4.27194301968396	-6.19046059787151	3.8514331360863	11.1282179899332	5.85208172519337	12.4572259021965	-5.57739631569583	-11.0280203041369	4.69003480367194	0.155541959076237	-5.07446230351805	11.4215218620423	2.76407485655136	5.69642668141809	-5.25849602437835	2.68535875493436	9.70526193872984	1.50139848690832
25	2.63378508915316	5.25402564778524	2.4966961631483	3.0746847722477	5.28353241184902	5.22188273848732	4.97960343547873	2.21101352317996	6.4636174446861	4.80516454696671	6.41948298630764	5.31945293124391	2.72970226462769	1.32574990197615	1.68303801045459	1.14984102530024	3.11451652593399	1	6.86825715393909	5.97645002576875	2.5848990355977	4.52055345723404	5.06858058202394	2.53272356991825	-0.276407704079105	5.79363921494659	5.16102328724392	4.43462759727146	-5.78219957473478	4.4060840857468	-5.89870970645825	1.06352459377024	-9.29882539439852	11.9067839025836	4.54338747606499	5.77480039249129	10.8411009938808	-2.03090200142176	-2.22484379691009	6.75440796884458	2.50468493110919	-8.33037254587729	11.8014498690205	3.68529499611129	10.3472734432606	-2.02049362226602	2.04538108670306	9.55586659249484	2.10643754659352
26	5.72281522857894	5.86291892273535	3.03167501573921	2.01325320102655	4.38865471314529	3.28593256985747	5.49841164025015	1	7	2.95999887893686	5.66649909377367	4.74473773952985	1.22197158735424	6.28503541502838	5.27282254096754	2.85233860764695	4.02918098197349	5.6842496462109	2.8901539048063	1	1	1	4.67747884586639	1.09104744307931	5.1133723924413	1.11655539654271	12.8110382569473	2.62165798415181	11.2821105134267	3.85544956156821	6.59057078070841	5.22248892981746	-7.30010335137693	6.46281980575035	10.8057879414848	5.36754246910278	11.7686218639553	-3.87010705592211	-13.6977918395352	7.3310823830671	1.19675715962962	-10.0514990319489	8.96846414647694	2.7469328775999	9.13930659974466	-5.38121992450952	3.11473313499623	6.26023254940986	-1.90184838447736
27	6.83564114522817	7	1.24093019127301	2.89547241091854	4.8305159742182	4.0199726978043	6.31791102113279	1.84836395550989	6.21618557281785	1.66346978929448	5.73585170454487	5.39681426258943	6.3789931546896	4.88235943187608	1	1.84805732459483	5.42473908910435	2.49366259803794	6.44723632500607	4.75629423400662	1.39552961755298	1	6.49887077263838	0.481813443891553	5.81865198442881	0.640345143244308	11.7453267771612	3.25966639092776	10.1374506073625	4.24303304691093	5.5463840560839	7.00967409912177	-7.36234826341372	6.12260357153757	10.1682839573853	5.29720634722192	10.986861268966	-5.41458363159738	-13.0545665708064	5.63171408000222	0.495656193507421	-9.62529386644371	9.15934235716526	0.872954779566774	-0.621147933603755	-6.94341996124335	-1.03067420591847	6.22948647670028	1.97482782540947
28	5.81234535283147	5.99925737219995	6.14105394887952	5.77086224032499	2.61231183678974	7	7	1.56047757691802	3.92080557371275	1	5.68631145765605	4.56966196133804	7	2.76068502905097	1.70520025530569	3.22871847986679	1.87441317833303	3.95173288965144	2.30864786950909	2.78645347929115	4.06877619632248	4.63535738245784	6.37287415553802	2.67564251944914	0.223131697131688	2.86635064736082	-0.581670353133848	3.45220450620487	-4.56433356772074	2.7839786360475	2.2947894884421	3.27794931436209	-10.9924056519329	15.4732341467426	9.87932936301468	8.26312015430024	10.1149578590138	0.65809283489649	-10.9282964619745	6.74753059646454	-5.8903949301847	-2.90114219322206	9.66650661293178	8.68417961086642	7.35286092327622	1.89466721974807	4.92330603488924	10.1654198119485	-0.622824141672526
29	7	5.44534852750606	7	4.26849471788993	3.07390299142171	4.91459264540497	5.07335094080759	3.56907405330106	5.98528247240488	1.26266792595272	6.49962490568351	4.29457757921453	6.04318646408269	1	6.21338088371582	2.50887057727808	2.03507500488666	5.2433732997002	6.97186929373036	1.42945777496108	5.59102748012371	1.95349027199412	4.96686776548321	2.44005946470209	2.51014010688113	3.52523013323502	-2.47819796373039	0.931287152238935	-3.2355797261712	2.5569984876975	0.766206792514061	-0.657982844971802	-5.47640661677102	12.4916416772173	9.86374519984842	4.8366981434831	10.9516912247828	-1.29044323034198	-9.94397316017724	5.65961990707035	-4.37380695971885	-0.583887899690608	8.30498775731331	1.36604821559741	8.02561332963276	-5.26406073387371	-4.33688411047956	6.65500125762745	-5.23515484491738
30	3.19862025565789	3.51441323159226	5.15678402455733	5.90567121385489	2.57502943751397	3.04596050749349	4.54254228651537	3.02847445304767	4.84980984066063	3.76719978904928	5.58357215226615	2.1829396255098	1.94339349330167	2.1889007525357	4.12401039942689	4.49362969547512	5.66813610139141	2.35283408430285	5.23091300394983	3.80843113264784	2.01300266707694	1.79449409185028	4.03283751678013	-0.639497329562781	-1.61527124462764	4.41195454245038	1.24112307265721	2.51887852310351	-2.2306294011523	2.16903863672849	-6.586917153367	1.66529176510357	-6.8946598760816	3.5070572848399	8.58602460208284	-1.22878695570409	7.35781875215547	0.31291578415859	-9.37155182075692	6.93148204896891	1.57247994396892	-12.1057655874438	20.5617865615872	5.50877540067121	4.85664961765773	-8.34192743623184	-1.80916431298313	7.56066638218429	-3.74971417021278
31	5.71317459634611	6.00180893900123	1.5495352703642	1.42219980808471	1.90635285928151	1.20294053776501	4.92555437627784	3.53537523060433	7	1	3.66174245066409	1.38833639769696	2.13392929286586	3.43888991548106	3.59431703148033	3.61426699704318	6.43572402168608	5.49763230243013	5.28869572266914	2.32808003390305	3.22060899829272	1.60196459583924	6.74603112731691	1.1803887821903	4.21244763789248	0.0385593824209665	13.0901235161306	4.38101356153134	12.54428145746	4.9380178695133	7.60311375114513	5.67983602627395	-9.30321578957322	4.11076284303963	9.63677329433775	6.23089971067659	11.9831084999826	-3.43580353115856	-15.3141880535636	6.62263468258307	0.513623863183495	-7.23288379227668	10.9314434078313	4.13836707071011	2.37353532689939	-5.6583847675201	-2.2942673410509	6.96043522250972	-3.03049686425292
32	5.76029749184618	4.43982394976625	6.30012435718557	4.57819554122784	2.96143438774891	3.52562751131267	4.62422299494993	1.42489610512102	5.00528990275656	1.39341118040083	5.11547432061254	5.00005590577542	3.21631208102207	4.62198820909495	6.50870870073645	1	1.92773834479876	5.00495611154593	6.3577200700769	1.27924024197292	5.6479822484808	3.83363527139618	6.18456918721496	0.981834655342801	1.15024012340336	5.10757668588269	-1.5490000484292	-1.23354585600025	-3.52002139493509	3.14921386414528	1.33625341332279	0.050651592427661	-5.91166694262893	11.938294969957	8.94451947230256	5.30233268465857	11.4837530323752	-1.14097366547624	-9.26600751100584	5.2250975869345	-5.71380459182959	-2.29947009276012	8.22774469331301	1.5157572203394	9.01847839469075	-4.76500990983884	7.91070175046542	7.13091281550021	2.91295727614824
33	3.60179571061461	7	2.04504390403949	2.67013845393479	6.51182019449262	6.06359371379688	7	2.04162334603514	5.95384433804971	2.10672947537002	5.23349199492041	5.32143914460584	2.49358483459388	3.48854750439993	4.24443303010796	1.0152548357905	5.0273634449354	7	1.50938352753791	3.37534038776473	5.88144690115957	2.79379791932005	6.02472495339446	2.6139760452789	1.75098167226936	1.12938205020478	7.25068658325557	2.58920481217731	-5.80101269572582	5.27573160165709	-2.94135841114125	-1.48874336156847	-6.92005506428752	9.27088424495539	4.44159414759601	5.76902179498941	9.28842605366757	-0.610960634493121	-4.96033147882759	5.23566258335091	1.8944256001526	-10.045559031891	12.7915222779524	6.6711196511285	5.4079282628605	-2.59501798102294	7.32914039425564	7.60807951371579	-2.67421756106689
34	5.48072082159025	4.69306474755373	3.89704861225636	3.70616148458689	5.10518355810168	4.07376554157366	4.30715297009448	4.36496771868496	5.39460701534423	1.18123659643792	7	4.37425469586002	2.27325254596107	3.82685049275462	5.46229757241209	2.83941839343838	3.4428076924914	5.42443095840162	3.85295753633384	4.61250341447562	5.04270845684898	4.73204657503864	5.71470409155499	-1.93083496870171	-0.940742395355413	2.27399005099133	-2.03771977583552	1.00548397335278	-1.98984744299806	0.465859824745169	-6.42755555970127	0.350339361011497	-10.467199734593	15.307354196801	7.44300666998512	4.57160385722671	10.1946937037277	0.736798785200246	-6.52204243423126	2.34485485649295	1.70268623630172	-3.31337015285033	14.1819439127665	2.01849486705475	-1.42319210297882	-4.51596699466274	-1.62888848486374	4.1338650306627	-0.458420878617689
35	5.8516380041953	6.35386614579001	7	4.58222842968618	2.44184435841084	4.48121386186683	4.65812997215392	5.0275048322382	6.01614225065911	3.50705702882881	5.94883199359904	3.482098761737	2.11352925876858	1	6.08537202983074	2.39686110509776	2.28269794004652	5.01993957754317	7	1.09529383522704	6.77135350874743	2.48204574727225	2.46615697176804	1.24794722846436	2.35233087774196	3.05689177982609	-2.68376823761841	0.467688991600193	-3.11607751285756	3.08897432254264	1.67262833056787	-1.17841667517469	-5.30906556494972	12.5897061399209	9.60435493085069	4.90534956132237	11.802721401428	-0.694377612550043	-10.1399740810001	6.11555347098209	-4.7577035876834	-1.78482253484645	8.691687337747	2.08606236652118	7.16616775955444	-5.1686027584315	-7.11703749634253	6.14921488550798	-5.24695609562256
36	4.67445209043527	5.61832234718571	4.99156533885518	6.11226591360159	2.08564415593132	4.57659719470793	7	1	5.43084789746231	4.06759812412469	5.48723678614034	4.11694709812549	3.35002513983706	1	6.9680776142033	1.44479828811653	1	3.17784511743149	1	1.35979615003426	2.97745935415713	1.47789018965074	6.66465201252074	4.26107259623521	2.85175407224624	2.58719043655883	-1.92353919570362	1.05860415347765	-1.62072324574953	4.30956459544978	-1.66582752874926	-1.20493188327421	-9.22650833384886	16.3655931010045	10.7746278125022	9.39652333801327	8.47113759695028	2.57806133281947	-9.07400641902384	5.52502924224715	-2.65351808589055	-1.84971257467607	14.2707312612579	7.62539161078608	1.3935809942981	-4.33035630724592	1.17896901490671	3.45056697168723	-2.23040608149831
37	6.13720875425744	5.25188792757083	7	3.25031826597729	6.17504566601824	6.64022113272188	4.4737741394341	1	4.46710205404743	5.29513780647451	4.54577632178417	3.97915283173193	1.74887254227867	1.13437281807177	7	1	3.13326146358714	3.29429229251695	1.61810091581587	1.11075835981591	4.35127312746332	2.89889003045569	2.818117235086	3.51668592855279	-1.96040823172887	4.72078921859624	0.97383133001705	5.11255012836238	0.284980346489211	2.69807654600009	-0.251566771434353	0.609993431014394	-8.11336504594716	12.7193108996892	11.6971294343113	5.58108749707765	10.1139030395905	0.717341760493377	-11.357921105224	4.22015843536395	-2.93160320793204	-2.44998381289124	14.3565210227469	4.34859368689755	5.50590424954891	-3.34237690745607	-3.45913520878783	8.48683290677509	-2.89780193522474
38	4.23314281294357	7	1.35252547978161	1.25576063874499	3.81659072185612	2.90182333049329	4.75242698455408	1	6.1952422616424	1	2.27909628521274	3.48633390316275	1	1	5.34004913084818	5.41596429244182	1	6.95369537709235	2.53832175995872	2.79444784059966	3.39816943883713	4.07421728574949	6.68385305372704	1.62825246980217	4.75527517727343	0.891741412688194	14.1754340177669	3.7727944920323	10.7538400836822	2.69393514084622	6.67522319020581	5.94475990704529	-9.55115623546086	4.53186346053821	9.6089642788103	4.08220805971029	13.4112031992105	-4.14675044213268	-14.0134050284638	7.26722446703372	4.7723067828191	-10.1980469148174	6.94822109959944	1.30061149998344	3.25736456233424	-5.30803267577196	8.31727483347767	2.4902409489993	-3.24670281366928
39	2.10673307883656	2.19315186960172	1	4.95983550983234	2.30831812958664	2.19022866773863	6.66770252626844	3.28620665247678	1.16974770024642	7	7	5.82354408055801	1	1	1	5.14222738099425	2.28580176786273	7	6.47271172817221	2.74851059410134	3.52346890958131	1	5.79718134212995	-0.226095006976906	0.809715376558944	-2.33016238800853	7.90450344520928	3.63753297860213	-1.73959873186931	4.4133636520392	-7.28865729304814	1.48665057258586	-8.12835327573724	8.52781293183166	2.91357299948996	1.60681397733091	9.44853067447319	0.161884307375098	-8.70657895689427	7.27864042835962	-4.05116673457367	-4.4961114172031	7.33047674609354	4.54111418021989	8.87826558288574	-6.10361559957389	0.137098080220236	7.29152168850688	-4.28618607755026
40	6.27168028804824	4.00101112838608	3.24877319643786	5.64087874624366	3.92575059593971	4.69721849737387	4.49644613872987	1.64365591184959	4.81287485230833	1	5.7600266016762	1.41692333530498	1.62687172544041	2.78393584683681	4.76063087042872	2.89633626862987	1.53340424702103	6.0155163081711	1	2.3654354347401	2.21633454878566	4.97173043843477	4.81835277809314	6.51783364957308	6.40924637532865	2.91773958570562	10.7374801126363	7.31289378085902	2.04474357384415	3.82764388123462	6.53123325193559	1.89893262457723	-4.33637747417165	0.045453397325045	4.59645830675048	3.32440026585548	9.03592634368312	-0.390088233437236	-12.3047462553787	2.53847702956509	-1.50855377655168	-8.78826249871022	14.522913993218	2.04611193422319	4.79011496216999	-5.23649600963259	-1.21977352617282	8.905962806243	-0.999915303755122
41	6.2873679282244	4.78991410567847	2.75973622019644	3.66253870076842	5.43842859065962	3.95759721156898	5.67733984880041	3.48883707051082	3.10669360144385	6.16953706859027	5.50987591505777	3.74602856465352	5.38912767816538	1.74615235596821	7	1.7620511017486	1.31651259349487	3.95800124416094	6.69533052122622	1	5.43276837526272	2.17475974722224	5.26831943878121	2.20715035812086	5.76653251800609	-0.17792042350455	8.77211409415119	2.34199330004644	11.0915892077709	5.40669348791211	7.77632852960109	4.52675766560431	-7.02383246501768	5.93859988255822	9.84968528706289	9.55261591639104	12.2407521896679	-4.47963912358038	-14.4722661541372	2.30169306913279	-0.0909587694166374	-6.63033764527484	9.70919025225595	2.91636815074954	-0.238024072990392	-1.88039617076724	-3.81079698433755	4.29474389729403	-2.69700624345046
42	5.67790500036129	4.67307177501042	2.77504826239139	2.84952542161701	3.53995639814765	7	6.25019793462462	1.56838952243854	2.3526147128723	1.01960142478567	5.18497041497022	3.23924539476816	6.70843900877506	3.63975011880095	2.49828412908174	1.25666060697482	4.98323992511834	7	6.40321940457201	1.30228148360285	4.64291302552551	2.94037142924855	5.91875609129086	3.81363389448445	9.16107314791702	-1.18327902554017	7.4819743708768	3.18476074419106	8.22049441038215	-3.43613083432817	6.09038447209208	3.18127034497172	-6.04377611294887	5.81909530341802	8.26582247420273	5.2845919673331	7.4941204552638	-4.51885819264474	-14.1983714894353	5.8441809478973	-1.26153273993691	-0.589068715397355	4.46216341584037	2.69374732412151	1.87424955347782	-0.319547152986713	-4.78634340869655	6.01507860695848	4.19694654713926
43	6.37974670891894	3.35532247093691	5.97155138637215	4.47848143813845	3.07676692006229	3.2516171991481	4.59927606046034	1.75069999209719	5.53298665437493	1.92665960068998	6.30733333118351	2.6917699986095	3.43791222886873	5.0015359783006	7	2.11512570482848	1.81026292694741	5.56407865381617	7	1.32867465192689	4.69995631032109	3.47616870269247	5.41851904492118	1.14470290873182	0.778313356250875	4.10027606293828	-1.76823747363444	0.997277810526412	-4.36839970911286	3.63472575546197	1.74603044263054	0.313661773349573	-6.30217042376799	11.6023733511139	9.33515949248513	5.14938191648434	12.6120792847015	-0.624857982531138	-9.79922584633595	4.4325092134053	-5.90311672792344	-3.24045339144858	8.61299093400006	0.641571964720654	8.97943329300083	-5.69014960681155	7.56015800508822	6.58615293299102	-3.05100138568259
44	2.99259147998287	7	6.63389643259055	3.91346901750602	2.44437240290467	2.52462701718894	3.85536129858269	1	5.49951244569555	1.92355350089727	5.62535664137408	3.06644429962554	3.74353163392075	3.65715785604727	3.47909054044849	4.2826243606504	2.50772137761947	5.89424250619812	4.59629368258897	1.58657086976137	4.32683635721165	1.12247381926632	7	1.18548024624712	1.029069307037	2.5543712699098	0.301041347481123	1.37159175827833	-1.94572123029163	1.49059991168682	-2.48426126119449	-2.22350999399181	-10.7161418143726	10.594880280461	8.02268512802864	4.33253107040669	9.66247401604364	3.11890186778649	-3.32150912022765	6.61246262263669	-3.30860957622173	0.19156124495127	12.3861189735692	2.61063947532308	2.57364165714767	-4.31457600326713	-0.981907523035218	4.97093427111879	-2.25193127313354
45	6.846308623827	5.30863866072476	7	4.72770503304674	2.47332472307552	4.3459901124958	5.23275074548879	4.84883904333303	5.73587002153389	1.67820142115884	6.41860614407171	3.51169637048344	6.0578833068457	1	5.49387062127607	2.42958856058579	1.18900731906956	5.71827440688795	6.85404943996452	1.45073984366131	1	2.53920365256514	2.73641562691569	1.7320956107816	1.73754961144676	3.52087309488199	-1.82856927096052	-0.278978689559419	-4.14662803308561	3.19056636752555	1.50381105286272	-0.887907629652374	-5.50325541962342	12.0349675893959	10.1833377262775	5.12052543126135	11.6114682372957	-0.925166603046439	-10.4758395083818	6.58746695314818	-4.5147219495232	-1.79010395174751	8.3375566917372	1.73595195536161	8.36954557434394	-5.71589224766982	-4.15941501334633	6.15141773334284	-2.13504597772201
46	4.72320682829888	6.76531414543845	5.87070542619082	3.32597373984041	7	6.28508937261791	5.06562670512192	1.2301149806907	4.44019527292895	1.89206078853685	5.09489623316111	3.92323995263241	2.46468579716771	1.61881012079605	6.24471296872108	1	2.68139300521887	5.13210842862896	1.35823562474448	1.2754420975909	4.10430136323095	2.08187500835921	2.9729330008557	3.0792198537275	-1.88063953264516	5.03377803882352	1.23180374447967	4.13988540671877	-1.23451702274189	1.84185984031549	-0.749656853859031	0.874078788743114	-7.8971957297625	11.3721911509366	12.765829219462	5.13211834122118	10.1408699780987	0.798397373977966	-11.5520775796627	4.71537664173168	-3.36827203121841	-2.26155240624219	14.3134429181368	3.449902320775	4.47961654969201	-8.25706474348036	-3.55755488330854	9.18392662141782	-2.42311144171421
47	5.98583489401357	2.93350894729774	2.41099491833712	2.86743740200081	4.30500245525414	2.19112371006733	4.35316959694822	5.76068847230786	4.59094679592941	6.76498765237928	3.49336902350663	7	5.06816583408234	1	3.88831824092693	3.13115329409407	2.04612728955189	4.76773694474524	3.17430638389211	2.59394063871823	1.28276372390952	1.17133398126117	3.50946829375235	4.79186468980309	7.05248247901634	2.33353861494605	8.31500005929545	5.43430820661361	4.82032576809871	1.75859177111967	5.98233124500235	0.505126719353512	-5.35950310596784	0.240535338935145	5.16029534825812	3.11624347842772	9.12009857260896	-2.4183901328604	-11.2184361594247	2.75732726424206	-3.52739769394979	-11.1093745118079	11.7979258069258	2.56121587033208	-3.3277284346978	-11.5166307427644	-1.89231465660826	-0.981458081608613	0.75760651841176
48	4.21548855175177	6.23989145028981	5.64477739060967	6.17434127777337	1.01882267560834	6.99288916685576	4.89591591832406	4.40345605177819	5.36586306082693	1.66582929358132	6.27140125647454	5.29076103468374	3.20713162994435	3.62019931739836	4.61974741228995	2.1383980375058	1	1.66339772857304	4.91790322889543	1	6.48183367543456	3.80675156228866	4.70464531535322	2.70095938925808	4.52472892377636	4.15847574033425	-1.72901815425743	0.208630639671052	-0.932441343441216	3.66155134148333	-0.507017275683663	-1.4871867743278	-9.06190939898289	16.3360937988562	9.8384957508216	8.54225251142734	10.1688317568513	2.6971807113724	-9.38652765406158	4.88402897214909	-0.770655092771068	-0.353958102304803	12.5661904194569	3.17676445622052	5.20870174871098	-8.90669515411754	2.62617901452525	11.5949190397607	0.821286238492571
49	5.77099987006524	4.57499239177253	5.82347125462485	4.96992978476096	2.70785281161421	1.41934277867604	6.73141207053875	5.30902046375788	1.92294483470871	2.75320241342216	6.32375465932825	1.99273250835458	4.96562275218368	5.57634473025195	1.68015853262982	2.85840305748861	1.39059882402304	5.58547892973079	4.73933613018251	4.91328765809833	6.25644531048893	2.604477734969	2.65645498125998	-2.89738274392115	1.62106509179681	2.21504038608105	-3.50560817588159	2.79078285852805	-8.02094193877031	2.20625984624079	-1.16118669365374	-0.935897139533212	-8.9474463949367	12.2913692776526	10.17411698795	7.77421668795228	9.84297615293792	1.13796604572851	-9.94004499579134	5.26770153971475	-4.41618976764359	0.27558843541063	13.3896277118223	3.98879943693237	-0.515815625909094	-6.25570032361628	4.90881719632889	5.09709947813777	-8.94721351495135
50	3.00442842966881	3.40584445859876	4.32138497754316	1.18416995745899	6.53451274444778	1.28020194959592	2.73989615984119	4.28401315101095	6.34735143031945	4.15642521298702	6.15278190498835	2.44027664325246	2.77594816101021	1.6486264482303	6.47795240535121	5.69158755835599	7	1.88610627025421	4.26462005069745	1.8053610791665	2.75904204212487	1	3.571262106532	-0.0978111191283798	1.24939268740004	-2.85046082429345	9.18039936355077	-0.933037305113428	-1.3638564544302	9.93669574840129	-5.64631822838471	1.8899135584532	-7.65318862780753	12.5285020189952	0.603556491703798	3.07276344656005	12.9923147287255	-2.28000478251146	-11.4520120635085	5.05180321048453	-3.42089689526832	-7.88295165688629	8.71491451976947	-0.245845952180477	0.422589081889297	-5.18300893826936	-2.15380827320124	3.16195243249144	-3.03986706975725
51	1.9017858528032	1	3.65775952458774	5.19232839571941	4.95618336755018	4.50228405324122	1.42299031090641	2.56556389726087	5.6452727640258	2.83109715737776	6.68348927936402	3.58010337188514	2.86883318173315	4.33455178564011	5.79073303938392	3.61071153047144	1.80117632057742	6.26574939983568	4.43542778072752	2.25837206628359	1.62708198726921	2.78237858059527	3.96212290994115	1.79874398113519	1.41059477113584	-4.3530747815865	9.78962150259367	0.751573758889248	-2.684203572881	8.42762438509821	-4.7423264797092	0.930018529148367	-6.80379611705699	11.3118301630351	1.12978241806481	3.85171691691883	12.2169657152964	-3.37394309902983	-8.33287077747565	4.48409950738362	-1.70448683622178	-5.3553460594077	8.68158930313009	3.19134345018302	4.09321749327754	-4.44847852491062	2.78118326992037	4.0116656334793	0.939825383910427
52	1.24491432603103	4.99381196344525	1	3.0808827706183	3.18451318728863	3.04653949510746	4.26343492333788	1.82028695683678	6.58675522623056	4.48207633872487	6.99361750342329	3.88053226218978	2.67040136848826	3.95080975587727	5.99917753068175	3.91921335748511	4.09542374606222	1	6.79302295393451	1	2.49581442033634	2.10736449957322	4.8456721935057	-0.286788851514743	2.19837118471154	-4.57367100277684	8.98170566316988	-1.36878411959421	1.0838195035935	7.92308702695742	-10.10204092794	1.97507534498108	-6.96670280333705	14.1483838523006	1.37784725078545	1.65258506136446	10.7098401800452	-3.43016189575931	-6.25097037588798	3.90884946287398	-4.73401681509059	-4.97413212166496	8.69534723477528	0.680230637731414	6.64805467743436	-6.11439000160929	-1.73233120565265	6.65508103609235	-1.61424352093956
53	5.99291698743219	5.04629842755124	5.21331369802165	5.34474771777889	3.41543111194113	3.91728010188442	6.01330967506083	3.77679943886709	1	2.53206353560599	5.82599898561528	4.85276188713662	7	1	5.63814718436433	4.06431087633378	2.96695277808734	2.30760466258155	5.69024044116324	1	2.02840888592167	1.8536918728417	4.05596014830246	2.58061213763298	-0.287830160448858	3.10161607658619	-1.42495536983786	1.26028647107627	-2.77337976484262	3.54687257988998	1.88136409703413	2.50111752867987	-10.8209153000172	14.5684853817814	8.76450315949433	8.98819038495801	10.7591530848631	-0.239273383793985	-12.1217650920172	5.75832665169178	-5.84486673985506	-2.26552922506002	11.2474685519674	9.54980120415022	8.61025508876183	-2.63926828442811	5.05800082051606	4.63499767880059	-1.19548572854626
54	4.19541936921114	6.43142039460215	4.62496201766692	4.43748190984624	2.31451685537246	3.48705582542415	6.28426908200946	3.66688420382215	4.48568720566884	7	7	7	2.44291065201768	1.6968260108888	2.25760743127843	3.01622859551451	4.09695240985162	4.37748037928642	4.16424269264644	1.70874945520055	1.39729548771657	4.02701507880933	7	4.52868521972876	-0.270970401414695	1.90393502609872	1.10702853688194	-0.935119207306268	-6.15260358179107	2.64173717998271	-3.88280341213226	0.655306415897636	-9.93785183569915	12.9621753747688	7.67168788035912	5.14661610713839	11.4623675753673	0.392173878145941	-10.4072326012652	5.86728168210342	-2.98183173406288	-2.12584952756289	9.12825761898805	-0.0565895186269258	11.6618240956712	-4.92217200451618	-0.981231088841954	5.7050448872352	-4.07551521436677
55	1.53811453803713	1.94296446856642	2.25878794721174	2.15128538236975	4.65694328737914	4.624510695583	5.73413936963455	3.63659938350905	6.35704755954405	1.0794791276334	4.00179438726964	5.4498566262076	1.34143361936157	2.21759482290136	1	1.60218300155679	1.68120308945781	5.19055001463453	2.8541782624991	2.0959007326633	2.74432925093259	3.54472234798594	6.52860286839109	1.6750585093311	2.73301712621004	0.658204544021722	9.05426441211032	5.25592255452301	-0.921147629993538	5.562571478179	-7.61224396975949	1.12903411679206	-7.40855482198591	11.0691663299394	7.72983216072177	0.729336522892495	8.36395226062995	3.10521781988607	-5.88586942298987	5.89112222699885	-0.0209484759493987	-3.02472538551905	9.56558104774346	3.54338497945222	9.55051369242457	-7.65407812988083	3.71477297473634	4.51769199225178	-4.41137812378874
56	3.22253217236611	6.76589568051737	5.98017991117322	3.56955608880384	2.54493014565183	3.03394297743728	3.19797809323049	1.60379753621875	7	2.63594384836904	6.95157524295446	2.87666052795663	3.396782342715	3.76945571260826	3.80872336028049	4.42421664576861	1.47891219120346	1.93102622300473	4.48880809243078	2.05616274671628	2.25323963351063	1.78108663601841	5.7293581284085	1.13179350071517	0.574219194741429	4.54186974816749	0.664713955428451	1.33955792057603	-2.45486133537952	1.33140332300168	-3.21535113528429	-1.94592906897843	-9.09307308085701	9.77396118675672	6.95739488541583	2.85789019080885	10.9496491395086	3.49488601586149	-3.90968697678166	7.54508573693314	-2.98207376043878	0.828265368224532	12.1052152445711	1.87373829471722	2.96338618574671	-4.63272022003592	-3.52588289320668	3.75167865686039	-7.99276476982142
57	4.68706839913722	6.30258982777706	1.46377652893678	1	4.24384054262281	3.91842266960392	4.34251642543456	1.52239523629642	1.96452762118191	1.59681260123245	6.35244009619247	1.81698624091876	2.45868596485374	2.6369653008825	6.55292547315747	4.47783004195878	6.40224806891555	6.58771867686335	1	1.38063487083019	3.71225121866152	2.30362468853312	4.80103757219216	1.86145138730028	5.79963389033333	-0.462844343150194	14.2255477426883	3.96922351971262	9.88408375673191	3.63155623523329	9.22327993265067	7.21363061902723	-7.63314054441774	6.3712471361992	9.25168074362431	4.01620718705272	12.7408564897887	-5.79990531482963	-14.7750213953367	8.41997000521144	2.75696044844665	-9.83275080350306	8.80425161824579	5.39831320134847	2.94906448479879	-7.8806666334854	4.8712282761486	5.51989525958285	-1.79979050877153
58	6.49582572792342	5.38881795033512	6.2564060916015	4.58393511960762	3.80353951867264	2.49353155351104	2.94628497722588	1.69432297203573	7	2.26362035252442	6.35991540380813	6.46999804760478	5.71766655518161	2.58329871857512	7	2.25725482122062	2.20185026935302	5.00870022653076	6.66083822569651	1	4.16929156917224	2.45007425432583	5.72122629568455	2.01263393081524	0.015040416898194	3.79830695505422	-2.02533143429999	1.00296209279352	-5.12652809971562	3.78471284728837	1.63111178734179	-0.317588640656138	-6.85098911864354	10.9738381273344	9.15768634724576	5.34697841469706	11.6747103673713	-1.0001188750225	-10.5013824312767	4.35811923161544	-4.58368784796915	-1.49081454186656	7.97243531855034	1.69801514831376	7.42828953567509	-15.3960084585766	-1.21032614419602	7.79373097878244	-6.56097528517966
59	6.11665808218915	6.12083751360158	2.98897183438859	1.26521914949619	2.29875937394459	1	4.40757591082459	1.91634414525307	4.60620029738025	1	5.94188588613855	7	1	5.80904981156739	2.16722737471984	2.98884039074733	3.79123647945679	4.51696187572638	5.36370992446698	1.31090827664695	3.20323406699011	1.00464929024081	6.85319673720104	2.26175535948724	4.67745737164036	-1.12909795124393	13.5465293289368	2.99349796376505	12.0812857716754	5.85253470054519	7.22689308954522	6.45667029444722	-8.81437951747437	4.60364548363055	9.38538223972517	6.69606321440304	12.4114127909949	-4.69628030762229	-15.5993092975755	6.35669294133458	2.49291446528366	-9.06145278497432	9.94487718459209	4.78227507342729	7.31976803789309	-5.59361126132002	-2.07163314455325	2.64238637645283	1.41818900041975
60	1.65517125274832	4.02378213826584	1.72904726944096	2.81787797829479	6.44943566163637	2.69718117385356	4.7610440711105	3.48109123180723	5.75645197346353	2.00962260698816	5.24671096246842	6.3619495125419	5.51783013348505	4.88431365822048	5.5463864776968	2.96436849373556	2.6485054491418	3.86106067726562	3.77199360489647	1	1.8706248983197	1.42896531696346	5.29288005150204	-0.365749601884757	0.569961402402514	-5.53143410145729	9.13840457245173	2.53171107367958	1.0843971651072	8.26103391009189	-7.74470410233468	0.984272183332646	-5.44223767645349	13.5541018605906	2.68885735490076	5.67136116643609	8.17786781084441	-2.32587083153527	-8.59640609082087	7.68416081047546	-1.77191117285276	-4.72852592129937	8.62083854448833	2.60128489658587	2.84750862824063	-4.29080751412332	0.710093409377107	7.60754477222855	-4.68065651520405
61	5.70603263972799	5.04941279381744	6.28584449938071	3.82477552672218	3.36316799428878	2.7368111364091	3.45299466704807	1.42370330823705	5.3733881767014	1	5.67818008435741	4.42939567833434	3.66821090617459	4.64418371978476	6.60452223586026	2.57174305671504	1.86420005672989	5.53009838756032	6.64669266790241	1	5.16447135392651	3.95336033287	5.86128907146504	1.34004559083304	0.448823384392001	3.8304792880185	-1.7315729600375	-0.317861068495644	-4.20351331044907	4.28769431805606	1.35857595084273	-0.197870405454952	-5.45011699320275	12.2576656876121	9.09880467650279	4.64283433296659	10.7380536697217	-0.389607629079634	-9.82607488737364	4.87412673406432	-5.53547381166404	-2.80004427762556	9.25597782121443	0.291692477682844	8.95189825870017	-6.01201738006663	-1.61416841751021	3.6165508049754	-3.6590212525613
62	6.64787317375143	6.2340521216182	6.32854815972164	5.9791080555615	2.00552697871649	4.55343336154554	6.96352104172835	1	5.59434343688613	4.72409282898053	7	5.01862373863535	1.06449023406477	1.21535284730487	6.60685280452236	5.04565185972519	5.19781698465683	4.47507902708149	5.16507235825406	1.63369837819201	3.31242668971723	1.73599288596203	3.93795462576187	5.39339442159919	2.24308237659489	4.74722968830796	-1.83845346275535	1.05794328646516	-1.96329488634727	4.51749862588548	-1.939519850048	-1.92046390198767	-9.18511016365523	17.2484348264881	9.33297811692615	8.9516242398195	9.39034963777077	2.06084943619295	-9.08497200917774	4.82165005293168	-2.1578423281431	-1.97404243357841	14.4849130902818	1.97248496040365	4.31080388523847	-5.03774789204165	-0.172821331495213	3.30583456154547	-0.953649086186697
63	5.2309820079165	6.6703227122313	1.80025132881165	3.21627668820635	3.67393505793932	5.23355148363535	3.97602531949551	3.04134704589598	5.9143741018682	2.44434208838396	6.90020102274534	2.39171722373515	1.97981499591791	1	1	1.71498178906817	6.25834360946178	6.53022756710779	2.2944616845232	2.9093742666818	1.89243886419352	3.31539127191192	5.14817651431787	0.68363622090308	4.72445902359696	0.353102986895738	13.5633137781715	3.87056820453572	10.6022005929982	2.98861449995098	7.80759980009157	6.14790589990683	-7.65423141106633	6.29297701066991	9.42803512851283	4.93241092249935	14.0026296021467	-5.72243647475354	-14.5586079413362	8.10159867891848	3.07018815903683	-10.5977852567421	8.17862041535263	-0.573684485093246	4.96738105164247	-4.41370298608958	3.60817297234364	4.34938493016245	-3.06323569185726
64	6.63570384359629	5.24996659643153	4.94732496221485	3.78498810444541	4.25611335691026	4.00812957667549	7	6.43072492026008	3.89135570915713	1.53899228270859	6.67224267887579	4.09123442349529	2.53044473341727	2.4717820365004	5.24259095940787	4.79701138863132	2.79343785825592	7	7	2.49110411592104	2.14741616763514	2.55063381087697	5.85565068694276	9.69173401039747e-05	-1.42594165887833	3.25429825576471	-0.0735936084869559	1.76542729381138	-0.938177151219549	0.0877148448996652	-3.97094526528168	2.90583210082551	-10.7325901423401	12.4261562245615	8.12198078670514	2.00422320277914	9.44857107965093	0.191328664844532	-10.5396716838173	1.00798689332238	1.21252523280112	-1.13149423142711	12.2405101493226	6.90121982818503	8.90168342843658	-1.60625372840747	-5.3909274548254	5.09785787437179	1.17630865527983
65	6.72346147953941	7	1.91182705035884	1.79982388397773	4.42051242933914	3.68274577550025	5.95159178631128	1	4.99002964274396	2.78689134199404	6.59575571209447	1.47214345240384	2.01493899834879	4.97262058602361	1.90558807728287	1.90670858067681	2.1416985589808	3.69827356537028	2.46536143270103	1.10342483705974	1.31550954545083	6.44818471113876	7	0.0672407387109507	5.95652327631167	1.15699435500565	12.4065195257153	3.17022378581452	10.7531428658956	4.52073441256102	4.84933263560019	5.77530879259831	-7.67820886938079	5.85731709218411	9.33493434144493	4.97634278539404	10.5650858869158	-5.75595672609016	-13.7123983914598	5.78630111966511	1.56039754654993	-8.59935420404265	8.31181379390654	0.298690139505213	7.82300219487685	-6.7765463321575	0.826225700181614	6.14382800205793	2.24163001633342
66	3.71122838761658	4.36951794602039	6.47736355832087	5.58281834106099	2.74699701116582	1	3.23401685924861	2.50913940618911	6.20585001688502	4.82928416452226	5.09444332320674	6.62988876177777	3.95901777541809	4.77835871531928	6.45182645343452	2.99531583730187	4.28136450589543	1.4370502361809	4.36961318418115	2.32156794078462	1	4.63646037960185	7	2.45856890965597	-0.552286771983362	3.20323727904297	-1.9952672865352	1.92133580710358	-3.16181469774598	1.66821161103871	2.5517415115609	-0.780329595489034	-6.44038659244333	12.0112622126386	7.65520860523864	5.27738538469127	11.265802834045	-3.0490162668519	-10.3081064131364	3.90205534392829	-2.6793126093138	-4.43971076061029	6.59770781842689	2.29827292285194	3.91459984361299	-7.16915547463583	1.21755458614533	6.51317775807677	-1.16860098740976
67	7	4.08625752710108	2.33832228560026	1.61468976580118	3.38979929024358	1	6.3503538457249	4.94730057895298	5.02062110459597	1.11939087233112	4.84620664118024	4.94239152708747	4.64231222358926	2.06402885029855	4.48571883733069	5.13206983683104	1	4.58804227370322	6.77033744933715	2.46076993248444	2.2704190630209	1	2.60075688611183	5.29113198517852	6.851838734124	1.8163097938481	8.50086299997189	5.87507303665123	4.20583692143967	3.03977523708025	6.78450676398931	1.48648902712282	-4.47976120131345	1.57817821446473	5.84580650169678	2.59628917598757	9.44832568310997	-1.56357512880951	-9.46794046143539	1.52991684910299	-1.48959825103012	-11.9845506445502	12.1455925013389	2.18700968158123	9.39285656283954	-10.6067403483131	-0.873014981197546	-0.999235107612725	2.01246571677806
68	6.64127589269159	5.71310329140422	6.22735227168748	4.38894947424872	7	6.66171881459652	6.00243324210699	1.9191731613647	6.56759909817834	6.56125415978549	4.74443643139764	6.05404691439131	1	2.33125689032595	3.03497732961529	1.85510772128623	3.00103494994183	2.06256668974297	3.26668941439386	2.89969265500021	6.9140424432212	4.21974127595438	5.93603817815896	3.29608100341877	-2.12365288787846	5.01595593663494	0.304301515611441	4.85256132902986	-1.202321512732	4.28902090572396	-0.254182250676552	1.23058605754658	-10.6473563470906	13.0544195388229	13.501458781176	5.97495116591899	10.5218338741409	-0.876981494763254	-10.1811752498864	4.68121336202691	-2.72421001340807	-2.46869797501685	13.0860694463997	3.20248065003564	9.17623286251028	-5.85842563501078	2.25864610783387	8.49424727445057	2.71020540813235
69	6.5519172370425	4.16499659044137	7	5.75626031437595	2.73375400462561	1.38896122472385	4.17143187683291	2.67288425316432	6.85105027170238	4.07514377087274	6.81830344435672	6.7361727927638	5.58181719796293	2.35446143818209	5.96032496825916	2.47898710532551	1.5957740518355	3.67406259341092	7	3.44656076139362	5.04080445158584	2.7798878175032	1	1.41434362045061	0.554721312299319	3.67621082856703	-2.50033091825988	0.454705913260556	-4.98360930683975	3.99984937077464	1.68682334113957	-0.384324012561846	-5.82122788785219	10.6566425780873	10.5491575344585	5.39582646007518	12.6658222750483	-0.275806352988197	-11.1728851798588	5.65104069523594	-5.47957507493618	-1.58668955131562	8.01524731598348	1.78128943123973	7.58863950679416	-3.41152748550214	-4.14505184514713	7.01042806748778	-5.97335324796656
70	6.36742975779339	1.69277699826385	1.49775193196675	2.4821090683307	4.09528710191163	7	1.95641898140689	5.66999482871928	6.24451514387703	2.27515338277225	5.8550237190137	7	3.37764994946764	1	4.90889449601426	2.93945023212072	4.08868329654006	1.94452068866724	1.381910041169	2.22119750717438	3.96324381797791	3.3727582142798	7	4.94804037807453	8.68196052944993	1.68161803300448	9.80263635005489	3.49511825942234	5.2712185797216	4.73042391871277	8.29707496896952	0.632006511408692	-6.80697407274053	0.48239063440529	6.08243937274142	3.32287419121558	7.95049057511171	-0.188112041186418	-11.3952301296849	1.69205080249476	-1.15236780940302	-10.3361907705896	12.1532327696926	4.43421343646664	-2.11446173576297	-6.88998336793283	-4.43368561425695	2.3809843403797	0.926793967939791
71	5.7763389344863	5.60594851252599	3.50237583219832	2.78935361321866	5.00847343726353	2.09617113668811	4.56247173321342	4.10287314093292	5.10298078995793	2.58991421343901	6.50960366507895	5.1247182392334	1.0377090390909	3.67505629605373	3.85161651318366	5.72258273212685	4.0796602157409	3.88704119426851	3.6521466800563	5.83633672063292	5.70257722516959	3.76565888558131	5.11983992983794	-1.36872935487659	-0.362039481852097	2.32261163689441	-1.45313134149646	0.0726200929988349	-1.54328076102494	-1.55003581360238	-6.33275815457006	-0.22635449108098	-9.99553821137204	15.2629285216905	7.77364066397301	5.94096317765658	11.4486387321825	0.565392675429844	-6.8036631483054	1.86169502912604	1.06255816196816	-1.89521448489636	13.1871114155119	1.69297776863645	-0.591629707083634	-3.80002856942373	-1.16553142187291	4.84155610038947	-1.09128540631099
72	1.4039556495969	1.62881398457925	3.99831543764851	3.32756002567626	6.07351201004067	3.1395245496068	2.20151421019485	1.32828089384174	5.54968676282003	3.0646550072068	4.1901236965964	5.87420480746431	2.61784482881069	4.41111899987885	3.46240466281633	3.97533078448068	4.49522629095411	7	3.36825971809815	1	1.01211031007959	2.31519275308617	2.12163077997591	0.583230278863991	0.927583400064934	-4.16474805180332	8.12192624252322	1.0798362897469	-1.94571824788024	7.77507005038178	-6.21633938748095	0.301715141143745	-7.1096823181371	10.0235061158596	1.88408305537322	3.29684631281416	10.4468919031895	-0.94013589592174	-9.10287457780294	5.6101366060427	-2.45912750252948	-5.61561748148137	8.95658576351413	5.88871081098521	3.10569537229063	-4.32125196086926	-1.60624346214114	3.70468118769929	-0.993882088115245
73	6.47317930741395	5.88084679640353	2.37409237752004	2.12127057601654	1.67090328142302	4.9519766090867	6.39375358940537	2.54513120938039	4.6370081521744	1.90278572159318	5.43058076405724	7	2.24832705567777	5.02737634964548	3.07705515020382	3.90487058998749	3.07085200339696	7	4.26668627700476	1.50836934683912	5.89632284025759	2.38441329399941	6.06582219138783	2.00729103314	4.2161888590254	-0.668187651614684	13.012742372879	3.09563042422229	12.8795775056613	5.72250483396935	7.15848822242286	6.76169709294379	-8.29537331851172	5.78891359425827	10.0458225462138	6.96815949842653	12.7135309179667	-4.14763711775621	-15.3833288479193	6.26455853430472	1.96667875686367	-8.87828687857635	9.48596231603938	4.72183844761019	7.27240723724409	-7.13390728869873	-1.0057252819179	2.73320714683947	-2.31390063459384
74	5.9679421977411	1.16614369400158	1.03554844211875	2.53782930298441	4.68196370314516	6.70161918020906	2.18266781231349	6.38963033451298	6.67179709908939	1.97582706460881	5.02207172174434	6.11869685749221	1.0912691461209	1.59821539215241	5.53083457839328	4.87369859115735	3.83811803387113	1.87733919467723	1	3.01677162925898	1.8658165648444	2.33765582797513	7	5.43878848772703	7.68407914297168	2.17878252755931	8.89557448235086	5.0433594400914	4.41167366691351	5.13622176585791	8.19265358551267	1.28028969346086	-6.49254817683067	1.28760573349904	6.91383009458099	1.93516089438194	7.65741837675447	-0.631952569465334	-11.0175102640984	2.76983892362674	-0.778272626221584	-10.822181665699	11.7082165773277	5.21581142209777	-0.707604605967302	-6.74729362691881	-4.59871086499874	2.65924325545759	1.53158187154512
75	6.08934786546205	5.04140847764131	5.48796116528682	4.77781428445769	3.02533631057604	2.79357556975902	5.13248806049374	1	5.62968555803547	2.29766905854825	7	4.37273882310337	3.47001735192801	1	7	2.28266746413326	1.8804898815994	4.69066416559277	6.65688848181069	1.70760382091991	4.62104700789244	3.03049228241144	5.83034829396416	1.90357106195694	0.153983128703437	5.11653899901556	-1.44218604137262	1.04906374678923	-5.33693934568483	3.41689413559372	1.11699718853272	-0.492581018181811	-6.00347841305474	11.759675986649	9.71950124539985	4.97826800077969	11.3361429409797	-0.932722185706426	-9.54919972424755	5.47477815789345	-5.74209999719274	-2.80435690349601	8.32767922347833	0.672051151862813	8.23371283274583	-4.93394275944926	7.07901167924346	3.55950609959431	3.13348172227638
76	5.60077916906364	3.55882741122128	1.60126458648071	3.92576688298577	5.06299152665779	6.96619078294927	5.17230887388999	2.94716814591522	2.43684938084478	6.50118469889934	6.65432345721584	4.05666872197281	4.80593655616364	1	1.85785274099535	1.89845610035027	1.40874051370335	5.23931336600962	6.97717194996901	1.03016051033358	1	2.61744239404336	5.67096287096375	2.44463274107431	6.59259150292284	1.4379776926686	9.53642528800483	1.2078819213968	10.1892347624438	3.3953302578145	7.68668202242788	4.36867606754254	-7.0712119936041	7.4711901901576	10.1241960752758	10.039885182162	11.5216799587817	-3.57332853266934	-14.0147074211534	2.02289046158215	-0.0985141863826218	-6.54254846265012	10.3336041595255	4.41137125923237	0.801853752055946	-2.83765492779911	-3.31714546997114	3.45103585029222	-2.64833515365408
77	3.65240957859849	6.74658733428665	2.1831320491167	1	3.26920033010178	4.46141752625565	5.15289810103686	7	1.20459514474811	3.30800282867955	6.54031722682289	2.06644497876243	1.48592621173761	2.4738918223439	6.50044928652723	5.25174622020102	3.80714857869953	6.1929134347395	1	1	3.1166679816848	1.43090686635846	5.51854255162083	2.17323518839396	4.61012129404693	0.606975772883083	14.7422407585423	3.78709435262439	11.6000474981392	4.2919077831945	8.47939873882558	6.48338839377949	-6.81254992424169	6.14995564396275	11.0276147238757	4.62552727955778	13.2190360675678	-5.81233366201214	-14.7994888711631	8.61799302428714	2.05366644578754	-9.18474693702246	8.89719723524844	2.64303446003389	4.91379931914262	-5.27112156510179	0.853028062683897	4.84621755238159	-2.16947881234311
78	3.8140534815233	6.04410434915264	7	6.2253564028202	1.72875880880461	5.42426993325972	6.05769645598428	1	5.7907570566032	3.44553441087333	6.62029487298059	4.57319320213089	2.15186808670767	3.14571105947467	5.19774711067527	2.13230081449469	2.32846477811463	3.57413219619978	4.1611434115101	1.39344551594741	4.54691302617774	3.90135742452971	4.13346736606459	2.73433922121966	5.28609358931846	4.62131961602428	-1.60194202277935	0.499891688943937	-1.38172306632756	3.06919703520337	-0.03244193215049	-3.03280115415209	-9.02045820242931	16.7269056085921	9.45553916560031	9.13415428541613	10.0227077268408	3.32699407685549	-9.95632810665485	4.90545326026034	-0.198315949599193	-0.651715649742007	13.8287038758698	3.80306917324515	5.92697708811833	-8.53258918090043	1.63647590669843	11.2779302389144	0.276180814110342
79	4.89218006051336	5.81492505946399	6.04037514819202	4.8111582228994	1.8294226374585	1	5.90617222768783	4.89507039731596	5.98614605857146	2.72089212568115	7	7	6.78125186696723	6.04097619716828	6.23483539886503	4.30375715379496	4.63111566107088	5.85538494474316	3.47132302357581	4.5366135161276	5.99185466221713	3.48356863095931	7	1.56431516828924	4.36060241185489	2.85950687623875	1.28802742479357	2.476464545207	-3.23126627109314	1.72423591500153	-1.98838870193341	1.03179080349194	-11.6897554450294	13.0053040413316	8.51149160555933	2.55764312355649	12.813201040176	-0.753261084573954	-10.1320124925142	1.61096749410848	-5.22807451667174	-3.18027075851655	10.8304905102784	-0.628176162064462	-1.30194777715978	-5.50656110238881	-4.25795764485595	8.1336901257709	-2.70395661534803
80	7	4.95713270998038	7	6.17842343942032	7	5.50859573318023	5.72954168988098	2.00006565942439	6.86613882811225	1.63453980477564	6.45555707275609	5.91854375789029	3.04374059344894	1	7	1	3.03942461225418	4.26683942479686	2.20910014015728	3.85983996664593	6.11917426652337	4.0544436410116	6.28212630505561	2.92255868320138	-2.10907481469794	5.39579641104142	-0.231480076203578	5.69306010936648	-0.756846339128688	3.73811057693571	0.52442633931492	-0.726642769766641	-10.3455007958645	13.4728967625922	13.6485362077893	6.42163238730587	10.5785387039806	-1.18379511048985	-9.34129429886281	5.71041274548058	-2.16496313135659	-1.2967975566044	13.5057633523705	3.39514067153981	9.09448103756113	-3.81257633048785	2.16520433539967	6.81979770233545	-3.18377745556827
81	6.09376358789454	3.98606431350428	1.05247804277622	3.84538981282687	4.7104660797504	7	5.49855559378225	3.74576471698942	6.1631689314289	6.74183689674476	6.52417744854833	3.82380832628343	5.05454070015142	2.37822168288727	1.55740139607438	1.57248181309533	3.58401766479863	3.95878976590106	6.74978409347436	1.54399491444388	5.18900397650425	3.04198951064022	6.91912446881153	1.29366891503165	6.71107489561092	2.27441308454148	9.7552533176277	3.01516506830839	10.0931215212865	3.82727989177735	7.96885257967015	5.8761615233711	-6.18834921208911	5.35809277257008	9.28448275039964	10.2568912116078	11.1509065248855	-4.99680071980466	-14.4026976923712	1.81033832952121	0.27106449803606	-7.01329947777325	10.5446108867951	4.49070263738129	-0.0410302903971457	-2.87274856578774	-2.71310730056444	4.24321811930393	-3.77537058621858
82	1	2.08530674360394	3.22428567826764	4.99771752408555	6.60007154848409	4.83866310820493	4.43892609662829	2.12142697276806	6.18258382021435	2.99289498977903	6.81571576894307	6.98516040769325	1.01794039002425	2.20936069000371	5.80665342031195	2.93152247373225	2.98708121079886	4.87101553776733	3.34260585301719	1.17766906711124	1.40158071743092	1.46900236502937	1.54074520927906	0.31654676745238	1.10515286128497	-5.86721645221745	7.84411282059939	1.24405427767085	-1.39147727325972	7.69728317972026	-4.88244681100564	0.0537419004007832	-7.38492178981441	10.7379696131212	2.57199294016805	4.76869366787685	12.000436870948	-1.32199536381656	-9.4330329333683	4.52450340821529	-1.24854375687033	-6.79802586977164	9.16912144144571	0.599065011072183	4.95066118986509	-3.33888509030637	1.473128236397	6.86154254258409	-3.41009363725682
83	1.49663820303901	5.24854345736232	1.16790496519499	4.56933902116917	2.73823127900517	1	4.29768225599552	1	6.67877888413399	1.21390052557244	6.45820663635108	5.00750957336908	1.68817455913042	2.21846068427733	4.3011376653434	4.65604519095821	2.80558597756947	4.81442962236738	6.53361374219935	1.19956790990413	6.44326841542815	3.24459137540413	2.16609142626606	0.774922984785003	1.91452588349396	-5.37371633136111	7.48940367747823	-2.00165797962484	-0.0638556750411916	8.14154795731462	-10.1671552584609	1.11693197420202	-6.8604247634488	14.8004839332525	2.31961919168819	3.03651887189585	10.3695034120421	-5.1082693002695	-6.5664911876584	5.54482188560677	-5.59970312284512	-6.64810195127318	10.4901653604033	-1.05153287959759	6.40556344619811	-15.0132113457899	-0.765534422787905	4.1939289513422	-0.480961110042493
84	5.99753238535667	4.27616129543589	6.83754420455459	5.66363336163245	2.84258920163646	7	2.40019004869517	3.90232622921197	7	4.74521935787956	4.10392320411039	1.71326049872839	1	2.05861466660073	2.95671561972331	4.78566312212727	5.21367698386148	6.32101261086568	4.27913462763778	3.3673290837473	4.48807442475808	2.7295795917385	4.13062504122679	2.54075029697839	1.5235282137506	3.69649181917788	-2.35557585954337	0.0681057174157639	-5.15035156207947	3.01508112326117	1.29311778626776	-0.673877507661048	-6.70133273669178	10.9761813012344	10.1925613728928	5.3541386306842	12.7612946113622	-1.30002455674264	-10.2997708048883	5.38129388503337	-4.71414254659464	-2.29135961310285	6.96940867757672	5.21206797497929	8.38970779246958	-5.02211902744416	-1.56662157829541	5.8097916801159	-3.78241667155291
85	3.49035320747247	2.89792327250125	1.30586841878218	4.79130825338192	5.58913816839116	1	7	5.4124972313372	5.92878815367401	2.96778981601187	5.99881870186829	2.12489861689735	1.84717765821673	2.61535628185028	6.57524442457173	1.67740447936767	1	7	2.70877794285895	3.50837042645773	6.21258094894856	4.78594879553547	5.44666710015989	2.42902358906562	-0.0499596556204517	2.82522538824867	9.11713525169118	2.69856354734841	-0.381628149494906	5.86550410648129	-5.72295922382032	1.08295629336421	-6.5049139000679	11.0316194402754	5.0595689599296	-0.166369268561065	9.25756950876223	1.39693378818976	-5.0006634705141	6.61886485503975	-0.150204000799279	-6.61987721590049	10.1136358414214	-0.523630544623543	0.129522529810318	-5.14821749942681	-0.595827884492289	5.70417549305185	-2.18954865342596
86	5.25929734178665	6.76697474548573	5.02413506405106	5.76226387605796	2.52589734297132	7	5.98063789937863	1.21011248725826	1.32206986323294	1.76556871283925	5.90225916809963	3.11039075525072	6.85973327823265	2.9582312912298	1.57838787749362	1.36000279002836	1.29830432297037	2.40253800787075	2.03351083174652	1	2.95445847846507	2.95697245089755	4.44255567253709	3.22345783670426	-1.31339807552115	3.53245383607143	-1.95818191531829	3.17507382048465	-3.98317470835237	3.42735256019529	2.99751197548348	3.68814495052972	-9.58400909069971	15.2790022422961	9.33546490446729	9.03678335214625	10.3497354880921	-0.448643313079887	-11.6668082215954	5.68702464522176	-6.7289704111781	-1.33621247148587	8.87938447464462	8.22005592444871	6.9280221533772	0.707158982341165	5.57119853743049	11.439931036628	-0.984791730642378
87	6.12572410147217	5.63769433691911	3.8124968919876	3.63664501355859	3.68236768589231	5.07347026411677	4.82814477570177	5.31506868426193	1.52607078622924	1.64193856270902	6.24790729264771	3.6668891649183	3.48079647132588	1	4.42382490693927	3.03118161725286	1	6.34878361253614	6.33227703644616	1.62378992091014	2.96597099271728	7	5.52691435059829	6.72712858714461	7.36916612301565	3.94501730064496	13.7715175061188	6.88590793214401	3.62182785185421	3.49050293989468	6.05713559374008	-0.0879437609173304	-4.90523872576909	-0.473030767700018	3.63927706368966	4.49018371550913	9.40683824487115	-1.27396637691995	-12.6142189369372	3.10186117217332	-1.78829947174785	-8.93580499565606	13.8353095471904	1.12239580313128	7.76968272219654	-7.24685522097347	-3.47613152599903	4.84521216598631	-3.290105163299
88	2.32099154509976	4.40008099309737	2.31502214951604	4.12418387552472	3.63760853524262	1.73464826311741	3.86200808423726	1.07487340653885	7	2.491909976944	6.63022420892915	3.48013566517682	2.89673147199231	2.01206269794834	2.72457236655039	4.0685740561886	4.18713756414874	4.09034249848994	6.86958030382021	1.97266881800575	2.89736446631966	2.02821015500288	4.67834574086871	-0.323317689260925	1.55010353724871	-5.40912487097698	8.23577863679203	-1.5932518688571	0.0907449334997419	7.35339151430565	-11.4229219543993	1.82770809842614	-8.39795320502185	14.5856551696758	0.669360768916361	2.68826917522494	11.0087439728857	-3.96169207052647	-5.90518672005332	3.41396949739564	-4.30622743797444	-5.28135187526642	9.94176886511926	-0.025109438242414	2.51225495120086	-5.95359053079098	0.914199326441659	6.41787517795735	-3.24111512197878
89	6.01278403280668	4.37105452470531	5.96802875330066	4.41950213758446	7	4.63783148503216	4.47760627320029	2.52614833036658	6.05098217883953	1.87990080736169	5.39176918423511	6.09161162009334	2.07900976832947	1.45907914723201	1.96653748872997	2.62379105405381	2.85213281606059	2.28544388627816	1.83037071556291	1.99151926735352	1	2.78480746878627	7	4.61758451349734	-1.44891172888561	4.94566516933232	1.01928542530604	4.01858645362833	-1.01977520024866	3.3768348093622	0.498317600028333	0.190649099858806	-10.2443595579173	14.6614240727415	13.0203093235282	6.96643061391251	11.3637334611716	-0.806975384543214	-8.81870337582552	5.9234511885678	-2.816932664887	-1.2117162983385	11.8814983242459	4.50603129012671	5.24603064351493	-6.26131120500371	0.605499314412853	5.37223971853198	2.59891655386489
90	3.88780684803978	6.14205360652751	6.12877153666117	6.14203344435334	1	5.43815462742738	5.2519915315145	4.90119364005067	5.17172653274186	2.11830640343998	7	5.91800544785235	2.59151281319706	3.02990686905257	4.54829196581207	1	1.15598874874018	3.06806557005684	4.80079478140844	1.04444841941025	4.91963574614341	3.7999216553019	4.67390993087717	3.27801832205287	4.86730412923677	4.31042912008159	-1.18405617043947	0.177390143142878	-0.84969556679566	3.07102893466212	0.384341187943301	-2.45633665074844	-9.24138990504697	15.2756875318086	8.76734524128669	9.30637885264417	10.5133218175655	3.85344953699958	-10.1959506595936	3.90821136393085	-0.533544996977965	-0.0663163284134463	13.1316643069134	2.7171338746933	5.10685550718402	-7.20065362691784	2.29219554969827	11.7858495197548	1.81086840862964
91	6.93827517774556	7	5.85016980733575	4.722622195864	7	3.87636966894826	5.35780884157541	1.44189323786128	6.72726963172353	3.64062261260316	4.42740637220511	5.04570279216589	3.66350695244713	5.33466454016438	3.0001640116488	2.95506968425505	5.43585461032531	6.42596661790492	3.82570017625485	3.86823567803412	5.65628983416142	1.14094337165041	2.40128138765141	3.96859161211534	-0.632570566838828	4.78207183582705	1.5586346100465	4.39043708592326	-0.125034955372708	2.30390699594589	1.37983891491157	2.26100760872992	-9.57429658671358	12.6248607350872	14.3677465827153	5.66227710388527	11.9350136100568	-0.156441714929337	-10.232701645799	5.36730803851168	-2.91692589496441	-0.239578381531581	14.3434377172574	0.0444506720054358	6.96032908981791	-6.58716150080683	6.43482597523019	7.01068515161211	2.33886587047015
92	1	3.27841228765928	1.06832988481069	6.74714866454403	4.81516650574647	4.68901317902487	3.88277937444757	4.64247261482881	6.49124644029016	4.67396132591815	5.96649169958656	2.09200824975934	1.14827863252297	2.4647414367506	6.61969946686284	3.16813399934289	3.6729663114794	4.31774783559008	6.0761236608113	3.22123059930431	2.81627857668751	2.28047840507476	6.15891290796608	4.81931155058258	-3.11087530984459	-2.08971185069039	3.15677115135158	5.42007834144654	-4.36998943885594	3.60474214641828	11.3136609302141	5.17007394559119	-3.96724111018596	1.60316004923154	0.974491926319492	4.41986801232063	-2.40141685608445	2.72898629928181	10.4931645813746	3.07797412255628	-6.32632057192796	10.1250632138196	4.48549722864531	3.12682509976793	-1.51741434147874	-6.0337928154293	-2.85765870312017	4.30413311629452	0.612472774982637
93	2.2692182787239	1.90936149256238	1.46256416581389	7	5.28069431103893	4.31724659412007	4.09082077713282	2.31281286779065	6.15721008807827	1.19565782149961	4.9971151624473	3.31898326265065	1	2.46565111229219	5.99718248072679	1.21166951487894	1.38887337642419	6.90451132435015	7	1.53475411415733	2.11382502113606	1.68526148286979	5.12980795482622	4.50223270739134	-3.11908835070018	-3.5017155696255	3.24324578508252	4.58244388031467	-4.08812164474383	4.01232857387339	12.5089043984735	6.49662827153853	-1.91028501789602	3.0640223025165	1.88178367154735	7.3328812063769	0.151056152721267	3.37990006711445	10.4919283458887	3.65263577094803	-7.2547494409197	10.6979716956951	5.53718586520295	4.83793699951445	3.88485643240039	-6.75052075216251	0.174383722745269	7.58751626654726	-2.09293814409859
94	1.3417054877087	3.48787308278818	1.51740229343993	5.50809820477147	3.23677255154213	1.05632282350946	4.78075829972994	3.35592958819871	6.56082581269285	2.26483792507528	7	4.49199373233561	1.38347996800218	3.04855736116369	5.33456178625612	5.72442470050558	2.94077027985466	5.59874121537041	3.16011536311472	1.62683246982402	3.78807649867153	3.93794965320423	4.86976354643647	7.26627879502315	-5.52282314448286	-3.35460451261615	3.08023295124491	8.09258612422297	-4.56573861369171	3.27350712171857	6.60754637940915	3.43679662900694	-5.9178132359688	-0.791293746311728	3.55751683326521	1.57748130920055	-0.0801435714686365	0.938112058917056	10.078820902509	3.80517560985693	-7.10096628917793	6.94130723184549	6.78026348625492	2.09285659385198	-1.46899976381325	-4.52449419521109	-1.15096727571326	4.748209946541	0.200889701942008
95	3.06777120706694	3.86670848789596	4.15215588593478	5.20301039467667	5.45411581011756	3.69004888121744	5.36939846001631	1.70561725999261	6.97022332250054	3.73719456597433	6.45752803370726	3.72431681527724	6.83839582920127	4.74209553479629	4.2091455948821	1	3.21243463496518	6.40670103742337	6.00352479201244	1.32316522173755	1	1	7	2.85926662242579	-4.36322935543743	-0.867059842066697	1.40453240108842	4.63458226512752	-4.46190616094486	1.09184747914797	9.06742396637263	3.86672686002678	-2.31055501218274	1.74517007465197	5.7182524869783	3.66341335776042	-0.696085491512873	-2.39770864638493	8.00387918351913	7.31813225593079	-5.4750990579134	8.37624510118074	3.97588249575725	4.56006104817074	8.97069600090056	-3.75063351447675	-2.58543653220281	6.03826471844341	3.05837700354369
96	6.36377953731138	1	1	2.7428643215968	4.88064263094505	1.90668508976299	7	1	7	1.99393636229382	5.91421774821366	3.7891873663081	2.43564047237039	1.28237961792603	4.08351073885368	1.02859266013288	1	7	5.73823633822289	1.07064199685638	4.95802037218508	2.49366507709205	5.52340088671057	7.14258050359869	-9.33612302556405	0.875654981553158	8.34017235045241	5.90446915333287	-3.93234369976186	4.47334491601429	7.46696804976282	1.42882946534239	-3.44290997025687	3.38987257550539	0.00267158566929987	4.49465243491047	2.47795196617789	-0.90439157953949	11.6672818485787	1.30008679615494	-5.72017505897156	7.38068042265843	7.38121309041427	2.35157019328433	3.94373865425958	-2.27360655919782	8.60999286248838	6.23815179186404	-0.477577490143307
97	1	3.9014562588127	2.17541639122673	7	4.87232978104823	5.64813177234265	6.03785804143981	6.08188268091713	6.08277506599676	2.80235453050068	6.60464326562932	3.67228315590972	3.25711241567509	1	5.96555106006683	2.80004015835815	2.68142016609769	1.89669918508586	2.30128639969873	1	4.62564441985054	3.57328077854588	5.13168352644219	4.83701483950887	-8.5463746455113	-4.51981682908476	0.596334902929073	4.56090771914766	-1.76138011979791	3.77411345934468	7.18234361857017	3.28118163337793	-6.17159139188799	-1.26370506346636	1.10720852667753	-0.317502001953108	-2.54508713803058	-0.414318683948436	10.3487892052521	2.24764254158547	-7.81002117606302	9.51356127582059	6.6349337738589	1.69624628547791	5.04124717822794	-3.28246169716206	-2.4016507802023	4.8003029896154	0.221938116585873
98	2.75575694068702	1	1.4384029403941	5.59238448659216	5.05017557714185	5.81644434429304	5.0026138767197	1.96389726227405	6.09592484940395	2.74154541894795	6.21126279433936	5.38543849124818	1.19593060323549	1.28053601481666	5.09967600560965	1.07616879374902	2.76890689230595	7	6.21170511387976	1.42645963789428	2.45606053781263	2.15985867775954	4.79122583143214	4.83528206522348	-3.33225825952187	-3.61665315549908	4.07147978117097	4.70640225180051	-5.06464183888713	2.91056047910142	12.2148171206271	7.21219681978869	-2.70067552092725	3.11223613144654	1.46617468678707	6.52380587852058	-0.40217248516173	2.640894273737	10.8413158206642	3.28950878888715	-5.80035380450497	10.6726443724748	5.42589953811794	2.42540983807312	9.90172876676696	-7.22049784289289	0.888440138440021	6.59342913893917	-2.13648221163218
99	5.42016528133891	1	2.3143288264243	1.16870117819472	4.19605557596988	3.47643019390787	6.23814155343759	1.24777950131814	4.91591125472408	2.13207432283799	7	4.83162180781173	1.30850222521026	5.13912237586633	7	1	1.10233970659782	4.46473198245041	1.34301065481982	3.5528485933105	3.62455871718736	2.00389963368629	6.50184031935091	7.22388638840145	-9.12125863925715	1.42418697209038	7.39668166022189	5.88583986860856	-2.11297000340673	5.65054282575285	6.91172434453684	2.00134932969252	-2.0138618067166	1.08567070768104	-0.714152904756667	2.68492280433592	1.95179782775379	-1.50431229079118	11.3420514099455	1.56411080521675	-2.65968266019676	7.39062722726484	5.24847245915119	2.82601264945709	4.4970640171633	-5.4305102670867	-3.97508133621659	6.29152338288875	-3.37574666018251
100	1	4.35204700584492	1.14740831757435	5.94273465924801	2.48134300658286	1.6480316394419	2.50926992784623	3.18653618623081	7	1.93536333980931	6.52407622904816	4.73699197111459	1.87509382699878	2.79641633568161	1.98218391521786	1.37526324310653	3.33052089745878	5.70210126951741	5.40466128155212	1.41916812530592	6.92294904328971	3.2139031199514	2.71005992842875	5.84665325624142	-5.9419168396294	-3.73089804746449	1.29238728654679	5.0607593301512	-2.21397886186899	5.68516157053923	6.84023231917515	3.68590452837218	-5.62352797384636	-0.456574694315236	0.493600894069921	1.14696952119085	-3.24064594844135	-0.0744221950635259	8.72634627587778	4.50561946058227	-7.39871419291841	8.63334573877542	7.53307239717218	-0.423255183593204	3.64400250748377	-15.7617238484286	0.132438800450377	6.71574722215768	0.672847911751915
101	2.04362539838337	2.16335510335899	3.34813779964413	5.71625988225746	5.81798468427708	4.20479682842803	6.30503356442341	1.69640932173523	5.7098268949194	2.53090387767098	4.2272243047381	1.46053554444436	3.16237902081542	2.01938631946485	5.67085112977617	2.25136019295369	1.10222903220967	7	7	1.62108626528153	2.7698377261065	1.37887922167378	5.19037888230092	5.57730168728498	-2.4205351667241	-0.120345457891336	4.75822328388464	6.20699140402411	-3.8189386163197	-0.763162169437724	3.90463366707169	1.81354046260749	-3.36941914923051	1.51492792145079	4.75298890813393	4.86554746677748	2.03937129584463	3.8221685048542	11.3020208655598	2.80236588346492	-2.57619534169019	6.84317257809255	5.94042138187421	2.88685662815423	4.09543113221098	-7.48690639207913	6.94646779249002	7.55875494418177	-2.10903258820565
102	4.0895847679449	2.29618518389045	1.95201829611908	6.40825528207919	4.63837547138097	7	6.47464829039396	3.78833520724425	7	1	4.34404266511473	6.64636344102545	1.1689650853246	2.82733477264405	5.46140819274366	2.36074806539541	5.92373643233477	4.12586414333323	2.51627712285319	4.48769880918586	4.36487910301634	2.56579873842936	5.89867166516479	1.5155088868959	-6.75107019799839	-1.61564575064585	1.27498404866211	11.5192497514827	-4.98672495808818	0.11922069900496	7.36496360296828	2.09143770701475	-8.84368907294761	1.81314833301381	2.07422474918886	4.55114220976272	-1.40534962490644	-0.315000165149245	8.22434083759594	7.00457408983487	-9.82698004321767	5.07044170974227	9.45676744410982	5.03324304494031	5.16100967007971	-14.2248682110717	8.33688628041235	7.09974090263465	2.59963073611489
103	1	4.89307682521033	2.74415340250851	7	5.32484137686222	6.38967250476191	1.09915818022519	4.3677646760611	6.40108761626172	1.87392015708982	4.79953743996904	4.68902720340551	1.3076409527759	2.55934966005708	6.71622483915737	1.96798292735513	1.11209819506003	6.88469936885904	2.82803523491902	2.17588813102272	5.47778886070583	1.40709592686071	5.96491806049187	6.04667981829723	-13.9069846636435	-1.94182844454089	12.6523341903686	5.51555818157119	-0.942827685639296	1.74930858071586	5.37054575397316	8.0871568642484	-1.39078022609335	4.50114096464233	6.24355848386503	4.06103468972558	1.04703490850097	-0.440091469856674	10.4341534638826	3.22787782228595	2.55284961436037	3.85216458726702	5.73319106489029	5.79976927840979	1.9006148859145	-5.34399276401835	3.54555405019554	3.25270399308896	0.911685387147833
104	4.05860166867731	1	1.9664810300496	6.73146366874132	5.69068281550406	3.86107250879189	7	4.26193340401067	4.55209553467326	3.85597251494358	4.81559247522947	1.23238885051829	1	2.98550421665925	5.06464342895398	1	1.27531830607295	2.61342514745046	6.31139988051623	1.31557985453995	1.32570634466353	2.30374933579055	4.49805507504317	6.56920736159424	-1.05078329428914	-2.93783627001836	6.33796194775034	2.46130430621041	-3.55590576344888	5.22796269607816	10.5784670681492	5.02159303431485	-3.18274081696462	-0.472239795726304	0.0406416350649898	5.98082941498204	0.401810060841405	3.01931315681866	5.87313064980304	1.7222490336664	-8.87398346168542	10.8943988053946	4.47406899417187	4.73210445344132	2.91705566595234	-2.21938891370586	-1.77292362872023	6.4165454418699	0.497738417308892
105	3.17527340789769	2.32212440440368	3.6818443918479	4.88874352424788	5.90817969252416	1	4.46909912983516	3.18266500719626	6.89256140700298	1.36948173224025	6.16715329206595	3.33909745741936	1.72644508707948	5.1696157641854	7	3.84151976616582	6.77385040627042	6.44998730539065	6.02220944038114	2.68278466487473	1.76474864523046	1	5.59860047029599	3.87047287550462	-5.53515485981024	-2.68448104775533	3.97622939783006	7.91223191963995	-0.525668401813293	6.74800126264825	7.7423864309475	3.85945308612818	-7.02807408440913	1.27571787209781	3.91904161621652	-0.680615074249556	0.17052160349066	-2.23471416335984	6.83940749267218	0.435885233945559	-7.55839434611711	7.71749346697503	7.91984592456899	3.56422165701543	1.93164353412319	-6.84618543540593	-2.71354066718241	4.0780108056357	-1.91603225792122
106	1.44636140816526	1	1.16070810816698	7	4.79598064406887	2.94885547000005	3.4824568271901	2.45351332320788	6.98882776231122	4.87506553006498	5.48044095757703	2.60423340249312	4.25975406637084	1	6.00151392817761	2.96912497789901	3.7050797323912	2.76899854934811	6.44288288557889	1.02868738040978	3.72274313726696	1.93716332754306	1	6.51382919617087	-0.68773306068297	-2.23500652829513	3.39136251718938	5.9442327515168	-6.52274504722274	4.97011916091501	13.017672919379	5.03162454917765	-1.39643233772165	2.1363710569966	0.279169607232527	7.07737344140049	-0.875641644491098	3.86904682470418	9.11489483197789	4.18169256835906	-5.99123827890053	10.149726844367	5.94916448759374	-0.54401013222655	7.95567956372016	-14.7667281634711	-3.66202238349037	7.81896496705398	-1.96825416297028
107	2.24861094631822	4.33386274918496	1.52417182572592	5.60276089903456	3.35528247930866	2.39033010506585	3.21417552616536	2.47449938203682	4.59926095604491	1.67692663745338	5.72564204075671	3.10913888184177	2.43723228797825	2.74582680506304	6.41794267937349	5.24605726508214	2.86360830076893	1.71345080391934	3.19463749410156	3.32813553547592	5.91620605756692	2.43885577645927	6.21788091457786	8.05062337779611	-7.03516771509675	-4.5950981449959	1.37094837820243	6.15477910405322	-3.58874353087813	3.81159616596564	7.91545998670036	4.27632511278512	-7.72199025262086	0.291273708031037	4.9980967711835	1.14758045786258	-2.67880508484273	0.823102931721819	9.69275335369314	2.27164779314754	-5.17442217475167	6.78188568478702	5.29368278788225	2.20707328763677	-2.64176778036086	-18.1079369461796	-6.78846895455814	5.33542998524399	-0.994357643566668
108	1.87660693053368	3.202942876475	1.48292009308076	6.82656341124267	4.52903905405282	3.7831065292105	6.03712744999945	1.04466461897289	6.67579624677082	2.88905037404085	7	6.90297408142944	3.20535246328932	1	6.80977558929122	1	2.79672208176137	1.98684162610606	4.17184012265368	1.37270095478062	2.87586767246936	2.41472955734223	5.00037129076722	6.47135713616764	-7.16862892308829	-4.57038868828531	0.161267600165771	4.66155632029546	-1.67376331538756	3.95724094766524	6.38104977322276	2.94762031353036	-5.4064046109735	-1.43438590396307	0.849786808613137	0.666768481071093	-1.68244709965141	-0.548670952858021	9.63952638377393	1.84847744399461	-7.44392778071012	9.46778634455932	6.0635755226533	6.13647698685035	8.99760109750144	-3.19503914104052	-1.78950404753266	4.93823047223412	0.969632645969081
109	5.5619940300356	1.30630553566603	2.73765579417369	7	5.67102779454328	5.82640442650206	6.0381111289642	4.32782188139229	5.73323499997741	2.44058572796291	4.85592744634938	1	1	4.6299873314906	5.26322331988582	1	1	6.49139786574881	3.81677658811001	1.29060086058582	1	2.56196587675782	4.11750135781371	6.47419511445425	-2.35781679148582	-3.75473010895188	6.03109521543238	3.86406996445416	-3.22986307564804	5.94920490575475	11.2000651682255	5.5150314742031	-2.92404793406557	-0.547733320578637	-1.17590132999267	7.08016723684984	-0.998508505954287	3.32678399850264	5.69661274648058	3.27768960233082	-7.7156653837061	9.44178376472314	5.55383221326497	2.09175067414629	3.47611634777177	-2.6084395891516	8.77907526302278	6.98897732180412	1.01461002167256
110	1	2.6365084787341	1.37688064407922	5.40027609994022	1.37392679247777	3.68058649562132	6.83933068356599	2.1072010778656	5.28151757628391	1	7	3.80426127495521	4.11215620252756	1.94100092890399	7	2.87810238738733	1.63150570626491	5.92430323184842	3.28496477462007	4.2926896430809	4.01432323750447	3.06367591839357	6.74409491054791	8.62680021833498	-6.00203132054781	-3.66293236042526	0.894756847843627	4.22973671735156	-3.54344213906461	4.56176787796736	7.69217534862039	5.00170928749987	-6.70788186134802	-0.976994345321894	1.93578142577819	0.398802018914486	-5.8554427032816	-1.07833252059139	7.92868976266033	1.87524931872421	-4.49139051872094	8.90048931946441	7.69385459339351	4.68022254131492	4.3444658687527	-3.53180184509486	-3.2726331096343	2.81089202243509	0.633937046785253
111	1	3.74987900236539	2.24955833945179	5.9140705141819	3.13286981081014	2.95364291867688	4.64183438329418	3.13459471012137	5.2806538188931	1.91141423543661	5.67385637788029	4.22962054089782	1.65650698291832	2.67607329383075	5.33772688578199	6.04820970616557	3.31736729755513	4.19720661073788	3.86924058819089	5.29156278943731	5.98726339762885	3.86666451126772	7	6.74459646859033	-6.40562992830705	-1.90956280832329	2.99863075285421	8.76084027531655	-5.04871311077131	3.76841959790869	5.6134129953849	3.59664233252527	-5.78208952053946	-0.274735172468311	3.24333423917812	2.91067208997794	-0.620510340959577	1.12276894618189	10.2056276982156	4.19089036859603	-7.00035733717381	6.23732923682256	7.85654972211159	1.48893556178694	-0.0675348586946618	-4.66420959468056	-0.547920710317191	5.14699250277187	-1.62318788737438
112	5.88687031685879	1.89296717097747	4.25208088022353	3.86865259323416	6.0907545782044	3.41297804082152	6.2177614779048	5.50281703693714	5.33113182403656	1.80440476049534	5.8331957708848	5.44476351243283	4.24228298674671	2.31996958228082	3.85944167201059	1.22827926766289	1.136001361749	1	5.11378368270289	2.54760989854257	4.45593095708252	2.53971445290766	4.99566758979491	7.63397143907979	-5.44276436568983	-2.3348938302983	6.254012207513	7.16655543308938	-2.49382684362649	3.64524331447302	7.49177858758852	2.2420281274945	-4.77228059534681	3.84055924542617	0.528034438148751	3.76024862233713	3.26024247089644	-1.59094455844031	11.9117768978528	6.00484925668672	-2.83673670330609	6.04434792968289	9.1162194107984	1.32217987699155	10.6403583200724	-16.7395635911923	-0.672494657999685	9.18820542447408	-4.66546915627016
113	2.16604584084363	3.68606303805328	1.74863320444819	2.71015527088172	1.1552595320432	2.83153192860423	3.03686424074551	3.68934955217582	7	4.1429860585331	4.79384741862146	1.93169899283152	1	1	2.26448638949707	4.4686508099383	4.24807786007963	6.01863608123667	4.89202948727591	4.39655332955454	4.65216934263501	1.22743360537276	3.9273332878088	9.44553627752271	-2.14003238567986	-1.04800754476544	2.19406357757736	6.24145721794926	-2.75658293256852	1.15521263236856	8.91435631760736	3.36438450110607	-0.803094946652215	3.63406243217966	8.08324499775514	4.00538519334021	-5.22188313230674	0.0910168342259174	7.58921879322414	0.466451193850442	-7.96266142739864	8.72723596764737	5.27155052605351	4.84273613174636	6.93476012535902	-5.24412193404449	-2.28536184863144	6.61895942493667	-3.31504614123028
114	3.98854297724845	2.17213713580107	1.38296446907453	6.89067726607317	4.15639982004579	6.60155205842742	7	1.3409818540204	6.68220980085886	2.21204420725386	4.26441027354937	4.60557968597516	3.07526257944557	2.52485186089188	4.60157887321349	1	4.07817053384531	5.80455401170715	1.60430462483398	2.59787519320405	6.26516492286379	1.10683038525477	6.07847677132996	1.78985616330658	-7.08808733271241	-1.57778859634003	1.35027943438827	10.7766985547192	-3.71760278788079	-2.33845941677098	8.06690865401953	1.79077067662935	-7.40859298941384	0.614890818492012	0.700827604359238	4.1712160646684	-0.734046635696889	1.02723663722521	7.3213516368452	7.28542001906343	-8.89992377708518	5.06652913508841	10.3876937805346	7.65537459016443	6.08273229032406	-2.94430362402062	7.70633737879096	6.64266370253379	-1.98608286860725
115	3.22458375745579	2.3349253958567	2.94687050194587	3.9695391285647	6.18762477721252	3.08439315297914	4.35163033498062	4.86607794949849	5.07664260876442	1.68896290995635	6.646286686394	3.31866168965574	1.79344202835448	2.86581617722041	6.79592424008578	3.95079713831177	5.43304801044393	5.78204518347992	5.69045884870078	1.91458706168092	3.6446688356527	2.49937287973886	6.67267028121975	3.74992047439472	-6.41758252752323	-1.89874850877537	2.46567878676335	8.4668876672695	0.147948335333695	6.71595126764751	8.21383717775532	2.71260705971572	-6.79100510769665	-0.256811007949064	3.89634330105153	-0.952347393819986	0.333907665224184	-2.59157103073556	6.82683380864058	0.696043314941751	-7.00248298182881	8.43481116061488	7.18966070751358	4.19928973178637	1.81904997225116	-3.63663739915145	-2.24854297743011	5.92130228410071	-2.85954810115363
116	3.25726659435712	3.66426800701463	3.58414320321992	5.31864846877321	5.47061047794584	3.33551496482762	4.80069064151043	1	7	3.98421824979522	5.93151203663218	1.10148108628948	6.83313535506935	5.55537317190748	4.83356260253224	1	4.01746352719532	6.24829278040807	5.25528702749716	1.64002245363826	1	1.57877289621823	6.52598440994136	2.06405791745778	-3.91697998832029	-0.46372149537599	1.42609149673044	4.59440736921349	-4.57658597469786	0.993983857838883	9.09048779339042	4.11786246101683	-1.83619149343135	-0.268301388512228	5.98020177515225	2.98530520022649	-0.937980998172668	-2.46574658455131	7.57651248767021	7.54893715185641	-4.43362602001291	8.53041201149005	4.27866601018295	1.24591419327385	8.69075925764752	-6.63741836716834	-2.52048941105755	6.12347937966063	-2.31417441454302
117	1	3.67827286790004	1.53554173035457	6.35328983665912	2.7211438886034	6.22400006680293	7	2.66571215732111	5.3734622158713	1.66765615339917	6.66346809602233	6.88325339120837	2.20301357989613	2.5571571971289	1.41496807699117	1.00761405027143	2.33827196346	6.41980454544041	3.28805350912529	1.90603810495843	5.06090465598118	1.28475919967644	6.87198669659551	5.17366952360256	-6.46161040764989	-4.2873945601289	0.837225299433509	5.04825208148313	-4.66283803695231	5.8413644902574	7.84917209817902	4.30596553021042	-6.74970730868438	1.83395978586485	0.743488699800259	2.47434288661934	-2.89916296868207	-0.578709507306849	9.40075514958333	1.3692744469795	-7.81323614227683	9.21958979625556	6.66427515864804	6.9362430512581	4.44581585911258	-2.78363668620416	6.46351288859462	9.87541187042459	2.5944772912742
118	1.85315330992208	2.28653885234435	6.36436644604646	4.99743239917178	5.17123342810644	4.20662297398519	6.55394335765495	1.61347167657284	6.77514254909061	2.45830587715336	6.0045693353969	1.42470556324501	6.21661991750732	4.83172392858547	2.24569441583068	2.89558335814941	1	4.08628803634619	6.50638435581469	3.82006086847581	1	1	6.58575088119455	5.84176909407927	-5.39373315388963	-1.32258525338655	1.61280081149223	5.82387708429025	-3.85935371585037	1.85850345460507	8.35540238092051	4.06029305740068	-3.37862209999634	0.923705101227917	5.51824461412125	3.42109100168961	-1.32823528565274	-5.34053909812669	10.4200049179258	7.49201373681879	-4.90441190448778	7.94207593928693	4.65003561348819	1.72854670526302	8.71430790619235	-5.9262180931102	0.226266098068213	9.3325014226401	-3.25659927432181
119	2.13425630555005	3.67396236953606	3.34069629116222	5.72120774098717	4.31754667093848	7	6.81942139623352	1.20653800379831	3.81198449885802	2.83147099709339	5.29900278872045	4.25649390056634	7	3.04405049612621	1.98978133587931	3.01477919957761	1.52224588317807	4.13190722497962	2.81223202681633	1	4.00277252821276	3.90438708735119	6.82983399771947	3.88154852458897	-7.10855236041515	-4.10730709312405	2.89564265990851	8.37704425565048	-2.69779644971718	-2.28276888212303	11.5227868423249	-1.84248911262603	-7.21933334391489	3.69426029630906	1.22835112719721	2.60332153784499	-0.0248194289410332	-1.1952854814989	6.40278851953878	1.05258008975364	-11.1950592937575	3.4424452505194	7.4026157721249	9.04034525495285	7.38639545894716	2.01078006621138	5.60410918046599	5.45294920199206	-0.963759711413516
120	4.03724522683052	2.53101323073206	1.76473329179577	6.22856589934355	6.49010478062688	5.01144992597162	6.01780704692657	3.29953405430005	6.21872988054913	1.16493639183096	6.85361265641833	1.29622835122443	2.70738397339845	1	1.08785885011739	2.67184744554427	1.28859321887151	7	7	1.04233694191835	2.64929422414007	6.29507714347006	7	8.51018602283853	-5.19207244515435	-1.48808814889196	0.524041479554092	6.04618142958954	-6.27186081537269	4.50639233980934	7.08300578026998	3.54072558277829	-4.91290756819118	0.583900502567434	2.86724166088648	3.21206323142007	-1.01913230146134	-0.573916136353673	6.80328916010128	1.2132994897526	-4.91900467564034	7.2511814206871	5.69691762693764	4.64536454772203	8.13608237368773	-6.86989508150125	-3.09941462844562	5.52839313655312	-2.91274995023784
121	2.40362024731916	4.22526530587844	3.99458322292116	1.53170364051591	5.82872008141045	2.30647123014903	5.80739225496712	1	5.20750682533971	2.46980097459024	5.50984118979251	6.58682455510997	1.83141610852053	2.67097223345163	3.39794286118779	4.43150096952757	5.61096405401319	2.11679324544669	5.7925037111935	3.15406314736818	2.65505417820723	1.27554829536344	4.95952206436664	0.989548343000073	-8.1937461538841	-7.40385854495136	10.41421647141	3.65469339005912	-9.89867849716106	-2.62977510510206	0.264938587898043	4.56538401348532	-12.0551607232749	-4.43529440644425	3.31106407190609	9.33950117829089	3.23049055565845	1.92876999658139	10.3097148385821	3.72877582721161	-1.51418988507161	1.58653053525588	8.38800737961047	4.70842197267653	6.09347817451606	-5.66515886509978	-1.14993707731354	9.22442931183258	-4.19333447237352
122	2.93796785392404	4.24008226617858	4.23559697588233	6.70758372041225	4.44904493633772	1.47975872965855	1.97752098066385	2.10677561113651	5.89209876095504	2.47956022387964	4.52053076654071	5.77494353204294	1.12250470297034	1.44857126806162	6.24320306715569	3.49158051982125	2.14544642904018	2.56756881564971	5.70653064416999	1.7664689726433	1	2.71986032695153	5.5210951248602	5.57521319776853	-7.12578257383678	-3.29634694877844	-0.142466240239578	4.53024959353603	-1.31302386410718	5.97700419133766	7.54430494060106	3.12483002485521	-4.72092604991265	-0.132155729847258	-0.13761747278578	0.510554176780843	-2.7024135329266	-0.57684221586861	7.77751644582818	0.982583305411906	-9.00967828158113	9.45702933588432	7.19215813208484	2.03465235333284	7.53980933441679	-3.63209462830298	-2.34593983496646	3.04359662296712	2.2632854075769
123	5.43514264496906	1.42347990706617	1.79381112180328	1.35706430951487	5.39901473865639	3.73930671172556	4.99332608887586	1.32361488019207	5.16777171638137	1.79150543847658	6.82724029414268	2.82906859082482	1	5.33758496046384	6.27007286207079	1	1.52403294805637	6.73079607771936	4.95849002318307	3.1446825810489	3.47103511034166	4.29386819159754	7	6.52286828681107	-9.40554964372687	0.516445436404624	7.77661941350923	5.8928744325488	-2.0606732932962	6.23552841035023	5.81405193470242	1.47267224750986	-1.60901962736831	0.931516704748787	0.40911945336617	4.59927880168528	2.09505233640797	1.14160677316187	12.2223777882128	1.84498156490326	-2.29727400584937	8.13758316598421	5.61988496984405	2.37631447687754	10.3866870318071	-4.42050697917582	9.74505686332463	5.70840588128381	0.0331054363232388
124	4.54216074343579	1.28069925357997	1.54068235564483	5.32082359612644	4.33040460058931	3.44170038368637	6.24189553846234	2.62336436384597	6.73545030839462	1.13500675618039	3.89441952483576	6.69436670760617	2.78197555943465	2.09820844407565	5.09434925593575	1.89292731158534	2.53250014465978	3.97537326973	5.65393973632434	4.50691798450277	5.77059443709114	1.66388051052383	5.57355865083931	2.10815750517896	-6.08701135403168	-1.8267706472344	1.40437371707651	11.6472061075889	-4.62558333911844	0.0787949442027318	7.28275783897752	1.5284406547907	-9.15443623209109	1.88474634837063	2.63655943300423	4.4379621457428	-1.14199131947991	0.933910672465795	7.30821085028956	5.78730770254016	-10.7546399652488	5.36024001003195	10.0690103745985	6.03934887611475	4.71522725529843	-6.12608655778158	-0.900682967246639	10.1844655863634	-2.38933291784667
125	2.21809028280155	4.59515750024633	1.12436387044719	6.77461298853334	4.57302536337627	3.03956376783184	3.81984083361316	4.86099507552627	5.56671457723865	1	4.28748009384431	6.61466986493768	1.06832669822987	1.43940538299101	5.59047748357682	1.70051856024585	1.18519660826188	6.24473662458344	2.99386783699748	3.567626125366	4.46263914925105	1.91038029818218	4.94530107509194	7.7494403328007	-4.10316521485244	-5.61962321950496	-0.696698400051021	5.3149703796732	-3.41199818187872	3.5193945625635	5.88660391138673	6.33251596934458	-5.53787363182847	-1.71504341931285	2.85065612593482	-0.387049053647842	-2.05898022133218	0.436768337599489	8.89999342112909	1.80995035146165	-4.99236917968906	6.91731034140293	5.61710069589746	2.56324921096054	-1.67952793706014	-1.1070703260859	-3.44273405989893	9.48369260422256	-0.298959817950828
126	2.55415977593457	3.35477518798808	1.00077831837871	3.26870713539659	1.40828732786549	7	1.91668735685961	3.33064655061914	7	1	5.11670920522406	2.63503318104701	6.38053181464027	1	2.10489385746712	3.18089361849064	4.21071478212701	5.91094357515849	4.37590236075703	3.89849320348884	4.66404067805632	3.40089623485948	3.84004566543269	8.66661524396425	-2.31397900555186	-1.11283464060062	1.59262723119318	6.11233182384764	-2.48220251310347	1.31882459322061	9.44788349621817	3.50036528477602	-1.45266458033092	3.24612482180468	8.42883230941608	3.6298299322204	-5.89296571198975	-0.478611499305799	9.27312667454855	1.23529641153617	-8.4529232403351	9.62027645733592	5.5761817463085	2.63680325392859	-1.58562891338596	-4.93999939722781	-3.29194740001172	6.55220392126139	-4.76901547582884
127	6.28873860877265	1.65135733307985	1.18552556210247	3.14788725819534	4.35099111098234	3.04333071829938	6.42656853282352	1.18008606922506	5.9299737981642	1.92444638221381	7	3.32587999370957	1.55498512493975	1.40976031149117	3.9589539463612	1.64936655385858	1	6.2949217389607	3.34986520933762	1.96737518596174	5.11400259826438	2.23397937664833	5.73372421855465	6.92987804515492	-9.04993919649469	1.41443491472145	7.12654443050731	5.35212825534407	-3.15945701871262	4.70638581832197	7.08584151022187	0.695762241440166	-2.7977054421203	1.9022939813227	0.554258401406157	4.08948256737842	1.64602938007777	-0.219177278906301	11.5285805781708	0.795341695066851	-5.40526562593363	6.75151157580881	7.36553682664956	2.224487790175	3.82386579013541	-1.79131495870806	8.10261097373724	6.69839521189967	-0.285553937382932
128	2.26256231845268	4.33346866199649	1.13134494375684	6.78869342569195	4.94235840166299	5.53668974374857	6.22141476569318	3.98522001936895	4.93788629469297	1.89635082538165	5.3009710751302	6.46342921470068	2.99307051907297	1.61941706025121	4.53181802183021	2.71756387514009	1.12259591327314	1.70177271628052	3.69251572723979	1.03890645563445	4.56271814027237	1.47706493500236	6.38286966266271	8.49306940708524	-4.6956960859296	-5.34314788693656	0.587343542376088	5.08502351330644	-3.02040107908295	2.61813359574453	6.74177674920065	7.11173649751671	-4.7444212021229	-1.57446314185865	1.93898811739581	-0.977665666365916	-0.87221653520471	1.57022414814211	7.67188105501848	2.7327709762394	-4.1715830677876	7.2039524747294	5.69275957893695	4.04062648681998	4.45367388450888	-2.55119174480003	7.72423904560407	9.17855407771994	-0.530500475611141
129	3.33959377350158	2.66342948141635	2.81846088842963	4.66825999860205	5.20818273524411	4.40987650598359	5.10701590364672	6.13536710917271	5.98798870367085	2.9861552731027	5.79185675114585	3.1643797504452	1	5.78626159978785	3.2677558351292	2.6566223654908	3.70662266229442	4.99781750222952	4.93196864131387	4.95452312262309	4.25323638252811	4.54660525112501	3.26697268701788	3.49870764940902	-10.4068400235508	-5.07521588320106	3.06664222050627	1.92176163428345	2.95227090102207	0.271668105587729	4.69714085894588	-1.17146098722324	-1.41794780259109	1.79257596226259	0.555142394209751	5.41646436068492	-2.67201109235205	-1.55839454584873	10.569678227332	4.96952483664747	-4.96004717841702	8.66334933718904	5.16417361352309	1.06236000020231	1.1299948856167	-4.22957315784808	3.78199396163126	8.08467304574868	1.68300481153041
130	2.94035835424543	1.06851260858487	5.23084690897399	1	6.18916174619787	2.40327157449225	6.7498972510471	3.5430430944805	2.30806716946446	5.97361560858592	6.8365464438118	6.36439817232539	2.29881157169419	1	1.90749159591622	4.60053601898149	2.12763095000991	7	6.48334586371607	1.69089152868751	3.98093233697447	1.13010231775462	5.91397487500904	4.80730133510567	-7.84968272734439	-3.36355876593192	3.74245812784604	4.47086473004706	-3.35104078909568	3.00589891858338	5.58839253614294	1.49610191595478	0.0472644759885419	-2.86639034523613	-3.51457425306569	4.65534776080565	1.73201120161119	3.81993716893201	8.77884677844527	-2.89365123984729	-4.76885066771771	9.56371594627623	11.0060188587867	3.65761320654948	9.86926404954048	-5.79538333367714	0.0801612696848892	7.95007311668252	-3.37610444443702
131	2.48305682505833	4.8991206190419	2.81452818260414	6.35203680193385	2.4807744588907	1	7	2.11752905787512	6.09479564719642	2.47248194558144	7	4.05999471147095	2.02457943879988	1.93311798416686	3.43919565737052	3.22101392582738	5.64649201970697	5.81219659782413	5.31328648554601	1	2.42481228714149	2.82488048215486	6.71834042455029	5.74871697451068	-7.28451673834252	-3.41166107462391	0.493704306265087	4.17155904595233	-2.02357282603183	5.50047920215611	6.82457665124856	3.49578740648476	-4.52105028712294	1.63425065335756	-0.217675505995511	1.59030110863624	-2.58289569889859	-1.50011663394263	9.11797419370046	2.26936076596333	-8.01269493104715	9.76203939809588	6.8488639512763	4.65287644802019	1.21787512452993	-5.95799956316017	-1.48298153862473	8.07914122774166	-0.00378964470589449
132	1	3.18898097897802	6.04382119095146	6.13017313649819	4.99535209538017	1.95981668255054	6.22555566346852	2.24651127550218	6.56954431473618	2.99806981911639	2.60463621258614	6.22978455526643	1	6.02530311696848	7	3.1146224640588	5.25195828031315	5.27708299478688	3.4553919102789	1	1	2.89877792471207	6.21828925631659	4.89412178794321	-5.12428813760055	1.26349097527809	1.78527374069702	8.80864749980419	-2.36751799985	2.25781111168238	9.50727953380718	6.12231428333382	-2.69727593742201	2.64980944753478	4.78091417493242	1.7188995228841	0.868642114928673	-2.67671187691066	8.14631142743856	8.21309790312516	-6.16418769157548	10.7522050692143	3.27023684706145	2.54339284439879	8.48062795647215	-4.41090549611722	4.14053932165077	5.84689753274034	-1.73346028990925
133	3.30250631580225	1.31014569117125	2.75828462379671	1.55694053503102	6.89477163464494	2.43203217391427	4.83408929383261	1	2.48541952069216	1.28383522815396	5.51005943193145	2.35265541485812	6.41681848938779	3.44362920933095	3.02712407094558	3.77888775220838	5.6200466514779	7	6.34299467650882	1.84538848374624	5.79220727343713	1.9525061511678	6.40959753378351	5.50408473608509	-8.29681414502902	-3.63407784455609	4.34786904683582	4.85933514085935	-4.32345634988086	3.38186248628172	5.97662478500055	0.594289357440191	-0.341730919515352	-2.86505272159848	-2.56992634125623	4.77639585960037	0.721164701932525	1.91172080224933	9.70766838927283	-1.47225847283772	-4.05945215161328	10.8395235436617	11.7528395143735	4.20211098357422	1.5661940774748	-6.03419606604206	0.113011852739513	5.01154804043968	-4.49712629063856
134	3.29703280704898	2.21944656830703	1.13570780775066	6.40544340474738	4.77159335775744	1	3.18288073278872	2.70237810941331	6.1635088564377	1.42283804188299	6.07180357597772	6.61978531229368	5.34284765168358	3.67499098712222	5.68273714588354	1	1.03153789658429	3.86339842298371	6.30600180458842	1	1.97582125578386	1.16845033079695	1.53773157831752	5.70894100212676	-1.11657358054988	-2.29531651594274	4.64870841614501	5.49712106472249	-2.1230516455816	4.81572901361813	11.5260830052984	4.17807357497051	-2.52278984257959	2.62686794006011	0.344310518624549	7.9397625787294	0.410340503014714	4.90891759629215	8.50432333909272	4.01511094693664	-7.06872806817852	12.4221945587407	6.17709297235913	3.17056361386563	4.05137251254958	-5.74157278537547	-1.64431296810772	4.62426206130823	-2.89404067715531
135	3.22898610025475	4.49667052103909	3.71281912617359	1	4.86495989679818	2.15261652916955	4.9967344350013	3.87717701475889	3.88255074823118	4.12742825932536	4.73101593530217	2.52049635379187	1.80976196821892	1.22487896994867	3.17344557821079	3.26137784181656	6.2925250423015	2.49602522171459	6.83912499792217	4.16281760816529	2.80983735713366	1.23877895910273	4.67853583967627	0.634624737399989	-8.62811639884057	-7.08402166181765	11.1955300700925	3.90412534451501	-9.74679963248055	-2.68415723920766	1.57836161475359	5.55284402718156	-11.2111296602552	-4.36730034619834	3.23127150340513	8.59304374955856	2.55099847874413	1.50775796976973	10.5605238571329	2.58903364920266	-2.11556629289529	0.846538579956871	8.09827977386125	5.06020799158825	6.77211269826983	-8.16344889439592	-2.67841376075758	8.28224929261722	-5.89465759688079
136	2.54364917641968	4.70880682348568	1.01268597495112	7	4.64267878841362	2.74427759989385	4.36223617753973	5.06435145468436	5.78542169672433	1	4.90295890035934	6.78164096563788	1	1.10291350493313	6.25466538976552	3.69236394884464	3.74601772506387	6.32615808740621	1	3.89920704637358	4.43365350702551	1.83399864740436	5.43223255105068	8.55834566414336	-4.74758066502385	-5.19021073818716	-0.248471823394528	5.88496730938135	-1.40658443234148	3.27474779304257	7.02450344395992	6.77316551949077	-6.76477365281504	-1.50282951304179	2.82863614863422	-0.0388153355845468	-2.25614786037151	0.488849625373286	8.91878444718685	1.72919043113336	-4.08634798509237	7.50323747393074	5.67736005454825	2.15556631480321	-1.71730813160922	-1.83504519047256	-3.21300738802312	9.21888578408723	-0.373949795359609
137	2.27106085480164	3.86787424215812	2.33557928681537	6.01051692566019	5.27573530697858	1.58921116110485	4.63374414030522	2.99614340623461	3.3624904507957	4.19130929406612	7	7	5.22870978854195	1.60086856744944	5.6377179918506	3.42742034499298	1	2.60713891509941	5.71717930305231	6.26761639049595	6.00207615779434	4.39153287411674	1.21692135395392	7.94794484919143	-4.94609822465086	-1.64398071293262	1.73290408664052	6.44112825383387	-3.76791454178339	4.75696435898243	8.32494756226767	5.10298560588959	-3.85669393431311	1.46332489868871	3.32202952493087	3.34471019681503	-0.587576943594697	-1.1303727802158	8.15998617366071	2.72008560699033	-4.82022163961465	5.98180379293245	7.8959786821096	5.09683365277359	0.512026351159323	-1.74241699070071	-2.05158552782396	5.33006887946952	4.39100499650758
138	1.80777424321757	3.92867406448912	1	2.72769551185115	1.08146892057089	5.98516118598591	2.5294862215658	4.8160368926555	6.76268639177328	2.02681160607415	3.76323248050433	6.65837008564384	1	1	5.82234082775436	3.2245118796949	2.91908824528542	5.63928609358415	1	2.29780770459045	3.98189677141785	3.7405083703708	7	8.01217320910045	-2.5389675762827	-2.78741813921107	0.44402049904844	5.60007554602876	-2.13451247235309	3.33435383514286	8.43084180372904	-0.0249326007374666	0.0117177694338311	4.13664399305889	7.75537647686671	3.17130866962444	-3.734514629975	-0.452423230822563	8.27062355094541	0.645148726721098	-7.82366835844808	8.19732126993392	6.94893932987181	5.38009866410489	-0.580303918778499	-7.30013365391335	0.89230977490108	3.30389432398732	0.756035784317359
139	5.41990098851433	1	1	6.97836634143572	6.09881839757953	5.59623786463634	6.44101287736754	1	6.19710181576714	3.06925382277668	6.53473982680437	5.27054579729394	2.15635169062375	1.50860548628118	6.56019286565301	1.84628315982422	2.72835803280771	1.64915833097112	4.33745122473224	3.39928353333501	3.90198188951774	3.69260790193157	4.4975816652284	6.65198664650522	-2.17120872444233	-3.84892650403641	6.44746757456486	5.38773504559163	-4.10976089934112	4.61369921691142	10.9124185205635	3.96580683399317	-1.90348600315181	-0.0143359314268668	1.27475867097282	5.43720283996639	-0.143423057821715	2.29207601610308	5.89596047768536	3.88272195403718	-8.05512390988398	8.65103378727119	3.4792709246018	3.24713231319338	6.18965322742738	-7.37340814862116	1.21187776846292	10.7873914137979	1.66853866116663
140	2.32044722659863	3.51733043642001	1	6.6256486084878	5.06448740353427	1.28582950760458	4.57062990081024	3.68478056867308	2.47082044220262	4.78308909969563	6.3676491004169	5.60392685829979	4.80327166294075	5.34992356702244	4.69434627542243	1	1	6.78645715402775	4.24588763247157	1.71354737746527	6.2608840140559	4.52792000730336	6.61599155551813	8.03661657047011	-6.30299552132719	-1.78392928660368	2.0658908558876	8.03607424086385	-4.24046249878883	4.51519811065851	8.53224557504331	4.75461329353266	-3.41504214791077	1.32201711909029	2.71440169220431	3.33741429752009	-1.96244911493375	-1.05681410505496	6.63826408127693	1.62846090360888	-4.49667683718891	6.36314041946429	6.23399320574102	1.49518766399654	-0.581120147292266	-4.67320072462138	0.592783556749844	5.55579239514903	4.4217972005922
141	1.00374840775582	2.98081730000006	5.68057186303208	6.17858433919077	5.17793428891579	1	1.21921860006729	3.75306380297491	7	2.40957737157839	6.99044314748443	5.14909341384501	1	5.43020692898319	5.46160256815972	3.01473052157801	4.93103410395605	1.19007986674982	3.53893569533468	1.62838707275458	1.23332575889002	3.33262381002301	7	5.8059608578273	-4.34283107263363	1.00690298658515	1.25716924992552	8.51119079867173	-2.82131477254856	1.90027998800606	10.2772056891353	6.59338678642185	-2.54240442070716	2.57219388353914	4.34525092443406	1.76431791577554	-0.405276205015599	-2.81233749914405	8.00365225411861	8.81592600134827	-5.94835652657084	9.53851890988658	3.66719561170923	2.17390844908759	-1.20748947214165	-3.5018589905885	3.61136911844256	5.8061861810122	-4.55295568346043
142	2.07965692594645	1	2.97132726572887	7	3.19757898966912	3.86715184732947	4.70671601055067	1.70799145621872	6.59590477759452	2.6141519514535	5.70963676259258	2.5427352244667	2.41345610390345	1.30337027916235	5.95652564688638	3.3362486962999	3.48216805515728	4.09134363120507	2.76462583983398	1.30146815321035	1	3.6130875766391	4.59785647095777	-1.53875820258828	-11.182160435823	-2.75061058187727	8.8136134989272	5.17675339198767	-1.63526184555897	-1.54112383325802	7.23649030861236	1.33143769765659	-14.030430251812	0.746322356047156	-2.03949996204478	0.967229496325275	3.59866578147098	-0.928815140473675	13.4567711135462	6.79148218885998	-6.08120290701903	6.95664505658991	4.65018901785343	6.46532875610842	5.83696768448163	-5.10982692543299	-0.677348891376737	4.02381288217467	0.440908398863871
143	3.29996508859513	2.29708456021078	3.86985144861873	7	4.07560500450102	2.88621084707234	4.29733144226086	5.13565796657944	5.01228837353646	3.26965133964917	5.50361619981396	3.38994504793358	2.19497740923825	4.73962208136794	6.38243127014629	3.73791856644908	2.29605712848589	3.91139726215967	2.18365616824792	1.53943660268356	5.08788006989053	4.15071656851489	4.90644933521485	-0.739526704349805	-8.20064564901767	-3.29757661166425	10.060940694176	4.97345663412166	-1.88531217984523	-2.28081500432168	7.20198627261424	-0.533881093726818	-14.1324871975992	1.49365582359089	-2.39525101745878	1.33017783073084	3.76022081910455	-1.21200822388173	14.5454603187352	7.2182865777081	-7.42137001101078	5.9218244604103	3.88005839323555	1.39791501464475	4.12300448456742	-8.31006044595819	0.652955990040292	2.21120268635017	-4.06314106472942
144	1.84304929340023	5.24172802365617	1.77810716515736	7	4.43588734412822	5.2093587881959	6.40748001539064	3.77270551159061	5.29470801143874	3.87930353490092	6.07133447366582	7	3.05724230194906	2.40601160943061	3.8933080754787	3.18825668538616	1.2454675870044	1.05228266174764	3.82600305851443	1	2.92702026754833	2.37754805742618	5.78613174421356	9.00351954262589	-6.30611509940623	-6.17270743234193	1.99769695959068	5.89055160146701	-3.55256692554571	2.33417827361104	7.56160226409035	7.2658909837225	-5.33943119544	-1.94576891553992	1.18617235959933	0.1792023800148	-0.897463582810844	0.617078954602488	7.41755591230857	2.11273398437885	-3.52628289368056	7.66144026136911	6.03709946913691	1.92942878604405	4.36295417792942	-1.66025876550963	-4.86268931438817	9.15648917385905	-0.28058536296603
145	5.04525971079179	3.10813759244539	3.31497247067617	5.56613208850613	6.01588750997397	3.55843803273981	5.91726273697133	4.08458477740337	2.52836928063523	5.13433454070578	5.19008783377608	3.83846947238962	3.83273195291883	1.38398353267658	1.1974634923137	1.50667327811497	3.27214921569931	5.5969986209724	6.82498535438412	1.47274778930507	1.82079340316683	2.89787422037028	5.0482644262339	8.54130616104811	-5.34283241310774	-1.47520480159522	1.59148168000192	6.56406157857987	-4.2918659991143	3.68650753820285	7.83706212211781	4.38904310854165	-4.92684993165623	0.772579780688285	1.41604313627725	1.1763438396038	-1.45734408710091	-1.32600603738396	7.27241820588738	2.20141440117677	-5.2945494552441	6.16165734295111	5.6021628204178	3.23206759847392	0.204073373648483	-3.58794225191232	-2.54858772119013	9.83642903633518	-2.72518619156326
146	6.62036758255587	3.66180524252401	3.71083578065448	5.8046013682869	4.72793785769709	4.7666478801751	4.32189164005045	3.7497438706868	6.95936217035369	2.20099378881838	2.67765057586777	5.08563325055597	1.31266775744399	2.04982966218418	1.00902892920564	1	3.62080761884762	4.93815547109496	1.90093901551487	1.20327160975829	2.48960513486191	5.41710454325247	7	0.0372247316322342	-9.8155985469801	-6.14662620325003	-0.985427678332306	2.58780999964401	-2.02855796061169	2.05997418776948	7.25903950262654	2.58933529329837	1.10901077226471	1.39930601643222	3.19985855274703	5.78694401817264	0.487263667942219	7.81320837870741	5.05379275241357	1.441596802396	-7.50906885739845	10.4907638978324	6.03971099197656	3.42193252849855	9.10775803025935	-5.34815082490992	4.34500829431824	5.08076690079968	-4.21451577511676
147	2.76696573306708	5.23759587851129	1	6.83469959914086	4.97959870917175	2.51314194224874	4.45596294497185	4.27665731299653	4.08128933614266	2.00392254952287	4.69661791378673	6.57287196206585	2.9311523213053	1.25303822691902	4.99009418235249	1.88475634459087	3.07673646289736	2.39379685181682	3.73682684284426	3.76810448271921	3.70537477359649	1.18388094104291	5.33762501919187	8.47090640809795	-3.89534279321711	-5.81310869809864	0.0774578027342531	5.47737791158162	-3.52501573951865	3.48061214622813	6.821355256487	7.17400537993842	-5.78641821937039	-1.00548609345989	3.32945962074695	-0.0472284724499498	-2.22633897544981	-0.244495853069637	8.50046803710579	2.2496745399948	-5.33970343022185	7.65437628167949	6.91955315457279	0.89363921344366	-0.594399477543885	-1.72762310996988	-3.26155062416156	5.88606243257433	0.351712480729121
148	4.09540382357121	2.90167915496969	4.83282508098814	4.97330811891035	5.56227881637585	7	5.31332036456421	1.18972326113182	7	1.00007931929039	2.07390962614138	2.37020057309133	4.82678315904971	1	3.09762559480766	5.47927177397995	6.98035826545931	7	1.84731880762383	3.20769117457751	4.22532243063346	2.21455715486961	6.09966361223126	2.75293590529937	-6.33782941423757	-4.57471447563596	3.55034553862511	10.5296433889085	-3.89068636176956	-2.18102397691213	10.8276222550514	1.18469646071158	-6.62881705680317	3.05484915157527	0.758259957058246	4.17073498121487	0.769816276092371	-2.95422490765923	8.54672286460418	2.63163273607425	-11.800391452456	3.36546284909937	8.54107804235725	4.85195499949093	3.09135386524272	-4.92569128230602	8.67326021281615	2.98486630000638	-2.54037499299044
149	4.02239489632429	1.51697431604891	1.16055466586495	6.51323129137295	4.24048696053628	6.03325508056871	3.55347818894686	2.48230394641434	6.69269859684325	2.06624307723804	5.47685239564171	6.51314219885618	3.97992092818264	2.68111431704909	7	1.21333066916957	1.19576963749644	5.62645410716351	6.13095547598537	1.1708120780071	1.5444013641339	1.02488506898038	2.48511916784604	6.13783510677272	-0.829766852738816	-4.00194454993789	4.74257382615527	5.32438499843737	-2.59964160773201	5.28835252727016	12.4207201973944	4.38480684317053	-2.07378569575626	3.04792083834885	-0.836507030976085	7.2633184675107	1.05111494995762	4.06707243188859	7.97279628110981	2.71136977957919	-7.98117026787287	12.8357079471015	5.72935955141818	3.34774134412486	4.45526352058753	-5.32042846434136	-1.32079254538561	4.4241137205267	-3.98155369909468
150	7	3.40184069177431	1.52606200251029	3.63215187297377	4.65018618746239	4.00690793598969	5.30331433957426	1	4.98462472599312	1	6.88979158109838	2.52544262353599	1.87620991289944	1.57074761507259	1	1.82125459092049	2.86362273895998	7	4.60118621090002	1.42203452076936	2.54251627061969	2.93550653760707	5.5322679459841	7.22938315320396	-8.66495989976305	1.4780697072777	7.73486109776049	6.00510719678789	-3.22333352323873	4.54290049300847	6.71528674519299	2.39174116941536	-3.1700134444492	2.59871140171468	-1.39071523034446	4.95934054591084	1.75793975172641	0.378614965167103	11.1505817771077	5.1054353429702	-4.35326721017551	7.58105772653573	6.8226617779978	-0.293513247926145	4.1236035589705	-5.52175659400629	6.74944473538564	3.35929084594964	-3.74747628465135
151	3.14442450195805	3.7702555634948	4.44750051940658	5.62560904239251	5.74248511455996	6.39883506641704	4.61730188823118	1.74771036806217	3.48778205524856	3.5075892807385	5.02602203969733	2.37833020558553	6.48604789353508	6.20053393728032	2.19387230551002	2.39016394767426	3.85266984993504	5.81538231644494	1.61577183815836	1	2.50676886056106	1.89218924663163	6.5471682410585	1.9000746655721	-4.32835008256443	-0.298027094183542	0.936615660682946	3.97571968084742	-3.66480300928058	1.26078781007115	8.51171216114336	3.65249790482376	-2.02938532616849	-0.0223089455861752	5.36314744707912	3.33464068233886	-0.230676736587844	-3.01591735677768	8.13884451248157	7.3282925047184	-4.48081914979599	7.88106524847139	3.70468667753441	1.19295110452709	8.82664358734091	-4.34666321759244	-2.13130170292204	4.2797453228693	-2.50716450343668
152	3.78124826585708	2.37573289722496	1.48447320269781	6.81610774557548	4.86356096091049	1	1.80607937009597	7	7	1.99409417555258	5.20764473739292	4.31241709262154	4.94257038729189	2.05498943668403	5.61634712601222	1	1.26530955168414	6.02225241660702	6.8498150980618	1	2.41939090858756	2.56091007825875	1.28807795031942	5.19129426221874	-0.673064165877959	-2.77147515496175	5.52780650831484	5.03766213637451	-2.5549538974795	5.8403245309795	12.4385073254376	5.06353263027502	-1.82288725794016	2.01187021110007	0.290578888361374	9.0609576755581	0.668948765900576	4.21468180413074	8.90612722366585	3.25870896128672	-8.40854485902732	13.3986842107508	6.11798687886787	2.33864626808068	11.0608788439689	-6.85077816712749	-2.06482045463295	5.57922254914883	-4.4746898775931
153	1.72592578237899	4.48375728455751	2.10963870747651	6.03037363416455	5.55804854707652	4.30034104931162	6.24815283978289	1	6.90682053343542	3.88523072169459	5.10856321532474	3.97838974396144	2.43979452492485	1.36436906096053	6.97685008606637	4.76917747106347	5.27233094235217	7	3.93072381220508	1.80160084183834	3.31947210509623	1.80872736910676	7	7.85962437598762	-3.78600848256234	-0.106798898535576	4.82236599380862	7.55664799490314	-4.99798580811835	4.15867409385514	7.60489080524421	2.37077251082101	-4.39657378399866	2.00077733224418	3.26512701468025	10.0289138684678	3.70939013513423	0.725603735037081	12.4907229023999	4.36624071817639	-3.70414316213988	6.19945590392763	6.01893884209731	6.66934914026567	3.25306023902828	-1.80684297621525	-0.517461732508475	9.18513914001469	-1.2864439587589
154	4.1254007862996	3.65898128032262	7	6.78985831847592	5.23159495917102	3.34947774707064	4.40261679921639	1	7	1.22547506713097	7	2.85185482627269	2.54159234336546	4.49371593029291	7	1.34853820572617	4.74593130973656	5.80414206952816	2.11221137869894	2.27734293188239	1	4.52603108224475	6.04336355163557	3.71737657993601	-3.98553608050888	1.36977884923679	0.56531490349599	6.26193395698773	-3.23327463031133	2.71599538201165	11.7120010679482	3.94427567039345	-1.51235323981673	2.1777655140964	5.52073730269811	3.00015436776624	0.274631538132215	-1.37006315057661	9.0040486490139	9.49365976987993	-6.06515746495284	8.30654708893561	2.9401646935205	0.534172482777543	0.596130195137111	-6.44085944804239	-0.144659292373125	1.70188187131329	0.123921739074381
155	3.98212723468483	5.01236146768595	2.95709576483941	1.36025144397144	5.01131533579799	6.24446360393879	6.46420295877488	3.65818299032646	7	3.69025419075109	5.91395935419095	2.30974299498735	3.17774638052486	3.29663000078519	4.42077978497528	1.10200223551622	2.03815880037466	6.69335677884056	4.89962616036862	3.89764621083105	1.68155311085465	5.02672720697569	7	10.5528962820567	-6.91903541103853	-1.57108094844756	9.00294338228957	6.90361035710855	-4.32583190886619	2.42084834881225	6.99373448247169	2.18524066350416	-0.385138104434338	0.306199795456642	-0.362200775254131	4.02264054818784	1.70005402276818	0.168762506090861	12.0935992587673	3.33922397935441	-4.38075734903433	5.62590754016554	5.78904597667261	3.42314624415532	1.59486606668837	-6.97342544911761	-2.34822993888352	9.81972760042007	-4.14301536455951
156	2.91129248229177	3.82458840956887	7	7	4.51278752110474	2.36250080046811	4.97510637018767	2.64872664247213	6.04740688105279	1.13634576068435	7	5.03277361416442	6.56096959988442	1.71260051339567	6.72712026446391	1.45351993396573	5.45568016169386	6.83690759490871	1.1799483716611	1.60630536070094	1.2049784523123	3.26638192188026	5.3414491052521	5.50865040438985	-4.94727197697406	1.46408765329242	0.63620719587114	6.7778104470144	-3.65762041336659	1.93146596111399	10.9683740431641	4.67823614411971	-2.18640493212251	2.72106828263476	6.59316491664098	3.62064899616029	0.461165653068727	-1.39642301821567	9.02153702603723	9.69654508965725	-6.40093821805547	8.8978846158535	3.6169438817612	-0.403199089267168	0.259091887444655	-6.03478594268976	0.312682075941709	4.90893077057197	2.75393477324366
157	5.10434314401429	2.97618668089944	1.69343275510451	5.90965230652122	5.00368895612069	6.95428245220951	4.28247244209939	6.96772488172657	5.52773245984676	6.0483195913664	7	7	2.84511440141459	5.56115989282456	4.83334556051106	1.53091838252826	1.04116455652232	7	7	4.76732329938079	3.27201969827617	2.20169971471893	5.33005831956447	0.196891597437871	-7.13022573665959	-4.48907991860051	3.45717387827737	14.0064712638118	-3.29889806186317	-2.59045082153687	9.5364246482144	2.0669002521721	-7.23794357432169	-0.731312123738325	1.63672735015173	2.13761761000889	-0.784771512594421	-1.04465674261948	8.18579923649485	4.25960204126766	-10.8690298374109	6.45015046039961	6.76516420800781	0.0779573875107591	-0.90296882372123	-6.2470570382719	-3.93625552981144	6.7180613626011	-6.45276278900962
158	7	1	4.70799395597759	4.19128472829806	6.87377989116704	2.39700627649573	6.32292216204109	5.31581748733604	5.3317890569032	1.41580772050851	5.25569664301798	6.121213633524	5.36003548202502	2.67695130925779	6.03429358165218	1.84555786332725	1.10916404311665	1.46707197395013	5.21615225089895	3.05664905696932	5.76416127626	4.3451826603133	5.778296699973	7.25136407753272	-4.78491273619964	-3.0488278402798	7.01225312490866	7.31955445607481	-0.458769700157279	3.61515198980745	7.72791352986625	2.21997390675128	-4.26799511269348	3.91684503237202	0.642137210765648	3.80062231361198	3.37354104064045	-2.03726253700095	12.579744441569	4.63217471066322	-2.37198790060797	5.96062888055249	8.18997751304363	1.52342388516131	8.47954002010074	-17.0718513811789	-2.40380692880977	10.12580575554	-3.46533945764194
159	4.5944280513213	2.35616744935558	1	6.44663609499365	3.56805320634524	7	5.50052205271094	1.23287236440102	4.32598690713469	1.39162382070495	3.80618828777446	4.90192533114829	1.9279545427007	2.36106820850928	7	1.0879312533044	2.66076129508095	4.09763766302604	1.11694262011982	1.24652606346504	4.26639684182375	1.66910283200902	2.69051146541728	2.64812334685811	-7.82287561669107	-2.4910872092083	5.57615593454765	13.3874826297339	-4.05305871705176	-1.89407391763225	8.16084808234261	2.44406133294767	-5.994564105477	-1.4904625076959	1.47774142154421	3.4363566395755	0.579168040319027	-0.60954797513902	6.67741041893682	5.91860014680321	-11.4589112949139	6.31841942213837	8.58073698141156	4.60016413011087	4.53578273830835	-7.78202810710646	-4.31266346384126	10.117079668169	-3.46801557601945
160	3.84539357034164	3.29351289296156	1.70661388813148	3.44795912686632	4.62931142110938	3.52894327853688	2.94515677788829	4.50267024422878	6.46391124744437	1.88937955394612	5.2600127714736	5.42512715322492	3.09696128757641	5.68010771852379	5.33876307146292	4.00011322729764	1.51283936976791	2.11848363279876	4.7456947061337	3.00305805179384	1.4640186766849	5.34365566691328	6.98264840303116	6.50301067958335	-7.82139132247848	-0.685753896770958	8.16010975776873	6.61948064228708	-4.51654839001625	2.53619244737173	7.68490311472055	2.81262588340348	-4.39417964576984	1.10291785451671	0.953210937281923	6.1634912409597	2.71452199157987	-0.086302154412027	11.9670253415162	3.24984057398094	-3.81567781727297	7.90599781775894	6.96981230511006	2.54212081162371	4.62023580035333	-6.58753375001727	0.489676430676442	8.03871082426808	-2.15140716845225
161	5.60862366390731	1.17875175265294	3.3506962321298	3.51158056039513	6.04476806318922	2.70303171162451	5.86720269570105	6.59128221587867	5.02105361631372	1	5.88610240820626	5.41198452360316	5.23089857913353	3.3765434661208	5.87582964571751	1.75713668371999	2.60197417599029	1.75923721396493	5.36600339522556	2.54892957586246	3.92040439917027	3.62974164738501	6.2604108778128	8.39740675600264	-6.00675341540326	-1.23427978847827	7.43472702893973	7.53748726357357	-1.46918439072087	3.59947939084503	6.98444589505159	2.29592712647748	-4.35394000266918	3.38985455023349	1.17794638916564	3.79035633281996	3.29461182583204	-1.75745956980141	11.9094947101728	5.18515498787169	-2.85934856540887	7.00289142568655	8.11309300705113	0.996805570854512	10.7730219636877	-6.82969963862493	-2.50399894620538	11.0272626722109	0.415174986501831
162	5.32986430323992	2.20538079907251	1.14094150982673	6.18128606731001	4.72492798617762	1.52330461653816	5.70184045617895	7	5.13181049421629	1.76941715681789	5.81925810968112	6.68262852570954	2.87927560539191	3.38563259825534	5.15865129544844	2.33658775763108	3.73183404375065	3.23154269114541	5.22536381445492	4.51649430560921	3.15575209974942	2.23899427298994	7	1.31391516384041	-6.92639201032519	-4.15795207756519	3.96812639163617	14.5363654977067	-3.34621446375105	-2.93775003568446	8.48410582174764	2.51999110814498	-7.37511868942722	-0.741111936277709	1.66643379275381	3.47629016764221	-1.59782269591301	-1.04102263436227	8.48447816546769	4.97539461524861	-10.7960345504675	6.29452770953789	6.1513532147801	2.57550384428546	-0.112405617080487	-5.66156439644471	-1.21252967658455	6.3048336640981	3.59584754342893
163	2.59375135428293	1.36438330435304	3.38804835234749	7	3.53254216076838	4.07490231137916	5.71348656218867	1.47092099729987	6.80011916932956	3.11711358340273	3.75105241240659	3.49335131114066	2.41286440773707	2.39975558195555	3.8407723195441	2.17135569541431	2.73623527930632	7	4.54725396037532	1	1.08793509137141	2.05540386173282	4.01810207840943	-2.61993458648804	-10.6665912655685	-1.63846827604497	8.673087439994	3.85560689055765	-3.03168257086329	-0.38840986698887	8.74132740359615	0.727700666146018	-14.3262691098488	1.66249959691803	-0.891178292821755	0.765144898013557	2.32308505752577	-1.11920838339622	15.5867264958205	8.29200369649855	-7.87361182157218	6.27404820853703	4.93060218935323	-0.472559470851491	3.83503035991545	-3.87828345003085	-0.594139469601952	4.97974528551439	0.525032342811668
164	2.50241014761365	5.13275636204997	4.04339774378843	2.75328249529936	4.49257615548902	3.80821572804403	5.48849215994073	3.51638003136555	2.78216669357805	2.72287055904222	6.19436069696559	4.27314984682579	2.29773639125018	1.94864719613485	1.29819071785028	4.48685246329084	7	4.26092088547152	4.85092477083037	1	3.92497741711904	4.08625744755307	4.17710540498621	0.666190454823982	-8.25291732516779	-8.10380909950714	7.42169735326456	5.04154476643252	-10.7443249679042	-3.04989610008879	0.378328830550415	4.64804039130088	-12.4833896805514	-3.81543769081439	3.87558672053935	9.5954716923125	2.00725418846097	1.02737910384759	9.24763346046688	2.41283173953669	-2.83863269482625	1.32367511114404	7.41444355215772	9.13108746435464	7.86174837402531	1.18576787682423	-2.88247816479537	5.10559148973859	-0.700449281332409
165	4.95542106619147	4.02510636051426	3.90065099824716	6.54568712245532	7	1.96212644039772	5.0740886662279	2.27295153285019	4.81881057543946	2.14443714806937	4.74345268443758	6.59844789987101	5.43122216623507	4.29904937289703	4.5552997412655	2.05416296390531	3.03923434879008	4.70708923804448	5.94275806436279	2.30971862514302	2.24741882220276	1	5.1190355236863	-1.06495546871478	-9.69580335013277	-1.1892463739563	11.9051507942402	2.91881864153414	-0.914821233214724	-1.99685316484941	10.0181726484556	0.306774757162042	-8.51267835924233	3.82525148306095	5.41748892914979	3.58205904215844	2.94897445206617	1.42426115708212	16.5982436928824	4.72582428961599	-5.95615745957564	3.70491892507545	6.8132273737069	1.85514457716622	3.43376772023759	-5.19238838766174	1.25798817783356	6.11776202560544	-3.85883220784019
166	6.0889086594503	1.24814733126761	3.99547648893282	4.37041772616113	5.21280609004212	2.52796689844425	5.77003163162166	6.09150497444117	6.61860470493134	2.31927347798955	6.58479353969544	2.91062371600442	5.27624796710286	2.46446064663514	6.06838675081877	1.48967812436635	1.48020153823981	1.41645923780749	5.21211705015724	3.20625564256989	4.65203549325615	3.05848270368756	4.65604448070787	7.10177611385694	-5.54122858682474	-2.10870403760488	6.24010370890408	7.66445299350451	-1.76394701521549	4.50919808533459	7.43410412332994	1.62571805233278	-4.99948555827989	3.66988546802587	0.406090042700394	3.21526855837397	3.11317124044318	-1.56317294734737	11.901707428678	5.1561945081297	-2.7429955781361	5.57822591757119	8.9001878077182	1.90224127281003	10.245592117106	-6.27975643025564	-3.34685141350379	8.93120488600407	-3.95827378422973
167	2.02234464073937	4.8658696688823	1.75471662352622	2.27920962449865	1.2642628178022	6.8746185448485	1.84245830904783	4.79865164711651	7	1.98484859350499	4.93689153671996	6.05384992441129	1	1.11424640908782	5.93553834788868	6.0216956717232	4.52488736231182	4.78686616142899	3.33702634451321	2.64946795420097	1.42542993599023	1.48230300292269	6.45355474632068	8.01076433086013	-2.65786449853861	-2.29283495859632	2.11193293743052	6.05087167479719	-3.56337321236523	1.81311345370457	9.56997429870282	1.70380195641984	-0.504276935674489	3.86308320060546	7.49039732014408	4.07976004269915	-4.31661548536487	-1.06269380863963	7.90882238384199	1.06128585170501	-9.06923901469537	7.83419013178904	6.30328819347805	5.14720868193477	-0.918133572902113	-6.64443343384555	-3.39027475111526	2.74947931801237	0.852142521515044
168	3.27600426328658	1.93207688562374	4.27731123109899	2.07536578271306	5.93697857696451	6.85010369589538	5.551796526737	3.3531259095034	2.24030545240499	1.87781314180743	5.22271634319149	3.23598008775669	5.65200881787578	3.11841264128038	1.9300781375823	1	6.32433922899218	6.0358858328074	7	1.70669548514906	4.17125286954232	2.25593048372874	5.71628169139005	4.75763125409184	-9.11151490473359	-4.88688140905601	3.31955036006026	3.8308022816354	-4.14111820754921	4.06141631850439	7.08956364938334	1.63275404167118	-0.0438817481522871	-2.9057869534806	-3.349913680131	4.63000556663669	1.35951580732408	2.4235787322149	9.89698470930493	-2.43190583495953	-3.97921616585316	10.7405528027996	11.1348775494896	2.49764332324981	1.82430840717149	-5.28868187238318	-3.96640406618003	6.5619248500657	-4.24868365643631
169	2.55845648386098	5.01711395315613	4.07108936151545	3.74677297878649	4.14796580884287	4.27166633283969	6.04798844089097	3.14460348624508	3.62366648796007	2.65100540402642	5.93249326920118	5.03140755228165	7	1	2.19225718241846	4.86870022882832	6.57086565233969	1.79136030908114	7	1.71977237411708	2.81446736664587	4.21706306931566	6.91987946549037	0.964879210660395	-7.0463262459296	-8.76459559724947	8.03565676413295	4.97616332063466	-8.77905726252393	-2.60627719290551	-0.594460552710732	3.21305886465498	-12.1659339186014	-3.98040567768434	2.93689394329087	8.54379446362792	2.79264787079049	1.61428450834721	10.0967268599861	3.0726591945697	-2.39821703165017	1.54241149791252	8.69958760666598	8.7611060459442	7.90310524592246	0.695147654142639	5.32880499471515	4.58770438152472	1.21719092954008
170	6.52532959941864	6.00598900128058	1.74037112899823	3.00747332406211	1.56167900010105	2.25672355383568	5.29312617191339	1.14416534343777	4.48180589524138	2.96848285903505	6.21387778481466	5.63468698429658	4.55539207078738	1	7	5.73988890480381	1.40134397322581	6.15315468819609	2.55557652919764	2.50871576936045	1	3.38371895082808	1.13708731208219	5.04191664822658	-10.3184807373436	-3.49804542215192	3.7632276281831	3.07673786166328	-1.72512334215814	5.4928550428667	4.3010966082352	0.555096279114771	1.91067569891482	3.82798552822891	-4.24970454379421	8.75720499096069	0.393396992885796	2.82614762713116	9.60463707180498	-0.125248639045553	-8.35276721223119	9.73544132054163	1.81412133589418	0.102670367530312	6.17337008218117	-5.59474065288011	-0.364661666968002	9.80861875435354	-5.347591782057
171	6.00097122670151	4.93045215338954	2.50057668649391	5.19394744616783	4.51168116547037	4.37145742755984	4.83156428630924	2.63702294160448	5.64173320659729	1.73621512356501	4.65619932798429	7	1.28153871771187	1.91237278126401	3.26981712638801	2.02302112488739	3.08909175089826	5.1866060944599	1.83733018243129	1.19196288517272	2.05511530881865	4.30685470399358	5.90668676967609	1.55958020674589	-9.50599494873926	-5.09188601461853	-0.0464556909834178	1.2232815270494	-2.90443511752293	1.31570466088709	4.84403717085755	3.05540354586846	1.23330440956959	2.10522530121211	1.53466463240525	6.62284259335351	-0.676278963368007	7.3109285316977	5.90196811043676	1.92246552396622	-7.62124619103039	10.6778573534193	6.24386387204773	4.15634102635849	4.63017777220184	-5.37394969807406	-0.926619554361715	4.71332333822818	1.7289394564701
172	3.67615193714826	3.82925784979759	4.53644793306097	6.32558621992885	6.77900438343546	2.57390742143156	4.86963921591774	2.84153172266374	5.52168407912503	6.55671659831359	4.22901062258743	5.43708419209683	6.28549643755091	2.80052234333054	5.12186061480152	1	1.55629095036003	3.5104095020141	5.50266326241937	1.38941262286845	1.87040459349524	1	5.49532031061066	-2.5391048273363	-8.38403491233755	-0.766654937073575	12.7176411261816	3.66811419008657	-2.43595259775533	-2.77099467071587	10.0445661376598	-1.22701403768069	-9.9508634108034	4.92342119671964	7.25519626532894	4.07619176860342	3.38005201622689	2.39580761075726	15.7663443717292	3.72503906078388	-5.49579909362888	2.44976403427875	6.95095383571074	2.14842909863626	3.86877823085365	-4.53406950179203	-0.0426524959517173	5.83030402565718	-5.19687442080604
173	3.24559043461597	5.55023400018445	3.93799951090002	2.18535868616398	4.27707747984454	2.63412809417579	3.17185741759422	3.00594414784477	6.81418540597659	2.46264886467763	6.97764041521836	4.58918980500089	2.3950992671312	1.22331839917025	3.47829991016874	5.23042307821693	4.16731453694215	1	3.43799631526171	2.32521672169349	1.78024015352896	4.77160414220902	5.35040013695104	0.768891098435836	-9.34176563135071	-7.41650241738645	10.1889425377565	4.70506038346581	-9.77267328365282	-3.91204277863172	2.24185472662679	3.92398965344691	-10.9892768732675	-4.48718673270156	2.30777070029549	8.60612998002259	1.66266617902809	1.92138189769289	7.82201378346661	3.11159237834132	-1.31404535818367	1.28840660652619	7.61530231950216	0.239055805008565	6.92043956534271	-5.28262506183178	7.80374690362664	7.77793833528697	-3.17168668306136
174	3.73529720582548	2.06152261325785	5.61531602055148	1.60236841551945	6.69251177057217	2.32508814586681	2.59579604659506	4.84523062125671	2.87188056002228	7	5.67992495219481	2.10937196349997	4.64548062810479	6.15888361499461	1.18644999055885	4.91874008353177	4.59187212363572	6.57084429282498	4.41589786771762	3.37497610744919	6.41210421614155	2.17345499130565	4.66152174931974	3.83184141500947	-7.00165462723693	-3.64368014020848	5.55857121092474	5.36186836511399	-3.9442553043698	3.35055559067608	6.16936620528983	1.38438627707699	0.348976311844169	-2.60582749535286	-2.9413044750197	5.49990979301148	2.54088237502683	1.387735766627	10.0978369206899	-3.30172633927448	-1.7695109419735	9.90186611160405	8.572406265236	2.68797201231891	8.59011889293007	-4.33863303844039	2.60606032546785	6.97144484958294	-7.81138482887197
175	4.82009033570654	2.72891100497606	1	6.47103517823033	5.98823385037061	5.64482178309563	2.26200684316784	6.96484858956043	6.44749000912778	1.69357657922872	5.47408108395708	5.29827373836263	5.80017099300366	1.65178113531321	7	1	3.03514752713527	4.68889738209816	5.81563744035813	1	4.99341518213839	2.8518088360084	1.15271085574697	5.43996190408845	-1.5923478653436	-2.77705703638549	4.05102304134397	4.2019555784866	-3.08631691423219	5.27458588327002	11.5147705749166	4.8589572962656	-2.55370549499026	3.86324244765763	0.0773180832916895	8.11115453146467	0.637687260310218	4.89701517768604	9.44207967168794	2.91165216172913	-7.64207886175419	12.5954687214906	5.82383557799347	2.5882190786138	3.4345334901587	-5.71486245458678	-2.48686751975603	6.26517558027701	-3.80009395875989
176	5.62660439026374	6.6446745527055	1.34386643549161	2.57049506281735	2.21913416711649	6.8196723627804	6.37159684591821	3.07802588929341	4.39461837697512	2.83759014175267	6.91904208654719	3.51754405507726	4.92493756854102	3.13728541187188	6.67895783459567	4.92707802029139	4.11286558514566	4.00933918647451	1	2.21420326713025	1	3.89544749010071	6.35221971119764	5.36219758594815	-10.5115487199196	-2.2922216531629	5.30338684470939	2.70393296903467	-1.55385783121204	5.21897400786504	4.47722662528778	1.30289668797851	2.95312454044381	3.46038477475138	-3.43769126271927	9.04634807796159	0.260697355586303	2.21449301184834	9.01524285268887	-0.163350280261024	-7.97095407620344	8.44747672633724	3.84222897660753	0.13486786847442	-0.677163938336078	-13.7825371959114	-0.341425332748134	6.44573932725357	-2.33027663421799
177	3.86206068527071	1.51157943553758	4.09712765642518	1.7454978599658	5.54654326175014	3.32024603450746	6.91068175035481	1.72216592150152	5.48263067880957	1.340838154384	6.98344027902147	3.34797578296114	3.99664975713537	2.31712564679178	3.99456269485453	4.80514915766492	3.78835945138031	7	1.57660027089203	4.89621528047831	4.41874843161162	2.92935130414471	3.84670190627786	4.91347724198923	-7.48496931063441	-4.77859545242551	3.48083043217517	3.165902667554	-2.86769176651516	3.12244311990632	6.09705460013406	0.449631876126684	0.73711352674003	-3.21200127809683	-3.78385963457251	4.76588678392186	2.01122745231986	2.28905661853435	9.35753847765987	-2.18128586768943	-3.78938491668614	11.0024431859258	10.4681093857287	6.14795323261726	0.171590170235988	-2.27570562045052	-5.44282272293882	3.89054002953596	1.38399169798874
178	5.33100893154959	5.32454674754144	2.01423500781104	1	1.8418129268422	1	6.33695348037353	4.71123180676224	4.69639132617449	3.66786208905395	4.1973620824763	4.75775342427196	6.22374585600997	1.13123073396387	1	2.29665239520187	1.49334895115855	4.8652300438258	3.30821238113895	1.73895674709721	1	1.80140412760711	2.25070322783465	5.42878589564759	-11.1656326778629	-1.9692918904359	4.35106758490351	4.40522180547269	-3.145054160688	6.46719937468895	5.77240626049392	0.91480361574486	2.5964120788742	3.27483081447923	-3.87725411952925	7.90752854759586	-0.50409940162926	1.00695546988471	7.11817275043518	-0.936916890953121	-7.64175717831105	9.36195437770385	4.1425179413435	3.01007422347859	8.65827499748729	-11.1495455165319	-0.308714207280273	-1.67609148793265	1.78516900605533
179	4.04067177167103	5.66643302886182	2.30803361196204	1.02157820840106	1.44120469264507	2.40899842884192	5.30628884174593	5.67221463183388	4.88724494105669	4.88020389422714	5.0016639096322	4.23486400294862	5.34938320904346	1.92441650882842	5.00778827763871	5.63118265888126	2.22694303960292	1.24685610985662	4.01557815193189	1.63101540376011	1.19576345100395	2.53992827547745	2.71926234520968	5.09637390747423	-10.4687970688677	-3.99887425731182	3.29665927870114	5.18105622964445	-2.65610834251798	6.01359375548537	5.48745298371891	1.52100042848235	2.44097004090087	3.98770710966761	-3.92274188491669	7.53354588653347	0.19707322806442	0.370576534170557	7.99222968241737	-0.824758437183225	-7.76300917942164	10.6593448740127	3.89904848807069	3.55600259799471	8.78617266926753	-17.2129118255536	-0.761090630784804	4.93450958723869	0.134964663855813
180	5.37257490505093	3.84022837088559	1.46590484286015	5.40463604653898	7	4.14898295972428	3.95502077347515	6.11611489084363	6.93478767447121	7	7	6.08931698394933	2.30599780519912	2.05980587690164	3.71263468982209	1.14803132429254	5.89694937393767	2.69853398941658	3.89314344601752	5.45453379890259	1.27379402841079	2.85101088553319	6.37658102316771	-1.20783399646324	-8.84671509328307	-7.26619404164723	1.9325402240363	2.36934628738634	-1.33724192352118	0.824212890353563	4.47682283687468	4.61665703941903	2.52620856115747	1.09445649770146	1.67260085859848	7.00480802270873	0.375352999377688	8.73208097716886	8.82814635810197	2.92939667298575	-6.95394680934336	11.9168583662542	3.72238716753631	4.60873916322856	6.83742495183059	-5.36942113638952	0.678626353692101	8.43115904916607	-4.1916494428003
181	5.52677091291405	5.77823997928234	2.00112683830972	1	2.2487922998605	1.28879590963865	6.24880967686387	6.1495172881242	4.7501475958756	3.45976270194046	4.67100874320298	4.59627215846282	5.29186562195017	1.37970127627039	4.83500685927174	2.13117887571066	1	4.49049253675403	3.36677806680595	1.36636845398688	1.313885842363	2.63974029728542	2.28662363119364	4.00155011529739	-10.6544441652902	-3.34258483966049	3.60765434274463	6.03683477438728	-3.39500853178968	6.06452594061897	6.56676283642297	1.91826862867756	2.34807546576587	3.33987003021698	-4.25034986144303	8.37323527521774	0.041336423185812	0.808058009341548	8.09270527935822	-0.514426656776294	-7.89928471754631	9.89589587253155	3.45543852230314	2.50053293573131	9.06787468004985	-17.4986839079278	-1.19621572471312	-1.14092900131367	1.95631637140359
182	3.64741358455358	1.14814579528956	6.12780674287088	2.70381096311073	5.96826315536821	6.82156589381811	5.48293687271989	3.71463897026337	6.4075045240331	5.20446883886403	3.66464314325477	6.99445877661884	5.2142815502447	1.20301397284161	6.1003150509987	5.71854447798431	5.1538774015367	6.59345866506248	1.25335198796103	2.79935720195331	4.09219033110784	2.28760737953542	5.44694414503621	3.53103670927797	-6.82774418566322	-6.07845197040348	4.24547784043681	2.81113330495695	-5.79055215963462	3.6666153160628	5.52928629872462	1.09497572451005	1.49278698951363	-1.9098469944067	-1.40009939438911	6.06687332848396	0.603791457612478	0.630602758095208	8.06507223261142	-2.50972204278568	-6.07436418969498	11.5238021939676	8.66086429249135	1.68285503727581	-0.0067604818186473	-7.72486849652508	0.727433078777181	8.60482770624259	-4.3201790344527
[truncated: 74 more columns]
