# Supplementary material for: How Are Mate Preferences Linked with Actual Mate Selection? Tests of Mate Preference Integration Algorithms Using Computer Simulations and Actual Mating Couples
Source: PLoS One. 2016 Jun 8;11(6):e0156078. doi: 10.1371/journal.pone.0156078 (PMC4898694; doi:10.1371/journal.pone.0156078)
Supplement: S3 Data — Long-term couple and agent-based model data analyzed in Study 4. (ZIP) [file pone.0156078.s003.zip › S11/Euclidean Model Data/Euclidean Couple Population 11192015 0039.csv]

	trait1	trait2	trait3	trait4	trait5	trait6	trait7	trait8	trait9	trait10	trait11	trait12	trait13	trait14	trait15	trait16	trait17	trait18	trait19	trait20	trait21	trait22	trait23	preference1	preference2	preference3	preference4	preference5	preference6	preference7	preference8	preference9	preference10	preference11	preference12	preference13	preference14	preference15	preference16	preference17	preference18	preference19	preference20	preference21	preference22	preference23	preference24	preference25	preference26
1	2.85419559923618	1.93772644617521	2.40180311469272	1.13520717399483	5.62078532432658	3.13496334470794	5.73871953783922	6.80098127703088	3.03034796383909	1.15477692703322	2.65333524139762	1.79611549746252	1.87394483059563	3.87760376117079	2.41027429910181	3.48364728860658	7	7	1.58927064186222	4.32244023717172	4.86457305982449	1.48370535719463	3.91182163878657	6.71748487471457	0.911439689083053	2.87754811196947	5.93345063420857	2.4557042313163	3.5179306808926	-2.72743535469682	1.77677891240188	2.17462764555008	-11.8148162112294	-2.04405118559483	-8.38251257654804	3.37923078310328	15.5355480342187	-0.64391588117816	17.1491172452466	5.53253504809709	1.17497887321529	4.24308204721615	-7.68388853066358	1.72251296626099	-5.76978629302588	3.75124710980873	-5.99191003278018	5.43969924319356	-4.48160504431674
2	5.82736366408126	4.14172625074911	2.11144294977359	3.48617592880022	5.94455781705732	1.57954455107514	3.30027522955755	5.68059460585279	5.00190348996903	1.86517703401957	1.75800065815412	2.25421583597825	3.05071346148312	3.92239254796433	1.20042177807462	4.61606613334024	5.12161467784716	5.65110152389618	5.91352575398274	4.01182774625355	5.39412141008404	1.81782405849799	1.66852177177455	5.61791785690178	0.401168176224637	6.12557109762274	6.98617475771566	3.63841852325721	-0.509017505168846	-8.63166529528688	1.83767382207789	1.97188300136596	-9.58916802549676	-1.20799197708166	-8.6797279304656	2.98137765810868	15.3899747204517	-2.48838021410968	14.817054277173	3.51730863999068	7.31900843336183	-3.90538129611708	-5.09473853482767	3.6844443768382	-10.6798538503361	4.63364930254507	-2.40594966738486	2.2234795878376	-13.0748598763469
3	5.18071318181255	5.28261574955211	7	6.96448928683725	7	1.57826378491183	2.09405663964951	4.78239820389851	4.90508587798019	4.96797419353391	1	3.09144305792481	5.86776471505734	5.33615363218011	2.45842278728838	5.95002029766008	6.92397453125612	6.43635705939674	6.45446485312797	7	1.81680411767101	2.21284964636807	5.3533916646533	-0.953088776184756	-6.97161050855625	-6.03996035735936	2.91827143762621	3.60249471647651	4.65806889631201	-6.35877134038411	0.0751940062340661	5.63513389021276	-20.5514722268582	-9.5904396371727	0.698127685822275	3.71442097661016	0.445262705960323	0.200686773626027	7.75522770837008	6.81147737972664	22.8512032202449	-12.0119665597399	6.23625152974357	5.99354782393003	-8.6976633816301	3.26331542097493	5.7538052722786	5.52652432044608	-5.10627288926112
4	6.33343416519881	6.3293745158203	2.54870007605094	5.08532802744655	1.2557840027174	4.37961658463172	1.06643829176851	3.79439040557393	1	1	3.34454678156102	6.51185231335027	3.96235513684414	4.89336673524013	2.4396948620651	5.23244016993604	6.08582305070147	7	2.18577060283255	7	3.1197728201188	5.10081381816186	2.21087030343957	4.91129561623371	-5.52249743196974	1.80030832977046	-1.41381480731432	2.79131837654075	6.1183021763389	-5.80958084663544	-2.37982433383507	6.21785146894625	-14.4742156655533	-6.91030651013597	-2.98607466330909	2.89147342877387	8.79528165562061	-5.59701064674903	2.94505451136202	2.28288819519087	10.4168636048327	-11.5749840511006	4.62438442351212	3.88987489816584	16.7291183141874	4.04501236787802	-6.86205710087855	3.19154314401949	-3.99844363047577
5	6.6437794100552	3.29105534838354	4.12236343895251	2.64438637614613	1.5665389405141	7	1	4.83680442314783	6.37685797418805	2.33077373932315	1.67439721944575	7	6.17796726567337	4.32007768600553	3.56222672766692	4.75327034990369	6.49479772969473	5.24009740760646	3.32990847019121	5.78343167727914	2.68117517286881	4.25520689093246	3.59167018534118	-0.339193392532216	1.64035073324349	3.22286690870827	-0.462272050996449	-3.3434262726138	2.96090016370054	0.145241383487649	3.92004328151209	4.6573657809471	-11.8069928985416	-9.65224054229021	-0.189532398398588	2.64890803806816	-3.30257707028548	-2.24836298524956	5.60768005553484	0.92837140566874	10.0918508021731	-9.00134469249668	5.040532710994	6.23922232183292	-10.5056459550726	0.0413371454998661	4.97881546899379	3.66129163067851	3.32752535706368
6	5.13131061163053	3.55110633759078	1.78415605867418	4.4941155721404	3.91393511034224	4.63608928925905	6.93244551427659	4.62214360903291	2.53736758096646	5.28508585287865	2.35184125931073	3.22313673680346	2.96768595988806	4.90169109769113	6.39675138326103	4.1146378723777	6.67395485887328	6.61301172090303	2.57250250463129	4.64258400441969	3.27071213814541	5.48187617922887	1	3.55634164991384	1.01884509333263	8.67235570692693	4.74098038999249	3.15284717302234	2.62935897476439	-6.6317279646521	2.49958613728483	3.18143409942897	-9.29289092677871	-3.60814669553711	-7.23504552545948	2.84890879284308	15.6097191068016	-3.87888849012769	15.8458312842757	2.53162882805948	5.74158940215401	-4.36227145905489	-6.94111217359103	4.93212960656657	-8.98071605617193	-3.68061084784034	-3.2598474027677	1.33477775898142	-4.43710095056372
7	6.74412806726214	1.50139930308709	2.93191716156486	1.26989363932675	1.33098388834927	5.04283875382819	3.23253461126403	6.37396790635033	5.94987167632018	1.78940763059617	2.12144761162002	7	6.3356781094241	5.53062314168807	4.49462759505899	4.5475629594997	4.385364693817	6.06724327772088	2.52587714056001	7	2.61937007261081	1.29753518073434	3.67899454917543	-0.614187033752181	1.51522661192802	5.03502502012847	-1.7797240837228	-0.564088242537875	4.22866343962184	-0.10368260159262	2.55821506245779	4.59092617567577	-13.9928094639253	-11.2604055764883	-0.926309033569181	2.480758179759	-2.55537946495205	-3.04259885601876	7.54357669727971	1.96096453172116	8.70491261553618	-7.21811308545793	7.41131131586005	6.16722682059367	-12.6431285469906	4.28641414917139	0.593912999875769	1.83159176893827	10.3066748074972
8	2.33726698580489	4.68266991922121	5.81875591896184	4.4286767438549	4.97058678277866	2.17753252146088	1	3.62748036289813	5.82968670730676	6.59316715917734	3.67920499634305	1.66030374829821	6.15252125679041	4.16311252537934	3.63167958542225	4.38612744113718	5.40839278438266	5.53809973214453	2.28008442393344	5.92216049766122	1.33286604454576	1.79983547493738	3.36258256994845	1.17907476664699	-3.17753407666955	-9.79435215281119	2.87109221925695	2.58848614839882	10.8770022028252	-6.03941420174237	-1.5024834746089	-2.16123298112605	-19.4217699198121	-12.6867920841203	2.72596527477235	1.85423472208238	-1.19700366237104	0.889858695152251	3.83934037669173	6.07431534704684	10.9223525385296	-10.4049010810156	3.05428062298247	2.46618365472092	-7.67678214351296	0.822336402937022	1.6785979332918	-0.504187971692534	5.76730845950069
9	4.03522191745697	4.64837789864256	2.44724551807453	6.486762518821	2.62262044686357	5.28670574265074	2.82918452165266	5.24698541332519	3.43634659713055	1.39734462975569	2.65161016274945	4.32937739274192	1.38606572114498	6.06641519107197	4.55564853571615	3.87202393164027	5.71496181797963	5.30574649980178	5.91126173068299	5.07530846014938	5.47614166030953	3.51880269022716	1.54768928056284	1.73020182774858	-5.92733352130105	-0.477242254603513	1.36071051638602	3.7062252074442	5.32989922665903	-5.72905373407861	-2.37048784533883	3.85816053716919	-15.4326370928487	-10.8836567067705	-1.27925981228293	5.69983632150088	5.07949807628734	-4.95645335170805	2.62613858940052	0.740420465299211	11.8406300172508	-11.7307226199802	4.86253959308825	2.95626614065652	-6.26433198723644	1.67863903404589	-1.99421003727474	5.42738202653041	-2.56139343397121
10	5.16072171205525	4.86605599596892	4.4322149034241	3.23621351684155	3.99030358675439	6.37149554185135	2.12037345283999	6.1731962093294	2.99719324359701	1.39335041336887	2.94725891503297	3.27307796875733	4.24803087796598	4.81904478175422	3.27986985585026	5.40556398978804	5.4205174351444	5.07505140947908	5.32022904773273	5.23797671260861	5.61968495622326	1.97701508457209	1.61205557961334	1.07955139768996	-2.05498667990303	-5.08789347781307	-3.04663222751007	5.22255191210659	6.10177637689478	-3.41005571306044	-3.39422220802393	6.0062652540516	-15.3161129274538	-5.38294727267497	0.189758956101498	3.03660531439237	5.97238978738642	-8.3563989302638	4.92849586939193	5.10356321021788	8.3713325613391	-8.15039387419708	0.3950972125946	3.83899122195082	-9.97070798049506	3.74485847575458	-0.321529331210362	3.58840212900883	9.23997018503544
11	3.75707306524379	1.14140514504735	1.91733866210741	2.78491830431925	5.92939205416736	2.88494692270758	6.29735196522964	3.02861319262466	4.27747480315857	2.82351132434716	3.08484171547589	3.68057236133277	3.25088734862699	5.82517159811762	2.67833080324489	5.03288262585816	1	4.18676939465151	2.66429648341258	2.03410669994984	3.89299212493714	3.66154826631359	3.06500152982433	6.39241610486828	-0.0325274865604102	7.28758330976604	6.18482643096687	4.48523074721087	4.28718860201404	-4.65971151509561	3.03665499355363	2.05978864779048	-11.9682149363266	-1.44485934253215	-8.53741959246461	3.49245861660598	16.3048054513189	2.19726858133292	16.2616944529116	3.83289222291742	-0.11792921070883	3.66398449744775	-7.62357084769786	0.489658655085411	-9.12421339299756	2.05282389648913	1.07889317569602	5.05068032387827	-5.1587165551202
12	6.42091915507006	4.88833119853647	5.54976519692938	2.60199632750371	2.30461307453855	3.54697080076761	1	3.82258980940391	3.53350330417818	6.39362226785027	3.60202297187267	3.25448652295493	5.64023958588961	6.90373752084499	3.86377504234453	5.78415796830796	5.96180895567246	4.82369501665804	3.23566293954031	1.47444395735396	2.71532507541853	3.59867585316349	3.44030125100586	-0.113752184904293	-0.412230998854926	-6.36475678230347	2.14838769963273	1.51611952540516	9.61289744577711	-2.18815749559195	-7.67236928728557	0.505693391878317	-9.51311943682142	-3.07252357519331	-0.313811400187383	2.68380576176941	3.69772816474735	2.6842293338588	-2.09236378768179	3.35996669270232	13.5051722164944	-3.58706252346451	3.98748705324404	8.24996396461325	-9.15105386870185	1.54689947155248	0.382097223695785	0.399583770570472	10.5469567729746
13	2.45390410929627	4.01456073787474	3.33115931361831	5.3885007639514	4.37908760435742	2.50815248410107	1.18395124930519	3.97562749284154	4.00816408344907	3.05736477556772	2.7344669502556	1.1573434432727	4.46974240078525	2.05436246618612	1.72092465970576	7	6.36961986932347	5.82173268724457	4.65177526576604	5.94645260865838	2.85063408774207	1.2112241303856	1	5.01336922454644	-4.64580704267703	-7.30348116629005	2.20456101842596	1.60546141220166	9.53239794492552	-8.58504531918396	1.29885690771934	0.110796142745512	-18.7777140014116	-9.6274973154993	3.3027546806772	4.82194734979535	3.12971655379548	-0.885685838441981	6.39135800654873	6.8761629914331	11.948576990623	-11.0418876975443	4.74573641438899	1.311042517554	-8.52012632374735	3.47737667703415	-1.67052197236573	4.96360832524663	7.26456155698165
14	5.8497734109575	1.36662627562436	1.7640975745993	4.76162413780969	3.22006704485995	6.56982167490796	4.18281069404854	5.23135720069551	5.07085580575305	4.11239753952025	3.02637255582619	2.58933443306653	2.50418359486796	4.11770089014399	1.39288877227313	5.72711810365783	6.97183313119901	3.73225793512453	5.3669154802037	6.22000090746943	1.54688279827637	4.270750758777	1.00789869910254	4.2826720901053	-0.541937039287268	7.65830110905342	5.3027464990487	2.45351298544177	2.64051190084539	-6.93466637927557	2.09594092652548	2.18168854249456	-7.69233696114935	-2.73147622908851	-8.78727062444046	2.17176025999807	17.5562343402733	-3.10028738164508	14.4270175103042	2.89562444111626	6.58404313408665	-1.94236181952661	-7.71538453870269	6.01960600377732	-4.278446672288	3.5217287333068	2.36752310198697	7.64340395381727	10.2689801988293
15	5.38259323325695	1.97939303629439	1.17137066238857	4.20084226588266	3.94077303969244	4.90824139284402	2.63944444163329	5.18146000178919	3.21279630263571	3.09320209305088	4.33423148101966	6.09120409777887	3.80875818219243	2.47866155594892	2.89841205164367	6.0481047815796	6.41489782728067	2.79899085486195	2.36560999592735	7	2.74960497241956	3.54564263311232	2.85953724944305	4.48072000981057	-0.710405294817286	8.93129096459199	5.85225699892841	2.98153951810355	0.745962276003024	-7.39473898656242	2.06599387602197	2.17957564573239	-8.3129231412111	-0.313397335336351	-8.21541309732324	1.80936138140644	18.6195708174255	-3.41972239537727	14.9229531587081	3.88221561624292	5.70537158784999	-3.36141313330719	-8.67723206387515	6.38784882308554	-12.1391962300865	3.82439317871343	3.96405836844016	-1.23901821614932	7.20102916238401
16	5.47224696617079	5.44058564103643	4.06109365063969	2.88768586107629	3.68951616795287	2.84817284557593	1.83059205870828	3.97146417798502	3.50744072119306	1	1.6359103376956	4.69991976267248	7	3.12925661736113	4.9163332800675	5.91508037972716	6.16754596360348	4.46529102445412	3.99563647455781	6.06145057823422	5.73370661532845	3.79860498194982	1.39355579349022	1.05754844451101	-2.30151930565294	-5.49952233869498	-2.27513385772263	4.1393034076605	7.03439604226753	-3.48411312653396	-3.02518328544023	6.69485810665451	-16.0963979028815	-5.53316684295566	1.02082556666393	3.17075525642833	5.66382630157832	-7.92123412867381	5.08730439739534	5.5457898800005	7.86896577957892	-8.51771931250591	0.170603905279388	2.37468236081176	-9.90343190735217	2.77493471703342	0.722664900300511	2.7623995529132	-1.91593349839994
17	3.98102191867943	2.11227179846006	1	4.23819033304331	3.60956711709882	7	5.22803927677999	6.32999703644765	1.60476702214829	2.53627275701621	4.4034136220396	6.16668489932455	2.74580256052886	7	2.34489289669619	7	5.42296854673968	6.51431826036352	3.75204508760364	1.08575975627618	2.50971823288117	3.31496362677647	2.60522630180331	3.89606384526018	-0.36446286475088	5.64874413822627	4.1861759658676	-0.00167475819422684	1.06703144384727	-7.79430921117043	-0.227451341324401	3.33581408695274	-13.1493848639318	-2.26379772084866	-8.04791874522962	1.91403818968258	13.5905727198525	-1.64235457703138	15.6543388837046	2.81638968287039	3.3617894955406	-0.634816329416002	-3.55904734081581	3.3708283873654	-8.76833540119963	2.04447818390191	1.86989360276935	4.7939082762847	-12.4877804698219
18	4.49559255375929	1.91977920570591	1.02481488606396	4.09164188788248	3.89114509072275	7	5.82551774032949	6.18744907335834	2.67778108614257	4.81504104262967	2.00078948847256	2.48105171660975	3.56815701724592	3.38701002270115	1.99502805379815	6.52970669146639	4.76488370395999	6.4575032321291	3.20972378217909	5.3664943151242	1.43645614573873	6.7440250759323	3.82410052807742	4.15214924704952	2.13121397982155	7.46808138304375	6.59871575062888	3.3915201272089	1.15813994549513	-6.34221789635244	5.87945815706615	2.65513850461925	-9.9645306990913	-3.47400820082849	-8.14403035496433	2.3779727644294	15.5694428031879	-3.50966175562658	16.4316431990356	2.44211872724414	5.57740143853467	-3.16702886562978	-7.22811697125276	4.93159137298445	-9.14597280967333	5.4867407149764	-0.932362811198205	4.99295225252711	-10.9925292526304
19	4.60630667952994	3.96735357696712	1	4.67317970529928	6.48064986883162	6.45459140066806	5.76243528300636	3.8404496304046	2.97368625559194	2.62348548795951	2.2992860359692	6.91123411692248	2.95409792402395	7	4.72026891146501	5.63651076084805	4.13340017600782	7	6.40682061541081	4.37460314473319	2.34034078987536	1.35326335760891	4.99697487274055	4.16185997312948	0.126491333388286	7.34099707476071	4.97702146960702	2.02871205505053	-0.250183570621535	-8.47851199295304	-1.32095672621047	4.23555637200539	-11.5118070087179	-3.33184091629003	-7.90682048665396	1.64335013334572	14.1786312638002	-0.349026483838822	15.5463322845797	0.946469874672432	3.43931118650703	0.301901688839737	-2.73975185800339	4.93063240640194	1.115028115806	4.86642864475176	1.85887623940552	4.07541389806362	3.22290193436567
20	5.50388412477721	2.8542254074391	4.4063319930576	1	1	2.7663417491306	4.90622161526136	5.99619050638725	7	1	3.74137315895491	4.29972661190844	7	4.79881942441776	1	6.71953597927543	6.69233633642589	4.86022431239592	4.22819735844485	6.45908244537162	2.40110592960655	2.05127073326616	3.88301650713606	-0.326608023527912	0.792756099728827	4.3632288451072	0.485911764751769	-1.54387222702309	4.95468129815387	1.43218600184309	3.84845121476604	3.72780724504416	-10.9091457519906	-11.7501088421207	-0.39908487873839	2.2938828409227	-4.24612000225322	-1.13457880740031	6.25584207808455	1.75161379633106	8.96716559231844	-8.88092343002062	4.31840948624728	7.71185376833494	-3.08934806166047	1.17395936431294	-0.888077795699112	1.46177542997065	3.25802653409169
21	3.54635191883369	4.21184479656486	1.78985513385628	2.65404374732165	5.39235366503099	7	6.8813562866999	6.52691372881565	3.59786197712385	2.49100331338561	2.23050677172754	1.58256515842111	1.81990347906743	5.96724493697075	1.99305311442834	6.30635890933112	5.85036339080246	6.16088789799627	4.62867863957012	4.26876017287829	3.77562572450307	4.50142413871082	1.675195819824	5.87938669940446	0.863396512239014	6.45819156191845	5.79757879541351	2.74176888787625	0.923255371127046	-10.1437440788263	2.08547347216616	4.07843075003021	-12.1692337321861	-3.63542662671076	-7.08388824596244	4.02589140021987	12.304417780908	-1.663002858454	15.7498913871335	0.377767130109666	3.55714242396764	1.0247618969248	-2.0695311189672	4.90163726465553	-0.405854735145433	0.396316726917102	3.38023902983144	4.11575973877683	-6.00366933941812
22	2.90965740762603	3.50535520476186	5.89936649573	5.05578806589291	4.9062746695026	1.54938308893226	2.85427146212435	3.4088105173238	2.82431077474837	6.36417661185667	1.76734002334285	7	5.45885007875348	7	3.58091369418168	6.87036615521217	6.68140023763223	7	3.35004641388681	4.61335488799362	1	1	4.24663020545691	1.96613571137254	-2.06096727628301	-10.8473092044236	3.85491963095215	2.77215541091806	11.0510705187796	-6.11760644061932	-0.218996354452817	-1.12608627928361	-19.2623086344186	-12.1841543135336	2.09140212077988	1.75834372616374	0.56946449703979	1.36928689986375	2.88443470161898	6.96788265203349	10.7693839301251	-10.1068159804818	1.36631522964933	5.88148470175509	-8.46404823417867	1.82965271345726	0.943439431295258	1.5089282309446	5.10936572048607
23	4.73954783931373	2.54574480153197	1.29794432745616	3.82559249091358	4.72584845160037	6.87453139872609	4.56457817598806	4.33804110074374	1	3.49501328641891	4.33337907725426	5.4831422361875	3.70280068768134	5.10426871575414	3.2035590404557	6.57431000463092	5.33185687293813	6.51548554512256	6.40516064922385	1.88188098748651	2.7339996996133	2.72589726095312	2.53495106103568	3.15713283045941	-0.0496543012363603	5.29472122332828	3.68657112138681	0.180305724154901	-0.0422391743881088	-8.47894188909471	-0.0935928843856424	3.33856395413046	-12.6818799196084	-3.53052343517506	-9.12445848475703	0.748674466661641	13.3510688775974	-1.8207350267656	15.841628648652	1.96079938408968	5.04813370955044	-0.147565932304304	-2.35740059175343	3.35780623894297	-7.77609992388085	2.3166100039525	1.9561685329887	4.23099696874951	-3.39652189047517
24	4.9020655579887	1	1.13477226658442	4.36012270261598	3.71057282492172	6.49545091430958	1	5.53207216461607	4.79263220579893	5.10788896309829	2.07235033735569	1	3.11422425897498	3.67266817193255	1.00171724884902	6.25431192144779	6.0104981674022	4.40056533148077	6.29212552537502	6.26064275327528	1.50030775177812	5.83150823846123	2.59529512135733	4.09039632723753	-1.28141182319721	7.27348462400192	5.17830661143933	3.35673777839733	2.35223907865538	-6.20305652538551	1.7245739771371	2.25241754443412	-7.53842837481091	-2.27109679659092	-9.68532900866133	3.01285671297981	18.2372482063196	-2.53804318564932	14.61420449435	3.50259228435576	5.77067658738856	-3.31984899649218	-7.94535818168082	5.1011143047328	-12.8170361445435	-0.505914397867913	1.80952431870387	7.05082742262463	6.52963263486328
25	5.2503215678471	6.72700646110526	5.53418771003736	2.75919946945084	2.39563297801302	4.98058921580436	1.65177231031577	6.03987307436903	1	1	1.99413147739064	3.36630979897337	5.84595777795755	4.04929556975883	1	4.32949877024001	7	5.60336297388914	5.76157789172089	3.13164555569826	5.6578316648769	3.99491649159847	4.08443655931807	1.98669657469155	-3.52101150819312	-5.44643157107541	-3.06548714245469	5.0046530780643	6.93835538384353	-2.75481962339981	-3.73832444772303	6.96651141895038	-15.7373245336189	-4.26187987445014	1.37560387195541	3.6276108811105	5.74888102571412	-7.83391916434434	5.98107588789472	6.50008436128511	9.38269578248293	-7.81897655559129	1.30664338526549	2.4940343616399	-9.88382781054703	0.414171801980065	-0.522056122677405	-0.685537007890806	-4.16656383752765
26	3.27417595183793	3.57988468728356	4.86569542808898	4.45003825718901	6.4288599197389	1.63731477434514	1.60235011026015	4.46032783064382	5.44881529918013	3.53237251272599	1.96092682410997	4.15474035086882	1	5.36592023761993	1	4.76760539608396	3.33234355571198	4.19275077181392	4.36085991542046	4.25605833520533	5.04518996494938	3.0237077158022	1	-1.72945244640004	-7.45117223466399	1.5057523642521	7.17064896252001	3.49913943432058	5.95445131647315	-4.87268930906602	0.126147650324569	-1.69521959944681	-6.50697473394659	0.425640432474254	-14.5427671865641	4.86276552257777	14.2094641616189	-5.48500786618181	15.7672601563485	0.338622691929362	-1.59793091592724	1.64808399860108	-5.42267540290784	2.60644057995938	-4.98580715240565	0.990986093334846	6.33931345994055	0.0856023871444291	-4.74413616767062
27	5.71525029849877	1	1.43265992551462	6.24807362935999	3.87972085222511	7	3.9506270270337	4.71115944601457	4.87397231108031	5.0861854538106	3.67257932452869	2.56643727160945	2.48486085418776	3.32412729021575	1	5.41801577009296	6.24361799498957	3.27348223727231	5.59528419687838	6.86847660414736	1.24673897555425	4.41521955381791	2.82298131916203	5.16083559615388	-0.840820025568893	8.43211793255872	6.07366639524196	3.2396405396954	2.54083516728243	-7.34272621711929	1.30512924782228	1.36830780292039	-8.23838237721251	-2.05120060206564	-10.178528659552	2.98256801131076	18.44698338508	-3.08591670466188	15.2579478809213	4.06473018262003	6.08002758417123	-3.37810338640596	-7.90834603311786	6.07824523422732	-4.30284876950383	-0.431336055929547	0.793378268580312	7.56540941297762	10.14458735564
28	5.65507446960877	6.58093700127288	1.70487141419954	5.55137889322043	1.94531118608657	4.62372697893584	1.49246700281155	5.21464883517999	2.66050440758471	1.3848295439774	2.09896829249917	5.66994933864046	1.15250148684347	4.61753830143107	1	5.79871621860566	7	5.6519762525559	6.11950573911196	5.64571735045207	6.54851341467507	3.17586701453029	4.226522266499	4.11126252922694	-6.11849640251	1.69216558851217	-2.12527099114646	3.01250480630834	5.93453683324035	-3.8558948358284	-3.73796642040242	7.87040406953596	-14.6592129613163	-5.38622867845628	-1.21521679449922	4.95831419868268	6.72855223916775	-5.61601434926475	2.97815087323913	2.58463905270501	10.6875128668289	-11.850084179547	4.14905369537309	1.08408345497481	17.2810165913921	2.29452415924839	-4.32003337896242	2.77910443453657	2.20434707477945
29	1	6.95860345219578	5.95396320131922	1.21765509458403	3.14985415950801	4.02258483037919	1.78399982633045	1.11845745111146	3.24574334947454	5.31399307318161	4.39287444698451	1.97828572065069	6.84866961030415	1.05752904118142	4.70879140212793	4.57291864145504	6.36713887582128	5.52695926794845	1	1.34231971869942	1	3.65177747610887	4.07610328018725	2.63537302832479	-2.75051134885346	-1.76120224906743	-1.8663352175621	1.98743486091943	6.96259821379749	-7.82783366751451	-1.94578568091158	2.49470632242833	-13.1372042757907	-5.54423271980193	-0.568162447197211	4.80290396876497	6.62593602731778	-10.3469516182461	1.82996593905745	2.5282670896114	8.54919502824056	-7.2622294515509	7.22988152887962	0.931084071901213	-7.42467129283059	0.602552285277713	1.83715773870451	4.64820673091023	6.07828953740361
30	2.91265976482641	1.03156812324733	2.89756958456887	2.21995900597911	7	2.53369120760807	6.15678307791699	7	4.14798513735535	1.77116718567963	3.49841890406753	3.22608634217493	3.25001701118375	7	4.64033543666837	5.96638368950247	5.59826400612651	4.2175443842657	3.22554683113362	2.67872812048765	5.96684060376736	4.44567315246929	1.20872627050659	6.57311739005054	-0.503011301344933	5.26035242336439	6.6208002187839	4.33930927610273	4.3426559529746	-4.37682059519511	3.22746542748711	1.37205864239762	-12.7097070440202	-1.89680281328536	-9.90114423140679	4.1164467900728	15.8229508824007	1.59961599143027	16.8618688598419	4.33042025989263	-0.560661372931935	4.18330749008523	-7.008705835605	1.84161748598819	-9.84156294430779	2.16277589346397	-0.0866130054690722	5.20081547217999	-4.0607357504021
31	3.02420106949738	4.64458217728208	5.84399338385706	4.76587669218559	5.79748504159075	3.28071996286834	1.23977141990332	6.34041260576766	3.35998743063799	2.86058251358944	3.6782735066075	7	2.43733155930603	7	1	3.91390535927061	5.31511125822521	7	4.44134674846687	3.15538048564972	6.46097997970347	2.25389060710738	2.95521940990249	4.08830535031645	-2.22812244140139	-2.74767403911982	-1.21414393038322	2.61068770286421	8.36958730891956	-5.98863832873395	-3.96380068815577	5.35505109062128	-16.4612267327881	-9.36037538318407	-1.77269008535054	6.12896436811425	3.38372767007935	-4.72417681334282	1.98113249258733	1.78992454988623	10.1816972886216	-9.66089414856676	6.69026693500921	3.57998698640266	-5.69930432566025	-1.44095844501539	-8.60954438772513	0.540842187478271	-8.65324812721866
32	1	3.88185749732277	3.92800421542324	7	3.67421938288678	3.9563164079397	4.54311781306888	4.4580804877921	5.44889222825942	3.07130073543878	3.51024140677148	2.04161843669594	1.30338827125509	6.10572044894608	5.36907527195061	7	7	5.48652555368688	2.79876501980275	5.65259762564604	3.67054013102798	1	4.87999483331851	3.52520049877795	-4.68977642444621	-6.52032961824332	4.3618159571583	2.08755852134074	10.3705157899986	-8.88548489355735	0.516595741746535	0.792803282283687	-19.2834751687239	-11.1850107168206	3.0966311478794	3.12454135513978	2.13959118866089	0.115602710915775	7.05419846082024	5.59544363287527	12.7839659453804	-11.0859925075125	2.7361128852198	4.68249447003045	-5.92275536405533	-0.233885022218432	-2.82148868780893	-0.16545310740774	7.25250297939504
33	6.57163552911669	1.94476516058601	4.34736206795484	1	1.68947831960484	7	1.26572435413223	6.23354018956738	3.92565964138872	2.84666985540149	1.88579728764333	5.18986994743969	5.59910639235469	5.37013166307473	2.35905232406039	5.25563868073815	4.71583915297156	6.11685417799227	1.66914498076915	7	3.2470214586734	4.52918669886004	2.4961666764022	0.583652006740795	2.03593516008417	4.36313461661045	0.55244202293307	-2.61748571519282	4.51971075111449	1.76713791084554	3.50103593064533	3.53455024970467	-11.7266466751857	-10.85503333582	0.17457406015507	2.78210567179317	-3.23663977422252	-3.36589178502723	6.02787388199929	2.32011362961842	9.71538088620744	-8.44695912908619	5.41191682680934	6.15342445342097	-10.1865737480123	0.897495383183238	-1.4088064646382	0.589451211624056	-4.14041877262182
34	5.48165046652246	3.23002670344875	1	4.13632712945729	5.37756401292523	4.51426839603686	6.24024487400017	3.96934164823549	1.98870622668283	3.95230016921519	1.28876545228629	6.77349994482694	3.11213884320325	4.27653610846173	1.18101111200694	6.73102723117777	4.99435183746552	7	1.56900683930502	4.63044393689672	2.45858629642449	4.47097446235695	1.35176563050298	5.30215146857081	-0.172421582195463	6.07408039683737	4.02496669740085	1.48890826930334	0.587787741696257	-7.93153438395833	-0.785020958557418	5.57254508040785	-11.0072755964805	-2.67946548991125	-7.84184702050941	2.0499654015659	14.8224355515569	-0.546849846125758	14.1783016952291	1.43675424895077	3.80994733369515	1.27711825381438	-3.13629152809383	5.19144198480273	1.03860565993107	5.39766457898947	3.34151610429965	7.13752328273137	3.05960207962715
35	1.33611958302214	3.57508141378148	3.52019398256311	3.33774169386093	4.33717207394642	5.4247171049033	4.32002209541917	5.29736005322387	2.28248566273711	4.2017699085955	4.00458791104251	2.28050476799265	3.02517870062725	6.91608108638079	2.38366345386147	7	1.15382643469402	1.62444394461155	5.3592760671873	3.46998435316524	2.16568283668456	6.19815162830994	1.12020176374373	4.95735269095734	1.79862842783348	8.08566622369284	6.83297616890595	3.98142174353923	1.62330146962418	-7.43710894058482	2.37378577860697	2.79419313172787	-10.254310339534	-0.858107958839833	-6.51880681684983	2.94546423756024	14.2144099614434	-0.227435037964006	17.45477778386	1.05528027698837	1.07794960045344	-0.982034840955881	-3.30719439627295	6.19410398363221	-0.596986568962258	-0.641087342741645	-3.87756266110096	3.62492529743189	-11.8067690568941
36	5.31091559066906	7	5.78845549771344	2.45879344748911	2.48838384743821	4.86093064995492	2.89623579718563	6.16726237671797	6.15484492247451	1.70266213952522	1.76332241450809	3.72731238754554	3.29186882278485	5.41369985957401	1.07456080468875	6.49778942646061	7	3.82415837719757	6.44025886549095	3.63534149085226	5.85609973282375	3.64576758296083	4.06553325067163	2.23036744206422	-3.17350266029436	-5.44528185249918	-3.55610448725634	5.61947706892547	6.14753487032245	-3.53371926372562	-2.40103963807104	6.99212977653995	-14.7685100926264	-5.1901584427125	-0.412772237323041	4.0933532596253	6.50250776495849	-7.78732148501654	5.02769450812521	6.35281661786658	8.60301260928686	-7.04599644387966	0.256500176554308	2.99379132065933	-9.16881143646991	1.86820889342535	2.64546554725991	-0.964423514216457	-4.5520138848452
37	6.61452490097959	5.97939009275946	4.61614305470057	3.36688387649466	3.43170239362211	6.10126213377523	1	4.43928240857219	3.96165778086034	1.09155529707007	6.97568068649432	4.40624105316914	3.40141706198188	6.52858244549749	1	5.64294446831455	7	6.27572356335377	1.92216117618691	6.06021837697805	6.42414175091975	2.53550280144079	2.1316864692069	3.41525613563892	-0.594689459207665	-0.431751879316371	0.157955223001194	1.86409836298181	11.0951501600436	-6.74875841443231	-7.44299351032486	6.1690817666385	-18.7621489502862	-9.04966911599223	-0.457582230337585	4.68107172397041	4.34707431789749	-8.91588666441344	-1.26268386996567	0.758570169195134	8.77239309470205	-11.9165964642659	9.51201316959062	3.12569633815419	-8.38017916983885	1.11540015956778	0.950704830150804	-0.920486434656696	-3.2522505254777
38	6.20050383712	5.29909067556114	6.1917408391219	3.00371342915046	2.55770949855175	3.10083848898332	5.11756146703492	3.94378283544772	5.17456244814205	7	3.84429833951014	5.83088237786542	5.99579646435428	4.46945228307727	3.74330853252763	6.43955822795348	5.77355781655696	5.04782235450847	2.00384310643241	1.16892502995787	5.02611837625786	5.73580722481564	3.75883165373963	0.326597295557985	-1.34327578501884	-5.88386498795643	3.15079790675717	0.472124954468199	9.3072695531258	-2.50345260286045	-7.88002739880519	1.61337410876283	-8.80667853720969	-2.62272229067063	-1.07726758077836	3.39750228046866	4.23565329418874	3.49211767056189	-1.67579677019062	4.34825800204873	13.3801286750912	-3.77410255365549	5.29899170176332	7.70504453367378	-9.62923567218927	0.826654800102335	0.898602465662559	-0.31312089017894	4.91120545954872
39	4.01188583315754	4.66924967512111	5.0992739037452	7	6.72914018903215	1.82695133307137	1.77919036133003	4.41546414224439	6.08740364597417	1.74034268105497	1	6.23713711514091	5.72180798707458	6.77517329057398	3.37309554754849	6.56174997125734	5.87689792363957	4.9828740422817	5.00520078003937	5.99767738329224	1.5249647843361	5.11780593781857	2.40366143822852	1.01435689622414	-7.60615162133328	-0.138418580471049	8.42504299599174	0.487270691769175	4.90868917651405	-7.43972726678689	1.25298236426819	1.09636920797909	-11.1146065037568	3.98038988641887	-16.2649188476463	-0.481581582938038	16.5698989307396	-1.79945414343763	16.2921055435771	5.30491324461517	-2.28323014254032	-2.49877279898392	-3.78696060364151	5.0424649977111	-9.69792122854566	4.41836005926777	10.4664163945703	4.62590940953555	5.98939155415617
40	5.63963335919161	2.80993042245993	1.08570902964079	5.57165326334346	5.24384948334095	4.02525547394409	1	7	5.50249420860268	6.12373423974686	1.93094691622729	2.50643701657119	2.03856535313452	4.79768745411659	5.60379853407064	3.24540621362093	6.38494451062199	6.77928994905452	4.64467918255776	5.75064750816018	3.64430586459099	1.61002506926711	3.49689411447268	3.88984587589619	1.64731671277189	7.5627330781623	6.46273076389543	3.40565950999614	2.26316721988309	-5.5868846714656	2.9577870295939	3.43417694918563	-8.97817939427441	-1.82563835902944	-6.98426237094037	2.73846578615148	15.6035663496681	-4.43071560221505	15.9740574518886	3.68738328063109	6.80399354904632	-4.64294899172786	-7.04334365500959	5.27706810416176	-8.83396997093431	-3.90033964034289	-3.32687921790103	0.634182529580464	-9.62286691965775
41	4.23721828358618	3.00697745160818	1.20536154417666	2.21200780243944	4.94757146557252	2.26152083845196	5.66470658837187	6.91834556197524	4.51155302409426	3.18032492227396	3.67521160613005	4.63700076819255	1.80224178620788	4.46724705166822	2.0203480767089	4.61096165919025	1.00029931901353	3.28313175275571	4.45052718808588	3.61417555509456	2.94465186519614	5.60033436179049	4.30683760027454	4.05756994357836	-0.228207387065516	4.76905646210817	5.76265665232403	3.82695196259133	1.30348924457094	-9.17873028457116	4.39433313059281	1.88575365105324	-9.29557858648444	-0.813866450657834	-9.09199665388508	1.77204777373701	15.8588386025432	-1.42550022508398	14.896125654636	3.62876634915103	6.71269221157481	-3.98327681920706	-5.46629017808888	0.133302190066622	-9.577728201238	2.86181508145602	1.15686511797326	4.02545470158528	-1.180068288552
42	4.0892670351735	3.97125866590911	1.36635235976254	4.40046346972096	4.18269995278579	3.90666420671969	6.68399204574044	6.84839260999609	1.39897796711213	1.3075565693795	1.70157920137424	2.34234962851295	4.20642888192883	3.84573863240081	1.93377549435737	4.76038247738232	6.38852720853629	6.15030361136396	5.10139919317651	2.29796576628701	2.14248426412098	5.93653854830315	3.9806133273821	4.86698077991501	1.76441047649782	7.80953867798987	5.62441129357177	1.75216764448274	1.90433397123754	-4.01981933984285	2.7496859714434	1.98978865267137	-9.15876204042298	-3.04895119143445	-6.79783454691048	3.33845153650875	16.0507098443671	-3.93224698276267	16.3529662445072	2.9364748629211	6.82736418652799	-4.49879064192914	-7.9091631002717	5.27389249168278	19.041152120062	0.926552986797569	-1.50571559138217	-0.658812198234905	5.93280996684774
43	2.12536388800218	3.5724796246519	2.75707771854602	2.99370729067874	4.69644966787421	5.11633199045013	4.08182683225043	4.74135031274453	2.23271183692484	4.0822209005412	1.9531303692911	1.50297215265287	5.23554150191494	6.8217829965701	2.3601104090496	6.49635407557293	1	1.35357574884876	4.85753859310939	2.77276254082633	1.10497767046716	5.41358007625623	3.85748669022527	4.82854079214685	3.29642968047631	8.37772181612538	6.63608399821358	5.15661134223468	0.601861934177809	-7.04979982239544	2.28033097997253	3.81965672975267	-11.8438122272463	-0.673729516179005	-6.3272022965712	3.97929457338465	14.9691562274779	1.29861596008807	17.7506242616634	1.36804658789788	1.51570803232872	-2.5010004966728	-4.67843329737207	5.56767944246691	-1.14507825079985	-1.29375777724364	-2.81034555364039	1.76011100368941	-7.21728778587025
44	2.5401050447904	5.24419379585398	6.19141625583393	5.97535132389339	5.89434111264887	4.44607472483575	1.7114675522578	3.37487223042443	3.97468102179061	1.26242576545292	3.08775516444549	2.68504879043446	5.8162118895618	3.70356387557697	4.17304497918273	6.26970280412856	6.11931991643484	7	2.37718497949567	5.89784039341176	1.93001353533577	5.00534043698192	2.77530542484328	1.89064689283329	-2.18186775547191	-10.7444126788301	3.96059617383898	2.07241200710934	12.5212036360718	-6.24854395129144	-0.899114646032845	-1.39083926371431	-19.266698234539	-12.4957343359758	4.48766093390599	0.988333784279038	0.464105407070488	0.463264597626528	4.23088778245593	4.30093506667307	11.2660591867477	-9.78391837297478	2.10944678262195	0.0199144606758064	-6.16792730372628	2.8381377342634	3.46174590293762	0.294430857769692	7.08973324637301
45	4.82279367817353	5.22077733725788	5.55186963842578	2.2191369620189	1.41603891718145	3.52249343537268	3.70055112197358	3.308253270417	2.1421410669361	2.79289937967262	2.64008948154806	3.52925939713849	7	5.34443108539074	3.84542025363619	5.92622398754518	3.53181171340511	3.66759719281288	5.83769706149436	2.08932612110922	3.90028801175151	3.43325618731146	2.19009237834606	1.22903643092221	-2.499256953598	-5.90498283973856	-3.53125895466366	5.35910710458942	7.22856769637457	-2.3259108299311	-3.73276508048731	6.75677582758345	-14.943155157393	-4.77104469801978	1.61814548417889	4.22411796251307	5.80675153645973	-8.74556706684604	6.61253282484633	5.49381229889953	9.16449466959937	-8.89522364360357	0.208087639370522	2.65954843530039	-5.33178706375267	-0.454124595272531	-2.52206602464101	-0.413824684376292	-1.48380171350943
46	3.99391096511674	5.91230794777177	2.92424255048935	3.36452086726983	2.28092992847512	2.66231535275605	2.91797303142114	3.41940152068833	4.15762134439742	6.77751248681549	1.14327332505495	3.24121382711556	3.77832508203256	4.57297847424449	4.65316965399248	6.03770035464376	5.98426826542194	5.34283775093392	2.75330892383284	5.34846203797936	2.53801992678762	1.58912593612471	1.58608867737502	2.88020518644837	-3.68776041333526	1.90609933702809	1.11057839314235	3.09592638580222	12.0559680748775	-5.7664506580257	-9.37759405434256	1.62526448007736	-18.2035974165909	-5.86134170418079	-1.29424686837581	6.97622379278731	4.12376999721375	-10.7705669540251	-1.65792603004462	0.647731418847452	7.27509785225887	-11.8755492903593	10.1639856722515	1.54062238441708	-1.3813361523493	0.150553640446308	3.298833006864	5.36981358386872	0.224073647041609
47	3.6305923276517	1.35312860165776	1	4.39528201321875	3.75142579467703	4.74464860483645	3.96508924395391	5.37389532197957	1	4.52131476631544	3.26672911740709	6.05727564210525	2.90414465194361	5.38655762599386	3.74357128370736	4.33125364192203	6.88577376428529	2.46019654850621	2.71615068592503	2.86778555756359	3.89689592244111	2.934899803458	2.79097123431816	3.71447351167553	-1.63545761843298	7.24881705680925	6.42973923509875	3.08373805171446	1.03201680376735	-7.2660594459751	2.01029419271029	1.75524193507591	-9.11644105645085	-1.44160137781186	-8.8479100058329	1.98796215170258	18.246877055248	-2.56984692381429	15.3964585568743	3.56233138372085	5.85368262603025	-2.63571923637761	-7.70577333397771	8.79196841925857	-12.4553243655243	-0.968258010791105	7.7583363874065	3.07788515778745	10.6654596628946
48	4.77893307228715	4.15757481631663	5.82200208816744	5.68350607429837	5.72769647039236	1	2.59586006906169	6.74387882915603	3.02078616438115	2.16884669919869	3.90759675485373	6.58114716169382	3.5001912062235	5.10585826865124	5.96763123003685	3.73946836229988	4.58634852538113	7	3.57809014710326	5.40486838526239	3.46446310227943	2.95513441657366	2.89757585079873	4.24496558711542	-2.02864189832682	-3.42197294558417	-1.75533769046765	2.17099546303986	7.75678163901867	-5.38842939132078	-3.45604764580345	5.9439651644961	-17.5673776332397	-8.99492203998296	-2.09177423203082	6.06699549168378	3.76495033710756	-3.99701027285634	0.530122082616533	2.01483082176174	10.9749834475871	-10.0135569977448	6.77542411893458	3.79198937273362	-6.17957232920967	3.3919889461446	-7.61552769162112	0.245265247274604	-8.36597337077468
49	6.71322313715934	3.06714429334796	4.36352661192953	1.62111259994056	1	6.84642573063796	2.13812938630821	5.78615937288126	3.78652479704184	3.17848644385883	2.13915000754122	3.60660584987606	5.28477177316688	4.77699230431093	1.56609163225891	4.74194382373029	4.88673287532575	5.5265223099117	3.20112900517614	6.22852312469671	2.78755720506993	3.50645074726182	1.41239889986039	-1.87357035721114	4.8280315095346	2.32059630389221	-0.483843599287656	-0.531888465447432	2.89954606553901	-0.548902140231046	5.09649435216301	3.00146164147188	-9.90009060313706	-11.6720188740839	0.92690317370512	2.99629098200094	-4.3354817081383	-3.46122137088202	5.62761830355103	3.42589045192942	8.15375553720342	-5.8175153411999	5.76946600614964	8.1972277390636	-12.7010818102971	6.28602201083925	0.781730131865895	-0.810771099724842	-2.79437519663807
50	1.89501934803658	2.60897134011158	6.97293911178129	3.40487846846884	6.58627178307807	6.50722410288846	1.1779226740748	5.96169369063691	6.32963613430606	6.76969967047606	3.25945797927954	4.52747400778506	2.28248932186884	2.7357585042253	2.78213362880551	5.86258972217739	6.49933796703754	6.72339654863536	4.13224396928757	2.25070863257717	1	2.8189951412122	2.39875809146462	1.12707735370413	-9.33413721034562	1.07159251789343	7.51287419821268	3.45443946150889	5.96542130037224	-2.82687462341865	0.111840878443557	-0.439973849436882	-6.58042709728794	-0.388953947704361	-12.2395902033717	5.5881586271751	15.4311832924388	-5.59249921848948	15.9971759213109	-0.21396770122023	-3.3993118248449	0.271439892914642	-3.63804362616494	8.33779844716904	-3.1050493296515	-0.677057648516908	4.36606797562644	3.47330659913332	-3.60003954794744
51	6.39814511533786	4.65992939574033	3.57687081558002	5.0041479837777	3.1614500184724	6.27622925221429	1	3.55176993731044	7	5.77562457321591	1	1.28747899953802	1.77500464261203	4.68777564986994	3.57979525752026	6.24603931841824	5.54326927153378	5.57280894759195	3.73895213211529	4.55455252006674	4.49027845101586	6.56427316873814	4.09938668981362	5.45841165759045	-4.12258952192502	1.16061825754051	-1.01457794398092	1.95334439473181	9.13406737020506	-4.91541905899669	-3.20678439303662	5.67077870330299	-13.9525468568998	-6.83274108824171	0.548504868184316	3.0978755588831	3.67335389650422	-4.82194364357029	3.50148284418987	1.04442649145301	10.9358995561635	-11.9690341279225	4.81589799412459	1.74771755975531	-6.35012448967821	-3.56477127600913	3.60023555048499	-1.0138915947499	-5.52691700428811
52	6.24844633557952	6.2970767325562	3.37766504324775	1.80726581797186	3.20827060298621	6.93797972733871	2.38026452682753	5.65223684322358	1.51266852353963	1	1.86682350488806	4.35588563473637	4.68875268399731	1.42310501063722	4.51362825169505	6.64428387246121	5.39645405666151	5.57993027953675	6.92866324905693	7	5.59198681148659	5.62144206649346	3.94912493631527	0.764218830460507	-1.88847203172989	-5.96401776625025	-3.99367616666033	3.79537107918723	6.40339753258793	-4.30794261253272	-3.35211411617831	7.58157128096986	-16.3934002657929	-5.01909299538144	0.245930633363611	3.56897559373388	6.37318043223711	-6.96295288618422	6.07383165355553	5.87779490938963	10.1830316323237	-6.3291256200435	0.249668618516262	6.0747177525846	-5.22335593288232	-0.293516947285695	-0.725438406747546	2.86934058955796	-2.47192484656735
53	2.52077607682475	3.74652208078474	4.084560856213	2.97947357320768	2.31902433841717	2.65111438199337	1.68784927372307	3.42251067721568	5.40255138167097	4.85614330182341	1.52732933701074	2.96847308115451	5.22471146325447	2.81780425563733	1.84750994136793	5.25303050612595	6.91950532749406	6.67778122057055	3.78911349014513	1.50693799117566	1.63403136400115	3.55528259586897	3.60783061267813	7.87904739976831	-1.90596350119826	0.231934640593345	-0.383810214432046	0.636647767554686	6.2805838247218	-6.54844055592394	-3.19155944248354	3.56666920748141	-13.1229808649489	-7.25017958330978	-0.318185816638223	4.29279355537086	8.32576841217732	-8.43995364457067	0.285535966925399	1.61230172648361	11.0791911549047	-5.3792208164437	7.11150209010598	4.255226560344	-1.92731937206299	6.00458186712544	-3.82096989968713	-0.536656991749702	-0.87029410376224
54	4.32133782906079	4.92176124891161	6.81493049648157	6.88251129533406	6.67648510826336	5.18289691726931	1.20987026939079	4.1293901894876	6.54501954498741	5.98001118641646	3.90104611849122	1	2.88213058384177	1.93113478190193	4.50370944246016	5.36332473096428	4.47803853258897	6.09537632542046	6.38103682623413	5.26167798252164	1.02605059063571	4.17106916176847	1.95325445980862	-0.12668391571343	-7.57685988317784	-7.03770133958616	4.1294298328172	3.04183061045521	5.77251381851279	-7.35030657215309	-1.90913833394154	6.004566035142	-20.5272430749273	-11.4420898826215	-0.25959173770514	5.30064246560468	1.45037149368634	2.23279788999522	7.3979078822961	9.00396189157717	21.9472847342832	-13.8034164404772	9.01921162541605	6.85539212600344	-10.1634057304073	1.24481382510243	-1.76849112646808	-0.809552786318339	-9.70704773069657
55	4.32232209070878	6.02247011077405	7	5.4826001573557	5.74141997688568	7	1.31585661746208	5.10343678170983	3.76112273942099	4.93647968037139	2.12377906215521	1.90580017951028	5.71325639847752	7	4.17748498634363	5.01821304206238	7	6.8238687717029	1.66204996864675	4.6783686533757	2.29656224807817	5.9542682882006	1.7038305343654	-0.0710509199105707	-6.37046777196665	-5.9742301333754	4.93981951299633	3.29027489995021	7.00759383796304	-6.34969319463738	-1.66596887631074	5.72978196005204	-18.4088216918156	-11.3295325671293	-0.759991603567484	4.35987843732679	2.18528899765368	2.13168741991894	8.45569105666859	8.76406091233751	23.3480136246418	-13.9100309289998	8.19951426313615	6.58473177730722	-9.95530013486354	-0.328221843482595	1.38146458866277	5.62691804778135	-1.49909009368216
56	6.90165210611999	7	3.85581499656561	5.1151011714226	2.9171271304053	4.88474139032027	2.10829983033093	2.48980345754849	3.95529426785401	2.99798515254708	2.54681465504959	3.75608145927525	4.21234304924957	5.16099742554462	1.54890612197324	7	6.55916879715474	3.46035847183847	4.28117427001007	6.51677293512502	3.95276624232607	3.83228802118257	4.48300898211156	2.41474881631873	-4.65514710415627	2.35391005375944	-1.30661217694826	3.52862954661379	8.12974430132957	-3.60915483074776	-2.49270631558572	7.56611991303614	-15.8576775612077	-6.5659556052483	-0.864186347326134	6.87177622405788	8.07568868670284	-5.19725860923347	4.13538240199884	1.33395142185939	9.9102764938155	-10.124000142226	5.93424552712095	4.41703353040472	-1.26437807416907	3.80208365751457	2.10639732739671	-0.00967205776570107	0.42737085164639
57	5.47418600089321	5.6126856611849	3.3201510561173	3.26189811042738	2.87134415607178	6.47233735704213	2.29406380666265	6.11599992974522	7	7	1.70170921673726	1.1646393197504	2.99528485355761	1	2.84358249267594	6.58759096951662	4.47567990321772	6.79789544840935	7	3.09851677765889	1	5.71160304081424	2.21869971560208	3.41689132919488	-2.90326452907357	-5.67725324831614	-6.49412938723478	6.08014887898443	6.41521947779581	-5.73317407548547	-1.32383440723752	7.98654846141008	-16.4860556992178	-2.85822168988934	1.63605188740191	6.5114312791155	6.78795484591686	-4.17332270797423	5.50375648658994	3.08064421265	8.44359529794479	-7.35780378847245	-0.495937785290148	7.5922387609659	-4.630615783469	3.07511726946039	-4.18616925385764	-1.33821764745095	0.976710136054346
58	4.55066490522961	4.07869149380537	2.29807794090727	4.91081302520122	3.93446664603687	5.16025497347633	1.35718252578444	7	4.78436143693704	1	1.18341265935212	3.08263141458703	3.06290789842087	2.9764480273668	2.48518041397488	6.142699002691	6.20107396783299	7	6.76567718252702	1.83694177693749	2.92292337146241	4.485861242856	5.97177135632405	5.28264616554351	2.35603620967532	8.39226464348753	5.2001205803678	1.02132467339901	1.45270869131794	-4.97991821308936	2.04419392823341	2.37725830478852	-8.88446362569864	-2.49511755147007	-7.12898917140366	2.7645847218741	16.2827318522074	-4.18894659118389	16.0820557780024	2.3733845179928	6.34758274509668	-4.50507665816043	-7.18052033356524	1.86638915140623	18.790516097224	1.44878370627272	-8.72985368496395	0.0749828911384655	-5.04964014077997
59	5.60785619889189	4.10790050662237	3.17295253922397	5.13618279915221	4.12777508232878	3.34716753518702	1	2.65715584056073	1.18608887503612	1.51276234759064	2.81434411547641	3.44771225076404	4.44160572413139	6.90129399894024	4.57871787438249	3.15263965782406	4.37742398999669	6.83577815265065	4.99425374819628	1	1.7464904866024	5.61992966010404	5.77654802377933	5.57322301979122	-4.20626494034253	3.42706755686915	-1.4456554706595	2.11261577854844	9.11144193166922	-4.0180324695942	-3.75830845758992	6.54747993684436	-12.8683001486203	-6.13788043733863	3.5040590703593	3.21125300355607	4.22035206468494	-3.83505794056605	3.32128084745314	2.34341034596161	10.1358901684439	-12.8949722739779	4.67136104116024	2.52373575850958	-9.21270304605543	2.65661493481623	0.987190635830725	2.10343309239118	-4.54505787378608
60	6.64885006320053	3.02967404273579	2.19465065563242	2.73511343937732	1.39539642833904	1.65855895092586	4.97574733368583	2.74236293260994	1	2.68936764673633	4.16292871370498	3.50692206998738	2.96728641228933	2.0516362733115	1.90814517671154	6.39105556083788	6.01347977465325	5.10482117925639	4.53598073818649	1	2.87295341294916	2.22738255076562	1.62808047090137	-0.817863037621818	-0.272983410195143	5.15903325496709	0.88151192511055	-1.3010695186256	3.86384775201747	-0.727637436173012	2.80104770358965	4.06009559792538	-13.3230709072677	-13.1441530139657	0.225921903105383	2.88298947840127	-2.05730670037032	-2.91406015601372	6.89313486847479	3.67926614990881	10.3244484366271	-7.23474636836918	5.9788637158382	2.42109511909872	-6.68116322735475	4.9260834725144	-2.6429873456632	6.10441817469722	-10.0560380948847
61	2.01837964300058	1	2.95099748135349	1	6.44053797216296	3.26937164092878	7	6.88162566583173	3.43041589440573	1	2.18747887206841	2.5774044675567	1.93973664650877	4.21643542219545	1.85075314902147	2.19365155050008	6.93350589578629	7	6.44342908743066	4.51644184613665	4.98874304783751	1.62152048699047	6.63207904339394	5.95896666499688	-0.409245565190811	3.91224462307536	6.43054785061067	3.00094731576506	4.79109009399015	-1.73190434429366	1.77282008656423	2.0442312749408	-12.6460571937605	-1.36383306660239	-8.04542999700346	3.08146549542951	16.481470159227	-0.435419563868941	16.6994340516137	5.52436825964689	0.52836920334531	3.44899679973775	-8.20694517663157	0.730462492709656	-6.0163351550279	3.86525875272173	-4.57758517797043	5.5522654702274	-3.54945959986334
62	3.41186337825086	5.89418613392209	7	5.4497525300825	4.87697363066962	6.81045015104004	1	4.89340134217949	5.22434605366404	4.7301038486081	2.26287471514465	3.07118078433597	4.63472172927786	6.80586438623731	1.31857458522156	5.1976533137497	2.61017556046488	5.28710884883258	4.68612349434652	5.60014712431696	2.03533175984427	2.86215631530083	2.25520618005455	0.500413029195167	-5.87916456119914	-4.63796342870402	3.92290422810422	3.60673117078277	6.99391355052214	-5.92632259221197	-0.648560523042493	6.09719567215344	-19.610684235985	-12.1802227025588	-0.639072290640662	4.19068517132288	1.13424538247873	2.28337566829991	7.84787448443199	8.04252502836703	23.5414299790106	-14.7258487359948	8.05323233551234	6.5326739945565	-9.26277097645142	-0.269946790298093	0.875963924560819	4.51158101168193	-1.11679186770226
63	6.09181496292081	7	2.26129410103203	5.31342521237305	1.74093312658659	1.6504850858773	2.04287253128441	4.41123401848287	4.47182793799641	2.88626644403314	3.7951656711718	4.27289319840253	1.59977337921631	4.34251366986971	2.76251385328352	4.54056267628705	6.00155452390564	3.42787348594025	5.94467164763316	5.72934194139571	1	3.8949957068387	1	4.42276634535695	-4.92071367324452	2.1425400662642	-1.50923497643602	3.16405740160315	8.61178643523137	-4.15263162952024	-2.81375218599019	6.63011592413807	-14.7804104001617	-6.60627691184415	-1.95027106070376	5.86836154007246	8.37233078708788	-6.54131846736845	3.13436999308204	2.66383368560647	9.31514618914933	-10.6945351559626	5.15174643268498	2.85377022666782	-8.92958827932311	3.29927616582817	3.0718357334308	-0.135935855707221	-1.4329809061043
64	1.51721291564266	5.74423524120633	2.84442495656848	2.15422615767126	3.34630995648111	2.57782828162848	2.65644407943877	4.93183720228656	1	3.49514243892712	1.87621803534304	3.68742387136655	2.13813851526932	6.02347794553451	2.58113512712543	6.36205947126864	4.62758223861496	7	6.7129702192553	6.03924156939584	1	2.35779376641989	4.31158291370719	7.75566332689013	-1.24595363394077	0.863395694962678	1.53227674093336	2.45667267975327	5.51675989064195	-6.67003926918695	-2.25132655804118	2.96668883075166	-13.6816854662155	-6.43023724494014	1.28804585935962	5.53010048230919	7.02478910687788	-9.89461512093169	0.837846202024572	3.3207005696781	10.2686076699769	-5.42146223626477	5.74749034863683	3.73581845263875	18.3807852048704	3.91533868929504	-1.57041006405859	-1.18753809732114	-10.0495908141644
65	4.64259605023895	2.48411469647159	4.40230231063447	4.77321250902847	1.02033954741559	7	2.11441275699065	5.01779757400401	4.42584159758213	1.61105020469304	3.44967954180091	6.39777569119367	5.67552038158795	3.50662496638459	2.65844431577657	2.04381643015892	6.18420993105896	4.92496191161754	3.15507957902839	4.32013937814806	2.8942039023201	4.75898341062449	4.32108639282427	-3.20500238952832	4.05695399093569	3.02833986548637	-1.187860792013	-2.07613988721557	4.46278538158004	-0.0205870807624958	4.30670799415493	1.62197713506296	-10.1117731147747	-13.0016417001363	0.976109702444893	3.70700471073425	-2.35584339843461	-5.21944039136162	3.85428905740151	3.4076005094172	9.79049626836207	-5.7597671211994	6.16767282434806	4.82651260667647	-10.4899897987677	-0.109770904008407	5.26994010373333	5.35480114500641	2.79734965757188
66	2.82951213344409	5.36278879283256	4.1514919270865	1.57204399080719	1	7	5.77969111490957	4.82883599841821	1.05775746681069	5.04131469220931	1.32976326036614	4.93267942060349	6.72858668498822	2.77893377783838	4.54098923889062	6.22660527598341	5.51350830039448	6.70770287014354	7	7	2.86137523704053	1.54609342574354	2.14076029891378	3.20305663878573	-2.8082146994504	0.409574433344578	-4.43166596118589	3.77750155744614	6.64840420760566	-7.46030670955514	-2.60348450259499	6.05275592302564	-16.3331305199765	-7.53514183195776	-2.61637718106863	7.37010980336299	8.28107990293499	-6.68908327284043	2.03806133147388	0.525072619982217	10.8406870767604	-11.797695701354	4.95026348665337	4.08942651273204	-13.0079069072968	-0.0477590832312702	-0.905585358341831	6.62372958232398	-5.60676712467162
67	4.9990108341484	5.01721161905314	3.86958302201286	5.22382251126906	3.25346264700699	3.27094654814836	4.12684629113667	3.19039655086931	5.87176690993711	3.49980101894634	1.4904046491297	6.65252726079055	2.99407326369702	4.48244219574674	1	5.33541629699251	5.68715879822335	6.53598309303616	1.69532932083762	5.69270238024582	4.75944735562614	5.39056222063319	1.72048043505903	3.91543445409399	-3.90574370977211	0.988007547035897	0.460271544863078	4.54629987600747	10.1959794959412	-6.19434425961238	-9.39920490687657	4.03698908505883	-18.7341666944131	-6.33921274804054	-1.79441508804347	6.55130812058955	4.44894049207084	-8.7365167982416	-0.881200042819288	1.71346026654931	8.29874537367543	-11.8249436849439	9.31405216781246	6.39171544753902	-7.41148535629156	5.92008189281033	0.0551664440230253	2.70009859981492	-2.63207000885776
68	1.26234564327615	4.0517948688517	4.46922223476391	7	5.42580300531745	3.99638897753298	4.3077616362489	2.15450309861846	5.95606628258799	1.55739839646047	4.51567791580777	2.21283190240779	1	6.09942325186555	5.45483578373423	7	5.86664605021312	5.05478629196825	3.33584505071183	6.16606841115458	6.52434770164362	1	4.53026544318502	2.91930798637653	-5.64196954913422	-6.63702693721892	3.75316650288739	1.4197006231241	9.35729612232139	-9.42242738538653	1.18778041874324	0.228643074330384	-19.7906554552764	-11.3101301676055	3.19684508065732	3.42040233108299	1.9530318506688	-0.895261160316774	7.35141624321571	5.2080884799389	12.1098178756403	-11.2666808472901	1.80916245868661	2.90359758795983	-7.82946560805421	5.33453875976757	-1.6287712951866	6.57911167370158	7.42733424595419
69	2.3179978435637	5.25867938687301	4.88671003601898	1	3.0058512764	6.01951787242944	3.84248976643733	5.00486615132893	4.35299831399798	4.03360647181574	4.5357607247598	3.03301681836384	1.13662914572033	5.04606672701373	1.06393018654134	3.88905394376366	6.78131143794276	4.66995584813454	7	5.78287033785535	2.57971309171798	1.80896944160843	1.82141142267668	5.94241899205726	1.28694042094054	5.75098013869978	5.20217740817259	3.36250823432144	2.0935346095681	-6.12785293867047	3.47231695464283	4.61080042088706	-10.6182456664061	-4.020190616912	-6.59987634058151	5.82487578098858	15.7430823778256	-0.371775859987775	15.9856959464438	-0.44039629653225	1.6933844866601	0.7318735335238	-2.88919926943902	6.60125970777125	-9.79301340152648	3.07050663749162	5.45209674184959	2.17819663133762	-5.39717325117911
70	3.03101444908857	1.49206145204085	2.29057422286264	2.43586280774728	7	3.19831370171884	5.7908358410808	7	4.01557638451582	1.49181143909608	4.13621505051795	2.66450005788675	2.510127610982	7	3.99871766500699	4.53617767771016	1.10931918178146	3.87131690542274	2.83183824633986	2.85814423627586	4.21878169743332	4.09514651124569	6.0609695147118	6.70890466577518	0.246059807322323	6.3850495577183	6.2842262806752	4.0283393250377	4.69868727351852	-4.81128848804889	3.06845726165053	1.20213989648314	-11.9778499471644	-1.29880978973539	-9.18960489468186	3.1488746488605	15.7869434422834	1.99629181829414	16.4980578145155	4.24692384903601	0.0477979466357698	3.31392035485072	-7.7226101057934	0.767128269057249	-9.09549518741464	2.47567161251425	-7.73062838834706	7.03047145848146	-0.56412529375992
71	1.85632000922692	4.30983588208771	5.94330013742263	4.78157886718524	5.81405651715587	3.42341967926737	4.31823921173602	2.19914888002506	6.29388289589291	1.18497233062035	3.18287392349859	1.9812754708267	5.35659076389788	2.95545105285978	4.03068018485003	4.67794863931048	6.88002867934503	7	3.50385141089445	6.80353492727702	2.22971248056147	4.04408337855671	2.57024100476325	1.83981255575623	-2.72088151684773	-10.6589318783813	3.16750455640004	1.60054574798186	13.3778598925266	-8.15055305384215	-1.63693466276298	-1.76695832762236	-19.2436747105098	-11.8866208304945	3.57199486067983	2.18604997626199	0.173891762454008	0.916333235569279	3.59498875058137	5.52550072079676	11.3665196551453	-9.37873151479396	2.70091914194086	0.533477296275636	-7.23367939382933	2.23984746801644	1.34743886238833	0.482906071754018	7.29586642331836
72	6.95178481453195	6.16671336083552	3.64687147411517	2.31067691123127	2.85349633747234	5.93169698984041	4.3530858824928	5.37928786234196	1	1	3.46582101348759	4.77560857582044	5.23037093019256	2.97559757605901	2.96127647525319	3.96062149975506	4.96835859712759	5.83828518754238	6.1875403671644	6.854506567589	4.64553692739552	2.88823102728897	3.1138279546814	1.16418030860259	-1.26324307627307	-5.78115051944997	-2.09055098001804	3.34882990169473	6.60432071513006	-4.42623635367208	-2.87567155047393	6.1325519146203	-15.4074901261241	-4.64661038520959	-0.367177052243244	3.93938982248561	5.75136692426885	-8.01982824727216	5.18873336438823	7.04660685560642	8.87364063060558	-7.28853358807369	-1.24321351570237	5.17735640297758	-9.13752674441701	-0.429303125418888	-1.38101315721377	2.75736968853121	-2.80226050246885
73	6.76249126001194	6.73159385873467	2.62447245166527	5.58465804209221	2.41245424371439	1.12819147422365	1.51802175577075	4.44776325596923	5.23871754811591	1.71285999261472	2.65054448170251	4.80685663091093	4.72628203942764	3.52731330722485	1.52458357246828	3.45957179336638	6.97606351316594	2.50049166977277	4.99125340103098	6.9268351267669	1	2.11533359922428	1	4.31052137606001	-5.35221246615278	2.23572118304916	-1.06066564312206	3.44570052696217	7.41632904273162	-3.58304056228091	-2.93172931582513	7.07227672006627	-13.7177059478647	-6.50870871150176	-1.22982398546258	5.72101980758704	7.52552339747592	-6.39061799872658	3.99221875391598	2.88008152267005	9.28790954494973	-11.5422969633827	5.56411140195177	1.21444859659819	-9.10721358913314	3.9648591816268	3.52919149317834	0.431727399931811	1.00072000584138
74	2.83927047340479	5.12208551682162	2.68002982377722	5.61437973676294	2.11959813267291	5.42645216639001	1	6.99467814767099	2.24938478604336	2.2378891544155	3.51963151239749	4.53731299097453	1.43852503531266	6.95161797536592	5.22031719602009	5.68854522687694	5.16065975153543	5.27275753970999	5.61607238155184	5.06237587999457	4.66173095890414	3.64041027913143	1.47606081143554	1.99851774627452	-5.49849552560301	-0.436158937701351	-0.0972868953682048	4.08749762560571	4.52426180748446	-5.11201342647209	-2.73931290597938	3.38878567584267	-15.0769514776206	-11.142214935892	-1.21162341148595	6.22366364257886	4.01018717693813	-4.74636006576807	2.37680255103767	-0.185922711498022	11.0520468354739	-10.9114369390406	5.21904830869842	5.74249810445924	14.2354107602133	-2.69121010484797	-1.39101013245659	1.29070354737417	-8.44392515136407
75	3.93342070001959	4.92815439817645	7	5.87795896563975	6.28732300614812	6.42623783860172	1.03492649791031	3.83149425018936	6.01856137162461	4.68103019324174	2.33536148560388	2.88913608067579	5.49146474416787	7	3.81445800748965	6.71922032668165	2.85860290005324	4.94381114666323	2.25697410480583	4.56913308275498	5.18061709744447	2.16261756773725	1.11284760354598	0.707426602882439	-5.99606542884879	-5.30920410098622	4.1836045614325	2.79040172426835	7.74090873707302	-5.83550382901922	-0.929469974144494	5.25156228308365	-20.1071094748511	-11.0131998247405	1.2314255986576	3.99603608402795	2.20260318481218	2.0561505855184	7.62344086700318	8.39638097451134	22.8607142771803	-14.8005472139944	8.57646228874435	9.62684257291493	-10.1164698884248	0.970905379992071	1.40101755690298	6.20797842987737	-1.57141884557496
76	4.94608466983716	2.77958837303769	5.06454282343415	3.40050591169503	1	7	1.11821649448458	3.03853079255425	2.82376862253503	1.27257376179163	2.67134416510831	6.38368450765404	6.47019770398024	3.9433034517615	3.17635696632865	2.06061958904064	7	5.30730264725267	4.64816957134697	4.98125163536913	2.26452175474136	5.05152835720244	3.20978816076486	-2.56943046281431	4.21926846800495	3.24439467689529	-2.39144912061161	-1.88157329919931	4.34493559286558	0.0137175842016264	4.15947879861132	2.24813015290368	-9.67353429865755	-12.4417412642301	1.01623738226628	2.92873498917277	-1.02439194605881	-4.13598536894263	4.42347760051651	3.77452527151758	9.83576761241962	-4.92785216314798	7.63258139881983	3.33299153008119	-10.767887822601	6.0395414475218	4.4128406457575	0.180274119216246	1.96462107973738
77	1.80525398951846	5.6204996293409	6.18721120346892	6.66744660156346	2.90851242764955	1.20463541503741	3.521837085871	2.26821954713922	6.1719997068915	1.21471980462558	1.78174757001304	5.00924832300165	1	4.52381922057569	4.73688482768426	6.86622166412431	5.80187484695365	6.00698366981167	4.58891787787439	5.72633035597241	1.6356647589723	2.70531221793327	4.5196286007151	1.97760672721596	-2.22041507515574	-6.4929317652614	3.13245238430551	2.68354775312182	10.0012174355258	-7.80336392167018	0.701895337087275	1.69298080779533	-18.2159006519041	-11.718273778124	3.63766053720542	4.84822835545305	3.80914430602001	-1.60876182312425	6.01244680639832	6.33613951622701	11.0962882876707	-10.9965384693198	3.54733089735315	3.76603386052005	-9.53954093971134	4.36332187274871	-7.67951103287477	6.0709530624712	7.56951330595482
78	3.8289649133424	5.52006615446403	4.45583141229098	7	7	1	2.35160638234704	3.04641717112778	4.22568148107523	1.8956766699745	1.14094604110717	4.16583110919166	6.82954686717086	1.26363428753858	5.76428378573124	6.3849591998635	4.94528916725681	7	3.91730512973075	4.96293559473397	6.53239102308815	3.53909739320496	3.0996987646071	0.0514846407183345	-5.40217186661707	-1.50525667392218	7.36979470658225	1.62683334532069	4.86139698396559	-5.94542900157599	1.27612921142006	-0.435845393526999	-8.38250256327239	2.1498384679057	-14.6730220256301	2.01231379300641	16.0884507816954	-4.66083006620429	16.9339674431885	4.2417348772887	-1.88047234112467	-2.08138773095491	-3.36591878577312	-0.27058684788945	-9.57579366195401	1.28830304533256	-9.29643663983008	5.41844897164037	-3.33206488255043
79	1.13934625748293	5.82731604505617	2.8769440739887	1.69292133025678	2.93787482790448	4.51216680142946	3.19951407330696	4.36811111730089	1	1.29295892119803	1.45955385739465	2.82390447124013	1.89010317810858	5.2715467984449	3.54671646792169	6.84888133283161	6.22516269635967	6.90315018730468	5.8668685578464	6.23851019089937	1	2.79562231396946	4.18452708045705	7.59677911233072	0.5391091775049	1.614999830186	1.962396866335	2.16126614721223	5.50025868638123	-6.99410901721581	-3.16371527131888	3.91531084286273	-14.3729858836145	-7.21699398582907	1.36089395473803	5.2450561434493	6.83586835718745	-8.43548094421485	1.6788881524604	3.09981527870594	9.85679689738914	-5.88387141059765	6.13830454908277	1.41281717739847	18.2786073413815	3.5612906196133	4.84084721507306	-0.328515807646581	6.64243737156474
80	6.10496810474201	5.77485870669847	6.48474156952432	3.20342904287816	3.11660515252385	4.5858502333084	2.2585118133814	4.67585303992641	4.61972343873611	6.31088617564843	3.43677757037411	3.05973872126284	7	5.69681054537163	1.49740748736943	4.61301531752936	3.91962362617666	7	6.37669146726793	7	4.55443371367912	1	2.27335534301349	-0.759756513154798	-3.31653357718458	-5.10692735336584	2.34801577450274	1.38981118886651	10.1097184446264	-1.03562973797262	-7.06248668127824	1.42548682246842	-10.416038063995	-3.85848302163944	-1.52178058699665	3.14944954707194	2.97890038147942	4.38948557331808	-1.09872155631879	4.08620594430375	14.2107244824139	-4.4967170769156	4.55344229749414	2.36149219235927	-9.52733622294729	4.91484350646717	0.592197202814996	5.80857913415207	-5.56376473787753
81	4.78382173832575	4.84852039930812	4.6428729901301	7	7	1.54660436462867	2.96734879147898	5.17738628816473	5.3959085911939	4.01474328422032	1.19062665229053	2.28623113838482	3.34459641032924	4.93346802505408	4.2073373581467	5.72903558402411	5.29204330868641	6.81171615288094	3.3179519766205	3.87462404188833	1	1	3.41230958031591	-0.852227992255968	-7.11071245318207	-0.575863564569053	8.63400162567915	1.8807280787548	6.38533752627377	-7.16204458986934	0.622677675112214	1.39730207160963	-9.84779565188911	1.15918638022396	-16.6233153725577	0.616010810138596	16.7333515172254	-2.99174368336385	17.1215060252397	5.3218376415247	-1.04151715911525	-2.94510311906887	-2.82903286527624	4.75484610504472	-10.9898201988521	1.08639322286435	5.48278693260176	0.321391986575368	9.82842635462312
82	5.69700121903708	5.77657013555247	6.26813956515025	2.5993926607878	2.00196862916112	3.27835613862209	6.40736890106083	4.74722902738221	5.52438713200372	5.92382857672841	1.79454418746168	1.57035844892799	6.70729347485856	3.60175750985178	1.08349095352654	6.34091610006591	5.58878195067672	7	2.50758090100727	7	4.90367352373751	3.76234136781073	1.39048288642922	-0.888233683105576	-3.30624368721128	-6.59415014689435	2.88156981583745	1.25658879892927	10.6455901222805	-0.873731790762245	-8.28359928105373	1.53261130232979	-11.1421201991825	-2.32157802219864	-2.18919127456409	3.65640162919042	3.53316607963496	4.04467536305618	-0.978077092598653	4.93578277545942	13.9324957285203	-3.73656992129687	3.41105164922315	2.78234292692911	-9.24458301230453	6.37368562621429	1.51082540156981	3.85121009518319	-5.95937846282552
83	3.20715044066658	5.22139058109607	6.69518179023953	6.72676405093983	3.29252518916831	1.90968521396222	2.93408420506393	2.17489955432165	6.4329900811359	1.6291082541649	2.21709956470914	1.66006864275405	1	3.97913622595679	1.92767362857747	7	5.4111068275145	5.74108953098564	3.61774667421987	5.17724412850184	3.44253876150095	2.23120936015806	2.85226114524037	1.92266756422472	-2.66464200310452	-6.91674769211758	2.69818916733085	3.12089668350043	11.1114941834632	-8.65753434778719	2.04363586700171	0.75655475379215	-18.2207623417891	-11.4637058999261	3.45741356764018	4.76220923007377	2.25122856868463	-1.20735947950049	6.63198690059371	6.59986732802204	9.91603245716737	-11.0788832281709	2.53417748830195	3.76738931548678	-9.80951973335458	4.85854506377976	-7.31203786618314	0.503323650959736	8.03343058168658
84	4.44605547218414	2.66903584268578	5.54418407635716	3.69757901469153	1	6.71638600258158	1	4.6489144887357	4.01253485639371	1.22537333520212	4.64997566353053	6.37985722821128	5.52738093048703	3.46856203896984	1.49851352045076	2.54447347388504	5.36919662518941	5.18185292905791	4.96138635139913	4.54969396127918	2.67473178777397	5.68012225940014	3.66615555412922	-2.28455903056021	4.55848499059526	2.95299190942899	-2.29033208452985	-2.89246577051609	4.71850513231797	-0.220694469970249	3.44188309721535	3.16082370025634	-10.2729106448246	-12.8419943865995	0.503572127782772	3.24348400235833	-1.29003509845328	-4.49910362730093	4.80635663424646	2.18476810234203	10.03911018689	-5.08623953909679	7.29110449183248	3.63963822440186	-9.57355295414323	0.596877022160689	4.83736471990125	4.95936355684575	10.2155925476604
85	4.95783175352031	6.22227468538279	1	2.80217418835937	2.90832853717398	6.53217472486664	3.74844574533883	7	3.34096683021068	4.17839206264828	2.70228978944709	1.29517116980525	3.76817307282801	1	3.11264346272868	4.79797516100335	5.30661783695261	5.97949801321469	5.02237647048061	2.51975639031264	1	6.67775621297959	2.81261322431127	3.18436337704385	-4.05204173122868	-4.12033047167299	-4.44854360813135	6.70150778258194	7.48004903604006	-5.76207071863669	1.29830754824763	8.3558151802703	-17.5965823579411	-4.49825675192939	-0.266462728256087	6.9467562821315	8.2014223795296	-5.76528809384216	4.83114904971074	3.50434650702143	8.40813752505008	-6.63194824771465	-0.39356752312035	7.54307549266546	17.8549297916527	2.99166960054342	-1.45139849478582	4.16841745946408	-10.3575260520477
86	6.29462771140074	5.61107876268513	5.11392156103232	4.31819711677887	1	4.38675967664039	1	4.49421373839688	3.37453312858689	2.82595135227485	2.07666905626637	2.84630618015853	3.01540468572141	6.09834016105855	4.17650446323588	2.42229694407595	4.22300110974038	6.22838723106548	1	7	2.50238254331325	3.67825507024005	3.33577603816	6.53771003676512	-5.97713435433248	3.86581347417703	5.59815842336672	7.80067913088344	7.50330136647199	-4.20414479111884	0.0939443739299021	-2.3762081224113	-6.17769941212825	0.388277990232845	-5.70685812101217	2.3340389106612	14.522761713279	-1.89356016720779	8.84211733938387	8.25449741634758	2.73915724313349	3.32358046785611	-1.6815354752758	2.50541923822299	-9.0288872911105	7.58936860441355	4.39722905002636	0.767768895286691	-2.76171987252612
87	5.0158744339547	6.20686157435052	4.51527781606611	1	4.1260996432019	3.70320767122939	2.27177949654995	1.75902780532228	3.96419995553947	4.60488108402313	2.05703224487929	3.58651186318705	6.79270341752689	5.99068686802298	4.80883956721515	3.23480998902319	6.48192863866715	5.68639974025182	6.56850779367673	3.96631372191482	4.4875573643199	6.74997279596451	3.32799139765811	4.33519323365269	-1.13602894412117	2.25744371875856	1.19804285334546	4.11297008227413	11.5715756116739	-5.51175743336283	-8.96113132757756	4.61535834334222	-19.5211951834142	-7.34974351156947	-0.649653514973153	5.9008118095222	4.00121468749248	-9.84204496475143	-0.211001591698663	0.915974208197428	6.64784508965914	-11.5156354979222	8.43343961865505	2.48571312804335	-13.2121397563662	-0.462188274644466	1.43442193043847	-0.162601604841138	-2.10826338409949
88	4.75282328547129	4.65689216275125	4.11114030784582	6.06400920573354	2.48222260824067	5.5082790876831	2.36333070438863	2.6620842526112	2.39780605649908	6.97145062022904	3.63697409179043	1.57729369244758	6.18462392427789	6.59708060267893	3.82894468092881	3.06117158551039	6.92590016198619	4.83314174593893	3.92226250132578	3.07494767129928	2.57968597807391	2.20367299701353	1.92215760729832	-3.33844804148363	-1.03078639112664	-6.35044169691627	-0.624884888563598	-1.18463852126734	5.46915454656738	-10.286660577943	3.66197217013107	2.07784725108167	-19.4911019812847	-7.78601674862838	7.14747030168236	0.272403749778071	3.51790302710958	-4.04492364404555	4.37040456536572	7.60234702518212	16.3102642749909	-10.8425813898342	5.23484243889523	4.00087876577127	-10.7283652107297	1.81719553708443	0.9998514306937	3.96484417645273	-5.01909858988883
89	4.29372348917679	3.44425952496443	4.11816500818279	7	6.37773991626574	1.50414409264885	2.08288317577894	4.78238105549113	6.76620523737755	3.82501747758525	2.99485137612093	5.12413847907131	4.16772751530736	7	4.73034171049437	4.62956424218427	6.75016337399104	6.94264043760139	5.01249972900848	3.01213256757906	3.65850331464518	4.47524633385088	1.28929364183756	-1.21927728024346	-6.90907911050497	-0.19200054261961	9.45887169864442	1.60874467604857	5.44635598116627	-8.92115151774584	-0.98222969551753	0.916319518108249	-10.5830330034741	2.91879177145694	-17.8048133568397	1.40605181045824	15.0724974547328	-2.79618091480787	15.0837275890199	4.46819570367808	-1.83805708308113	-3.40099450666877	-3.78172883291341	1.56624185170506	-11.2797437933318	-1.6547310534043	3.18856049735608	1.37447629012153	4.76897903889204
90	1.86277165893243	4.52251064895859	3.19100679641387	2.20908300629099	2.27693595142306	2.40710907853309	2.71556372869759	3.70049920811827	5.27127306006861	1	1	4.79321358366898	5.50584831903681	2.53217249827526	1.68343314929589	5.15478160882009	3.70422582662125	7	3.33402102320696	5.06233732427759	1.11413855886849	3.02658114818519	3.29866414092968	8.66012505720085	-2.21744932459645	0.789849699892946	0.641937800241631	-0.128566516776219	5.26501281601763	-6.67495169494941	-2.94711411367506	3.07952195965363	-14.7488153858703	-6.57658788575419	-0.718571810062726	4.31225426163602	9.01476213375147	-8.71313751179224	-0.16461669900854	2.05925046723923	11.5759464025701	-5.07620481488172	6.21903430273849	4.48146613311295	19.3162587297199	6.65329628466034	3.87164436537013	-0.13887520483798	-0.440094754861222
91	6.9881056168418	3.0166645714047	3.29713724849226	1.47649592404695	1.35241893586428	4.04878460102967	1	4.40913368008716	1	1.52049013135292	3.59429607361652	6.06111442529317	2.5356736820073	5.4132577254556	3.35875879412516	5.84691739142401	4.92574335434818	4.880532970633	6.26036029614205	1.76275280132206	2.74286985973132	1.16158013088149	6.00580985976343	-0.858115120318638	-0.269777253362107	4.71683017568172	-0.880357456600854	-1.06702254702564	2.00508928506654	0.396770677842115	3.29678126651252	3.88051484788891	-11.9647897199571	-11.2455301809677	-0.162249329901866	0.976265414321447	-2.11798622113881	-1.82892693885898	5.33325731892473	3.64573093406388	8.91384811133098	-6.66495183348858	7.11712358574315	6.75077136648808	-10.1071575187774	5.50974325653346	0.417877352598483	4.31490181556503	-5.40886320480035
92	4.80816756254523	4.35281523514074	5.33704876387864	6.62781021912354	7	2.61716486288007	2.63893380326644	4.57333022511101	1.43907822004027	4.30784871306996	3.32102138246599	4.87009266101927	3.87646592446918	4.64980191792785	4.52721424682168	4.77008730630019	4.0199278278641	5.72989444905664	4.01936865723762	3.71010100561378	3.72561733606073	4.67346365129932	5.43538091879265	-1.03951165281495	-5.13713997631179	-0.593358034936761	9.43970945977011	2.61097484012969	4.63581055819971	-8.4756975014718	0.0603850364712272	0.0549032679679056	-11.2457713136085	1.8643224459521	-18.3921109004469	0.12685175800073	15.7328566208407	-2.31586337837772	14.9031410120446	5.55699444934376	-1.71610103926636	-3.31908776801366	-3.68888841769363	0.794624511060567	-11.3111919271423	1.63345967253215	2.46682566427507	1.77330130859818	3.99044756274045
93	4.76279878745226	5.05119537182799	5.10549999120243	2.85933568861091	1.79833814464231	4.79038716503306	3.44120301991362	6.57007009186228	2.49760245232631	3.29014660443263	5.56785688522056	4.57620664575045	6.92620081093595	6.98078579740231	4.00813622345299	5.05513672775705	2.16769853620748	5.1703951918679	6.67564114894773	6.63438320776125	5.27081815880756	4.14239590221439	2.01770138594508	0.727375388844187	-3.00876564684999	-5.30812302919133	-3.94951646092115	5.48092538346781	7.03429586083419	-2.50370908920179	-3.34568829669842	6.27473468905217	-14.9146417848584	-4.83097339600474	0.65244895128846	3.35477965038829	6.64099344551445	-7.33368032920242	6.00247264098776	7.14124553617418	9.57310124632669	-7.92165051568394	0.435535878712426	2.56742584266964	-5.46404628805258	-0.476672754043756	-3.49576900945999	-0.774325816184465	5.54928187094324
94	3.03516362246178	3.43869731439561	5.0403331132367	5.03194080655115	7	4.85498614323603	1	1.77669872508044	6.16168857181133	2.92742654434498	1.763947952396	4.0561189089616	1	4.82491189441695	1	1.56394131833285	2.99791906826425	5.16363028399309	4.25404530997911	4.45467610245722	4.99594629229282	3.18364881679287	3.58424272654671	-1.45091474099399	-7.11107312080697	0.663930941953065	7.48197363448576	2.49216320573867	6.44544667018482	-6.02542957100106	0.198196365721771	-1.08888587280584	-7.32786785493553	-0.318852270083936	-13.7635875156541	3.73823594627794	15.0358351025879	-6.2426936906589	15.3569447621461	-0.373066450945369	-0.352938932497019	0.579480686452931	-5.29267496459527	11.2371073436599	-9.8094754128265	3.28816518296954	6.77584834693126	3.39161443884762	-13.1898414603746
95	5.06969910948214	2.40269190045403	1.13998355342845	2.4723250201454	3.80501724918984	3.03003831705698	6.08006406242102	6.44169303943863	3.00576772708645	1	2.59455452233128	2.86592947734013	1.85207013843879	3.42772229901062	1.93690912188548	3.56496587547496	7	5.79811685558165	2.63729777426495	4.49940046415664	4.71129886123867	2.01884243942811	6.66660164927053	4.72850396212359	-1.3230574264867	-2.33761191418393	-3.23406126546365	0.16397565126882	2.55101313979117	-4.3816751762901	-15.3454274323009	-0.330509136553834	-8.87390488320487	6.47458623858885	14.5912032070018	1.10183735060551	2.3778959460925	-2.23870813388252	2.9846704414623	5.78813727762785	11.8196953489728	3.15483675048695	-0.630848968110972	2.15707285090742	-5.23546153337814	3.12031729776822	-6.73851227152359	4.57948896517664	-3.93310013262869
96	6.30556126808587	2.77595843490246	3.06779508379471	4.12601729732399	4.7747488493139	1.05317619642435	3.13178214529083	5.53061596394719	4.87518003761548	4.04453970612893	2.95000484136379	4.16306818944645	1.68870760559582	3.634451289828	1.97922926906228	5.16292442333448	6.22206817050295	5.53286559297682	6.21497826278097	4.54385919971926	5.49427259041368	1	1	4.53940520334195	0.798190707959171	-1.15277954917257	-2.70400083310944	1.74467454343371	2.08285531196281	1.50022754472232	-15.4767853299445	0.58441216911611	-6.43096539391697	7.04601624954555	11.8533050087567	2.94010237418855	6.84443058986249	0.221761630702849	3.41376541496287	4.42103259756826	10.7577005775317	2.3013600900438	0.466035810364471	1.81012874754097	-10.2806038731982	-1.25130123101359	-6.25984381943775	0.226708344723086	-1.34380937215369
97	1	4.77900099757517	1.85100082839293	5.61652629028725	7	4.99229887091489	3.92752277427972	4.94033855928769	4.72732854451295	7	1	2.9885088487918	6.84931573089255	6.27374104035366	2.5623507970793	7	5.46234253818601	7	5.52327432551286	5.80818764950379	4.98562123718956	2.69842661538077	4.36603499921793	4.20222110076215	13.3145106250344	2.4079812116683	-4.39911576092531	7.17235554846153	-6.83909050791996	-3.68612393370569	-8.42144118322778	6.19559745190707	-1.39375136044475	-9.09777672762747	8.02786044023235	4.12663630108526	-7.17915315202009	-6.09328348877816	5.13161791154983	6.11601428718762	-8.07949801580473	-2.78157170468791	-7.47532708066123	4.24648306480015	-9.11997029053381	3.59221585025545	5.96847503616788	4.53141621779891	-5.50284894893411
98	3.21428121569285	2.41635888484773	3.90869000486758	1.74279038198046	1.81579674696593	2.80842835719956	3.93410196311439	4.97128397595137	1.58713873573842	1.09166583321834	4.19760310100743	6.09177415807131	1	7	2.38968295157693	6.29199747208692	6.54227685120864	5.59915767531373	3.87826344129465	6.22487807355388	2.83295737031031	4.94555625221651	1	5.47076101449912	-6.74486171719089	-2.82593364618833	-3.80326120282646	3.87828938927805	1.40913329901471	-4.71846883919557	-13.3744103587202	1.92090682241988	-9.46855125067097	6.66060445716327	11.6952273671521	6.26793507266973	-1.14796500988776	-3.41428091098199	2.53435300185647	-0.538800362552104	8.40451640025768	0.982008779976986	-1.38092329821647	1.99418175283632	10.3385588875585	1.36115502266041	-5.6926442029277	2.62881476465602	2.0648428670466
99	2.26885139585871	1	1.63473232650335	3.00140120868095	2.83704578227726	6.88139385220824	1	6.43391221514482	6.32270235760619	3.26550139453948	4.85848652999905	4.37599877792484	5.24825468932087	7	2.50488829117642	4.66642622157886	6.14540229463548	6.51519097435137	1.85934577081756	6.78072647653244	4.5075262920787	3.27397778963066	2.13189234735621	9.20652319648288	5.01111469577833	0.858894247687142	-1.48457058212293	3.88445943014055	-0.957792164142534	-3.46782558554496	-17.3376866825096	-0.297601151294716	-2.23121878471133	8.41935995211135	14.2854599739629	3.05367963356193	4.33145455779662	-2.5831154099708	1.38526407761454	-0.146901049480954	12.2889572159638	-0.710151865677167	3.88163165425292	5.68629563753635	-9.82263570289232	0.726832905179228	-1.09863395882296	-0.216065781225722	-3.40440863466797
100	3.67470556629832	1.88791935023995	4.36533567620652	1.85812642036287	3.84784730339047	2.69471995179068	1.66549913806734	5.27088319551604	2.06547914621525	5.65696592330058	3.51901332499418	2.29221611175561	2.42092997890127	4.75581077595611	3.80916898763005	6.42636196055969	5.83669192002586	6.26332720008994	2.40920558679502	6.42800395808758	4.35710032948151	2.42735966755228	1.88181500605728	4.67805976069347	1.47766478677358	-0.877424478136135	-2.5707122964209	1.16562955817021	3.00729015608218	2.14785883344791	-13.8148965049582	0.911770019598535	-5.43060592762164	7.01142997027324	12.1303237031738	3.30260181048118	4.7209109857352	-0.748566640104481	4.86741082023381	6.23929027529321	10.5946389837527	2.19543221548374	0.325418197364626	3.38872394763457	-8.8012101216633	1.02397171117948	-2.99278319611385	7.20596978393248	-5.05227813389447
101	3.69018917262347	1.91447038397064	1	3.04772317065332	5.02059705918428	7	1.30931594059711	5.22286345908162	6.93223124337835	3.2785583319589	1.98826259618227	6.91795522180398	2.48328107530317	4.49988577007256	3.63153868698523	5.67717905470736	7	5.98273492856481	2.85030665546897	6.87388216667391	3.17255954583604	4.03931937288221	3.42879119802564	8.65833779761027	4.85143974508427	-0.430493461870402	-2.35631395692631	4.13457923419729	-0.0373605355837352	-2.51664415336943	-18.1949886672084	1.08352953717156	-1.99437210938777	9.54548212116398	15.8619426098182	2.72498597865184	3.93033511885096	-1.27524262321034	1.95355356795558	1.11247111278724	11.1796897397943	-1.54927395080899	3.2275965789177	5.84454552937194	-10.0150574428018	0.145284253572766	7.28241384392646	4.71046235567557	-2.23987045675618
102	1.54693295532517	3.10112009579018	1.40868169315267	4.30696881742494	4.33844350831543	4.41836260799749	1.20815848669359	5.27759714586558	4.64253391265547	7	2.65796553361938	1.12266176354519	3.81911813756509	1.33287963428376	2.26591495741604	7	6.78248516701395	6.11210503948538	4.57219033394202	5.82453066126043	2.46816936839745	2.13956354735172	3.07983382516729	0.179663070397462	0.782500686759333	4.18984568823019	-1.49667010385757	3.37230589910615	12.5735532453893	-2.54848902671793	-12.966408932648	2.79318186403509	-12.3885457041874	-6.42064454684798	3.59531958837913	2.08432991419899	-0.705319034702013	0.313415149536008	1.02333750051335	3.14598816542945	-1.77383961557094	-0.765721782550071	-7.30302605311392	1.08274001746674	-7.97950057154818	4.18869685672368	-3.43156760739438	4.78887757517361	6.98345958878103
103	1.76972028521665	2.5772004846673	2.88557922738041	1.63851894700253	1.61583494870063	2.90227910003714	3.70250462376157	4.23173925375859	1.8511828199709	1	4.16947418512471	6.00112413569339	1.74915027699466	4.66355616774745	3.12007752994142	6.1998879649842	6.03173648633303	7	4.41898137040577	6.35659572648184	6.6652045963297	4.50503675026491	3.29569118920688	5.39455595600855	-5.71867591393462	-2.81225484999604	-4.45156721587611	3.72368806569134	1.36720884070756	-4.0672583774801	-13.7035212151351	2.06524917826646	-9.16360309960825	6.87682772100528	12.2586963412759	4.84758029540612	0.378793285233773	-4.33476434180074	1.77614469618617	0.844481244492165	8.514312581459	1.69478238610924	-0.632455318544847	0.933527674805654	17.2261050257206	1.75566857007728	-5.47065892704098	3.61762494226738	0.434443001681545
104	3.65391055183374	2.2762711873913	7	4.20749863473091	5.53113231006647	5.82774111387759	4.25257909516607	7	3.14129540169388	2.948667705858	1.19593385107127	1	2.26025251058728	3.92525452955038	3.75391608290666	6.458603877832	5.18272215799046	6.92875153053087	4.80176615298525	6.25985807581066	2.48909290866248	5.00704141289165	3.23468630095782	4.67569685177392	-1.11061755406067	-3.30967639388431	-4.79830918429741	2.11376367367107	5.96206820113986	-2.39276906944788	-14.6985343921395	-0.525798122699733	-4.39448432824033	5.69766344041942	17.0782160050034	3.43556766525565	2.10750117107024	-1.11952528989875	3.17846905179457	3.47146132281788	14.7010215195191	2.35799859615501	-2.61378450293519	5.57768814751149	-0.951246462296364	-0.696418169440898	3.25812298646784	4.01591745011779	-5.80510189015496
105	4.38706168293248	1.37965832741006	3.74622326754125	6.86251068442131	4.07811972775972	3.00964187439723	6.56161335087746	2.22643723967413	3.43765798568752	4.33484259163069	1.91574093717552	2.18823142371873	2.15344745481129	7	2.1138129392615	7	2.45683725295005	4.19136653021176	3.66445838140227	3.66090126424086	5.61447562262498	3.30428409960819	1.32585591360066	6.74623966317148	-0.421932945051274	0.0355312643111475	0.373443625413556	1.67710957072697	3.26073202451397	-8.41327259673484	-17.5210391532258	0.233160504972479	-6.04283511153109	5.20198604265741	16.7028786437884	4.96135864803779	5.64915194533004	-2.02979295081522	-0.603559873246198	2.71982429665601	11.0939020323429	0.844548258180796	1.22452487827423	1.58182890437335	-9.96144468481463	1.92733595395787	0.139725536409069	6.40085084613229	-4.38917724182748
106	1	3.36715134386414	1.94507933916969	2.3981464560828	2.80885321703671	4.54621883916337	2.22439425159743	5.79704203302219	7	2.92566711357145	3.46417644880602	3.14537103840141	6.01722976667512	5.51845249235376	3.40203160869103	6.92846194627456	4.68478830275151	5.81508586773531	6.00645848346063	3.99775504073208	4.11306747102926	4.26586436152512	1.78094097988254	4.24677388023202	10.2057099155196	1.57734328517117	3.86890452183483	7.08478416289387	-3.11482871753147	3.92806739212326	-6.88072992088758	1.94339879056038	-0.954014298825526	-5.59830146821763	8.3555281408211	-0.764413145041723	-5.02616606154589	-3.55677636212256	2.79345774834506	3.24620679383728	-5.41805017074505	-0.857131114699373	-1.68879766702765	2.69912293747237	-6.70988535493732	2.25290622381302	-1.24698059766564	0.394485873057938	-3.47689194132767
107	1.65087015951581	2.62240859131439	2.08171811215001	3.55374770464318	2.90236617908896	3.00354456630867	1.78525666455394	2.89719690047014	1.95857598655944	4.02089932701706	2.86020922066465	3.36854495682818	6.62832894726549	5.21390946828165	3.93281071923837	5.8082828740748	7	5.49450613096929	2.13213693940081	5.33349518971671	1.4900125233184	4.92002860472609	3.37846765592748	0.0478244691999923	0.941688277278261	4.65112706353979	-0.0891946355817141	4.85014234145326	14.7055404481639	-1.1917483266396	-12.5943259825526	3.15479948991674	-11.0069842504321	-4.80673560384487	4.74840796774423	3.70888062211847	1.19341523891162	0.0160664034718163	1.87330522366892	2.35955849202533	-3.24873522480498	0.229469441504613	-7.1340291700408	1.72173597283135	-8.06739396544039	0.700372512323586	2.39053233931236	0.594496321014085	6.4295154935958
108	3.24263097193588	1.99203695262345	3.79744585844298	1.69616523650984	3.66838913207343	3.71832742766922	2.84769813308406	5.91490388452702	2.81181756653164	1.31197984973538	1.44096888917302	3.49050229815194	3.91826126314064	5.10283249098947	2.68673017010339	5.48705350833445	6.15496024694746	5.70199150425265	6.17703134970298	5.59058260419063	5.89761852670745	3.33792051920361	2.30379567809897	5.34843315142725	-2.80406126687223	-0.165093293501704	-2.27166270115543	3.04253755040545	4.34715564370441	-3.04759612096249	-9.67865000709718	1.24088421688101	-3.73685396783855	5.15995818310311	13.3155317301714	6.39197409067339	3.37286039249917	2.42501127186921	2.36929843268203	2.78932443604776	11.7122552201052	2.17717244859049	2.04578600075596	7.46556890352543	-10.4380113156175	4.10510749592654	-0.891253315534008	3.51049832352015	8.95205865326487
109	2.27686765491944	3.09539789220546	4.84596887968169	1	4.79111276620047	3.43282195467807	1	3.78415721922551	2.83372979192064	1	2.86635665885035	3.29827690570745	5.10973380568568	4.99647025849624	2.94801506492486	7	5.79891167097805	4.70387971504516	4.75946203829143	5.25040644994004	2.11125864972058	2.74142259631063	1.74726028944491	6.45968774125403	-3.14414618185445	0.599175133360593	-2.14708838755554	3.47610485994358	4.82674901753153	-1.70117490038738	-9.40078938504474	1.2909646507179	-4.16322176461616	6.18754280493456	12.727669634253	6.35457477387581	4.05624221771945	2.46624338816678	1.47321601742319	3.2709242635709	12.3941458301225	3.72733917603332	1.59293891159753	3.70579609844006	-5.0731724589886	2.55383862950699	-1.02422562603807	3.00473644178192	-3.23403414571073
110	1.77667297512891	6.30441598155661	3.17047452552149	5.10397609649758	5.62712258397717	2.6732802336065	2.19254941986705	4.57008871933563	1.34700510031477	7	1.53189921680722	3.87364653174993	5.68671260254518	1.54447113821996	1.45863042739449	6.98816517443082	6.57250309848704	5.54071467417446	3.5415270294255	6.6192364719427	2.24603468164989	1	2.43338188314271	7.14186422095456	13.2709454279257	4.24239545023622	-2.15776841128051	3.90514124525563	-9.51253955013159	-0.845886456805949	-8.18292167559218	2.65077379552603	0.429223977548971	-8.94135174182223	9.24881475219539	4.86409644034144	-6.54776368291428	-3.91230899457901	8.51652563138279	5.30641845997275	-7.14171365872217	-2.85201636018737	-8.41274693348055	4.69946247283475	-10.8216714434273	4.07449973713807	-0.217219168376184	4.11276919305541	7.25122120286022
111	2.14778254730047	3.46201917201209	5.38547278947706	4.65018100591596	4.76399951333906	2.99997019265637	4.79350602618652	5.10839042596261	1.68744355203349	6.11268821941036	2.44810334867447	3.28853876994546	3.36688309609549	3.69884332669805	3.8699384459233	6.2718358639202	7	1	3.40238739371707	1.7874810794655	4.99191707738002	1.71954867426986	1	4.18257755173329	11.0117441849117	1.28458636338904	2.16994542473838	3.36779279717055	-2.81987005861014	-3.51005373034375	-9.94715929394813	-0.741735189418051	-2.99946710017794	-4.43742791906351	9.81192638637606	3.70112092928647	-5.16513661805642	-8.21059465545763	4.57195456760283	4.59697534715757	-1.74284288951276	-3.61114597638628	-12.3460743848874	5.4607878829615	-10.3973199169418	5.35466661814122	7.78969845756227	4.7130912159759	3.11452936721637
112	3.22608852777567	1.56668413288152	4.16511272013823	2.34674040039926	4.69437782810519	3.81964103588912	6.85221167100008	6.33614758992859	3.68650114646942	2.90059688276138	2.27750593158179	2.4487255883409	3.92343209826049	4.4106097636144	2.75798261034817	6.25025129401292	6.00611688262369	7	6.01962188008997	4.96645739669731	1	3.99353097758486	3.80505446559435	1.44199904631573	-2.0028491164134	-3.22037030234313	-2.73965530953038	2.89195881781616	2.61848196200038	-1.55224536292308	-15.5729193822163	0.994091719872046	-8.93514323530761	7.41039398178324	10.5838149853139	1.63046616016121	4.59435540751312	-1.73597096942496	4.04802321875476	2.11384014503021	11.0217546509162	-0.612667133028209	-0.0821904844013084	4.87702264245832	-9.23914819387333	-1.47333909453602	-0.469205338270128	5.20938363402204	-10.6010634696683
113	5.56682688649561	1.12340965879592	4.41443577441375	3.92161423480215	6.24179123344202	7	4.7568594577372	4.26290303402475	2.48199712739707	2.13450874734665	2.74220943167773	6.42771269899188	3.13826239765331	7	3.91017137957134	5.27172193761405	3.08557006473187	6.31930153914812	7	2.19111728060942	2.62558954835344	3.05001271528303	1.66101270225267	4.84404931370916	-1.52117738008347	1.93296532714982	-3.88147179034453	1.65778795285019	0.683077622777555	-0.742898160810233	-16.8877463820745	-0.782592469994084	-5.79405852971185	7.56742435083976	13.1914436348195	2.99540944944116	5.58862998012049	0.766516430786679	1.91935609861415	4.40480927830812	10.4192170612133	2.40663277563153	-0.990136105785561	4.30042929990451	-13.6432271304267	-4.20199973022008	4.13958058559143	4.4640846794162	3.30573106996459
114	1.09905419479336	2.83906319569194	3.32756623342036	1	1.75361215689643	5.58516356284634	1.40086087311829	4.32616217786072	7	2.09580337887611	1.50966945921654	2.91968515943304	6.14029563770571	5.18390130296996	1	6.16808278978598	4.77758776843533	5.10648925791692	4.84469531573644	4.46413910587286	1.88939303278846	1.49742857544949	2.41203889232946	5.16521936935573	9.29690433656458	2.61386387302954	7.17096828868054	5.88347833304073	-4.61981756332968	2.34041911050627	-8.09001792520816	2.89604095978086	-1.00847601132684	-9.42212843865954	7.04260397613324	0.986255167152381	-6.64975327372629	-5.56017074454785	4.97438767826581	2.01112559901784	-6.81194402852516	-1.54610105292138	-4.763720515109	4.81716762793099	-0.95851771212778	3.97097938031396	-7.6126666925218	4.75686120812606	-4.76328976539074
115	4.01696161277731	1.60205484570985	6.14079866590012	3.04842692768847	4.85422674312892	7	4.87417547558388	6.42620208947432	3.06868236613495	2.46698027360617	3.47535194801112	1.68256677744772	3.31416293742403	2.39153108296171	2.08080071002492	6.48755313077515	5.67982031517086	6.86046138851689	5.17862696346895	5.99648136541165	1	3.79328627274289	1.52932072993568	4.12467295786733	-1.75488598328395	-2.31695206952218	-4.89506107881499	2.36968714901237	6.30044386155562	-1.78278133797905	-14.5763243440269	-0.39400059233154	-4.91740199480957	6.54788231582546	17.2493422640953	2.06415429297728	3.00026265660199	-1.09450142032957	2.80036058124069	3.94367931923886	13.9584541313783	2.89098395563441	-3.09681521086962	5.2142246479456	-0.124071939995732	0.325337287404828	2.84152615857791	3.67342794272915	-1.14161834512539
116	1	3.52201127651861	1.76999969565026	7	7	5.34461051255582	3.74712110442931	5.8794508244993	4.08020800023148	3.69396357650228	1.49427702240046	3.60431668167939	6.31093038504317	6.94463370620111	1	5.30674779698927	5.95695313473018	4.91517169339368	4.87872244336971	6.92083496891187	4.23939195549044	2.48893802910541	5.40723989143021	5.91310426139356	12.7469501398534	3.78204334536768	-1.57314255420326	2.99212423196308	-7.81225069287625	-1.78756530888001	-9.15766355326173	3.0403357282047	-1.03862920797281	-8.98980226209649	8.57084989926765	4.75123819528234	-6.87195862458303	-4.74623764734315	8.58678648541391	5.24699192169413	-6.34943162230281	-2.51129785682517	-10.9712784863058	4.3833765494834	-11.5175280834835	-1.08930123899741	6.00390351115211	3.20411865938397	-0.0456274205377124
117	5.44804903709795	1.63405859862561	2.75398582536097	2.81745784586494	6.07317095791678	4.1582457464663	4.57364293495471	3.99079083033376	2.3923202530163	3.71076347104873	3.44171786925527	6.36580347109829	2.29547578679697	3.76055471457857	3.83806009649336	7	2.22574428945104	5.96967637109807	6.74624170794084	2.48022005277605	1.66533411981442	2.16339037701928	6.14705503154906	4.76382818726994	0.200926040860605	2.17043578777304	-4.56766902675868	0.586169053033629	0.588924828488655	-0.00899830563686274	-17.312225120973	-1.96102080321648	-7.13169955380955	7.67967163349414	13.7288686856532	3.51322766468947	6.09936399185953	0.269678811247387	1.72087278998918	4.61150515988027	10.6430154149575	2.39491936076126	-0.673523545724828	5.73385492227898	-12.7405533594143	4.70049051776127	2.88615536921018	3.90238300579703	3.30014797363796
118	1.6438092428068	3.89135813718901	2.84663010480911	1.90290728429537	6.1058497681225	1	3.29255041934665	6.66394549790956	3.08985572732592	4.96118762110132	3.49029000599824	1	1.2853968679642	3.95945736319319	1	5.25904864870743	7	6.08555732869532	3.34628143834919	5.67723543240959	2.36837890810749	4.71398857264057	2.42283413281602	4.79875785379114	-0.773601848241857	-1.53792996094283	-3.74406236907533	6.16784797352522	-1.79430793948625	-2.87198779347067	-11.8675642677462	1.97458011187668	-10.4349400007711	1.85039318861919	13.5921951994548	5.5498786033594	5.41221280391837	-2.6668231078448	1.22000481495522	4.41191873268196	5.65883073179834	-3.41117139936863	-0.422185909485058	4.52701403298874	-12.1055100495937	2.02408507630415	0.890517299384401	-1.12205091105534	10.9227156647934
119	2.03219615840593	3.6843197615376	2.13688009617849	6.93480481980868	7	2.89095169930815	3.33415060682299	5.36554579769856	3.09963841854254	3.11558582456071	1.2927026838044	4.07754438562031	5.97225005401144	5.01170257250741	1.035702871129	5.44539765177733	6.76277233147029	5.82075094163464	6.08495153154699	6.83542033358631	3.60541256043679	2.70307635505983	4.22744175556183	5.95808515861614	11.0894827945416	2.90480774214276	-0.16558376692803	3.04135021658527	-8.47801428867862	-1.69380295611522	-9.03261932352526	3.41202248393421	-0.577601227915339	-8.65751356042387	9.81326395500538	4.96922596873002	-5.88482363291201	-4.3111510548427	7.74657125319541	3.93250801729966	-6.69470162746136	-2.4054384137133	-10.7057744048588	4.18307334065332	-10.8739176630704	-1.15635281739279	3.06075599407742	3.11685184524932	0.210153960936027
120	1.6796406001546	3.26020339974827	1	1.95001927790722	2.12324795288976	4.41677084953155	1.540398090259	4.99956821565087	5.70432775939953	1.23794811001561	2.76816419965272	5.35828448772099	1	4.7046181362692	1.88205773689323	5.4412623581709	5.14525324983812	5.30318827640715	2.50530227128337	6.77784446737308	2.95293851968873	5.46635109386723	1.02278467006449	5.19742160261751	-4.60072865526884	-4.17387308830503	-4.14808091565282	6.16211954731442	0.603162835730051	-3.3519401767744	-12.8818178503926	3.55181127129709	-8.53245043253188	6.3514465380889	13.3004478370683	4.46570760275531	1.71449488555045	-4.56328005984087	4.1602631580851	-0.596647201738184	7.14947113971587	-0.734886304951508	-1.84820221629257	4.73810580976688	16.0832505570978	4.20234180276486	2.31966161473832	1.66740363844427	2.85503320119755
121	2.34535096579663	5.02459428453507	2.52691298620724	2.08076377152591	6.26234976278463	1.65221113037111	1	6.23011514878704	2.37583058234758	5.90840206750487	3.83536916617796	3.73836405495841	5.8130283013676	5.15621085089079	1.94486448627142	5.22905843603511	6.57131420164212	5.83374635032863	6.23338112415416	6.93869958390304	3.22377081204035	5.75805547675025	2.33736884003028	5.56846344399881	-1.43835552280596	-2.45574772329214	-3.70859193805704	5.70732411812433	-0.724282755179377	-3.69781867435195	-13.218051243965	2.66657623484582	-10.1240753830477	2.29268129435031	13.0466380139212	4.5839785689119	5.95078316665916	-2.71530058324636	0.780470390452799	3.67322605459675	5.46955847752531	-4.44536547001079	-1.59459438229245	4.2380264705816	-10.0229327719153	3.32094671141334	1.57501897117225	2.39284459005257	-2.99918941454244
122	3.24499394594613	2.4459791671328	3.31464969527216	1	1	6.10612137155698	1.74303410465566	2.94951081929668	3.96089934396855	1.19563836872754	7	3.65951691493034	5.10558287169185	3.86675358187525	1	7	7	6.82979999264459	1.66559456763689	6.69330873690425	7	2.92287851367309	1.57800282386525	6.25888764323699	-5.54429873792666	-3.50812574182162	-3.06000690779935	4.95585139149551	2.15414786828858	-3.05379087117936	-13.7409844710762	3.05965120435385	-10.1174112382	5.76389662119192	12.0025559815755	4.87996067208174	-0.174984279479373	-3.51140608843764	2.51217115235606	-0.227024575016728	9.13066861944427	1.12572537549606	-3.43455345221097	3.11338793759974	-8.09772511314315	0.577337314810876	4.34605250035699	2.2443854984122	-3.04393022578979
123	1.59298722715586	4.73699195074435	2.29563114596321	2.58501729615535	1.27181713627913	3.08540118284886	4.55172592527365	1	6.48755529432286	2.00876789972764	4.73338920991948	2.71920769790065	5.30809707332095	2.61513324370005	3.52932269835495	4.80203805748313	6.56387212977064	6.04048351865943	3.36088996686541	5.96627911146608	1.44144268026166	3.84048868285212	2.12648432955892	0.401663254200926	1.79939137612152	3.03169190480199	-1.43669565815366	3.82484692414662	14.3366906335194	-1.79589282598446	-12.8300898831525	4.4234504237496	-10.5770867559561	-5.06930910091091	4.49064822403563	2.98161060906889	0.243934352596213	0.232065312190669	2.06286060747999	2.21741287194198	-1.83323039114225	-2.53737510957419	-9.06024478726507	1.90675868386858	-7.12010453198288	3.2777358331213	1.44278445959764	0.492223978005461	7.19987071496586
124	4.91121417348068	3.63614627330682	2.46963313392871	1.85007214919703	4.32920902560617	3.54240964586494	6.33185388358355	5.23103311324759	4.41663150844409	3.38387838919221	2.52552764120948	4.30358480775023	3.61200467094379	4.17313625843437	1.43199660244989	5.49535740225418	1.53316383510541	3.01882024875127	3.60885897998642	4.91628494192066	3.09919061716716	3.74608555556003	3.80921863153612	7.65149369834484	0.0753600925412146	-2.96646236838119	-4.13499466193318	0.815606403679198	3.77394744648732	-3.23921948755502	-15.7750115991648	-0.191081011264797	-5.64623948460495	8.32977259804174	14.9371818332143	1.05844898484594	0.129334897557388	-1.52909246366316	2.39918323640175	5.70116514489067	11.9830132578915	3.71347737901615	0.452661020840256	1.03232867054361	-4.16639541808744	2.47265957157471	6.83419786027806	6.52645545317414	-0.716081497171565
125	3.90051810051354	1.95703336432915	3.17856509329377	3.68991528666105	3.03772144914955	1.82525822038614	2.45612857922258	4.12495854704775	5.69649472811223	1	1	1.23458425618221	1	3.94240038781518	1.6047116068678	4.30641190000643	5.46567908103568	4.23168546380202	5.91960557434687	2.61731599348547	4.82777660260494	3.17132405419173	1.78265273653926	5.76140620801006	1.09809615666712	-1.4616655808591	-2.23223585454674	0.963243503334462	0.222987371278648	2.6495847171559	-14.6298783875991	2.2753613297445	-5.87406688337095	7.30860000337111	14.6774265497479	3.0100279032268	6.13305036639274	0.794590022139669	2.64579426817228	4.49934726535806	10.8151274426724	4.12810894125301	-0.686932910969332	1.58626549103888	-8.95764280040756	-1.00200378478116	-4.46666885732428	1.29168506712672	13.1060855176859
126	2.93209042260409	1.2695121394384	5.49684634257301	2.32293961071772	5.76185568899156	5.29931848171222	1.32304000386864	5.60965167121138	2.79415657743707	1	2.82507759845234	1.63306975101435	2.9285123645597	5.74434302416723	3.95291197929827	6.03854793416793	5.24504747064555	2.79092918568307	2.62586754001739	2.61223897319013	2.41784279758208	4.74372122034663	1	3.2711403007338	-0.196888512914895	-2.88916298264829	-4.85026034278951	5.77902026496541	2.1359985511921	-1.39657687255115	-15.4451372809841	-0.642688101620291	-7.20374836150592	5.52718652984402	17.0953159658603	4.04744808551492	3.60505175756848	-0.672681882530765	3.62760290291845	3.75293178108547	14.7335321541179	1.43108366128049	-1.76158067523933	4.20032616634753	0.694821470941326	1.69273649427883	1.82392508886155	2.99476243649673	-1.44660097367692
127	1.81607509531523	1.5330059134062	1.070129430298	1.72550808598224	1.47174071307432	2.2636875074543	2.55486694675446	5.04828558277293	6.17591061888499	4.52734477795668	3.30544164882522	4.42449602069184	4.46763764064596	4.1368002771415	5.5698210037789	1.45880759380655	2.90152632680249	6.26276164520134	4.74064276594079	4.97219490085791	6.36177993408157	4.03448717704344	1.14617115889312	7.0963012740543	11.768708351372	3.04978927990001	4.57006156943086	4.32062358826723	-7.98167192526946	1.10975330090878	-8.00261123400016	3.20105013100639	1.12599575091497	-5.40283002382118	3.90734763428075	0.519800892005319	-4.02931926299184	-4.46845413272685	6.86534569787212	4.95860217009538	-5.17145314496571	-0.418963331089433	-1.55482813862092	11.1463964151127	-5.30979559772505	0.331841191426042	6.9264958599851	3.57879946440215	-12.7345644928081
128	4.70382831761688	3.38785365719217	1	2.44261397077924	4.52686248137796	5.54469434473397	6.53129935831515	5.27227411629698	1.79559085478156	2.2230109678922	3.72242121500363	1.71252651164268	3.59247430061756	5.27134199489212	1.58585844474298	6.22310045682927	4.52641245447207	1	5.29505949238479	2.43764090323917	3.10088965443659	2.19906727917534	1.21198557140044	8.50685283818936	-0.424215853960148	-4.07594286526712	-3.56201235904591	1.28998875741192	3.35539231446699	-4.5797850257852	-15.2677909930905	-0.321691427138337	-5.21034188794876	6.70489891100505	15.3981842071993	1.75310080700791	0.812290088605689	-2.61651627641372	3.63135380215608	6.93254492628198	10.9816929735094	4.50694527889602	0.425304189040401	0.685374564268778	-8.88134675198896	-0.602180343932347	3.17935449382958	4.97661445972167	-3.42659353042341
129	2.3832657486688	2.81167671639042	1.15701952395827	1.09433206194026	1.81308143081885	3.92652474695508	1	4.18839828410585	5.021033327191	1.16047335479932	2.76994756191087	6.35643396980309	3.42347210875987	4.93674232074634	4.48345075984643	5.75043379982757	4.9603998059179	4.78267313712749	1.96872001409188	6.51094740541858	4.71255904633203	5.0963452843537	1.35330390224575	5.24118654539399	-5.32846346050549	-4.03373779442145	-4.69809746130586	6.34859294118373	1.72547166273072	-3.24297825215004	-12.4768194848903	3.47297911491876	-8.48439702498541	6.7958348594255	12.4510659757934	3.36958691298098	2.39897340903582	-4.89774271188714	3.59212961355845	-1.91112857254143	6.88461072675775	0.32473470848148	-1.58948132539889	3.96093130567801	-12.763118934119	4.21538674406185	-5.8322013104428	3.32305099480941	2.09875397535899
130	1.77310619323424	1	2.78634417325935	1.16039541750141	5.77051109602387	6.42028575949438	2.89745403989155	4.9517259672398	3.28560687238955	2.03114456198667	1	6.52596603350092	5.30596717681594	3.18235716533075	3.25525857151169	1.14837288682457	5.0473305075273	5.53922286836486	4.03276825697158	4.64493696925054	5.97034200373818	5.08899193856177	4.21494699924427	7.02449601659358	-3.45446537960302	0.445365292520695	-0.294364880772221	2.69293476291791	3.82052543951369	-2.43319612057688	-10.5907411130927	1.61304860621084	-4.44465303246723	5.27321055388785	11.5156736901046	7.20602534429823	5.15263754996014	1.14318826324066	2.67242444445849	1.37907875646644	12.5819471759791	3.64814267887297	2.46900896102548	4.88310247823095	-10.6065999488963	5.97515757590366	5.55276470765997	5.89077263507603	11.2038493801739
131	3.81225034306451	3.63780748232299	1.45610010186849	3.34860403037747	3.47977141871164	4.44256602053492	1.97412670743038	3.74576874604135	2.24904553805714	2.64494549881704	1.39766046458947	5.4470386055354	2.21090159549369	4.10890822439867	1.22773956918803	6.3572618367021	5.76622708573699	5.98376671115287	4.72380190565975	5.5388681614175	4.71345909695233	5.09948869879131	2.4677040396347	9.02881630974084	2.81418584917665	-0.414001019360354	-1.28583700046964	3.18656944290512	-0.977567671352098	-3.72872924194382	-13.3253919089183	4.06343568255908	-4.38824130270188	6.87279802660907	15.9057543589635	-0.068954456806366	5.19380103501238	-6.34263375280473	1.79555196282517	1.2595685204843	14.3417982170316	0.37629433241634	3.64107289008174	4.89916481052967	-7.44762533765096	4.88357968110872	4.62087119068806	3.2878679419365	-2.87485157221317
132	1	3.24486113893918	2.02301932196446	2.26990421393857	2.80236300162437	3.67108255709954	3.21007339243467	1.82384236671126	1.49676517980942	1	1.90471703035157	3.2988763193824	5.73684407828279	4.12442193827099	1.84407333892966	6.23126373884798	3.22743000708939	5.39906712996748	6.48956294364895	3.93997438510157	4.84500326211091	4.06809183670381	1.30900448110803	3.82774896474213	9.6162849605487	1.90781383675408	4.70786261696363	6.68723791031243	-3.59988003344762	3.42241893044087	-7.49903817081458	2.1913407433487	-2.11255420189703	-5.04451514247283	7.56669022708398	-0.487145255818727	-5.33115951448681	-4.7187622269748	0.983524915556415	3.83913688900245	-5.5999385911484	-1.33273022563292	-2.66063791820414	2.08650559801699	-9.68183883523271	-0.0147170253068321	4.30516079115857	-0.666818753874698	-0.421529408923262
133	1.73188694347159	1.94796734791771	2.2941379173202	1.33408260883172	6.94053908216449	4.72337448165111	3.12649861039751	4.93126629839137	5.57248361565674	3.83349192875094	2.80000927440226	7	5.49228002190809	5.26812457278745	5.44278342682103	5.29858169643846	4.40678926976184	6.38482221547096	4.36413615984435	4.40043647091709	1.0994515094091	1.11849641733254	4.10045302174524	8.6297326203118	-4.64153080794882	-1.54166675236785	-3.33978123515207	1.32288639062202	4.14890441522233	-2.16717313824999	-12.3857501181019	2.76516930825184	-5.1228860746055	6.08649618530856	11.8598909417764	8.34720808394646	3.82698614793996	5.52844895476911	1.04514043211237	3.57098865173545	9.39370126217991	5.12026213812448	3.51993828349498	4.77913073089703	-10.6301281645766	2.26686972758818	5.9039734023089	0.59212347031679	8.0454756581941
134	3.56911167046024	1	1.55577600878551	1	6.3950179165999	7	1.62015465191197	3.63572749882591	3.69635163695989	2.46974535384291	2.49403957932414	1.56885957280231	5.26465985987201	6.26711864284546	4.34956241831276	2.27503569620469	4.39362300325764	6.66016113299554	3.3422845538219	6.96287070002418	1.15992258146655	2.17630440143945	3.89068033136209	7.08721605514497	-5.63810107650891	-0.680957525198445	-2.32223774577765	2.09624336914121	5.48710657737022	-4.65891661947518	-10.0260273206241	2.1656797639026	-4.32862172481915	8.9083870902602	10.6686831148158	4.30795991436875	0.945252077675269	0.656472510508222	2.44657433487484	1.47849959948507	11.8620105128892	1.57040775886476	0.951161862811163	2.59405487461477	-10.1119376728912	-3.73214047595356	7.65971002561679	-3.24859212839182	1.6870553035711
135	4.06981941271741	3.26327632071315	1.50632335329962	3.09585928380836	3.88303585412806	2.79046015507191	1.45047122514404	4.37849985507138	4.89152514022819	2.82709677456288	2.33778833705566	6.16024450882788	4.69388061101846	4.7977121862526	2.69401004377991	6.32220494549126	5.57054172558743	7	6.13379424796661	6.53100571898312	4.97704869738328	4.11865656195549	1	4.91007633635738	-0.402546829701688	-1.86731879745871	-4.25560752651523	0.220424818620263	4.21145029536186	-4.36187123023547	-15.7617629720473	-1.05311847070575	-7.94069215914857	6.06179022037805	14.9330570604918	2.49143107925746	1.15763746395628	-1.27640868902428	1.62662168211359	7.21285666113153	12.2945223018522	2.83719632290083	-0.033735416470995	1.23609514905124	-12.053722297937	-2.00328905018705	-5.14866933710972	1.99752025752624	0.180933553918115
136	3.129362768625	3.3892109314321	4.1593815929407	2.77356218655774	5.27656091654082	2.98758846805837	1.62506686064162	6.12773667851629	2.6424179254242	5.74302200598891	1.3946235408153	2.19538772660469	4.3124233206514	4.39194241386982	3.4601250689649	6.38733398958461	5.06393317268065	5.81679061915357	2.20051304832695	5.64504554021896	1.07713009144787	4.17189339711792	4.10575467956426	2.01416326724098	-2.05995586585847	-2.34879724291525	-2.54983592142636	3.03364620236735	2.63028411722981	-1.68200129149893	-14.0859285537499	3.17198632723154	-8.76464503632786	6.68291456196027	10.4157941622809	2.2618741148571	4.45333893172638	-1.67033697050708	4.47059201776051	1.9149710344107	11.229651260649	-1.36648702939218	0.586075689526032	4.96537624634975	-9.97347923434593	5.1214545205687	-1.12484325259625	4.9136404020337	-9.23657305949559
137	3.07125899985731	1.31832512181723	6.13238875934906	3.58416169310525	4.7742105870302	6.41296156649704	4.02450199209189	6.64590728109621	2.64145160390997	2.14802457969735	1.68017638931688	1.48275661724593	1.97679932267258	7	2.35065118288084	6.37393253668063	5.57276900777788	6.15870516803468	3.83459293343488	5.29569487742308	1.17747332733548	5.36326726910548	2.88822608744643	4.92451210287557	-2.67678375189713	-3.29993567229867	-4.82122435635417	3.25402458348953	6.08874805108434	-1.50826224540888	-14.7454711394343	-0.839209976793131	-4.1753745104755	5.8107663668227	16.728960092966	2.56587486349031	2.64972256776016	-2.69358423703005	2.50700021723764	4.22874844362056	15.6183676425761	2.87648166527653	-2.16517012994445	4.1003021808069	-0.460354914807119	0.662823067164871	4.1990162718698	3.58802757567224	-1.21441739782485
138	1	4.84526028093366	2.37281339601879	1	5.1555293047485	3.73697757391557	5.77964333429177	7	1.07032450831811	1.08649771214284	3.01863117595365	2.18326433476715	7	2.68219882810254	1.64118823490635	6.89318980352787	5.67485768026897	6.31776392762067	4.76386883446349	6.76616967233321	1.67993003316152	1.16995382216706	5.56343132240913	2.26027530823149	-1.46128564004647	-2.66446724183512	-3.51612298632716	3.63245579463885	3.0227712784942	-0.0896414742485661	-15.9027641164889	1.22099905635993	-5.833121945258	4.93062286116508	9.45450288903174	2.99553638438437	6.89217846624633	-2.00028151311038	4.175315966198	0.955471993411792	11.60299044589	-1.02506454841101	0.551750611751305	3.75321078082608	-7.15412668903093	5.50551452084216	-2.79199731573148	6.098501253287	-10.1772381493259
139	1	5.80559825081835	2.92546382592699	1	3.82035107178885	3.92813202179307	1	3.44987039635134	1.31067458316548	3.6089460546195	1	2.70940393367029	3.65233019261574	2.3997450456877	2.15024126868368	6.34697764613643	4.17398766726034	5.66038948065642	2.76284529045974	6.27650528088126	1.8868897625126	1.3457930610496	2.10965731096388	0.95067895245703	-2.17752303537226	-2.21046505931284	-2.9642287699158	3.06654780114198	2.75403164581724	-1.72097033628553	-15.3818181583564	1.93220824829458	-6.53068076576523	4.64372573771304	9.6066421987198	3.04590467041845	5.83056330177928	-0.920283067065846	4.51543181854846	1.00105862775207	11.7714593591887	-1.01663889237122	-0.81176042672032	3.13044295808062	-10.3218044529974	5.96454680137527	7.39363148631561	5.54427170039256	-3.93708574220834
140	1.85542672944946	4.13466479237687	1.67823408654276	5.20015535235984	4.53007667836681	4.92539069649556	2.65598693230133	4.82831153482781	5.07663432315504	2.92375982314886	2.80111706233757	6.21823081722671	4.45417764048798	3.97898129211937	5.00646726580375	6.36355120973841	6.36858926360854	6.93998685035228	5.22507234736136	5.78294500212602	3.11587334693507	1.4907758540994	2.61074590927723	0.790659215419953	1.71938198647669	4.85445456011325	-1.92154331216706	4.30471448167136	14.7814995437967	-3.03658191743455	-13.6231570274681	3.83711903465039	-12.2484706325565	-5.56072350482168	3.82631725246038	1.76877692504136	-0.920380451492472	0.426038526120248	2.18110218087246	3.18913498099021	-2.01847258098975	-2.2357618412207	-8.42286689939907	2.04006694068498	-9.03807699195107	3.88193742619376	-0.372697791263075	4.15100678582639	7.71873397136848
141	4.85754982144118	5.1472726412617	4.73583585278868	3.26969260241676	5.0222541323845	6.8935965002957	4.21627990219308	4.22740388673623	1	2.40321447229607	3.10861023567918	6.27645294080564	2.94755343303828	4.5927355279223	2.31262170619973	6.674535574358	6.15325193800614	7	3.48749293907685	1	4.25702335937961	5.85567277943737	1.27704202885478	6.50445639817436	-3.37914963401055	0.0351610434395202	-7.2989969459066	1.73449415200169	1.58404037807717	-4.85894235165671	-15.5885780895056	-2.78864056757951	-5.85304017643753	5.97214752385145	17.5230678749339	2.47343984655757	2.2531454359056	-2.85870379940875	2.70469565252208	6.41550472573528	12.6781782967039	3.52463918392121	-0.095720363191437	5.19956165728726	-8.20444901013727	2.64410769745234	0.90255829666157	1.55832952223797	-4.75681593738774
142	5.5255749939687	2.93011632147317	3.89353608506788	1.66898983703233	2.35895239882514	4.77996497142624	2.40794481275773	6.96738873708356	5.91289600986873	5.45842397838207	2.7295214627599	2.47669668018942	1	3.4154051340491	1.02331511990649	5.46235001951057	6.96700439241694	4.17122209073203	3.34657418075388	5.80005308110816	5.36740887118821	1.29456608979605	2.20909206657009	3.42630780468398	0.30335811528288	-1.49131989052152	-2.35966776310769	1.94470030081868	1.57931549896374	2.81710267242714	-15.6399544539106	0.464097365652192	-3.60026211823426	7.37236516127318	13.5979681090492	3.02806430069262	5.94160192164556	0.81068395435491	3.53405659894846	5.49497318585104	12.4975367676193	3.94406818176364	-1.13345420456516	1.31567502329153	-10.7397118353711	-3.41431691296182	3.63123323921824	0.674582409290672	11.7410246684684
143	1.22123238357158	2.88062998578052	1.67112432464348	1.80869325836001	4.15782828934914	5.5911639282656	2.14885745646421	4.39647943030703	6.10803518079954	3.30990255743083	2.70505990213124	5.84152940238864	5.34837285243001	3.79992023869439	4.76384463764055	4.28091072769131	4.78729601930972	4.07812061481729	2.8690150303194	5.69283368099517	3.18940681057332	1.50546311664496	3.28461354317463	3.93014721272462	-0.803203616957927	-0.497879132830503	-1.3768599760484	3.0837378837307	4.20397596415743	-1.74098733024082	-11.7296703260021	0.555335079088493	-4.49831140823251	3.7392901308723	11.1715093888149	5.62782958972586	2.69390749910901	4.12047564941023	2.91269634940094	0.569836913256376	10.0657993639653	2.63502685456731	4.71573256281243	7.43063411611557	-12.6836850662347	4.33557234650234	1.35737660695237	1.18671466404243	9.79323035662399
144	1.2279284539076	2.49583909304314	4.6916263648593	6.16573806606579	2.25064876292988	7	4.69808708958082	4.71465550352726	5.74748172118016	6.8075211838478	2.05094582537397	1.94072718139642	2.68239754275604	1.64523115644891	3.25347650359938	4.77439710493995	3.88537953490306	5.73791214904205	6.41357369628482	3.1077665637158	2.53600018647181	4.39494538130953	3.8311143475766	6.27301757568957	13.427058552671	3.94511165016262	3.76506940929531	7.94679625996481	-3.30031443813349	0.909281137491534	-9.88636444633585	6.19449633260473	-0.686867844336301	-8.31699664961101	3.50612937785096	-0.981606112995784	-3.26231447204495	-8.09139684712756	1.99556374114646	5.1283012503959	-6.50919199437733	0.352511272610071	-3.08637589090622	7.40063096032849	-5.15100176852845	-0.380824263852126	-3.03091128624181	3.00545442286445	2.56753503171099
145	2.3964026844334	3.20534263065308	3.22438894078804	1	2.24219114533357	5.23010806565903	1	2.63155890167222	7	5.09750911374728	1.88087610389352	1	2.02440624505259	3.20852189529529	5.83033649171632	2.38794469792391	6.13853896969841	5.24253553395634	3.54940874286455	4.21802822334218	5.53722290620961	6.72665609647306	3.72148728352415	6.08106521743306	2.30693016290842	-2.12005957714477	-2.27673697498845	3.12747453693069	4.65196369682378	-4.52460155234016	-14.4252420780483	4.74630443545374	-2.59594445828319	9.12843421481285	14.9966264673407	4.62075846741331	3.08285598185289	-3.41514784254498	0.9062054109963	1.43695148918953	12.6707049134054	-2.83583773480669	2.72261180834157	1.66067924312747	-6.0969654424394	-3.7892995913635	5.05407535706113	-0.846271412342066	-6.91121748738766
146	3.07266417710358	4.10671057237071	1.51648534032548	1.41107282194141	7	6.53380171887686	2.12253504733803	6.34842516252174	1.37177120726169	5.06779303376274	1.3019090891544	1.99138631075366	6.35681268442341	3.20041431376601	3.20435317432568	3.95950452325481	6.49350679603285	5.61775327587519	4.51022309612184	3.68509645566837	1.52189202298233	6.09648076132872	1.88041759961164	5.53849934101783	-1.09818123362627	-1.57558719806049	-4.17096570798004	5.7439315347353	-1.83333680453256	-3.31434888119186	-12.6197119383814	1.85986133562443	-9.02307064109084	3.02345488898325	12.7611028907433	4.7443830045644	6.39204860254538	-2.87854467575494	1.20044579426008	5.44091507379525	6.85684863840242	-4.809182825764	1.38675808673294	4.01748741097917	-9.5451085037806	-1.57600616015262	-1.74997539835848	3.46204196333838	8.46127366632012
147	4.0800640247397	1.94861877068746	2.59677616731002	3.72338409171424	3.38342059930657	6.18467540311928	1.9088125386007	6.99615069123218	1.8021019364438	1	1.75673849946093	1.66065675805367	4.89874282324449	5.04873483799805	2.1031338412732	6.98680136148684	5.89128992718052	5.87282001223587	7	5.5657150796314	2.3747418655747	1.88578409456684	3.71612880764437	4.70774946161571	12.5762075816976	4.63176088406331	3.05182854763906	5.46988350420676	-3.59132641589619	-0.369378473908603	-11.2873289756685	6.11564206016378	-0.0764475729202733	-8.20462388708466	3.81121442020893	-3.3080638700882	-2.80555989067249	-4.12986922289088	0.807666844639022	5.95588392765969	-3.59674889704597	1.55371581604918	-3.33846926163785	7.74890335201591	-9.82853030448436	4.20266495537498	-0.675089242387315	5.86199651380823	3.95006975607478
148	1.85184510271522	7	1.54871227475974	4.03675914903213	6.9564380042308	3.43560074637302	1.29915451892146	3.08307851618743	6.97323221905024	2.58625937728499	2.73756571194325	5.89147799190431	5.71107169748724	3.44356715641928	3.89685629662008	4.39176638466392	4.23391305817569	6.68151520361877	2.46493789738707	6.03533324059832	2.26488730796909	6.60150680244482	2.65968386613302	6.0709911624669	0.331128125471203	3.26905837255086	2.54868625392561	8.90554590331991	-0.948714569089988	-1.71442989923874	-11.0138937826324	4.02900776493191	2.56389010187566	-6.62958847683418	5.72034637651619	7.66143338008604	-6.47049060990673	-5.80257818389778	5.90782214668969	7.60650025700846	-3.39858480385786	-1.18240729041792	-13.6994965883963	3.69388106908099	-12.7048639469491	2.934758692988	6.33556505735952	-0.650162807369785	-9.47338044190273
149	2.25738652156089	3.88634220959243	1.41395761423969	1	7	6.51828913252835	4.15585486620227	6.09584470222967	1.54286283737236	3.96911324274262	2.811125922422	3.41147050840715	6.83399831157645	3.14476850533264	4.5451730622981	4.501011930521	6.56074696761452	6.71186185198306	4.90421919688474	6.14961485262668	2.04322079967615	5.65376708471647	2.41980376242371	6.09110260440772	-1.04664092376699	-1.89896204651235	-3.83682178970159	5.76868125321974	-0.666552509456631	-3.35778848138885	-12.4524437623746	2.17368118975353	-9.30983306900666	3.14849787299606	13.6940918207466	5.06256626757921	5.7458345268927	-2.7563581067191	0.556103529114324	5.91181348179136	6.77412794186696	-4.30364890667308	0.869005701164813	5.39850500563674	-10.3851312712939	-0.599577173914563	-1.49514512951511	3.08795313501928	8.5982739822391
150	6.49541231393442	1.54931019715806	3.68640536370689	3.30128693996843	4.6526052470767	2.79486619771255	3.50646404723623	3.4239577312977	5.50364858072074	4.05828925605825	3.42229801502566	3.90652984969939	2.89248967784452	4.81878936885236	4.04495839906371	3.90088892600306	5.62416457394988	6.22166422223383	5.38771179084132	5.46322411509079	5.78919644056462	1	1.18914745791493	4.21810094701691	0.871715304673411	-0.463555731290642	-2.12000703409224	1.01572971899552	1.24406429756209	1.55657962227494	-16.1640488790599	0.467115630697262	-6.71622179764816	7.90187786588909	12.0129018970871	1.79542120419534	7.49471939244066	0.112377571747074	2.32341491148731	4.82360356100318	10.6803702420586	2.20046218224453	-0.673661983626074	3.41944165694223	-4.31408916268342	5.08713366542509	-2.65834405093418	0.624732215748259	-12.1852871485953
151	1.68442099803328	2.3843015408901	4.3986789133505	5.83823230353951	2.16606322995858	7	2.76298863890099	6.81550370790865	5.48956937777569	6.57134085109388	1.91810646783705	1.86437997386442	2.44722174354528	1	2.48484131665923	6.52006171100532	5.40440665268403	6.20751918276096	7	6.51674057620177	1.03288458353247	5.12470617362526	3.63861832241686	7.09871303764035	13.7758169159515	3.13930147719548	4.33352542779016	9.13876830054632	-3.52080697616833	-0.068044816174106	-10.3685083453701	6.69867724703855	0.21200829559625	-8.50345354941507	3.45324211022414	-0.306254012179433	-3.9031242562914	-8.74320658966737	1.07684728996605	5.8158649960338	-5.58883987981023	0.135298102635695	-3.03840676887676	8.30469856130978	-5.07637046330313	-0.40716228785761	-2.23401134178273	-1.62161216502316	1.27728018191123
152	5.39482278743247	1.8690558906172	2.41036803983052	3.12710053607307	4.18421441136111	2.94669111697066	1.30858866870675	3.64297242980148	2.65296658542082	1	1	1.00922748405181	1.0791861148794	3.09985259333369	1	4.78664558421345	5.83616453783424	4.10607738426691	5.2814881073299	4.11835947036737	4.92052020013811	1.83549419764219	1.39546123708448	6.25667754489969	1.12534144620576	-1.13129690607095	-1.71624805934339	1.50373890056393	1.11298753917887	2.9976027572792	-14.1225078308434	1.96865742335194	-5.26211545244824	6.97487821742328	14.1843940777517	3.10069362648603	7.91054435382478	0.0352482898899276	2.78015160198812	4.56158160261849	10.9760720005625	3.95292783696392	-1.08315972878344	1.17396496690055	-9.16942497360736	3.37594178604707	-3.24195707422731	1.51287602665	12.205237292327
153	1	4.73461414637309	1	1.88161147805918	4.42460035360243	4.97853616938966	1	6.89895382203453	2.97750851153909	3.07250992889632	3.89997581042887	3.03926588375769	6.72397865680349	4.57208258311546	5.50774971779615	6.58742638105261	6.28335004912934	4.72574313334564	4.34926570552224	1.22285380355536	2.3683855567229	6.036241613748	5.73912431522012	1.44868375049589	-2.41073455276695	-2.0271663319012	-2.07359986439417	3.11333249536588	3.11608136517736	-0.519872346758393	-15.8073967157749	1.0913323784366	-7.25496105072486	4.40501566129887	9.41613082410875	2.66723817614579	6.17340504123062	-1.82088811987674	3.53768586044693	0.730572976521883	12.36148379683	-0.797624013556941	-0.634996675906608	3.98324540417532	-8.31413742103509	4.88281883946227	7.01481400741375	0.187302671454607	-3.73166259883055
154	5.73830638063232	3.60929409959045	2.35984808082083	5.69433139515079	7	2.3257470278181	3.70709093107632	1.91384139580024	5.47252224733344	3.09120968530914	2.77555394365561	3.25361042975222	1.43434680461263	4.7236504445579	4.28673787570309	6.07705433337532	7	4.20153658151012	2.59152568412718	3.45395546313046	2.09109294007968	1	3.01479943999606	5.22240453907453	-2.04067597327963	-1.31666636273142	-0.631719403061588	-0.696236676387412	1.74668244001545	0.256601029082984	-17.2162463005682	0.177740025609813	-6.51303700446559	9.37484412696415	11.5916267623385	2.85988948587424	5.03010055654446	1.54077457334917	1.112743608046	2.59450120945412	13.3715840764188	1.587470602898	-0.833692177942333	1.10141068407302	-0.108789733675934	4.54243824483663	3.65355981468392	5.86633462770307	0.436393246039629
155	4.40308178558489	1.6178291244185	4.39098746080872	3.22946698756468	4.39487645941892	1.25917157683045	2.09309787909293	6.8183597501172	1.87546535520868	1.69458034420287	3.81668344961748	2.5445623910245	2.96724066109988	7	1.73114960555867	2.16539245240838	7	7	5.13839298415887	5.38108067770276	3.94472615702842	3.0761972485937	4.66769312310719	2.34660658743977	1.60206894476527	0.170682269345967	-3.34916947154662	0.263487268948384	2.75698032462184	2.1803987331191	-13.9820055702666	2.33307679413621	-5.8476798848089	7.01539283281746	12.3344519935879	4.40012423490518	5.5223059586613	-0.793501131085024	3.21267460107081	5.42365783648372	10.5604058527524	1.99209970843027	-1.63066227824831	5.04305695227385	-6.6993131722628	3.11400226572985	-7.53892004908808	0.602565475064072	-5.17501281037525
156	2.80234788756039	3.69990452920206	1.20782435562631	1	7	4.06369573136654	3.68858608188419	4.35287724442625	2.57662562048264	4.94770355127771	3.83573667645703	1.4576174536259	6.3037114296739	4.25247180434475	3.34735025449358	4.42031546121395	6.24004390155844	3.15231748583509	4.80377426757981	5.83280810748466	1.14129885922993	5.46634290560155	1	6.21223220311785	-2.20846502665979	-1.8197554457413	-3.57126988100593	6.62159153023638	-0.177598659394693	-4.02432157908762	-11.6545148507612	2.3566892990324	-9.6456196996604	2.48596104604654	14.3979761321969	5.46843379349796	4.18886841261042	-2.23814149431788	-0.16293451138318	3.33028703554946	6.289290101747	-3.39004535043886	-0.453246789205154	4.74788596640445	-12.4707668456897	2.5124723776753	-1.61061402661785	-0.743050755823955	11.3136818115396
157	5.86005550276837	1	1.25102111029336	7	6.86020681368454	4.89460574362644	4.27271388918835	3.23291782557331	7	1	2.00865969365185	3.71853516156644	4.55348149397364	5.04154889005764	1.83054182551234	7	6.93290500903419	2.67448694542884	5.27463497224196	7	3.86618434858862	2.9155210004545	2.67203891443292	4.77768232823752	-1.87821920078319	-1.14555449900707	-1.44357871025138	1.34750693211384	0.765600590251304	0.393636124608784	-15.6917380884841	-1.84577748683025	-4.7268373666451	10.1939736219216	12.3641850021557	4.69126961898051	5.05186118761669	-1.14172594305417	0.775987701270111	3.39495843935653	9.65383603458369	2.21848633375433	-1.48773064940087	2.97308218025449	10.4083924630565	3.10180080426597	1.53204229044091	-0.287205188722944	0.191213550788073
158	1	5.95715414622913	2.17699616091195	3.29995886323263	4.66876546252867	3.50360554008513	2.35136932101382	4.23439814527843	1.30615963876608	1	1.13686352020915	2.49051408369753	3.20863666565241	6.60896871637784	2.22181506946614	6.01155155151341	6.28248921147132	7	7	6.33984421606288	3.66229816680998	2.61905181922212	4.23546060844854	-0.863331331244108	-0.967627296064873	-2.1060119594771	-6.64126505067924	5.32902706039803	3.98022055763388	-3.77555558113765	-17.4641301939682	2.50555073993765	-7.13715368269148	5.73605785597539	13.528199248842	2.03239745986439	1.36105672248342	-3.22711187042037	5.10814219459492	2.33917644276673	7.74281030199602	-0.0971745932836264	3.54252958110493	3.81270670399619	17.5947009441018	2.88837867005792	4.896929704592	-0.403590955258855	7.01927576733125
159	1.43207364817614	2.38049624109524	1.73728335214579	1.78357335439593	4.32482654704172	4.01307405485843	1.71531123097609	4.90208904240369	6.10655150238038	3.17484996746017	2.4200065806384	6.2630116703543	6.45122885008929	4.15516177262168	5.26742209281948	4.58479251587536	5.67166147156068	4.62302615429628	2.83067247280149	6.23902050945771	3.42044677873129	1.27761112418888	3.05624659491229	3.7964060571794	-0.738832380762431	-0.628859066695942	-1.3746858775408	2.84106789284465	2.85543784674861	-2.3285357413438	-11.4568214834712	0.50129389932481	-4.90656402289883	3.1425516638977	11.2458621868712	5.73152249520927	3.66902955721923	3.99667044841627	2.64864406498081	0.362405245251373	11.7642447350678	3.4418322872453	3.39351084727833	6.49007764601935	-11.8021037637791	4.9635337284129	1.2311983764864	0.856770166453013	10.1965480125834
160	2.4564298759639	3.13492703115264	3.42147971153592	1.72720889120981	1.91358248440832	4.64413585289127	7	3.43042287366265	2.73658751203077	3.84195652390276	3.07468535790116	1.71079382631396	6.60900995891763	2.38846533307297	4.09941687747579	6.81027666175151	4.84997538150164	6.21424464347158	2.44794560753571	3.90861083410694	1.50568268036368	1.65387935790596	2.10700773120003	5.90673941436331	8.74363665020744	3.47900811699017	6.96809786071229	7.36606529429609	-4.9141083435281	2.46827365216757	-7.93721727695376	1.43205719252686	-0.00384062526225887	-8.29144160293332	7.85089163470103	0.525792068407781	-6.13523680185388	-5.12331567800167	3.03430980429527	3.82705513465897	-6.17170408075611	-0.318746699982966	-5.61584463342809	5.67950064924111	-9.72680641161491	-0.770703610266964	-8.85280854090258	5.69396696921468	-9.75464277800582
161	2.5448295162803	2.23332908024888	1.68164634483058	1.82020541951978	2.40200155137461	3.63108730537086	2.18174779112085	4.99429536884902	1	1	2.64115719870741	6.03043711656089	1.52290295862243	7	1.91911784734962	6.09656053157444	4.47874480699441	4.73812670918174	2.3691886882541	5.11968052976596	5.03667845671013	5.32619149203057	1.44130449753719	6.63415793428944	-5.38333230338339	-3.13571063575943	-3.78581146765335	5.85547055462101	0.966408257641934	-2.45794269969474	-13.1379181382136	2.69508699104502	-8.03231547022867	6.58507843475216	14.135977942291	4.47303764646007	1.8390904734551	-4.62548666503736	3.960793540893	-2.68485333619174	7.58901501132542	-0.0904437203727847	-1.40304245888841	4.25240061276998	-11.8574234773629	-2.26975560815897	2.9356273078178	0.361800884253518	-4.20816784287769
162	1.54428559323578	2.82947366578431	1.83769518364822	3.52599332200679	1.48365841708737	4.60029113749883	3.65848331300587	2.98206506588528	4.73341390279853	5.82517933103657	3.6998125842897	2.28770870971477	3.6260931198779	5.90563775338067	5.00912221811235	4.27459796575881	6.58095538879326	4.66307308675317	2.85142680373034	2.31733118955566	1.54314815461471	3.25356574533808	4.96584779882713	-0.269411680776727	2.24733724575789	3.13100899718987	-1.2545177315867	7.86900101604547	14.5787942595133	-1.75813715786121	-12.6781327425252	5.10829519353355	-9.22599641898675	-5.29316270646451	5.79189944203014	1.37888689328205	-2.45737809737266	-1.47665937846808	2.30452875386697	3.00147795960604	-1.49288553173829	-2.86302726065862	-10.8300506909059	1.21772301978861	3.7126873731048	0.0266045805072603	0.352200857320729	4.29481376935047	-3.8008748824846
163	5.13903150448441	6.23017903955017	2.41060254429731	1.02114630156766	3.7870389373741	6.90471922804396	1.3596448850573	4.70940890871125	1	1.2519157896005	4.11567271743405	5.99787105109	1	5.42294334739161	1.22635890480402	4.7431418945381	3.6503977211305	2.24477568019109	3.72202397281002	2.3867591164924	4.3989045194347	1.26668327912971	1.35066088190634	2.42756799185592	10.8405866415356	-4.77687271785156	1.57743564678605	1.87859026304368	-0.141054380331324	3.37054996904066	-7.65184240408408	4.96153938239374	-2.74320334807685	-2.76882212104174	-2.534655084931	0.754116817378152	-1.53521335050814	-5.94486610253731	5.42870658913001	6.85711418239606	-9.96852443399886	-10.7433396989203	-10.689516647245	6.33706768761567	-0.171182013749212	4.47891497015567	-3.1783678959415	2.20350042880239	-12.3499882684406
164	5.72623065225129	5.84448279138249	3.55326123877447	1.36048071259897	4.67305385811249	5.82689671685297	4.17401263410566	5.16842907242401	1	4.27048321369096	2.31466621411898	2.19247385810892	3.2956783838175	6.95188224350382	3.23014285600515	6.43879537031889	2.01477784065354	1.20123281388955	5.54979367683159	1	1.28697404050157	5.92904574508834	3.15591105593753	3.37229683087385	8.38060338272859	-4.40176394062605	1.10911334846651	2.07357383944505	1.25801522230441	3.22809344789124	-6.85583194073468	4.11259950651806	-5.15780049564359	-3.18190190293376	-3.25539618325115	1.06020389557407	-0.749574172577735	-5.04021541152036	7.40964857713182	5.58403513460479	-9.68738103706091	-10.6219826671107	-8.77946877211276	5.71160245061102	-1.15441121220393	-0.381645911712853	-3.51213015754696	2.97596930220223	-12.1715094542196
165	2.44333325731875	5.46445084740925	3.39628320665747	4.73335758492977	3.02848973873148	4.08046106113704	2.15209408816723	3.4391384570826	3.85145294635513	4.86002044400497	2.7524885255907	1.98052806156607	6.15446171804181	2.81136843948188	3.08886114598361	7	7	5.06153711415674	4.49980503104183	1.0002251907084	1.44488972269094	1.87229028489095	4.5728707122207	-0.989266520619559	2.90204184327013	3.01140800976622	-0.747519452410124	8.3960513167085	14.6943897500695	-2.51246708956729	-12.3440120552177	3.99495211716504	-10.6041587962193	-4.71868578062877	6.27302602931962	-0.0528021464189035	-0.326228953653853	0.912488696544728	1.57397421102287	3.92262826613441	-1.16970716994665	-1.31457694100323	-11.5953401267117	-0.0795699650309793	1.98108512324382	-0.0391185863604632	1.25860125708736	3.35952801887386	-5.80423058828411
166	2.20686948464525	3.79490410481377	5.35046916959155	5.64637011322836	5.71297520386509	6.77538247295481	3.65401484951193	5.62381501380906	1.70762229099862	6.30031888511538	3.0189353346766	4.31940701055358	2.75071899495131	4.02501906060612	3.22228647555927	6.28981728428884	5.4861996755949	1	3.96084718719851	1.45817392117502	4.80581445541221	2.22117442259977	1.56995590562456	3.43639944896078	10.500848786493	0.981474654415467	1.08533051120006	3.78567477255895	-3.46775903727814	-3.14412428663577	-10.3414564349096	-0.388398873148718	-3.1838617463396	-5.03757994617209	9.9357831686036	3.12885713065644	-4.91847861228283	-9.02540582238736	5.47690618032377	5.18152714206031	-1.33001727799929	-3.67044544199144	-13.2372906569309	4.74549262189285	-0.51945152270984	3.9482530264395	6.91651193813333	6.51926720044831	-4.18725861783959
167	1.82788350998243	4.37648210441154	3.57628702081383	1.5846504189523	2.81799924895736	4.70584621622443	1	3.41049930643164	7	5.18072020316142	1.66967641035187	1	1.69650273724723	3.24559969996044	5.5606968889455	5.72286063144804	4.39020700975681	5.58213193159853	4.21759067729972	4.25972352689911	4.51484418543876	6.91898003476182	4.26836050774629	6.85002413683812	2.28471143588449	-1.29804976728924	-3.47871648170517	3.26531133610751	4.28827362699146	-4.2397208400908	-14.964574163986	4.83144089792485	-3.1152522831732	9.26255973808854	14.6218345397948	6.06846533660155	3.46643498483118	-4.07973568625807	0.440428917079958	1.42892132276765	10.3231832266218	-1.94111874033341	2.42392453635143	1.5135056845138	-9.74198760081434	-4.51434367260886	2.978606983883	-0.721957205347172	-5.76665035283916
168	1.6689907267229	6.0505397914565	2.66660321132748	2.6538356331625	5.2505022362659	3.90945085345412	2.42353076769389	3.45346794732053	1.54089789378875	2.40127103223417	1.69767829206259	2.8326488412869	2.30231163618614	6.56272437915954	3.54313166452939	4.72573527538687	6.00617818737956	7	6.43619123434689	6.10582574220745	3.43450087509089	2.54664286853095	5.17018602481142	-1.40924521462729	-0.789761034629314	-1.96650889706017	-6.15572160903944	5.36702461192734	5.57509337594047	-3.39417395360173	-16.8338358798288	3.01129471798614	-7.03820722580405	4.9453568821725	13.4766173752819	2.29255369880497	0.19069093740333	-1.94877125580867	6.86372053774466	2.29970024320539	8.71123759400617	0.836383275270739	3.02391323341335	3.55626539552609	16.7012280407402	3.52527861215541	4.29439889603023	-1.43993654599117	-9.2905224539496
169	1	3.74111959438521	5.94037146801897	4.60242660136	5.60704928139449	6.69572930236498	3.11065286554017	3.61787304599294	2.46560150777	3.83755840739735	3.99980257288207	1.97585582852449	1.15858634231226	5.64229351494673	4.97202295691015	7	4.77083736046091	1	3.37029063805115	1	1.90957327278407	1.71080090008046	2.8510125166726	4.54240550994518	11.2900519929921	1.49840139950298	2.15933832632424	2.85302221327143	-4.23355145533383	-2.53449796707252	-8.39595136693872	0.600111750865089	-3.1802194572219	-5.99323701149271	10.0488734890541	2.09924691577407	-6.79169155952674	-10.3809529267709	3.84667247512898	6.078915726629	-1.04492604956571	-4.08884905434975	-12.5167961961069	5.96638027599302	1.89251896746157	-1.73140358231382	7.45083406006614	4.87727887310985	-3.89682251219371
170	2.34932938886862	5.28041014646121	2.30163674766378	1	4.38043972712347	5.53278094813764	2.71785520723354	2.21361982053848	5.16180827506182	1.57116913716425	1	4.71964267421069	4.50787891769416	4.51675772285692	3.21800303415889	1.86649669296725	5.39247860141284	5.7606958758606	5.05669187202449	5.12569388503678	5.87250934386846	6.76540191620394	1.52371945856894	4.91438323734655	-4.05187531258094	1.0085836635141	-1.33205680871214	8.36657485239229	14.6862985170559	-3.30967547224545	-11.5716639036538	3.98105872736896	-6.38223039322535	-4.53873401480467	5.48056048733582	1.40067384097872	0.858566453079951	-0.598646472554219	0.331521889565324	-0.895808832046793	-3.39410713512018	-2.274961601964	-6.10677227873259	4.87727073099466	-0.528438673084157	-3.7942703076078	-5.36922395237906	-0.211071874518494	-13.6368454802054
171	1.77933520336968	5.22340410292385	3.43385542706865	1	4.36987367083177	3.86083743781222	6.86222797843284	6.0534510736236	2.66023348863373	5.15457530808201	2.77460852836166	1.70624773098027	1	4.63086058212299	2.76677734410685	5.38317538476909	5.06903706591581	7	2.50579943252429	6.11611526907063	1	7	1	3.71840396209296	-3.23419849828051	-2.58974555555297	-3.00778955052168	1.98260924982804	2.13802360756432	0.569313673664345	-14.7183915228946	1.74758571794828	-7.39244571894979	4.21982778012969	9.26894671635607	3.09242195741332	5.39211911090855	1.82445025588085	5.1336963528689	0.946165237047549	10.9570188241101	-1.92103707939062	0.411549403477417	3.87064249728772	-9.9512349483242	2.20726093386465	-1.98812828619175	6.09196827017941	-10.5132342128182
172	2.90699591373691	6.93559411462606	1.51557433899808	4.46558415711778	7	2.76724977173079	4.48918181066639	1	7	5.10270143736313	1.53018826566179	2.5731205709931	3.96333366181946	1.96284294995349	2.42609613050089	5.57852024637408	5.01612576119483	6.8036683173372	4.83365956557193	6.46484117941391	3.26204270845231	6.29763574907458	4.70429381734983	5.55230879819955	2.52211404930733	4.10631338923774	2.40252319661432	8.50886978753067	-1.34391300575463	-2.36949480772994	-11.7736935327352	3.04828601854292	2.66833495681202	-6.94573025281837	7.43841627692377	8.26169791339995	-5.63733846134701	-6.63558982238661	6.40607314871413	9.23082606676624	-2.55591600971021	-0.693751855177131	-14.0142650299317	7.76524731444924	-9.89474745025556	2.10429053908912	1.59259797680098	-1.45031823688615	7.29065138384136
173	3.70676977726373	2.41004011887411	3.56975120408003	4.40201210970187	2.50153972386663	6.49753745177303	1.45442294745753	5.12371532797866	1.66503085500014	1.60577749325801	2.08194591329733	1.55537458687981	3.78643927863424	5.30509882994388	2.6545146614556	6.49979405936788	3.76157000713879	6.90523013238583	4.67285245744579	5.51687052363623	1.78325774384736	4.37247358256106	4.92091045040801	4.4329664226757	13.0252794582091	3.55869155138701	4.29407793623368	6.8525986208396	-3.47317498192847	0.571626826837623	-11.7838302592782	5.47414058567628	-1.03393982772003	-8.15000238052549	4.09806395820656	-2.53836990881278	-3.44935303126948	-3.53430231166861	0.594254627045723	6.00358524961716	-4.41005544376312	1.52623687323083	-3.31450087547881	9.55920147481071	-2.96562770148576	3.63486796601726	-3.44595571643328	0.635014478206272	3.76374593913709
174	2.77377254223407	1.97008332176265	2.31264475224263	2.65686831097592	3.00360438146113	3.13727115332186	2.83965119115886	3.98761201515649	5.61156639268158	4.58223616010273	1	2.82215490138942	5.08633762050066	2.54724297213563	2.56820620691609	4.76329886688359	4.171157663052	6.80098290108557	7	4.69469366139166	1.78493479284554	3.51716693581156	1.36439389301433	6.11799890077051	11.8485356031294	2.97507467683262	1.62932084613383	5.52698934330853	-5.38185254900982	0.669162870513059	-11.3757536220862	4.95805954742985	-0.564681460094545	-9.42507757446691	3.40771355962688	-2.17479342391883	-3.79901418659994	-4.22541554458971	0.917632189839993	4.95015156925359	-2.21179137111446	2.17966344907223	-3.49814307850169	3.54959406674657	-1.86545899629595	7.50560483098081	4.69414312408078	-0.814359515014269	-0.736409534588232
175	1.98823891556984	7	2.31822140659771	4.89864389597048	6.70532846861953	3.51387499684767	2.88126509925613	2.6448650996605	3.1841301784682	2.07516710672316	2.73535658080175	2.2612347152094	4.97253662896442	3.08540728605302	4.89734814995048	4.84515375055334	6.2917942213087	6.78754624830018	4.86078013690347	5.45196725888353	3.89827151071847	6.35810586497424	3.77202919240036	6.33807597702231	2.19784927976369	4.13867890733288	2.99430434131201	9.03028367058508	-0.448105188048033	-2.95001149704641	-10.6347842543635	2.81304003308537	2.45559829464806	-7.58652398013522	7.47792237359375	7.12268645983753	-5.70787979147532	-6.29545484240228	6.04473142475178	9.72799685833039	-1.85927775117904	-0.727294931059183	-13.1300094588688	-0.0530615206543623	-9.9716474129332	3.86174718563156	1.55343078804398	-0.815389987136605	6.91095428416265
176	2.51989297837782	3.69062801221891	2.983416232663	1	4.61786336890525	4.69381247941443	6.37938089929213	6.4148184252777	5.2171492731777	4.39245192025273	3.41224267297008	1.83726914336129	4.19252829834765	4.74554614764783	2.92531199613412	7	5.93818059138855	5.70622820710839	6.96425425245811	6.43673205690957	2.5256430099458	3.13174890900765	3.40318938002032	1.42512742179958	-2.97981178036156	-1.47777376439924	-2.13522209047249	4.29965126276576	1.51335197308239	-0.941815148500702	-15.1880805539675	0.580886225893048	-8.17056727547227	4.60555656820025	10.0294105252706	2.99724379317895	5.11076496970236	-3.11469149487954	4.29094954653259	1.69889159175941	11.5274381083957	-1.31633806422161	-1.18850735337253	1.01668129809564	-8.04831120060734	5.68891635686147	-2.67664866496874	3.06795082388339	5.27999611409875
177	1.86637224299277	3.09914398576128	1.86995317650834	4.29019803955685	2.5348267738652	4.96009802205522	1.56640431061449	3.75031898377758	2.2656397432299	5.38296564737589	4.3261903489244	3.12195792608029	4.60411509243788	6.30497205125183	4.09691415285896	5.18435812071045	6.6677813230629	5.15562969161524	4.75600329638222	2.2356523782643	1	3.24088082300089	5.09976331308872	1.00408696612328	2.55441414790046	2.83079512835591	-1.96900553770915	6.80352350739997	14.8107611519979	-1.91116403433018	-13.455612127279	5.19702571836516	-9.58456780929905	-5.29282848241636	5.31447083568198	0.517599237678846	-3.32624934922214	-0.530742170826493	2.34131199779078	2.77349414282568	-1.09799017725311	-1.96778272909833	-10.9892240347254	1.90844420086941	3.17480035223364	0.907797796389137	1.36992092686289	3.86557498751067	-5.36233761514579
178	4.03496617546941	1	2.26159120700689	1.04560693755255	4.93839871673034	5.24851671607831	2.26770997283989	4.92661242509875	3.80807031851964	4.4976143806504	3.14398986178961	1.10035667943735	4.60195708810348	5.44566318691879	1.55488302240187	3.19892433110159	6.13917409774054	2.90064422742554	4.60433605714279	6.60579506746494	1.96547955507404	5.77837141340307	2.69386613544401	7.39385864606508	-3.29501027167739	-1.27453054318167	-1.50313730040384	-1.13374308671112	4.43001912888364	-5.96248734444653	-10.9811547988243	0.353047564936592	-3.75575730278971	5.3797560543742	10.1197638914259	7.17034159575609	4.361383686179	2.10366943066415	1.8141043294734	3.62971150360063	10.5971103796462	2.96602193400279	-0.344396868395853	6.34859228110604	-11.8349727862257	1.14481288575957	3.1525613568832	-1.96722586467703	9.84082294053061
179	1.76425797042251	1.51592662377476	5.1021335946094	6.53001204186234	2.6751076113963	3.21434618503654	1.99661980612469	3.4620080224396	6.39522993468387	5.63037104120238	1.29216518731954	2.35896259028915	3.33312999556675	3.24907081508714	2.07352142833988	5.18482312913126	5.07248365592524	5.9173490238949	6.76394082945109	6.10938633041069	1.96814666936199	4.14260898257441	2.6092186663725	6.62369273611099	13.5544785594035	2.48797200220152	4.93612718838859	8.1652776422018	-3.06547622468369	0.665605027774876	-10.4545617862026	5.17092085332185	-0.619366316423727	-8.84327871260597	3.8309276997714	-0.800109595522869	-3.00645562067283	-8.28237279785039	1.70891122895756	5.91303611390237	-6.21010903648255	1.1721442267404	-3.44908981422393	6.95699885573167	-5.10674499187657	2.77316590392612	-3.33143606617466	-1.20645617007904	1.23396394176208
180	6.43316853994783	7	2.34249668158273	5.01522346116681	2.53392707376506	1.94771126477478	1.06571892104788	3.03918272389965	4.64499450765804	2.12277002211556	5.12794756337096	1.68456670274363	3.90176644549306	6.03514882076961	2.86545182059967	5.6735126652328	3.9908510613958	5.55617397412776	4.00677966647592	1.58487344348151	3.31421074821369	3.6374538694813	4.49934722719302	2.24155038677814	5.77680082692518	-10.9300374229376	-4.10541160987932	8.38623947068126	-1.79401473719386	2.71884536588048	-10.4168512414947	7.1312816815638	-6.02224891530692	-1.44085797447693	-2.8961761231244	1.51983674513239	-3.33874964578958	-4.27327048288478	5.38398829817086	6.79150650398563	-2.89061613234436	-4.96106272430497	-8.84332041596979	3.47842732673673	-9.25784091799517	4.5260470722767	7.28418389191992	-2.63421286442082	6.12629168855742
181	1.09924515106377	7	1.73098377084542	5.02865831539122	6.4937766534926	3.12778181353958	2.46908858068726	1.12079717024634	6.54171759153406	5.76094439429692	2.37386115803884	3.33343441738267	6.60684427980706	2.35238701462225	4.46944652744852	6.38501669900288	3.39660252480462	6.41504655074888	4.89665693736393	5.47150096533358	3.24139177439962	1	5.53690281452553	6.02427499867275	2.57389023029301	3.33330907874751	3.12553038709187	8.42508173718343	-0.864085393459526	-2.51111813183611	-11.5123363291081	3.0682181197494	3.29758688982843	-6.7286342316112	7.97225809167456	5.93727823557238	-6.45138281608792	-5.68701807152416	6.70158266808203	9.15666052210642	-2.3344996882201	-0.367432760044249	-13.1200975573883	7.73128009715094	-11.8988380034624	2.3495689084979	5.55468153744392	-1.16881555696448	6.12177361336511
182	4.4408098049446	1.81673239897755	1.04727464617773	1	6.83460898509868	4.42141410746237	1.37831500959887	3.39354311207131	7	6.26565961090529	5.38277202597546	3.62623011407627	3.62186571467992	5.74943116350769	3.113061280726	7	5.54661311904421	7	5.45544130654803	1.7409833236163	3.78565580730308	5.09629857184734	5.30415226011132	7.08061672889141	-5.66901467195529	-1.54898878066559	-1.49180306107537	-0.0165226048723207	4.28463053613851	-4.14920504953092	-10.8743833179983	3.53984162290608	-4.63915149312625	4.63795484784134	9.77720638142594	5.47361563352054	4.66044646954543	2.71025210021551	3.09075961735332	2.3169743674402	10.7749006009928	5.55051949970542	-0.240849379224604	1.93228072934312	-1.09103381614536	1.44169042714419	-4.80913704526905	3.998575406224	-10.9063937194091
183	3.40871478682761	1.8919460381692	2.37041019215504	1.11715350796781	2.49963397574327	2.29919312229615	2.53031307765446	6.5268658622662	1.33067145248405	4.729664300032	3.86684342911066	2.56184615130234	7	7	5.55640896758604	6.93692754971745	6.82102081516414	6.4571767558947	2.96442120690932	4.7309350384065	4.74927813045693	1.26289824579016	1	4.1262666633954	9.4467763711659	1.85923335094206	4.37841483674081	8.27163384898952	-3.62505919370054	1.50245195430737	-6.76248762853867	-0.0708159336703341	-1.46658485791158	-4.93526115906602	5.667465014062	0.856794477968289	-5.84522253649611	-6.2342346571438	3.24005303019401	2.14621629060277	-5.61344117092443	-0.37948872828955	-2.49703024972306	1.68969305960538	-7.21957733533469	5.27713243504717	1.68002887516338	-0.849187145895804	7.86766416351464
184	5.44359303396119	1.60116521451928	1.94549589609368	5.5406564442751	7	4.40624760019092	2.85120447240124	4.21957735996807	4.18782930119404	1	3.87449907387986	4.50378019029117	5.24184733355163	4.74013376966736	1.43355067560212	7	5.99641973841955	5.13000826517235	5.61888912323284	7	4.20164673425275	4.58213709627781	1.94604669178816	3.80996033926661	-3.54255413842943	-1.57492507014943	-1.9852445711495	1.21022166191115	1.94285086686455	-0.2221494302643	-16.1167327465619	-2.36716989590249	-3.68393096147909	10.2274598513405	12.8579714707835	4.62233219174474	4.61286111836165	-0.586353604757707	0.374195277878216	3.54071295682548	10.5833582981981	2.40496164785817	-1.72648911972785	1.24475631484555	-8.10658627255862	3.36428762228789	1.67381564520336	1.62667523921603	1.49689520037695
185	4.49882964279702	4.14796612282145	1.40047881739312	2.74813291091676	3.62489956223671	5.19926169472296	3.79281879717396	6.2006324433844	3.05108588564147	3.52108205564077	3.06505260698291	1.50248687024367	4.96336518116897	6.24327181642116	3.81708108152601	6.73471086127175	6.27395529938993	6.58819159267302	5.40397474865481	2.51925619931987	3.87730815780425	1.80853006998222	3.34441905063022	8.94717797171402	-0.627366504030398	-4.20670122189641	-4.62741373769126	1.73643249314077	2.67884434540603	-4.29386440826174	-14.327205559489	-1.44242636899285	-3.94336028789182	6.92686802836897	14.606974794632	1.98557484589927	1.62020227772489	-1.97593187208923	4.14905183157412	6.35776188974811	10.8575552425957	4.53710244391491	0.88639114881591	3.90891256910292	-9.22003454822245	-1.3176448889021	2.46668457574388	1.61227747871887	-2.87551130074158
186	5.82634184791148	3.57350527315554	3.15365506599093	5.69067142860396	6.10657513016547	2.19671555273281	3.56736010573636	1.94236043624226	3.35676151534363	2.48416190916811	2.27839987345884	3.30364085992466	3.95605642340663	5.71252284844456	4.72341220807491	5.08804246790465	5.97414353192379	4.68035997075985	2.14110739570962	5.24969424860367	5.96108395466052	1.09446921511607	3.07358807161481	4.36939701578513	-1.9704556179345	-0.640073461293772	-0.262754138255861	0.0764059116500062	2.64501350991276	0.540524993365813	-15.913849348965	0.309298222551743	-8.05228622577805	7.9238170354551	11.9392221980526	2.25530179458157	4.86452459765975	0.364957595880581	1.62580156378011	2.3895403027522	12.2632740519918	0.964287919839315	-1.56142055899675	1.51280054862428	-1.33946087525454	5.01362509708124	3.71999584212187	4.37599375987863	-4.47190435001048
187	3.91892720623181	2.07489570788322	3.64233776699439	3.66657973014473	3.29535731161126	5.57140315266317	1.43803222201073	5.74036672260887	3.05812031971398	1.15333576769316	2.28764273077228	1.95762677455409	3.87111108925429	6.92161054017736	1.47161643871057	5.81983926790068	4.74882093153563	6.12850304646167	4.33654770667431	3.23770147253901	1.70986946223298	1.6984864204711	4.68026941543528	5.47142452522092	12.5450335145343	4.51687888728758	3.24823802903674	6.39716277542361	-3.20633136228743	0.513007061855656	-10.9574022331338	6.1447772682406	-1.03111000657277	-8.6946018848287	3.79270216716708	-2.65798157322523	-3.42074736655835	-3.40224579300778	1.31758525971916	6.90635087224651	-3.32025532192185	2.33078304198972	-3.34091707323362	8.77371585094016	-1.87042189836423	3.88024065589309	-3.23128792800731	5.72460939713146	3.53999231690075
188	7	6.90820961905415	1.05653331382946	4.53309062386489	1.29913072266004	3.01282409061222	7	2.0012935234375	5.15486913885452	1.4788399021092	1	1.64309650869742	3.04192452406719	5.83665695739891	2.86062802863589	7	5.49949448387369	6.06818163829129	4.64609837318053	2.43071802028857	3.98384597331226	2.73989262407608	3.98335231133767	2.3607214582627	6.34755605792952	-10.4609268947666	-3.69056500551534	8.86758975884648	-1.13535843866338	1.90535638312137	-10.1275059690687	6.39708567479926	-6.02219123935237	-2.18751151382489	-3.88392378649765	0.818043267611728	-2.7595390358504	-4.23134364486566	5.30908729129749	6.10503475196075	-2.9572262922173	-5.67907834134048	-8.61589923727333	2.19666149031183	-5.41251583459537	4.77283722651583	0.275441322099497	-2.72343969169393	6.33271895784056
[truncated: 74 more columns]
