# Supplementary material for: How Are Mate Preferences Linked with Actual Mate Selection? Tests of Mate Preference Integration Algorithms Using Computer Simulations and Actual Mating Couples
Source: PLoS One. 2016 Jun 8;11(6):e0156078. doi: 10.1371/journal.pone.0156078 (PMC4898694; doi:10.1371/journal.pone.0156078)
Supplement: S3 Data — Long-term couple and agent-based model data analyzed in Study 4. (ZIP) [file pone.0156078.s003.zip › S11/Euclidean Model Data/Euclidean Couple Population 11192015 0040.csv]

	trait1	trait2	trait3	trait4	trait5	trait6	trait7	trait8	trait9	trait10	trait11	trait12	trait13	trait14	trait15	trait16	trait17	trait18	trait19	trait20	trait21	trait22	trait23	preference1	preference2	preference3	preference4	preference5	preference6	preference7	preference8	preference9	preference10	preference11	preference12	preference13	preference14	preference15	preference16	preference17	preference18	preference19	preference20	preference21	preference22	preference23	preference24	preference25	preference26
1	1.2986100728917	6.83555945371081	4.93679506977546	5.56868054859853	3.66828058806968	6.08929980432385	4.00098666988615	6.23935824904783	4.98945816770768	1	1.7730484312603	3.93735094631536	6.91336763075673	7	5.89237271699045	1.92334779528615	4.01936611534829	2.26153732582909	3.49418684166383	1.11524362510944	1.60690521849134	1	7	3.08648040473813	-5.59476623172897	11.3128413580255	15.9405688740401	1.54105581328006	-6.053094303707	5.73812121360517	-6.87546977957463	1.72975447900227	-4.87108331438814	0.106343445447097	0.559415115667692	5.82703582610538	-6.25925634033085	-5.00271216657916	-2.17214713526443	1.48491976599033	3.55144519920627	-5.36493051182594	3.65321499585989	4.32873190698026	-1.30489758410915	-8.3800936181714	6.18416684870462	0.974564751732895	-1.62467296056419
2	1	6.31211368308955	5.1151326017334	2.22939796403114	5.49088336919336	6.14473522899176	4.67873047374665	1	3.11611995773783	1.24164575296068	3.77240962359227	1.47051432931573	3.51367876192644	6.37254499825994	5.24000199080882	4.67762306814883	4.91285687388812	2.64643163322125	3.55709874751848	1.05486188096902	1.97151222922917	3.96807900092017	1.31320999878093	5.17588155705793	-1.38833279670617	0.337855562898752	7.42240260069874	9.92879857728532	-9.08412136101479	5.55320370445675	3.29062058693719	1.99963617834328	-10.3181223652554	5.91395823192516	5.30749777467967	4.28874901296488	-11.5404840285345	-2.60001558121112	0.175126100865155	8.35384352653725	4.02350829762278	-14.8695729794736	10.2662902061819	7.53507089567277	-0.622608030799693	-3.91129486694908	0.415206664953256	3.52557661027584	2.87619547824605
3	1.37194182195149	5.25047023133006	4.28860560113201	6.26410251315818	2.28108251761701	6.74915986079454	4.16352563575751	4.20672607689928	5.05064101156332	1.01925351699176	1.53645876522408	2.92997186883929	7	6.9496757919065	7	1.22420182107472	3.82673310315375	4.03706972655587	1.53680798664939	2.61017938306753	3.02279531752363	1	7	3.94743522794681	-4.4758097296	11.4635126269686	16.3760354733744	1.60864871800835	-4.53662783178806	5.61073942043613	-7.06335202928161	0.444154613532055	-3.40176426497504	0.857540311882703	-0.0756403830115773	4.69983863048875	-3.4228171277761	-4.80414074761086	-2.10912049987915	0.913636609341927	2.84806785907674	-4.62000655368178	3.47651879791765	6.53105763341191	-2.29872275232217	-10.6316872598438	6.26126274859897	0.0277184750287321	-1.60735570892559
4	2.00074761459821	5.14501477387989	4.40583026487263	1.94898305292252	4.82801020797428	5.11853276808032	5.75834365341378	1.69791390459896	1	1.91615367673432	4.97212698692918	3.2559983128863	2.30063222971579	7	6.42293910175869	3.50755389157831	6.73780518655082	2.07070727070347	4.16952137011235	1.23022978111099	2.85664859281997	3.66941090267473	3.25057700763697	6.82062065214922	0.316784797268753	0.305540305768655	7.56432670509415	8.67858290638558	-6.86978928229285	4.16558298542756	2.08000608094113	5.28145068111972	-9.58676316549324	4.34285731890626	6.4104955895698	4.13837501171928	-11.3268488984224	-2.59242030859133	0.391176859100754	5.72046158621356	6.24403136551094	-14.3106342400366	10.7962655599801	7.1908501398533	0.859188886854916	-2.13779867937016	-2.83897366122377	4.84304817945032	-1.44261729813865
5	6.19294763210954	6.11984905492892	4.67832802820109	1.51263956861576	4.51669905877321	7	3.65500737859186	2.26325892710007	5.3770994585464	2.44334302169233	1.96911294250488	4.32765780898786	1.99121704859594	6.44693334339609	6.82462180244928	1	6.8257458656895	2.31059760060166	5.30249592368645	1.8150880039251	3.53997683953458	3.20980366515241	4.58613037603818	4.72380563686581	-8.24393283723863	-3.58657918207986	8.5521785820406	2.33739233755325	-8.68000820564433	4.67337656945717	-3.37166672182954	3.54706149781214	-12.5923280864992	3.95663714689675	-2.66153824687527	1.48954241963518	-14.3300889086743	6.65199882764316	9.82241879550857	7.67478709766167	3.17118190557874	-1.18295056241826	4.91802890292302	5.51117981169568	-1.53012060780279	2.93568066635155	-5.28660678489359	5.58022613848809	-0.295745578179439
6	1.39921274850701	5.54944029006825	4.85043886613825	1	5.14516707882777	4.16474579156252	3.79432441125023	1.43388896004507	2.47252919185715	1.60729981037144	5.0965737288025	4.47247563074514	2.19409879590038	6.57291466911795	6.32149692266081	3.53934990006207	6.47457101564619	3.62044494450024	2.55144594588792	1.53371185817305	3.482797578244	2.07407897477693	1.96668884073249	6.96979637366412	-1.35943574750019	-0.181357012959613	6.19254833723976	9.25234831879119	-7.40706767258325	4.21507625566294	1.65113803430626	4.79087743479073	-8.97723110515741	4.79322790993447	6.45956363092139	4.68327727324647	-11.0428870607082	-1.92159252394636	0.841782780617227	5.5396532314311	4.8261218207933	-14.5626524049991	11.0041584991379	5.53825249370069	0.528747332664402	-1.49224172628753	0.256618510181833	5.02971795091445	-1.56843806561441
7	2.73840286123393	3.0058629859597	5.50323020334191	3.72921976279439	1.89875956829923	5.99247848761933	6.29445246622992	1.98699545982097	2.37998798282518	5.25800858952073	1.4239199843241	3.84494755822497	2.06112383063288	5.03006973866438	5.41604535364129	4.68910771329197	4.94363006859127	2.60870540630442	2.62703326107833	6.69667564350132	5.65337611944549	1.03561360228538	6.09704313726433	5.07706091458754	1.9671331140761	2.55437913367284	9.5613372866514	3.04735175145275	-4.56976593257905	2.9474954495038	-1.45066587279632	3.1973624439923	-9.17521022994927	5.8216230242273	2.93792603438058	4.02166889847287	-10.2141690442909	-4.01984666108568	1.49641524013048	7.67978990841419	7.19785535577016	-10.8474907518527	5.90905497159474	7.34783053601075	4.44111948164107	-8.56142760469916	-3.69244495843524	4.61479736297474	-2.1088106601658
8	2.11523944259744	5.23066865680998	4.02474735271322	6.54307763824255	3.56729928537986	6.75359967181693	7	6.44522793934625	5.36014898161009	1.15290205475062	2.30378972731659	5.04295269202974	1.53594367911834	6.43361857085934	6.37032194308551	6.83996418566036	3.79471773027053	1	2.96442235992687	3.66895715273814	1	5.7794299604295	3.40566882902535	0.986188881864706	-5.66367426164112	10.1790815675064	15.0152915119084	2.42089945404817	-7.32932542999193	9.51893433621175	-7.42720869501525	0.752878177031193	-6.26116743725255	0.734338708021783	4.07222961273347	5.96123294696284	-4.32242702469896	-7.29232953299533	-3.58768476851937	2.13357659280821	1.7358002698604	-7.48409046885742	4.73549288016181	3.58736273826889	3.40114227612508	-10.2187608117985	-2.36913136530914	2.88344325133702	0.466385106803149
9	4.78828985145883	5.96703119309396	4.37752374881229	4.25568347591787	5.41366188948134	7	5.74709250361562	3.82927812203166	3.98021962904231	1.58701070026638	1.53982133761296	5.17368555466685	2.30547116464819	5.45870338242459	6.51746361036731	4.73411404379322	5.65564786851131	3.31769986541594	2.81451204332278	6.62026337497214	4.23359551068607	4.82645479850269	1.44708358832896	3.69752557237934	-7.5349637641716	-3.12231534351883	9.08823199683423	2.17165240552862	-8.21984751347884	1.87180258637194	-2.88271498533304	3.98698781717719	-12.3564141751746	3.52267006492702	-2.14019950052621	2.54053634810913	-13.1885034306272	6.62473219409662	9.36339347982628	7.48642977934205	4.71755608133784	-1.04697889172048	3.02467097168155	8.05291961746308	1.52810982116325	1.75255105718379	-11.5492368604438	5.19780293048277	2.19917843739486
10	2.8648973288951	2.64412501964793	5.9531806994923	4.24522040444621	1	5.69145515757594	6.91907966571875	4.56020560180777	4.92491479161294	1	1.22292056251236	4.04378578583266	2.91107672608278	4.59988079702512	5.24322394437739	4.26778128473555	5.28442346583948	3.3029929531431	4.70963703947011	6.54240115503415	6.0164317233921	2.22243568406948	5.44789382523143	5.73114218016574	2.21965218329238	3.07820506668473	9.15937819760992	4.34705688490671	-5.4153063605162	3.17439567423378	-1.1172174877353	3.37019294205422	-8.01079072316752	6.3628883160373	4.14468325396011	3.63090527182191	-9.9941387021959	-4.56767741459363	-0.219639229978417	5.53565368876278	7.44997514333461	-11.6827076310911	7.37634663617057	6.47074813225344	6.77845223153037	1.13553029725344	-4.37911331524208	6.4041143320875	1.33670217845805
11	1	1.97647616836213	4.13695775433554	4.33752198280861	2.80137962736121	7	1.76592340746818	2.50926869725753	6.24598564840288	2.21511733031014	1.40349163970538	6.66332283639706	6.20391311454964	7	2.87835215207405	3.89121918076347	4.94485940367926	4.75375095613529	1.60048866167629	1.08874740330138	5.88039014045223	2.56339097199588	5.93518261115427	2.1486850111127	-6.40287049971009	13.6396887248883	13.9749908831788	3.29730841658764	-5.90422029627014	7.7147568787136	-3.16842061802157	0.978409752573795	-12.419008035223	2.19653354217019	3.92586827146018	3.51005339091176	0.885318826880692	-5.63388768918925	-0.631214397536758	3.56078633060207	3.54408253425309	-10.7854709472584	7.21959428175086	4.03370314146914	-1.18639598639539	-4.10552063948311	4.71026178245602	0.472819571993089	-2.6575790335634
12	2.07383054604676	5.31445083260229	2.83377671452534	1.02097124771518	3.77319065429751	7	3.98635809848262	1.53106380792581	3.2634424715993	5.25694799663439	2.36625422376981	3.36222603540005	1.03371624959731	6.21702466068725	5.26727473932373	5.88253670176882	3.35637698443533	2.30946936457564	2.04000284837143	2.28298434967198	4.45454720357733	1.87680717920964	3.11895347566897	4.6662153533284	1.96741849997564	3.16780227696425	8.19306619346736	4.21653450346514	-7.12555952437169	3.08301944241617	-3.04137201889733	3.56368882858057	-5.67436710557646	4.24480430015957	4.60302591120456	4.70117484946774	-9.06885548541773	-6.03888542939044	2.31854520921505	6.32561998500536	6.55265161110932	-10.5936984088014	6.89235518847354	6.03639165290682	3.91695254626745	-7.73632347227484	7.24652711264881	4.47265178689699	4.150580578329
13	1.78124486891555	6.76231960460688	1.06903778292263	5.25853089630083	3.47289004600362	7	1.54388820598796	4.6099387900736	5.71295964163705	1	4.54202928334507	1.8756746248445	4.4938587067598	6.50480457113496	4.31367387709276	1	1.97808280679871	3.93920136930567	6.2970956730406	2.64675039311359	1.70867361347313	1.41915286970322	3.38949935148431	1.76185975636788	-5.57763367277029	5.54302337595969	12.9483965606945	5.24295961592271	-7.48778057031961	9.26597737330475	-3.27230373489055	2.70947541018124	-9.75599965888766	2.20621519470705	2.86549847804287	4.95481125452718	-1.09189527100571	-3.29626816463507	1.3912403495677	0.382251006544493	1.77745963583882	-5.29129572556121	6.75929414907258	3.21440858860148	4.90417840185992	-8.39106989689081	-7.68627864717503	-0.587042629633872	-0.491049160546698
14	3.54704990805053	6.38426858061061	1	6.84653404068881	3.96883807856279	5.3168884802075	3.4293915939737	4.79154975148056	4.88019784265157	3.38449607719877	5.0020812293197	1.74602815592346	4.11714329873232	3.80472030196931	4.27369572413945	1.68536458869851	4.60367805014422	4.74093770652201	7	2.48688265638691	2.21581033440055	1.64624510711126	3.04747516675791	1.38217119138217	-5.43653778470411	4.93312355327563	13.3161453995792	4.56198577266462	-7.57850667625369	9.46395865342518	-2.59238701382627	1.75674113733922	-9.69356935992502	1.44238937081442	3.33876982263436	4.94098515717228	-1.61010511406563	-3.56645399701082	0.440122796949807	0.479111493731327	1.65562410851278	-5.16373522212209	6.53031700634342	2.13105740123342	3.39145611751754	-7.86554427845073	-7.62196987006876	-0.402152876720162	-1.68350175667063
15	1.31605576180856	6.54924397134405	5.40209652800243	4.89397670135447	3.9176362777097	6.28454949010213	3.26026190261767	5.59434253918296	4.98623892466014	1	1	2.77755360298334	7	4.45878274168856	7	1.21453570461936	3.58321445935624	3.90212199029896	2.21671685407453	1	1.09650142126785	1	6.66505212237114	2.56063018630995	-5.63652332385032	11.5113332756526	15.4460452819171	0.157152379432631	-4.7275986027585	5.40936565822471	-6.20313446350234	1.36572835371481	-4.47433379145208	0.032318924129713	0.513614286626148	5.60577314987581	-5.02745334266185	-6.40022436064577	-3.16516119906542	1.94551473778495	3.49397865845518	-5.35891075058387	3.71442395383244	4.63784096299473	-2.01628710124784	-9.11922353627292	4.97945004484444	1.27147791434205	-4.58116559255325
16	2.94801006917795	1.49549261150989	2.83769027815137	3.54163773884099	6.86390632607096	4.48272603539183	2.13491898666789	3.03826137724931	4.28719513287649	1	3.22797631955296	5.164339694554	1	6.09649857598086	7	5.63779193967334	5.97502714502637	3.09246517126759	4.21768224075964	3.31451612532527	3.51564577251949	1	2.57560601659394	-0.726437031453518	-17.1530602233592	1.86541844791891	6.86785094668114	2.98785469069288	-5.5378978905016	1.53032312979272	-8.67899781670572	4.01566884578885	-13.9752946485943	1.7111925934786	2.67804067573208	2.14068105124027	-6.56197573850992	8.25858960050618	10.186446513932	3.61946597482072	4.53550952559802	-4.57645976853788	4.81219301175296	9.09649188272459	4.56379943756347	-7.87400905611038	-6.36736623204801	3.77214454533339	3.48446421899559
17	1	4.06326185619839	3.91822492935787	5.19121343553236	3.51910365752163	6.59835693669889	1.40346867512723	6.54760507481864	5.04977794780331	1.92327520744829	3.32099540207788	4.36667939180695	3.34852010521328	6.3395708846577	6.83800635402296	1.35305973190167	2.3233393781603	3.04168498736912	4.69034460993977	5.38197783488263	1.39929473677357	4.36088382110588	4.16871171305795	-1.77174922300066	-7.32702027692025	5.40497674292567	14.4192977867064	1.19410895551097	-2.77197859483568	5.31327317413732	0.362663700748387	5.51296399617321	-8.09327029642741	5.90969579913443	-4.33482698686814	1.34836974014725	1.08844305605887	-6.29896099159758	1.29346830051425	2.71793051791996	2.71484094551166	-4.44246125482939	6.25488937452564	6.84880342888435	4.13141212150937	-9.6898086601662	3.71025953477255	6.06754767876475	-2.67619407680174
18	1.73254047261398	5.83901761959244	3.4534916387328	1.78306071780608	6.80657165602422	5.81432970264838	1.61724587522028	4.55589974174472	6.39203840788698	1.59240941816495	1.24460571959848	7	5.24639923752315	6.47599920582279	7	1	4.67414072690195	1	2.58174313703746	1.12940319230108	2.83424963079283	4.9666208836953	6.39658818677616	4.68509591705922	3.1168561565108	2.75253562922853	9.69203672996819	2.44926896714137	-0.0842014500520623	4.52687090329962	-1.31000173883183	5.3856558543515	-9.41951880324871	3.09953864169899	4.59233838897174	4.81888629834286	-8.67973583486271	-6.38818571668815	2.20649840914172	8.03982309451191	1.96707716000799	-7.05810667835264	7.64417525063879	4.02375508141573	4.4268404298394	-0.198801449704823	-2.3092875931801	5.65631063110483	2.550549252957
19	1.56448936299364	1.27339774645461	3.8091678379184	3.80562260255947	5.03026431597131	2.83355153493244	5.48858933479396	4.40926571654463	4.35930908726514	3.25132083214071	2.44459012005849	3.02649715387151	1.68594574734466	7	1.49999180100666	7	6.80182447810928	2.1237246380959	3.79037962935217	2.57769504516638	3.079567302065	1	1.49281396254218	1.25220898448302	-17.4958893390256	2.68151917842784	6.24221404220684	4.39135940016898	-4.74082845124394	0.795336083166898	-7.18555980382009	4.50018925205253	-12.6847948224149	3.2884553023202	1.38256574489364	0.565422081338774	-5.42960276462114	7.84249109989151	9.48027145241062	3.77890358681186	4.00820943473047	-5.3921942986032	1.50599953112919	8.51779219469157	5.18087823040667	-11.3375334666536	-5.42972102636003	3.25061955369658	2.44294524299581
20	1.31889115808248	2.49997049163687	4.50006321956463	1	3.89908794442178	7	3.23754048501713	2.4202342462369	5.31763016623375	3.34521996701584	2.9576149662874	6.4054462646028	1.92749335786865	4.96569945226352	6.86948689411681	3.46184269375276	6.34696186883396	1.62815558339009	4.74301801740578	1.24212128875937	4.32482034342713	4.92419689525231	2.70940964416301	3.74392250317673	5.44844835101304	1.04479439879876	9.618967711006	4.22703716975039	-2.44889286912955	6.31338198595902	-0.598005320571187	5.25843738498567	-10.1309657168388	4.44531234819562	4.59359715402883	1.9639556367858	-10.2762513998739	-7.29369851798784	1.0301335068546	8.64716949708284	4.35570133208641	-8.37918085904123	8.89615930791232	8.80936268798516	0.472513660135824	3.81303607136855	-5.92410521661252	4.01899289924124	-0.631393457214876
21	6.21220791759619	5.96666169833047	5.05046396483979	2.69364894422762	4.70556706275409	7	6.30001730060054	3.36123322828334	6.03312625083373	3.24505460029858	2.95469762673679	7	1.36907169589841	7	6.56584637669233	2.88218714922248	6.94221234285192	3.19607296832438	3.46199239761516	2.06695665308144	5.32499186136015	3.03240507545973	4.02628261632715	4.76168971365335	-7.96710347881585	-4.00182083621545	8.22814250433927	1.62435300973944	-8.30452721805207	3.89536605620254	-4.16542072254222	4.27362173826276	-12.9418809011554	5.00820707123781	-2.22757129887079	1.44351766218629	-13.3319774773063	6.25733209027783	10.0463850850356	7.69036500155779	2.81617044359808	-2.19575987913381	4.95735176658521	4.11572013770864	-1.13734854630044	2.95258314715449	-4.92679845911532	5.80794307363825	-1.18868398096613
22	3.64683820368953	3.65580227891092	4.73087642743853	3.7047361380498	4.82243770506926	6.03520702347126	4.49076002909447	3.33143014170888	6.2323916349761	1.64097638189578	3.75071258018525	7	4.49839798905485	6.27385813734406	5.15436519989723	2.75173722055797	7	1	4.94271296346245	6.25174261784887	4.32420031115781	3.68437688744534	5.65247597330179	3.92761657733656	-12.8271877996262	-2.23282294758573	9.62089984782948	1.21143342003863	-6.61330568300409	-2.71324862957176	-0.999287190599404	6.12665009434952	-14.7498998389383	2.47489950507704	-2.27813601521245	1.73755558800331	-11.6862475717081	1.83119791540744	10.3627488292027	5.49617031606254	-0.889006497519459	-7.52823440857058	0.573194987919266	4.98295904187178	4.17438732339105	-7.60737454031944	-7.02982467208763	8.96145082217432	-0.689819360148709
23	6.15415832706446	6.77482544432799	5.85510566323853	3.14102036633574	4.56150397463248	4.43618323944676	1	2.56796808876547	4.1164754687238	2.38241800753314	2.81008409218991	4.87077622685984	1	6.55564334471828	6.32820682281692	1.79005813798064	4.53305829784926	3.84835004798341	4.21129664828346	1.80375897981499	6.41421768396809	1.88088369389228	3.82102443999324	2.8834637360644	-7.81404449129098	-0.88015513022281	8.87418733261953	0.632390097985947	-5.11246054975539	4.01016051547923	-5.12873476831592	4.98090532721105	-14.1553206688326	3.1882465191617	-0.270403739283713	3.32551257619036	-12.0508236719685	3.47286916504294	8.1951668389584	7.13497075066161	0.386411639677438	-2.25391745531044	1.9849399524814	7.23737687457053	5.62756226061011	-11.0052872518095	4.46359456749871	3.18676764635346	3.47660978707318
24	6.39707866400933	6.16313342114248	4.00446111486018	3.27478076263524	2.52394857607012	5.36258440960338	1	3.57804424030049	4.959430036882	1.96248468769956	1.73829289272075	6.03966321350302	6.20788385306004	7	3.43265244688287	4.13437402992067	6.74191723014581	1	5.3030201345662	1.86301669476781	4.38127478238635	1.65729194341962	3.66945782795739	4.12275320630364	-7.52718100937077	-2.51698270314644	10.4112324557333	1.3234209869918	-4.59883599669605	4.69107876731898	-4.01145056172275	5.64008452099575	-14.1683919629261	4.21870942226434	-0.885204012328806	4.76779170564746	-12.9759383123197	2.4849558322397	7.90993917835757	8.63582370968453	1.78910903501749	-1.89346125484617	1.84996236166015	6.8831388544375	-0.218153175515311	-11.0063532272902	-6.02610913992956	3.29666691256701	-2.72357931191355
25	3.45991076727283	1.20960183899339	6.11346570462203	5.04290348634345	5.6606596711754	7	2.45746457414887	3.26415486992312	1.55108080970294	2.42589514009875	3.74649361722	6.19137604749695	5.02334974874777	4.62262106457394	1	4.89227800429162	7	3.91476961395152	2.9838770437718	3.09669935821418	1.14380332029304	3.45131344782129	4.50803906186161	1.35159719214517	-12.7670686871728	-3.47080361601723	8.98588203324472	0.831193219196115	-5.27479278386412	-2.01961257288479	-1.27396745602054	5.94665222682154	-14.4021535209301	2.43706755022485	-0.474778113923452	2.61050391077313	-11.4188013831915	1.33463377475351	10.3396024504499	4.74778734189058	-0.180821729898368	-7.58942082620632	-0.501106312355408	9.87132231577776	4.15799530487415	5.12697062772705	4.42655691267793	5.84331975224871	2.92120300234932
26	3.70963896128469	5.81391400169014	5.39835373158357	6.36000871727264	3.55360432488255	6.93089466893844	2.68292126849158	1	1.14685845948085	2.6217081739488	4.81821436967097	4.26355122807162	5.08719301212376	6.19980960611199	6.08900496124311	2.55663697274456	6.32771914635021	3.78334193513489	5.08010825047923	1.39139331022776	6.14210500874301	1.27182700336241	4.37069566203902	1.49089406929889	-4.55954455386482	8.2569709338839	14.2490802609734	2.98661370466993	-5.73352925801029	7.59613960026139	-7.05451272651245	0.719903916490864	-6.4948386141112	1.02780053088383	3.56518724639585	5.68915931294573	-2.00149947223424	-6.08418374796125	-2.019030992188	3.85384363486867	1.8370030283106	-5.70196172476355	7.23829294569332	5.53124027742959	6.90472944621481	-6.83886971729321	-5.63320552973304	5.83972513809103	-4.0483417393699
27	2.70693952856084	5.96161528883483	1	6.48252147032043	3.77255228507335	4.91178598752242	1	3.8401213015956	4.83680741220926	3.86072134648296	4.43401772394186	1.24559826831104	3.69453482416311	3.0074558711492	4.34305292678897	2.05652552388502	1.87795455117588	4.84971759849764	5.56516438164285	3.35757006568631	2.48908283717156	1.47640473320309	3.92176516656187	1.96800089397527	-5.45263898605569	6.26360679712338	13.7428941102529	3.46662800962057	-7.16169913949383	9.26678621133289	-2.41991622652361	2.66053938517237	-10.29808922459	1.64000068266153	2.05649421443226	4.53362266914952	-2.13789370671403	-4.65382800977138	0.335934313965698	0.406548693665426	2.32775789220404	-5.06785458910001	7.02029461660176	3.32966950181407	4.99147085188386	-8.22993998272201	-7.17213307435654	6.46303331687848	-0.465973255085509
28	2.15347378744703	2.55339384234748	5.14879856127955	3.61739957096673	1.50212860789134	6.46840111550068	7	4.93001365972212	2.37223416283587	4.68244747643151	1.60167522274585	4.14761532257803	2.29187822297896	6.7755727622727	2.6253210486072	5.40759521833975	4.44272758218628	4.3348734593502	4.28860005880048	6.7417118820743	5.71826435640965	4.64422743615166	4.15085493227066	4.78131043979678	1.6798831668939	4.2053579641512	9.56582275802684	3.23470841642318	-4.88700279125177	3.46997024305409	-1.78490815962868	3.14426653705345	-8.20338661775212	5.54341642484164	2.71877935164829	4.50291043012137	-11.1840906791405	-4.4743562796473	1.77117809198786	7.24917155324341	7.88801370314258	-11.425518511721	6.14540772636779	6.34853904090641	6.13459621709533	-8.55042537641238	-4.02115159838913	5.20779418281556	-0.632813712865545
29	1.47796777011043	5.28195125495176	4.46748601453886	5.3758063195397	2.22351219727336	6.64784734841245	4.41516969253416	6.26468265033784	3.71355695217917	2.24468093659501	4.08021358447908	2.92866602639048	4.53858661765533	6.67654911833569	7	2.7100612572673	3.86471024938268	5.5720366830246	2.2304782877031	1.91981448443175	1.34699480847501	2.2671719060083	6.57366538214967	2.98110924058976	-4.16510465954993	11.7568026104146	14.6369580584209	0.703935231949857	-3.31071229765468	5.79884884394665	-6.83569045597086	0.646011528134744	-3.23623923066387	-0.0484375753362879	0.136121940183522	3.82625168260442	-3.80411100753322	-5.49654356201184	-2.3620322799744	1.02637848887799	2.91349176614214	-4.14755921322905	2.39157643922427	4.39838009729555	-2.12435769835453	-9.90897522914972	6.5014259501445	0.408023278406579	-2.56851157008273
30	1.12506614199886	5.66100229766038	4.16773483581472	2.023306629677	5.44977840831621	7	4.11725928869049	5.83581354140712	7	1.08172599446065	1.71707243822305	6.7460194477294	2.33903112105257	5.83706166439158	1.06615888253588	5.19173593388852	4.89822760418429	2.0487513417497	4.41690080929722	2.00857334559405	5.72797804611791	1	5.19348288903159	4.78438267638276	4.38764048104917	1.77238710376003	10.9174559243933	3.19680728235895	-0.796867591488022	4.72546709717696	-2.34623086842458	5.19431449137416	-8.80409916438144	4.46816894113388	4.39549230984223	4.36320601551518	-9.08101908945171	-7.19561755772186	4.08262221730251	7.45927499094632	1.95503842964303	-8.69556985994952	8.18925755518519	7.94329207274384	-2.51893107955894	1.94886708459539	-5.64428720343719	6.21023076955524	2.50869197487047
31	2.21114268570097	4.60283707984048	2.28612312161976	5.5665976175474	6.72344388538366	3.99817856569518	2.53304668801396	1	2.3784131689967	1.8913193406235	2.40177549535941	4.39474346980851	2.04840860854579	5.9790373876752	4.55197906999338	6.76188647523802	3.4086631075125	1.46413125171535	5.12553365864171	6.78502007907555	2.96192567505652	3.02038824711633	1.85830891642486	3.49785169105619	-12.0869435564703	-2.71820932402127	8.79567224447739	-1.54999821164912	-3.02953494333058	-1.04504055526454	-0.787627804169312	5.59002639373504	-14.3794027484562	4.26596416351011	-1.38040434460447	-0.475972525501065	-8.44308829848582	-0.0705362290088087	9.08295641701949	5.78164010801943	1.85747054289447	-0.193265705428159	7.0146917275466	3.55397978347029	-2.78561834406303	4.3567697777753	5.07902037097138	3.7009737349876	-4.45626855766299
32	3.11586231821101	5.20050935491558	2.88106773806574	3.51999304949617	4.15611882922556	6.00957109936829	4.24763929851025	1	1.23099761581295	1.587395091281	1.13102866471221	7	2.2974044138547	4.73712169277436	5.22147449346285	3.50013916693084	2.41782201484228	2.97733299650198	4.73844397570921	5.49801607648495	1	5.02684755601463	2.46511342640372	-2.23559017619171	-6.03512721869503	5.3697075529346	15.8987930596321	1.53420156238671	-4.5826818475482	4.31122426420821	-0.0210359073809391	5.22870315610988	-8.21772436984481	4.75482948325345	-4.63558160785594	-0.573168742113991	0.100670625846367	-4.92584788256573	2.15740050840181	4.27235529535866	3.45194828370889	-6.99315743450458	5.39940264590253	8.969455639008	3.1742133167787	-10.1597016400803	6.22564345614572	6.14725201639753	-1.4723507690774
33	1.71876474348606	6.45486743418214	5.71488415124547	7	3.4054213118674	4.80733465534682	2.58807242970034	4.4815755005567	2.19270482540937	1.81868675634661	5.37758125873822	2.78947205498917	4.46347609511343	7	5.6434830600344	3.77116752152702	2.1461446013532	4.57102442551982	5.14062396452091	1.22753671929602	1.45915152076741	3.36421991287321	6.50450469368492	3.24904348032173	-5.23861948992502	10.580816312534	15.2832556005219	2.21332818209677	-7.1392308606062	8.90887255705042	-6.6900235993581	1.41038161840427	-7.42023981860704	2.14560571451278	2.56979266572694	4.64172547894268	-3.31014517121968	-7.32058999724669	-2.22396596850161	1.10540289569155	2.82063044690819	-6.4625209104225	5.17372096252698	3.76084171543127	-4.02343562612502	-10.2550971160152	-3.14736964935082	3.7423885593791	-0.0311644250785589
34	4.56366771454935	6.4030497979709	1.32041954482072	6.53221629421806	3.39317871534798	4.65620436738711	1.71404639252983	2.7007545867597	2.16213261469645	1.76249524740305	1.64258186285852	5.9245917453078	5.68394428755543	6.05063209345276	3.60732780449598	2.16248217659626	3.53714206470136	2.70173121095804	6.87849896799041	4.74337975053158	3.3189432849684	4.16110026970812	4.24770736178345	-0.887138702382219	-4.52371948641052	4.50435310673675	13.875702125673	3.5172531734205	-3.41777095146352	7.6329031661201	-0.919129923619245	3.51965418016722	-11.5643155431166	6.00668053504585	-1.15517262398494	6.2707015904841	-0.680319695646873	-5.92057451433174	-1.36340581881964	5.74049568346926	4.5790073594262	-9.91137303485032	6.97449039292624	3.41536560076994	-3.30036514764882	-10.37432081026	-3.83913106456062	5.53129240823867	0.902813508542053
35	3.25625600559472	2.06143019105214	6.03484499151183	3.68176743929515	1.60807594210979	4.55803571826777	6.33738403167928	1.61761368731424	3.32624893991352	5.16185684273482	1.29816449060596	4.77001160680623	1.70033790569588	4.63605928451618	1.97911132094026	5.59587889044557	6.49634011801224	4.01759037643116	3.97100773651205	6.32273286588124	5.83216760470414	1	5.30057775493104	5.09425040591454	1.11659258655553	2.65898287232121	10.4007385318457	2.57087110986633	-4.46750847428133	3.68702361152073	-1.657706552933	4.2681148627129	-8.21376554517131	5.8083996917484	3.92328442600811	5.2798598986759	-10.2202290115275	-3.96774778606971	1.19037953017323	6.70816393523633	6.46577546966846	-11.4065091857478	6.82690605344292	7.0314707435667	6.51420103263948	-8.5984579440516	-4.90685991270593	5.99724199645149	-1.98966341977141
36	2.733982244516	3.5361220940991	6.77481374384493	4.77377706149785	7	6.75784710736015	5.31784183221392	2.45741652467276	2.25249389685133	4.75041157688797	2.41972241255636	3.83963156613189	1	6.29556345980637	5.96919656907427	4.81925027799993	7	2.14437801440469	2.30968520695427	1.09969224353312	5.53683562388415	1.07865409537084	3.68931730526719	4.70787254953423	-12.3168074043972	-2.29214060234491	7.15857955404726	1.26001741169216	-8.74566826325013	1.2801800800865	-3.4033934684797	7.311177785446	-15.5796211142178	2.10791332567388	-0.443879624408746	1.14003174755746	-11.3407872940832	0.475253501687893	11.4977256739907	4.37642884720981	1.56562901524217	-5.12697346172478	-1.03515931737196	8.57825155998241	0.63006002849903	-13.3341580254226	-2.9389475142843	5.53909444795578	4.66694027313882
37	1.69254901251823	4.65675624682687	2.64285066663485	5.12958293279074	7	3.68056620559148	4.42891246617779	3.95532704236903	6.20872138418594	2.09818888181856	4.68558338403572	6.44377643293105	4.96369919423615	4.50335801549013	4.4977769127742	5.2796692414785	1.05836073430176	1.73712329651367	2.01596941109103	4.95999430092155	1.109293683571	1.93547043756522	4.31628058517318	5.34602446128661	-10.4599830624982	-1.37166155428845	9.41748630616459	0.461857520607437	-2.17678971990602	0.0550295368739934	-0.275785335826175	7.26026987051606	-14.0823279884622	5.25353736944824	-1.57719899025464	-1.38106322773957	-8.55206276822811	-1.60046402584606	8.46735461458668	6.0578365798141	2.42337936051536	0.605021363017154	8.00251478762304	3.30238629299363	0.27705052372987	-9.63720162906749	6.24331233655365	2.81455171001656	-2.05684661661514
38	1	4.76376428178493	4.47801332387537	5.62994208214051	1.92057960404973	5.27670544173248	4.80940928833539	5.31545657338265	3.19258350645265	2.28093471628571	1.18998167893077	1.41997450984696	3.47901501668326	7	7	2.58265441947868	3.90794515300083	6.54171946019774	1.36876940140766	1.3818528068605	1.73089868908172	2.2554638188934	6.59541039804738	2.81174073337967	-3.65302029612191	12.4781495947377	16.8214411275462	0.9195420558735	-4.85178315790147	5.09288244519007	-6.75055246763517	0.282105109363683	-3.04472133776389	0.196583629532491	0.45259377861542	4.71544020144233	-3.20127952046433	-4.45299113051963	-2.87289980299275	0.445885890436903	2.55488577330155	-4.90409069749322	3.11964075991561	5.82562308358206	-2.78515485290297	-11.1636477605301	6.4877191797399	1.21546791040273	-2.31763466970535
39	5.5820275276171	6.46466197912662	4.87820994254068	3.80866429140101	6.29871151087314	6.94361889346996	5.49496150047835	4.18359728365232	5.97874105245643	5.0544791044622	2.56224332771399	7	2.38302128972687	5.47396709682766	7	3.83009977280334	5.25535598246993	1	2.81594305973478	2.41699614863839	4.44601106143907	5.51393011539394	3.08221199685354	3.44584091207166	-7.95132438996159	-3.27790275411684	8.4672022906271	2.03784822916987	-7.32348832076756	0.969310387993986	-2.61138565777391	4.05422312773031	-11.983236501687	3.98183793950991	-1.56735191220951	2.19073623596972	-12.8992311908701	4.93627458004925	9.29174623184246	7.19290426461	4.43258468624812	-0.857733253570006	3.5885883551075	8.31143523950992	-4.1101680197554	2.55970976627843	-2.30565152592912	5.94612591299808	2.84946290204982
40	1.80758983507171	6.21030110661413	4.74902306481392	1.87435185235824	4.94760253597326	3.97369304619578	4.16356036835682	1.87078886169609	1.9104695699227	2.35620078134151	4.16412715244194	2.15048182517866	2.57972032199213	6.7894983747335	5.91690524987953	4.04098656701918	6.05260370558724	4.52610064233624	4.56303601948755	1.69982323787834	2.65044287579823	3.07296569055777	1.91598063233052	6.38544886475049	-0.505647501548755	0.933403287114276	6.51938365781857	10.2214428092717	-8.47679972603889	4.90028210996008	1.88946826601003	5.52699497903694	-8.63719162060209	4.63888630519024	6.73569782615156	4.14686017338705	-10.8717072225051	-1.44915158725755	0.188124987995522	6.32746230114263	6.25785783054113	-15.1010719452855	10.8658680598755	6.95541431657068	1.07317924686729	-5.41051083536787	-3.1607507346117	5.17040129926438	2.71788983866176
41	2.09826703148592	3.56725433125617	6.11769718043841	4.48642694861842	4.44949324109879	6.88849753046345	3.2024569691892	1.65399414838837	2.44215102902637	5.07561634793714	1	5.36824157511877	4.33135467627709	5.93138986940983	4.23884030096836	6.31669927871226	1.83863840132882	2.13767054588345	3.29765350807267	4.45005866744228	4.71944222223426	3.28273899027215	1.67580311440333	6.72308858146267	-14.0179736992137	-3.14776196100522	8.48481805700515	0.995322453646484	-5.03584292018778	-2.88733004722797	-2.49313846932422	6.82453809816618	-14.414330255419	4.37453868815361	0.128910416165513	1.46449470203939	-9.16603277176291	0.688501206630181	11.4653155417007	2.32327385300013	0.0984158287238694	-7.40060603802019	0.258574697862003	8.34640322289962	5.09669132317552	-9.46276428264476	7.17100513648994	5.83842634211726	6.86917418302188
42	1.6335587669678	5.38331478767937	3.05984342734052	7	2.88619486128809	5.63788805263442	5.00086060331862	2.24962622318894	6.51913608262965	1.6673235123612	5.03000733455628	1.73034213517764	1	4.50816985726362	7	1.22446179475793	5.30686438238576	1.62827353979036	3.67745518685909	2.23995470290325	3.94897800234049	5.85401322574035	6.88567702968313	3.7462631150174	-5.01292050309046	9.26483894934556	14.4961520048168	0.166320117039099	-6.44435539829699	9.14530407958203	-7.37753803094122	1.15973908350817	-7.19499956524514	2.33891230860206	3.44466065627793	5.49972801051439	-2.58889582696805	-6.51774297668814	-2.14209679871409	1.26677752970476	2.73988009564786	-7.31622192970082	5.4382297132209	7.60116590058371	4.81090851025303	3.78110891711263	-2.18086275348319	3.38553367863567	-2.88115356600764
43	3.60533227729278	6.15218097420788	1.33503240100992	7	4.37720429202387	4.78296317293861	2.92183719830139	2.05141424731431	4.90737092306439	1.90090439030379	1.59827464523869	7	6.36059519136175	5.62077412930635	3.52342961008867	1	3.96655229470713	1	7	1.57598701461301	6.89647420328004	4.11689449998714	4.22933424448519	-1.52995948222694	-4.05125405418344	4.05519459719431	14.3333795381788	4.00439383943638	-4.454755154731	8.20514327506129	-1.3251501794331	2.42182094580425	-11.4553450316171	5.26070871556527	-0.783284929214221	5.39817944015099	-0.462470592370585	-5.46419604154929	-1.39774353956336	5.21816638592863	5.1428467280023	-8.43801889641274	7.92541500268311	3.57055985411724	-2.37394797779921	-9.74177105628719	-4.45444073524302	0.607238278747842	-4.5629388672739
44	4.04505668649886	7	1.89963804583992	6.06876834784515	3.60173237923682	4.96883044389855	1.46806847115156	3.0450487007438	4.61113026674581	2.16607681671299	2.21226353060041	6.18100742895442	7	4.79650057134857	4.00640685422245	1.41124228165144	3.25360719409366	2.41031069528192	6.10289120519087	1.46262713099498	6.3614054242346	3.20671772626491	4.67917872496085	-1.66360713284131	-4.45220875415986	4.62800095374849	14.6234621821713	4.06576027585547	-3.76012766305343	8.1522254715009	-1.0588101693461	3.16349685594137	-11.9624120912456	5.67579503055615	-2.13598061369566	5.63933623022436	-0.873374623141668	-4.42586020136556	-1.12764047513059	5.64756973720112	4.10637961746259	-9.81798475313692	7.84612523486728	3.04806274944784	-3.41983049317696	-10.0163918290083	-6.42263943690447	-0.393703280885382	-4.1426125367669
45	2.25981172501844	3.35016121647387	3.72824629703651	6.14588058379625	6.97906019811488	5.86244493065641	3.25757701108052	3.69846382433046	2.8256586696079	1.91349438579566	4.98262642054495	4.31610576936043	1.65773049480468	5.31843053019155	2.78493937969028	3.77457342666073	3.01829159097943	1.39223449230714	1	1.99329785130558	1.88411712533601	1	1.85280014601588	5.86859780849988	-11.4890991795618	-1.17409850049337	8.25160776058157	0.135903488468493	-2.90013525807533	0.866399799861676	-0.667833708750353	5.39686050906095	-12.5766551547614	4.74817886027876	-1.59858611680208	-0.0383849358804943	-8.68160994709905	-1.18358034231358	8.81348331847017	4.00352881619385	2.62541229466949	1.13421364998926	4.68232118983381	5.23176287939225	3.34683968695287	-7.63862819155008	-8.20787460974357	2.08030108167625	2.23294279389845
46	3.40800535197851	5.27772676319544	2.78195442574079	1.51864500774507	3.79351746257667	5.40443788568086	4.46331371594785	4.05237228508211	3.32292978861066	1.16711759159074	1.67491024384311	3.06830015895804	2.71008964781829	7	6.91518799241861	3.3322983684857	1	4.18429192994724	1	2.27753508975859	5.98054236988322	3.00127482534686	2.81952316088989	3.64322783315565	4.33455292083572	1.82539454506504	7.01491499143735	-0.00748746205080625	-2.69306937508044	6.3021040077805	0.475360613295902	5.25519763193099	-8.08063206363082	2.30440289889452	4.75918995140809	4.87813187528377	-9.82211111504089	-5.63492816680878	4.03435262514359	5.45271850439052	2.02128429992784	-8.58843426508086	7.05906707351158	8.88360517205279	2.9081568882983	-5.31148530539626	2.0514638817068	2.87516584898235	-1.41079079849583
47	2.08107481377529	1.51831907084611	2.34303663268053	4.5521854552234	7	4.86742629172269	2.28022347222413	1.64950344833351	4.31015623743693	3.11521064883576	4.38439124323638	1.21778942190594	1.20985208073409	5.0480872522491	3.94229894188046	4.81188090308632	1.87634041630969	1.4495156464958	6.93662623335548	4.30356182113819	1	4.32622645536715	3.36428604330667	2.10520994773176	-16.5189532362983	2.65060452299004	7.88219683754788	5.31599153220366	-4.53205971223922	-0.518587257939314	-6.27327447334988	2.36068838040577	-15.8159085700699	3.8149199906288	1.64673104255693	1.39882577439547	-5.59445547452295	6.69221072534553	12.0556683714594	6.23122021031557	4.35243724981392	-4.55540470775276	4.02200556244749	6.18149074084011	4.1988338957468	0.579469611631944	-6.55949575178035	5.04491412591739	4.04595561838885
48	7	6.6053732751559	6.2263774032254	4.09916086323043	5.61414117023518	6.603996894935	4.58954993417378	4.46822840077105	4.74514949393519	1.9159913860936	4.224631052012	4.90858311794401	5.58763697583899	5.53231742817471	5.27005595178929	4.270167744541	6.43056981048857	2.61727196593845	2.62889980302939	2.4151090809969	6.07158835828501	2.23964157529813	2.64813317912661	2.93025589087817	-7.40766816475958	-1.69226586630155	9.32933258298281	0.0138631293337269	-6.31391218704356	0.621144846430703	-3.67677961893264	3.99551638851257	-12.2153895666605	3.17128264477381	-2.5680987190028	4.42479902131647	-12.3443680633168	5.52996729958298	9.3239826794364	7.52330354440259	2.07132719706361	-2.33668097761545	2.55038386266695	5.48313162942701	-4.27961951917319	-10.1407172450133	-5.45538207019332	2.39674361326242	0.318847326400837
49	2.58339157897822	4.20437734882511	3.44012698263023	3.09030261100459	7	5.37730748167744	3.53671903954666	1.24618026685007	6.60315147442648	1.20193462409807	2.64414413366395	1.20127881226547	5.35238549256148	7	2.9542516334674	3.40466960922985	2.54043550127553	2.96960767917696	5.43211881360211	3.85661018583663	4.31194809323864	4.74496538879711	2.42878727226944	5.97294033603191	-9.57087622502806	-2.2634293389616	8.73511370441534	0.440206274868365	-3.47621582196293	0.0893652927740269	-3.50925001588461	5.06064738565891	-12.2881532162146	4.41718696697654	-1.76619985210281	-0.776184929815791	-9.94215461772092	0.413767580942643	11.6080048824836	6.66170913687424	1.96428922815191	-0.398263728112017	5.29222927059444	3.97911878517396	5.93172502103367	1.84637877659921	-5.38175083193744	5.80660890319515	-3.3068283000171
50	2.07687419183671	3.3050846715426	1.99989182489727	4.27267338382029	7	2.83144802849632	6.71824783912415	6.28149138239215	2.04242014997197	1.17409440591116	2.6160788665526	6.22073701985325	6.38290749929018	5.54168407351474	4.75991462448736	4.42607778923208	3.28386401109339	2.59919859225388	5.12753831747437	1.12576457090394	2.03034578008508	1	3.77181757874373	5.570359053084	-11.9472500041768	-1.8043312384463	9.98033286240263	-0.208476971928204	-3.15791551813888	-0.213392569464337	0.534481474239566	6.26441389746985	-12.9848938922203	6.46111808745649	-2.58992395143381	0.758323977405113	-8.64330578089628	-0.911622351487194	8.31276901517831	5.18866155439137	1.55593017874892	0.242014964789576	6.54743966405886	4.44536278655983	-6.43532992744161	-9.42501020990549	5.49580641474927	3.9408027542668	-3.94836465828321
51	2.77397058528831	5.47713251758366	3.43215419709749	1	5.83606670657632	2.30477010948514	4.59918032709801	1.28503251546714	6.86301773189339	5.5598100782461	2.40782451667979	1.30677297744683	5.40855798749361	2.56591315111994	4.35373170328644	4.5900980922781	6.73811059413499	2.56972598138553	1.65675338911729	2.7984066415053	5.62121698014909	2.89975820393038	4.20869875231969	3.94226355424154	3.75621927158585	1.88698440915711	9.07198867897895	3.07449380252178	-2.7821201165674	6.4903975787177	-1.3050690237108	5.02488626467004	-9.89196532161504	2.96754776336488	4.06077942102738	5.37266556253808	-8.41274949099981	-6.15221737368467	4.23667852711249	7.30053776467379	4.71810261636613	-7.58701431112118	7.88173772317109	9.86183065512651	-0.49914034111326	-0.126421376468523	-4.88510286485589	1.68372903295212	-3.245031418002
52	2.76519403619915	7	5.51711155371664	6.88099117028682	1	4.36795698063017	1.37678648883864	7	2.44739640915911	4.53422960779191	3.51587127710215	6.12286548549158	3.67842974109651	7	3.57259279619127	3.08617706347709	6.26536876962995	3.6497874809696	3.2269483992791	1.06761037995445	2.53095185669971	1.9066723249472	4.41435784992805	5.01893140035611	-6.42446803303024	10.7936109218472	15.846739473221	1.54671394245104	-6.9739063164987	6.8884440699591	-6.35948905981008	-0.517072799359175	-6.09013250106231	1.91969086746433	4.67933495615075	5.63878946146497	-3.59354621166351	-6.44186816455929	-2.17656627069931	5.13569983813016	1.0110530926997	-7.19488937084017	9.19909279839503	6.02239868661509	-3.39231585128228	-9.95307322894164	-2.7685252346329	0.830798953703549	0.692768414660464
53	2.34028077246104	2.16332603360929	3.89206217447748	4.10118623252039	7	5.0352310712052	7	3.85745718827234	1.90851732153429	1	3.03027819863988	4.66960636242623	2.63719039204807	6.83936612569874	7	6.68690815581173	6.34991664208777	3.28678584741703	5.20315792781544	1.41982050515239	4.01205730785926	1.57693992362024	1.64346868031959	-1.70909548200453	-16.6105535118636	3.29076272927097	6.97458356473536	2.47099332809202	-6.53334676637003	0.767393602520982	-9.45487743047594	3.86638600836088	-12.8205908904601	1.28067364856024	3.45079023927253	0.935310293227242	-6.27912443503875	7.84367839753666	11.1990900386854	4.31231028093927	5.23700601763994	-5.6916840837071	4.63260280988002	7.52448420605622	5.60363456994552	-10.9198157593974	-3.83512365885285	5.03169677932884	2.81550470867488
54	1.65050578021178	6.05522973436455	6.15986966202699	6.46701286755835	2.91851044451585	7	2.85471772046015	6.84708108759674	1.77699082269208	1.04643398046928	5.15587931820978	3.6386724402422	3.21203822462777	6.15329506211355	2.33201386020068	2.8269196927277	4.69818957050559	4.28814498348926	5.94057261299229	1.79844984889341	1	3.52680939971708	6.14030000826594	2.96981150089873	-5.58893965693299	10.6614266723893	15.6661711536414	1.54855272226959	-6.35262918492013	9.63339457132716	-7.02988378905859	-0.171016289177434	-6.3508660430339	2.03969653782728	2.6911706959603	4.87072537407401	-4.74929313888669	-7.85620216421999	-1.54641714405848	1.32506794032886	1.73044440548106	-6.25187514119789	5.18631549306515	3.79559883338703	-3.53433912920648	0.179268395024514	-2.6968974936438	3.85486636092978	-5.59092705783019
55	1.77257147375759	7	3.90897715676801	1.01872722506416	6.22629597865025	4.40229062707702	5.48356057511032	3.53075461729639	4.04483317468489	3.31103189044154	4.64253000063396	1	2.11794704189181	5.29822622128999	6.54992985759166	4.44379266644349	5.57370888058501	2.82514836609409	5.15778593233221	2.22894445848669	2.169036255502	4.22487141607677	2.22993349291176	6.11936277145111	-2.32789171175403	0.875174049362727	8.47349791260469	9.31756591691587	-8.8992267999891	5.44850999935325	1.13470203471868	5.91483591504684	-8.77838457192622	3.11878954051313	4.89223111577052	5.23615712948276	-9.69649391792406	-2.54714424767631	-1.49857252125944	6.19624269612775	6.68936257142782	-16.462324223847	10.966850308997	6.63646386083192	-0.474149908006453	-2.48408594952789	-4.7967784499751	6.5373701453819	1.25352939528425
56	2.18840773630223	4.17231154407185	3.05943773780564	3.56218822236296	1.88546267226949	4.58665643691084	4.57615192969574	1	3.10127688073063	4.66847594250679	1	5.36698998063394	2.66916598515414	6.26496165714756	3.58084043389842	6.65040498405976	1	2.7162429967525	6.22747379488483	3.50454411175315	5.98695092597329	1.76996884384815	2.91420374747214	-1.70207179251364	-6.21026545747191	5.78473572525591	13.9291887218995	0.682944718942764	-4.60369087616942	3.94761713820483	-3.70647926071178	5.14476388556934	-8.69222511573556	5.86782753828634	-4.81487451552604	-0.581650013767584	-0.223683392352807	-5.08127944722719	3.94348193790475	2.6578435840325	1.51656616399175	-5.93350864011531	5.78168380691797	4.91178182509216	4.2103633110454	-11.432691001434	-10.3313206840155	4.25797562520178	-0.430847894682912
57	1	3.71847948150939	4.59213374509262	5.00576988362373	2.50860919987826	6.18688761371852	1.04305874844358	5.44166674265111	5.37952411951598	1.53731424773886	1.40664933029832	4.22599093429621	2.912144854545	5.58233795892982	6.77948589374595	1.17811540440974	2.61322108564361	2.60855042044046	5.76678482128092	5.67123449653272	1.66801097113582	1.84887640383129	2.44763219112956	-2.56261643000206	-6.92556816401401	5.51098558746153	15.335747879927	0.960079465926834	-3.83311160801457	4.75996062980321	-0.484841824270426	5.27461198489032	-7.35959005244328	5.69879222877808	-4.47453640710082	0.855670623994587	0.879201297498097	-6.43464603752728	1.6612139460682	3.65970516424839	1.91726678917491	-5.85471265779637	6.17215200824661	7.59215526881816	3.78574056437323	-10.0517997583457	4.55774036733984	6.10657254825438	-1.99272078529018
58	1	1.15538882207274	4.59343754877904	5.98396839821444	1.64367637065111	6.63632139793376	1	3.6989215117452	2.78176794108679	1	1.7708267504996	6.45715077910717	3.91492198155227	7	6.36082992976683	1.36116832704102	2.08233011691655	3.18442734866206	1.90885087772687	4.27419900654063	2.50302760318859	1	2.93084611726525	0.262971878035745	-7.23606491109267	8.86772601573478	17.011527673643	1.65216983386839	-3.02364804175661	11.1969607809415	-5.87512488147393	0.195141550662295	-11.8226349896346	5.14672367007328	5.93836752771693	3.96199000009998	-4.22583798340671	-9.97438339580868	-6.21531596817493	3.14817938789668	8.04778422270661	-8.20480348732993	5.75639906121029	9.63838055150362	4.21880973689179	-9.50933262630096	-6.86899388481684	4.75275461163653	4.37027831761684
59	2.399953513091	4.7756676287837	1.83712089267574	5.59541678300302	6.2259711098625	3.55694257331517	4.67779530428345	2.6384012345091	2.1457981316902	1	3.30555947143817	4.59847934901427	1.89718582096407	6.56692190437754	4.94120162503083	1.50947513200147	3.78025227277725	2.9085318478939	4.32524325278155	2.61205920920434	1.95383897238807	2.31696115121158	3.47053175510902	4.06106738915185	-12.6102949933548	-2.95763408503441	9.78155225116478	-1.67313204346225	-3.14572032780264	-1.37092972913767	-0.648656632435668	5.70457195608123	-13.5465704894388	4.49259639201412	-1.15240207291061	0.532661781049524	-9.16264152004924	-0.0690029846603467	9.49398444264019	5.86440416067423	1.34857380751947	0.0499123780585541	7.40721308462512	3.22244188029567	0.842253242646886	-10.5679912998673	6.46025873868892	1.56413535283602	-1.23208306859145
60	1.83821389009822	2.38467596140313	4.58848328927877	4.5268325318153	4.2525517031159	3.3968065484828	2.38792518186004	4.53819262959171	3.78394302383392	3.70645616558263	2.04571003632096	2.78953159716497	2.02355483267344	4.3256770014622	3.57311382098842	7	5.66749096900228	1.86674797165541	4.32950987417825	3.54604319951656	3.69085055439613	1.28976137857789	1.81623902711274	0.632998307875524	-17.3535092831466	1.06112405392934	6.7868145637744	4.67795439501358	-4.90519553836687	1.04586191151192	-6.48608418350219	4.9250033518787	-12.6323036555371	2.70112921054212	1.08763088214967	1.19054213258954	-5.4067737465701	7.93131266995605	10.2407412092676	3.33881704303881	4.83422163030551	-5.30440740543502	3.27136203632449	8.67527101007547	5.52613211484884	-10.3348118096397	-5.26617896815909	4.15914577069717	4.07633739919408
61	2.11681307560262	6.15692622994916	2.40806357344922	2.4729569113058	6.21835725435743	7	4.79611808504275	5.85200454794546	4.65782461340262	1.9282125439425	2.97186550999398	5.17471789201692	4.59351657364318	4.91483522154191	1.7226719729912	5.44879466549482	4.04044656604939	3.7320816385863	5.80230322874371	7	2.55296659696056	1	4.7855283863465	5.06436476879799	3.68513725334821	1.13632572997616	10.271120652325	3.46241444341806	-1.95451418069072	6.43835517847809	-2.24201432365163	5.8561316782872	-8.57632352543679	4.7651964128918	3.77603234012355	3.57267711575819	-8.79882081380501	-7.47672598097698	3.04589153704236	7.69575265025266	2.45728499136374	-8.02451953764314	7.55418433747342	8.57608429681506	-1.9801187345233	2.42988338853975	-5.10732182458716	5.90015390679149	1.92229332781848
62	5.30721901622378	3.68110797082707	5.50687718786385	4.44604554809703	4.44249988679176	6.70684423194935	6.76344492193682	5.18104658721164	5.4590498805512	4.42195439400636	3.99103816111599	3.0811928487282	1.26151059859103	4.63543354711434	7	7	5.57321331900401	1.830822527225	1.89252985175183	4.99127938774398	3.8627030798523	4.56703687698722	1.50186002037408	2.93771551807529	-6.07618048565126	-5.73889130418213	9.08518175536069	0.0556065615956274	-4.80007034876248	0.26324703084952	-4.00932766338397	4.65815824469896	-12.9224530538971	4.26916708006424	-3.55158496761305	4.0799881533946	-11.5532850256663	4.06573079074614	10.3867539570634	5.94938280102834	0.15072425345539	-1.50919842747847	4.55562008153472	8.86092563796832	1.98817032173649	0.865099774471593	-5.98176072166273	4.67301993401492	2.59817376444645
63	1.87198245338281	4.89754583547164	4.21089574502002	6.82689387387194	6.59874901421523	5.49730686571122	2.90167315351125	3.34970736747989	1	1.16523883620791	4.66449028396934	5.008531300047	2.59520951351684	6.76933367948119	2.44171108993597	3.0467676734251	3.59221512196122	4.83403688343718	1	2.92896365324041	6.70659403271641	1.20554415662997	2.35710657093562	6.19485188097848	-11.8216345972309	-0.553471481907159	8.54920818388899	1.11920587144895	-3.59266746041358	-0.200199077266016	-1.19490604894155	6.6132835514353	-12.4829523700168	4.73941860877336	-0.684309209511148	-0.967287619259228	-8.82284119093903	-0.226607569760934	8.95155701839909	3.77977176262954	2.11410528564559	0.0605258018042801	4.1352184554162	5.57235384221184	2.55530205227209	-5.76143771718389	-7.87653307645025	2.09136521636386	6.94477348759377
64	5.27583727538349	4.59857543702641	3.75847509633425	5.60048061206605	2.93879292335884	3.04263008520517	3.98469766084221	3.30079464581344	4.48596346461582	1.31452265259444	1.21265443869153	4.23843174602807	5.73016053167946	6.29835372058419	4.75266211746103	1	3.36749597693341	5.54199051980475	4.75020205814036	2.1468301232757	5.77268904559179	2.04831551848541	3.91051054034601	6.2128655241455	-6.56412258702772	10.8727855030615	16.444947596605	1.47386925472613	-4.67434137677306	6.7697542398996	-6.16816992458046	-1.34962551897643	-5.53268656497819	0.269762424484118	3.85353603772265	5.6781669879257	-3.94013904164581	-6.733200749431	-2.75482957135619	1.32524693290228	0.687927547012426	-6.27451015181968	6.53618364246006	8.47390957646787	-1.38449132550755	-1.43240804926682	-3.40301658751679	1.17690688725069	-3.58557654492195
65	3.17376521784172	4.63645392866255	4.58621155198352	5.44252500785244	2.44023822255592	5.4120401434042	3.85605163094288	6.72734749183129	1	1.6918949452639	2.35943835553618	6.68811159793522	3.7841756547085	5.96782928111756	4.39008332628147	2.24971490112584	6.31864394805142	3.92658966285445	2.35624859361751	2.99797067798855	1.58397660713342	1	6.53417703354248	2.26682009251517	-4.88157832184601	11.6914784091726	15.092777551285	5.44170851774441	-4.19921929208328	7.86512153827025	-6.70194747279636	-0.863843014024246	-6.58982599893526	3.75769294059109	4.56397808764896	5.87098590137623	-3.26497657222128	-6.17841262770608	-1.20986687289957	-0.597993436402418	2.44658471944907	-2.74130973091142	7.01566537808156	2.62916286455871	-4.57406514735171	-2.88603988580946	3.95338727645932	6.07273116059778	0.0833574718748374
66	2.19888496645306	4.25748163078894	7	6.14486177616094	2.56439597117142	6.62696207469598	1.46297222746771	2.28695720265115	6.38285924970639	3.12588935091993	4.71297248648018	3.80558882004738	6.24045238273123	5.98738402057521	1.73363627895199	1.91624062275012	3.09533317678836	5.78431143975711	1.93699264764892	1.98855887890109	2.14902175380593	1.32788528307627	6.62870183609041	1.67925616133208	-5.19683621616538	11.1299091556823	15.1825212042837	4.83835827713501	-5.14736071061792	8.48987684940143	-5.78456260719841	0.441428568097291	-5.59235866296788	3.64783803852927	2.58549732220803	5.02791360322598	-3.35242651315891	-7.59841705073664	-1.13005254944252	2.30380944237158	1.34105996333459	-7.30137513848294	6.64483326478027	9.88225315165395	6.62654327515248	-8.88972970340838	-5.82777656328219	1.69117234792862	-4.05717109755412
67	2.43713420849485	5.57141981676835	6.37829118511036	2.98145989775455	1.52478998036458	4.67676328922283	2.9024242179246	5.232512273205	4.44464735096824	2.52732799133312	6.22911042860741	3.42822202472891	1	7	2.42125609399863	7	7	1.70843106851686	1	1.00066324910863	4.30017684244763	1.63000535792242	5.49734565730552	4.78947166576793	-3.85164585276104	14.5240365517656	13.244247712613	2.40711913094732	-5.89324428294211	9.89654721055296	-3.15552968307995	-2.25386992656438	-7.95513109559093	1.33568998914609	1.88027972174355	6.03196107600629	-5.08682831863389	-8.22907944282377	1.34474231606196	0.757679347077243	4.21540810324493	-5.50367768008583	7.03036382243304	9.45260872014053	2.8815311978616	-8.4552687323292	-4.12329623227054	1.34455226147518	-3.64484146682661
68	6.16606703110883	3.32948615473037	4.46506147481623	3.51303349369344	3.61325496584768	3.73565072364033	1	2.38714096917311	4.78881726600903	4.40705344008463	1.69450212753747	5.6093486598929	1.8394434646034	6.08068079028694	3.1373433051155	1	5.35523033905574	3.12681156880922	3.70646719329822	6.0316857482817	5.34950879332516	6.63560010091333	2.43773128564899	2.70719102883813	-9.7771009840363	-4.65114675720053	8.27407238787608	2.94923986579177	-5.68206643027788	0.368478233209171	-2.80649172027248	5.26137782479902	-11.3561698435383	3.59850621290305	-1.93273477347397	2.90062817513924	-11.790132275834	4.12083127590041	10.507987702398	7.56906852015528	3.38946199248543	-2.86914612629922	2.75409661434037	6.4011420616463	4.28672132469229	4.13366652410279	-5.30460349513631	3.977133962305	-1.3975389233599
69	3.97788707901733	5.02159635170239	4.69290757252371	4.04621511396912	2.48723206681139	3.69771168145846	2.3428200485645	3.87301447547491	4.88987123664295	2.25590166580488	1.40431939165882	4.70433188205959	6.55036693138904	4.4967401745895	5.86776490754833	1.22548503611985	2.58905400390514	5.24399897186837	4.53237390535276	1	7	1.38401566756151	3.29527087678191	6.40890872426777	-6.20836612367284	11.3242879142879	16.749308246062	1.52084253305303	-5.11197826118098	7.65943820139545	-5.87852833413523	1.05058417012748	-5.36726167767018	0.822435719646556	3.33947883812494	6.14820563542785	-5.19467939296758	-6.86432782858786	-2.19147168917253	1.41431244794188	0.341752399280309	-6.01440220001797	7.04636972993741	3.1897162105527	-1.89687379043677	-1.02710403849456	6.01298294274324	1.36742378297609	-4.63135517975881
70	6.15435646391866	5.77996226552538	2.93750873954361	6.41281113577462	5.3967557292359	3.84239098662763	4.04661399763805	4.02121755263302	2.61210797533256	2.96968361109098	3.61762667715687	3.94523435430279	6.29276115846796	6.54179474126538	5.99719892148224	1.02606523065307	5.11971026744824	2.18912094976785	4.62082705006105	7	1.36078489758809	1.39479771303347	3.67027101955531	-1.55795380607977	-4.82541121981248	6.29708952696356	12.3512830353141	2.5182894101848	-3.32405737402784	7.64134182733554	-2.76244473651644	2.02833662856504	-10.8782173754592	2.4929278345882	-2.47990488699969	7.03636762389943	-0.617046415498333	-4.99878720052455	-1.54713608048134	5.48548515078244	2.0219625582779	-7.99303703561111	6.14171652478634	5.69452807206386	-4.67032890102794	-13.694715641011	3.46764758251308	7.38707934006852	-3.76627990043089
71	1	1.40683275236396	2.28055045625008	2.73541799969612	1.23267520990521	6.52120170977181	1.05836272196933	2.53750913163246	4.39156393013588	4.6765761937133	6.30247032853101	5.14320956273137	3.46574928378735	4.24997372680339	4.73299400352118	2.07916385171274	2.17214259772771	1	4.91365827692475	6.72709781701674	6.41268804201177	1.88859553779522	7	4.19279240146325	-8.02554627391376	10.1047922701204	16.7010134894559	1.17382394856718	-3.30730112740777	12.69735297156	-6.77490888911414	-0.0696113182627737	-11.0647489493282	5.45154923862783	5.90057512595313	5.8438324439578	-2.74868974691316	-7.00611980341394	-6.95984749735628	1.54215434419496	10.1174786854733	-6.57584847530743	6.95084875991443	7.64729514924018	3.76010163541005	3.77146545337018	-3.33041065087927	5.94490224112629	1.62809420474015
72	2.37144799616353	6.98419054520058	1.33980662774759	7	2.80838793117274	4.56452783214873	3.07337423376553	3.75615542536844	4.65535540860783	1.38106672284201	3.76249911271075	6.52062731970042	4.57244791417918	4.82445430941077	2.46865756099757	1.41236715554683	4.23829375006733	2.46096110320049	5.90265354612497	7	3.99597496120153	2.28953438579241	2.67289087812082	1.99835767889635	-5.70960866367165	6.15513491276604	13.6570117976656	4.80867765989104	-7.5476244883699	9.90064372238754	-2.98680831795018	1.4371364285623	-9.63965042609001	2.8832200461595	2.82615461435753	4.7390347319529	-2.0420104641066	-3.46644336252665	1.54747783489789	0.749961926659812	1.32174157466268	-4.92562948390743	7.27368032097893	4.13649733873265	8.30319248922766	-14.4851569432992	3.66538142353508	5.931555979184	0.195516498666154
73	3.82250032289259	4.4173910363117	2.78559555047539	6.0465201385123	5.04843096080786	6.60511266029312	2.36529090187471	4.40968815380719	1.37502725926747	3.5728560281843	4.63168020182602	5.31927683238109	6.02560202779752	3.25353795620194	3.22588267525307	4.25049586200849	4.02450442661788	1.5921252102527	1	1.43477734328709	6.36522249722637	1	2.67610543074625	0.151618547675059	-3.88455544064465	7.31336110648143	12.5157852639799	4.98973174810513	-2.7449270677404	7.58654021065829	-2.05804371866633	4.15254356995382	-10.3354347906235	3.90221853029956	-2.00659774444446	6.10721962274553	-3.59586310098379	-4.37489442314579	-1.35868317081975	3.66825779129233	1.75807920128454	-8.39206945844454	6.62744738712355	8.46429597879104	4.94786350680308	-12.3200108424024	5.67333088483863	-0.0380522525869253	-1.42426211887288
74	1.17379247110784	3.35415961292496	4.56324803832945	1.26071245067745	6.0319708403549	6.22658731813623	1	3.63576968535277	6.67412834954931	2.34142749441969	2.7901391590424	3.62048792472486	1.64898762025458	4.64889364367847	4.68158608983576	7	7	2.50628359478736	5.02811399638958	1	2.71427370832385	3.36451525720341	3.32019062489955	4.46133854474832	4.66578735318137	1.08116207344058	9.10822787507719	2.254782951617	-1.48136474747513	5.71035992220764	-0.0486177298119534	4.65770619214175	-10.2615335786599	4.60625031533938	3.82652551659576	3.89687329127211	-10.9385524562498	-7.21161025586333	1.47996930652217	8.1228394187463	3.05892136164785	-9.22095246884953	8.33778412004146	8.67812064702659	3.06029407600339	-8.67714896255325	-8.61156296750905	-0.73759606374984	2.47787823529665
75	4.32551245995375	3.26556163869779	2.87966459242782	6.98865037789072	5.35342537450619	7	3.62389626787335	4.19996952682986	1	3.71064175226714	4.92218048016267	6.30826241954839	6.8889744589448	3.72184894016876	2.81293105995784	4.45721361613331	5.29977058814663	1.39008856931865	1.33111628952437	2.50911452486452	7	2.01914980696559	2.54751843647994	0.0631866281582805	-4.33935315357496	7.55072966831811	13.4010531282924	3.89874476388304	-1.01136550458173	6.78484237105231	-2.38779092617669	4.30757883843633	-10.3339647512691	3.4184180717335	-1.71585898756181	5.18919286532867	-2.49040964469011	-5.33228854992463	-1.36588742125884	4.06594759637373	1.9844220588439	-9.1976536498785	5.04817288683479	8.10681231336082	5.6554823691101	-13.7728880913872	6.72541441699014	6.9466062100328	-1.90710300802252
76	4.21059244962893	4.17986612155114	4.38336896467768	4.85669676150665	5.17507894678019	5.19743316800359	1.63227132483759	1.29444660110741	5.12087274229744	2.22592492112672	4.14167367487522	4.43521653307873	1	4.85898607934852	6.76283645235012	1.41055475622029	5.66508927391797	3.66376354983163	5.62528150327358	4.13622332281631	6.13759781351756	7	5.36487336561715	4.81869950908665	-12.0234777487023	-1.24099948501904	9.32840394814775	0.978244033945185	-6.79454040077437	-1.16272874427553	-2.65551400718725	7.25027967425422	-14.0068398597264	3.7065165429552	-1.46492097727435	0.948268346236774	-10.2720985441937	-0.379446520066693	11.7049243863965	2.84353338654597	-0.913483970708452	-7.64043521552705	-0.817551659082864	6.29120865359295	3.34264595909896	3.77369413923936	-6.30883681801455	4.06295856856676	1.53747106689631
77	2.87917832833106	1.2100281476761	5.06032647874998	3.35872184454507	6.29323876967844	4.55931458236972	5.50385758497942	1	3.62954846983042	1.37471081078127	2.93522631708878	3.02099292174443	1	4.31858107258532	6.11096878823277	6.1783714716573	2.72842723338286	1.29244016196106	4.39579900715089	2.37412961186654	3.6410154275828	5.93078546285937	3.11726690113662	0.591754667547709	-17.514982358896	2.21886598285238	6.91717302757078	3.94601753860784	-6.26378078392719	1.70755823493775	-6.02223153315085	3.12043033518654	-12.603114939374	3.02898570929153	0.227276309339088	1.63203891795757	-4.7824055511538	6.5658912790025	9.7874341330729	3.75761207364349	4.14529733594363	-3.83862578831099	2.96134409929698	9.60412176018914	4.31224495787541	-10.8001652754571	-2.24624667419091	4.69191757934378	-2.88097117365048
78	1.68921343961785	4.02143150704217	3.24078452239212	1	5.47200129796436	7	1.37972680229068	3.47972758738143	5.92683616935754	1.31196737049979	2.42729676075768	6.8798687482776	5.72109568654092	1.7473398875251	5.3274707040843	7	6.64787728956753	2.15053890290658	5.17029597476612	1.51817389827233	4.03950891540832	2.98079002832017	3.03080447987392	5.58868633724329	4.439610451407	-0.0636149784452384	10.1616130761788	2.52585214599691	-1.03102107460984	7.02441010787623	0.596699958401799	5.81729969987689	-9.46319258948764	4.059123383017	3.90307899414122	3.06374489836025	-11.0428886900705	-7.07571667462457	1.63766171311009	6.90970194871123	2.59534276101562	-10.2740074315662	8.25662108891752	9.04624127574547	2.52668673727383	-7.79575900987264	-4.57519340576198	-1.27480757386982	-2.42229221789477
79	1.56839539602025	4.30728275272982	2.82096145287656	1.6542200777751	4.45189319081389	6.73193797718694	1.59210866892803	3.69562658101784	4.75022087287844	4.38080380294056	1	3.5568190967003	2.6995886622473	6.7807307890281	5.02634760131715	1.0991578014215	5.75101387805179	2.72278887165535	2.65892450569906	2.92547507087149	2.84454062876435	2.4364136411787	3.5184896952851	5.61807181082481	5.52180702868563	2.20821110953565	10.4591000824181	1.55725647166203	-2.12532266965276	5.36790424768101	-0.057444639296434	5.08358987945995	-9.74647046672904	4.29455341533125	5.01246907482874	2.79621819437861	-9.65927841260964	-6.9008689399846	3.3158483054474	8.52222131305244	2.27266343378117	-9.32726723967249	7.6048460591818	5.75829658022501	-5.8042797259239	2.57200262541096	-4.51461355053477	1.23214328681305	-1.02682138228771
80	5.42739935782467	2.50456715450833	5.65428895272942	4.45829797211627	4.76113984857151	6.57088504782689	6.14723083475853	5.73699702761826	5.85175037886034	2.49840976602977	2.61855070066239	5.9457970741276	1.64084933534234	5.31186892351033	2.10096017821101	1.48727947810347	4.40286758559998	4.75445616705295	4.00912597203901	3.31057260404876	4.95085145764325	3.5639706899712	4.31489215451716	2.34862428465036	-9.43868434289657	-4.80541606024249	8.30320135109389	1.95565075606707	-5.1591318740468	1.54746341125989	-2.10994959757878	5.31415671517864	-12.6921069079118	3.12915944503166	-2.29707987817533	3.15733273838038	-12.7481528922638	3.4423504332284	11.4287971407642	8.21911261771956	1.89758008980484	-0.919205901283058	0.857810995371972	11.2931307937371	7.60408057554431	-8.23207979480918	-4.66724058778747	4.95275496425374	5.48743045967464
81	4.19607862469223	3.17968874988604	3.51282650368655	4.95848225005025	5.23578937684338	3.08528255103658	1.96891430481068	1.05720013540206	4.04691387115458	4.45531975522393	5.31807621611043	3.86650739244233	2.34335824808294	4.3889933853221	6.04330457561402	5.75330622230034	6.41440444590901	1.35585373573897	4.01934284878688	4.60233104055307	6.1610556922158	5.85672129427083	4.69256305571627	4.63832789139266	-11.5069394200749	-1.47215925349012	9.57443608503248	-0.17212272857517	-6.30017737084635	-0.887127561246635	-2.24095249185459	6.62994653201705	-14.9510781242952	5.02205031591872	-0.879298815469233	1.45216176692127	-9.78584739624298	0.371306743817315	11.0058821595923	3.01977336597621	0.317034471199806	-6.92050948914559	-1.74386273542747	7.68385587146155	2.03527046992668	-6.9800641078019	-5.60156216745176	3.76725598692059	2.23433599041659
82	1	3.68909785265111	6.29128769738623	6.82476414299647	2.80126872572847	3.99875075676363	6.74065364135894	1.51750614177571	1	3.71806432079585	6.03948544366897	6.87554668792782	3.89345168850358	3.38825758708284	1.81123614391202	2.41235775608346	6.61400854237542	4.93869151889632	4.37655434906599	3.04700673441165	1	3.61356465072357	3.68589071337002	3.53918969470415	-5.01234247573278	11.8815258135418	17.3105665821844	1.52554839465954	-5.85931216524303	9.46166599848305	-6.02504813397154	0.553542035039973	-5.4834545846849	1.85760243081162	3.14448623741475	5.91735921200153	-3.38068380499061	-8.06406968191651	-1.41587507988833	2.17677987147822	2.56633495824118	-6.2777455019413	6.8320113545791	3.36265395807426	-6.35264028524439	0.962812299086612	3.49733561622391	5.83169336329432	-1.16604629678541
83	2.59744858424131	2.31622116025	1.64769679261035	2.55883515183822	4.20510951903409	6.93418132570651	4.15316285585596	6.28176694741347	5.0437773445769	5.17711468764641	3.41406075540321	6.17532833369947	6.25731939796219	5.15202842630625	1.31922132763745	1.40882367444342	5.34717872967912	1.16808213240269	3.15959821328487	3.02216447693504	2.65933215887436	5.27068330183053	4.47525816275396	4.63766281726244	-11.7552696748173	-2.26238808461798	8.9042572951344	2.22377962494649	-6.00913617650317	2.66366263401952	-1.72211472155393	6.60287511402878	-15.3763253157293	4.71581691898846	-0.184014390578056	3.66721373407207	-10.8065101869504	0.728419106749714	9.49859807924811	3.30922972471161	3.24412426852087	-8.79157315893375	-1.29209169094316	10.8363430406231	-1.57184421064085	-7.7306660175356	-4.30129006478976	4.66387070346428	-3.98478249258345
84	3.01058951974453	4.46903761967474	7	7	4.34776471849671	3.69348928843808	2.16175561691289	5.22179976092175	3.85883540191949	5.66903616675593	2.99598462607822	6.13615243735742	6.93095045533642	4.14596199522283	4.06647225301708	3.36809694405614	1.84826385251612	3.0925256922123	2.37254016195303	1.30589526421326	5.587160024451	2.44328490118067	4.63064591035832	3.09413859777229	-5.2454763224094	11.1107972501962	14.8516247885561	2.93360188431529	-4.03406095926864	7.81245676095682	-6.26865082573476	1.0571523068487	-6.18876780033306	2.43506105682673	3.10012584543651	5.61992665456609	-2.31034946808292	-5.75568552656461	-1.44005746886686	1.71242299956201	2.23145425838694	-2.18041794608495	7.85598585917515	5.56133572921078	-2.22471446793997	-3.15515600930694	-1.31043543021723	4.02521541132499	-3.7857479284289
85	2.78547813779286	4.28593401006865	4.52731220179137	6.51706548717371	3.22444571128672	5.51858264258168	2.2481666398448	7	1	3.51049170453153	1.91995493885843	6.62944178556227	3.26979813875045	6.70711936663433	5.31685503845003	1.7772304342329	6.70823273316185	4.27067746239076	1.52416223550186	6.04137660863008	2.80357162696085	1	6.8522326165535	2.4426728812853	-5.02771991156867	11.9301189624829	15.1401479981523	5.06627820347707	-3.27111520576394	9.05679798071699	-6.57579263089131	-1.21023349935286	-7.18515549977621	2.86395820832654	3.72599784490432	5.0374917821694	-4.20977304303847	-7.36133256983262	-0.797477677033789	-1.03731582023696	2.49723279670398	-2.7577757449553	7.56479943718069	4.63952805371709	-2.94034619023769	-10.6592807985503	3.21460321229528	1.70782964320241	0.494769793311499
86	2.47569059817896	5.30338189989501	2.56207181123292	3.67849411687581	3.46357044414248	5.3504534528997	5.21820072539706	1.85412131223267	1	2.41340740398972	3.44129622419487	6.99893536966797	2.94213675292159	5.52007650115476	5.84381065978415	3.21981004865345	6.76125623648338	1.94071377910367	3.6312230751228	6.07339779518696	1	4.93971968693336	2.48453700296126	-2.17377343707689	-7.21538766019035	5.10935829891891	16.2927237824107	2.06728570173971	-4.40774983728938	4.04366290513458	1.26558658966519	6.12689628803922	-7.94456615084571	4.94487708948231	-4.26496260044424	0.789927999227332	0.478340521159898	-6.48421206889279	2.50179328293416	4.51164302605612	3.89002459811327	-6.75134627138591	6.03735952347656	9.44905818698352	3.11062421525599	-9.77152023636068	-6.55518967926334	6.00464505754165	1.48683478028127
87	4.9332364045067	5.97721504102282	3.54267680551454	6.16317839129081	1.77731750317359	6.73167320948893	3.12314883163538	7	2.79372218062164	1.37617648843013	2.0287256932871	4.65606896560255	6.74931676385056	6.32137660643762	4.36991776000081	2.90538997603901	3.15956579515964	4.02519500200848	2.02317881142326	5.42308296792183	3.1812761202491	1	6.23259050461589	4.18038465462113	-4.97743591953915	11.3931596351997	15.8000038728497	1.2545969283049	-5.94304875587953	7.66959373878492	-6.91976698654594	0.109198329754312	-6.02105433911255	2.5076240126407	5.52476103150943	4.04498363853619	-4.48163697424588	-6.23459104138177	-1.8738266796245	3.91757280807956	0.249409361125229	-5.72242794273835	7.64805948980712	5.30824400298639	-2.0205011672035	1.25243666937523	4.08161365146204	1.83994533879254	1.0105898227114
88	1	1	4.17574925666696	3.02838891382489	1.75127092975974	6.55204408305888	6.95337369520422	1	5.08210264772285	4.25013148156113	5.53035354382484	5.78350719639667	3.32615951015857	3.74125380640837	6.59770441632556	1.147125804616	5.76939248342711	1.33209653052397	4.4863896570113	5.44089359785857	3.674521541795	4.25655552476472	4.04215893099809	4.46955184413112	-8.42622022425179	10.2223499288132	16.7720021272627	0.449682408250428	-3.48650321024912	11.9660836652466	-6.19200357276804	-0.125331319586742	-10.4672154993853	5.857521635967	7.1053819208227	5.04190156569845	-3.19711867421512	-5.88388656426682	-6.66151335737701	1.415389383315	10.2792729933716	-6.60551216815273	5.65605642154209	6.28242560634467	3.59158036234838	4.05209636767953	5.9374846412878	5.6865937967713	2.41644666912838
89	3.99189019915835	6.82180010724424	4.37127959468158	6.89487201390262	1	5.89657463499067	3.35930199639205	7	6.37709304986484	2.83347907195244	1.04869605501684	5.66553364759401	6.98763216084976	4.07114404045308	6.1762911224956	1	2.32834681074435	3.90096441012902	1.81983886529868	5.21871487448587	2.46149966126578	2.28907673992368	6.03330686582797	2.89989852980739	-6.10919144271669	10.6476980728156	16.5929574876998	1.20136325120991	-5.32342465158304	7.41482189323614	-6.69866779917838	0.518546280804913	-5.60310607195881	3.39992263229755	4.40244414042538	4.80340059642566	-3.93737911889378	-6.32621851077427	-1.1204007647551	3.77985493180721	0.0386366500130113	-6.77326409220512	8.22950784393007	6.10982953740853	-3.00832412831903	-0.40075137168536	-8.42502070084387	1.60495651348304	-4.9684014778094
90	3.0689872812616	5.86582295500128	1	7	5.025889663165	6.57444112331725	2.73025774922493	2.94137838653198	2.4005418293091	3.37244369037678	5.15437342389268	5.01617989705947	4.25485224778359	5.82190757156715	6.34557573830856	1	3.20070300334291	4.13990253797464	7	1.97115812399755	6.59561309583702	5.90871408374399	4.26572264853064	-2.2217061714541	-3.48455338810103	5.40735053318327	16.1723190850838	3.2262619903277	-3.67809640434868	6.02832841903775	-3.28543140092211	4.04325011799859	-11.0479797253839	2.68536931370994	-0.474479881002243	5.47203366190777	-1.69396240681525	-4.80613675468285	-3.12592372762203	3.99473750150331	4.01926017846897	-8.11410205937613	6.25300020692443	4.03375711888193	3.44878132019534	-7.78713101006586	-8.60124103469008	-0.478004242240466	0.730617812023723
91	2.82657653899707	1.94369345502769	4.08777135061579	3.83121940241436	2.13106324030092	4.77950354468061	1	6.65539326242194	6.26236182274138	2.06324426504553	5.15907178548496	4.89865824490185	6.28514075505308	6.29031806258542	4.18025518048261	1.41496695495304	4.19582500574095	4.07787145776123	4.4670016133355	1.76319754253237	6.81403988670568	2.66469501055904	6.36652723061896	1.67857804721169	-6.14508329615181	9.79189220253395	16.7897303886967	-0.569781751583952	-4.27042358277846	10.2354298588382	-6.31911908632331	1.78313811891028	-12.0411176150282	5.59113312319714	4.66748619008039	3.82194290213168	-4.00499920831514	-11.8358212033625	-7.59904948775105	2.52698704043996	9.78706093966038	-7.59283475608594	7.11221602998615	7.97997773516536	4.71156095215697	-9.44858583053449	-6.95257402720877	2.52804463923262	-0.198326684011217
92	2.4296150974363	1.50478418818142	4.53195914092003	2.70068340257523	2.72048248169287	7	5.37460382452822	6.96921458975217	6.51993677923324	1.42027167866289	5.05824056535678	1.72503574902269	5.60251199997384	5.9024102589621	2.38243611778272	2.51205637739697	1	4.19067726085985	5.36357849070496	2.37899495754502	1.15981100056406	1	4.8262678951906	1.59730940921368	-6.8463241171786	10.9032548753257	17.6368121157091	0.322509280508816	-4.28474351502895	9.90780578017291	-6.37029623757553	1.61127646972174	-11.7954749346554	4.45213266541528	4.85874307193962	4.56872811749341	-5.30165870785549	-10.584554769489	-6.03369300690852	1.17253469662587	10.1676505979528	-7.62290733421838	6.67893714236233	8.71327611385724	-2.39500490685868	-0.564070846325391	5.50605945119916	2.53457713667034	-0.708859450715696
93	1	4.65609331511505	5.63392446203525	5.47526556360324	2.30118801356516	3.00536254412614	4.49492201717656	7	2.94616485107742	5.09012958108355	4.60155231088896	5.19294224853459	6.55305815342801	3.32754409000302	5.81338435936571	2.25810427304758	3.86879983744241	1.58370897358675	4.95259261842524	6.13357763480667	1	2.48658684582248	5.01838215806669	3.90454063327661	-5.95206687049385	10.686359272425	16.5634146393988	3.03424077734351	-7.03765132563023	8.71635400643898	-6.11376070800864	1.41337427529154	-7.30835897903738	1.70169267206853	3.54794995884401	6.89479948856416	-3.21267890515923	-8.11220335738205	-1.18352990949143	0.733958108244326	1.65794746869071	-7.26909855926617	6.57235856361785	-0.616009211449825	2.80659502631985	-12.741400544616	-0.514067455452192	6.2144650989426	5.84206673204224
94	5.45757227206632	1	4.03936792773103	2.53647969249194	1.75105074476167	2.82134985107798	5.96430400317862	4.6730652421156	6.53334370729038	3.56856329680725	3.57726107161979	7	1.22452773995467	6.24144932132993	1.87177083258796	1.9500078775191	3.20392856566829	3.23665651341348	6.43459970735805	3.27567805548749	4.71524506492474	1.17636257423946	5.60805909052329	5.00818381978972	-10.1143302057125	-0.0123957271454774	5.99898109700501	2.88019085529893	-2.83674369807601	0.501346779148503	-1.95901959690807	6.04791076634421	-12.2736095353516	3.09014519202544	-5.31005080219555	2.29929205832676	-10.6229262929487	-1.72976582366142	9.9632554326454	9.55450043942637	0.0657719112092624	-4.0888540383347	0.168564775601116	6.29319387057395	3.93037443996104	-6.34857173517721	-7.46521080953065	4.37325050047771	0.298524137083946
95	2.36254415584795	2.9413156433807	1.09846973097747	7	3.71952025043978	5.56403238891618	2.40980772564703	5.82494466990244	6.42785881905959	2.25164252013616	1.23367381668447	3.40693999024023	6.801687812216	4.41714979441578	5.90907360261807	1.95830107183062	3.29864488953146	2.56110138180244	2.64655374299604	1	1.33596095375558	1.01282395576546	6.72755386072546	1.47203064877464	-10.4854110568748	9.93058431834238	13.04890322979	2.54790596568656	0.187852565380763	-7.74550562894798	1.55750346939673	1.2841879303386	11.8272057268224	-3.3390281457614	-0.454998112187342	5.7353398078606	6.6128151393591	-8.50775035788566	-4.10351085416411	1.36768541836658	10.339375944082	8.17504705218424	-10.520805150141	4.29981002857141	-1.94132560791441	-8.63027132849462	4.76673339327454	1.75225147937354	-2.07615159079452
96	3.75272328443291	4.32863375645599	4.73000129057036	2.7120035248106	6.72646868306231	6.29176368373801	5.14410946192402	1	1	1.77314347178803	4.69114999418296	2.55785516503466	2.10371692291066	7	5.88713344319359	3.26512807826347	5.59338797995824	2.82313078480907	3.55331580470487	2.35889138515123	2.74556042510296	2.2293758130165	2.65934951204634	-0.642240888713374	-10.0299750646966	0.462666062920544	7.56374746775518	8.01108570106639	1.28708632075266	-14.0209738661309	0.473741230709068	5.38111778267727	6.0287802981376	-1.82517134833253	-15.8274275034144	5.65448997282101	7.78102729604222	-0.772747344203852	-0.244505501232271	3.57300717170208	12.7810688177101	7.24570315921454	-8.79652413545556	6.64747422071195	5.74247131544036	-2.73790472638363	-3.50777013366386	4.03730326166509	2.28948070772233
97	3.12747685843738	2.28309053653445	1.29171023735872	7	3.5185198773733	6.40482879828359	3.63455415600521	4.35300113832431	1.32699781166091	1	2.80707092228332	3.01532933998925	7	6.33338541030999	6.66175427084171	2.93848285006713	4.21550680030716	2.89910907253658	3.99161698557179	1.91779750290742	3.43568654322048	1.63169239440647	6.47358626324422	1.07227259307338	-10.4629192239112	8.38047561173233	12.4331456786204	2.87857428683444	0.104534429322248	-7.32891412286979	1.7352185191936	2.21695062223199	10.0039187431318	-2.6072930789929	-0.324972054369454	5.77662587995776	7.23657688498557	-8.16041001743675	-3.33042934665969	1.16105483381383	9.44069793451042	7.22424869049197	-10.8357197552753	6.62102457949656	-1.98495776039716	-10.327353470183	-9.25509186848154	0.745363309822947	-2.36626897694346
98	2.66525357875515	5.48104131806202	4.75645044800161	1.70809432954181	5.33543272748814	6.85503213856665	5.07095322266729	1.47950690466514	2.05459714672922	1.45195506884289	4.15838290752119	1.32071242343583	3.21024991403374	7	5.7447035685893	3.70641931205365	5.64142840791808	1.02024514212783	3.48119725680777	1	2.35317713876576	3.76198653808943	1.29071497957461	-1.25407981968423	-9.937715671488	0.8895871844477	7.05148422429877	7.8428497323009	1.76048891691217	-13.3308566689438	-1.0190897466339	4.43017168364332	7.05921875909729	-2.76952779803098	-14.7517523113629	5.11588488626233	6.82760365747813	0.419446512638038	0.433909170508548	4.01280551186167	15.4974680744252	6.09811063321495	-6.95200534444893	5.97355103961597	0.691383497331677	-2.05367566931377	1.31316305129331	4.72132578835468	3.9492242597473
99	3.28768885207749	6.64779547345838	2.93522471199782	3.5145328366289	6.03886149556545	5.0358314806933	1	1.45446902430546	4.00941152339685	2.42901620476526	3.3402589557713	4.04837494336586	1.87823252278519	6.79453405552634	6.22439273858007	3.32746375344194	7	2.09449172171173	2.87140421117638	1.39705495514827	3.87719845434423	3.43307795950278	3.85001806111854	5.47447886329861	-9.53591377189049	1.37760665466811	5.63958428810223	7.23135410681416	-2.68643753866807	-12.0915087327051	-0.947576651583409	5.56579128871234	14.5878756608606	-0.114321453090725	-11.1343556411067	3.02388609803301	1.34141599869104	-1.14949135065332	2.77684940982122	3.59592455178216	10.7832350057366	7.03183676691786	-5.36628360081841	7.1489701872846	5.8030393692894	-10.0482315467109	-6.51576509232848	3.66677526850866	-2.69613834190161
100	3.21987915834869	4.49659420057832	3.95355286858593	2.05440951281796	4.90235679759275	4.95632090570954	5.03435738176803	2.33418148505097	2.57187590214475	3.16064826822653	3.64031086628796	1.24194284696002	3.51406779796142	7	4.78712819515311	4.18433783103523	4.98048772447308	2.77880340265541	4.05553666040263	1.46217971269635	1	3.66308421823352	2.5171110880787	-0.644528396616822	-9.34306418497037	0.79517379381365	6.92084284147049	7.6358435278739	1.64697085677978	-14.0617714970761	-1.7140456948036	3.89803053533117	6.45281127788537	-3.1525781077871	-15.2526732883628	5.01956122387191	6.92196694999654	0.69190380164044	0.547155223555166	4.32010606318259	14.0799113337385	5.95320887169695	-8.19401812135536	5.84814999792335	1.34128639427162	-3.72645615929181	0.152146985532834	4.75183317878109	3.46021248195051
101	7	4.59891026986049	3.00028284690646	4.89109424200143	6.54222954901724	6.2930458515929	5.06659911136531	4.06413421173323	1.74519452904696	5.28175207059595	3.46223586017992	4.57201156770907	1.88625534725067	5.83488852580876	5.16072119819053	4.1936560282919	5.58094158109306	2.65891769461794	5.57925336285586	1.49337396102673	4.78818090050001	1.27718756332052	5.05856909885801	-1.0780193527625	-2.00273761099113	3.83771994505091	3.35159810063514	8.25484378517692	2.59934357002802	-9.69273543591367	-3.16965430537305	6.5578637672447	8.28990052964356	1.74064364489028	-12.67212935781	3.57235876287925	6.27155140067842	-5.95215337276112	-2.05210711541868	4.34457271776365	14.2271184609419	2.64643954189288	-5.7173159557695	7.38846834759459	2.59767615641469	5.69182554175976	-4.9525161379523	5.57374993255533	5.31693173419676
102	1.27792019877598	3.76526380085429	2.20769166188026	4.66306491557635	1.71289440005556	5.68121380180216	5.90385613045744	3.5494424742195	5.63931870890778	1	5.5359811038468	1.6007322636724	3.49857998731762	4.91096626553162	7	1	5.40888655603748	1.0412212939687	2.1127160969125	1.61098428552813	3.1802470556857	5.69022193663361	5.83142792988344	1.90436117693237	-6.1741162086649	6.5135952900688	4.78483659563296	4.96651134849652	1.81743337862962	-15.4887663706859	-8.60418669909453	1.35731626541285	7.99891921121228	1.67050185626375	-9.10137442563083	6.84029157011053	4.59694635846893	-4.1785754584819	-1.26260532049129	6.08186984628587	9.00974174935145	3.81602804470836	-3.34378245713636	5.39219177152429	4.74378547337702	3.04328201593439	-1.77793995004404	6.33226554914905	-3.27959501225022
103	4.39762162577197	4.453313934637	4.6762738204322	1	6.54084829409408	6.39499100404771	5.56403329256658	3.12531190729006	5.42989363399942	2.18041276192689	3.05201925067435	6.63232223081017	3.97980587107703	5.5149998612027	7	1.98367050808359	5.86835232554667	1.34849084895957	3.26541191760737	1.81345759836427	5.50594911163304	4.22923291435935	1.50767476398078	4.71618687810038	-5.88197438434225	1.53830578819921	4.50548903518636	9.4135643152579	-1.4424512494848	-10.3800723446005	-1.35328560563911	6.55350168629584	13.6884213009017	-4.2538600913311	-14.474523313935	5.18140692707778	2.85938527327555	-2.41497613387798	4.17855462349839	5.28744709458325	8.97464156752035	5.73124219778553	-1.53027067918591	4.67019781763297	4.71472179585292	2.67865049470746	-5.16152225903982	5.97829186956584	-0.989677529859404
104	5.89378316654222	4.28681554023821	4.51426927376434	5.34215893519766	5.9691289389205	7	1	6.80730744703253	6.87667845739694	1.23282163403279	1.28307400907077	6.88696477207279	3.72418722632574	6.25350353670035	1	3.35499608431261	5.81111570535797	1.90543252957068	4.14740585716685	1.98332484520479	1.51915054148893	2.35100949924204	6.91494810920373	0.679877054080863	-5.74985363304326	3.90748989483434	3.6602610774149	6.60208939532096	-0.249492457457193	-9.9885998296639	-1.6004832183851	7.82161375440017	8.85970720747584	1.42708730560432	-13.3671090681707	5.55487219280935	6.78224530205058	-6.72794971566094	1.15683751368221	2.87217875781736	9.37127359340534	1.78588048775606	-4.2989158980332	4.91240673239559	3.88851648421709	0.477378941089724	-5.87272840190674	6.52906328397199	-2.03124443492361
105	3.82271048451731	3.66235535276747	1	2.65725956809727	6.13890391881964	5.16184660252209	1.72822930942886	1.37842314906914	6.25758628159299	3.22664069041958	2.06214698165222	6.10833626085102	6.33206640277518	6.56037051691676	4.95131932793351	1.47768132944961	5.22618542726836	1.84948441414969	2.12681491066222	2.76729704683835	3.46654048272597	1.93127431036812	3.93048789332673	-2.07469771506578	-9.67896677570578	-2.94281229746069	7.96324718091003	2.7056294019945	13.0733670532001	-1.09505465380158	-3.45276439008186	5.07151261474231	12.7683258263554	-5.49941596230762	-5.2705875340213	6.17948820157734	0.366157163947433	-7.0239784057488	-2.9210933253514	0.350386676835468	9.03286109864997	3.65874346190329	1.38116557124303	3.64596826207643	4.08341415045895	-3.45077014651487	-2.11873689142449	3.08643408432098	-3.32815625953907
106	7	4.92388812313196	1.78920591439543	5.45208585981126	5.69136873242747	3.11440549033711	4.52434553466694	1.00261627173832	1.61153861369328	5.15089844118589	2.59970899876398	3.00343802313966	1.71597477091289	6.09788861528942	4.86433909193541	6.41400604746794	3.14604160284242	1	1.63177290694664	2.49830355261895	6.08911092391207	4.56423876356529	4.67128267821559	0.701551285978622	-2.87398931451832	4.18929500209817	0.331546654783705	1.299336181659	2.16446552047508	-10.9913715635013	-7.80801994228093	1.9066537848956	3.922322433712	3.66995167722074	-8.08201749905793	1.44818592329491	8.42004012253096	-2.25150095127178	-1.29713699185467	6.85850988006941	11.4606035942329	0.884217662149605	-8.58160116359241	5.88859786623297	4.78213310171437	-2.4594932293716	6.55996952317939	4.7417040939141	3.61649551918745
107	1	3.87817833394658	2.06978778751138	2.62449880994894	6.12578154389491	3.69193170424338	2.31477620646961	2.6422197006457	3.4144439540622	1.03655974851075	2.82483286746996	6.250049969419	6.06322813239609	5.36352681310676	3.31705764693772	2.16872064311672	3.11787364328788	2.0745519112345	6.07197373101268	1	6.85994330546407	3.18277094493491	3.29450621537708	0.756891792417743	-8.09671549488007	5.35163161730902	2.67355762878984	7.049905201491	0.500061083959609	-10.3805653117655	-3.80968377409304	-0.663401377724474	11.2392729667147	-0.649453196178814	-9.38882723623113	4.1128682363965	6.27442075654336	-0.67866558854533	-3.37614564683385	3.74120395060959	12.6544733026956	4.974117807823	-3.94959653148607	3.345183077458	-3.35815749435956	-8.49389791153294	-6.34825836956001	5.07239513150252	1.76251629812437
108	1	2.90332140909867	1.51732941946549	2.16891515926452	6.91414518117506	3.01774290980953	2.58413977846553	3.32324098529488	4.63528433745715	1.88604004782299	2.54722321256507	7	7	4.10569767452174	4.00898199412622	1	2.83703083200202	2.10589428289727	6.28251071151342	2.19087781364413	7	4.39257285303455	4.76433866368531	0.937961799373896	-9.23429773842214	5.9326446768526	2.34482002616078	6.31583835117283	1.76564473054224	-11.87127846287	-4.82783388315596	-0.254687129008841	11.1540157914937	0.649705064846179	-9.07404080097627	4.39945299385467	5.45843181233535	-1.35025731597141	-3.44067469433837	4.79732939576181	13.6288125265566	4.67556416324313	-3.70408355505677	3.19090940486616	-3.59778580831505	-8.39202756278457	-6.70427533677173	5.49705873055005	-2.78774601911392
109	2.97032903415812	2.43733954871527	2.20390787220518	6.22245218670427	3.2138053902378	5.97483132110337	4.87523573600451	5.80413817607949	5.06206650475594	1.32634875643016	1.43863363022481	2.75917038295545	3.55898114848943	6.51313512356376	5.73988465506541	1	1.0773047797365	3.85938735120999	1.41152610164431	1.60591212248538	2.95456258106267	1.53173395987906	5.79925126998407	0.960660813462214	-10.9854793974816	8.90199978079121	12.5831331440496	0.810118518925063	-0.459398812758816	-8.44752452131222	2.4894492065735	2.68421090784613	9.36154977268413	-2.67362460640666	0.101208260151596	5.93365593077952	6.67364542093793	-8.04538954265441	-1.93022782111523	1.53049021896564	10.4187678568689	8.20825921260995	-10.3233398861933	6.25025760796011	-3.02564949073125	-10.6681150524476	6.25098516336518	1.1326352537422	-2.74447635803327
110	2.21415097741405	4.22171392874719	2.75681378840873	4.2181594382892	1.51949810043376	7	4.74250924141464	4.07114143107879	7	1.99683618483039	2.54467748798636	5.68460621699268	1	5.07757679219536	6.69745800779761	1.09311754082669	2.99721733332136	2.32887822335479	3.7987042821105	1	3.13059301524688	4.10240053943957	2.32003543044597	2.2148286748294	-6.44303343425145	7.49912138733138	6.28601692234729	4.87502595124837	1.87802631859124	-14.6240680680834	-9.26463841720534	1.07534247475115	8.1964889695205	1.1735674705241	-9.58541085761409	7.49993326508918	4.18390135007291	-4.49657013873778	-1.509854499445	4.99148190277565	9.06547074144954	3.5549500030938	-2.64566597470165	6.54648795171565	6.21154657972109	2.41451617327855	-1.61266467059009	3.52516267933003	-0.314634850618411
111	1	5.53307140112299	3.569123074839	3.04933635863897	4.72747655276181	5.29156635189618	5.9110259145186	1.07874636144962	4.59626010761295	2.18317706645277	1	6.07220618563609	1	5.97444126500956	4.35672384295721	5.55689532496725	1	2.8790882068732	2.48339906828526	3.99686830576481	6.16684408255587	3.18600538385181	2.94942358938273	0.590479171032734	-8.34894063598746	1.19164553238508	8.14340562160614	1.16339300262357	3.18675263669308	-14.972348563127	-8.41250137267547	4.87693682943717	5.75737981105745	-2.34925349047565	-4.90986567417397	3.6939277086378	8.22271440533153	-4.24331010227997	-0.534274314669212	3.21852414364098	12.0315889057954	6.90242478255957	-5.04469739715231	5.09086177837389	4.91279836704241	-10.9368483509636	-10.8306462648466	3.81403922337251	-0.039756850262684
112	3.73397515459169	3.93300181477013	3.57164812735316	4.63512178975097	3.88742640881356	4.78140974890458	5.91737849291379	3.97826289780002	4.60980151738118	1.27924585133012	3.80154084690579	5.22049582075606	3.8741428355355	5.29107235690178	5.26627383494001	3.92413710563541	6.15989609080883	1	3.50724346800215	2.27133414941106	3.37183417558849	5.10007853435685	2.48086152187647	3.93958751970471	-12.3314734340394	9.98121216968141	7.05753396893227	4.07963649006503	3.13376666676592	-6.99612530900598	2.44074554092359	0.180116773474303	12.4177064623191	-5.99119371434047	-11.2481903521175	0.910210472315787	12.4238061625424	-5.0654034261037	-1.98326572060695	4.40283946411778	8.7195334685312	5.43942307874487	-1.61203833957209	8.62838935722277	0.739123179011695	3.33460981640199	-4.23121153346895	3.56845973447384	-0.241011172971351
113	3.27590903048442	5.92354816731743	1.70319998889976	4.34081037479361	3.05093967890557	4.94552016494605	2.47943138812135	3.81750204635037	1.93083554135195	1	3.07831508608833	4.81618357672194	2.50660684198716	6.61087901959264	3.33632236393787	5.97235389335693	5.76768413615796	1.56608401216128	4.18427503451986	2.52576363609615	3.60418317820463	1.3112926221733	1.81807744560669	0.357574758760918	-5.76067890206864	6.19418836696991	4.35784892400331	4.25989379335988	3.35519927991598	-13.7796056874194	-8.83352767092121	2.80866311387572	8.58966205792387	2.44096481355689	-10.2645538743419	6.53284283169924	4.81114428593659	-3.34784564594946	-0.538628237420285	3.90986892710071	9.84267780874006	3.35225076958589	-5.10851737991785	6.09349872111605	-4.01309047509782	-8.69469155565771	-4.3857284719492	7.07897781305712	4.12803634797074
114	1.18056684701102	4.98552604809941	6.35925151534067	1.60516881126811	6.26654895679712	6.94925454524315	1.2217455333882	3.2690276585797	3.56339065222979	3.36031271091677	1.59858786612458	7	3.26661046755003	4.90766031124754	2.87640860248869	6.4231356427711	5.82824945828488	2.92974773475942	1.30047003837042	1.60735089640593	5.70595078091366	1	6.39831937904449	0.540662012463277	-6.28067969651953	-0.178653749221656	8.82457166176733	1.94496635183435	4.0422250149729	-15.9974231626404	-6.13042234426019	3.52875706723401	6.70840939748832	0.0112512210463506	-7.13661100392424	3.79567768083	5.41346248578099	-7.93347488342022	-1.90876882114303	1.97577877139562	10.4387391161311	3.30820229047804	-4.68185227586019	6.94810983715018	3.88702028704961	-8.45029032437109	-10.3154944897699	7.57531247933539	-2.20690437564585
115	3.72544938385504	4.88113648735119	2.93451787652045	4.03530307385875	2.93170051946768	6.40284969144179	3.77864661777142	2.92665563037406	5.4266109457056	1.33191796448129	3.72176409656461	4.970983299538	4.17104448098923	6.036067691121	6.63795203295696	3.66647421800818	5.95270274322449	1.81433388388011	3.88748425174721	3.1081214987612	4.76042892820727	5.31656153130824	2.70507261557813	4.60701014302866	-11.7728169836599	9.52564030879555	7.34027800549288	4.12813635822713	2.8308187025181	-7.67825854023709	1.93684295940536	-0.291204942446011	13.4981919000328	-6.20149653176428	-12.0740637283083	1.68466421719582	12.4395051406312	-4.84630858931308	-0.456364841336112	5.62500380969124	9.54720277185219	4.23664361443755	-2.15172532327929	9.27768006511242	0.269994693713021	-8.79846748555379	-4.59749274424111	3.72875242290063	0.4447490964559
116	6.41875608956539	2.0490974357411	5.21757589534313	5.04988758941719	7	6.42207850295723	4.37297078398159	2.90662969451377	6.21666187890217	2.05219154707453	4.29348803260017	5.94937896547115	4.09178079013207	5.57298395265304	4.81760893166579	5.73945344926565	7	1	2.60714873798247	4.52839138078271	3.33311676082453	3.54568579259126	4.84628484027095	2.00983224445196	-7.76826689121722	3.68911286386429	2.05695444217537	8.32790645710173	0.938227152155608	-10.0506828476291	-1.34439512305664	7.86586241792046	10.334051068936	2.0071372576211	-14.9275097137856	5.06180712149996	6.56490169167619	-4.00865057570566	-0.598869722322841	4.17721541850362	6.00091338218041	2.00662499319021	-2.92791540766778	5.64659253945191	1.40064208759801	-8.30725934351201	-6.93985853142366	9.29161763094823	-0.224888018480208
117	6.15303796720599	2.82689109976935	4.15791318660028	4.5201906535137	6.10687890488307	6.77539945295668	1.73016245002191	3.10951557834013	4.70867950730712	1	2.11180119815587	7	4.12692835332721	5.36497048030866	3.01624154401394	5.02911441541847	3.73686407308492	3.73690864852828	5.25505501006569	7	5.00480076215104	1.4031850701854	5.04477296774521	1.38252213767644	-8.7150669240429	5.21333296790572	2.79399668823444	7.26895259411262	0.103851941058329	-8.92500173523282	0.366170386978563	8.10170644415773	9.831995109592	0.718215876649111	-12.9191959612432	4.75725403712801	6.45772458627981	-4.61616261951028	-0.146363385176203	3.92421399946962	6.77483458593559	1.62100882774849	-2.45913815001448	7.75051948688912	-2.31386365031453	1.62689511758885	-4.72339383771527	4.71673357912251	-1.05810298927473
118	4.51047017724227	3.50738044755616	3.78751943702999	3.18407133947437	4.15862221028322	7	3.38377694526872	1.43453905188399	1.84746724736745	1.59403001262918	3.24351705422932	5.51136185594747	4.90456388298992	6.37018329489219	2.00863034584222	3.63415253924544	5.79998063036469	4.61652715858799	3.13084229540804	1.22250014591462	1	1.342391585866	2.48436976717235	2.97003301370682	-13.6135632253037	6.75831599211484	4.65449965667174	6.71448867860657	0.47793151133907	-8.20747865539109	3.82838166799144	4.98726006244809	16.2494919182281	-5.50430941604887	-7.24648666357012	0.955351048066039	13.2217548496572	-6.95659842170879	-0.581771916259322	3.64139905451857	6.69358460347692	5.91944969229378	-5.00483524463303	9.50746158814963	5.93782590670514	5.97533711850483	-4.67296519330972	4.31447596505559	2.84815176456552
119	1	3.75221362045656	7	1.67688967473752	3.5478225095699	5.48131676322715	5.36219383214939	1.69864939769151	3.1922082896873	5.54056523001987	2.92174645250226	5.25513540207454	1.55878862073552	5.64589874070191	6.43559430668575	4.02429631414964	5.96753586626125	2.88083903333333	4.46227585501551	6.94687297157467	6.46831934957329	3.11297364826728	3.19879438389413	1.97145320649016	-9.98847433284419	0.553315710297437	5.68335670878685	4.7426451280977	2.69451088078454	-9.94529393653549	-9.82037898588886	7.11958261054635	10.3201736982426	-2.90848372854277	-8.84042803795487	8.33913731550075	5.07993639406343	-7.47592744654501	-1.70602116618518	3.81665132126662	9.09849301751003	6.31107741101251	-6.32909278178684	6.70202469254738	7.35988910029518	5.66397058572413	-4.3550806934954	4.34033683710015	-5.32178996213171
120	4.975043266354	5.73854039586451	1.72760899033091	3.6461279207408	5.81046166438776	5.18802776788274	5.54451694831652	1.41492420220603	4.14669540365595	2.61436927200426	5.80565672292724	1	2.26149656363604	5.99142652800835	5.89320860751398	5.09534962036956	7	3.16072250734425	4.62406743932003	1.01476332233701	2.09969194803327	4.56183944842681	1	-0.968580254962786	-11.1340934765312	2.05026110948222	9.56662341036816	7.15258981045787	1.99907615433747	-8.58647557766496	-0.256402768956874	6.29750314358511	9.36535283309859	-4.57915165980694	-13.9005330415599	5.59368244236912	6.03222731285836	-3.56504184100947	-0.361317566841076	1.66065305942096	14.5517573922085	6.91581758292636	-7.58060224758422	5.60572548852402	-0.743623272255993	-2.86395828298059	-4.58702002472048	4.29534787631999	0.908119870680502
121	2.86766046857536	6.16023016547633	5.02420745659996	5.21707911076728	2.99351250931233	6.51741210078014	3.17027089773991	3.28814630692421	3.11666707353211	1.52545264609615	4.35892374224842	6.79040438825882	4.35890579279996	5.88268337348093	6.22772129773319	1.86054853143465	3.30160572731241	4.18127984906061	5.67459705959799	1.98109004660448	4.20134548592174	6.53123758958421	4.7025300272972	3.03003001766327	-8.78340834464119	3.4849925993366	6.31207778577925	6.32657373854374	-1.70136100769277	-11.3452524227707	-6.85047753532512	3.80854376018567	8.19579707351993	-3.17672945017799	-10.6943609347681	8.00712379093628	5.40930829805307	-8.25867223552247	-3.38746421576912	6.45854186931841	7.43188131064039	4.40728162462685	-3.3158097533542	4.94389303180291	5.72641714361854	-7.25563517051159	-9.03724168559514	1.52495809243234	0.250737559729329
122	1.7216658726788	3.59264173372495	6.96292109714053	1	4.16043138557683	3.9997080844291	4.9196725658814	1.3780264084101	1	4.8826936719611	2.02774186825305	5.19993816462615	3.88829001224902	5.97010434440096	7	5.60897494940887	1.31366146562777	2.16156861583406	5.48531548263029	2.60771910878997	4.81170823865201	2.53855146179859	7	0.966009891883405	-9.55032603254599	1.15907111747783	5.39240140916954	4.74908790400437	2.56918682832408	-11.0135827808266	-9.84923209186334	7.38972738152289	10.5440954371477	-3.79143827730311	-8.04013482773227	7.92269378026722	5.69462147370614	-9.42227763129313	-2.35185699214513	4.87837178312237	8.58580110531916	7.64135713205246	-6.40306847961812	7.69387163172686	-3.0359739222466	-9.19982059482841	7.83385208595186	5.47415862333386	2.7366557637259
123	4.46327914887138	2.77611005774447	3.82081549839972	1.76447468491601	1	5.73148965978337	3.36925487788132	6.39496294797464	5.63170970410923	2.23958792094984	1	5.38444179853037	4.03835417221615	6.34121532731609	6.65256365888312	2.06089032347728	3.09149580617281	3.09737821701346	4.31442173412941	3.90861104204091	1.0382284325095	4.91310658287671	2.90752484740022	1.41828705507839	-15.3411325954088	10.4483978444181	7.23791918626246	5.80655899737319	-2.26105187090036	-7.8686080758701	2.63329881295954	1.02566072975005	15.9828052133204	-7.62685326798408	-6.52685600023609	4.08648509387552	9.08768238067652	-3.2882492429137	-3.55704140739796	2.49008801702259	10.9071230621387	3.90719370021343	-1.81517476631346	7.35508077248694	5.26460244731376	-10.5741107236708	4.09031490862388	6.12325578162592	-2.82183330596653
124	1.45325931292705	6.47062425175208	3.59060127511612	1.58036818419416	6.45701601731497	7	6.18214054092383	1.13326775081163	1.64787756763698	2.3954363264785	2.3509273966738	6.39240842421878	2.14624891122357	6.33330250123527	5.12262409360622	5.90754702502022	5.65960216119814	3.56537152903205	4.38828994099101	2.33235849975982	3.13110094945367	1.80114871245837	1.73223369522175	0.948624576020297	-9.06644000277029	1.20501339577513	8.19704904061095	2.02001346932001	2.41088213937584	-12.5875967721017	-6.70915096678277	4.96406067234082	5.1110699793313	-2.72397904357005	-7.7699785418393	2.45808576601155	7.96120415692193	-6.69928548038052	-0.228157628992833	3.33207803477487	9.49211684833709	3.33633933498353	-3.71959063006464	9.69481962182647	4.99114663294197	2.29984346742301	-5.72530140498231	4.85761382226934	4.76034238743258
125	3.11092050284143	3.01761579372152	5.09104281326602	1.79791663616733	5.13947477415909	2.82349821683639	4.54803980931715	3.61596849721295	5.27534206508762	1.41128455327034	2.24749584416114	3.84096691367385	6.04846609616154	4.52420646726666	5.91411152552875	5.37058093018797	3.48349302337489	2.42307367763301	1.49745804616359	3.13135822108538	2.83958245191144	2.53863539735381	3.03989135536221	-0.00729105327949145	-8.08570382449918	4.52482599989591	5.50348228368702	4.47573254613801	1.388669052761	-9.18574137283032	-5.45825981941902	1.63679524798609	11.7012567004684	-3.2914159833475	-11.8300155007763	8.30007319771755	5.79076707258802	-5.7691451147238	-1.51470571359625	7.93375043755763	7.82481508791668	5.86063471653453	-9.04674652640113	2.47915208265315	-0.30994334330185	-9.97072180023349	6.13599067861895	4.86568887657951	-1.91857743315116
126	3.8468572664173	2.3685336083043	5.00741868759169	1.16091896114291	1.07373081139938	5.51379992233668	1.38273671897381	1.12116865169237	4.56763355224837	2.10890408640517	4.00485444079714	6.17295079047047	3.02695020660017	6.19152647875815	6.54705489839715	1.98516028994303	1.03238067115064	1.43572046480116	5.72347465221641	5.53007671033403	1.28304739689847	2.4946271769875	2.64887607360299	-0.075624589734015	-15.7527826439442	10.1587891505136	8.00068703752593	5.25110396237523	-0.857181308990172	-8.28111948027948	2.84281391410617	0.825545201152815	15.7922451007958	-8.23924598946007	-7.77502864437298	4.54857185433641	9.89935234557026	-4.41483940680535	-2.76439076292705	2.75212349009313	10.9025923651632	4.15068823624624	-0.923647331511244	6.80047949249099	3.79378104409655	-10.1354910243012	3.96079244116075	5.95103094395113	-3.83455057616598
127	3.13480822376743	5.99965733104917	5.32307635115907	6.48870300294651	2.99828953025845	7	2.45349974062683	4.63064750254172	2.21272050032377	2.13098657184203	4.68152745294472	1.33229015853129	4.02197752582476	5.14446976436367	6.06767459594794	2.66158442478224	3.49078381239119	4.66742377976604	5.37260759299034	1.21995553403657	2.44971578260826	3.17892895831435	6.20524537417204	3.12333399027237	-9.48005868531683	3.24871754246438	5.2770567146991	6.11902128569014	-2.13239195602388	-11.2918560465867	-7.8039058055482	3.42855916643706	7.83436695552239	-3.96293606496836	-10.9804579435331	8.41767195694657	6.06427305835881	-7.94502075317817	-1.44253455006006	5.62503987918764	9.34107242141793	4.41667765341281	-3.04189603435952	2.64934651997606	3.75847952740732	-7.97465206379728	-7.97187418351688	2.58792037460258	1.33592652099273
128	1.06906510428852	4.46863771000299	7	2.22461524828352	6.65857454764492	2.58377240910413	4.72324809815719	2.41692162040213	7	3.21461389277672	1	2.75810444611561	4.76630351667003	6.3684862148508	2.63464359600375	4.57853831550463	5.76957964112962	2.96169530854292	4.25720854287989	6.84973467618544	5.25573391265243	5.34118226132998	4.59371510295988	0.0296650182899366	-7.22675077613013	0.263949190252325	6.13718750448455	2.10299881024904	5.19656213824125	-15.8198295839087	-7.67283296552082	2.87321279531757	6.63950267484014	-0.323302165346567	-7.79237602052096	2.73794647884688	7.38848967030935	-6.37989702303102	-2.42845885512677	3.42289369049383	10.465654090849	2.74051948186411	-4.34561145264789	6.71265483902828	8.09182967557863	-1.18109253580185	-4.07783851233	1.26400735662116	0.398971414224764
129	2.176483949295	5.04782709724585	5.7217314091685	2.36456442929863	6.99576523704401	4.27411821152132	6.48631959211709	2.55548920004386	3.57868531080546	3.67469534090372	1.08058570213267	6.60296291513787	3.0637819460508	5.62169212692864	6.15896441491279	3.94495038355822	3.67496121392244	2.50793782709462	1	5.08538370404589	5.34708634741601	1.64300365940354	6.43974813023164	0.0803238095834659	-7.248830058333	0.0118105622941838	8.10378161520888	1.40168717020275	4.03576055511694	-15.941855075989	-7.04572314881209	3.04268343860528	6.89674557152967	-0.533860606672986	-6.92775255833912	2.76994386632365	6.22246455796106	-6.8850861735729	-1.79158044611215	2.58441751198921	9.39636173280357	2.5151555140743	-4.20555535707006	5.84710077936078	5.94408344321145	4.47614451864995	-4.87260709962872	5.13372307157673	3.45906749873848
130	2.60393327633847	4.3669388595367	6.57616616667665	1	3.33479418522098	6.52977602510544	5.55030642131305	1	2.91015256470715	4.44805058239831	2.59300335589796	2.94985621955432	1	5.41667323369726	6.66146597136083	1.53551689333263	7	2.95805866789949	5.55161053867137	5.4618292326204	7	1.24045687176985	3.70983164292828	1.83731012532225	-9.54228680474009	2.30444199659314	5.03319356065387	4.58456840841368	3.04125815507228	-9.87064079267306	-8.94698974210359	6.42680578570949	10.540758092819	-2.19685989109646	-9.57600577804801	8.65591009402578	5.61395930968243	-9.45415566366336	-2.02165323647922	4.29610215075655	8.72246967041162	6.46543507352391	-6.35761059229451	10.6542990156229	8.76353882552064	-8.64947446095504	-6.24686756139889	3.42747220686837	7.01036757302841
131	3.78472789736634	1	3.90495407504185	2.05810327377861	1	2.50468292771279	2.96399599337408	2.15455186970231	1	1.22929912391832	3.30252394845904	7	6.56424866721735	6.64981010662561	5.68318842488934	6.43497156876881	3.37872129313943	2.18087068659535	4.72570422379709	2.26673360154476	3.56692974200759	2.60456339107872	3.42265541082296	0.907072738439981	-12.4782508012073	7.21442239396313	7.21225567120637	4.32193144714356	-0.278068047926849	-10.2120697711363	1.05597162008017	0.679050696915787	12.7285843904223	-7.42193389373006	-8.01922010047915	3.45391105845681	8.85173631753502	-1.22677837463621	-3.74065378971974	3.51659670246764	9.2741183718669	6.41717501814167	-0.974662584926634	4.20123264780518	-1.02390618968298	-15.8700264142215	-4.25731676909434	4.38113189235216	-3.00308673100609
132	5.33324045150414	4.76170415100481	4.63524385120034	3.59181448241518	1.28901369766829	5.00182556420544	3.51269100981555	4.46379705203904	5.94573742571874	1.49797629768519	1.41530312172986	5.13227531713689	2.47085129358713	6.99130690108241	2.56868244553189	1.84469825141393	3.0384706946083	1	5.22879084456283	1.86519344419909	1	2.19603923503897	6.30265293311592	2.17861516325515	-13.2140048882711	7.50225640067165	6.30547688390241	4.7540793769829	0.0691672807032184	-9.40574457603264	4.65036644844884	1.96202578999771	11.0848419462079	-4.80866000851585	-8.29236749131672	0.00623951130580824	8.56755402482759	-5.46257585459679	-2.06222485913035	1.73507809348417	9.72866528430561	5.08449468452537	-1.54499836298919	5.02602475247264	3.29103414030712	0.389215458735794	-3.3299622040351	5.30022976450767	-4.65582975251995
133	1.81417881728185	3.7754603909543	6.6147166105496	2.08546489849151	5.73537280943226	6.43016339993107	1.44891485738921	2.24360540611034	3.60280661268517	3.70027668404858	1	1.69729237257942	5.18308795081449	5.94872462918259	1.5533140385685	4.8953178698508	7	2.84121046330659	2.7339096251348	6.5726775802071	4.98364442565313	5.89298222180555	4.73996883489376	0.570511960051868	-6.98862274444478	-1.20365273124098	7.21736743682034	2.5705551720985	5.31168690577296	-15.6920937833782	-7.3458567127779	2.81971827525106	6.64713210381939	-0.883019648261738	-7.01294860366595	3.03662573224485	7.5767042731388	-6.17170160987786	-1.37711579412046	3.76620052158553	9.18697312348061	2.66865641643616	-5.40015361462727	8.72381271485702	-0.279578716306735	-0.839246835150165	-5.13675985286736	4.72707745938126	0.942215184764087
134	3.63051341882817	7	6.60609707719302	3.14539486955472	2.54085768352935	3.22237565431319	7	6.88552392632405	4.12458407032109	1.32308195695138	1	4.66918519920376	6.17217988858926	4.56814623035563	5.7877510284549	2.06477329348887	4.96062890794676	3.68704801265005	4.71599291017358	5.41421608637049	2.45438710686566	1.21560772338013	5.02635439586645	1.15602528778367	-8.5319134782938	4.24630631503025	3.94567857471736	2.38952333423978	3.76220028326061	-8.64218439829073	-4.13365189329281	3.99547962371809	10.0782875157183	-5.42072095586109	-18.9753781363519	4.84236253393502	2.37511795096277	2.57314678697105	-3.62962053278457	7.13481891969779	9.36113346815142	5.34648524051897	0.0565450020430042	4.43282359989361	-5.83276012648913	0.964666449076013	-7.8267866880945	3.07006828036966	-3.74051537330298
135	1.73225262060648	3.4606917186942	6.89609612620399	1	3.58035845042281	4.65808533361215	1.11790919170819	2.9021763737147	3.93502250404414	5.03873081317446	4.30715703369949	3.84620692578063	3.18703518250498	4.33994311344908	6.95052256689763	4.62620069107148	4.90815484038944	2.40514332651879	5.01605076627872	7	6.58195080986908	3.21884727071124	3.26770547172561	1.06551591493101	-10.1119028566143	0.260451751043198	5.9467758608263	4.66163595787861	3.90783886821411	-9.63875049421827	-10.042639925712	6.63433815377599	9.99215987081525	-2.26653838314942	-7.9666471667751	7.17757675502385	6.98584055886056	-9.94371129114456	-2.24814249279739	4.17738917364424	8.70784158825119	6.75138544103539	-6.17414809391382	5.99655303180375	6.77130839708255	-8.63805936140416	7.15855968681015	4.16141886589473	6.3104816973827
136	5.85635075368207	4.67619460542556	5.67933872982044	4.67802473725262	5.65889959840826	6.9168834513171	1.06896738619871	7	7	1.23681220542566	6.18717212736247	6.87676625106936	2.99913647737798	6.64989608130365	7	3.92197117020913	5.38733824398128	1	2.4694318603914	2.11364601424752	1.40955412712109	1.8053720073921	4.98026177630378	1.24308283082015	-5.47778056031115	3.82790655232892	3.47569966426133	7.95334142639896	-0.0571282169919797	-11.5615108542875	-1.87796405125609	8.17414235817779	7.56108504856603	1.20549900477714	-13.6424228182405	6.15418761359619	5.75188490332931	-6.31861875587859	0.857032339687772	3.91117989114947	9.9512087400883	1.86521784820849	-3.76776964041911	5.59470318241459	2.85632608536933	0.828163865608119	-3.28123231547533	6.56660583014146	1.59114013761031
137	1.06712305950675	5.60557427705225	3.01752829137328	3.13939142387012	3.41137295563294	5.04345596662378	6.78184747852456	1	6.0047619013738	2.44361384287804	4.81194698816638	6.25053254912765	5.73718542291755	5.76323681143944	2.49655282137135	2.24396664121284	3.97376743803902	3.08310600781295	6.42428523711459	5.22790813263049	5.65073819699113	1.33077730278805	5.15340902022451	-0.575134834500715	-15.718267817598	11.2412559653788	5.01093007012055	4.00196470378203	0.553598937646619	-8.39323205487006	0.293635534531978	0.367105498880323	15.9632028170937	-9.18707877713416	-7.62326369714955	1.76505890263613	8.00068893728468	-4.54360836809377	-2.74255029793895	2.85046579686836	11.6499979929288	5.18122671872838	-0.8062554364274	6.08119566346009	3.00130512426492	-11.1224061273014	7.18693992190684	5.38675057016656	-0.685692990618495
138	3.43595541740835	6.24913947631128	3.26932322161906	2.65289671730695	6.94511550260479	4.5280761235977	1	3.31293704664885	1.03045058275446	3.17966044517537	2.50563248534543	3.95140824567777	5.57934342363166	6.43012164672515	4.12278420557126	3.84906063852188	6.30283171637698	1.39984377479709	5.38569563647621	2.14993983413564	4.71278066142175	2.42864616856672	4.05756125901964	5.25927230172007	-8.59662269904529	1.23505821651711	5.20627159738035	7.21616336290122	-2.15258083378787	-12.0385430683377	0.120620532199583	5.32318270902057	14.1820930290813	-0.91126987075927	-11.2319465667075	2.94196872999493	1.45268164685157	-1.11940633745399	2.57074945639443	3.59543643810822	10.4612623131127	7.02364425098304	-4.2902200437997	6.36006983539987	2.0202926962701	-10.7162116909953	4.97277536661064	0.773077315832727	-3.76829977805176
139	3.49330508666094	2.53220588206245	4.85567060127067	2.75922470297539	4.3759652617882	3.51490190240863	7	4.78959587412297	3.48329122112431	2.76327914203494	2.95674737219172	5.03790036126722	5.02724031978926	4.85091232520113	5.35934740942618	5.37520394375042	1	1.75404891692998	1.50694693653685	4.75421210181564	3.02751096498533	1.73432483129331	1.92902213125287	-0.00588329447063377	-7.06760581968212	4.17634987325152	5.36455938849231	3.14095116182105	1.67871175635548	-8.98295165916036	-5.53027060317409	0.845484823877362	11.7338399608482	-3.67432245490694	-10.4336739359107	8.20890708189213	6.32203320162445	-5.3145504995213	0.0901940113546293	7.81140777679724	9.46428009016473	4.73063206744361	-9.47016200364591	4.87630551417545	-2.80567661705856	-9.84399913218015	6.56656004389597	0.398417491606458	-1.63332370409714
140	5.88870674799618	2.9646875950621	4.86352986272192	3.60527301257639	7	7	3.98878516715065	4.41508917111223	4.48586525382101	4.28686374129344	3.01277949676812	7	2.29066517588872	4.54526250588146	4.26559387426187	3.62193317702604	5.33310820384933	3.18802248046079	4.45267134465877	2.35176601201013	3.97235613877555	4.56262668354568	2.79673393070562	2.03484480588914	-8.24992427918001	4.58713224407446	2.37067006789317	7.86712965155431	0.281923547606732	-10.5478727456292	-0.625375592246886	6.0340610969352	8.56487375723491	0.743726263370058	-12.9040796885174	4.95288158926097	6.92919614494887	-3.72438242787371	-0.861421466712252	3.29377735039359	6.7319685102419	1.73873396424197	-3.77350583469064	6.2293907256007	1.18204652864311	3.07637912932615	-10.4580819033854	5.58273702811747	2.44006305135598
141	3.85055569348863	5.48158024299911	1.89188415054402	3.08575569699709	2.62598741811391	5.30291195756124	2.66392436614801	1.48788142229356	3.78062483126805	2.15895102322736	4.03944017254657	1.9652905068698	1.3550894260055	5.52718016928363	4.3124491937254	6.16752996162822	1.60973907949196	1	3.52613980510557	4.17207612692679	1	4.80737794792628	1.96134640399504	0.920990261106466	-6.19133384217551	4.5201118969135	5.49135870664177	3.27378670906448	3.13571876210185	-16.3694278373133	-10.329274730084	1.45631241354665	7.19251631255426	1.25943111242871	-10.4881286741201	9.34422258782214	2.59466315016336	-3.24956364358883	-1.52405819656547	5.58390085394937	7.67475210815382	3.03654772786926	-5.10092431294725	5.99104293849506	1.10402685248251	-6.85342106179312	-7.19386357866837	5.27567448361975	3.57414381464607
142	2.79416586593244	1.97883826011331	7	3.16743199595405	6.38256369317579	5.58080044963564	4.85779046339168	4.95537740236004	3.72837075733864	1.82586562266418	2.75665503287103	6.49646355730436	3.32156346605694	4.91633809881959	6.56245441808658	3.49537158156805	1.5860417389105	4.54286800033449	2.83120083776372	6.46059501160003	3.67805308840518	5.34981519463863	3.30751132412625	5.86160942240138	-7.97795825128887	1.18922133904468	3.90130948585925	6.40901059652899	-0.973002250792282	-7.06801549299233	-1.88565293999813	0.242149313061885	13.2605434544325	3.56493100590582	-6.60464888888089	4.82403547379023	5.93801321987856	-3.11876599150177	3.79770011392475	-0.148235775969745	9.6340970060878	4.56232277379603	-6.04765055330827	4.61770132212305	2.61012029388687	5.61680245061292	-8.03304522869575	3.07158299208035	-0.114977555916838
143	2.19154297422304	5.65126459902438	3.74878570622018	2.60940206887563	5.90602451324485	6.58273158760675	5.76216932493445	3.74775278063732	4.53547825702743	1.99464022906213	1.67191145438372	6.36141590355545	5.69669059843557	7	6.3901271618055	2.07017404295248	1.89116643581381	5.9033368487253	2.46874528811367	3.54386017548446	2.3050426249695	1.83037062046201	3.5403273689625	0.0788799623529571	-8.82974963664882	0.344542774144574	7.6399784701812	1.27775041119433	3.97411210610136	-12.7661961728494	-8.34043576752759	4.03309571718526	4.65520080880629	-3.09832814150496	-7.76194740630957	2.6065525570942	7.69229860801002	-5.86526119402235	-1.1762631029499	2.7835657103773	9.11356216821436	3.42942983193432	-2.96954415720768	7.20197697509004	3.78325157648647	-5.60403065976224	-6.96778440007644	4.25701578937784	-4.7884093610108
144	4.43378776556631	1	2.46611714953763	1	1	2.72997426288469	3.22105338881658	5.18465802844107	5.66004955751533	1	2.07327068421433	6.71835177898003	6.43875204202812	6.86318426496323	5.68810550710478	4.81649889150985	2.99453360870488	3.11809198207141	4.76713384115864	2.93896539416799	2.84442528274305	1.37780077293732	3.21005465209938	0.510810006966087	-12.9210688130052	8.69015433887616	5.86677569981662	4.25863719154825	0.113155132875941	-8.89482570807109	1.0141954466443	1.8797742874822	12.557522991079	-7.91440336451937	-8.32778189486391	3.33163133572771	8.30109576557365	-1.40590310270181	-4.2052512350877	4.08638511748976	9.64196900015166	7.27561764329733	-2.02269584757337	7.8820955761007	-0.36109293637062	-16.6126127700907	-5.28859135871322	6.30158641052726	-4.62603886988991
145	1.93026737901739	5.12163642167008	5.18141798804417	1.19533284755723	6.89536941114267	6.64988160703792	4.6128498513383	1	2.31122991837822	6.40005281591518	1.56526744744943	7	3.83479323594147	6.291077269357	6.1945647297453	6.81901037546065	6.1837580658987	1.97503558898121	2.75425363160141	4.06928039199949	6.76710577753118	3.11752671483504	6.26355049462252	1.0220510998668	-9.38292227619663	-0.722517967371647	7.67393668735081	1.80503553066479	3.89924010418283	-10.8956023536816	-6.5886692881864	4.85746800457271	6.12306601955252	-4.03716734132589	-6.09085473860614	3.12579252693511	9.75485448092294	-4.90374431287869	0.634675247791639	3.57827792540604	10.7517957082478	3.64107262185989	-2.72038238804468	6.43380163732137	-1.95178584263886	1.15933010235008	-9.49898416353471	5.54236039243264	4.79954297582853
146	5.98212794044418	4.5130958163952	3.13630136119984	2.07941128100857	4.55765142529511	3.66630203339419	2.96867771795937	5.5778545497683	3.76036002037397	2.18803731299984	3.16343600937463	5.55728596224038	3.95614206078725	6.76427014701069	2.24528181221188	1.39483329195652	4.33260749862475	1	1	1.7443543728765	5.76232280754424	2.25483216866418	3.22409213740121	4.59371082843879	-9.7956923312268	2.25965585149691	4.56273657796222	8.98232102279241	0.00110988217375471	-12.3961586270573	-1.12603344905294	8.85088927724764	12.9561405074158	-2.33573392980205	-12.0842026810192	6.64721236906064	2.97442962613198	-3.72795107258044	0.76327988465491	4.53214799037401	12.7215951996816	6.21415671908841	-1.71088697506323	3.40276722417122	4.62023356988438	-1.22735053927795	4.58639140441437	2.51191120010954	-3.6347731065069
147	2.16595954597764	6.95705235096043	1.89036002556301	5.91514280836459	5.05128787846292	3.48163053350555	3.81236158184942	1.58992061552421	1.99752659587846	3.02680382958749	1.90339412123021	4.47522478780355	2.16471059695131	6.89644510329259	3.00511838348985	3.67062180781012	6.13777277410091	2.51143972997832	2.52033967758579	1.03140594107491	6.12214477838886	1	2.83691874924057	4.25536760779725	-3.86775438593024	4.67815258725174	7.9224608870497	4.82538609235302	0.892054398111879	-13.4456854278092	-9.34064677791945	2.55371760320523	8.1418596353738	2.98192336176226	-8.16166799837814	7.88002205386723	6.15403819997701	-2.85882158160004	-2.54402569345265	7.74659505612273	8.07049672305902	6.02843174348735	-5.28484795456076	6.49372746979771	7.25606131359714	-6.27303099583199	-5.1969014574658	7.87559751831262	-4.35304829758692
148	5.63015545698048	4.1784213102796	1.7233173521337	4.51193393200333	6.9126621859829	4.4249531351552	1.85513239314902	4.76921484439898	3.94548179080918	2.85888054883498	5.93568753122956	3.62350296478919	1.28362723888813	7	3.06190791841247	1.87355485119825	6.24613786885153	1	3.62288597160495	2.3452051277348	6.01504397654128	2.53685508440874	5.64827635115863	-1.34771515506899	-6.20111143195432	3.30945258720978	3.10209033421952	10.3249887491884	3.07761543743864	-8.71829158250848	-2.61412888973786	7.2540910172863	6.77904393799907	3.29176280865127	-14.3175936420729	1.83948918050532	6.75760719295361	-6.33765108625878	-3.00279187893065	1.46062392566602	12.2640767216123	4.79576687513528	-5.9424434140646	9.20460043506264	8.1279831214039	-8.79714019790627	-4.41877289740485	1.46058619067234	0.495328769426199
149	5.72070575714766	7	6.47929368283202	4.51327304484323	3.1234131064403	5.06916402294182	2.11723399409991	4.18073843889501	5.33793123713801	3.09489918548658	5.09061251831682	5.11575083769652	2.62813323238063	5.25227294519642	6.98136451979252	6.08650364247664	5.04699631548497	2.70678922621872	4.64792019225959	1	4.28334637490096	2.71866294874518	2.74515466061484	0.155306325223062	-6.88705930662093	0.913897433940933	4.62882620363156	2.65186335338114	5.35024229670803	-7.89597315157534	-5.40307457246199	6.07505589650069	9.3096417136249	-4.99119466395038	-19.6794803274657	5.90932576131973	2.49350880992106	2.85497307966321	-2.65746430927243	5.8351761175288	9.05971786050634	3.90729500275536	-1.45576624623441	6.51982379103102	1.05436280000559	0.543789988174244	-5.82904857494119	6.56004679760959	0.767985380589703
150	1.86214917721803	6.18626478955952	5.20102304913016	2.62472568099271	5.81043634175861	3.60242754349439	7	3.09042215293612	3.37800636815505	3.24168336794472	1	6.48800272105018	1.70739907436042	4.79930053832197	2.5962173943958	1	1.36026300634915	2.55393062521017	6.56224722390409	2.82041905998372	6.26177713079128	1.34752676914767	2.42402227615672	0.751293067247817	-8.30145123538598	1.58750181022638	7.13067682237487	1.64979986674061	5.00922577157158	-14.8755245659267	-7.91832192891709	4.4923947124567	6.07972099794093	-3.86652945373844	-5.96942477638828	2.80922003280284	9.02439197111726	-4.72885499356616	-1.15242619146722	2.0825648692475	11.0884292992953	5.41507420044059	-4.69947309777905	3.49397559370918	4.77623370641138	-15.6194359230044	-4.62510018007304	4.03415583269705	-4.00612331205152
151	2.46176800495628	2.45586025711057	4.2317574319867	3.10177673185215	4.81805684616823	4.94846037547881	6.86296743400966	3.66525428117895	3.21864988194229	2.31103435625317	3.27577001794992	6.25614878601732	6.04134454707143	4.06818093401225	5.29204380277728	5.78984094589368	1.21607667846044	2.61247330683946	1.18553799829933	2.9736163858884	2.64506870831213	2.18375879980814	5.07254882573229	1.03022553862019	-7.83026404959095	3.40115353077222	5.26373559741716	3.78997091864784	1.47231424812558	-9.25872033843119	-5.05846950929801	1.66430664949836	10.9183099787597	-4.04357613108784	-11.3519338244309	8.36312852331969	5.68103034024049	-6.81947415872007	-0.368534787428672	7.18131172588694	9.1542325014066	5.32963708989103	-8.71523205203574	3.25575660356598	-2.50994311679516	-8.35305485336101	5.23168709852148	1.11508911631426	-2.17786531768231
152	3.93073422819879	1	3.30485410827843	2.30956054269053	1	2.22272677136147	3.80551651378194	1.68251780374176	2.54322076945983	1.02725892234558	2.80748203294225	5.75164742692182	6.88603816643533	7	5.86239949718842	5.59596979864139	2.40122921527543	3.61248992992131	6.85526598954196	3.28272052543977	3.03390953565314	1.46643201382009	1.66338581521921	1.25476004016862	-13.4609569063236	8.39623098814733	7.17243693400885	2.90663172338252	0.863898055257036	-9.25283794928114	1.22130171187719	1.19189881075932	14.2615601847195	-8.18428140630265	-7.63665557217917	3.30472042136352	8.73063461276052	-1.50686934686747	-4.20268364621789	4.39955013391115	10.2762359533115	5.83663988832002	-0.118170321896572	7.76917773988472	-0.780451955590098	-16.6814553630931	-5.62163117352808	6.49248419027864	-3.05650720323389
153	2.76032222279182	3.59768621308869	1.89574093760916	5.54276497169859	4.93780452801832	3.70763904990119	6.94961825823823	4.4454476148519	1.43863545389244	2.34706484903862	2.7219848102872	6.5673487603774	3.25394666561954	7	3.37781239660096	4.1127470637582	1.09125840762876	2.56744920086627	6.80193358474768	2.7377860213451	1.37121004113494	1.80738275089184	4.74923779158748	3.23203964342132	-4.54327310582935	6.51831924856447	8.33451282251666	5.26163651464901	1.98585625495819	-13.6701481190821	-8.05169736411376	1.10779467916104	7.95062573597401	2.45813339288103	-9.78835478994524	9.46424627957329	3.98130691613337	-3.7336050258024	-2.43837984057283	7.29210322238837	7.320234238307	5.48132234488567	-3.91271617979384	7.48604824734092	-1.48036008683778	-15.0336224902434	3.61468791137155	7.42758653618275	6.5100207502661
154	1	2.97086395582831	6.92891983349675	1.13283528299419	3.56705498893128	4.59708824268709	1.08740088747898	2.07119949209624	4.41771812659364	4.20082863882769	2.97068438650229	4.12936251582987	2.70250838739251	5.47905465833701	5.14492813549145	4.05917828793362	7	4.31050714082457	3.57133018985427	6.47519390375168	6.35963977851519	1	3.24320563341221	0.512534129125735	-9.54539491039212	1.16177347363505	5.95209373615354	4.30622357180323	2.04921688841859	-10.8977888911561	-8.78157068873829	7.37695007945812	9.88694732453487	-2.55139286108176	-9.12930108227442	8.47686035684104	5.50019111589552	-8.78670179801257	-2.36581740409868	3.99798901007289	9.45401313839053	6.65144790856465	-6.30677790525338	10.1582003278012	2.510023066431	6.55876531723105	-5.97308266885609	0.666434350576824	7.00716613578762
155	3.50705581217658	2.8349543445353	4.21679735810383	3.17896328031213	3.80152375411756	6.15469880075091	1.13540556300833	6.87772718737609	4.87983540432175	1	1	4.1439684957041	4.42352628707129	4.49422638538454	1.98194321854232	3.35779787249068	3.94224179984495	1	3.73229914856351	1	4.50242938664295	5.83863240575651	1.84629363418891	1.55025717994919	-13.6717678553827	7.84985502407349	8.46649826048862	6.34038411683287	-0.627325828011688	-7.57658236781075	1.83862965465765	4.0692672099258	15.0523306701307	-5.77820984278733	-6.74257637049764	1.90934740895443	12.1990011477688	-5.58942394645044	-0.895222503614417	1.9408450002955	9.51334058985909	4.51371782721146	-3.72568061808672	6.40396752580983	4.67971978184169	0.680583055727348	-5.22818778351683	11.4296924094796	2.45205049761942
156	5.02678579348618	2.00199070341126	5.78596768700548	2.86423594236773	6.46484623786532	5.97358367471878	4.54217321498205	3.93740797625004	2.41711194693898	4.28957581270859	4.18352681182631	1	3.31394076011925	4.02687084907281	4.5850927949963	6.16539269820927	6.12533854068376	3.00641172163568	1.018699294844	2.13368478904443	7	3.13317324473165	4.90879961215879	4.32988630538335	-8.67509557629289	2.51041175729654	2.7657979470909	5.48393542693945	-1.12360416910856	-7.56013096788167	-3.3457530878235	1.48588248970566	14.5416084984756	3.54165575468575	-6.59463185323811	3.35081734607326	4.40697872948778	-4.36842002562685	2.33640760359867	-0.764051807120296	9.02671056819471	4.08191141157502	-5.85337455432276	3.64394792164064	4.69643218369839	-1.55832636302947	-3.70081756716821	8.43157004495346	3.91959782493866
157	5.08707927045757	1.57757773454206	6.7079695488614	2.40864495460083	4.59453376567415	6.18320224445989	4.03449118712588	1.98895263272983	3.34006112997557	1	2.14567577941805	5.95666564001573	7	7	2.29554914765982	3.85597836788243	3.01901747890997	2.82994338969997	1.90250109024076	3.53837655719233	1.86239186593359	3.94009026219042	6.01145248474726	5.11250584492678	-7.70608066552045	2.98248708002903	3.21783704737462	7.7748624793194	-1.43615958014367	-7.64027804545155	-2.37145022462373	2.35450756009425	12.8691004947216	2.7653625162433	-6.50501955848903	6.79786950640364	6.86817723553509	-5.15359276914735	3.17782639418181	-0.272522458306402	9.64581418319986	3.66459131647616	-3.48957532313057	10.3612266227606	5.64370523197382	2.52932823306332	-5.33567496298593	4.69836714681763	-2.3064709619622
158	3.76282546900041	3.46556381542305	1.73608540148616	3.68963959024042	3.98657232616758	6.81179479125505	1	3.57556161488001	5.72186759226311	2.22733659210083	2.3845022847214	4.71945755411201	6.07183678674424	6.57990746175611	4.89007296319971	4.8449548002735	5.48194031807304	1	1.16573367215069	1.84173220347372	2.37971445593713	1.84089108930277	5.44254230530644	-1.56870281829459	-8.86752943757471	-2.34190941522376	7.89472111254281	2.84741612730994	13.817860320317	-0.40240678962002	-2.58949597751483	4.4963341929848	12.1660397847809	-5.89784264069344	-3.9053992722581	7.72737326772494	-0.150527951928579	-7.29765638942017	-2.62323806985419	0.184231578034635	8.49386220580992	2.74162019646455	2.30949507538691	6.49320958594096	-1.51412530812127	-3.55559966136974	5.23127730666124	2.67973454099935	-4.25877877329721
159	3.96091115513807	7	5.3100635031204	2.76384048138691	2.63192665677754	5.42727757545693	2.99438602199844	4.7409303058612	6.53646787970502	3.00059187036547	1.38538706881794	5.40834664003848	5.69127585584327	6.30148782913439	5.47730920013221	1	3.91799590400941	5.68967571602839	1.50632837780033	1.93404173948978	1	1.4296331902234	2.93128559521063	0.831318283386331	-7.38314658621819	2.6101452782185	4.51815832470846	2.54214899327648	2.60044610649477	-8.94746001670524	-4.27226359399765	3.7070786953331	9.92562416757002	-5.08692801384479	-20.2133106538278	5.35004452395841	3.40465493862306	0.196124768340358	-1.87019657787783	5.64930562838533	8.69978514183288	7.33897786975092	-0.37668139834787	6.3395839537975	-3.36396725656753	-3.9899619271718	-9.46145610562381	1.57159258315652	-2.97632993254013
160	1.8451533336967	4.91143225644869	2.58371880974272	1.24779301179435	4.88139409537573	6.77662850037827	1.93104877182047	2.95316010391731	6.91446549500135	1.13951786419908	2.15316826939388	4.82881697406529	4.38359952468674	5.88433069247177	2.18032247704406	2.44304617717369	1.86703534213884	3.67746167600681	6.20747195798535	2.95980935132769	6.27042640501856	1.71238641392061	6.65792845616536	5.07572633826743	-6.53847574475728	2.32135470990146	4.49428617580624	9.70622924439537	-2.22993887700079	-11.445465732138	-1.3348766267312	5.65617901933464	13.1727382090323	-3.68611797976437	-14.670207509614	4.38711439158825	1.77084457957711	1.02981640528261	1.31143303878798	4.74423802494656	12.6957153436609	6.41572029506496	-5.0452223235555	8.99348205147931	4.6550636722943	-9.52515959907061	-6.94323400665381	2.70161496814544	0.0334209073034969
161	2.75391193418464	5.70941809502644	3.2033855102607	4.85781440020225	1.68314826450384	5.14750870256842	1.98443854417953	2.2001131773658	1.480214652246	2.50539744451668	3.25304470293411	6.26087913262713	3.66066310309014	3.89556096281877	4.0067354969792	4.69954197639222	4.12317886364446	2.94887904072859	4.6213133778576	4.54655221329714	4.81573858699168	2.20567111550243	5.28271471870748	2.2276456828545	-11.2555199594621	9.06072447698159	7.89766128902096	3.93454952140469	-1.89957744356276	-9.3958255265198	0.893889828230215	3.09871491798403	12.7728113652851	-6.22257863882619	-9.41466928490406	0.53457195673019	10.5654307470517	-5.98896104544715	-0.614755080607454	2.70609238387946	9.22974708488555	5.63588496124892	-2.82740466408522	3.88130547128923	5.11063347742092	3.94419311976075	-5.29454939440723	5.68080249455656	1.95791415834951
162	4.99759652354483	2.58165536388183	3.36239368689792	3.16303986694978	3.77233021401776	6.97365327124505	3.02660015480395	4.31218595681595	1.338463286562	3.0627765472876	3.72460169475618	6.02929543918563	5.91357509149835	5.74096633257009	1.64754230578568	3.77510981561126	6.87687910455127	3.45553759025493	3.4772146423104	1	1	1.52334787524844	4.47016387561226	3.17159254439186	-13.7387023118483	7.8202971213725	4.97601445355256	6.86026661087695	0.547503628162583	-8.32260101820456	3.3068156504797	3.89643441518307	14.5285391904635	-5.45056116360929	-7.48221413315535	2.18203726717198	13.1659666120134	-5.83818222721953	-0.921227004456192	4.00793090856404	7.58147419184302	5.70377862112236	-3.73443538699324	9.59157497080249	5.90538623010664	6.69027732067201	-5.22544439591713	4.16098825726273	2.42131672152034
163	4.55841543674481	3.54072672023542	2.0707702796531	2.17135630095495	6.03177082284148	4.57241495134527	2.4043361350044	1.29156709500322	2.82691684825344	1.96289175923601	1	5.40174139215349	5.78302122179402	6.46366011228743	5.29570809439343	1.53093014332972	5.7831594304187	2.20545324650214	1	2.20855464996743	3.71643032562667	2.20213169250878	4.35362300293406	-1.60498578303932	-8.46653697630743	-2.59735506738958	8.11019096051237	2.23702714012893	12.4144436252801	-0.315137026647471	-3.25762745627437	5.06647835193102	12.7896360738846	-6.61163274467622	-5.23643302225239	5.76926428043063	-0.00837261268874223	-7.22983380432269	-3.1730348988678	-0.570035914378202	8.83014840958724	2.52082777027606	1.85150118081061	4.59976235448277	4.79964954201383	-3.22126441394553	-3.14225361617072	0.458191410397663	-1.59632036782666
164	1.88043535110338	5.96502669628475	6.91621577390485	2.83369066713193	1.08006202357633	3.3257477759983	2.74282993477067	3.75761933258881	1.87411550933402	3.97755787558552	4.86218265174503	5.91314428280078	5.64330253219317	2.23657450351439	6.4816057716075	1.60865247094345	4.49851934847263	4.61306380145315	4.93641570019188	5.2953482178924	1	2.41436342788923	1	0.580342227123574	-6.42316610902385	1.26768780295611	3.83726067858747	5.30233814161209	4.29516753144169	-7.525626816078	-2.94661972153138	4.65429953398969	11.5211885446604	-1.50147045690401	-17.0586788199062	6.61137621222232	4.79102155249469	-0.839790945037985	-4.10769715608065	4.66870716071627	11.0416188462354	7.37200831477124	-3.74795978605054	2.04345751430358	3.27210442377348	-13.5646347837154	3.67631965431061	6.89459673678546	6.02957326321915
165	3.81455480433559	2.82320329987171	1.65231938248661	1.8785897957117	3.43370561068069	4.64385234301772	5.21588804524251	3.6027942265846	3.16304147248799	3.30092059318497	4.46759321084264	4.06694904485803	6.69603564121434	5.09134332456116	3.67997307332045	1.57901321039532	5.83355274181799	2.43930382455172	1.80171674778317	2.32087280520209	4.92139817798205	4.96646989697583	4.71176799145254	1.88312905767674	-11.8411956479412	7.00580207823913	5.93622631250339	5.66730574542777	0.929276658812031	-8.22349864738349	1.37206545578275	1.40057974822796	12.4981397539938	-9.26629873741387	-6.35762199072993	0.536161603796563	8.53879982667487	-7.06477584961719	-3.13852438181633	2.69182408534317	11.1179619006275	7.99392280928726	-4.55708600438617	5.5930049937541	2.30359896790703	-1.21024831215319	-6.34597199431216	6.68055157791101	-1.57131244496572
166	1.47959427228024	4.15521530797725	6.99163136028057	3.32293957982612	1.00490154715012	3.36922522718186	3.31368223078837	3.89746187838063	3.09281459865982	1.45579153261149	4.42424611907569	4.62764495507022	5.21618435008129	7	5.20599436440394	2.42122706969723	5.53264234275443	4.2362925777158	7	7	1.78875007155277	1.84708680870376	2.44685653525842	0.290027089143018	-7.18522194080068	3.45203172925969	5.31983619900638	4.06118537618285	4.27894057456984	-8.37715523015893	-2.13141252566701	5.25659584165532	10.717220350719	-3.26695391673113	-18.0602639609417	7.25063351595734	3.34377238789788	-0.253108045918255	-3.70422571597531	5.36291716880438	12.1648511168632	6.88426075898904	-3.00188019021938	-1.01246857159479	7.86103556152806	-13.3378196275175	3.23109788497792	4.80412840048806	-3.82541205559827
167	2.96881879249438	1.33801737999146	7	2.81233988524064	6.35777404452482	5.18837344051817	2.34734736699882	4.02020052299166	1	1.62581879473174	5.0773694606981	4.38943678147622	1.33602947289281	5.80133481495653	2.41546503316698	3.79060877825818	1	4.14408638139595	5.7876786808897	1.73450966531775	6.27674140338548	1.58823723996976	1.76446664504434	5.62481094512899	-6.91608684316521	3.01310400254228	2.81597298929746	5.35306678239457	-1.97471483726353	-7.2572013084361	-3.75288473800828	1.56647506759594	13.3816426995301	3.67914378560001	-5.75065527648626	3.55627948207978	5.49694907285841	-1.82943030987386	3.22799344540377	0.078908159447198	9.41689905828489	3.97683636245397	-4.60608696676824	5.79992228394444	3.62171551172571	-5.91318064850817	-8.30070950121974	2.36317995562327	6.75136194746446
168	4.44202621766461	6.01953621403287	4.56497116181897	1	6.49776343485112	6.97395863853209	2.62607540217915	2.17925840989046	6.78104500263419	1.64295211711678	1.42784517974237	6.39633604917238	3.27920039027141	5.86378331765784	5.55009043073517	6.12915300725588	4.04509911887214	1.18827328098494	3.6304822442685	3.01154909643185	3.38006129029979	1	6.06094566152648	4.96929427175227	-4.852093242324	1.42249955707921	7.16777676146316	12.214253362561	-0.788205106547701	-10.036839608182	-1.2784650728942	6.14159449186143	12.9798050294804	-5.88049440813082	-12.7576073350013	3.58379926886942	2.84350061153149	-1.3313338912149	3.54905745458071	4.06345903514544	8.45733093992179	5.44002820065895	-3.12299022329245	9.31487942384306	-2.02857999009272	-7.32105386343097	-3.59342579740248	3.24167922089685	-3.04205409772964
169	4.0319695028307	2.40378020324711	7	1.97427200568884	6.72350866870157	5.73715771749256	4.73453514240866	4.60383494833078	2.82784582309101	3.61587918733869	4.95776250339611	1.43094830421004	5.517184165707	3.47951565995074	3.9640112439691	2.74752516933166	6.81406077099231	3.05191795814432	1	1.20277032603286	7	3.446685736149	1.9000825208618	3.99738225749813	-8.56906074414111	2.24769679303073	2.55512680730784	5.10530048360712	-1.82849245664143	-6.89570495369015	-3.33212019202993	1.07821449136469	15.0916172077471	4.12122359858601	-6.64158285796814	3.39760648323997	5.8727859217726	-4.28310180420401	2.07517393433445	-0.338284199312413	9.16659461905853	3.85653852844362	-5.21094101578143	4.37340059746807	2.78991697920988	3.74777754719678	-5.49064412499772	7.10007098429226	3.60315624364934
170	2.1100858342678	6.3174320615973	3.02559275513091	3.56909776903779	6.39593786592053	4.33393886319622	2.13636356930072	2.08210092125202	4.06878757642236	2.96626719890077	2.08881420995248	6.35901987010569	1.59757878147798	7	6.54009588417317	2.00543029357015	5.49534132826102	1.03155653640975	3.21693049474562	1	3.40782790401143	1.4599567659926	1.99115702025684	5.07559395724237	-9.83567536587904	0.505839965533814	4.6296831367336	8.06124346642557	-2.66581179123395	-12.7011052641625	0.758606556137565	5.25030636007378	14.3970876498107	-0.921132160591832	-11.477609578051	3.52196139678919	2.2117856709274	-1.31066160714149	3.09938468863828	4.51583998860227	10.4030828622184	8.32040442039508	-5.09321756439114	6.43004277294057	0.282801745765655	-7.82846231644448	-6.5130156075291	1.37486849958756	0.742808663642267
171	2.78971558055656	4.2867461434441	1.68753697300264	4.27020736127077	1.6988811864571	6.21242536337094	6.76626547003868	1	1	1.91449571654261	1.35846928622229	7	3.25994970580504	6.46488008972329	6.17006555224585	5.96332514866122	7	1.68250052979149	4.65973799823187	5.70388265038931	2.06860415646689	4.26076573752729	6.78709736539226	2.88907075380014	-5.4758663618978	5.87980962712127	5.36804453370602	4.64833616461879	1.983905584244	-14.5421662918877	-9.01083789229518	-0.265755526255028	7.17873161695624	2.35783823143052	-9.19723261400894	8.21880918681035	5.046848881296	-4.18020767961507	-0.00183847300248263	6.85333234862645	8.90371898439719	3.13853657475119	-2.22483442958021	8.66556299451748	3.07895732153141	-9.63868828095181	5.700874494308	6.39967406870353	1.26186817975835
172	6.78875295545971	5.29847407042068	1.9013360892179	3.92995817397401	4.35292721025653	3.25715322962941	5.16301298445286	1.42362398305526	2.20960081406869	4.91540217973498	1	6.42682348932239	2.29815248371939	6.00032408499481	4.7341447351459	6.85933343199322	3.04526498930832	2.15597256385772	1.3873655842448	2.55019350682849	6.65411484232653	5.00493343527173	4.84043636584375	0.157046064464284	-2.41667752405239	3.33765639993472	0.357983621378785	1.53974405411695	1.25486607818782	-11.8107473192416	-7.81874485558727	2.34852507757292	3.88260085639263	4.21751722084396	-7.04669502512596	1.57779796223163	7.76204170818532	-3.00243375259046	-1.10290619231587	6.58603601868985	10.7005301647887	0.99075767537557	-8.49129187515976	6.32245013246826	4.70240972371549	-6.83741581290127	6.89419411514989	4.16371101574461	4.48336395897265
173	4.82468460111708	6.29459066703654	4.65233304177655	1	5.95510405354917	5.8843230753923	1.40042751857847	3.91537991797308	4.45419414677362	4.60116119366413	1.49922064344475	3.58546585772778	5.19065032047774	6.1471199661561	7	1.53045543307451	6.08008475491228	2.21550175076726	3.76951194662867	1.54817337538721	5.91434845761981	2.66394771633125	1	6.18642112578344	-5.84786465774658	0.728591203516954	3.51951792472287	10.534100394228	0.143781281266651	-12.5809367285637	0.96368333248836	5.22342137111257	14.8767800143698	-2.63510432974188	-12.0080788487482	2.51229707655773	4.4331418627558	-2.34226727067497	2.14131447281783	6.23218756099269	8.489476549086	6.40348554720115	-3.40847315862008	5.44674063336527	-5.15282132381493	-8.69448914644262	-4.15724094280364	0.839093916039824	1.02267635244162
174	2.23343679522136	6.03093278314385	5.33569788803955	4.17680109697443	5.15344429084692	6.28868331208834	1.13593071904743	3.06468453267745	6.68084508524787	3.35526060307392	1.40313309582926	5.86371069091712	1.85647611796285	4.81249216852007	3.38225319859705	1.42354494390964	4.8827069820866	3.07561490605062	4.24545265367499	1.53258175641483	4.90427009335715	4.35586150227316	4.80598614715111	1.64725106698951	-9.29945162567196	0.709981363506404	7.14758813635934	5.97772703010339	-1.92267715920518	-10.3292282072669	-8.47902864986647	3.62346008116184	13.3694240103226	-5.14936493366417	-11.2740252262242	9.42431726756182	2.01376507857766	-9.35959179942022	-0.61235683170686	4.70588144376701	10.0116740588653	2.71266622298602	-5.50934079483512	10.8682211931593	7.63899451180552	-7.69720326897142	-9.94154948143644	5.99372218304433	5.30156039072277
175	5.10694871714031	3.24393621945459	7	2.24261853899261	5.66147766686854	5.84824038514393	5.22830639211434	3.98418987993647	1.14534784815115	4.88559720029167	4.24008954552345	1.87078397041471	4.39182140927962	4.52695935546646	4.34378640103371	6.95088060077005	6.35216154151783	2.99228233917441	1.31299831835194	2.21832680819392	7	2.65605956244629	5.79036288077864	5.46735752743075	-9.26400596527215	3.0178006666916	3.13256552229132	5.5447519510524	-1.5696632936441	-6.02681290597748	-3.64627182293122	1.41257484875366	14.5647561990074	4.83593400588585	-6.72469141136895	4.3062066404339	5.43950841809592	-3.95888667423197	1.71348587798439	0.363283281494208	8.73261366868418	3.89264920385871	-5.14448741761191	4.47794995119013	5.00046554316972	3.60587709601941	-5.12863585911624	7.41785837281897	4.20848788332399
176	5.90825603805435	3.00510576384926	5.00600747995625	5.23741362899585	7	6.23646058670527	4.80704702828157	3.8695356491498	7	1	2.33621001701736	6.83575252023735	4.39093760915663	5.97249179140525	6.11272036862879	5.60347099851405	6.17764480063356	1	2.44153205854716	6.5702651769883	4.52036079027838	1.11382584556514	4.74672664943695	1.67499138121855	-8.15395235068309	3.12832562425675	1.18395284330196	9.46972567347819	0.449512196717785	-9.64628934570941	-0.734504610801049	7.15002902950522	10.3654403753648	2.12561888397016	-14.2246914445278	5.14380490548382	7.27132774174043	-3.56494089861414	0.348913132770356	4.44179074117998	6.70546352643079	2.62424735522848	-3.19016881815173	5.33643733114848	1.71201527902483	3.03303115302514	-7.64901831546659	8.21632532641329	2.54981865233346
177	3.69638854136991	3.98107467896726	3.77633903012545	4.06659312593155	2.922110447128	6.94525458247771	5.09087586424062	6.75188449244444	6.50860931106643	2.78917104210501	1.3246708996861	7	7	3.12121249060596	1.29320362001406	3.13834311397022	6.04051089136651	1.73462753452515	3.64589234703632	1	4.56704230465906	5.31535515087814	6.88377773117966	2.48673496882566	-13.1906677191044	7.05126914406793	8.87932424034765	5.92796220028928	-0.495982363742236	-7.66852542823878	1.87790595502468	4.06362080807674	14.8204587606776	-5.97593274792542	-7.21974121270459	1.25550561510514	12.3428105747084	-4.66650195323952	-0.455097363796807	1.785249688974	8.53036325426231	3.48418250215836	-3.8737190307238	4.30879106238114	3.90674091922798	3.99026322960223	-4.06884734762301	4.84287533365757	2.5443758546099
178	4.00898872246459	5.19313326314817	2.86705603985519	2.69356426553889	4.64482202573507	3.27394755628735	3.64970640400003	5.96638007926403	6.18907837343661	2.19573404937411	3.88945361351888	4.97792157694531	5.95903043080142	5.91531584881183	2.53738733032134	1.28567611342302	2.16586816030643	1.74644767786498	3.07520571042297	1	5.15322163860411	2.45709176835781	2.14958633904845	4.69960226928973	-10.2798162315277	2.22774023510976	4.01129937224407	8.80782905383631	-0.781534390056847	-11.9681574477105	-0.999389521229896	7.86815061424161	12.0225121696869	-1.2363358568317	-12.4158000928265	5.97920627762421	2.97396754410289	-2.8496184456917	0.526025436038042	4.13066484503237	13.3593273368331	5.6706577494777	-1.52731675745136	3.08870416159168	3.99937279686203	-0.207238509125706	4.16071620268251	2.68043458136329	0.641257761062398
179	2.38559500529669	5.66543528810607	6.57402466773588	2.01281174230943	1.67743713708948	3.03802674311475	1	6.84258534116021	1.9811200388707	4.75379055700284	4.83829658114992	7	6.4473105922458	5.67626138084027	6.2922434536611	2.12528622492988	3.48679705178072	1.65249896939218	4.70139212977165	6.67733125171531	1.28065478319083	1.99621910105198	6.98078276542604	0.625858480466935	-6.54890842982756	0.867058374434925	3.62406777462868	5.01980346046656	3.40671634107193	-6.84073913963972	-3.32688124314419	4.72710172221256	10.7613856693249	-1.46682336915238	-17.9577300692911	6.96164115563361	3.83396812090302	0.980225127516211	-3.69563286809923	3.23411866984347	11.4167282252069	7.25994953152376	-2.75095220331568	-0.422940377386856	2.60715871582563	-0.776820686444826	-1.53682530308315	4.89993536793084	6.23484637919324
180	1.52964644479991	4.28906426893442	2.16725491752906	3.78654704424208	1.61168720432848	7	5.31837927694097	3.81288623803655	2.26728717098337	1.1962818849786	1.92805653715605	2.15907315247475	1	5.1855430511703	6.60978081699283	1.58349200803659	3.48268851355249	2.96672298112928	2.29894209114259	2.04064076810534	4.80981426032869	6.08949334895154	6.54816644756597	2.18851329464408	-6.03434667928664	6.99020064698768	4.97956491618981	5.41376984603945	1.98376760507877	-15.09637925791	-8.19826452391092	1.77629792978172	7.18534346407908	2.24626263937865	-9.80573703691632	8.4513400387041	3.28891206950013	-3.85185786774367	-0.995527787267649	6.29907131932157	8.95068377500731	4.07407122170498	-3.0044298164446	5.93245518438849	4.83798879804198	-11.4928084394499	-2.27317657483835	6.6541377421451	-0.602047422589674
181	3.43897564324309	6.5733272858346	4.3276507938389	3.12691039983797	5.53717435550686	3.69735781035283	1	6.52573365446476	4.59672069225571	3.27968641463053	2.79841994467752	5.02224580660734	2.4712941687579	6.7856786850139	6.54471645326538	1.17090265583421	6.50249485682629	2.73911576942633	3.07208442162717	1.82345022701309	6.24527536428645	2.29962640372811	6.28227954958715	7.31286552039198	-3.93860712618605	0.435170875149474	3.91821818009289	11.3585958348152	-0.226059178301174	-11.2083815710979	0.731429962698258	4.93928966871038	15.0194275176704	-3.19107755469778	-11.7926437682113	3.75282721355673	2.81528173644057	-2.38287778234326	2.55029092424463	5.31188838127611	8.74913087373502	4.31495425019319	-2.98304060630451	6.92891013926858	5.41265473279166	3.47118146581842	4.66180937218753	0.63943497688802	0.214032599727362
182	4.95569494948732	4.87401841665792	6.30128386211106	4.41084789404486	3.00489564107905	2.39264729552615	6.95812322541229	1.12816167972203	5.47168405282483	2.28910054036088	4.70968875679974	5.8811718145258	3.11196980322688	4.71126467561048	3.15388797556503	1	2.59168226343194	1	3.333084502019	6.15590369913406	4.00325735037357	2.61614596302245	6.82202639627645	4.1694134145574	-13.1974749042895	6.39550266312297	6.35328335791304	4.63744277546745	2.10005368905567	-7.98797093745063	2.65368550070436	3.75609622450109	12.7229904139621	-4.87324137956654	-7.97157586781725	0.438323400936606	11.5426813261078	-5.95616727382528	-0.189314352771275	3.04967252821047	9.64795777844583	3.63114254996595	-1.78826353300801	6.46502443942482	3.92386341083622	4.0567007891226	5.59940018445074	5.43821827202019	1.37674598977924
183	3.43813767808567	5.17460143613415	4.99114472504844	1.06456926919824	6.10221066402098	6.42998505715542	4.42740345925061	6.70241856310866	5.76548496355723	4.99957315122243	3.70385225682875	5.46375102981144	5.57566683513415	6.0526271156395	1.56321858415844	1	5.24444216675745	3.17203484636186	4.05376504110011	3.79257304689936	2.05149550211843	5.41519891041799	5.36018137877179	5.24134649927796	-4.2458063483101	2.27061380208958	8.84593690415146	11.8206275992131	-0.178425090616468	-11.9766798204741	-1.1476471882323	5.66781165152817	14.2525648652201	-4.26533890062637	-14.8483378365524	4.68784478232405	2.88111180355621	-3.43054733465354	2.71701458094928	4.9549494013827	8.541451406936	5.75755312572865	-2.26306478769998	10.2109867638931	-0.958168299934618	-8.16577605888139	-4.9809370219606	4.094721973008	-1.18259918705634
184	2.29289551589129	4.55873964892886	3.17191928076879	3.92055316819146	2.78069836524587	4.49883027100802	5.29079518691263	2.19650928944057	5.54843771216515	1.4859906524052	4.65607787855725	4.70729022222802	1.52058931521745	6.2005507221613	7	5.97827035093852	3.01641391689269	1	4.59537315957764	1.97203029028914	4.06935436336383	5.79729767068937	3.86728254462883	2.5394112284413	-6.54430099199593	6.33560932353124	6.12385466195083	4.88461098100151	2.33740164270303	-14.6911625690053	-8.56579638788257	0.527726635198459	8.65826389082542	2.43954009807556	-8.17379281911338	8.14920888329317	4.31673088770664	-4.52488562376328	-1.58783042317459	6.49238464558543	9.97116306296772	2.50793277747736	-4.16300173898722	8.09522053529001	0.294364828887934	-10.5758392479134	-1.60386206050543	3.07704557717457	-2.36377241089081
185	3.07410803926618	3.8747658170173	4.41161024264049	3.89412436204016	4.18271398072042	7	5.60920099526789	4.87197462297956	6.72680475437038	1.22373664070792	1.27987544134181	5.07931515342401	3.98614004707005	4.43944297784695	1.30491381047952	2.9253862084092	4.7998788926571	1	3.64286218918439	1.26357516264315	5.61313708235139	6.08624467955794	7	1.38962525970352	-12.9153387519911	7.77516448633617	9.53320496087498	7.07273865152062	-0.776732488413018	-6.67378102262357	1.51744313170683	4.16806862779793	14.4147154364246	-6.43208628374914	-7.49730942435573	1.94790567754732	11.8165839664541	-5.75089377645902	-0.161300676394187	1.44463057697512	10.1810190289634	4.47501506488491	-4.37931304294735	4.84459476656096	4.16948738465592	1.02650455353007	-5.4317895243053	5.23781126744338	2.15591682380561
186	3.24783183326638	1.51943745453931	7	2.08546141071055	6.53362019103283	4.07719970207332	2.69087462206092	1.80911580575585	1.93598647497826	1.24949075283022	2.80985855878417	4.32722352076871	2.76116584204687	7	1.79049219366034	3.2622989787672	3.02704483717633	1	2.25751183172428	1.8094649228102	6.43635113509984	3.41629243980294	3.14303952986363	4.93013271436724	-6.73607791836133	3.62884063989998	3.36334779960245	5.21129234867389	-2.47111099637514	-6.03542939406017	-3.45246033559983	0.908142772540973	13.6408935555272	3.09838799546319	-4.53076310560341	3.48594153278399	5.98806886987153	-2.58125941890007	2.91866948438511	-0.811879989182843	8.01918804677996	4.62770902035154	-5.25573608291489	5.70409898360093	2.17770652733143	-8.64938451040735	-7.75389914708209	1.98840456688549	7.09719484997507
187	4.0999229654824	6.20217120158627	4.84993487078936	1	5.10783054989389	3.54155111421999	2.68135519125398	3.98949281734202	4.81320757504248	5.79284804510726	2.27965959283981	6.06010503104485	2.96610166984477	6.137116033897	7	3.93880898248919	6.30364483291168	3.27959448503096	5.69919249659772	1	6.00363824843741	2.16372424554571	1.89415280795708	6.08311689158404	-5.15506439022722	0.969437325793704	4.19918775037255	10.9537884173793	-0.22152055555051	-12.7509093362137	-0.494296872102997	3.68861182843914	15.3413526032477	-1.95854003900709	-11.9591974884856	3.17092704081644	3.01075290300501	-2.09664857384238	2.01938142523053	5.43460126134778	8.14782930068766	6.22416762606448	-3.77930868868564	5.43003825952975	-5.5558759536066	-7.84289503501878	5.14476781521376	3.51901049365922	-1.89141924586434
188	2.56464685672285	4.70466842966642	5.75857862936144	2.62269212440022	1.07437638877814	7	2.71981501893316	3.92647614901082	3.72259837207968	2.54088569879858	3.90694646265313	6.66272067874985	5.86863351662583	7	2.75942914749706	1.22139430388965	2.80854972829383	2.57303816809395	5.86630182421369	6.37764303298543	1	1.75066732589873	6.68112305939455	0.559175440095711	-7.03513803950325	2.56174071737159	4.47902024945404	3.62451825245504	3.02532420605507	-8.69039534202123	-2.96013131877036	4.58940592604034	11.4957493510237	-3.57083884137449	-18.5852491701302	7.0917102948509	4.72285171098976	1.36505659657952	-2.98578628705925	4.39743115340112	11.8882721999099	5.68363162462362	-3.18719374684817	-0.419772583703634	7.37566687539319	-15.1988017439105	4.51382471637165	6.56975088513871	-0.708330582890487
[truncated: 74 more columns]
