# Supplementary material for: How Are Mate Preferences Linked with Actual Mate Selection? Tests of Mate Preference Integration Algorithms Using Computer Simulations and Actual Mating Couples
Source: PLoS One. 2016 Jun 8;11(6):e0156078. doi: 10.1371/journal.pone.0156078 (PMC4898694; doi:10.1371/journal.pone.0156078)
Supplement: S3 Data — Long-term couple and agent-based model data analyzed in Study 4. (ZIP) [file pone.0156078.s003.zip › S11/Euclidean Model Data/Euclidean Couple Population 11192015 0047.csv]

	trait1	trait2	trait3	trait4	trait5	trait6	trait7	trait8	trait9	trait10	trait11	trait12	trait13	trait14	trait15	trait16	trait17	trait18	trait19	trait20	trait21	trait22	trait23	preference1	preference2	preference3	preference4	preference5	preference6	preference7	preference8	preference9	preference10	preference11	preference12	preference13	preference14	preference15	preference16	preference17	preference18	preference19	preference20	preference21	preference22	preference23	preference24	preference25	preference26
1	1.95581042348291	6.02368443653075	2.12975813212927	4.12281349760562	3.62860208968917	2.46890161121579	3.0250035572999	1.75321492048718	5.39728120819812	2.88110675962481	7	2.35186112738998	2.42290273623488	4.28781053843228	5.20856223151321	2.31496986786384	4.52564424482783	6.54982948576706	1.56618428192542	1.93231408329251	2.48779397627013	3.71070988372442	3.22658232409251	6.31440522056399	-2.72924530127424	2.93749692655206	10.3629655031606	3.7778415249688	-2.99215743593244	-9.51675388191803	5.30701144407557	1.55164551652858	-1.59584549845515	1.23876278521417	6.09884275295612	6.05231402677474	-2.09727361239427	-0.866620439220201	10.611588703676	4.21403460975978	-20.2463010094688	-6.93189677903921	-1.00197093952397	1.34371929090726	6.16562044675585	-5.03404757467391	7.50785959177179	2.48456935832943	-2.72885617518334
2	1.40060651438485	6.29025608464996	2.24602830804928	4.2156873294333	4.27160435971295	1.71926971755903	3.78635639851389	1.11949369557622	7	1.03422233856619	7	4.04512660914623	3.51855336485642	4.63044129749208	4.29751519393984	2.26477382416946	5.33840777844202	6.02937349111586	2.45770614005642	1	1	3.14021713632885	5.03679562673077	5.82095293503051	-2.87488266772692	0.514195355107572	10.9995793893742	1.81733393718904	-2.79958480644018	-9.7231113641902	5.85508466809368	2.5796243310073	-0.10626884846308	1.38040172972526	7.07956906787269	7.35148683288474	-3.01275398949411	-0.316977268104392	8.93925815874346	3.67780515915926	-19.3425297808276	-7.12709997348785	-1.15919623036531	3.013171768376	4.24927131045866	-4.31820647523111	9.3373665799172	1.95094409854353	-1.89316705136065
3	1	5.95879609192145	2.36776391004036	3.61924943369932	5.45235620432908	1	3.25758277794586	1.31496625152291	7	1.86103741834292	6.54375514513628	4.3110151002332	1.83170528935796	4.56832231464392	4.80815498755087	1.07260551286453	5.29678268129779	5.20567630078603	1.15526389876874	1.64416250504519	1.18793313148754	2.67730849766328	4.19578689218742	5.09082546008152	-3.0217659016851	0.318207192410901	11.3540080686314	2.47358716996435	-2.99230094499285	-9.51996070176282	6.56979088337587	1.92618544311649	-0.236537834306639	1.59423318636905	6.99558498296036	6.97360025049117	-3.27251713703214	-0.848726966155608	10.1995890468722	2.76836989557454	-19.8389343274734	-7.21400545843954	-1.5605177155943	0.598701113608101	4.36431658901556	-3.40381040537215	8.71402538088036	2.97992143224124	-1.38088223070784
4	1.08967904427206	6.57844424609915	1.78023454306896	4.09851787619531	5.04640483738152	2.20317388064796	3.82674734588716	1.8438150822873	5.14734029779536	1	7	4.20125973435165	1.66042021679831	3.2665550651289	3.58219355219058	3.54239673046434	5.612715243529	4.84659990565706	2.22215564897389	1	1	2.89707007099059	5.81582522921092	5.54547317181139	-2.78997983523207	-0.16538119857499	10.6391713312141	2.63822530109125	-2.83110421659037	-9.91558621924711	5.8436934313593	1.60130848874817	-0.660742221965805	1.40746750707966	6.48069712211196	7.44695222106912	-3.73829892621541	0.321285024079809	10.3458398572387	3.36676565296742	-19.7625497673792	-7.62173059899622	-0.825867493613913	0.583725107866746	4.72893195166962	-4.12015933141873	8.09651569346897	3.05825713817334	-2.14641058306637
5	3.00617354340927	6.04741550491893	1.74510721013354	5.43899124963608	4.61618921316301	1.19296476050691	5.35330689626254	1.36161211493855	5.52669588708224	2.91750655648923	3.22226657993066	1	2.2941670635325	4.84679011493297	4.20106955780107	2.86979208295127	3.33922314110032	3.5943581858839	1.10661856130226	2.64094024607085	1.22754755692006	2.03693130594436	6.19371418749281	5.37243104995206	-2.45467924476433	-0.490550347054751	9.71750617053152	4.27917711255753	-3.72092168860375	-9.120783604025	3.0090074527062	2.51854383850878	1.04059304562098	1.03989474078711	2.06519376662329	5.98975581578506	-4.32531720933457	-1.18462276980654	8.24431512131701	3.62074430926492	-20.1801750060175	-6.58453143934311	-1.08505922724567	-1.24541462916943	5.73698815007366	-5.47048753186473	12.200676644455	4.90110958658952	-2.03524664886701
6	2.33110251159246	7	1	6.34225589182855	5.51699584402391	2.82774700915031	3.01019071307521	1.64578064768559	5.68784540929726	2.20156303365772	5.54561981878589	2.31129444815049	1.93326137709538	1.85332482756524	3.90571215501464	5.96578544789543	3.57463265542525	5.40371805043009	1.89696676263152	2.54554882095203	3.71860828960055	1.87896221253718	2.78238038700647	5.13307962617819	-2.14643516534247	1.36939334413718	12.9982921821848	4.37717857993318	-4.91719679347862	-9.01822247763839	4.84245661386773	2.78254688822404	0.130735231647519	1.57452895263228	3.28770354939667	4.93175431334566	-3.05205472853695	-1.86339678718784	10.1717890051289	5.09392323628625	-20.8570566634632	-5.02446056492438	-1.52641185048793	3.8762646715221	7.6192532567704	-2.05663443321002	8.77160980950987	3.85516377437804	-1.3258487031829
7	1.82380576362569	6.11253802903097	2.25072416929331	5.39785452180691	4.75876546843006	1	5.865966920849	2.40816031821968	5.12657577848405	3.09841069519002	5.37929484432504	1	1.54983857547847	4.70495787499755	6.64379210564109	2.19743325273379	2.9006667933125	4.58139698498494	2.13518275563373	3.07613715732614	1	2.98125027665512	7	5.31206442299524	-2.26378070544471	0.554151785096863	8.9696948122061	3.59428399104414	-3.15731388144706	-9.77303182391555	2.80277577548059	2.75348082348773	1.12400561038592	1.33839006392947	2.20624130071289	5.65661039214205	-4.07033217068583	-1.08833817024226	8.1042103660185	3.73390862101019	-20.9032872614138	-6.19078450481637	-0.0816108749494869	1.32662293401451	5.50283462214978	-2.88872793023534	11.298491196285	7.57916131922508	-4.45809752381009
8	1	5.48457628500115	1.16387203932491	2.28121163441999	4.48675378777563	1	4.57311484107298	2.11176960939326	7	1	7	3.40643446173114	4.53311200835856	3.80638286514225	1.66238538756565	1.14418771161409	4.83836849465136	5.11710008615748	3.96446357121431	1.11696801207084	1.21453298376903	2.62994864371939	4.34906119053645	6.2163200335541	-3.64503209695375	0.95030631650037	10.3513679681151	2.0791908786404	-3.32349912902158	-9.82263696204388	6.92531833173953	1.20611469554115	0.127079049283472	1.06157273743669	5.50798149912013	6.9817964098288	-3.36251493791283	-0.953956032884059	10.0846696283027	2.18918341397314	-18.7910542458561	-6.76921580475142	-0.150321939036562	2.75317442457718	6.84986022173244	-4.56281779487366	10.6417212043138	2.36298419354377	-3.84391027337409
9	4.35117884821568	1.23326712279171	3.21815339082473	3.47558838010855	6.76705011135741	2.15549878207736	5.87081766362245	4.07451003117791	1	1	7	1.97535028274977	3.84960251954972	2.84121174571614	4.95603715539762	1	5.60996857748136	4.95831202229583	1.28191910676687	5.42844876450061	3.33200580908036	3.52852794353283	5.00492394297188	5.81256173080469	-0.987440628950242	5.51093871316478	2.49236727057501	4.92051060076329	1.48011704746659	-9.38015797913222	-4.37550063760159	-0.0469709513198809	-5.43506831849918	5.40566643572031	3.70882897211066	1.76007884091229	0.38989615461951	6.87915688156244	11.8505998674822	5.9634072208065	-18.3457900581788	-4.75232887213221	1.95449177492894	0.838418047404071	0.757928837298811	-6.43282704382692	7.85305329674166	6.30985693898938	-4.87421340260267
10	1	6.54000979876333	1.59134763281922	5.94654011855008	5.43270578446908	1.3115896722983	4.90243433764519	3.37519531485778	5.5699754926804	2.86880334057653	2.66314416119142	1.43306096466938	4.29512075208408	2.4199388180207	3.24402248796334	2.68504463735509	2.62160561162494	5.14414976669091	1.88010398968077	3.66611514514875	5.45014253887914	2.22203346406488	4.44925284156352	7.75192191592513	-3.75481863406202	0.14549022267318	10.0183519846889	4.76278478124947	-4.00977883695033	-9.80052566495977	3.72842996897539	2.52065898250981	-0.113145316366734	1.99311605625981	2.63810108291884	5.50093576860467	-3.87356343529045	-0.420622427135116	9.27029192131078	3.34953523362945	-20.8501307031628	-7.47011336947681	0.255744373620625	3.29833229297172	7.03712814615957	-3.32294468179274	8.39861052426796	2.38118877910877	-7.89411565659609
11	1.26209507488347	5.86420780370072	1	5.65997469758898	5.97359176661722	1	3.88724737919454	1.22596628587498	5.26187823148538	2.35047683084965	5.78723878396674	3.56235291095955	5.64244134661674	3.52117902894364	3.88574211205915	2.5716887369116	4.94239053854743	5.64335916810569	1	4.54133219005773	1.22006894487219	1	1.40836141480999	6.30047566434602	-2.78876358062135	1.07812493137467	10.6688644212125	3.30659495913556	-1.56674164321854	-8.40085926806791	6.2901891022765	1.47562508141935	-1.31229359837305	1.6102941132432	6.55357882091429	6.42538101245832	-2.41048699780511	-0.748746320809772	10.2027259358282	2.9346351876014	-20.3926677588913	-6.59201515217834	-1.74084658000903	2.18034115070265	5.27865682555608	-4.3053028954538	9.09151268795127	2.24138460229732	-2.6674636348491
12	4.29613842336749	3.35928978667929	2.62174326335694	3.43810089247092	3.23250044107043	2.19364956823003	4.89571372316645	1.26654830347582	5.46974295518594	2.62755993268295	5.21571805073903	3.21367769950365	2.65755166747997	2.87245802576476	6.39081710479666	4.43601996316018	2.09379110821879	7	3.56517195207219	4.98942575391733	1	5.16098804324534	1.47428386283862	2.77998763230719	6.30168865209296	2.99945457271548	2.75363446429323	5.28377938155653	9.13902804220152	-3.73078357466841	4.06496262713378	8.43975183019589	-1.01185147432774	0.0951617717779929	8.16368228160854	5.43516142366843	2.48539059676337	-1.33177337977533	8.97399422691602	2.30324498702526	-5.53784643011488	-16.6601881406189	5.41438429645656	2.43966833131753	8.85535670970229	-4.51595363748765	5.6509538126734	6.08017407913839	-3.03330896853231
13	1.05176248222881	5.03697093115249	2.73996071187395	2.97406094766183	4.75138195905844	2.64171888684418	3.56208724522773	2.53189167261578	5.15433029640401	1.32683310202064	6.84680748304331	3.13489435361623	4.43540630992218	3.96280695558618	3.03854961969536	3.98288766224724	6.74735285736207	5.00733567646224	3.16226622979928	3.02582295152015	1.20812818248916	3.41231210461074	1	6.33575363127921	-2.46440280306689	1.70499872518303	11.4284512714166	1.71268759127205	-3.39609420439846	-10.0232663082372	5.66261733819785	0.642007872057339	-0.998373372132046	0.684365668200415	6.17056318133852	8.27186159350502	-2.35831945660926	-0.632629375663874	10.3572398503372	2.39357781315631	-20.5718148233935	-6.58776152347343	-0.651864866328026	-0.54081928959691	5.27443190566733	-2.53152618837745	9.23860635415054	2.97085898342636	-3.98118541843594
14	1.30268920882683	4.20820938574005	4.05019963069862	4.37643795839374	5.24822859380542	4.54657844642325	4.34003271210584	1.84788156070303	5.16944343571721	1.73032951652071	2.37194899318629	1	1	3.16994889750799	4.5718148933429	1.0774453390671	3.20807428407485	5.69472729476254	3.31520976715602	3.23662784479565	1.56233067954563	2.83288244347788	4.74858939212119	5.22415190124104	-5.16195294018403	1.74436904591394	6.46161417071739	0.426751124342485	-3.82251435140895	-6.93288385166752	4.40354717382484	1.18824021248169	0.721471697581669	2.33359852389072	4.44707102669548	8.52072682952901	0.464086788387745	3.32006180976463	8.75304431530445	3.18984200427849	-17.7143455472723	-6.25874712191566	0.626409606295884	2.27717994234525	-0.0388161749302617	-2.64258236619027	7.80040412237618	5.30208207801132	5.58140622485679
15	1.36508508631915	3.14188257611079	6.01043017103645	6.49509827648383	6.12113039747824	5.03697074725334	1.91731881012562	4.16262071086518	3.69402372022017	2.83045531896972	6.03167704731172	5.05715376498884	3.42805758086071	1	5.48484512784457	1.99685134041442	1.97167351555524	6.11051389991809	4.5240589733133	3.27313243893741	4.03166442673195	1.26944488775958	7	-0.194168743276666	2.913592693633	6.00312898840082	5.6908301329554	4.81409857952247	-1.21011500772406	-2.59946063227151	-7.99857598650628	6.27150648901424	-6.03135507560401	4.19492264222477	4.29382581001372	2.79860747308373	7.04507604008636	2.31755312739987	9.05470830708508	5.03007418910199	-13.6003711521407	-2.34730845103836	1.37619580174185	4.2381854021327	6.18080066737665	-2.8121937739629	9.10615536122016	8.15869802275003	-7.70347442174435
16	2.04670359863389	6.52524941614422	1	4.72068153764848	5.28393306761473	1.57349511978558	1.29357877299539	3.32474624717311	1.22300701909222	2.62579379601868	7	3.37390320928457	1.46969723163962	4.93082288019542	4.06653495551656	3.54491660846824	1.88568270571143	6.72684957479983	3.6118052704148	1.92382308845052	2.4434901642477	3.37703991456883	2.95433805021432	5.63729044058442	-3.51195758700811	1.66507194584578	10.3609661238572	4.81289458687797	-5.96216653159658	-9.09643456005785	3.98371183031497	3.85794581156733	1.15049094631941	0.356991095652507	5.956496623902	6.83014864518078	-5.13146159288843	-1.00459968335004	7.55348532384228	3.13298138721774	-22.028200463316	-3.90156833239859	-2.1550705473527	1.1583969576739	8.2912263367055	10.3271941380535	8.51257841103124	7.60787040551566	-8.67261909660559
17	1	5.09503534654576	1.66048755232325	3.50449174459078	5.2420317668533	2.1112019295879	3.41027764454172	2.56452903984974	7	1.15486092218889	6.77116206149386	5.24397167244213	4.24323848507738	3.01981654937012	1.70775646139673	4.4093104008661	6.27502085122083	5.30042364577017	4.10955525971178	1.78551637346691	1.26433472317317	3.24798432275196	4.16838579296221	5.16217115701256	-2.96756498823038	1.5377312286634	11.4557342774563	1.77011382584522	-3.97027480054691	-9.43388218214064	6.59562754116857	1.40545561204121	-0.910641631582239	1.10003316318662	5.85989885892951	7.77409101999641	-2.69452157973589	-0.398104695356567	9.77087413533967	3.72021962384311	-19.3770451490453	-6.57963351843498	1.14414622983731	-1.79888891341038	7.30524970391928	-4.17951804693045	9.71107041607826	3.26685498568199	-4.13781232703045
18	1.15397648728839	1	6.22551042253048	1	3.33449421841616	4.37086581729406	3.35823245115238	1.62669114041615	6.16495688208928	1.96593683473651	3.9940094378549	3.44210374627048	1	6.11798092275748	4.09851470636667	1.265934514615	4.36347994452977	7	1.94036554583426	3.97837538517948	1.10633955317901	4.72272182113162	5.42148536744233	4.32497710576391	-5.65391495022595	1.53254324535125	-0.0478138420862025	7.89614576358898	-7.98054509450524	-8.15378202060711	5.70608386740432	4.88694372556674	0.530419167424116	9.50681916989897	11.6260271352308	1.99111552085101	1.75769721518327	3.27210982820567	12.1379415357564	-1.02073507838238	-20.2941168039085	-4.80373729816393	-0.446747971616139	5.90819852901167	3.13060889793819	11.048496027337	11.4311202619733	3.72252369555475	5.03044067715058
19	5.97213303327177	3.89075629635759	2.51017800678916	4.98833944907304	3.07499401076856	1	3.91015243243787	3.89791695080787	5.64709108055896	1.58972131784993	1.4557013234007	2.27012630063933	2.66907598558925	4.81172730883364	5.60535787748463	1.74613137515355	5.08124712223245	5.57767775930796	2.30087805178474	2.48337969094666	1	5.97709302301905	5.65178285755872	2.11520990617959	6.4947843084851	3.64376548330176	2.33756670096833	5.38517601622111	9.3961010061426	-4.24610601091742	2.50674891517335	8.01137838409721	-1.69205204070279	-0.501274746607444	6.9200035970226	5.59230399181898	1.82935754506585	-0.462060465702949	8.90647951186617	0.829028091659521	-7.13865817588613	-16.430395084471	3.08789390619543	1.45751689353629	-1.51024692756355	-2.86710770677571	-0.57557473325255	2.06125797302139	-1.9469955614389
20	4.14003580556442	6.21379631556739	3.01662556764122	5.34769331609599	3.21780823331827	2.63088483448268	2.53987279317077	3.64465095323979	6.23268207242129	1.31656545431722	4.75654009330003	2.19788708555746	4.83473714144462	4.47860218993063	6.31359444593385	4.72777029448046	1.15098931973284	6.68224851355015	1.91372446191808	3.48998825965883	2.3021387464632	2.33855843623034	7	0.114271603023382	5.81975218951901	2.45471459136053	2.37103092302386	5.76379705200796	8.91200262163152	-3.90813232887429	6.56784094390138	7.17991313608325	-1.51089675166528	0.884445737839241	9.04805321715504	2.86791874336189	3.16624937087108	-0.213832810066517	10.3805957352905	0.625264286898261	-5.58618312809227	-15.3834311546793	4.7315498707899	3.23283029589197	-0.302061033847718	-4.64695704200187	8.75146868876019	4.25298594527014	-2.46575208305926
21	1	4.99366448406787	1	3.41243023181658	6.56030340928875	1	1	4.85671627447551	2.37857988227932	4.47106010467254	6.54100767744444	1	5.32287074348978	7	3.26313872146604	4.8743744376881	2.94903232293616	4.47668083602964	2.99920669087423	2.31276353202459	2.29323554824011	1	2.29119465038273	2.52462808004906	-7.22684152841932	3.27310073823358	8.96489096780678	-0.286808541842094	-5.83203147244614	-8.13100119211123	2.98740418125461	2.87291884103488	2.28451184773193	0.526806726193859	2.91373538543581	6.86951031644535	-2.76984701053891	1.58272304033595	12.2142062649778	3.28091238192716	-18.2850261950514	-6.44320498584458	0.552055252750122	-1.62945407925656	3.35117085951297	-3.99725744285393	8.43125613991841	2.75116270529173	-6.35868467107515
22	1.89263874442784	1.6168372508667	4.86549757017501	1.15384663617124	3.59374040843252	5.30797447674655	4.47076905633091	1.19160764507273	7	6.57186196862975	1.1181042059629	6.43419599824443	2.01959291924226	3.9506327911642	5.37351832777923	3.41002234812991	5.3914075606449	6.75333215691534	5.56726941697652	6.52672081479728	1.58746569923298	1.34871199569109	4.45324441332569	2.66859587736213	-4.48805713202859	-0.596051078074925	-0.181185530930586	4.90962879599847	-10.5728502481446	-9.04581123317362	3.27207815894491	4.703142451259	0.197895876909405	8.60046955646608	10.5824940162377	3.50037067655824	1.3678909569528	2.23545553069522	12.5157613913087	-3.03156697552707	-19.2146052119275	-2.29681090177093	1.66810305430943	6.75591157481585	3.67590896620546	9.14770262182609	10.5149436470952	3.14685821801196	5.42979721841493
23	1	2.16801839581063	4.63245972361764	1.52877176921311	4.39341347247431	2.3759879996771	3.8123878273876	2.07583990398154	6.29299089433403	6.95841439922995	1.17562505572983	5.81222975704624	2.82097728500628	3.89453397304854	5.34744522838554	3.49796276231794	6.09917641497931	6.07348778714901	1.05653222714427	4.39973590960289	1.37967123245298	1.40433955043489	3.46279153421008	3.2244947040913	-6.00113419406433	0.00985286375184397	-1.31029621795856	4.85300188754888	-11.0630999652673	-8.43322579866529	2.8366990433	4.93162349175492	-0.648531567011388	8.4065654569453	10.2181916014075	3.67104929577525	0.400838200535729	1.79749375731526	12.3545853473183	-2.98716307438403	-19.6842572604014	-2.69645636573072	1.26719659405106	2.20822111884281	8.24737908352178	11.8297847123516	11.2885218714902	2.68966166921164	5.35211729173462
24	1	1.38501509109906	6.10129641560208	1.26054402432337	4.24679500372534	6.00730351535989	3.06631521795541	1	5.75771429371359	6.63591438426207	3.16915739293108	7	1.99073893662344	1	7	3.25423636279728	2.47688745264613	5.8289905894041	6.59738665820179	5.78598681165149	3.57654066588687	2.37926501841553	2.21674694977516	1.21692023098541	-4.50527759962549	0.193042201193852	0.453086033796864	3.28448884233109	-9.43343916002511	-6.82425186813394	1.80043071020267	4.12198635400101	0.379345307474317	6.83244325771249	9.48694231861789	1.37515137824988	1.37792988951692	2.69975986974471	12.0986041624371	-2.32338307757776	-19.4869587101745	-2.61519027625109	0.0412840313731545	2.90721342277952	2.51055782059724	10.5334314444372	-4.70784209016724	3.10498613235028	-0.127251248931731
25	1.85982866985847	5.77802490965072	1	6.78963141145573	6.24847175999476	2.31539351391286	1	1.57655957742285	1	2.93512239752267	4.56788468826543	4.0001606353206	1	1.60367425749099	4.81186438752869	1	4.85391773977273	6.60452438293079	2.08401371135589	1.04584669880325	3.48429838329209	2.15107374218087	5.50898440970772	6.47888960674566	-5.01538616107547	0.00227377777420018	9.27451072687965	2.79448562212473	0.737754106343039	-8.56681596980014	-0.0612319236971575	4.33811062078086	3.08814783958977	3.04593825698282	2.15190015612001	10.6625871514264	-3.83309945551304	-0.762641990478303	9.88487227290918	1.71209876583323	-19.2159949354276	-5.65904466963777	-0.941231538046848	-0.297427793073361	4.06128967357262	-4.85821538325712	-4.06398472111788	-1.47560384070121	0.567732868093731
26	1.75164081755002	4.84767966003923	2.74741940787055	3.85881263915845	5.29788851487152	4.6761581546357	4.64339701460265	1.88807769492079	5.9668847756787	1.80924777715528	4.51820660664166	3.16020902849529	3.16308042880649	1.5361591690354	6.12844026272095	2.79535946622648	4.08175791391571	3.94687594549561	2.41580534280417	5.14557945143858	4.90566297680421	1.96978528604034	2.76451145358872	4.48114663742212	-3.40281851719786	2.094494674367	10.2493126014921	2.88834528292171	-5.3296077572277	-9.08535237705116	4.88140541718982	4.54040402286962	0.564707982394269	3.42025664187101	3.64373337926778	10.156052750424	-3.98092964077614	-2.95773867029908	12.2574756702703	3.1175368848749	-20.0732651102528	-6.45634532578081	-0.471980290745014	4.59895166051735	6.05651833451171	-8.08975578025182	3.67256802999218	2.24296346633337	2.14956344672271
27	2.48602380413387	4.95519335506983	2.38260752183623	4.14615533660049	3.96478473317363	1.64867250704516	4.69186165886324	1.50282067275399	6.69544380054844	3.59724790723299	4.57195914723914	3.15081312697333	6.05083863660459	1.73907081494448	4.76567225674534	2.29481475945279	3.71558586239291	4.61123119573893	2.52803728139318	5.19730555231668	3.9558242074951	2.71345906427146	6.79532765622021	5.28287500223807	-4.43923105611354	1.26597309293468	11.0246852005361	2.44746958806466	-5.95969661216119	-7.88789689784869	3.60621384962659	3.64879860830059	-0.35735376298307	2.98992206504437	3.51954862005333	11.7877255005632	-4.11731947301472	-2.20312961446213	12.5990519520268	2.82902295650202	-20.5884302208846	-6.76953354495562	0.340179896513019	3.58127419194925	6.27272568602367	-9.51903483501066	4.41489103111214	4.99397235422476	1.43679799331421
28	2.22023892819071	6.53591195659367	1	4.74153957015885	6.06759815939711	4.87102311911814	1	4.59220183394286	1	3.03835304404832	5.17978107245763	3.18928374115097	2.06893770094531	5.13703427388713	4.07009009747595	4.16944573210646	5.14040815156681	4.10142546735651	4.59410768874582	1.52493916273252	1.99050440472282	2.52100617965141	2.45630653378013	5.69254751704532	-3.33839712958313	1.18371071649137	11.4774710557312	5.34060769301687	-5.04280951524278	-9.62715583649869	3.73879793900085	3.31451012295249	0.722384710500244	0.621320358430692	4.76026629979829	6.53189712288633	-4.43208400711131	-0.861045734273235	7.65644052002094	2.62300976283814	-21.5137821905736	-3.79462092868457	-0.671990570352959	1.52032097988658	8.95121705189278	-2.85775721845247	12.9753631506503	2.67662045432125	-8.27703642589413
29	4.32063514360431	5.87720343118727	2.6048971070326	6.68789831606866	3.15263662797421	2.12647548378637	1.89795533621885	2.79136763868793	3.69255367226289	1.3137190308392	1.85966574643642	5.47865314769694	4.34672733928537	1.56002213373401	6.42075196176364	4.13503623741518	2.6613284885318	6.19408121481346	2.33821689080973	3.7291774791417	3.66084681451885	2.02408786335149	6.66230389499331	0.412892068601375	4.67895797673773	2.33835725576722	1.91930061035072	5.74560855051999	8.96845437105978	-3.8780263131275	6.08862816704117	7.47837830954243	-1.42588212359712	-0.718980377162954	8.73499553296413	4.23576497338485	1.76898889031318	-0.613562760761829	9.30293372442649	-0.184135832182301	-5.13353314685442	-15.1808682401632	4.64037465722997	2.15621805080719	-1.70120848327551	-5.3385217850447	7.36852995249295	7.14349214954891	-1.92816082889161
30	3.25834372246972	6.93951534328965	5.65861643765558	6.48120996971944	1.86954518035284	7	2.92551270290185	2.82575149466996	6.3604259699912	2.22949992950148	4.54910908050808	4.55025257089321	2.10628413340812	1.94912594955161	4.3709952851666	5.53649797212977	3.11597856429646	2.45889314379949	1	2.01391307850195	6.269789885559	7	4.70838398857344	1.44912366240315	0.540486746013689	2.87674494278102	-0.428783021875788	7.94933615692799	1.94016852164444	-1.97115749977213	-0.720760673913203	4.28546428062829	-3.19729640089566	1.25795162528933	10.7495245066131	5.53635300549959	-2.91181458853998	6.63097150613699	9.39036414581286	1.04095859497426	-13.529904878724	0.811993850957082	-1.1117657843614	3.76543529137981	2.71659664229392	10.6491853253489	7.74846232703614	-0.0945028341984783	6.722069806593
31	1.82853611764692	5.77260071562852	2.21610759493232	5.84164462867454	4.48424348621197	3.92200198501085	5.5520254261255	1.27487456389499	3.99750251015848	1.74236896623493	6.82238810101291	1	4.33961966504898	1.83496883592641	5.66242034029568	1.57190548743209	4.80648772543485	4.70913082900138	4.28478480856279	2.0461970998264	2.09454351955546	2.17880908882873	3.84412533386264	8.52621630399669	-3.10518834227077	0.913879471449398	9.29669992330024	3.92688826022722	-3.10399881605078	-10.5907096011785	4.71332170338576	2.95488220056435	-0.260571499044405	2.41591398124171	5.61955634221922	8.58446296332944	-3.08648632089649	0.815172650556273	11.1668743612229	4.17382567309908	-19.9726492658497	-6.52187857980854	0.930904988508099	-0.897346695943494	7.62919770231387	-4.34293155651929	8.60336609775478	7.23786830081472	1.23191225148554
32	1.02513668520105	5.93474817559358	5.42517464239978	2.21992449004087	2.83185460676985	5.32620519067746	5.74829223283995	3.57611393953978	3.48707360374203	3.59197093083964	3.89518098814766	2.09279391925618	4.65280557962586	2.73453181531169	6.32173067846213	1.01161093715654	4.53963576019404	1.18158133657001	1.75813299055414	4.95551796483389	3.36537839736219	2.07045440765884	7	2.8167765898851	-3.6539320174407	1.24281879439598	9.87174314649788	1.66308088433339	-2.1264101531545	-6.42251596552893	5.11170121359541	1.26125252277929	2.75964948377184	1.51337855945504	0.592402626399278	8.1093184707376	0.109913560871844	4.98522967726675	8.91759273745873	3.71198011312876	-20.4408727289451	-4.3222626890673	2.29824275198824	2.03102065744615	0.511057263557489	9.77598162222293	5.84376891931843	6.36176610427948	5.60506128079862
33	2.52072394737567	1	6.21340153859701	1.50020126631437	3.74748222859311	4.69036321539539	2.14942399689362	2.61231830179533	5.97972545841195	2.94866717914177	5.23098376107817	3.14775847189913	1	3.36307342028812	4.0600144517148	1.73935093653042	3.10979120954747	7	1	4.2006791483621	4.37122206542201	3.19630253419505	6.54076503802299	4.83708577723443	-5.98480146539109	1.74615500893139	-0.150671087729501	7.61363557071539	-8.63228119107869	-8.29165662918194	6.20499583382599	3.6400770452151	1.65952033726252	8.69490935746139	10.9533063995132	3.1270865832794	4.27555397739945	1.27451138226732	13.4383103415039	-0.202664773962632	-20.1083147036218	-5.84291275745512	0.471765432923058	10.2598110892812	5.50376813434517	-4.66381742580728	10.4939078116187	5.13270223020792	-1.06015355924684
34	2.35034071675613	5.80576671614579	1.16574965076023	7	5.37285686150055	1.69383650915953	1	1.64154391698863	1	1.1812834565974	7	4.01655973748546	1.95524284919074	2.97035245388644	4.46468318108411	2.67216384293633	1.94066160909787	4.96694733112195	2.56711391538389	1.48117910860065	3.64267434895255	2.46032465092955	3.97999151197536	7.04397006069063	-5.43806931889595	0.255773976465376	8.0797538906494	0.528125185401002	-0.755787509662286	-8.47563286618061	2.02122241053792	4.39603456123651	2.35863266999086	2.07721619348606	3.10031229448754	10.0293879469463	-4.86502670240041	-0.757929781731701	9.73516226507621	2.37883916235621	-18.3264574269003	-4.64927467841385	0.324518359567175	1.23672170731137	5.42645397320622	-5.07580081886027	11.4407756335641	5.13727176022605	-7.51322279634095
35	1.70243629036321	4.33193807789951	1	5.02157292450427	4.50523579059512	1	2.10014012206483	1.81009366610471	6.54546025712561	2.21415474654059	7	1	1.90100514076518	3.63008513895309	5.57271818142877	5.56371836258316	1.45914314909771	5.69994660374091	2.94887789177273	1.79661418212356	4.40597123988302	1.16982038097781	3.79578004346234	5.15441440695804	-3.56797900724878	1.27636681039086	10.870329156669	4.40390215383851	-2.13036469196576	-9.96767038036172	2.5317600835512	2.86758895731964	0.883477030433438	0.835113431010785	2.36524003785455	5.21222684394666	-4.34161737315145	-2.29947948820598	8.73511413952681	4.36985931118253	-21.5290648653295	-6.37891960126449	0.326622184312076	1.61978251879513	6.78550859938572	-2.5861976728536	9.83656435320827	0.164495997554203	-5.93221446018467
36	5.17741099530442	6.04219498271477	2.59689486606009	5.30120905627294	3.51412557721846	3.53379066182587	3.61315262350163	3.90860940652827	6.02623427422532	2.14317275418402	4.56014852000911	6.60508170564915	4.01574057121917	4.40004570070844	6.8507161713537	1	1	5.97373998370067	2.44577065404819	3.71599675058782	3.53313724502895	4.53491293612732	6.47588463914083	0.717402913930525	4.74966162359957	2.12700917684731	2.33644202787327	6.23206564897929	9.55762525205265	-3.44108796327959	4.96033091673043	7.15614824639483	-1.11801109320133	0.382081065604165	8.73897766780903	4.22573114889897	2.7408484265023	0.472105590570804	9.73051896730797	0.275030293982257	-5.62110875756568	-15.4234860001186	4.17379921934	1.84358236806987	-0.848590670977986	-5.5637339406764	7.79992077278334	6.24725051914843	-3.20751818862924
37	1.31023435077007	4.62624021575208	4.98798615510929	5.20966861616691	4.16785356389213	4.5539820457962	5.30388937705261	2.61756865942026	6.22826555414771	2.98260947365235	3.825825665388	3.00315082566587	1.71311329867412	1	4.01654330259165	1.32385025454846	3.5109326895445	5.32621991222964	2.33009605594289	3.23975433523148	1.37532479508445	5.23155746937874	4.42200333968055	6.1440558165321	-4.27522384523397	0.810148722963112	6.24841423266976	-0.0528993947444413	-3.36766797583072	-7.28514876016901	4.36461472596119	1.15325767021677	0.667377604882007	2.60220308051923	5.23817624225825	9.83993055513998	0.761557797515581	4.86871054310572	8.83102818095817	2.47670773821469	-18.1691128839759	-5.8574913551205	0.773857434618806	2.00346852216169	1.0713201206154	-2.04641774266747	8.27228796370572	5.83854332445339	-4.80890385482668
38	2.03222050950578	6.86429157494792	7	7	1.53027241757851	3.66179540715373	2.02843528278331	2.96620281728492	2.73025867111728	3.16273019745913	5.34600808826892	3.52046643487123	2.25885079219108	3.63962684368173	4.65455724311496	2.36446929185871	3.11334019778017	3.05546355591393	3.19238284437742	2.43221973555878	1.94331219991427	1	7	-1.03099732848518	3.83886329363059	3.16976726809603	-0.181659934133065	7.33911534091364	3.91759287351763	-1.99555851002954	0.228720609362002	2.77159911208856	-4.51699394202589	-2.18306262207168	8.94377718809971	5.03057834629511	-2.19342906144071	6.41440365498598	12.6231476400395	-0.742101937222131	-14.4820968424824	1.69109057081871	-0.897005076468414	1.58429703966018	0.560027965460186	0.516584952364447	8.64008761667636	4.33917461828245	4.86085903591604
39	4.15626711483372	3.73574031579221	7	6.19477811575919	1.62444945016183	1.93620101321101	4.40335157293759	4.14451760057597	1	4.24864392539624	4.64914308392819	2.4214127211221	2.1957699785192	4.57028166918397	2.72917375588764	3.44183192899562	1	3.94196357678476	1.1912543730536	1.78898793931219	4.04532010461177	1.95899158198509	3.80522785243535	1.16073829514007	1.40176334929971	0.191176031661709	18.3903698508002	-1.8295859043548	3.29712775046422	-7.12141426713057	0.646403590835274	3.64574613976749	13.6268615457579	-1.91003670202386	11.3941318244092	7.53012480999223	9.47997401056893	-4.8660834215481	9.41549528783728	6.52343107359224	-7.61614463621001	-3.1916621532665	5.4903325180134	3.63551192944812	6.23419910685371	12.2593430154695	6.14974261343068	4.47170718861903	-9.92911018112467
40	4.89896353095975	2.78290951154642	1.4357388896772	5.10258463245262	1.55931275820081	5.93735454548483	1.31519424398761	3.36228027251394	6.13098754802783	3.17888713171889	4.28169177854538	4.77686729231738	3.40513818366707	1	6.94217443117659	3.56059631205925	4.05945137153004	4.44637622244715	1.2860336857304	3.26112341166411	5.84156786027795	2.5421925507921	6.8508260033656	2.48695813318031	5.30088581120725	3.49897305772354	3.0486388364473	7.64210845705862	11.1464881911506	-1.92400131359176	4.61018096598221	8.7203910984293	-1.31424530418649	0.841858037480396	7.15963130026233	4.59364613992389	2.4002286586529	-2.40963436635613	9.02372365020115	-0.917189710467888	-5.30498218610199	-14.9580653444607	5.12998331431388	3.85381310400385	-1.39513538710249	12.7009871773548	5.21531849576678	1.64906552869842	-4.07912522885785
41	4.55008454555998	3.19947491743697	1	6.02547597983283	1.95155737178071	3.06814981270717	3.76135220042401	4.69210578069552	3.6900262810954	3.76698035169257	5.21387833550176	2.72801603584595	1	2.26955399771971	6.53178911383876	1.39212842895295	1	4.14752237393869	5.24694015920604	3.8982993509893	6.66449088212616	2.86994348037652	6.02067074420915	1.91901030817126	6.08457747034299	3.21113519160323	3.42985529796801	7.10572112995372	11.6437236077205	-1.8059120675265	4.17500932040859	8.24224814016386	-0.601176702450497	1.61975931486295	6.69309943822411	5.94059910726008	2.22987891168073	-1.6168603585205	9.27351255365141	-0.756458547919194	-4.45185693674997	-15.460279895291	6.26156912316243	3.68985995056	-0.675443243039501	12.8620514334032	4.77709189930445	2.59059025846102	-4.16378656589357
42	1.09256762564291	1	5.59061632789017	1.16003716213717	3.5939299979889	4.66199331137799	5.45400577292906	3.59914743238223	4.52580618611492	2.93845646618742	5.65641845811762	5.77877849407901	1.63563362643441	3.75237688383568	5.13507353519942	1.01689029616108	1.25557853814236	5.11566579412589	5.42841411775668	3.42218625759031	1.8768747705458	2.07932791691196	5.35463683289344	2.2117068512172	-4.56524223945109	1.0146954258769	-1.55641047160137	4.86233322455476	-11.552139577391	-9.16030926356346	2.01627120898671	4.12275814899294	-0.261469632581395	9.37991057767639	9.69445956867476	2.15951608576585	1.64837712239264	2.58774483900613	11.2044858082158	-3.5278768866535	-18.8414295822068	-3.12271159007784	1.25103111376175	7.30619335104882	-3.27592987459682	12.4250891502334	9.94460026683399	3.45413359476426	2.68140088824581
43	1	5.85648607647393	2.0762500219172	5.41965381575135	6.41885790093239	5.39640595403297	3.86397923548208	1.1067700037407	6.81915489136397	1.68791956636674	5.60389822644298	5.75946988904923	3.5683918514066	3.82854917047351	5.0127800311394	2.49649222050579	2.34492003905309	5.84466342795545	3.06077268805893	2.1518568825805	1.15763454550002	2.14746072205579	5.5703715581803	1.749823121939	-8.34875651556144	-0.0182215899053313	7.50993073776006	2.58697698295623	-6.90774780744642	-8.17397941526186	3.51141138580275	3.15990430211934	2.06392072080065	1.221712936286	2.41838650705152	5.24748067362732	-0.726488407105207	1.81359345070177	12.4548753638586	4.33795796338155	-16.9844705103013	-5.06896275624418	1.11776706730745	3.17731591895407	4.43172306308532	-10.7039204742587	10.9890384062094	-1.42440554580397	3.21914911940711
44	1.65867701248539	6.57913389566699	3.04534278291833	2.82563095615783	2.98334132006297	4.24013409294111	3.98193779472969	4.58266995829397	4.46986055374794	2.10661168647245	6.5156682628483	1.46674196550884	4.13825716205581	3.43004359915943	3.7874577392165	4.26779386235584	2.84748769053453	4.08303111676989	2.13948547399209	2.97241308404844	5.94713456585112	1.32233476178723	6.43787809952134	5.65055920086925	-6.92718531976046	0.625098109139738	8.27661465509106	3.11443061278537	-4.68291855861697	-6.26686480551684	5.31444151245407	2.23414188495992	0.607778664641842	1.08241690559082	2.79913696463578	9.29250273570965	-0.0567234955464048	3.06974332218485	10.7181300682904	1.60241148291931	-19.1946780008569	-4.8700947346884	0.918679268854789	5.19184400657245	7.97999983990245	-5.46593784647033	4.78505639994143	5.27602234380569	-2.26207763500135
45	1.74131206823233	4.87257444318271	4.55341652226016	4.53297430691827	4.05976766692439	3.75456081015663	2.1343121540221	2.8288083570267	7	1	2.27540632607288	5.53926843813242	4.83829652839615	3.42985536267578	4.22604518754874	1.50874868874258	1.029012759568	6.28905770442145	3.04319071083562	1.81921129404356	1	3.93059077401436	5.96834212757458	2.96426730124635	-2.18265538714853	-0.587125230332413	5.76647566696144	-0.741878849553551	-3.67775021727591	-9.63472866719039	5.06845794853641	4.44890520110816	2.09008894532814	0.293590548516804	2.94200259688606	10.3061439438906	-0.017598445128692	4.95197086156159	8.91638025515894	2.54517573534536	-21.054191824134	-6.16100942183141	-0.537724846208945	6.73680036100618	-3.78936482542103	-1.31552384492624	7.46935358963063	2.07180364010797	-1.72621872660671
46	2.77920779008689	6.50351590537129	1.5656268663385	7	6.32197998035765	4.49723264643329	1.91053668237508	2.00271739751041	7	1.3886315156513	7	1.65760039941132	2.58721954189679	2.6361286621556	4.78933723070286	2.89207308337732	2.42823342720937	4.93159257219496	1.98152889207312	1.88244649282311	4.38631124725774	1.33427980393364	6.6731102810836	7.59994076037038	-4.38128747800828	-0.277374139069056	9.15732617811683	1.58941973306068	-1.41946974987567	-8.25575379041281	2.12944107305769	3.27864096769247	3.02765063896976	2.56880559572048	1.62063733816304	11.6850169417478	-5.78357246852995	-0.47579380030452	9.29912310501113	2.21412223311108	-17.9845998304154	-6.04796502180447	-1.23257674600057	2.71942666439314	6.8737121533333	-4.02647705448029	-4.93292578085382	-0.763028972731655	-8.0502811595286
47	1.9823324113967	4.92467455058155	1.06392524312156	5.51318879101668	3.67638114158874	1	1.42353835448592	2.92389056201728	4.81160851335919	3.18037739805272	6.37803054856476	1.13172658428325	2.39737355846995	3.25588286203651	3.07832947886742	5.84249857817137	1.77512393067479	3.63986490842617	2.57537972623223	2.59228421695764	4.66084945743869	1.40452936045671	4.85866707949149	5.92370188806938	-3.36352418933738	1.54355017914331	11.4286666576137	3.66582465865572	-3.125041629819	-10.1088183560355	3.41558769414557	3.52675698134273	0.667420185671933	0.945526206792643	2.50472926439683	4.59175698906949	-4.83158263408402	-1.93504546276952	8.92764828066425	3.9860617819748	-21.5446034457705	-6.54263892835728	0.261208539008107	0.218662407264583	6.78133693307942	-2.38436239717697	1.85649886686922	1.1472617243433	-0.638155797038433
48	1.04181950239911	5.9363529650072	2.06246378874204	6.11652296824515	2.29592094117705	4.3744717436399	1.67200126958269	1.24258854429809	6.79123980468518	1.76512559120617	5.33387210364699	2.1516594375475	6.82141858935649	2.87089207683182	6.30419744958918	2.97516551127919	7	4.26972933195641	3.18532192249031	1.72064561177932	5.07152412044127	1.41274486510291	6.54073633040665	3.05448358805201	1.08699695409537	5.47364512780592	2.08330091533137	6.68485781310592	4.15698478533216	1.2364819444312	0.0698016486588234	3.3658393365565	-2.82683952253966	-0.707528415670829	12.1105009766064	8.01559068599749	-4.47165281743822	5.10157646748222	9.76105109891403	0.849028888587094	-14.9426734061847	-0.329022397801049	-0.00778786968780883	9.93915185888362	1.52753997768234	-4.25261547179597	-5.46539711571911	4.1064547810825	1.20555019777641
49	6.15321996827842	1.44895097973033	3.96309169217656	1.41280983469269	5.01418131422329	4.79017515231315	2.56149348419642	1.56354476077374	3.99225925256895	5.69134303601679	3.08341283866986	5.89177820590061	5.30336091044048	3.66158139917196	6.28915139496846	2.73769338783691	1.44853321209228	4.56399805183427	5.45781659120461	4.1842016712711	1	2.91056557800009	4.33117866756299	-3.15769298266459	-3.00372634260104	2.54678971392055	7.48860911441815	5.30629104882309	-7.0487353583843	-7.05759838478084	-1.09550279200052	0.0310048329622617	-0.114659232595822	7.54398576321665	7.75468266569717	8.84669113410356	3.37970035134077	1.85895965026194	7.81407132086295	0.318648130285064	-16.1513930749786	-6.28097843470976	3.95226921316894	7.08500604542855	10.3879628341987	-7.19980690920866	7.83464258977954	2.20624266393372	5.21974055087053
50	2.15104502354333	3.09920184479068	6.52085500896303	6.7818782268421	6.16725568442272	1	2.62250815143287	3.05259084164704	2.3356219807711	2.19369131615364	3.14490056583596	1.27388492260726	2.68459104889449	5.46678604131147	4.32297903911661	2.76977260095877	1.24298629507573	6.17373292982194	1.36582243142289	2.52211777299048	4.18975090439977	1.70728497969986	1	0.0137627101809179	3.78151657792723	6.62963242117608	6.64052378109801	2.96976493993771	-1.70529232205167	-1.52699886715238	-5.85997354936351	6.28199028774783	-3.6784456996301	3.0464096077364	5.16753575927769	2.07802216103192	8.2126172642627	3.10225664770943	9.31751750931688	5.03814773392607	-14.5213971916994	-1.70535927826903	2.0487438948061	4.98462431587775	11.5795211046252	-4.95132528198643	9.18172518762252	2.90533865500833	-5.40025651784228
51	1.29386405409214	7	1.37727043430117	7	6.2999663655	1.4063239864367	4.50321295522232	1.56239944336811	6.33202111033741	3.33896314141174	4.21003528924251	1.66162484882296	4.08694891288494	4.49850672702898	3.76082493194975	3.77630095260669	1.98285480142735	4.23362231289647	3.51734677279785	5.75269175029764	1	3.3142766708911	3.94388705664768	6.17451645946964	-2.45957218055053	0.257949535108286	10.875346829038	2.31966358993617	-4.45604367820108	-9.9771369504978	5.5172522821685	2.93483431678851	-1.38286939017296	1.01489504756421	3.81135261151712	5.69308406155432	-2.82185768379877	-1.53010820031233	9.48075498805379	4.11689243707996	-20.6813779934884	-3.63021469927721	-0.529289808998947	1.07959415591147	5.76442678271478	-4.16821138323498	10.9837025796804	0.116208148155583	-2.46446983977951
52	3.02335795614986	3.25802327535528	1.64982403759328	2.15368594955638	4.50154806639157	2.81166627387321	2.8790231897351	4.47473647164191	5.93142323091595	3.03839232331455	2.12867142193585	1.69893405488726	3.14279125516196	1	7	1.5090448169934	4.3055584853977	4.98911969639582	4.74038988123733	3.23917059080089	3.8710013815148	2.14745588879113	1.95519421344629	5.21761653686001	-1.42003335620446	5.59799926564036	1.37596143891896	5.60417639027509	2.6250136028897	-9.49815512495677	-3.64809124428769	-1.94171669036804	-3.43416060558222	2.79264842594623	3.84035364888748	1.15757191635108	-0.296620320483379	7.61801530899315	11.2683317095845	2.83965139989498	-17.682005160951	-4.80612072339533	2.99577821092706	0.899505048263259	0.277711378406097	-3.34641752806826	6.41629471463772	7.40228468552763	0.437088579371002
53	3.57221143919687	5.82987943984501	1.47200258256747	2.9254725031172	1.90215852939254	2.23375532256705	1.96968912791989	2.37498765048604	2.15422806204803	1.48179753409373	5.38441381629395	4.9405933202187	2.50395393760182	2.39638379699235	6.14638735886291	1.4160872804637	3.05053088435692	7	3.81165521374693	2.0252988432875	1.76270650871708	2.19569072481865	4.25637817052137	2.70732731233227	-0.451318530758586	-0.416893503649115	2.29658424535856	1.68308695605661	6.86555953985452	-5.37336007544325	6.1396784543277	3.00580699773628	0.384465892216757	-3.89760830428294	7.86294585470356	5.62253441338128	1.85141008156385	-0.13887461153043	17.3796909715434	5.61323424689694	-5.85849979408018	-17.3951538638717	3.859196750109	3.34718391228021	2.38053183340976	-5.74756073817456	-2.98816476847083	5.69555498236984	-2.79503415162524
54	1	5.08376334021519	1	5.35167776908501	5.38046057218446	1.57496725412937	2.65003059442302	1.26648660545373	6.22853147348541	3.15736032671142	6.27951227160705	1	3.65406933590251	3.89506694676469	3.74255906955803	2.78074155417815	4.0073106943411	3.14359994448172	2.76651104768191	1.60956004057513	2.62470978564767	1.98960056873566	5.39101570418832	5.97323263664603	-4.40423792686351	0.202568956944763	10.8600605850303	4.42775674884776	-2.7355361505781	-9.56906316766103	1.85837906139882	2.41454532572544	1.48810647486841	2.44355841238991	2.09585636559042	4.61282370546467	-5.06883848867772	-2.19225962372379	8.6903301890399	3.65735857299901	-20.9983303427417	-5.64636178365217	-0.426896360448705	2.11101694642953	7.11304306582076	-2.32996934559441	9.84819389601446	2.50511488217397	-6.17719348957808
55	1.90113137569485	5.44518405563631	1	7	6.26207413648765	3.14617185481561	1.02262976011558	1.93135542276901	1	3.53557653659214	4.77007248693692	3.73780747122412	1.55738829112558	3.44155882439459	5.47494071223168	1.44365139524833	1.91093084178796	5.68255853599445	3.70500068205791	1	2.96517592833006	2.02461401637643	7	5.79995725407098	-4.56905117909496	-0.111617757324864	8.46858972542336	3.31844717156993	0.32832230415372	-8.87234934670542	0.424052040690358	5.21701416352216	2.56611547179356	1.25083315932695	2.76940803108316	9.14964944540332	-4.98794031130103	-0.853237986993128	9.82887376557885	1.54553162677014	-19.8393220546078	-5.62316303806405	-0.242972327619934	-1.09477304876136	4.74884172665501	-4.79640163959816	-3.99108014690875	-1.64638820970819	0.595533004308786
56	1.16660835209944	6.14336977460786	1.66403426613037	3.25822542569825	6.32656223441056	1.82744079740727	3.60172154178668	1.06745623390396	7	1	4.56767884417152	1	1	2.31586103746734	4.13289368876927	2.05181791830901	4.53012805989336	3.78589398953532	1.15266111306918	1.41270803082864	1.82485151891273	1.97286738300198	6.9069035890443	4.92840071473323	-5.73874916246282	2.58690037388977	8.61777910519665	1.19105831462511	-5.90926117363199	-5.4613026226702	1.42242623972617	3.02313420858471	0.290189079293852	0.311562649927389	2.4902416396696	7.54941742894159	-3.56091063638511	0.315208565698809	10.3218112140127	6.23376317411988	-20.8512041970584	-5.11714645797559	-1.2392785999913	1.20121710386105	4.70782809546007	9.2529374700033	7.78979052506774	2.17545989353433	-0.754912821554129
57	2.55666625999077	7	4.46981746908011	4.83195471751697	4.12516125856018	5.00766590795383	1.80679368732524	1.50119230732636	1.53850321871988	1.05029765429068	5.04903950635345	3.41657981669109	5.96089396906886	6.17953845887108	5.21371270934685	2.15173777651035	3.53799517031333	5.14002677075121	5.35367363018987	1.78889263108911	3.43955868216532	3.05403816023467	7	7.30586376638487	-4.48590704388783	-0.138224894258506	5.38545229336274	3.03974180012488	-3.65373295255787	-8.90243650277302	5.7422347338176	2.89045671344433	2.38236462726445	0.572562284032817	3.21142767852308	8.61687460860694	-0.346179902874717	3.87989512540717	9.56370472825076	2.99423444395297	-19.21355031522	-6.00226954400284	0.729117630019906	4.69980913544216	10.4514862168729	-5.95703316392075	11.342698436408	0.921377476310727	-0.251426593648862
58	1	5.03879512331043	1.95743110104128	4.13588618474666	5.63719453201413	1	3.33418761076708	2.56163184645277	6.84342116421365	2.77847023083552	7	2.91397689507503	3.90012656965918	2.63123238821111	5.7036080610007	5.57045784899211	4.35277969276347	5.5742403891931	4.25631326260378	1	2.3149205493264	1.95954812457312	4.08446056949849	6.54386659234142	-2.88622734034846	3.07865144549146	10.0449831153344	4.05319624775354	-3.70520804405673	-9.29943243283748	6.68619171725516	2.63227985493371	-0.108491189722353	0.520956261424237	6.73473664365754	6.74290954093718	-2.13504306384539	-0.700600128377603	10.7434956589596	5.04696393235792	-19.9181560801538	-7.86881435849886	-0.589591876003469	2.95131445987607	8.85848102059227	-3.98935788117134	10.0110933218934	1.80178987475629	0.342309753406212
59	2.61973971806852	1	5.63417499349588	1	2.97563465542098	4.53888645791262	2.21336669637379	3.57971050964365	6.68366419175481	2.81494380985067	6.92716259644854	2.7893389502272	1.60893785136178	5.24859034138275	2.32605171934449	1	4.09561073633391	6.24950488337938	1	4.02072019103503	1.50223641190117	1.13206339251709	4.25968213228074	4.7963164602811	-6.39124470321249	1.85397033175356	-0.205450388278445	6.96006494222746	-8.54857216319713	-8.60736704325708	6.1968196892073	3.85308727530631	0.392301733661569	8.76973242592771	11.3570540403202	2.15753119045315	3.17646264237988	1.1098642001127	13.4664450647693	-1.39867655056853	-19.0058854564386	-6.04889858752929	-0.502243445073421	9.90703123572488	7.2173590245142	13.4277538010522	6.37858710488836	2.61601637668898	-0.193748587558569
60	4.30685958220719	4.9229754683937	2.85225015788199	1.77667910105511	1.21013448327241	1	3.25023536959299	2.1993171379092	3.14830705141851	4.36609052748892	1.6071283989005	1.36420928798851	2.26936001949235	3.20994145346707	5.91969135034627	4.66641322676691	1.09952832575386	6.18517633446966	2.68786655404779	1.16807571663631	4.94543144385077	5.32464262147583	6.93854388600501	6.43011756131531	0.0681947004234794	-0.356746751035737	5.14485586268514	0.744326389901225	4.52428367222124	-5.29961152607846	6.73266729342171	2.89722041776685	3.27861074615722	-4.5147867864593	11.5268908841842	5.78796071319691	2.2684991674253	-2.59368800104583	15.8663515172464	3.78410523830047	-5.86913903944769	-15.2230022944336	5.25127187792919	2.40004772170898	7.61302881313526	12.5490874535701	12.5032217646994	2.39774004194222	4.23323216688253
61	1.271714048282	4.01636626259684	6.28965374675723	5.96955731225032	5.90149513456609	1.20183495347078	1.38982199600321	7	1.7714952948211	1.66071248750289	4.24685232261333	2.30572644182394	2.58279693555502	5.79561351807888	4.67041730754923	2.59777905613996	1.68348685772788	4.99265669700621	2.38694331549868	1	2.17941995198361	4.56615687199737	1.37473859253796	0.167953726977905	3.03969338872312	5.67941490244036	6.57825804354866	3.66529702883652	-1.25281686138118	-1.97321422002483	-6.42042112559601	5.89890945850062	-4.18224267973263	3.04500542270806	5.84494177958648	3.03897804882264	8.51147471009904	2.89782737438992	10.8102059738328	4.67895426841078	-13.5871242822322	-1.03961261642973	3.05391710916445	4.92657555132584	4.14595647399636	-5.31569554825036	7.08010385544405	3.67799802991298	-5.9688279327814
62	3.31515840341156	6.80895788989216	1.83949243476802	6.10901740396877	5.6381473097872	5.80953952763266	1.99576020255319	5.21943590890167	7	3.36343933961859	2.86482920769215	2.32344700389158	2.41822338472061	2.86219217597539	3.95284513138375	5.31997100730028	2.37451387025115	6.95110366643229	1.10530915236415	2.45567901424436	4.21937272213663	1.81463497465386	5.99065462260581	5.44214333904658	-0.040893299067483	0.0664459587702138	10.7846773346832	3.7688092340083	-4.74887612135437	-12.030219368335	2.85186079409012	1.05461744106413	4.0614192981223	-0.8052781335197	1.55133901986301	10.2024928573143	-3.11560785012569	-0.54660705809177	8.64719568841837	3.46025578891238	-18.6575612319217	-6.87654766457033	-1.4690923403495	3.34087521528504	6.34254300258597	8.21262227697198	10.2265629106213	2.49247394866825	-7.23523057419593
63	3.75842355995241	2.10034159348088	6.14277519736675	6.46438750100784	1.15594024401777	4.87469833921146	4.01179219332146	2.7381841408501	6.36555271994741	5.67944138640792	7	1.4700806855876	2.21294124523542	3.86289407761104	6.06484398638541	3.62381223064018	6.55960076662211	6.94277690744364	5.19969313241842	5.16546776208309	5.27440361348141	2.32059942921659	4.77615521476754	2.35934980146441	-1.63531588914144	-0.469219598444965	15.5243734020111	-0.513862267034836	0.77235082779665	-9.66300219125923	0.53337389201844	4.48170558243087	12.3948058649856	-1.08880922235364	12.3751632069909	9.60940760231104	9.27156704431266	-5.81701911611351	9.4462958977249	4.89381285922976	-6.55939595166969	-2.74502996078191	4.0282144626937	4.68342754118371	6.2034772961642	-6.13141916122229	-6.10614384262665	6.95147335669511	-5.89690500645516
64	6.4148235813129	1.19970726064033	2.68340376779049	1.89590482482756	7	5.80613768727154	3.82200386507365	6.33001081516758	4.53902334228502	3.41156932568393	7	1	5.53863501034698	3.07057362622226	4.82548859294244	1	4.26839584208273	1.60637513203118	5.03201197109293	2.42586982397535	2.01048112603905	1.22521545959816	5.72464867448425	-1.73655230707922	-4.52986540557926	1.41759467974201	7.68246896819191	4.34744175298981	-7.76763718748066	-8.03410902158135	0.370724579813814	-0.533375129276059	1.74877159012928	9.34199301997902	7.52431268479799	7.1505755665142	3.14282391239963	2.4295846513459	9.83952153358005	0.17770599717619	-14.9719171052496	-6.69403100020259	4.79427692741142	7.19768132967155	7.47081669520408	-4.65627000755856	6.15422640823866	2.59270397366186	14.9045956185234
65	1.59922729559576	4.42825296304127	1.26090941127038	3.13492589405891	1	7	3.73339516824104	2.30759709228432	5.69157355604896	3.46388262400793	1	3.45171606783064	2.33077000113955	7	7	4.71517270355052	1.53043813945124	7	4.89275902829032	3.91078768648164	5.81050422280336	3.84464743173031	5.67880959887724	3.48477230803594	-8.38719761229701	5.6255160663919	8.80413075498888	3.49704478439894	-7.45679933030774	-10.5553876076412	6.5537934273911	2.41543515026094	0.135638568721223	3.05211829411382	4.22377133416167	11.2801244360091	-0.961846127630911	-3.42367969318075	8.36826466207786	4.28852935696526	-20.2256352556326	-8.74608548467419	-2.272286053608	5.2000699057095	11.3578602272419	13.4154349849916	11.16191117346	3.73168624987578	-6.08607929239844
66	1.8447893421918	7	3.1908484691043	5.68312305329762	4.64229525626628	2.14525212685288	1.88221155177391	4.75413666625128	1.90674510248987	5.02395805253027	5.23910744710972	1.29907617572983	3.50265897580763	5.22516410438014	4.98437433687255	4.34436001797357	4.356415102508	4.69868400215711	1.3451300344157	2.23920879828608	1	1.40033080135791	1.6284517244883	5.56731213923102	-5.57339012255478	1.22181327826512	6.70911461339676	1.39992153896028	-3.02023017290013	-8.64122286072836	0.390535446334456	4.18669408274247	2.97204117864461	-1.33712394636085	4.06357168628367	9.29204498855768	-3.66844210202747	0.734291945473116	6.9340398674605	3.72319551231343	-22.2882881548976	-7.75572428014412	1.29151378138005	4.63538859235291	-0.757964289996871	-5.86328141133291	10.4861929798939	6.33601826399405	-3.05304264429858
67	1.99852190895872	2.86816587129046	7	1.7474053039743	4.49200041866151	6.02615918871661	3.32938520796963	3.55613884817273	3.51143466089667	5.21179665973351	6.78285360313857	6.9611465801462	1	5.20947541722492	7	1	5.56648712728172	6.05346086897771	4.1219302662575	2.17398036281352	5.22100964464766	2.38690302321895	5.41086263036789	-0.138628095570886	-4.54385631113505	-0.983249271001221	0.905775147909347	5.26393265844079	-9.70129221974181	-6.50222403384015	3.10282058098705	3.4681696351423	0.873627418782657	7.86852473607262	11.4356397908856	3.40284135965064	1.76563140463448	1.73571264681975	12.4574357714958	-3.33254835909409	-20.1164017947614	-2.18013233542433	1.2069137556848	7.07879200074789	3.34742692322273	7.69629675526393	7.60783679498598	2.59553697334692	1.44914839626446
68	2.27474627497334	5.46886105035851	1.08142144295939	2.24136564252292	2.29140107947277	1.67393909467882	2.77742591377901	3.67622451116028	5.09115190602026	2.18791404732674	1.13094309945033	2.16540039393095	1.55548205586701	2.21610849585281	5.66976898703151	1.47132757433097	4.88062220572293	4.10246691226332	1.86747991893997	2.65240964549846	1.75966220230391	2.29913068588183	3.66639189284416	6.08071606121262	-0.749016938947465	-0.652627498564738	5.85144996865593	1.6661306135014	4.48328703964295	-5.57727101381559	8.22220083565217	3.74543921557405	2.98618045848649	-3.16518207982029	11.4788769546124	5.2746020167506	0.319372808890249	-3.08344533805833	16.717383971229	4.69729513037158	-4.84129648607761	-16.0139343156522	4.06361569461148	3.27308448419787	5.18810210969584	-4.13683880916229	8.05909087920682	6.29823687880007	1.3686955217936
69	4.35251998881371	2.93834952176868	1.64872969982887	3.31236739690413	3.26857824663336	5.76486452617508	5.85994222918176	2.53892626650143	1.70115868622606	3.79013275361074	1.84421533436896	2.01383942274669	4.10946808552976	4.87374113641327	5.53683253514731	2.22912628207829	3.0947344983264	2.62099423527591	2.8970758522298	3.01529710507543	5.61545358148302	6.29170352698751	3.79452037592017	5.3492440628991	0.0390414063435617	6.62786760744876	0.98168063492346	5.24642773923332	1.37149497384807	-9.03353361542802	-4.1137858034137	1.0329739880157	-0.837539300659033	2.4821907399137	5.3751473698512	0.483659273882396	1.96912320476514	5.98312273378272	13.6601556449671	3.32025123752942	-20.0617297875287	-4.92998142890339	2.4023571844785	5.52303836146267	4.37849505982398	-2.8392405650033	9.34394750959529	4.10094712200931	-6.85783275672886
70	2.6787422651558	1	4.17927192792796	2.54996055423078	2.94696903824944	1.30651935822815	6.74023444138004	1.41946985567943	2.93661486790728	3.69035350781254	5.59719976061345	1.01388873022432	5.41379014296747	6.74855507971373	6.09822093813264	2.37273362322295	2.85424959203184	5.45666365509792	1.45614916389057	4.84706418697638	4.3587137322427	3.0011045884242	2.23491387164907	-0.551279131113486	-4.69506383540733	-0.657167001326791	5.73438046095515	4.01338062224476	-4.35864763912232	-5.71544221878884	1.76865868634323	-1.40092719379173	-3.0326324219458	6.48587813982908	8.63211809364463	4.69896430755555	2.39719867727194	5.12096965355405	11.7567626732426	1.71370419508082	-15.695104628321	-0.135358287924803	3.29091316374324	8.74140387546271	5.12328951835956	-3.09677978558554	-4.54273977755684	4.38954972694329	-4.6065741300347
71	4.7291078666257	6.0233667237071	2.78948241884675	4.84015181181268	3.61738697122855	2.8763868240538	2.33258083617292	2.70961266131706	6.69224751521821	2.4246308901811	1.71492872229149	6.08305404351964	5.22345648058148	1.89500321374277	6.53590024779135	4.90312481292979	1.75139091196574	6.30803328155908	1.44141266931853	3.43151303120903	3.93448304422309	2.19373965168213	6.56419189807089	-0.295916008104664	5.0029729764348	1.59038410356762	1.76309979753069	6.1436114362457	8.85194934678366	-4.08563798005125	5.41654624846081	7.49643169130245	-0.588469241849946	0.0813595991250524	8.98769988226871	4.39036356956228	3.10862742238609	-0.098849308379088	9.51758055457067	-0.0175372918225215	-5.36249391117207	-15.9337802443146	4.41594827566174	2.87576113420935	-1.07688835224671	-4.58760857655155	7.42918676669446	6.56470894756099	-3.26095538717486
72	3.82309026347736	4.44883928390418	7	6.4713714657747	2.1681715562024	2.33748001428371	3.07417081990414	1.2878659582726	1.04712276724195	4.4084059746479	5.80399617187777	2.14415649462822	1.52875600187863	4.65357265566884	6.62919399698416	2.62690168161915	1	4.49954356058491	1	1.6289229863569	5.43214393858738	4.16101969848105	3.63419449580273	2.31780983140712	2.3038248951125	-0.371393145839292	17.3252901330537	-1.91119554355672	3.45815709987961	-6.66963438378525	0.942435663525913	3.74961170245098	13.3840048143235	-1.69379586009146	11.4922486232113	7.43094759516753	9.04566475587931	-4.40558539975785	9.07866610260766	7.29424739733165	-6.64394587883111	-4.00102822462665	5.74725234013347	3.56233985464392	6.71054449247931	12.6332696160758	3.94945722766052	5.67219871529803	-9.30140419694881
73	1	4.31076690840697	2.0894794022796	7	1.12222080327981	6.79096512776657	3.77290618245313	5.17123652085777	4.11916611098698	3.43328253258458	6.71296534678227	4.1385488303832	4.76310217627949	6.95008620338283	6.23888056521597	2.38875330473719	3.05340926588039	3.3874495942409	3.61580726124689	2.07542388019225	5.67160083976158	2.75556129443091	5.51659552526393	4.36763647140271	2.75715570458009	4.02573813459185	0.443411692172539	7.27413871817389	3.32747627997921	1.06173999187326	0.818424066383769	3.18784860369375	-3.42852739561104	-0.492956444329654	11.0375108808908	6.75294762575363	-3.08269709473242	6.69797615366759	11.1187233646733	-1.53441073372517	-14.3608749627269	0.245547191491946	1.25646850293789	10.1049894749898	5.4868409396341	-6.21114565786639	8.11071211151765	5.75082403232801	0.273070894167311
74	4.85802914762719	2.33175173153551	1	3.18913622533589	4.36032086127974	5.89302410396873	4.28853246888489	2.29875202093154	1.22358321223572	3.47851275268909	1.05427358508777	1	3.7141665120147	5.12922506019809	3.16133726177769	1	4.47780240797018	3.25021207957832	3.57098934510669	2.36098424375134	5.79601983965492	1	4.05200867061278	6.82976517971836	-0.246154722530109	6.8075542648544	1.60045442266397	4.3928218718122	2.48779157151182	-8.46170635767368	-4.15191716242931	-0.556349240029865	-1.40520328183608	2.40818730564629	5.64127258271756	1.19340361598699	1.68455786306414	6.10825434625353	13.8480432489878	3.52499375594599	-21.3560689883335	-3.42927442893044	1.43117414835457	8.69263542603255	12.1216477705525	-3.84158047544784	11.3724060961048	5.69980194467559	1.6279295659304
75	1.83638712448842	6.77504264850805	4.56711844507719	4.58329816953985	3.52295001957511	7	5.04345069357606	1.62457997776099	1	1.35385645585539	5.60791399956414	1.77187666386589	5.30641666991144	2.29801311208494	1.04450926891432	1.07548419364878	2.11882298777467	6.27220190824021	4.96797132598386	2.94672806751158	3.65218742785826	3.49740507404949	1.84972633785601	5.61049183041703	-4.13643662330053	-0.0443388638494455	5.1026979290022	2.10158663284141	-3.75338520260071	-8.26627282026349	5.84927405847304	2.99658180868586	2.53986790991461	0.218725915831209	2.69547832796501	8.94667521653868	-0.0329752298819699	5.01253071277332	9.95308999849939	4.09710957315431	-18.4061088689701	-7.16149688772584	1.40065116826836	4.0082475861529	7.07400200647241	-5.3207514734807	11.3662527977441	1.09002185303197	-0.731343250107097
76	2.21706518890067	4.89203078040791	1	6.23699652326155	6.24796696672003	1	1	2.75975758113659	7	1.82469929279697	7	1.55991687765828	2.83027905851745	3.60449100487404	5.32880543465893	3.07740032866633	2.02042693288232	6.05792064858154	3.77837555579611	1.9662342861269	2.02665367591409	2.20165800392801	7	7.32582520466392	-5.266387984747	-0.503279617665275	8.66189987056246	1.41296566547526	-1.31641422738153	-9.13126417004786	1.44746825970546	4.7376524494076	3.24980811525683	2.27432575443691	3.66098883274964	11.0451519524307	-5.0870270105016	-0.393646980071061	10.1220463930642	3.0134299881901	-18.3875765244428	-4.83138909550991	0.0029985253086916	1.4864736752916	7.84394133644575	-5.3956169511935	-4.64048959456603	-0.00124193235298603	0.43673700143961
77	4.99825759510967	3.51605175596857	4.80600969234648	3.01453170208287	4.46688684876896	2.78402646240767	2.9454192985374	1.37035162239841	1.13226451700699	1.22079347638156	3.64520722491319	2.58096234278484	2.66763205190655	5.25248096118481	4.48463778702888	2.67814329573011	4.87488567214808	3.17428288641759	2.11788707461282	2.38497609425066	6.10361167754703	3.74821220865784	5.12916812085718	3.70245245502632	0.183072503927876	4.99629039230603	4.28640414681623	4.83497451010293	-3.33425989701024	-0.759030940418358	-6.25427287490999	6.67021122026564	-5.20750696082759	3.52614087404815	11.2865807364173	0.0355470482792014	2.9991738617558	5.21713531197786	12.9039396460037	1.34959194574227	-12.9639143837377	-4.25679685382284	-0.940783549262958	4.89151872153654	9.83505487122472	-9.52005644407721	6.96528537705364	3.31998447155787	-9.5077862997924
78	1	1	6.86776245493269	1.71499766102468	2.57812742242695	4.70678510290967	2.65819081154406	3.31910813607331	5.68854887307514	5.47572462761528	7	3.36775158116029	3.8921352636977	6.64842840498946	6.27453540471678	4.5041947008246	4.73321865185549	2.9397133115994	3.53446972833187	5.7044074867518	1	4.13493191625344	6.60361227559098	1.61891986522052	-5.30564793628384	2.01044003085154	0.0104854725796082	4.71040637581395	-9.36632615579407	-8.59193649198631	3.43949022829755	3.26284270548128	-0.43647511888907	8.15614403922078	10.7948232916117	3.37755081124128	0.325920622346036	0.781230663383072	12.1121235192982	-4.03358960825963	-17.9732812198106	-2.81617019386096	0.432880386403851	6.6670864008091	3.16017307107387	8.75561025930299	6.85355086912625	0.999672540156479	-2.72956384821327
79	2.22928412590223	6.18292900325508	2.23066295804849	5.40776034427329	5.2013781520524	4.74134281208811	1.30909647205736	2.85151466196901	2.96335144802517	6.80380451194449	4.56761309854043	1	1.04992705952328	5.31731715826164	7	1.17271488067839	1.6224316627459	2.84500198527435	2.927465836973	2.04174541802925	3.54315631538262	1.29154002437883	5.71973660689032	7.89506553437634	-6.71786737127512	0.879027852410939	7.43491104210387	0.516923360927886	-0.229404022523024	-7.64954142979742	1.25207255548987	3.84790643218202	1.57488047686456	-0.476579994325451	6.66600920363572	6.88015828970074	-3.61415491586238	1.41120250949547	8.50781088795289	6.65635312460517	-21.4101243999143	-6.74516442687373	1.00763989626198	2.79109610651326	11.6684136715794	4.39678334733796	-0.546663764382064	0.490473202098921	5.78810572970394
80	1.68746881617028	6.91106075937685	4.68893568227428	1.14552491059452	1	5.44260095387411	3.44844483481721	4.24589378997415	5.88824503105714	6.54146436432379	3.96582042567747	3.04146029060655	3.74813896245685	1.02522759783952	3.04781490238423	2.27587820772516	2.54190958787941	6.76140358704923	2.20723794956827	5.87973124993036	2.76874670770994	4.51952571637404	4.0961233507199	5.83930987891864	-1.33072828546474	-0.448095164348848	6.44913479435369	1.97507533673803	2.37376524280218	-6.69068854955152	5.7800027786699	3.92733611939555	2.57567520506934	-1.26090223274465	9.61358759000658	4.36157257608981	2.18134436232044	-2.39848575156495	18.565653764259	4.89036278920038	-8.10854800881298	-14.5539051268287	6.27250944212021	5.13556195130874	1.09951592147208	-3.77598556308048	9.21658739120844	2.80102608793396	-1.99268828606347
81	2.52008426643855	6.76388288897262	1.46860597160272	6.16099897273746	5.98220128489351	4.26700185530845	4.11291735143482	2.23459654605365	4.38986279616694	1.50384832008701	4.63003445544857	2.20778492054038	1.42717511402052	1.78430378853958	3.9088137324194	3.98909457010742	2.00171540278888	6.92489840481591	4.3873065877448	4.03565579045291	6.24908113367369	1.5897986476439	3.78490029817018	6.42794183143568	-0.172831070618467	0.549007406684173	10.3800462979601	4.64056595714403	-4.50536281442015	-10.9557214394372	1.60117646839419	3.6078418644587	3.26981532528212	1.04825023325526	1.70636073008505	11.0764052120129	-3.54566763657224	-1.31565512240558	9.24762058375644	4.29101541646476	-18.1038554374229	-7.79841556616622	-2.79818988273822	-1.50987720763878	-0.251851625769905	-6.56460387496265	10.16298579808	7.79434564883867	5.3780535987371
82	1.05654069663729	4.67971937394206	5.39624559243682	5.89965286546232	6.99736136303744	4.33779082969308	3.31593470154505	2.40630536372922	1.88808704244657	2.92937258195106	1	1.3014261183455	4.68480882837734	2.53198483167294	3.76187928378101	3.60353651817756	4.4269114862678	4.92163224038598	2.25750794374729	1.25618745553757	5.07103400459859	1	2.84117452620324	0.974865601699583	3.88015501342989	5.38633643387665	6.4065769476517	3.86305316154675	-0.786572537428743	-2.31762793648683	-6.7340057329983	6.76573521543223	-5.50021612292908	3.74780487113799	4.62980127782066	2.88388924672726	7.97017321498767	1.68564219186312	10.422774059502	5.5810061922176	-15.2265233326448	-0.51049112268129	1.5308028390689	1.32759912201631	-4.68529112993922	-3.10210444300731	8.3055499765735	7.19923192341244	-8.31760934247686
83	1.11560064871614	6.1072946941066	1.39648753825364	4.93721491428243	6.55463295761009	5.77767552801892	3.65400409228623	1	6.50202788310323	1.05272369062041	2.92890134694428	5.70717637853054	3.96447881899879	3.98583421193113	4.377418700833	1.83046412237241	3.68582930846575	7	2.61823141218608	4.27373906281075	1.42762812736123	6.07138065535838	4.2929004152461	1.88359011725729	-8.46873023802103	-0.162541234482652	7.89881527959504	0.859168402363013	-6.61991075172311	-8.47856457571632	3.1936537139551	3.68038024645012	2.09676799814705	1.75850497490924	2.39474136106684	5.64815549944138	-0.644826564142728	2.77770592589144	12.5515410702207	4.3875557162493	-17.8575853515297	-4.64098167095427	1.31695381850594	7.586517094105	0.109411620907749	-10.9777129350864	9.9151095016978	0.997430661902163	3.69972746532566
84	1.33698008039322	3.22609606379021	6.18457926572797	7	6.14874644217517	1	1.15698339720261	6.49139864958673	1.40644992341426	4.92537117074073	5.52289367956513	2.43063748608916	2.41862954884521	2.43312895912877	4.75401674884171	3.11336973067123	6.12314102879325	5.56897344067576	2.23294810184082	1.57891404799377	2.31668951582373	1	1	0.0752968984295283	4.60525690824965	6.0987960767508	6.34044010024326	3.15388132168015	-2.15718274237636	-1.7294389732249	-6.42645915747912	6.18591733130044	-4.56475550524251	1.53971616476187	4.47507766867134	2.20934969399097	7.96057309942442	2.08794075938869	9.32802823674919	5.10538568769359	-13.7715710906529	-0.96273444702357	2.85714686935981	2.57223614895876	11.1970121959022	-2.93378360147332	7.92693874991379	7.33886017640085	-5.29616321980448
85	3.13067026033542	6.94703308125857	1.16794738216694	5.79747294948531	6.74937044935631	3.97858438215261	5.6992798167687	6.53564688842269	6.71634306752741	4.24843306086432	5.77284973100475	2.2356343212601	2.99975942097393	3.95142025398634	4.73077690680069	2.38840592229584	2.04965031842649	6.5689314440526	2.91271961984165	1	6.43549855154788	3.29253740140091	7	6.777026025604	-0.37495246512282	1.95316656046219	10.8500386341242	4.32595311569727	-4.97001127654085	-10.9045020338764	2.31888393206872	3.08426330156525	3.51583102145107	0.324532091736097	2.28731744278614	9.79236454913614	-3.96484483767376	-0.660594335848762	9.1898308453786	3.34305739371299	-17.8996352790656	-7.97606679947548	-3.0396654795387	4.6757453262939	0.471550348018775	-6.25571598138916	7.61824836081259	8.42231225805057	-1.12615156313277
86	1.30197473701593	4.60454885796572	1.38836496972274	7	1	7	3.53036746841463	2.58476727434674	4.68080939083909	2.66511841771532	7	3.48074286334503	5.21533072391559	1.76226874131847	6.08762880814965	1.18373349696296	5.13901854721509	4.8608620124001	1.13237657957634	4.13500509509701	5.7112929682593	1.21294095124313	6.4633519494804	3.67278973225941	2.71267886740599	4.89760235212174	1.44669564555215	6.54679772891493	3.02402832387754	0.750133345511345	0.197363783124715	3.89131033797395	-3.92094193074953	0.287694193841831	11.004337330035	8.98190079287713	-2.94839527611959	6.10566710209346	10.2719013869143	0.163299443681354	-15.3068374196665	-0.275769050731989	0.278442849980752	5.56761911775841	5.65652108915251	-5.42665073213817	-3.4912224974234	5.2436695677843	2.53584840842706
87	1.06624328695195	6.18134415913771	3.37891099444716	7	1	6.88153296733168	1.59557964518635	2.78322313400731	5.34652925241085	3.7309308020123	5.7309141496016	1.57027250166608	6.57416255514645	2.28748503968585	7	5.99818656015486	3.99790871333606	2.2357257993911	1.55504516711913	1.93950971350929	1.53428491477806	3.1917339632554	6.15320866304788	2.51650745412562	1.20535893634586	4.60652342853393	2.30944623187821	6.97038313047768	3.61019192089925	0.283667327930491	0.799628705691714	3.67176281965954	-3.94413274041681	-0.66896562197872	11.9706444873958	8.68979122774999	-3.64787394519839	5.38181364823963	11.2947966705085	0.162026029319546	-14.1835192851954	0.356316390878375	-0.192806958448017	10.5767252806511	-2.5169868709201	-5.19913537884765	5.45302236129496	4.90468740986871	1.78167079655855
88	2.42032400663059	1.29382396302488	6.56829231325395	1.43934715392454	2.47460797980957	2.94060341373672	3.08386346004112	2.55368061550305	4.41363501013081	4.6986730920028	5.44027481878418	2.45627621253649	1.33463099835537	6.10400976017022	4.00472236776695	3.07036271052961	2.339703916284	2.55035302916045	1.47765906092861	1	1.92397401177655	1.51767073461649	3.30092710687689	5.10533827046824	-6.34361567506974	2.26266709140824	-1.0097645400236	7.85942291981366	-8.38722540192557	-9.11131650571621	7.37245950780141	4.80459803228754	1.46039222868783	8.75672473096724	10.4575497215878	2.57619261579868	3.09139825292774	0.334411340656188	13.83035267314	-0.38312692251044	-19.3333552343856	-6.59760887317395	-0.209627597323414	1.8961112316037	7.27749565116256	-4.37677203921873	9.77444528604726	6.36841154354136	5.95069569268258
89	2.79983129464666	6.83228779867884	1.59471741879531	5.69580597329108	6.43819661441136	2.15440415579757	2.81111027409236	6.39813086074666	1.46781168604483	6.24632745052649	4.83422796121812	1.88041724894153	1.44071840653635	1.06657275489485	5.23421320046037	1	2.34728269277563	6.38589896863357	1	5.67116441530132	5.97702378989197	2.00141529973684	1.78704138805623	6.16013500077899	-2.47847716805936	2.8127687010038	10.4764355081445	3.69422829520731	-5.12877698170187	-12.0173303916727	2.52902272472263	1.28274639947726	2.21394544644756	2.29170443651228	0.327168359423493	10.2944744863194	-1.58122595014965	-0.966393571264326	9.53218201993913	2.99222118123395	-19.5869808716288	-7.82533031944381	-0.224660067422725	-2.19084571147225	4.29545335249357	-3.24881245611728	-1.96314270336757	-1.66240481657252	-2.39051036288344
90	1	1	5.8976573199101	1	4.04470341611373	6.94861738799273	4.78656803243216	1	3.84148985644164	5.64150963795707	3.15280780952125	7	2.25639158583383	3.01314817803195	6.81390334539819	2.17198132920416	3.82612148659752	1	5.6256383136463	5.40064447796263	5.67746024818547	2.76672273265202	1.58086668489959	0.93846075956698	-4.56154284609653	-0.114325568762871	0.675535288836427	3.33969599502308	-10.5630197423564	-6.74633852485358	2.79797527454433	4.97441194767726	1.12780015923229	7.19487359666399	10.9293583179246	2.62270229968069	1.70806867793852	2.27133854443566	11.4693540568971	-1.74573034874773	-18.9651425089884	-2.78805602304624	1.02047520940464	3.51398802656363	2.46862578474688	11.1953605417774	6.99592872394642	2.70527383251795	-0.501779926120149
91	2.05279862788592	7	1	1.80946440175246	2.72184052016926	1	3.53261578679914	3.90883362875422	1.48315728194068	1.24504609078387	3.7633578146153	2.08275582158147	1	5.95031057272611	3.791032640615	2.7445353290621	3.12103333343813	6.36619064320319	2.38285916226463	1.93083235917415	3.65499078926524	5.37150998958954	7	5.41917332268738	-7.22887640345478	2.98539563519835	7.50357534217119	1.98252658135479	-6.44502884228745	-9.94854218478845	5.28024922048864	2.63733016339875	-2.05548610187158	2.91305038817313	4.80912196649757	9.21930970343262	-2.05062541458534	-2.64815826056241	10.1732005305571	6.4235534229199	-22.1900512831999	-9.12038851700434	-2.36802898457117	0.344631273405382	9.25095107879435	9.84293390714598	11.6743599485411	-1.03815231443958	1.89137599102788
92	1.66270002687696	7	1	1.82364625018793	2.50173163677083	1.34837395422643	5.59799159114453	2.72265480716478	4.37871690732945	1	6.75503879887928	2.48252767807527	4.83371225540043	5.41270414106463	2.98385002173457	4.05035786429057	2.79381155050108	7	1	2.23078171930368	4.1728567616743	2.93623396545225	2.0319626455432	5.08687051948409	-8.08346614339304	3.82515505201879	9.82640931785782	1.88082933549722	-6.5518594865245	-9.82632060774094	4.95323266927888	3.4508639492886	0.0306433459709814	2.25529082865788	4.68835855478393	9.57792915583521	-2.84664734834613	-2.63271042159327	10.7452653655033	5.25699468334666	-22.2189199788947	-9.89008078939837	-2.02223748950667	-0.424050251982981	7.91883335619831	-13.1247830568864	11.4207073043492	-1.07024589662508	-8.21033828907548
93	1	5.77648367387188	1.21204884151442	1.53711255943061	3.1440598621378	1	2.31311701219121	2.49033799649151	4.29011544725466	1.42304799637935	3.68329690545704	1.89119514683623	4.25609355940804	5.35193296371448	3.00907176350203	3.68251662654465	3.01378142263582	3.77532522525994	2.30508469807111	1.43129992735455	7	4.82956297442565	6.30316837422706	5.48665159350401	-6.39195792018667	3.22372356947017	7.61149359995066	1.98681078984658	-6.22900000838964	-9.83368130414044	4.93979257919048	2.5293839195826	-1.40623850466162	2.53776929641981	4.74284381097736	9.65417638532731	-2.58295945519161	-1.87781597922255	9.89314205319458	4.65982531217678	-21.2981186805823	-9.39244035100325	-1.92719406253607	0.68111894103304	7.71988925015098	-12.2626343553608	10.2039610337761	-0.299443807751169	-7.98768705966261
94	3.190366642398	5.72091360548866	6.61536367152015	6.52925893467183	1.57467956326105	3.8346159433805	6.87492502225916	4.01129515050115	1.03015694919602	4.0985578727597	6.42806122225809	2.29148948084208	5.57023594393023	1.03370931012491	2.13291687973153	4.03188521289991	2.57091776647229	3.66451332004968	3.24565362876779	2.99074949179765	2.27675394935138	1	6.48927160873503	1.45975478182968	0.434928759251243	-0.765528615423865	18.3475642590358	-0.267013092662125	2.47468900399973	-8.33170356454227	1.89550981447039	3.44245287600601	15.2054082056222	-1.12515607558415	10.5903281822007	7.68328533817379	10.0005793566262	-5.41709525131316	6.78173877965703	7.79814096418133	-6.02919285190694	-3.2002030223581	5.41566637875231	3.95843465927851	7.54178791829741	12.0483588896055	4.09987248284159	6.8490246058159	-8.52917939203282
95	1	1.22941346353895	7	1.5772553458018	2.75657452255549	6.54494953802367	1.86552772100684	1.58309097998895	6.81129628426644	1.41099090106355	2.79452128439695	6.54622884827591	1	1.12515872418285	4.76857452650721	4.13521364716213	5.1684062033211	4.12423148204401	1.90678011394735	6.15378094797216	4.30606424124451	4.93949410433567	5.31221636695704	-0.125551557635432	-4.53233769302516	0.603857925376522	0.63563638031665	5.57878414763525	-9.56742436559658	-8.3324859421107	2.25093993418854	3.18376961712125	-0.807807764871559	8.71633900750708	10.1263859519436	2.5784890376445	0.446774654000037	0.394432952269896	11.6743132709045	-4.5793508757233	-18.9677762357367	-2.87847256058984	1.1506275343632	11.0981278857912	3.46056562770237	10.3061987993198	6.54500117152929	0.948015728646428	-0.999605120334868
96	3.63758474761978	1	3.45881451453514	6.7296303397516	1.51697784786048	1.07698775603061	4.74316713317563	1.72544462355213	6.57353161538653	1	6.96478344597912	1	2.42896034420404	2.80970391693552	3.27948055320419	4.33533265923021	4.93059138407357	5.59672530076503	1.69158339423278	1.73391681433287	1	1.73563988074252	4.14162238109217	0.247446417285938	-7.98322758913511	-2.22222316287995	-0.958040523210299	6.80449418336803	4.93347973075044	13.7673127820292	8.69431351089049	1.47096106105312	-7.28352205198141	4.92472659784536	-0.441182654449718	7.05444108117729	-1.47485984558451	-4.67254269486567	8.1060774828779	3.3600554107681	-14.8856279054105	0.120826578149274	-5.31088685136536	2.56673140594259	3.2902365407898	-4.34148683242865	7.89214860350906	2.47187759456856	-3.10716848441188
97	2.11220593257856	1.3252412745813	2.90313257304013	7	2.60065256667771	1.74709919022033	1.5289526575275	1.65287132114633	7	2.15667187723727	6.56544450990549	1	3.77297346370057	5.59337531075661	6.640876924499	2.18088673936881	4.66170048769921	7	4.85800241913023	3.75593767686593	1.47321186502322	1	5.26006203564667	1.10968164535467	-8.75958627553947	-3.24098398996992	0.638702475500323	7.39348401679381	1.96513168044187	12.6645362030187	7.41596147733757	0.669092258145741	-7.34668859608135	2.88738669722419	-0.996899192667438	3.86258088735088	-3.13732706433114	-4.1399992903026	7.5114946767414	2.48600641383404	-17.5022503902525	-0.110694951696207	-4.43445778545975	1.14795369719573	6.33250842263349	-2.20861879109817	10.244641936489	2.78385980493267	-1.23315941073396
98	1.90961765303237	1.65855009433689	3.90945315497367	6.91675123203484	1	2.33732590834689	4.49650404789139	1	5.72111660951309	2.17077373463042	6.49516329803836	1	1	4.13729419876043	4.56341587546267	4.12220737443838	3.41896950858289	4.63752488071852	2.51319903988609	3.76354998061913	1.9289327859569	2.02111686107558	2.07589033254617	2.29989405731001	-8.25350329119383	-1.44994331157559	0.795671783614975	6.49272792650892	5.98831549945297	14.4075276641662	8.72659310294423	1.04399711179627	-8.33717471614138	4.1258665437952	-0.28539781349924	4.63561484934034	-3.54817613670566	-3.81260667194603	6.91484716711211	3.57593934645309	-14.3349370664594	0.169349261174224	-5.01588311574531	-0.658301058930173	4.53125237039595	-3.7523273150848	8.4894639923172	3.17200100582847	-3.66022548109624
99	2.27955496867281	1.19568979976257	3.43119689687134	6.59946526298118	2.09032188621616	1.62249739823361	3.91687953760376	1.64345056891382	5.32707027494551	2.0710428396766	7	1.69800703968523	1.23487144024374	3.78845965699421	3.83699295935946	2.62094083369744	4.59809157621911	5.50827734641536	1.55429660648174	1.79930446974122	2.88172404593073	2.97056134794802	3.07797894202442	0.942944413549178	-9.29773922923002	-3.15557600105285	0.69031748275105	7.44896196225958	2.73462185395657	12.8096059745462	8.82041308890534	1.86608893383613	-6.02229797631194	3.69447079094588	0.115984657200609	4.50848778801477	-3.88258338001555	-5.50830135926835	8.4070549032955	2.5372138598056	-18.0142010866728	1.02972277745281	-5.72703014426867	5.97703618272051	8.36861968658421	-4.76246507458532	1.85336189696373	1.52964847770687	-1.8553763110332
100	2.83536610658417	3.4608893438015	2.97523630672356	5.78093738720618	3.44376653452503	1.49387942212067	5.95735242109776	2.83730698857276	6.26696113487909	3.67235155017746	5.61859244441793	1.83497271388145	1	4.04223200804565	6.47157855821066	3.85151048739094	4.66971553636782	6.36907978645063	1.21885659516189	2.6997311287887	3.15517759524275	2.42490897538078	3.89910856515635	2.22743143829598	-7.33411049405986	-0.0764650103067123	0.463576674332969	7.96418364415854	3.13235635299474	12.9120196353681	7.76979900699866	0.0223088048099397	-8.02780963790046	3.79074815541275	-0.687957914581003	5.48466144566266	-2.87003986071744	-5.28659114563641	7.95441552582166	4.41130400629267	-16.203987182201	0.977968214956772	-7.11943472283325	0.460778459400811	-4.69844793110501	-3.20590104883295	11.543708794678	4.73582716408669	-5.69049707340145
101	1.79596246546812	1	2.61594560524584	6.2864079215738	2.03080621537441	4.13228146194907	4.77030921187083	2.82565431659376	5.78207845392424	2.08917867241501	7	3.02255585593518	2.58563742009131	1.80093780537108	1.06359022350005	4.11589247405085	4.55065895087625	6.56572843960456	5.10775020142704	2.36572880260553	3.62187202826522	2.91327790485109	3.53467257985568	-0.0663978476273478	-9.51744774518839	-2.68747074357966	0.0471720794710459	6.45247912394502	2.34462396936806	12.5234846543906	8.1194649131579	0.678427811454369	-6.35430285056771	4.35515265037011	-0.476336595923163	4.59486515167469	-4.12549376740292	-5.15621221183742	8.38604137514292	3.38916155667194	-15.660735350402	0.162616202012842	-5.16613421487431	3.15645724406586	7.90020060573874	-5.9137717828254	9.18045566886446	4.29895827859545	-1.67150608317609
102	2.13924261948798	2.41899962426203	3.10645466961353	5.76942926497017	2.91646874145114	1	5.15935775642812	2.10644405689842	5.59358695539841	3.24981314643327	2.80387028999069	1	1.33114518746015	5.40568161314515	4.8415639190415	3.2451486292329	4.24846180982749	6.8092483685237	1.41588497044921	4.86944615531889	3.9888629116251	2.48113481275512	4.39052530143856	0.26907144494733	-7.27237013431407	-0.370292814232169	0.772710911028963	7.51175685321994	3.51147808818814	13.5247576553964	8.99489577466092	-0.0848162919152551	-7.13096083404228	3.40595652246053	-0.657693174135673	4.94801914938531	-3.01240311890714	-4.69735017455149	7.45454523153079	4.68922454049431	-16.5783524081394	0.680719140174399	-6.1698676543274	-0.535699983655829	5.40397899041514	-5.20886897847395	10.9503738161037	8.01083582186396	-5.59441958460497
103	1.96719050322042	1.18548092333788	1.36032730948714	5.53117209242156	1.86356087386332	1.56217676812429	4.04989563552972	2.7273361642737	7	1.66296406722223	7	4.62326427478249	5.06693969693864	3.00348032248084	4.56451716220692	4.48705958927486	5.38516359668846	5.56552975010826	3.09829848230273	2.70270580200189	1.67990247791791	3.34802650400632	1.70326507737241	2.07962169549481	-8.2106524161959	-4.00141189435901	-0.228109739382692	9.29587735050773	4.08108256438326	11.6424205439932	10.8403360055438	2.55682295482127	-6.35022263637054	4.15082776047529	-0.937154013488151	3.75406136781489	-0.410348367430329	-6.75997164424263	5.47953924086804	3.80164937648339	-16.1663926653231	-0.385559929411545	-6.22116277	0.122718046426265	5.82528826824676	-3.49395726373113	9.03221425857296	4.41246412127696	-3.5733766393842
104	4.28002136981352	3.39307648456565	2.69206776047832	1.6540519102841	5.0906402692834	2.13408379644032	7	1.28786128662379	4.48196082746551	2.06533258159895	6.85715729794862	1	4.26845332930156	1.05238495648792	5.32616329064797	1.70048716962458	7	4.81386799411835	1.39210964712827	6.24398398244642	3.7844508442279	3.64395676890532	7	7.41845202018113	-10.6726796526097	-0.608664966093938	0.990492083632554	3.88263742482357	9.25602032840824	12.7236018449773	7.93089252089433	2.73023471449873	-4.52343889896962	-3.32178819454569	7.79642428228495	2.55511037894404	0.963613071859964	-1.82259445491627	-6.76783989925313	7.40737345169098	-7.96832894111378	2.66725438644696	-9.0144063912552	-0.79438159177712	4.94664844071321	-3.14185872656669	-4.2544811512581	6.7235757419415	-6.29362716750183
105	2.29451073001921	1.41604722009412	2.45400369290139	5.95952281395947	1.61879688736076	3.45053100183598	1	2.41461580235812	1	2.27839328934851	7	5.02777877820239	3.19463589779747	2.71615699124432	4.47995650103315	1.19247114606058	4.83427359961404	4.4932299298758	1.68788951347317	3.12002621838301	5.31031044085075	2.13840609661895	4.38375175251466	1.46668532457363	-8.55157937249225	-3.5892925853275	0.690249125638592	9.41951066158194	2.97810373753108	12.7260922444208	10.2615870769659	1.27766985899351	-6.90932561082093	3.52408417453241	-1.06681985273043	4.79367925678898	-0.48408616480515	-6.08656922679597	6.30082604726471	3.44888767663506	-15.3679467705713	-0.630314899229381	-6.08542468583263	0.438337275284117	7.46973369480448	-5.04316811818997	6.36535116311637	4.19016554649032	-2.64030116946553
106	1.85782501089868	1.32685703832619	3.82718334175213	6.42330057215064	1.67638367843152	1.30776782672844	1	1	5.56907334343276	3.45329169584258	6.08762160826836	1	1.66821445708567	3.53136486219705	5.27724596351684	3.17389661173334	3.37793110904148	3.90348569001818	1.3986665384926	2.91717444894942	1.16680639502234	1	2.93835996235827	0.942443930363356	-6.71482254589635	-2.6870060657628	0.291045487177215	6.1887362689295	4.69694781933211	14.3081892666858	9.4240510982644	0.815199494125338	-7.78290932964633	3.81273153790046	-0.696228451137889	5.2448793181577	-2.37380187732575	-3.37769203708174	7.07331490469619	4.49745736662008	-15.4979800412775	1.19637813288322	-5.47299683035612	-0.544360503923983	-2.88847447158228	-2.38209523218269	11.001491337325	1.97430269758186	-3.64769466038791
107	1.65217725556883	1	6.37194057390844	4.82313141875359	1	3.2533074377326	4.72120116214253	3.32521967962229	6.57632750814799	1.64399649630241	6.29673800851743	3.94283439542712	2.50424238809332	2.36149766035455	6.12437651495798	1	2.58920254171943	5.81138859155743	2.08489787192278	2.40609784780837	1.76419567333963	1.33063647314144	2.53710221018766	2.96153913603959	-9.63686803760329	-2.6694122291819	-0.020463909872776	7.45911435334748	3.15109766487321	12.1525611609239	7.54089420305683	1.82948336843859	-9.23102372570444	4.01743470439259	-1.0676369090407	3.63543309068508	-2.16683279969115	-7.96777303399033	6.09586028679778	2.84626943928178	-15.9408819394024	-0.805446633932626	-5.90956076569101	1.06733864334826	5.47818741687217	-5.67538706132587	-1.225172160724	2.02411306269744	-1.91766257154121
108	1.73433381868383	1	2.69477920163506	6.53136872042864	1	1.70972166583212	3.43158085715089	1	7	1	6.2834916519359	1	6.18048376473394	2.20173024980208	3.82334703237612	3.38966737009737	5.29826466601586	6.0476775822232	2.92900076274828	2.04422318026347	1	5.39427076533327	2.02191336805838	0.731979614785059	-6.0729912174974	-3.61756425369592	0.57226275217076	8.16808793820055	4.1097054310343	11.0851162090911	9.64949092341953	2.02053411234847	-6.49625687247628	3.76974627029355	-1.46537174485719	4.06075308239058	-1.69962896984878	-5.67724267634445	5.61953092377429	1.53188269229115	-16.5089269500197	-0.161375438562118	-5.22227331821113	2.66795127397345	5.02888168600239	-3.54086856872545	8.67468009712608	7.09636977317307	-1.78542359017833
109	2.57685463113095	1.07598311948547	4.75515266056868	6.58991130809477	1.19948539441275	1.50391771428036	4.05269024176264	1.36912276344843	1.74898541234257	1.45167328663736	6.34470257128869	1	5.00047968436925	4.80136625206994	4.94611274275353	4.38690331504308	3.78550606067812	5.87405419930519	3.18756665708434	4.14358094800077	1.22589764725917	2.62769562711574	2.51005896257633	1.41658333014667	-6.80951392273667	-1.99490374090521	0.633702709525489	5.94998221499704	4.72163778463876	13.3262400333573	9.61521036256015	0.999309341098389	-8.63466282702746	3.19119736133	-0.332912875123758	4.20738906441257	-2.91405232949866	-4.4744304899702	5.95798187559305	4.39839425629302	-14.9729258434376	0.018102537025133	-5.75117805131923	0.17625793969827	-2.58285342946401	-4.31328584482666	8.70967728168069	1.61915613372895	-6.94016330520644
110	1	2.09944843238065	1.87778667297122	4.98833714070243	1.70220225745145	3.06630267733681	2.40283668694049	3.0681811193964	5.12702930280773	4.65661019043571	3.92816165970603	4.69461987510244	1	1	5.14617803224307	3.01969431687023	1.50768158694427	6.50361260586433	2.74322480610808	1	1.82866256916495	4.64438667029566	6.87439158560071	1.6989698899267	-4.47516955500116	0.442083290010865	-2.17211478346969	3.31211506509097	5.49704891947981	10.7578292750592	-0.82230401247919	4.49774782347574	-5.48602607222752	0.947684497559888	-3.52402743607371	7.35997590241064	-4.18764845707337	-3.36358129064336	-1.90426445684714	8.50821430796904	-15.5898549761163	-1.18813397116762	5.5925398238901	2.88623845996998	7.93196203918238	-4.8086672070707	-4.27483581717314	-0.362899252508949	0.842883270645829
111	1.49039350553857	1.52646931466657	4.45751289539552	6.81636333912791	1.70973785352064	3.88852107371053	5.7994084082418	1	6.65841512984356	2.24724925826347	7	1.04337947260057	4.3968886320175	6.12699184090378	6.08405046841982	4.85334813972169	3.1473699418188	4.36296434728654	2.34340407274287	2.25288754956149	5.27913845915145	3.25742293562891	4.2550124476752	2.30718769632944	-7.83137453597198	-2.63459925593707	-0.36203431169425	7.72229440068913	2.23738308949216	11.3822285555763	7.72149210383105	2.72842917987133	-6.39194110032093	4.25208268637257	-2.27984960790386	4.90089148740014	-1.99575212981049	-7.57951373507795	5.20051329870374	2.37046823809384	-14.0250994097748	-1.07533454817277	-6.7584981532821	-0.246113179270345	5.12641139647681	-5.02142378354672	3.54680982054309	3.15294653849757	-2.19710464653483
112	1.38992260314607	1	3.94959048561468	6.22431610890586	1.46892842598236	1.46912644566199	4.24226551722302	1.7697701611781	7	1	5.56589321018563	2.21532187527246	5.76167274581353	1.69677464963883	3.8481195914317	2.0700890278317	5.2075496513733	5.86954566871869	3.78922809774834	2.09212563308122	1	4.42958393089747	3.5947092162823	0.225127886096596	-6.8985601463356	-4.95997018252953	0.0581626297196878	7.69175753017918	4.25616483048513	12.0480470320323	10.5992171591554	1.69668892929105	-6.43251414503219	3.18063215883183	-2.50081760866506	4.20393710651319	-1.16470442374984	-5.54571516671982	5.45230789791429	2.19050407415852	-15.7091091647588	-0.337697016011298	-4.92955153079433	2.97264925733701	3.609891304529	-6.76249313027064	8.68779062011519	6.957574184933	-1.93022638593969
113	3.16155384575973	6.49804137768808	5.02625333135134	3.26013662146828	1	3.58667022735846	3.21452735886016	2.30362514658749	5.99459886409902	1.01007383842013	5.38539315060001	2.67799412412697	1.25330606010441	5.53051289374681	4.63210788713487	1	4.73968575624238	6.0932531597637	3.18026614396906	4.10569768565261	1.41764567432696	4.7464154130429	4.9446557730312	-1.13574080662843	-2.29307688284835	2.81519467789782	-3.55542690922424	3.20600051072035	4.01781115237432	13.1049107440497	2.07849231085656	2.09676485733985	-6.048806139119	0.520833282559667	1.58004717581679	2.48690742224441	-1.93476581723045	-3.21886305646676	0.356022357148651	5.13121076553302	-11.6427016859011	-1.73930779884164	8.27641126317314	6.10594694185281	8.32077372488386	-3.36321074963349	-0.483400632173836	4.17563920300503	5.38691596511875
114	1.7005748645834	1.16053232862987	4.6776858389853	4.1715918061594	1.40336536140225	3.69451156087636	2.19922805489079	5.09940576865196	5.73223154757193	3.48578746342171	4.96861951758212	1.11562848899501	3.77027430009017	6.61900342684473	3.16380809213324	1.75494908764704	3.2927059772542	7	1	2.99657692956848	2.88641021383627	7	4.9217654972916	3.12462609785731	-10.2256482294669	-4.56605284164969	1.17711147756848	8.32875334597229	0.0167613298378032	12.8955069030024	7.01805801047592	2.92720439086989	-8.38603291507067	3.53804698380222	1.23194882450721	6.35302805981164	-1.56629520880288	-9.04233929536197	4.16283153580089	0.754057658714545	-15.6568666599148	0.441544453219992	-2.54697537883801	1.42850252219599	10.1304053369722	-3.8692569667386	6.40166579034282	1.22795824917396	-1.30436230728449
115	1.60241632424903	6.61453997479067	5.14930330505124	2.68591398489521	3.77173318215587	5.75251403575231	3.68402924771197	1.90810828670236	2.09433637117847	1.76325020196457	4.5762768924564	5.61259189768157	3.304566037012	1.06647343834919	7	1.61540343140771	1	4.5639639018449	4.06655804301286	1.89092949075426	3.7380248610019	1	7	0.587211649205605	-1.86392907168772	1.08263828586815	-0.959539672189145	5.83120225006425	5.45358918288124	14.0726293754405	-1.61814639920765	3.51270757089	-1.95349917853656	-1.33442134003792	-1.8640328993193	6.55452826660764	-0.49840089014458	-4.14471037087601	-3.01169234751106	6.91013481932409	-9.00962416110416	1.23216108796561	7.70401991094347	3.63496197220571	7.42327087457289	-5.15325544254333	9.37844126832281	1.75741668997258	-8.00229686210172
116	1.24111815631485	2.15885833533751	3.04660363711019	6.94036624135097	1	2.32263435432015	2.02721927128559	2.35513963437798	5.98231714454111	2.53264161323508	6.64980367410056	3.60078475586892	3.01582930294888	4.95368932308799	6.8882768775201	2.07702495656872	4.17833043892811	6.59316940127024	2.46280811460499	2.54110776039299	1.93049186643036	1	3.83285084832806	1.27291230237971	-9.96229583772812	-4.16090194275808	-0.310279143617882	6.74199468383129	2.54905932702482	12.9043623839184	8.89299880843052	0.277774802441138	-7.55007609234659	3.61057470413625	-0.697020667337161	3.88694786798422	-3.46372598327243	-5.70637694827066	7.52003585146507	3.40245219237396	-17.298692430556	-0.767901854404434	-5.5818804612035	1.28201732748292	7.00667096918208	-1.43189091599364	8.16063855411495	2.09931078828212	-3.13884509525332
117	4.14435161190664	4.78402682208864	1.82051549591543	6.36645457606822	3.20730748819399	5.31445962556651	4.03255696427523	3.77795710143337	3.51923307117568	5.63987704488608	3.50135356428188	7	1.68368256227226	1.34994824481042	7	1.67874280334202	3.35926393190495	4.56177622571706	5.02855870361958	5.18068207617834	5.41007440320214	1.62636254766635	2.38921625666074	0.907094093234774	-2.35879152333889	-3.6346882516677	-2.0166745199678	-0.44513074741284	3.4225273501401	15.7331660749626	-0.25504178956087	4.50723429943114	-10.8435623356695	1.32229325830177	-4.3058537949326	2.88758734295652	-2.17956009307093	-2.06175512349511	-1.99033005650075	2.51855664118802	-15.6924327188296	0.352716983358036	9.61783895591887	3.76450637670632	3.2799210531348	11.49164763493	-4.97315280741751	1.99392817711329	4.53419381753668
118	1.24585621745688	6.95638357580904	5.2501023534845	4.18382565756121	1	3.69264994140804	3.5260951788674	1	6.12065913375265	5.63355332555788	3.67385169046009	2.5101571738506	1	7	3.59828878162598	4.29130732768269	5.51461230699698	5.74712014789649	1.66617025656388	3.95692027699181	1.9201771244766	4.50647860114844	4.07894590022869	-0.3922339007069	-3.15705527180241	2.03613448768554	-3.3050355414878	1.83396063483087	3.8153055666098	13.0197637038557	1.54870629539287	2.43794744583258	-6.87197641930012	1.61317600359278	0.906504362811633	0.535877648445405	-1.32066991512858	-2.81175940338281	0.787565057461254	5.12769530812254	-12.2018884116865	-1.4276112806226	6.68230976929349	3.68827829709112	3.37618875763028	-3.27341498232105	-1.29658148868955	1.47304311023103	5.05318624978714
119	4.15782010568621	6.19639147065028	2.09509587172996	6.06665240536516	3.02362693262921	6.62151085711826	3.59999135359806	2.57204741505961	4.45744944910651	5.15349878199387	1	6.99615214808835	2.01164652944915	3.20649698852748	6.1094137290568	2.51715125408949	2.72100746188299	1.63420287406587	6.32291914984485	4.99005752092191	5.01056584414591	2.4974427980081	4.31467421068518	-0.0110445947700117	-1.44826642419649	-3.31391477165117	-2.27620636855982	-0.89087520059619	3.13498725988982	15.8230856140119	0.281377659321914	3.98191669030584	-9.97386395671889	1.80516249450393	-4.66393249710228	2.43865338582501	-2.52903409196209	-2.63190332792068	-3.25959384208059	2.94174922758354	-16.1993322913041	0.707514375114698	10.7755526483106	7.20108406186454	1.71499946464826	12.1031117179014	6.99397022422917	2.24029486202572	-0.799053102778439
120	2.56046371558328	3.10060714504754	4.05128561157848	5.63112147490959	1	4.31162603658952	1.12746584239667	2.2739299361149	1.83273650148159	4.40100300987683	4.3183953101357	3.74312082025245	2.09340528808805	3.71626417717649	4.00797441074358	1	2.07399439787412	4.75017506094235	2.28243957539675	1	1.87026534959545	1	3.7675165590793	3.02442815707031	-2.49010777371677	0.57953836462372	-2.95697940225028	1.44740477164217	4.21880584646568	11.3094517651435	-0.492124119559759	1.76770813411536	-5.42774549452651	-0.260464606471116	-1.39302009556128	7.23726146077679	-6.53068864678972	-6.00340116068954	-3.34292582285171	10.2484534542447	-14.2274369543347	-0.787798116093931	5.79410622611659	2.20034418047605	7.20380722798419	-4.13896261931607	10.8576036922666	-0.535885574000775	-7.1640315290037
121	4.74818989260374	5.97092644184407	2.66910670953609	6.0094831807385	4.49132750432949	5.32834717751625	1.75929842381811	1.66188084524388	6.39184666400817	1.40012901993198	5.53600871006618	4.69203136898109	6.50333864605314	1.61113189279933	6.70850744882928	1.06243804216971	3.00953735890849	3.94766329227134	3.30025748478047	4.41348774481159	5.0538062508804	3.05369280390701	3.30314743323302	1.36053045197851	-3.64324842887071	-1.70871026258314	-2.42380207217019	-0.284740740247162	4.75199044870816	16.0463674127356	0.0773363901239705	3.87777475060959	-9.46347230182741	1.44365578041127	-5.64406486214568	4.17488181388379	-1.93414480025896	-1.04647196858411	-0.771840917887816	3.96092840560826	-14.1775593306451	-0.00437174523976658	8.28818841808311	2.89449378997902	5.90666517248069	-9.74332798770697	10.4654418364336	6.17064945764437	2.39105338959529
122	1	1.50386662386103	4.30551813893074	5.07188207826106	1.28095536535857	2.76436228285145	3.29327492403352	1.13589778022465	6.88127915276928	2.5246482126477	6.17924876050928	1.68437158419913	1	1.65998376859483	5.22086142588875	2.01036616904616	4.46926874755306	2.74374977917326	1	2.5134945153355	6.86965767520149	1	6.02232057686139	1.30405600699733	-8.21672073770684	-2.49832236081202	0.657607974944841	6.04243782506905	4.10010417707474	14.5677951863426	8.79701814688567	2.33857599397099	-7.92124255124271	2.08009212824119	1.40976634167363	3.29205487005529	-2.50181259523108	-4.90365526349843	5.26768139873776	5.47212111028233	-15.9623596848447	-0.139880669417989	-6.00279219379181	-0.563130579449189	-1.59349642186999	-2.96987227179962	12.7014747270809	1.96012463892909	-5.75769438593308
123	2.5850188015382	5.04511497339283	5.18359008067874	3.54260828149874	3.77815008511254	2.28410621788178	1.48497499695579	2.75703296675647	3.44824733191748	1	4.69617079164432	1.66427896792523	2.64738368680878	3.8125422379242	4.98614416453959	2.0954159565342	3.92743118837669	4.2209933565236	2.57101749079655	2.17270218136907	4.28909315979728	2.12459835533198	5.67261436319193	2.44452579644289	-6.10218982402696	3.80042366570987	-0.0830947240505739	3.63011331108213	3.4718104306525	11.6905882420943	2.02463195807445	2.52003569010664	-3.5145909573441	-2.73439934535472	-4.66817815652234	6.0357352144882	-3.22305409905025	-7.1574588083427	0.750103374883378	9.54248043109454	-11.6982778246256	1.03397784079369	7.32684531644167	4.0989447986691	10.3035999430143	-3.37196840527903	3.89031057243832	4.58182844554579	-9.29256277695768
124	2.86206474599125	3.47742617290472	4.30032516833513	5.56023698649932	2.21279143430762	5.08428985643569	4.99077911571914	3.83861249216557	2.28805122529954	2.35654877198159	3.33968053905035	1.4593290149748	4.12995361747159	3.94494047992224	5.48579912954142	2.48974502837496	2.3759315269405	5.46366983349037	1.14295358468426	3.1849699746096	6.24875250965842	2.21230687866065	5.00399433307598	0.359826155954003	-2.04475674585227	1.88589269701371	-2.8584746757061	2.41225858080947	4.18795663872825	10.8767666696523	-0.205594684987497	2.37356556633199	-6.51447806964775	0.609040301323776	-5.0987096810203	8.84095315160333	-1.07755676122924	-3.63638223496619	-0.531788588816362	5.71204215045313	-13.4765093659773	0.994250558155086	3.52862639788631	2.6567669108428	7.3209693326945	-2.49620800864168	0.223678833143561	4.31585454948136	-6.30423545662194
125	2.6672493363046	5.25579056268174	6.18461615072593	4.18791094874048	2.1726664865198	6.77380180440844	1	3.53094577308075	5.55354645162145	2.62187548622683	5.00484555816732	4.0552454393205	1	2.60985418157804	5.0163030064451	4.19238546601629	3.9812843960084	2.88413233036047	1.6903700345963	1.45464607243591	6.41665170915003	3.85204285303812	4.4171149554693	0.142260255528511	-2.05774486664682	1.70842808348315	-4.2635359224427	3.67501201794077	3.39950580516433	13.6624719449356	1.26455643043547	1.95532639164875	-7.73719738940332	1.51210867090565	-0.469806361469749	2.42179910951267	-2.26739547220162	-4.7122008341048	0.315752307004761	1.99480605416709	-12.2150170381944	2.15146549602315	7.44077159388871	4.11841489844243	2.79899124454473	11.4030562659685	7.40691264502988	0.817760930415598	6.13538104233511
126	4.01013785905521	1.33963686603829	2.71376233989448	7	1	1	4.71205141251723	3.11067998884908	6.83847658350959	3.0486046618765	6.26791958627446	1.50418416781305	5.39300944729436	1.83756242402161	5.15599995674674	3.16863156846625	6.3728548411584	6.39193418412464	2.42382580141969	1	4.079915177496	1	3.12449851973643	-0.5975114556751	-7.67041405425458	-4.94691381251228	0.400102451828446	6.86899310472706	3.69872630882406	11.3038375593138	9.22419025303918	1.17158629129174	-7.28101577628106	4.17136867392288	-1.20730314470431	4.59801408197704	-2.33922002124892	-4.56287349551758	5.25135461919568	2.3438776976635	-16.0603773156603	0.0361800728296721	-4.69525917402024	2.71912056955565	-5.65968071351882	-3.95078629060375	8.94253514927651	8.27048482184473	-1.90256733984592
127	4.50101908192849	3.05895538569988	2.32518869806099	6.62137101538503	1.19482273322338	1	4.89596008590703	2.13885482447996	5.59937498052082	2.84870456655674	2.81838746343115	1.24271111030687	1.44239715863091	1.92190171580834	5.07772573318259	4.72803329792265	1.45969657494934	6.68803266987615	2.30280182340878	3.12752277827477	2.43100654364048	4.10949971370157	4.2346283526894	3.70712334482261	-7.39402044310434	-2.00845099962075	-7.31503751611107	5.95792664146003	1.65153083674436	9.87009153398765	8.48130264728506	5.13794631081547	-9.04973705774404	4.75095557407237	-0.741996664751217	6.00075721504277	1.07811825724993	-1.33266741858134	5.20367762176501	1.23409863820424	-16.845908858473	-0.159993660779859	-1.19608868136902	2.6828046348673	7.81401302799381	-1.41236393587622	11.4415390372731	4.09058886679247	-0.739501801683441
128	4.24693432207591	1.28956000257077	3.35718386421852	6.61018354228941	2.43606611799887	6.41808146029467	2.58386537632067	2.48740759620707	4.14713278669409	5.40434917840307	4.88772867093274	3.29350543477496	2.73872440218383	2.93871354080076	3.55997531666418	2.17695246971787	1	4.6609845418631	3.5190626655277	1.11400849521491	4.39254011246198	5.87208311125231	6.32020684324684	3.19196748685453	-4.70589084691552	-6.41589835493944	-0.74884539650101	1.1133364834285	3.86546757951037	15.3806720294294	0.442536773433229	7.09041755562893	-8.24373481921931	2.90983282446032	-2.07550586447463	4.50721607403027	-1.15951061318694	-0.997795578191707	0.274224342301974	5.49464905005063	-13.6940110692158	0.00959532743002373	9.0194019787341	6.62810858736559	4.48172539857959	12.9516791409226	5.75782316930116	4.47346693842508	-1.68705983010483
129	7	2.36769733702465	2.08267337743438	6.98051108178895	1.10764880269973	4.5283298315987	4.56273410660756	3.14356958793735	5.64915314352067	1.81305567733117	4.21743423886443	2.47371714066304	2.83445152612245	1	5.8090120361548	1.61303395555814	3.82712803726056	6.32267347387249	2.33652662654025	2.42487407322525	5.80259973666101	4.67621464953635	5.45024270679748	1.48684088010855	-2.35193565528501	-5.48383201471822	-3.78573442118049	2.04541250349488	0.693067550161108	9.02918382848903	4.78394167140216	2.56567972532044	-6.15846414220443	7.92546455678785	0.233249269730842	7.44086557560442	-0.0142812329908973	-4.08202946669456	6.27989942936881	-1.48162218165349	-16.9580009191732	3.26781513253093	-0.580546611997947	3.47590463073979	0.208441471888567	-2.73368989747905	8.8870973588366	4.8830272833483	5.95741856140291
130	1.9845211013762	5.33495206498592	1.10818541350356	5.03621884859234	2.92610193945326	1.68723173772123	4.06355745579991	5.67049407441183	7	3.19993432948614	6.89330047249741	1	2.38533791147322	2.86751987399433	5.79167719319325	1.86658137765496	4.25172142821535	5.46924556831082	3.37570596278248	2.26661180774179	4.76534292502124	2.38430813496213	2.63641786401	1.70286981032381	-2.09404209428719	-3.63712034875378	-1.60871530049838	-2.12617596289397	3.88711558484983	15.9434716116086	2.12096702248402	2.59881815416414	-10.500104058948	1.47849261425265	-3.72396779622053	5.22051836440892	-0.580745551437781	-2.64252249028883	-1.95724203252719	7.06999209145201	-17.496546324078	1.94382009151853	10.0198523574689	0.832970754578473	0.155336224724829	-5.54071792364965	7.76211521308569	3.81092290773285	7.42210134680739
131	2.01822951434949	2.26942124853962	5.48497150181319	3.69185678235758	1	3.25280847304502	4.94608259603852	5.47180415655598	6.99444633198064	2.391219721148	4.32452283817643	5.11741396465359	2.72362639522092	5.82404737058913	3.92496837051305	1.02954029388077	5.0224775081547	5.02828723400824	2.21839531069159	2.56104660744481	2.39611961623094	6.52477724231116	6.10227589813794	3.72396666647897	-9.28831440785202	-3.31340454544941	0.63558033707784	8.33385472434717	-0.0657050491529984	12.7010787866658	8.32807588500904	1.86505836624921	-7.35452908315233	3.77587446534477	0.416333717892371	5.9477286672682	-1.49985724127534	-9.15309052181632	6.79166000169522	0.398615903973208	-16.1109525620949	1.51461096079395	-3.0405149513384	0.350059024312005	9.30774478045099	-1.46420707086656	10.4499132198258	0.572812836723679	6.41182842955621
132	4.97514874042408	1.472755703679	1.08473538967829	7	1.55281495772966	3.81133029874585	3.01875439589203	1.30010128982103	5.13853101287504	1.43367815397601	2.32146132803785	1.32278019036328	1.3911921777041	1.13271831742003	4.04004001928359	3.39042694809067	4.92576395661761	6.75353285329783	2.44034467117873	2.78102994651741	1.40834327673443	3.42167696758644	6.01249796750147	0.815005493615036	-1.87582283300414	-4.50566996064469	-3.69203102989878	2.56091040049471	1.3155802252455	10.3218633928774	5.04091523326114	2.31112518903809	-5.47877618040963	7.41702008572223	0.318306931052137	6.7173113282287	0.429602021231769	-3.80931436574783	5.25863325249886	-1.3055786765652	-17.7579283505838	3.45770955739931	0.145515216195385	2.49387141164738	-0.599117230761929	-0.708052429403046	9.24506123769301	5.15715080997777	5.66862118986308
133	4.43252964130144	4.62090719957265	1	5.43545013610469	1.36921501488826	4.4735657956914	6.73396077593706	2.26081310442861	4.04796689114438	4.25458660515656	2.41433606908582	2.33044087311561	1.58884695260143	1	7	1.24000463449562	6.35962837044148	2.13689210853672	1.6307468392165	1.41981347347696	1	1.37534114768931	7	4.33388485328262	-6.45927659883389	0.0568312127913124	-4.31444902212903	6.73719766213063	3.55622382271313	12.0590697095283	7.81615295225938	3.72027098683512	-9.04093524389373	6.91288902893053	-0.151898324414699	7.62069486701607	2.14596838216916	-3.8180123209959	1.09261058477464	0.301468634246524	-17.4538503798667	-2.62004331716837	-2.48827006627032	5.56967490566818	10.0417657468619	10.9209439128691	6.08212358941473	4.817354102308	0.791704106673316
134	3.4962584833002	2.54424781348416	3.54498313907339	6.01143068524988	6.18389405151306	3.00277888452721	6.99297677140378	1.121896435139	4.73083447399407	3.54504048505411	6.31439382593465	1.61376837166015	4.44102524334099	1.07065409747054	3.29431679402506	4.18730749990428	1.16628233718841	4.88664236292575	3.20193559384225	3.15759390735422	3.15507202472878	1.32626542827944	6.6577042219013	5.49310828536129	-4.2281170767481	-1.58717118480312	-5.18528788097865	7.04623299216438	2.81723624988997	12.306738341572	7.06744250600215	3.74680980141689	-7.44633037850636	6.02869827350427	-1.20226819069465	7.16977655586291	1.43055915564974	-1.29247011018387	3.63925873520248	-0.330279639303292	-14.6635975889003	-1.15253885198195	-0.835326447006314	5.26586918490194	7.08220517316137	12.0969206885861	3.47949186371597	4.71419612548818	-0.630414943375656
135	1.38608149328745	7	6.12073301091415	1.91609172630331	3.21634408103131	4.2749492902037	2.30350314956986	3.38326936845474	3.96777811197489	2.97384130041154	4.24250424051406	2.80538621138678	1.73455909311441	1.90820660235679	6.47351902089453	1.84844874370726	1	5.67159116162078	2.98583981401802	2.31167663809271	4.61610670613847	3.51374618851393	6.38865465353078	2.01220282754379	-3.50059731566272	0.73010620034437	0.0854647028871465	3.27791838934009	4.86150894585261	12.8535277012821	-0.333976625929737	1.60845026382893	-4.09781056902067	-0.855878259517274	-1.67916383420447	5.33473478521201	-0.401998365103279	-5.76035840501742	-1.58710465698545	5.35234641770357	-11.9133281630921	3.89742680387025	5.00944221555812	8.76193978095082	2.71470587767239	7.36940395634938	-5.68547221774155	-0.494307598329775	-4.83244477070953
136	1	7	6.54243755725692	2.27435836294237	2.80944224549088	5.37062091107849	4.15424712578931	3.90329545126805	4.02038522291034	2.36345392656163	4.3866934082557	3.20104427033046	1	2.12757919630421	6.84670909631925	2.80167831846595	1.1909841631202	5.20420647904968	4.74367607689646	2.37230991783299	5.30218018170973	4.80256219999345	5.46588747242874	1.44439352309872	-3.25069179086312	0.586096511443879	-0.689266655656512	3.82393148133347	5.05058827594631	13.0290446791393	-0.474101282831217	1.56292194759415	-4.25485873234186	-1.76684185376818	-0.251349432213043	5.13831693444751	-0.425615655741785	-6.29690630647583	-1.62167867868303	6.33829250532056	-11.5679780251217	3.87358588128532	5.85266123801341	3.77281599303734	1.40453302806552	7.83758518664503	-5.50455280122028	-1.37861065954891	-4.20813826305766
137	1.19242221205975	7	5.99346093330359	1.13025620980208	2.67100272159629	6.37161114876999	3.53901175452974	4.91232614421457	5.75077018224982	2.6936784180062	1.43962106397694	3.97209366793172	1	1.02896538163934	7	1	7	5.62697298936954	4.84275195866134	1	4.94337510072135	1	5.16782426934908	1.63521315062715	-2.78840781417086	0.075008823070117	0.516084731607739	2.1005767855198	3.33266788047551	12.8459832384884	-1.30709245831169	2.65776152723116	-2.96325641981559	0.59989272571292	-1.8920680887453	4.74684018121073	0.407673202586457	-5.05458274239136	-0.170862830056666	5.35225092319683	-12.1015627132375	1.99105783967765	4.9571669521171	4.05775054258103	-1.71786800166638	-10.1949360769087	12.390282322845	5.05923940072497	-9.30807077777006
138	1.80661900161123	5.74670203464624	4.29223907339643	3.91282230421719	2.83941927869285	2.40711454396294	1	1.95913738912029	2.48650488128261	1	7	1.96156781388682	3.204272646472	4.22814397626267	3.96445748441276	2.40592347374283	3.80509843661531	1.90943448361503	2.35063685127219	2.93053552814969	4.93562305690502	4.36491822176687	5.26694625356384	3.40953364453278	-5.81390347650811	5.10054112092898	-0.632412732414981	3.48952729056966	3.16122280687079	12.4844047819835	2.26724713726512	2.56770359390473	-3.7557650390781	-2.27314829188188	-4.91167104086753	4.99890196952559	-4.38136592423942	-7.29258044156035	1.88613826421912	8.85561963091745	-12.5705723587245	0.152196792716545	6.65744469962925	3.88665680218181	10.4779028828903	-4.46102258143937	4.1436695818993	3.74436442443858	-4.74948186112356
139	1.57369935031774	1	1.99916835340843	7	1.80971995069866	6.00566416647133	3.16863751741348	1.45570684343678	6.28325455973873	1	5.16443393515254	1.75259561520236	3.34715487832238	2.12902200344462	4.84082551335765	1.69853529060702	6.32586640194032	7	4.97366248360345	1.74748376213649	1	4.23298291922673	4.24653247587353	0.353105986073265	-7.40437732701329	-3.47328532511816	0.265798092638256	7.80938134618372	4.67002455018972	12.2613642075226	10.3375400471948	0.941203209989691	-7.85153387143533	3.86515172055331	-2.15891364226101	4.86769531517642	-2.18976616657682	-4.99877450030058	5.23216366469205	1.83880034212679	-16.1414860760094	-0.341141045461985	-5.63208985081525	3.22425461376942	3.41708127117452	-3.09966927629177	9.84083570476793	7.13051430123691	-1.38410336948762
140	2.87833841787132	2.75497760770929	1.55337550536054	5.31246277579311	4.57322491598984	4.35089443486297	1.84720722716699	1.70582325204189	5.7952903774517	5.28702379712235	7	5.88558080857277	4.17866730854384	5.67007601815829	3.64388968486942	2.95042730094757	6.13023349884495	5.26500363167031	5.61249007983027	4.86475855501574	1	1.4551856019824	4.38444796428034	2.30795123426126	-4.34573303309171	-6.90183220307505	-1.93603879505308	1.07240881893923	2.52700326360805	13.8234409692682	0.843353033892724	4.27246924105319	-9.7448686765676	3.88428430304561	-4.68927257944657	4.05077098227765	-1.64694290293564	0.74954061695066	0.044628029968479	5.131751108128	-13.557582290268	-0.932199046250744	12.6176067371083	1.70777648922152	2.06736652230476	7.61715735858874	8.17333388317113	3.03387546633914	7.06820646413302
141	5.47833485845374	1	1	6.40695721592034	1.54874429192031	5.30834301586825	3.72037496967684	5.1064802201031	4.42369529653946	2.08638204110879	4.95463346314529	1	2.61096447870243	1.40117994533892	3.10169691922848	2.11692456262095	2.60545289317157	3.84912293690347	3.15139836706737	1	5.42440390445552	1.35109934570797	5.66331927866169	2.93131244723054	-1.36656761552791	-3.9445376902184	-6.11556536237255	4.59404534084007	-0.0755551181816253	11.9769657261191	5.65400711431218	2.30902310817799	-10.8456588681875	8.69820404462895	-0.38373205625816	8.77277524550762	-1.68914264650948	-4.02412163801255	3.92045639096257	-1.45519780825974	-13.4474849689154	0.220990913842356	-0.0127080222067135	4.43042322762631	5.20471697254838	-5.63489555638799	3.6242805163844	4.85348128388971	-1.05284967066755
142	4.24470618412629	4.85246218144295	2.17201470276722	5.48170368905877	1	1.16243391010565	2.81444452027752	2.76746154185643	3.761249593158	2.55838342215114	3.75080223948319	1	1.8701643976124	2.66503529732624	4.18791857621097	5.40301573964198	3.29144274021914	5.57148274310988	5.06679735990827	2.1990708450602	5.93441570317398	6.41790659040974	5.98054109928837	2.18556404370646	-6.00271409147575	-0.56229330691281	-3.26089336835795	5.69468070130983	3.76007159594994	9.78896081615509	8.54175545823734	5.26193507730772	-7.9007454828358	5.38786383887569	1.77331668897017	9.14589257551593	2.77298568807168	-4.7159841014272	1.48697536859835	-1.04399506638881	-16.4124062159445	-1.80017195379053	-3.78154795412381	-0.0423316827820406	-0.524072277841124	-6.59409167177794	9.17725828300203	4.20341628317528	-3.58559974341248
143	3.7440917420371	6.27542632435192	1.44007500278158	6.59330765328712	4.7216919136713	6.61110268327762	2.51745316055281	1.70706377889084	3.73352759778227	1.33071997610572	6.69453048315227	1.56865694658466	5.34869103938982	1.89504622011957	5.56465753744745	2.33137913949976	5.2240665852332	1.39802854725321	3.9234301679102	1.87418234457096	5.85017419250475	1.58661230897006	4.15602377489189	1.70674457390816	-3.93037197368749	-3.07807729655561	-0.827289167369781	-0.676664426124403	4.85846108340913	15.4578960915841	0.894298130591527	4.05807604285725	-9.42801358442848	1.82709068131178	-4.22218685705012	3.07428440031552	-1.68273533541987	-1.19650002753834	0.264746888718782	4.97243439651944	-13.9438335622435	-0.561717562029804	9.00551962999708	3.56345514617631	10.478289906465	0.568314626412556	10.1558359046949	4.28742172334696	2.40431082909466
144	4.08811290747939	3.90144312820271	1.10134106371219	4.92917092844505	4.98873463565635	4.33903457859861	2.03636433140415	1.42798925493614	3.95153893007235	5.74447954088302	7	6.89959126919274	3.52708855633458	2.95489383902708	5.89983366910111	1.7354499788934	1.64919657094295	5.04115891918247	5.4568794537501	4.74724552644801	1	2.86425799710902	3.75575104451776	1.07676822611676	-3.42058409533825	-7.14797005003484	-0.438567956916099	1.21898643732353	2.30120505304231	13.6443049245469	0.243699588693335	3.69073290598662	-10.111229904427	2.7680296063859	-5.40416302991924	4.59225364515152	-1.76308900637949	0.769639962911926	-0.0252201390972608	5.63159165682794	-14.3698913676835	0.709050400539701	12.3217733247989	1.14464507210487	9.39573149414997	-8.04271712361043	8.70759861248315	2.89858799719969	6.31954031551335
145	2.11492498756148	2.40824494445005	4.34573484203774	4.77716787062766	1	5.89945774078133	2.91614251955426	5.35278255052078	4.73888553432073	5.7226814932232	2.37222495497976	1	2.98952345794016	1	4.16306399229587	1.19560228252533	3.24445063201001	5.80083806159976	2.72690588063703	3.05764521924967	6.66344322249148	2.12177920924106	4.02210212238707	3.66476460635698	-2.92327785530406	0.50453362005192	-0.939293798591805	0.446881278461871	2.99770888806517	11.4719786070735	1.51211638113263	1.27255309923529	-4.57950709860994	-0.848591151312354	-2.07692638381622	6.5411058117183	-3.93911863508335	-4.0369225794034	-3.02129795103482	8.87458324609308	-12.3483190929761	0.900549733146242	4.94778150924555	1.70588986944472	10.3823949571288	-2.35244015322857	10.1857709027487	3.71370005206868	4.39463138559681
146	6.18342014507257	3.83354548570427	1.94815637919839	5.11727866233702	2.1291267347154	1.49242177125452	3.3365445986764	1.23515490899704	4.68888822152687	2.4861973962825	5.76037617160378	1.54389646861857	1.60701770177368	2.30145648028615	7	1.45514958233968	5.75403518910842	4.20501265983991	1.20939401418557	2.66288814002288	1	5.76279485580789	4.77164884721744	1.15700299272225	-1.66323566978959	-4.49592582656345	-3.01542879317128	4.2324318558375	2.6275290838498	8.95627501712998	4.01991601748287	2.06887284567303	-5.54491903163727	7.69323717235146	0.687227387938608	7.77975422977876	0.687674595204048	-4.66539797378861	5.07697513219355	-1.64255125791809	-16.7496269421667	4.0185773438376	-1.17854795863257	4.3424764407439	-2.96368981288498	-2.13204266738975	8.48152233186919	4.92318756608304	0.717148406722858
147	2.58746628245443	6.81893514195671	5.62195205257061	1.45535938873792	2.86641266458436	5.85332170086753	4.44753279643744	5.39612304230737	3.75172810021735	4.98057893073388	5.47197965740874	2.66521649038625	1.36669968444626	1.72166575789623	6.93003460684072	4.19507332997261	1.10208608701353	3.97127980942666	1.7576784002253	2.46333656993702	3.59622089111717	2.19802811162316	7	0.419872348267739	-2.62922916469983	0.669864387226791	-1.11662885693352	2.45987368919184	6.99589204586385	12.3694907612988	0.939576382611969	1.6828258958291	-3.85038694175544	-1.01712677523214	-2.46070173033219	6.39832034007554	-0.309532820241887	-6.72704782541304	0.754225217872888	5.57882824562792	-9.60587452817211	2.01968803405725	7.54012775335044	3.59267072005993	-1.98381964834083	13.1625147618833	8.41750260934021	1.90769746739432	-3.52823908687969
148	5.84612947691739	4.36653087536336	2.07977760001417	5.14058238658971	1	5.3705585166579	1.30190565786842	3.65544802621905	2.35022853152416	3.99799446990412	2.39338507029978	2.32841375214009	1	1.5091524358682	5.99524296325782	1	7	3.88715043838914	2.56770822768679	5.8492792560985	4.13395694566555	3.19993799652402	7	4.25157202667782	-6.00613551924785	-0.56924873405566	-3.68197151313047	5.92021768795885	3.13852098825536	11.9110347039802	8.52228887493914	3.89633899198446	-8.04110490329652	7.12921012315469	-0.197061680832644	7.86554364799657	2.73042375280938	-2.99801510601846	2.37591416651597	0.00848686968265404	-17.4044539235382	-2.24065588877665	-3.67431492074599	4.99604072422615	-1.14028068091712	10.947849601584	-8.3983984427995	5.98713570394875	1.1893936297534
149	1.63329105726853	1.15969967982544	2.75561899812575	6.38503801988733	3.13126341211594	1.34982846480282	5.82772357914136	2.09534598402244	7	3.1978248932299	6.37857313855591	1.19464785570109	3.63622023157627	7	3.91482883747798	6.55687031932653	5.35457517428058	3.94813067045146	2.6104702430196	6.49876916466701	4.79780497131945	2.39828971726369	6.33623138298421	4.66393592810603	-4.84590541668878	3.87432846966639	4.43125969392495	3.82918179985826	4.25751197130908	15.8705494575264	5.76837725440353	0.116182240483993	-3.06368460751934	-7.24445633589949	1.40216912862321	2.34940672687549	-2.17441785971825	-0.362472194025937	-4.89176122531246	9.25062719348263	-5.81914743116188	0.0999468453706195	-10.7479136527201	6.39075339317563	-2.89895049900623	0.254501334626011	11.2689617605587	5.8435937907381	6.33227001878582
150	4.37313161467504	5.79285496666062	2.42896349736215	4.43139712944416	2.29839207099961	1.81512208568552	3.47532471544995	5.9370923710559	1.88507259452452	6.64086453991781	2.17791312000337	6.06579689771618	1	1	6.55547022314269	3.88139940254342	5.47128868595616	5.17718008988746	1.00945578803386	1.65295006834525	5.69036985681904	1.49354844122353	6.14546730037072	3.50624857027635	-2.12634961818594	-0.0211899472713544	-0.973670275584491	3.01561089727007	4.04466610834433	12.8328250151654	0.767736288561413	2.31998365477129	-6.20653607269253	-1.20161450527253	-2.54827442121844	6.39834822253319	-3.37895300857864	-5.65471654872186	-3.14847125810378	8.26822599640053	-13.2204224594603	0.547051702287908	8.17086070805773	1.64248832846432	4.20908162152978	-5.26967212921492	6.82403124321246	1.05826109521779	-2.86231206388511
151	6.53386491376516	1.86642224325002	1.60699615163496	6.89298449655996	6.04140584220608	3.84007393207418	3.68910928601837	1.2219207334343	2.5974514842489	7	5.43933955385965	6.47463592507157	1	1.90704137352591	7	1	1.27011715297893	3.09826631693588	2.16502047862645	3.12337248413332	4.34475332327827	1.38529862409503	5.61115529483444	4.58532220184427	-6.22846390134143	-2.2280095874941	-3.05091569817461	5.95227722625498	-0.401635756907247	9.75738547854466	8.3759912880792	4.63460054180485	-8.17653064432608	4.78395526988014	-0.68414142206131	5.46194154299381	-0.0450869231226126	-0.907704120352704	4.3799957900276	-0.199745447482203	-16.454175412109	-0.900335556038204	-0.649053655751513	2.33095952138456	11.695102511844	3.37750519411316	4.12131619444985	0.471542756265111	5.78178316491295
152	3.5586594389279	4.30776149790965	3.03566162802714	4.93737574710212	1	4.10728910535349	1.90284533621999	7	1.17170194365165	3.19423115643945	1.58178737948068	1	5.63749836722415	1.23922864358903	1.21743678847932	3.45467986784425	5.69750805418812	6.03383158662711	2.92897247460308	4.45383208524969	4.63455531169011	1	2.31208441496867	1.72166356609996	-2.06398651585915	2.14789573319243	-2.37575364386679	2.62289785852124	5.95374363720086	12.7854708451845	-0.0130781389106591	2.61988429869494	-5.93326416258548	1.22726742718684	-1.85760439515906	7.778653088778	-3.94400012042778	-5.40545484742448	-3.22198752135739	8.69875862961265	-13.6018028318759	-1.17223050164164	6.28296403928277	1.91054059844267	3.22014295901147	-3.12238186958192	10.0743822350119	6.71932290245639	-7.24276740084823
153	1	4.86710783217587	1.16367286214849	5.41942208764792	3.78992498207831	2.24162155690951	3.36269245887282	4.72891361169419	7	3.51378055144981	6.87667244091097	1	1.33897737718457	2.04716974256498	6.683921955768	3.15758543841407	1.3645045655118	4.0899306191298	4.89245348009319	2.99348783546704	4.08847973453944	1.44814536619894	4.90887792005514	1.05287721828667	-2.90158496679119	-3.11562558344025	-0.569825696580691	-1.68565677138551	2.95921316571167	15.7907078507128	3.10330494639809	3.28741850936808	-10.8009233240702	0.963200979335114	-4.22671917107896	5.27084683600329	-0.973015677704756	-3.03059206759677	-2.90485049482801	5.73174021365781	-17.6693152401896	1.24183751268551	8.77303306711635	1.30281990255482	-0.199409983406232	-5.22445610560902	6.72481673142817	3.05139619025558	1.42281325317202
154	1.95738912488928	6.40059305977882	5.21178347356938	5.18439624677194	2.33956629377907	3.56088861773556	5.35377353791263	1.52552924597321	5.90643986096648	2.19047053347208	5.26624172235177	1	2.77936845803244	1.21840602332478	6.22507366109097	1.89021968365115	6.15218189718045	4.98178939056706	1.07553888711487	5.02133100170886	4.89353483523926	1.82244312787626	6.40081487703861	-0.329303668394068	-1.25769999688509	3.20613505636634	-4.61726743564972	2.79709879230686	4.06807868169649	12.0847923348886	1.57618434521772	1.26044350503462	-7.37507421377127	1.18853417902207	0.58158434189666	1.11145216269147	-2.26658989116909	-5.08053001441716	-1.94409224599556	4.75114614031003	-12.6046406946673	-1.05160378097788	7.78145248990112	8.49360470004873	10.5863647888898	1.39429748246981	9.76815420525734	0.56862943501345	0.915653354496231
155	3.87729365174115	1.12077225532315	1.95250180898631	6.64573727880229	1.37564486248985	1.44795796959521	3.51455617479272	1	6.87349782896877	4.75043797001599	1.00015213484428	1	1.14881738441307	1	5.58488707370419	3.65418813848278	1.01996629763462	5.85343644938152	1	1.29484475010177	5.85161513598445	6.76731392350812	5.12835350635565	0.527742944082004	-1.40654191326051	-4.43711683698115	-4.99403720938151	2.90877492796578	0.421758597031297	11.5308481883891	4.09536477212485	2.19598880651152	-5.83489144275873	4.65125624026194	0.611024589622884	6.30950542450797	0.00372574096095435	-2.19357281626883	5.09429959652612	0.114080219927512	-19.1041288441238	1.16512369536598	-1.91845206146732	3.40866831722839	4.69378801854982	10.8039028460703	14.1208355645348	2.22956027209495	3.37290572006
156	1.40354431700067	3.65424656380592	3.5264511301717	5.16137784103259	1.33933089623671	3.67965266240931	3.97069110352485	5.33623305106409	1	5.9137326761513	1.60830527119355	1.12894526713986	3.70614984796659	2.03693897567106	3.94910019817779	2.20521290540971	2.9247712484465	5.97652655024113	3.11857539800541	2.77541750355897	1.7649922462114	1.55380188155983	3.60703885668216	4.19907144157714	-1.68168526502861	1.28011038443786	-0.576500721061152	0.651801451666914	3.03277181833993	12.2270914759233	1.53269265445151	0.467806901665331	-4.68070461513508	-1.01937198435365	-1.97367872130267	6.31921429253088	-2.97213741683065	-4.04288946401049	-3.0001609892417	8.53998498387641	-13.2609978816256	0.725669250401281	4.19451951775965	2.31245411400212	10.4877860105218	-2.04981755468463	10.0637689788491	2.42012576087539	-3.68760161428187
157	3.58373138835604	2.53019384099796	2.31749530261712	5.70198164583886	1.84404236433199	6.18508746253732	2.78370880273025	5.12063350832463	4.60638321297161	5.24978029022951	1	7	1.14007834530306	6.53779777968476	6.82142852328052	1.03969348400973	1	6.43512374011743	3.65898985910642	3.76795428330509	5.39896994145488	1.88516879215344	3.59454812182367	-3.16941091773572	0.327535334190697	-4.45325700867592	-2.90824456109374	2.37318337090514	6.85831740793841	15.2517332454139	-0.868267946224516	8.12337696012631	-9.2645505608012	3.17571678116091	-1.64807913495495	4.3869573989854	-3.63862135502028	-2.224812382052	-3.97842448354493	1.10813960753895	-15.6598505146436	0.765612983379148	8.44405186062583	5.62631916870905	10.8531493376802	9.10629765259286	-4.55117612255868	2.33993719476423	0.232001256459744
158	4.60871400148226	3.2275368244065	2.05637024960598	5.9547996576392	1.30574853035836	5.42460572819361	7	1.74765834778812	4.97559125999194	5.70110208911176	5.02365303392215	1	5.60478802184381	7	4.05008000588308	1.72827564486645	6.22048776259436	1.53623140848721	2.01478547469774	5.18371048916994	6.37623689432361	1	5.03730050456385	4.89319315138764	-6.69770146039248	-1.17908891092319	-8.77345621791139	7.06850425195828	0.767190192724726	8.44388550114675	8.00537266441796	6.26693279975082	-9.71139775066791	5.85903308724362	0.120486060797638	6.02348851629335	0.464956759143249	-2.28630064205957	4.07104100814206	0.678454706408014	-16.7544661266107	0.315366548784626	-0.59678745797089	5.80841687260477	3.12177083452453	-1.21300672791174	11.776926868231	6.29119587711564	-0.946548520697651
159	1.54141796526511	5.04678921052223	2.54318840994108	2.38380659661006	7	5.55119976944687	3.18849715824497	6.41326999515275	1.88792369787318	1.50408549418509	6.80774470576437	1.19550827425492	5.35099899493161	2.54647470498513	3.72470085533595	1.73436689333284	5.17440741363446	7	5.16931278404694	3.14017984473166	1	1.17666501197234	6.79024036789851	8.21365166689959	-14.0085992671041	-0.144351843114354	0.445572069666639	1.9343816682247	7.17162064651831	14.0345209772085	6.67275984243057	2.26194795001839	-4.68790979274424	-1.35348578510269	10.998770800323	0.669313680281048	1.95885775370231	-2.389084910658	-7.03352905504486	6.13440030189917	-10.0636930220594	2.40380566013865	-13.0526810387528	6.41363184892989	7.57547090761007	-4.18231026509583	7.42327991301872	2.87552959201961	13.9523154785457
160	6.51481243167014	3.26597507734295	1.19739274676689	6.96608531300504	1.6613285462401	4.99230384978613	3.88773425006555	1.22923750798776	2.18054879081701	6.91902940202593	5.27621183719485	4.01006535742734	3.02563796131442	1.46767290504567	5.30247575591057	1.61210211627178	4.80702842859487	5.11850111612436	4.34346288971867	3.59850557626588	1.94287499255485	2.17026079924612	6.6453442964654	0.986903399726486	-1.58506178837534	-4.29011556407343	-3.73931147261037	4.56335196218366	2.7824435514666	10.0532463203115	4.82320479469496	3.59395463249247	-5.94828565360059	7.18578399401819	0.0670780124598494	6.65938241728123	1.09339659457436	-3.48115073679934	6.45356253445792	0.115928765028313	-16.2627633214769	2.90813457043151	-0.451271930019086	6.38841198870855	6.48124375829076	-3.53836710903944	-3.04416943842756	4.36912605002184	-1.09165194967218
161	2.27257876737013	2.96509777086699	2.28780995010839	7	6.45387575843272	4.46872692034033	5.93812075651253	4.72721327979855	3.96185326079922	1.78706403371602	6.31522390555814	1.10137555054913	1.52731723477652	1	2.22593327149599	4.59712126548201	1	3.41341665718164	2.26560290818819	2.65821887647373	5.27822297953231	2.31960679600424	6.76522065843436	5.1339240922706	-5.10541291414134	-2.23146047180153	-4.82185443108224	5.30750994717059	3.3485664356491	13.0002220282598	7.18809211964088	4.0419954781995	-7.51306041549037	5.26924256401357	-1.79377228238656	8.53192706174742	2.00001449774839	-1.31881779870058	4.07551242847602	0.0652604566494292	-14.6228559346313	-1.01930465071537	-1.81392282394238	4.10108350612608	6.48542480513729	12.687747457339	4.47140310130357	6.38825737502162	-0.192422463955137
162	4.19093952932135	5.41303951114896	1	4.26040964478782	4.1173488229701	3.7367615833638	3.27390727564713	2.0643338931241	5.68325772897831	5.14422598017044	3.38887001001331	6.57433532717406	4.61530243411028	3.67068571008607	4.46907534520311	4.24080760268223	3.77931815949355	2.79549080848311	7	1.36263304287087	1	3.3805784618178	6.41355511617481	3.03227385902618	-1.55739105779543	-3.61538599454841	-0.659710729219089	1.80586561674726	5.25799297330522	14.0751752600689	0.732039873669317	3.18948641402166	-7.95671701816164	0.990879591192598	-4.12859500229116	5.05635898837485	1.05218215498549	-3.51083252743321	-0.0102389449305018	2.36080215562939	-16.2157456782654	-1.67837102404747	9.91370684464404	6.86822346644489	7.7688118946447	-4.64426227695257	7.56298995075053	3.31294787651661	3.12319437781865
163	2.75509323270259	1.74311693741077	1.77740041065234	6.71465649323731	1.30499026543639	1.28465157075032	5.68335815116245	2.85213974859084	3.88479329208318	2.00776266702648	6.563149861355	6.467458269497	3.98666846543802	2.33496593414265	2.8245319322616	1.63812757627719	4.75052009661207	5.89958039515922	4.77470610028062	1	1.03966394134715	3.35389638270065	2.72236724915601	2.08799700718373	-7.83532033919944	-4.77651840289814	0.541407553146	8.48502668115954	5.96312934507277	13.0178812827109	9.62837166783557	0.658023225592276	-7.30036074225672	2.60033714552145	-0.505063615811034	7.06426240557704	-1.33446310056684	-4.67231346357268	6.02139311562648	3.26956798558149	-15.5036188854998	-2.08897366053664	-6.75229132415789	0.551375706730622	-3.72896060042352	-3.77775174327002	-0.885605187268088	7.09986851317253	-3.77087494028158
164	2.29124756021869	6.8072830673683	5.41585385686814	1.68791400272698	4.24158379023556	6.36413589277424	5.07152521298075	2.62639603085952	3.31392320144087	3.66090116878216	6.97457304670915	2.5720333072252	5.09351311123891	2.79041977966356	5.69657371448953	1	6.44796422000029	5.9024283892733	6.11747123466615	1.5598343608181	1	1	7	1.37502079394526	-1.58977217278294	1.19852025728571	-2.51363958106607	0.391923292455346	6.05496813249389	13.3606366932363	-0.396484107769024	0.997308385808874	-3.26337866395761	-0.220608469759889	-1.83371612517786	7.73176798936218	0.515371694216963	-5.64866744491777	-2.07546636595928	6.33226131928113	-8.89927585325347	2.87308383859187	7.75202013308561	4.56302998220667	-0.530238410926034	-4.02843286428482	-3.5394046090222	2.50108923960445	15.0066398631055
165	4.16976393417703	4.66497079289687	4.63279031198564	1.06344276599631	4.94869734069159	1.67461772041725	5.39355145904904	3.11482647251404	1.73861062189632	4.31469622960842	6.88064208945268	2.87251141125753	5.55801067787256	3.11129138206146	1.77276207603031	1.55698458004614	7	5.90472511387893	1.2647415324895	7	4.58687554217118	1.66945220967165	7	6.39596803266155	-11.4440572329266	1.91059357530019	0.770130775831387	3.08094633866512	7.71676231458631	13.704663900479	7.06620445867999	3.14075503873718	-6.73938855852155	-2.71773989189306	7.87709408723059	1.74716212900787	2.25196955170702	-2.60090442900773	-6.97491961323745	7.98184524325341	-8.21024520636738	3.36898562302282	-9.48333383514855	0.157774170616852	-0.8287439605836	-0.500616311324825	6.74054125313542	7.97443602661672	-4.69247423636208
166	3.03615843313924	2.66941850393009	3.5625280416593	5.35736352534698	2.57298984087964	1	3.92885660095589	3.47640310841936	6.16029090955517	5.12322148683225	7	1	6.53420296312156	4.0707752375444	6.2212081761067	2.18439908016591	6.2086256713837	7	1.00620393985226	5.22679860208898	4.63994375541103	1.71760663961494	5.16411731447163	1.61015967387442	-4.3656339697999	1.13093970246762	-1.13728793142302	4.00108489743286	5.53235399470533	11.5955950442076	0.82361832318288	2.2149938476696	-6.91832907511744	-0.348707406085687	-2.2964941327731	8.44136869159784	-2.71647145036322	-4.82999792328843	-2.50981199640687	9.51845622283031	-10.7307867776998	-2.49408626407352	6.95971954341798	4.12684678972772	8.2645376156592	7.88689442673585	3.6880580382443	6.63037241548683	-0.976580242111414
167	5.07130246884075	1	1.63089534737295	7	1.45728689922396	2.4677496866129	2.53922415816272	2.50130601062982	7	4.4637475987596	6.46099915471448	1.47534084629729	1.69890236154477	2.82596006075382	7	4.18032467230661	1.50485757199116	5.99042534784236	1.67752932749015	1.2470541383102	4.6607121483691	5.90815722001086	6.41998358370147	1.83171778734377	-1.91163031224217	-3.18328265167023	-5.67088200434213	3.56982605432366	1.51085977326834	9.58076550962555	4.54165458947532	2.93291969098446	-5.62389420741441	5.73185200455617	1.23268635387849	6.20379952644709	-0.184488695302151	-3.78314622965037	5.36216014357079	0.246313500134189	-19.1156307252422	2.24472483136601	-0.591626775413466	3.4285647533394	4.33687435817384	-2.78669489144277	13.1243105831389	2.00266872966824	3.92585693827863
168	3.77581264285878	2.4298028742577	1.72720353635049	4.76142016808181	2.04831914016447	5.76355780945162	4.83393680629275	3.26791832206361	5.06335141244148	4.60682776463341	6.01561912946953	2.9145320369971	2.65821790364304	2.51786685693752	4.7031427207736	6.1690838949536	4.48822107655116	5.31921028728751	2.27695576108473	2.65572325949217	1.06193411789254	1	7	1.6096700540404	-5.93822462049257	0.345066285857884	-4.08554746281453	5.47643959532705	4.32496320128565	10.3441161928047	7.91458572001657	3.52081484407192	-8.83319340740123	5.17438596662958	1.33297576120849	9.99148987713722	1.29390283665258	-5.72464315104508	1.47968201324831	-1.30632358409514	-16.7213904680608	-2.83490505917505	-3.55634820505342	3.50939376235153	12.5678783271631	0.175316114258903	5.35286094641664	2.54391458063394	1.48639659773337
169	3.30145269930548	1.77014489797189	2.20674565870247	4.57036977240759	4.06227738992561	4.91014014128835	4.76532709686381	3.60167951261132	1	3.11001460484591	2.40730864114061	1.39094038223165	6.03181743595998	3.82044077482109	5.55184712580482	2.18949157986463	5.58186552795522	2.79272296942325	4.10296200915155	3.43328619520564	5.07500395663042	1.24892345815712	6.1081375861663	3.71206856671265	-4.75930648300363	3.08314098539951	2.32503965585146	4.31914524765768	7.5944439368843	13.2565252336578	5.65656822280966	-1.16554302716647	-4.32231007666554	-7.48219022582416	-3.0709778416413	1.64164549752664	-1.2487650769655	-2.69475236099201	-4.21732767482959	6.85908768927766	-6.96007774291157	-4.0663228112858	-11.7004795718723	4.13528809028995	5.89225860152869	10.58839461648	10.1040271612848	4.32812122996326	1.26904321029378
170	5.14794275811252	7	1.34054728791803	5.33482194345955	7	6.20750596708074	1.51111730618074	4.36906560200337	1.16931184485455	1	7	2.5239151024434	5.31023369626053	6.15663959540573	5.77791041756584	1.06188173481008	2.27962177129313	5.76554135664076	1.19637389658444	1.72452961329196	6.92226564814387	2.8013329901436	6.04351436501182	4.249673866846	-6.91894655537653	4.24082098974844	2.56011920004012	6.91613549092661	5.50967730540218	13.292778453875	11.1091086572849	4.44785603208727	-4.94808813230614	0.953384109444159	4.24438002799232	7.01780756119753	-1.29709841287321	-0.0177886731762564	-6.23636419930988	9.39865841649882	-8.26659213134817	0.949531486264451	-5.72550584780877	1.24695813817371	10.4614745996787	-3.88562387588015	11.6217283035965	1.58412636165192	0.105840847209755
171	1.07720832055107	1.51955000487152	2.4324929556576	4.69877678320657	4.25852065745269	4.36085387855965	4.1417503399382	7	6.98224230918043	2.33042733625869	6.457640609648	3.32719097515784	2.71626973477657	2.65571066635825	5.80591303386247	2.2651188643068	4.20727082659892	6.75201975383468	1.77215832640996	1.17448727101317	7	3.08893589268175	4.44699541479676	5.86920267322929	-5.88495201140345	5.15689761037976	3.01716273935206	7.9612296656487	5.6980539365664	12.8845208955038	6.88079693474201	-1.10011196491546	-3.47386804124457	-5.52745529796872	1.55725919844549	1.79473874395971	-0.00387844390574865	-1.53855177811647	-5.3201668410304	8.09350963551592	-7.19372767606356	-2.96736811129885	-10.2560920775475	-2.62897962367418	-0.801755282408465	-5.40314707443139	7.13370674778396	6.30961973973328	-0.247314506826621
172	3.05049031069172	5.15194164685977	6.60186861108236	3.89212846875136	1.14237941704588	7	1.28351701232646	3.3656158791325	4.9971231039117	2.96096307727077	5.30516245952444	4.97026411025538	1	2.88585563114011	4.45528931193317	5.78329603530975	3.82387551477279	6.14683044261712	1	3.09120368567546	4.60960365630727	7	3.83069474847147	0.794685106967604	-1.80179357366393	3.25639108848069	-3.95328395263827	3.08359916618478	3.16677316169862	13.4838174943822	2.08853241264338	0.81921756654066	-7.00036089665437	1.90960802664586	-0.629472768207342	1.14216970850819	-2.34948273553802	-4.95657367230997	-0.657193817960664	3.25895230754577	-12.2114177456683	0.445634013417628	8.92025055377346	3.91940803614026	2.06036500216733	9.54070099683159	7.99432331011298	-0.60298953809475	7.40196754363378
173	4.47695655039406	1.20111079983466	1.9590256844366	6.39250633695235	2.17269133380108	4.36021833286078	2.14599690787803	4.41908192224423	3.68520828783962	6.34153065610744	1.73079182198192	7	3.54860822190604	5.93989496974117	5.7136641423767	3.14399880782564	1.87500587173804	4.86876684930384	3.4258141845143	4.80792839312942	1	4.84445980520974	4.59553029730148	-4.41526206157908	1.08309397335246	-3.72961911036756	-3.16207980139696	1.86499310166999	7.05586133458655	13.5609641361133	-1.57666968902145	8.49239436526369	-9.61868091251615	2.59513262091685	-1.7690303208564	3.79729708499892	-4.35026344625243	-0.8287520885109	-3.36736432447778	1.83146568352332	-15.261212081543	0.757851180790217	8.13471281094772	5.87980093242732	6.84411851325323	11.2245149355832	-3.9571181439288	2.41499879740568	2.62727498772034
174	7	1.96090617030004	1.41188919135725	6.42848880123642	1.27604917917752	7	4.33033058207686	5.48842201032341	5.84340763408226	3.64430106657505	1.56147950025517	3.81902066544574	1.1736882426447	6.17780807724377	7	3.89551202623657	1	6.77106899656423	4.9490465864831	3.21047995610967	6.37732758336591	3.33307257298316	4.70751812349224	3.76912119781694	-4.83118765087515	-2.84755604704343	-5.80871947122999	4.75724331463164	0.0663031731640782	10.7265529386259	7.39164029562109	4.49918686253521	-8.74469649765544	7.98247399339836	-0.913298043184665	9.38206545707178	-1.00317350847189	-1.53054855547159	2.9827292636964	-1.04861001236376	-17.6325500958837	-3.08239740910726	-1.47798205920664	5.80890543092434	11.1217361836024	13.9651917344114	10.3091694509047	3.6955968160395	-6.67527292693643
175	6.94725227602663	3.09027299317611	7	5.82342855180355	3.14035545266051	6.74073609109704	6.11826265472675	3.68944708953802	6.71504328639713	4.39671105646129	4.82346068902583	3.07768574804933	4.50864138632752	1.28381438235315	3.79771675613237	3.54270742749379	5.44031225014073	4.38747237089141	3.77942569039696	3.65577854454847	4.92241760366402	3.10606714765767	5.23695985709061	0.497539003275465	-3.47692366085039	4.20176171174477	-1.33082778131287	4.5001747319931	5.54847343246776	8.66021061446389	-0.0168012180389124	3.1584736359675	-7.02190838043412	0.17578081413651	1.48371402903058	1.99633385566755	-2.59803542409885	-1.20110534156632	1.11308844787146	7.61329345523658	-8.10761047159949	-0.0813048922578363	7.26208944176166	0.75244047306738	4.77301147631931	7.7280565560589	11.0892534066958	6.26985007216317	1.92703066339958
176	4.95205130604879	1.70855956787304	1.77969972780871	7	2.1303699907871	2.43590863335234	2.03673357720337	2.46707608651398	3.36893382219034	4.08501634276669	1.16803906499712	1.02600135669691	1.79025410870336	1	6.35816570149711	4.61998647592452	1	5.71390111731818	1	1.05999185329305	5.51165657762426	5.57459266857323	6.91720663188246	1.21071488627993	-2.22579391681003	-4.06134853358056	-4.80394179711731	2.48004357553422	-0.04772933960153	10.7893005969778	3.78997888909939	3.02339009613027	-4.75910482204716	5.48063032474437	2.30134921472273	6.25794105567739	0.420676539848247	-2.64172846681504	4.94709440521493	0.069651738977475	-18.9865582791869	2.04764135551348	-1.25113135945998	2.58697174083588	7.26519733316936	-3.55529121950881	12.7099578997894	1.08656565788412	3.68726001119113
177	4.15169951768699	3.82299250932445	2.622099421941	4.4574298507612	1	5.17151829944277	4.15629054631779	6.71028367380898	1	2.99825895494031	1	1	3.11293415867443	2.09263772189261	1.5735125733546	1.80100272342018	4.32513129480472	4.53260121723396	2.76399862107069	5.28347620544291	5.30273353155673	2.64496325277111	2.38881198538812	2.87795042904712	-1.58192744590007	1.50362132442948	-2.01324367267892	2.33394816233296	5.33742401330882	13.355610731574	-0.799412968909913	4.22043350571214	-5.71630907396354	0.986230250138988	-1.90075524598884	7.47811218052482	-4.7489638691519	-4.63540514176009	-3.12716546843204	9.32952837257246	-12.5259607720999	-1.00702333710642	7.33472349615725	2.33426251769601	2.78464289965153	-2.97835959882572	11.1357584071311	1.70921992230214	1.36208635474239
178	2.12434474720944	5.52976544366253	5.50802013964635	3.61814446855943	1	6.27089483898589	1.28045396606356	4.80053120228511	5.35275433986505	4.60200505248612	6.58410115328931	1	2.94030727991522	1.21440356108848	5.31013082587723	3.10733610796826	5.06597167462223	5.92222905678464	2.9732768013688	5.14083416692035	2.58205191606601	6.49136475435249	5.59308637338265	-3.03459557990926	-1.54269280041291	3.8110526067255	2.38969582544284	5.02965772641913	5.01296720774836	9.13368360252181	-0.817768283555705	2.70704819735205	-4.10442287266262	1.46375147429573	-2.54898616495999	1.44681353976906	-1.41663298315614	-4.16791513434608	-3.8678562185539	6.68546098671535	-10.5425976068218	1.53808885608803	7.03608737456346	5.23093035306685	2.40552712342196	-9.73212689220908	5.70713044845717	2.97358662568466	-2.41581817302388
179	1.27362155242908	6.4276109262182	5.20257462113726	2.46681695282216	3.80934857662298	5.98106025616378	2.35665969296476	5.02912610081706	7	4.31488445498411	6.61555507247262	1.8269719039758	7	2.14612769938682	5.63330532463007	3.40187210298341	1.35670475881758	5.76600679225978	4.55332965614153	2.49680154018161	2.51062852422554	2.7138503977984	4.27053737796295	2.74564078759114	-2.90576743068435	-0.0478278427371377	0.251371541764825	3.55936325948839	6.76376109781925	14.7829243601888	-2.24539099028599	2.73307653994111	-2.68670232485861	-0.893637562138174	-1.17979404061554	5.83129346476347	-0.329533091144722	-6.5107577433074	-1.34566050090238	5.13669166114721	-10.4057117502556	0.839767953992741	6.74053403122372	4.71165631845667	-3.37021234222702	-4.40221943275569	4.81027984485833	1.61274053903215	-5.18698102241033
180	6.03895540061002	6.76510735821752	1.19354535315137	6.51248558229435	6.90948735243106	3.34707321640634	1.73258617038798	5.46390446994245	2.11757602604233	1.67004599725036	3.07280613571915	2.68967169122263	1	2.39691523003389	6.80092534603351	3.23515698171534	4.03943178791563	6.7126635109259	2.18382628319839	5.36038843097845	5.51424019239957	6.16809638481266	2.27133501999891	3.29415992994012	-8.86325930349292	3.3801150671873	3.08421281096194	6.92086792225087	6.12273937424536	12.1554815188393	9.31289224545052	6.30135871745572	-4.41049416026955	0.855063385215618	4.82739003306007	6.75437359263201	-0.158963149385196	0.927574591450781	-8.19619747425842	8.54052008344833	-7.59345695091007	1.37999083556849	-4.62423646420058	1.3615255118741	2.99873479384176	-10.9064694332064	-1.17808751137169	4.45426581672511	-2.81442513631087
181	1.36860214631932	6.35775097247681	5.18027583524808	6.62683120694366	2.36763047936937	5.74026196005357	1.89900357705769	7	4.93688400545889	2.10367118752534	4.73229300619484	1	2.12234325947829	1.80023154885808	3.40018540622271	5.62858272797983	5.05959739354437	5.11358660404521	1	5.11826107521489	5.42840729823886	3.86905724735992	7	0.137281145876487	-0.293836457696101	3.47547149433065	-3.92906814624879	2.29049504069595	4.48871898733273	12.9619535391865	2.35065045630894	1.88447377047246	-7.08973975635168	1.95537083738122	-0.0194622871853412	1.23670175446358	-0.932167672094489	-5.90349244055549	-0.684901371744291	4.52435921077146	-12.5089275538809	-1.81341529179711	7.6102612711711	7.52825648240163	9.38641605934422	0.988199764655244	-2.69429143044426	3.44707453387251	0.959084213093417
182	7	1.25171332356281	1.10503717564739	6.71165355586817	1	5.16783568700225	3.20022437283878	1.95673015250906	4.31135218564228	3.9277587061751	2.34705295403416	1	3.28308242078175	7	7	3.69022450265304	3.72945163967692	1.19060308181892	5.37105894753594	4.16355152346421	3.49183436774985	6.19721674681801	3.5544395097879	3.19951897803949	-5.44568104484955	-2.67175333953019	-5.37764281595295	5.231629640758	-0.075219920060121	12.3957585011162	6.50523443829775	3.26493239158368	-9.0317204628729	6.31403866454305	-1.25019092319686	9.40184147576454	-0.824426460455161	-1.50152161406024	3.00941203030567	-0.88255373521985	-16.8739874634313	-3.74317376519246	-0.497847051804132	6.077313978088	6.34650576297151	3.18129994683809	9.2947419996791	4.72532514823911	-3.71030369804877
183	3.74060629083217	4.28725027542464	4.43589614223834	1	4.9635624978435	1	6.55410191180401	3.67094588703276	2.57219760318055	2.16475347965634	7	1.61578322222726	3.41543750230266	4.05684652940511	4.98527563021613	1	7	7	1.836680657651	6.79450553741182	1.76998357999143	1	6.83914120814104	6.17779965220191	-12.2826490943633	2.38900365629464	0.506642897887561	3.20359918026864	7.81792932348504	12.8268617790004	7.93429005140526	2.20525764098125	-7.27005565352432	-2.96949085004592	7.18988354234393	2.54004418975625	1.62587281936348	-1.72576416625831	-7.3431549524117	7.58968977921111	-7.43123692151405	2.99390321189929	-8.56097489000286	-0.582654250735587	5.3973327700226	-4.43445182035605	7.36785786350372	5.23627327258713	-4.39926775704577
184	6.97457939725746	5.58355281629908	1.68978165691094	7	7	1.44910941594763	2.20533253080111	2.98274953469373	3.12000172223481	2.16814580065404	3.63499500152139	1.75407804586404	4.4247368340234	3.67163893018157	5.5593701173475	2.10610574744747	1.4656805551965	6.07733153453134	1.68840505630726	4.82049235167849	7	3.24892834643284	1.39492951098549	2.72506369229259	-7.16716648633912	3.5450273676172	3.53755789926625	5.96060596791492	6.97798494610714	12.5713798330542	10.2869084342674	6.36670595749784	-4.92825865510879	0.365112125396878	4.54943341204966	7.52786868714586	-0.911906554114784	0.593042878245924	-8.99294456483585	8.11873245872518	-7.80155179243856	1.26779414800574	-5.85031150106257	0.928706570953209	3.61002487511736	-11.1641889195333	-1.25039886757454	-1.6165535029932	-3.23973417826509
185	3.88594019696942	1.49272802452713	2.95565220090574	7	1.9183028052827	4.65980166863662	4.64382087226849	5.5939636359996	5.61517444454043	6.61043890366484	2.16493657435437	4.37616203641032	3.02730546832697	3.77130822783551	5.69127607390864	4.30843442854732	1.20053129977801	5.74351641355266	3.90103000947722	2.86460567514515	2.61650584682906	1.55868677180001	4.67619627776013	2.86255340076168	-6.22511638523781	-1.3189334796088	-7.44986416644819	6.34359603793069	2.68957026202378	10.634873881231	7.71229089795195	6.35687647143279	-8.51074033260122	4.15134961752506	-2.1367778223693	6.01011296990792	0.169245048416409	-1.54693008615084	4.69835708578584	0.868300179801241	-16.1329734884011	-0.683187702034659	-0.827376449709143	3.20987853744288	7.92748798808068	-5.2100662088064	10.3434565217768	3.55473480373804	-0.096976625306375
186	5.84273149092939	6.0356295659893	1.93722772545892	4.17501712103955	5.85543147716868	3.97970072545028	1	4.29472566560996	1.69348262666035	2.99049044199751	1.36763148879282	1	4.14270250564726	1.32153128737439	5.63785472114991	3.23128148725346	6.81705334590896	5.21375496891735	2.18815756388541	4.56109290279951	4.41308002097013	1.54451857850759	1.21705921945882	3.43424210846696	-7.5131106821607	4.66436547096674	3.01029600716251	6.11586271539049	8.41068383586004	13.7370927546211	10.324129200382	4.60317320604594	-5.04773047087183	0.326483626304818	3.9965877176936	9.26911369549996	-0.779990962531008	-2.03051011199513	-7.17876007696504	6.92027642356586	-5.92200127291279	-0.0295875929212378	-2.86150815006448	-1.21165651876566	6.90235420922044	-3.26030920713636	-1.21439305847715	2.31369155698648	0.762607631309829
187	2.15584470627247	3.34676202245027	1.24636536662085	6.49801666686597	1	5.01340159870505	4.80435623040875	5.47184950675649	1	2.52243923840128	7	1.57072944855834	2.85677955104629	4.74995735923767	3.65893181728599	2.42068185611873	3.16207559590933	5.754279423942	2.98674181195975	5.67751330326983	3.45232862760425	2.86978939513185	3.04905882422375	2.61379588199691	-3.74550401341382	0.177840215607051	-2.93320805281547	3.19061931196799	3.50950911986966	10.1607476733834	0.677909814666909	2.421214134755	-5.83619416787359	-0.592666456130506	-4.61092799420245	6.72735764581776	-3.33886677337205	-4.23304008078967	-1.60555903221906	7.65270405495807	-15.257303505739	-1.42085790267436	4.19793432901556	1.30506675905911	7.65401284143858	9.49359927132617	8.40256377369761	8.37007312046353	-6.60554889108083
188	3.65550216158117	4.29525950250948	2.8702526004558	3.70196903717301	1	5.07813327688265	1	6.92186980831518	4.21328680695407	2.71143949794412	6.25627106564545	2.32762912098112	4.70163936263441	1.52177862108124	1.59194389571206	4.57729957747252	3.24551377174202	6.53844598648693	2.70251804382071	4.2752873041603	1.72674120499046	2.06589577647505	1.92583464728233	2.56481549266579	-1.85306389888532	1.94266906275012	-1.88353431438618	1.89810103090296	5.18406708513796	12.0250209226484	0.31786683449922	2.39107843193289	-6.27008739583339	1.80367963295211	-2.79559488911281	8.16185422411377	-3.87440718565404	-4.53215830728042	-2.35309187711024	9.48849524518805	-13.0300903973934	-1.049829300477	7.52263917830095	0.751242516829542	3.75740616793432	-3.10111993159986	9.02998521453662	0.763002508954008	0.673061314027362
189	5.12987060087315	2.66845883389374	2.68618490439887	5.26611836857303	1.13988729342059	5.13506547277788	7	1.9328348175245	4.58000397182702	5.59475762758464	6.1919913635512	5.31063649274957	6.85230367086332	7	5.46651167867838	5.21444970395335	3.8013877316811	2.17619830996967	3.17732645002734	5.38051802976783	7	1.31079151976366	4.71692899197846	5.58302687440876	-6.68035287976696	-0.769645033657905	-7.72718303545516	6.89988867788116	1.16531673051282	8.22780500947466	8.77982027513618	4.8077179340391	-9.35604648518228	5.05562805738559	-1.11427243152223	6.31690826530577	0.671747510211871	-1.29052921964266	4.54511202624297	0.128975054966254	-15.3684481613674	0.171190698466077	-0.66034467502466	5.58331483805257	2.78832766853282	-1.7347788696113	13.0284176786906	6.20176447548668	5.85440509616381
190	1.72041498589739	7	7	1.39459657639797	2.35972190133048	6.50347705112986	3.7604343826734	1.2761465365412	4.63990918813065	3.13512543067332	5.47711027140442	3.6235371225484	2.14839567047934	1	5.81103372473194	5.74957446530943	6.13568213636678	5.50084668255612	2.94472009183773	1.571923158963	6.36943365906473	2.53402372860163	7	2.09420845045348	-3.03300895548781	0.037509212881733	1.33500814568934	2.71366724032298	3.19650909095788	13.0405768285739	-0.444151195707508	3.38736194214321	-3.2305359731444	-0.306127700434707	-2.08921326398256	3.80282042328349	-0.165457233279308	-5.43294229781592	-0.118790028630398	6.55816996976073	-12.9141414821049	0.807513454410299	4.75325385146896	10.8554096641822	-1.50980085742231	-9.54064368407813	13.4416654458209	4.15217642095315	-9.94153960299105
[truncated: 74 more columns]
