# Supplementary material for: How Are Mate Preferences Linked with Actual Mate Selection? Tests of Mate Preference Integration Algorithms Using Computer Simulations and Actual Mating Couples
Source: PLoS One. 2016 Jun 8;11(6):e0156078. doi: 10.1371/journal.pone.0156078 (PMC4898694; doi:10.1371/journal.pone.0156078)
Supplement: S3 Data — Long-term couple and agent-based model data analyzed in Study 4. (ZIP) [file pone.0156078.s003.zip › S11/Euclidean Model Data/Euclidean Couple Population 11192015 0048.csv]

	trait1	trait2	trait3	trait4	trait5	trait6	trait7	trait8	trait9	trait10	trait11	trait12	trait13	trait14	trait15	trait16	trait17	trait18	trait19	trait20	trait21	trait22	trait23	preference1	preference2	preference3	preference4	preference5	preference6	preference7	preference8	preference9	preference10	preference11	preference12	preference13	preference14	preference15	preference16	preference17	preference18	preference19	preference20	preference21	preference22	preference23	preference24	preference25	preference26
1	2.5548039919016	3.35570814814591	1.32313149490494	4.76455216238146	6.80425663137744	4.96921561879853	3.50510142362539	1.81616387942691	6.55383873494628	6.19114761180338	4.67190543017317	3.44207963356381	2.66598150353498	3.76968325030576	3.42003418450124	2.58197078763796	1.57826783062119	1	1	2.68433992709979	2.63771473179851	5.93782041123376	1.94960526431538	4.26529119839145	5.14259458046398	5.35950010219297	20.0424412411507	0.606305655015711	1.93744574312024	16.7807017019551	-2.53594822918507	7.53099516614249	5.98380203977418	3.86726607173971	-12.4852383292522	5.5338205653249	5.24254765693418	-5.50675328629813	-6.94109734936112	-0.55767323697303	-1.60218133708512	3.59173601387519	1.36680043739322	5.21964294161286	-4.20133189951505	3.02888329320837	-5.42251386526321	4.59233717900224	8.46581564693706
2	2.80454028215927	6.64204162440658	1.7166002035669	4.62539852030749	7	1.61073884205284	4.72085833995737	3.96621486353312	3.84277151092269	6.27210017682315	5.62452060761096	5.58082121466238	1.97811291854661	4.73932130575647	1.77851983728539	1.51217407825786	1.24138937523026	2.78535781729559	1	2.44452551957828	4.42214385269048	6.88911034601636	3.66873729508446	6.11362684579007	-0.349670731111559	11.3428755756711	-0.177274072808943	3.85748119709705	-7.38296926279613	7.51832426626391	-8.11766761144539	2.45377851594844	-1.25120804902115	2.80999550830303	1.30300637624146	1.29334237913983	2.81254353113221	1.77960538247388	-3.79080877736698	5.30888317619261	2.38804815224428	10.2428264962471	8.29558278912488	2.67200718554768	-4.91580434607396	2.41723126057326	-4.01691943359793	5.20905241415407	10.0491390045417
3	5.74718612727131	3.37106200222934	4.99024323825334	6.49440320866013	3.66475293900009	2.90054322544928	3.24347865168241	1	3.99618612722012	7	6.99744563714208	4.64927690113307	2.82913528193697	1	1.60423065533619	1.6736016849652	1.79090954106258	2.88473500985047	2.57404440512786	6.77779028355698	2.81680669982534	6.06336971774383	6.74841197927554	6.62725266264279	4.45151053458354	15.1284717127068	2.39232849311231	5.7425341983566	-1.53746969555999	10.2032237831398	-4.46020516378931	3.86288778760884	-2.75706401093097	-2.2697309178286	11.5153777371751	2.6148700140242	6.35151306083844	13.3970747296188	-1.05395149719329	2.03889405003301	-2.71445471479302	9.14972126745218	4.98662635574252	3.52826227879984	-1.79563147294789	1.74343165613164	2.91478313277149	0.189004978132077	9.52515231549115
4	1	1.51099333177223	1	2.48023829539524	6.02264427416563	5.20497611223875	1	2.212100051114	5.3714774852563	4.5456663014321	6.74612272043606	3.29777527596905	2.99694612787392	1.23497198797656	2.69560249049706	1.79189651561158	3.39240915341866	1.7294477484077	2.69643625161661	4.80739076450847	2.25193812441827	6.25582352907079	3.34396366237547	5.97806830227009	4.88443207560826	6.20571142595454	-0.364442093137813	4.97763525749263	-2.20997681990084	7.32299188796381	-6.58395098695803	1.67047514671135	5.12692037429855	4.13340344731857	7.30320172294264	7.85754654058342	8.50692486496557	6.64798816126081	-4.73398842860507	2.60311854872689	6.39052225056102	2.37340616345075	6.87111173458699	4.74359420376404	5.5730707191409	3.36237424911047	1.28930123527513	5.02117155389648	4.69082615642541
5	4.7450644410008	3.8504997817411	3.44036231809565	6.12752772860686	6.8853733105585	4.05037483499589	3.59390927336192	1.32116981560961	4.62190270283714	6.91863053218426	6.34504743405258	6.17568929424466	5.70364772480617	2.32586300270705	4.41073990253856	6.04645176765906	2.68452207235065	1.61986401577984	4.97303333218233	1	2.64603575127421	5.75134804354296	1.99542008487235	3.46443068358543	2.49566382512449	15.0991156153742	0.293570203456235	3.62323629782012	1.53983697578948	12.251738779475	-6.36941889552862	4.27610723072911	-5.19352944161741	-1.62267515762265	6.96341938647232	5.49373493626033	4.82143661993467	13.6376047928819	3.41045628477874	4.74161024677882	-0.867825891073881	7.12396179673345	4.79350150499021	5.39435270833355	-1.24918787706952	4.4851289738448	0.499197367734141	4.20026232590232	5.14435792507311
6	2.10961354277088	3.49275589399121	1.40919774891447	3.13205636505758	6.27435841152948	3.31466374176156	6.48475548314634	2.49277293458777	1.80292336119824	2.0811745698765	4.08973999919386	5.87918358671974	1	3.66697866146893	3.07777716060458	1.31873316858128	3.88009871958702	3.64010015222563	2.64003772072651	7	2.08128653961842	6.28586956570415	2.13177946527819	6.02001998060871	5.8385265909967	6.97734814415891	-1.74329187019012	3.30002488814694	-2.72017592779406	8.83485125592846	-8.77603018921405	1.29660476781448	4.56118794518619	2.90729599443277	8.29838024587525	6.60452688121701	8.26622537848936	6.73416822787147	-6.28529341020883	1.66555877179912	7.7463598941939	2.42239037303465	7.02154116805394	4.61331865653069	1.60605357234095	-2.20029085754656	5.30276398398514	4.98339019220996	8.63602514492953
7	5.9572967611508	4.08470434769628	2.44882770288407	7	5.85469611110859	6.27843802402721	4.65210037124208	3.55158645724377	1.94923661732442	7	5.09571710026578	6.74580990829039	3.16585502601252	3.53524840415507	5.7564502269449	2.01885402947948	2.47516537731065	1.56597770699435	4.23562866198477	6.69587160826889	3.87622444596375	2.05133191284452	3.7838606474568	6.58676660639896	1.79085765565966	17.5799634557773	0.361879975932961	9.28521567313328	-4.67422135128335	12.0858765913607	-9.57772022272707	-1.17005946977539	-1.24464484690563	2.38217927875196	8.11174920188507	1.37113955470008	4.4964491581749	17.7970099780774	0.779057869880627	0.473357309220415	-2.92099178960362	10.6373385213986	7.63327574275863	5.33975885104526	0.31825050256583	12.7993798986682	7.6057709425045	5.48870907517642	8.63515196811191
8	5.238032439008	3.61370974817158	2.35000408696537	6.5323170325346	6.68592367219683	3.30591979967721	4.30796010965959	2.59141475813584	3.81459965222998	5.7213756599327	4.49672375174086	4.57150406746538	4.26747990452985	1	5.13567994696627	2.25095921561185	4.07334002019627	1.48997550334965	4.57668030186584	3.6522154706678	3.68831607743865	6.86729148085126	2.7685504406787	6.28828049939996	2.73933318226965	17.1527659369454	1.12845513340214	5.33521689379717	-0.218466843435502	11.4804216813538	-4.04071961243424	5.39297224667884	-4.51210347902708	-2.5824213905943	9.37134977885593	6.60485765607544	3.51302503658779	14.7969355925313	2.64474129834867	4.94813222222484	-0.744381734776868	7.75223191718819	6.45793143130207	4.7720247107177	-6.20610569504884	7.18668075406037	0.71677081483537	3.82087288945717	6.99127392469377
9	4.27178748423429	4.3632944432485	4.1824708446926	4.85093326666166	5.5205811647145	2.83470877119994	3.10512024756557	1.24858155055407	3.97900017454518	4.87514191306783	4.19718908612137	7	3.50259063301338	2.77109037468174	1.01297803640333	4.04305236883646	3.21218149920938	1.67127884998189	3.04905649189822	5.14357800102407	2.1621937466291	6.27396253062937	6.73654218980584	7.99319570902079	3.65826953533641	16.8956112259766	-0.853305938544082	4.84615789503891	-0.117785678314224	10.6332282856573	-4.55468639465042	3.94987144834269	-1.96209455248912	-3.6429615906662	7.73101150249446	6.53312154942533	2.88323038891156	15.7136687939018	4.09131818837555	4.44359682688503	-1.98204560061197	9.13222905831591	8.22527322684327	2.50244414342552	-1.13185900319845	7.0405399727004	-0.480545983424861	4.78204075620075	6.95199870872504
10	4.5132701437767	3.35979644081246	3.21546773053173	3.07118738636542	2.52496220548625	2.37926856819803	6.48020001914685	1.89668269007114	3.74314705676886	4.0758751500949	7	6.33862199387658	1	5.11680105028523	3.70856968320853	2.70102541742308	3.17882203995678	2.4565528560687	3.69506859158382	3.56659455939232	1.34996001373064	6.05463687646403	2.65404619696103	4.94524076891642	-2.0415915024377	11.301167874969	-0.741453881637221	0.98166425153951	-3.6094203535075	13.096359466311	-8.83978026228298	5.89154307440253	6.71741899478831	2.2418492898687	8.95662819673645	2.95094450328085	10.3889849074832	8.73556091387704	-6.89205503065302	-1.981669169124	9.39348082103194	3.93986086520051	5.39179516532958	4.0377386277593	-1.30080448057498	3.80330150842826	-0.0608005565518053	7.0380383920349	7.72878569066778
11	4.94132103949293	1.41252962264757	2.59361404247975	3.26032414241681	3.89435586365996	3.52350485006888	5.90360538774569	1	4.09352526495367	5.9907434491575	5.3079517634771	2.88303093346714	3.54487133737774	4.218505346444	2.64712657570381	2.66187664582069	1	1.20849913441426	1	6.49584383867169	4.16673608034423	4.55031539479341	4.68042150227124	3.09952734734299	5.64076019747903	1.02192883451435	13.5365545184384	4.53748378735459	1.51354432288586	14.7207604079008	-4.24812847823839	6.72155344979724	2.97481976628782	-0.132679543831077	-7.9910886631739	5.79424038924256	11.6525478614474	-0.553770513780801	-7.64423092380495	1.83368902643684	1.48376624719422	8.76983077411677	2.09293229241059	4.533714126288	6.08856881341	1.5589054324932	2.69646730965539	4.72069575839155	4.72525196540649
12	1.67096648298865	2.43844856247955	2.26029273627708	5.34374926308974	1.51136860931182	2.23540105437495	4.53018624606801	1	4.29704084296805	6.96021553273226	6.051537195154	7	5.01578880313537	1.82234421720864	4.88827959977721	1.85870242242651	3.4531088953144	5.74089376540464	2.46458695140844	4.00162511636282	3.71904880372947	1.42997002157713	3.93964549514295	5.6159561097338	6.20810902960966	2.71474383913684	11.4324431281397	5.13951910344073	-0.19538182670931	11.2798417894451	-4.80971093663804	1.79631198209287	0.656042291592268	4.80664646823117	-7.15542552867023	4.54243389811276	6.60105143920569	-0.0152432722554911	-5.01935744412362	2.9988124964535	-2.07542184883976	1.722884787586	-0.0921436412368364	3.76478394192852	-5.57160310560729	5.12652711746663	-4.8719990583488	6.39064610068888	12.5263101167166
13	1.59868441302109	6.25716277108903	2.45932164909247	3.04562917924289	6.90591050432361	2.62240963465564	2.21184475027966	1.40585776021006	4.17296238295089	5.55999262906778	3.97997397055745	6.55227597065287	3.72395815970356	1.74566289375635	1.12471362660002	4.7287452431934	1.80956411737346	2.31359871193931	5.25706074794536	5.04389053683284	1	6.97275125928546	5.08621479238287	5.37208779673176	4.45752819023871	5.93516858668818	-0.147950480948704	2.55608494042017	-5.20606238858791	11.1949351294462	-5.38081403244922	1.88184452498463	1.21672069874748	0.512288128163637	8.36757301110251	5.13473617751448	6.98391962247373	6.52823893144735	-7.57846498863429	-0.972165179455386	4.23926969385119	2.90924259026808	6.57497763798935	4.64473043520206	-0.706306182352943	6.14748069574524	0.14419371856211	0.566633394723937	5.93082664240779
14	1.22108862129674	3.97263590393023	1.70828385358358	4.07949157068402	4.17345399957341	5.00867779151085	2.79609643422255	1.92913951632097	3.46383914122173	7	4.34711350338589	4.62102049388528	3.37915657092326	3.80105945431742	1.66117590970982	1.88612953742744	2.55787360748737	1	3.15501943012551	3.78392260938789	2.5338484067314	6.60244709597636	3.77085681685046	6.07513595887633	1.3039652099266	9.58309854466571	-1.63120940723522	4.29442202697501	-6.70127301870174	13.5008065050575	-7.92836180784097	3.36584194724294	2.85786934661222	3.49461522793138	10.8506983191058	6.09258419405693	9.98137439094953	7.34937175999834	-9.03777339033765	-1.87216255897718	7.48742515973731	7.21201662443884	7.36193925298535	2.0829705481219	7.7850038892215	11.3292695492624	-5.16253962269501	4.58055636038403	8.78572870155977
15	4.49180947002064	1.78767650833522	3.49634943594246	2.40152111637039	3.3923422607442	2.41770885854625	6.81345273415532	2.1387008922011	4.85122238269696	6.28059805545182	5.85621516774371	2.85729442384005	2.94807811639167	3.97612721596145	1.92631048013972	1.46360687079055	1.17374393765821	1	1	2.98466317639534	1.19458058943971	1.54290553560802	2.95874609597897	1.41144213855123	2.58509078594478	0.651256624095034	12.4871971702856	2.92794895375717	2.66114108620561	13.3451382027431	-5.02933041657688	4.74726597492566	2.42668622799556	0.500802618581493	-6.35116782004145	3.9451323721406	12.5594204539245	-0.720565076437876	-8.67581131834612	0.100408319484292	0.926438663054292	8.24000757223514	2.38361255389081	5.39503615071607	-3.61849381081347	0.882234958855721	-3.48629231511814	2.38242345608792	7.06490941574763
16	1.76731430549834	5.6196202745948	1.57714354594069	3.55696003886044	5.66566310437075	1.86606832933318	2.93711968815638	2.34437832666419	2.96774319122965	4.67320756600671	6.55457184709886	5.12431140517648	2.4091767449278	1	1.23106539486248	2.57320531148392	1.13172400891598	1.17066799035613	4.90376388568131	5.03989613652254	3.81944221705016	5.32886962384988	5.40072643330276	7.05618176477504	3.30716504562443	6.74553436913676	0.329549335938493	3.30696309373285	-4.54057309364535	10.1129244181624	-4.06470412629666	2.17334307001389	2.32796110147317	2.54449754268883	7.89399732266395	4.33760849140487	6.40306322015727	7.57253246992748	-7.81985250869097	-1.64932736865695	4.06046941891539	1.96493732774494	6.53149706331169	4.8851982528523	-5.22906288078627	5.42350948512719	1.51722305863833	-0.230647860189546	5.38830016659046
17	1.94700185551475	3.92501406940123	2.04749013808584	2.15917778100784	7	3.57272232987288	6.51188818303362	1.40882737173526	2.88342780539278	3.95437502823471	6.0880523224137	4.71229504034966	1	3.45635237882637	2.07710781328974	2.46400804495684	4.00388016937294	4.3560842052032	2.01068155414709	6.4204984464428	3.04815598822768	6.20566423366191	4.18414762647308	6.42822001627244	4.47290874796569	7.17741712491113	-1.76899460774778	3.59813051878725	-2.21030176931593	9.85292533787626	-7.86257712233169	1.58045947077541	4.90695130294763	3.18556894151326	8.38356495632931	7.76995764860539	8.31986920411552	6.15846372169993	-6.34993029210221	3.059778424782	7.46622314936454	3.46504707784906	5.36081254394653	5.9771735330203	2.71215672821637	-2.59173596982544	4.31032202134119	5.2457462663616	3.02283379064421
18	2.33991292876199	7	1.24831054106866	5.34601611048904	3.82677424780618	1.91940583392365	6.17429576062803	1.46094019921176	4.13017490178083	6.60622677765456	2.60438234590733	7	4.64034584412512	1.72678655808906	2.12940329546285	4.37001148168615	1	3.65871703063858	1.2951943683866	4.4289692882985	2.73444240725121	6.35278895727783	4.15478930848382	4.00053442450835	1.3253625075727	17.4595897466727	1.39275296266738	6.61317295614379	-4.24024460391605	12.1330225514484	-8.04241217672153	0.224834026730878	-0.27718053798215	1.55617667529756	6.48285164947892	3.44902001272216	4.36282518291581	15.9327213257356	3.26932055451477	0.893898611695207	-4.4923751945866	4.71439770458354	8.80360999017352	1.63303237815044	-2.9013156425724	3.54678570214178	-9.61258915863732	4.82778833620436	10.7007164013401
19	1	2.85229913817214	1	6.15946336613469	1.57105098532981	4.28553408382063	4.78878762271673	1.32981134889222	2.79808228469982	4.52818396414885	6.09594123082625	1	2.17364037410329	5.53309769422795	1.62535904495248	2.14426991235348	1.29437828305012	1.83382105535031	1	2.87436629942069	2.89139542694731	3.76764809891646	6.69272252712629	1.70020823383868	6.35734584642127	3.24283232846053	17.5297698305379	3.30698658360689	2.05215169282301	19.8311766477407	-7.92781184928195	6.5642533445985	8.53749422249892	6.05244446789523	-6.11820824934415	2.9824560563939	5.12022771049811	-1.3195666885375	-7.15926966627903	1.02040497111606	-4.46747305207183	5.59865236189799	-5.20717551080466	2.68639852495781	-5.75392309171439	4.30289123335535	-3.47543572345644	5.6109124320677	9.91011028437957
20	1.35262870173618	3.76297767251739	1.68827789194414	5.46833648101037	5.84845351142847	2.48066929377933	5.60915956907969	3.37413252754586	6.63993947870414	5.18169156165138	5.0804484918468	6.28714628209457	2.24534632005441	1.91184265589114	2.97944349027192	2.20322556932248	1.78730400034134	4.64536656482548	1.8896890136208	1.94364773909158	4.68380133574891	3.76212017073848	3.44847275939421	5.28771901484107	2.76221634197531	7.56931483203339	17.3326064652211	-0.0855193141952294	0.831327488740476	13.3194252285917	1.81262541745782	8.08536266049598	5.13543751411917	3.68107030734866	-13.072841868808	4.06472977687554	4.59216071500215	-8.85716861869356	-6.68864531752229	-1.50286433898463	-0.926155145978963	5.07364692704229	1.02522480231605	1.75912174395292	-2.34761323453194	10.3885552466176	-1.10143857378361	1.18287920842641	7.43162317008281
21	3.49309807312763	6.32559218167882	3.4675857579135	1	3.46314005860108	1.33628653992383	1.72993170950833	1.67945495900982	2.98624280229473	5.71525442358025	5.96458802017166	1.69627166229803	6.63509896485333	1.10184844521571	1	2.23397481587588	3.0733331985832	2.9941485455169	4.84608494146996	2.3889448696729	2.18493450838489	6.32730484611983	3.66612724790309	0.605281564215252	0.455074428047984	9.17700303384395	0.339179541112521	4.8388221115229	-8.70872558014521	10.8222496266723	-13.8884203951953	3.08775128340478	6.07229350562426	11.027656562061	3.52853114449661	1.0604456555628	6.55660924824676	5.56588345437981	5.4889435056119	1.06894373497316	-0.338911308034255	5.29635626075535	10.3823609942213	2.98841144689603	-1.29828281913932	6.48480666678263	4.23346089730453	2.27499473185013	17.6785120257136
22	6.05284839615662	1.58030328518129	4.66318793269233	7	5.62435021334161	2.30142454221331	1.6659295027643	1.54504138385741	1.35314519879752	6.6579372080752	6.81491643352094	6.14009909412283	1	1.80895340344543	6.16131912005263	3.53313472357279	2.60254481976398	1.4977585338509	4.45203060677303	3.81208694262522	6.54404813366634	2.89553316168587	5.32793591927298	5.57410536738159	1.66290641689781	16.8427299803098	-1.10023005129222	4.72625240341332	0.618672997030248	10.548336555865	-5.08350812994025	4.2882428747877	-5.93646656417948	-2.25254280847736	8.64287141380441	4.43202440525807	4.04704290531261	13.996589784912	2.39188267334954	4.43926493661181	-0.585602535349288	7.11677313654043	5.38383596902465	3.06396388119709	-0.985437113746247	2.85272185287506	0.730835482384995	1.47167992621164	8.69180091245684
23	4.64011419666962	6.04012554670665	3.2598394211166	1.14113297305003	3.22823641989899	1	2.53726065835207	3.11251242638941	3.09878486132941	6.27875283539305	6.14308378694941	2.08140907301042	7	1.08846240077991	1	2.51325485479378	2.30899618211379	2.62644429174479	4.5423982373303	2.59896233573321	2.22226046527301	6.76184380070097	3.2218699046846	-0.498925252139649	1.25689758048265	9.38855113500322	0.427772892292329	6.02348391667876	-8.8760610758792	10.9689806632687	-13.785802423846	4.75469468700333	6.14691442219519	11.9170630076639	2.05851618741973	2.69775475481216	6.40330437193612	6.11199330115781	4.74528462601871	1.93490453479972	0.161256917958133	5.03409054328663	10.241284057586	3.18147703587479	-0.374906973114381	6.33092066027142	4.40501791911952	2.17218605045128	19.4149500171153
24	1	1.35883171773805	1.32180976493354	4.8172169453944	1	2.9788715718592	6.77315422568287	5.15463098764979	4.01790560867725	3.2436666592066	2.63509227173826	1	4.54162441241233	3.57463848013139	3.83670376419889	5.58657641761903	5.25589261174187	1.56283906747388	2.86353985239943	5.79790841812942	3.65646061030558	4.04496482229835	4.2493478121864	6.80870980150838	-1.5411197181924	6.90807032321587	-2.85418182216291	2.66994543185967	-4.20192359701795	11.4599720746671	-8.70897925428741	1.73117337675654	7.69507943178199	5.29540133271442	9.83942027770797	4.77858671850203	8.81356598393127	7.58103921799197	-8.74722727989546	-1.01827344893687	9.47064326189525	9.40389331711275	8.87358597723504	4.59530980836005	4.91482950915177	4.73555819133085	1.85570733355918	3.91082635651319	14.1016671928088
25	4.58159817112401	4.20012946369565	3.1667097626824	3.46329515993433	2.11881473747891	4.6218312514963	5.81370044230489	2.38001683684585	3.37723266443574	3.66891032959672	7	6.85514441478152	1.1365111591795	5.11116368011908	1.74522112724176	2.36119301271555	2.65276931842605	2.39591246343287	4.12156479622729	4.02335024874913	1.31751848648292	5.74764598439512	2.6913562702181	6.28939891034569	-1.56020879950713	11.700851874015	-0.938155748595189	0.561396995751912	-4.60134438973844	13.1719184810998	-8.01899641850757	5.23741964093539	7.19113998287323	2.59545736838812	9.97646516852841	3.33022522447991	9.62212657838364	8.50115587204182	-6.71712804929449	-2.51203489434419	9.74024362029004	3.36693942958122	6.33120750799485	3.98476751973186	-2.26740585417863	4.43218038512956	-0.574545516134798	7.31711374135504	7.08407536143629
26	1.2350782856873	5.93132413239965	2.40667527841548	2.94106906507848	7	1	2.65587983537334	1.20353021323921	4.23869944467731	4.27927524126126	4.57652610516898	4.85709996277026	4.70674208865005	1	2.34637497036962	1.28870689682433	2.30955443811289	2.75371283174263	6.01074442626531	2.32709607679019	2.07244219677672	5.6288162158103	5.07753723438655	6.04448801889303	1.8617799165738	6.69669499869462	-1.52466168260317	2.58318315061498	-5.079711102097	12.0229588224473	-6.69787241043377	2.19910307561786	2.47147398599299	1.19284090738474	8.7266148489418	3.97732586892836	7.0802462786816	9.1387303958034	-8.20265023863692	-0.745342184176349	5.2437342255858	3.4386027277653	6.17564120332972	5.17314467707508	-1.98868240473091	4.61712310511547	-0.620006592460487	2.28137940846957	13.1790621769023
27	4.80097552508768	2.89423982890215	1.29101097828167	6.4488944845671	5.76204511683085	6.23875780836688	3.5329192267382	3.48631281233428	5.90385724618268	3.8970143332778	6.56403414794798	6.23210127822797	4.91437666974975	1.54057622649202	1.54048391460869	1.85365353077951	1.99136725170569	5.57979492897433	3.82734065166309	1	1.46363811478757	4.90015272563171	5.50050295210197	7.6699736565256	6.67946219450329	0.460042638816728	11.5378436819376	4.69083797012984	0.809154328778912	13.6314979808028	-4.15161121247548	4.64978876568632	3.37857847860115	4.39749560006669	-8.40655823870258	4.2498302071811	5.3362561522462	-1.80522215422798	-4.03609631692276	6.42863642279144	0.254087302265488	2.5941346982221	-0.707001074254283	2.7374910713611	-2.52213831795075	5.26160732073348	-4.47247492765717	5.83060138668229	6.6587941767535
28	6.13487652154235	2.85421078186472	5.55526042502744	6.03032920187175	3.46993152088142	2.3197632519242	2.22529440304566	1	3.48000212835738	5.91737663620597	7	3.53590574731077	2.62662219415007	1.15461723174709	1.33440782155468	2.70231440515917	1.71752720732898	3.10234321793554	2.96659745868164	6.31647524303696	2.80036933571962	6.26708025426947	6.93171278551802	6.14765240594003	3.48157234386458	14.4532698891394	2.59813210200383	5.22920665864521	-1.98916041179249	9.51217100726902	-5.34627785766274	5.02207261591944	-4.47151977695879	-3.02536448540136	11.7312942204338	2.78721206378798	4.76730090500032	12.7162146158496	0.272781153316991	2.12046493657169	-2.06075672169147	9.92542505144098	4.53260996330177	2.6188210107937	-1.36421368393035	1.61334558433281	2.68238224374349	0.289336247668902	12.164765422541
29	2.20938057221882	1.19655547763133	4.50729642889811	5.93223857290192	5.69636746212603	6.33762161448373	3.55553033435009	2.19352893413285	4.80052254010428	6.11915506657042	6.60888041783881	4.6530368859936	1.94948116193968	1.86996090561813	3.68871883682681	5.69561324744852	3.45918686229499	4.05799936014766	1.12626926645766	5.31846543702938	2.23313241575378	5.16067499855927	5.70552791286039	0.300475042528368	5.28091021883031	-0.911985090371861	14.7233865924033	0.912423615854088	1.50118861802932	17.0203984000821	-8.18472333488164	7.1544725145828	7.46239214036027	2.96124033971487	-6.80648518226784	2.50708866294479	5.78239105311352	0.403204659125284	-8.57814180563558	0.97463808085666	0.11589231460971	4.38816026904853	-1.10145617091781	1.96308323303203	-2.27777351106774	13.5199982023411	-3.73884012604707	6.87415591412168	9.19526117128624
30	2.97407895372569	4.30747947384583	2.20176374402366	3.60215984334902	4.39885906100927	3.64968062080995	4.93487926886253	1	1.67897396872925	6.07820779575341	5.79155224885331	4.94504352116868	3.90420101911812	6.68767019458615	3.46052864888785	1.86440085543109	2.94061268667797	1	2.70192203985071	6.92063455043557	4.46276784715923	4.05943572069704	5.35003576448795	4.27484792699914	6.92622539508678	13.1536013996159	-0.4258950673546	4.33590095770056	0.18295597242864	9.02363498117194	-1.81760420220909	4.65530119211187	-5.23276601797626	-3.40779757080764	11.8265058257167	4.96959602649588	4.59909758169659	14.9168667313384	0.959444050650875	3.99846332686559	-3.98725112954772	6.66106817445789	4.57892478046184	7.27476700330985	-2.66281249509863	2.66961380904116	-6.19852153769811	3.41580708905483	1.18563144323325
31	3.09202965485655	3.55008839141116	1.29874360661688	5.20130592132094	2.01934977497592	1.56024500823676	3.50498065259937	1	4.12709729696051	4.9393766408051	6.66569633157218	3.16514497979901	4.59545104826346	1.69576436693389	1.9539810581637	2.74957674845209	1.86265544372749	2.48538649569022	4.16785293289539	2.62932435008012	3.20105190796996	1.43962687894962	3.27826935601986	7.52655834382849	8.49326547098043	1.45655230673765	11.9208753219663	3.94918827448948	0.2451006797614	14.2847771452843	-6.01400095726556	2.70686023056302	2.04199211264141	4.39359932059751	-9.60819569802435	5.05950615723637	5.109626698227	-1.68211560193892	-4.84801463638273	6.08131488033246	-1.59372528355782	4.66291232617075	-0.377746948341816	1.37007213679452	-1.14047041616831	5.86115476809599	-4.61166725874553	1.95160853391353	1.6975425953535
32	4.28923842530261	2.78833343595787	2.36365008325119	6.77711746060282	7	3.41424577855543	2.71559575958395	1.85762853738022	5.73116507924004	6.50387375779259	5.62668209536987	6.29423681524512	1	1.92124420959743	3.14595077315054	4.93294011878976	3.80974297329676	4.1030792384512	3.26477950507444	1	5.39919628943403	4.23033777458909	5.3610036662222	6.35819888937327	3.36715080191964	15.4095443503574	-0.0365261327145955	4.9458608285673	0.515895084551759	10.2131320243134	-3.46800577265697	4.17096508938877	-3.15858576563648	-2.57316668846961	10.4301763102673	5.39669390178598	3.47060181040833	14.7299608128903	-1.09081169858599	5.32563757702161	-0.674377118099256	7.92433934497169	4.4364268921668	3.19752501185353	-1.18475048436398	8.41890092240165	0.280737670708234	4.15928873491914	6.69508538721134
33	2.00079579860185	3.49423593209024	1.4747349055802	7	2.85446871929843	4.08344687027801	5.95871059333425	3.83799208608077	5.56400139161914	7	6.0497575023343	3.33720296390266	3.96590866949997	2.57584781245809	6.19063770459926	1	2.33656184198838	2.46594724329504	2.35849757519754	1	4.08363593226567	3.82538427739461	4.90622608766367	3.06877566723896	7.25661811114469	5.73442080104758	18.8693017487876	4.79835504406709	1.90252100863409	19.4277864984683	-8.65609494792915	8.93592035163093	5.65329968028376	6.68276507012787	-7.24961445226554	0.447267105479249	7.3957649472195	-0.00645328865995479	-3.76053803954861	1.31764489867866	-2.81185178135728	3.62742450921929	-4.45179270541364	4.08963862970519	-0.401746330374132	0.382099820155143	-1.99791542875085	4.39971080143992	12.3974788801679
34	1.9606707989975	3.07031036101428	3.91381188662235	6.12667665479007	3.20901759968958	2.89713432270556	2.1776768258899	4.82709681037518	5.21722810033416	6.90732975231299	7	2.73954243350227	4.35549024589327	3.52645909866589	1.04023747582846	1.01979823604982	1.91273835059657	1.81909021155571	1.6630289773242	4.55433287838006	4.81899946243952	4.35441607313915	6.67479110905182	2.67026294297605	8.43652019799051	-2.11763503554601	19.9054835961453	0.614675549140909	3.4946256894549	14.8525477789633	-10.2799024576021	5.60738221637112	6.84180777243362	6.05214394157566	-4.02919256168274	-1.77402044268091	5.56714958383932	-0.403295480904835	-8.66293528570413	-0.982368036651391	-0.0490018427828	5.87106016700636	-5.44797400249746	3.64310780060591	-1.28459795736772	15.8734264089391	1.52204310047171	2.16115368700255	12.5720273553121
35	3.99052805927514	6.3204886398063	1.45986992774285	4.48393951062277	5.70077217670659	1.22401283009168	4.47678913319537	3.84848604681803	4.0129834853701	4.57973944081742	5.55630790997328	4.36732300040219	3.92892450113427	2.23560427290781	2.3457301667148	1	4.25387665573197	1.40665389609871	4.09945123233461	6.82679803202635	2.04795292901104	5.49725500159508	1.79638349529713	7.30272541599347	-0.507101685297491	11.8744924048946	-0.00104428968080256	1.75432963694427	-8.63405253555744	8.45601064740665	-7.8605056565426	2.87971661099719	-1.40034364552612	3.32914604955739	2.62618247262838	2.09322013667895	3.04591711480177	1.02109918425866	-3.65791224466994	3.39142079429282	2.20509763768346	11.3784427524938	9.61786598120979	2.45860818978415	-5.16908136829034	3.65233828964692	1.19805563899396	2.26814300852318	8.31307000512759
36	2.08275496171441	1	4.05037052999348	7	4.71221265220665	2.41243741243614	2.2784101673931	2.12255707771402	4.03161115247083	7	7	5.46803664528554	1.74082531844636	2.1414212153464	1	5.06409847171145	3.21032966424098	2.15288124678117	1	5.74209174156239	1.86478174983428	7	4.38955079759388	-0.642814111610961	5.31222022773697	-1.5635421272832	16.0080651037504	1.07129746444625	1.55505789603876	16.4323973391106	-8.61978795472164	6.82106433064654	8.05749636085439	3.78563554107311	-8.00699900245038	2.46560359261851	5.76748779024991	1.34545718603064	-7.96655892447348	-0.0352439571709465	-0.334440961533267	5.68177190578363	-0.264991746339991	3.36070082080579	-2.66461942689685	12.4121176561369	1.44638741103101	5.57397331357482	9.19985956739951
37	3.49223742859466	4.85596920539708	3.24772637423188	3.82957195752151	2.49581990036925	4.63071174139585	3.30905569550858	2.94578098380062	5.00243304551636	5.21577570362039	6.34233367583811	6.91028539226806	1.87804176393679	4.95324629217333	7	1.71597780470361	1.35720667116936	2.53572541451097	6.52975339750734	4.58167865497857	4.37226197935943	3.77249430247159	3.67753364840411	5.59263329914229	3.39042520262153	7.46595261707326	0.326729892741393	4.3855403546979	-9.94430785232974	9.04781649140035	-4.98680875661508	4.14265787248161	0.632572853177219	3.011772174449	2.13799539166576	-0.332055445501211	2.81873945288056	2.08439764890347	-2.94966154387999	1.92822861873414	0.734613172460152	7.80575176843772	8.54474989177769	5.27462751415212	-1.77547006137868	2.28018434644516	2.40109007747669	3.40444537830313	5.41379902364186
38	5.01934807642277	5.54915303569127	2.6862956808262	5.92795046300392	7	2.26841881162372	3.45296376349101	2.4023950540236	2.00392683798775	1	7	6.08139152328289	3.64526233348414	2.79500007496791	6.14135373408721	1	3.36383379402712	3.6633906391286	1	3.08296192902347	1.45700830267582	6.50159309004068	3.26563779758105	4.85610983530419	-0.43777340614586	11.3470311794733	-0.23771895848968	1.6721745010671	-7.30928594516925	5.7937544468666	-5.62233256324753	4.320965182823	0.605590010773147	3.95569954038798	1.00075960367177	2.34187541908586	3.2940099118774	2.10552297975627	-4.1073621953747	1.85114822927599	2.769279663579	8.31767291133215	7.75093797536156	3.01975136922731	-5.9932704291005	6.51070498466468	4.93458050654701	0.579682097015291	-1.07474700119394
39	4.83496375069226	2.79284045860393	2.21793550254192	3.77751475316922	4.37475449129839	4.65712925126088	3.84139419939641	1.52576758503106	1.38136591779832	3.61171459780771	5.57263566326548	6.44179340352568	1.19880535749066	5.55143828823952	2.20513572642276	1	2.99401429920835	3.7863210566023	3.54854757761903	6.47858584217735	5.85030726299256	6.35175894831403	6.35149438186695	6.08088556949776	3.2462707171927	15.3953379168271	2.14307498095655	7.52959214219763	-4.02050948845649	8.84579094482857	-4.72559665089191	5.5862252791793	-3.16964134374359	-0.586668027445829	8.91704333822144	4.37190652759457	7.23313489198593	11.5453977508362	0.585517068833837	0.530650617480812	-3.48103940787968	9.03495833898594	3.41208967666682	4.35473867285971	-1.61770676856396	13.9212575364698	-3.77589880969574	3.64988517353643	1.43520101010882
40	3.81390257919825	4.50132180606626	1	4.09253105080625	5.03088148920681	3.9125282465876	5.56602114118035	1.73755173489549	3.33331371428468	5.72533658338859	5.03609548460545	3.10010176087571	2.24269558193497	4.42299672311946	3.85964516998796	2.51123508750289	1.60407399027132	3.16925754242187	1.25570833511228	3.39803060398673	4.27044496029326	6.65146586237176	4.79528642953528	4.33290791040971	-4.0760300517996	14.064680994654	-1.47908984664456	-0.261864693288612	-4.86994818260466	6.69752979632001	-9.75821568019894	5.10523940264008	-1.85627515134068	3.58467547635847	0.518497018754768	2.349626410547	0.683423054590229	2.67147430415577	-2.61885111573606	-0.217860356583747	3.6074265630338	8.67515326145716	7.93711455919098	3.41029735866105	5.20364012643044	12.4942559137457	-0.721771357837518	2.04121650502837	12.7564655525584
41	1.83229808756496	5.10690885526727	1.1348341257939	4.04780138002619	4.52784059354686	4.262958604046	4.26100583016759	3.34878890216616	6.71926361727158	6.32030191975268	2.83786301722111	4.03140957009806	3.28618364444638	2.92587089541139	2.76086038676375	1.34742943988593	3.28364962676971	1	2.86801746377061	3.7477714432419	3.08912030180807	6.76638621297311	2.63033775181272	5.36105759690617	0.756130985062482	9.30239772504855	-2.69330893184177	4.94754092278194	-6.37101246838124	13.4343724904589	-7.70202028981754	2.63309593880814	3.16880506576617	4.53770543861634	11.2160266790264	5.28335700050461	9.53979100434589	7.86154356053464	-9.22793686268694	-2.25637383774598	8.61383756810375	7.67803029394415	7.65734355532487	2.5865135123979	8.94890350583971	11.86512362096	-5.52255250816533	3.64127175243535	8.07561925502193
42	1.48495427058721	5.64269635983194	1.04314607774767	4.85948058633592	6.71925486497627	2.78134052411695	2.85138991591174	2.27085006761182	3.94823225587146	3.45807664257189	6.25417312365096	5.09789580472045	2.61588570288804	4.35764703924582	3.35002590348463	2.09634414508449	2.67314121661157	2.47974179324987	1.15293968654864	3.87131078448966	3.41837954616142	1.29672144603074	4.63498647731258	9.17555304770816	5.83025559100172	2.79469616888087	11.8533205947037	4.33743537866129	0.113562016788709	11.205902501043	-3.94078091845841	2.81583144097535	2.54451003254742	1.79205032558463	-7.5335425980676	4.96226245375388	6.41995883074426	-3.07415464603571	-5.6553252385452	1.97243719446512	0.2134145489191	4.76486420490812	-2.3918631269023	5.18902405228866	7.62194411999744	3.81538210568929	-0.622708169031584	4.75113713972109	9.09568435753722
43	1.95593439767496	1	2.19599710051526	2.4678478213174	4.14373860489582	2.12986404351973	1	3.32653532520705	4.09244220084474	3.78437422543109	5.73167793009189	2.55437056421747	2.03488571326378	5.77407122415301	3.05872408873455	1	1.02549354823966	6.93352730377884	5.3936338547102	3.62970081990029	2.36509169304185	1	1.70297258022791	3.17810420920636	2.44102845383322	4.81845823093079	17.5989816445753	2.86850688949738	-0.887098651917428	13.2348647323802	-4.5757602351124	3.97246702544283	1.60250601889298	3.27966235798491	-7.6718664409062	5.99299410145781	7.83982413077274	0.0981094707312328	-6.16744978642344	-0.53209079258833	-1.90098252741215	2.33299671295359	-1.56108530667028	5.69358846680502	9.27811758632138	11.375492568782	-6.42975603413736	6.55211473609847	7.28782326075386
44	1	1.90312533932789	2.17367837368258	6.51225300516806	1.23270969574961	4.8337178839032	5.70388114877336	1.6734975299429	4.66045205920636	3.11263640529702	5.93082701215825	6.61930325335467	7	2.9808738970502	3.75468906175499	2.52697859942902	1.86483545481046	1	1.2098767712363	3.70577543507063	6.77704241624048	6.76885965000473	5.26517941579789	3.22985502462802	7.01099542436506	5.7217988877169	18.970922392412	4.8776515945223	1.88681593201943	18.4758792457113	-7.22072391612722	7.56407658028334	6.72078567056883	6.68778558952246	-5.96981243275129	0.951106633774838	8.25193647177967	-0.572758521767191	-3.87726649610256	-0.734152374443222	-3.17380202210875	6.47822811395356	-5.28400227485171	1.39430824375705	-0.647222693879071	4.3881805349168	-2.49473792709099	3.98751787606296	9.24502676039623
45	3.38498755106634	1	1.25076409513317	2.84096493258121	2.31454971969973	2.55010206857598	5.06308869221222	1.50582394566364	3.41489803553992	3.1477529869606	3.93359123255119	6.29884660412903	2.14796744045953	1.05002869312171	2.48209440615597	7	4.36883764381935	3.25398667974567	3.22822521645423	4.00117925935429	1.60987563954881	4.00845909288165	3.99319727629887	5.17999497169574	4.16456507859928	2.05989171577446	17.7869785317214	3.57229701866825	0.679902818624451	14.1241320298161	-6.07980780777001	6.10077140125165	4.30031397779122	4.98422697794838	-9.49772962491915	7.00058651538115	4.51727771071928	3.29075981227699	-8.60027058384545	-0.848640839835341	-1.75580385438347	6.11372602697277	-1.16556452761343	1.8708106711217	-2.79300985269153	3.85986121746211	-1.28039196369306	5.68270269688511	12.8905117888567
46	1.43272683364576	1	1.6896868765967	3.31146766671224	3.5886752530714	1.23851266396927	1.59757282469943	1.48650847864089	1	2.70674977024475	1.83135272632356	1	4.27016580435639	1.93298823075888	1.7477109976584	4.41616286679047	2.41300371095613	4.88750405028834	2.08772638180105	5.88949036918913	7	4.73750456343278	4.78705086007408	3.63494723469948	2.47960085961657	4.03191647972952	16.4876169564588	3.58810394675282	0.377242902172573	14.3379805343966	-6.70616545713296	4.81394464617817	1.89828708329909	3.64104868539454	-7.84690797190546	5.7985437949269	8.14225801229654	0.34563383349417	-5.32675762593359	0.472639812211436	-2.11059959988694	2.9517158764072	-1.33005649149035	2.34019731157418	-2.61393915138324	4.79139011901509	5.69245837339901	1.64614024331194	7.40129881155844
47	4.38507771473429	2.91459363177038	1	6.64222331660729	4.15668919943587	7	2.87358073136395	1.78246976000891	4.52311128340471	4.68193601158121	5.63975313792439	6.28095648147865	4.92043367971951	1.57161142145906	1.0712997393507	4.57928776187737	1	3.13534617156433	4.04331020584231	3.42314215376239	1.60305069865372	7	6.22930009382631	7.30190117525227	5.87577447207349	0.276807529602809	12.2659907066322	4.8579357311637	1.085432877796	13.5986585614021	-5.29689434330486	4.66212052113291	1.98001837581522	3.84844112008632	-8.23252552550449	4.59735849710296	5.82639750243014	-0.644784174453198	-5.55227404198701	4.99106732000643	-0.919744909813614	4.23085932922387	-1.82608371658125	2.8204874687425	-4.01134715605831	8.37702878201696	-4.28691180267167	5.28264548297269	7.82403774623499
48	3.3081232472574	7	2.86511693271448	4.05477998228826	5.5940592933806	2.18225407937377	6.27652977983995	2.47182589147892	1.54584884689361	3.08356774486814	5.84202230019044	3.45450935015141	2.34770123728475	4.13435908479502	1.34547140691316	1.74535100807965	1.07803654435896	3.98910042569655	1.41815864542888	3.54860440410249	1.75122249700193	1.75618717296408	5.37708354340072	7.57179389945279	-0.160757619531402	15.2478485156178	1.57178407878042	7.39101165702312	-3.4080795884783	11.3732136955764	-8.23966402059141	0.875173732294603	-0.841333533566689	1.19026820921224	9.06725326404762	3.08154209141159	4.63405147007041	17.1725898382384	2.59937718422021	0.969971570790543	-3.8166837382736	5.10802872319281	9.98290331148884	3.09576285889169	1.3817890303864	6.88319099131492	-4.26641721977549	7.44580044880611	1.37880326754174
49	3.36341846946858	2.02115027547763	1	6.3171896309661	4.24881617238446	7	3.73311160611602	4.7958142539363	4.00656571194874	4.2601855533595	5.01099015861803	5.32990290462099	5.59460444851152	2.05617790471009	2.29601120777972	1	1.56705386768202	3.52297960182766	3.72751092537507	1.93377319225637	2.33704516231947	7	7	6.92328958386383	6.54886199396278	-0.179159094610958	12.5887148618361	5.62010531805089	0.431698475541365	14.0236081834753	-3.89994355898147	4.58394435024663	1.89589999988807	4.73464482485371	-7.22029394246982	6.26835867635679	5.09093103031531	-0.130824380282718	-5.16207444236182	4.46813320344385	-0.713862124574368	3.68858489836037	-0.324865820467171	3.61972154171936	-5.40117612994204	7.68060729808138	-4.73529786794674	5.01397732781439	-0.297853890958855
50	1.18318433296222	1.89829101213188	1.9064115818121	5.80390415381638	1	5.05645561930928	5.5191105904025	5.66021196648019	5.26208735761009	3.93510629837148	6.9651142340995	5.87951214082384	4.96898567266458	4.05673922186341	1.76138846344444	2.82954013603146	1.09829445187821	2.52719399413466	1	1	5.60506139009221	7	2.53279533727613	2.51611409617926	6.47793274041184	5.46187168971557	17.1935190566439	4.82614695738404	2.23336735562825	17.8319304292795	-7.24205147670653	6.58754073850973	5.30894369981839	7.10630827953275	-7.70407069554424	0.762642016646734	8.15638647325536	-1.75046359472969	-5.02487273174669	-1.67693805688546	-2.70931441593157	5.25445581660543	-5.49861151532907	8.08164950178381	-1.60687188787263	4.02282604597786	-8.77432037945489	4.61388802717795	5.70786371286779
51	4.62433222158396	5.68621445782734	2.55378812923713	6.41108777425113	6.41234726084968	2.58905855861513	3.48511421673289	2.97345715703774	1	6.08673639307829	6.45993454433586	4.20448884132652	7	2.11170751395083	5.52736415383372	5.28357307144624	4.18700940834399	1.90828005694126	1	6.61030337221771	1.81676880528492	7	5.07603745163929	3.97803830371038	-0.350066760990118	12.5363152125724	-0.818682713127496	1.91533049488271	-8.61253643174885	6.76999572899979	-5.11492996838992	4.94987421632574	-0.0239652034869277	3.82495398364864	1.05745940947864	0.933997016299954	4.19362392557177	1.58919709317431	-5.4315350037877	2.74872065628626	3.58629151378606	7.8267747116929	6.75318226216454	3.06742161829402	-5.64122241380585	-15.3336462752497	5.13875150154055	4.23125092460402	-1.02433594322982
52	2.08948430549964	4.94247510493849	1	4.84901524955844	4.63626622675318	2.39342734783892	6.63708646209815	1.50611642171331	2.84675908112623	5.0262288357716	3.16079738440435	3.73068784625554	2.80286718147523	3.63825805105868	2.91187674724184	3.77637377923475	2.96167958414298	4.08027252352733	2.01136308346644	3.0541722325513	5.43319500214208	5.24588966341733	3.44830654931642	5.89306373938218	0.503318128859792	11.1846189309595	-2.10106973878705	4.73746003849339	-5.88012192984211	13.1835918564613	-7.92040150785144	3.07630184120697	4.1979223800388	3.12044250278079	11.1535566326807	5.56230515742085	8.97260860778874	9.43915380154999	-8.53971606357126	-2.97693806717275	8.7573697908443	9.22585179047358	7.35924708050975	5.79907876294934	4.99614881533495	4.71112251276625	-5.06035693128021	4.46072300740618	10.2311453896704
53	3.87492692703271	4.58263837295693	3.02245903729982	4.35191572999825	3.88663701684059	7	6.5338160829236	2.97560473093011	3.59737528459855	3.76902332767405	5.39110602735915	3.44960957555116	3.00026177678193	6.52231374617904	1.39443645973908	4.21594388701261	3.33356206709995	1	2.76407393553361	2.45461032283419	1.66999117924895	2.07958918865862	1.62351527727996	4.29451948888417	5.16401638930792	16.4409354118678	-0.180154334061869	4.24753209852298	-0.430597545724492	10.9110835386108	-2.47687404049449	4.74621647583293	-5.98715990412942	-2.73614919015518	10.6431899380674	5.7936253779736	6.13624221856563	16.3709815464706	1.38174533334014	5.34116062317529	-5.24706968380045	7.87782232494832	5.37818067331622	7.47476863247498	-4.31113227042193	8.12180312554379	3.20994831999103	4.94226974746552	3.96424860478405
54	3.59020834308025	6.31012157033251	3.97421193028436	1	3.62838030899492	1	3.09229060097535	1.55444415407486	3.17673022724983	5.82302531100041	5.31787281372786	1.95163747619301	7	1	1	2.81444349569255	3.03421023891397	2.00489906476466	3.43922750096828	1.3188601332385	1.70177254943093	7	3.66132745480928	-0.479554409035437	0.761026810734698	9.45107254690799	0.322040782188935	6.54016747817945	-9.47938962579668	11.1478787237547	-13.0099016834852	3.64688381180217	5.85238475743239	11.2597387028182	3.41993562746548	3.07240353462663	6.33765001405416	6.25076146692255	4.79467672149152	2.41015675279523	0.0603627071746731	5.21447661641541	11.1326347128322	2.01341030358353	-1.19775267405748	6.56006008041783	5.09170495659193	1.76013224627633	19.8471318215745
55	4.76812026672927	3.38740422782502	1.15141615495147	5.93286828949692	3.34528460605296	2.45879909864148	6.35132726283843	2.95827305675642	3.98397710442152	2.10362902648007	5.18916639716052	4.00045213734629	6.76893895625629	5.90737027496407	7	4.03469264859432	6.82085068698535	3.86658209364528	1.19143904619539	6.97956309077428	7	3.58519587700964	4.43439144415791	8.07049789806817	7.18876697787722	0.927557786525725	10.8493991593178	4.72102020108241	0.44007169609419	12.2009075723227	-6.04185833816482	4.01442869683152	1.55716565428233	4.1149454331732	-8.55414224467676	5.92643808255802	6.87768042993967	0.266375574973177	-5.27494829315099	5.67661097847904	-2.00184105779962	1.46541424554297	1.24115842201252	4.5225155085573	2.64888581155954	14.2392588521227	-0.815872046656869	6.71933439896728	7.80964506829516
56	1.97938510112082	4.53343495528255	1	5.13144739205698	6.48836306235353	3.63240663282978	3.91645690370884	1.31335367341011	3.43507766127299	4.42199053362379	6.23906059893797	6.09399030632258	3.31560478129277	2.6724438409503	1.71797431977052	7	2.53094771497753	1.66208844975469	1.6653076441675	4.27560542260531	5.823806197468	1.8153106189994	5.94597231932904	9.09934270531371	4.20488174051081	3.07707646724141	10.8238585041598	4.8354400293282	-0.176249756740641	11.0170347913093	-4.03916661604137	4.43681717079452	2.7409636591993	2.95686154496286	-7.98416679397326	5.63978820049328	5.44319811453686	-3.77809859918089	-4.94337159901312	2.12392356597933	0.510230903979365	5.65486011069157	-2.57491537671589	3.54427579139501	7.11320806114608	3.63336256452763	-0.759578922103956	3.60212163943444	6.72076152464448
57	3.18532504476982	3.78498132008314	1.71514417520121	6.10722706384215	2.82700917471006	5.52467779900495	3.75320182188811	3.09635010052402	5.14950526636675	5.33944906497583	5.89627711119733	3.01851717505192	5.49161343986329	1.93758242560432	1.3302349004342	2.60855369712453	1.64161057611466	3.44426278491616	4.31145444570227	2.31516009465373	2.26401766795129	6.71668438517789	1	7.46253558114173	8.48371186260791	1.44641247182825	12.789159966423	4.39448525742813	1.78401150634216	12.5644460894676	-4.99139537909452	2.09443153243321	2.39528944767765	4.44116476776361	-10.0195645213449	4.80242292379446	5.26800306097145	-0.863120308836369	-4.7769178986154	5.34360441207485	-0.938646004999315	4.66407157482524	-0.340591764117426	4.22129667022114	-1.44925173373688	6.32862292761122	3.23300520659179	5.25477976352385	0.864626931393201
58	3.49157621072059	5.85626110598016	1	4.62306584347199	4.97818078267376	5.23498947271859	4.30848979840315	2.60497889793014	7	4.31549470476178	1.67400045670905	5.62015909123044	2.91180380615481	6.10090753357094	2.92136580090937	3.2914241907041	2.44012756529394	1.72259640041715	1	6.2536420178327	4.40990309653688	5.98366190757205	1	4.95422258691689	-1.18443412985171	12.1674192215601	1.34249607820455	2.97049755066101	-7.05265202367001	8.38887675954884	-9.01234698237835	1.61381913667157	-1.43509205591475	2.84375527545182	1.98450504728277	1.37501820250645	4.16726634741588	0.850192926610945	-3.54931090797666	4.11684066762859	1.57325338306445	10.860294948539	10.0919762340841	2.77156427462926	-3.47465635746567	1.06966064967831	-6.6029770904859	6.17747058164065	5.09293110383923
59	1	2.39922429037987	4.34690110825538	6.81627765563815	5.09019272171841	2.62145998801709	1.17450051712994	2.59352234539089	4.12979870204526	6.83628354788611	6.34476920089066	6.50824936936441	2.2984141014926	5.85840263377535	3.31482621947911	4.21162222937228	2.23487394303284	3.2741186654103	1	5.38863397937715	3.43218785051734	6.87339218797752	5.52023763513506	0.495591169358457	5.71821959464218	-1.21886477242268	15.2069803856868	1.35367881134803	1.15991203462055	16.6504749050107	-8.85193753984391	6.4027224492103	7.95482090456399	3.25663418891863	-7.48848041070728	2.03274566589687	5.73569123952718	0.934032488607028	-9.18937738274799	0.651218471762183	-0.589822602170652	4.32499243847687	-0.634556143354215	0.412920506786736	-1.64548790667024	4.52226211928869	1.52969051293031	-0.0440097163694808	9.49655887491114
60	2.32364382227464	1.2705709170699	1.14473576479781	4.1710249069327	3.41568639644532	3.94827165421055	6.09778046656487	4.77102244294081	6.9340395046886	3.8481947633254	5.24748045623952	3.11906947043693	1.16867910958842	6.02731200658551	5.49472884487352	3.03081086736182	1.87542102740108	3.07630502031265	2.41662073089445	5.31679582986627	6.06523443131932	4.66490890597788	4.73360472727261	2.78823283118518	2.26037670414026	4.54612920363587	17.6344048625108	1.0735869404439	-0.620767796201622	14.3618055871599	-6.31161660613503	2.71992161080352	0.579163099726954	4.11230134141287	-5.18236681077119	3.74348000101728	9.6908086929887	0.922348337603006	-5.82813699395643	-0.0359391692362683	-1.81247938086329	3.88743885289739	1.37103665522739	4.76508771103999	2.59929701271331	3.65753474048319	2.46585380112548	4.27245490576231	-2.10348224787608
61	1.47993257526021	4.43190918449778	1.47838864179638	4.38058654890392	7	1.9851843290572	3.13718521907227	2.49909500064168	2.79073973125643	4.35654414272641	6.06672869705654	4.42128459219448	5.47529758348251	3.4837572425386	1.83565909065053	6.45993682810053	1.72081043612069	2.43369844007198	2.07250305321814	2.82442408494502	4.79854470914234	1.33307286192472	6.29523656514608	8.62880714069612	4.25330843713803	3.03631815027666	10.4617422723657	4.67896321630374	1.12284420959482	11.7569302309401	-3.80271480435096	2.74408811348833	1.47162694314685	2.8072228959949	-7.83715040413982	5.78283337192293	5.16662474312461	-2.23127400763776	-5.4024584705861	2.12822912706947	0.365845372740341	5.70925453371909	-1.16018273808878	2.82715400735659	-8.25604535786528	11.9800179853817	-0.528285067602821	4.08599195873727	8.50119139384577
62	3.68281345901654	5.38994862181629	2.31115081235269	4.3374746679148	3.46385316131954	7	4.96004606154111	1	3.79061730466936	4.92117719442852	5.74635624399678	4.6063779511134	1.46122535064304	7	1.82550977138408	6.40938523942068	1	1.7787046140787	3.6839294107321	4.40757868958893	4.5172179078894	5.87322917663914	3.86466172086239	5.08848700722655	5.22080513090001	16.8837402509344	0.196976235640251	4.6759850046959	-0.434632813731321	10.362701591812	-2.15243886004072	4.52213379856565	-5.92201364916767	-2.49102950642885	10.7414546734045	6.57425556681268	5.25300695969169	15.2153324322831	0.751064631003377	6.83906459728331	-5.39151933099021	6.2896225445567	5.57703735731932	8.22662049651254	-4.4076509530733	7.69477855073699	-4.91760728145782	4.1060015557085	7.67048980986138
63	4.4157980452792	5.2924646024697	2.35422407188831	3.05330571628999	1.91394761646864	2.67975569975004	2.65941342656869	2.65070626949938	4.02754515831847	5.37148736583828	6.39544116927157	2.67343701998102	2.47369672230935	2.41679600608162	2.17041376357436	2.63148527138247	2.22777111066138	3.60777807237721	3.04460134304948	4.2289155311263	4.5290966008802	4.71313282179117	6.86629836719415	4.36660071334892	3.55836377819482	7.13231800731621	0.674516854061507	2.35201083214937	-7.17654537429151	9.74284162654859	-4.23971268854343	4.74399168973792	-0.233056377475968	2.80049099052769	1.5849833268414	1.33879688008641	3.00980369650954	2.60265781252131	-3.94887335425026	1.02818356425819	1.08442362051078	9.39375647969653	9.72683077082452	5.98987662703927	-5.03185972846203	8.06544085955843	6.44089237991718	4.06775725104586	9.31111173167836
64	3.59317183013464	2.36238896406392	4.35577016897466	2.05576617929486	2.34602639532649	2.30309374249685	5.67858974336632	2.07639451746051	3.09909872001271	6.93746714823426	2.56672684787501	1	4.62904931571538	4.41927338941576	6.19890875032	4.5570821613255	3.15990573848932	3.53493453704796	5.22502352173957	4.43927382813595	1.47809218527343	5.75738652099738	7	4.25524276026672	2.9144797561099	6.82527026182477	4.06414678800803	3.80810215408884	-14.3298636447229	3.0088459996274	-14.0675119131271	2.23132862892129	3.05510704048557	7.2105143519755	2.62757581271965	1.59263771550352	-6.74793502425299	8.4735348207882	9.5186285419296	0.782793295424157	-1.45824049847317	14.008859039527	5.72369742437544	-0.0477445448688821	2.37830989261773	1.10761018977915	-4.62227583082941	3.11679525884895	18.6817166674311
65	1.21808478729027	2.42219866209279	1	5.44251532268767	1.26971144438601	1	4.34682161562519	1.8093391977298	3.71551296786499	5.00830958261082	5.43999415619536	1.58106824311703	2.57836286384835	5.15501165900847	2.11585111941951	2.05915989738404	3.43761023192403	1.82740361645987	4.31678706923404	3.10054215296795	2.61863916843275	4.4339625979983	6.20156300953401	0.83600399377321	7.1738172705359	3.40969271104697	18.3660901449029	3.2745568344643	1.78805209612896	19.4815955586811	-8.7683202067821	5.79921828128744	7.52505117317558	4.48562530715387	-5.44794765839837	3.16373235805891	4.83965817897505	-0.787295538222048	-5.96974892701563	1.68519816717281	-4.09408701789967	4.37727152810884	-5.09718812147532	3.37055933399335	-0.332575973882733	5.31693460829009	-3.95940522672593	5.60949969137875	10.4544360884118
66	4.94506333234252	2.20764722268829	4.49714983177685	1.77711072415821	3.99784752526699	2.91194951139551	7	1.12310750737885	1.80091044715084	2.72749049436989	4.22724251887443	1	4.51835818124428	2.71600985432842	2.03549036177482	1.82989332652669	3.13350135007209	1.39280897668969	2.36603060263861	5.61250106828409	4.92526205064183	5.38764905356632	3.23220767417646	5.54130165553569	4.43330684732615	1.78889343523509	11.0243548192919	4.13024154369689	2.29865519601272	14.5742723087959	-4.1276161899361	5.19442195626994	1.03251506754254	-0.570508602973529	-5.79929177883319	5.37080211153511	12.6120902962743	-1.8618774100048	-7.98820930874429	1.43631003380577	2.28861444680419	7.80889327990311	1.97586316158479	4.99412771102463	7.7206063998616	-3.46161914026775	-0.0845927612387832	2.66860736959277	2.28177417327836
67	6.41302403493852	3.66000722753889	4.29017139095126	3.55411036705699	4.47560586178792	3.02118274716197	2.84777992996208	1.69772363328171	3.58175060873444	6.76291659835983	6.29024217970548	6.59249102546081	4.31635043999168	1	2.49026238972156	4.24668433236672	2.91519463026195	1.25596819497043	2.07096153196659	2.18215714240616	1.82380955121855	3.13770775042154	6.45934558290248	5.41464323860543	2.6769879584725	15.0777254673658	2.71012162666047	9.28014040908965	-0.600477605824676	12.2940136643871	-3.82533598507969	4.79343119226035	-3.41579992147916	-1.68805880142777	10.9795329338373	3.55459921092553	4.40694642188299	13.8399076495779	1.25306710110294	3.8379313482236	-2.76630137817249	9.2043806537664	4.02839190179717	3.05092176651953	0.43759879056184	10.323354771786	-0.798868708662831	5.04952660303019	8.69971148198232
68	3.77005133517679	5.94214998051817	2.90455890162396	5.47942298400067	6.64182808346978	2.72814039873745	2.51785106361835	3.94160060967739	3.05395742095532	1	6.68049428020421	6.07239642356751	3.12733255450967	3.06493452955108	2.17426581605959	4.84996186206164	1.98435081674554	1	3.73994741614233	2.23795070764102	2.03142368732984	7	2.57717194660113	4.48032222418552	-0.219967260991571	13.01272110677	-0.794765238835845	1.75333532624313	-8.40265518287266	6.13653744525604	-4.91630504770053	3.80242592733205	0.0839701717828849	2.99701090932118	1.42024183896027	1.55213378339971	3.63760276713604	1.71534740477375	-5.50530211274486	2.35132337374246	2.86351741236337	8.62713691794736	6.77451938638221	3.11128047869782	-5.8739891602053	6.68731843488275	4.27567297403638	3.59566360045506	19.7841794484558
69	1.88612976858371	4.72478953313822	1	5.41522975845276	1.81862401825499	4.43345806499804	4.16165163879395	1	3.12835437750424	4.44371991446425	3.08080348790414	2.43048896218097	5.02641046294001	7	3.54213262018853	1	1.34057945481049	2.94619078897505	3.11509882011242	6.05897248193104	6.16073740482094	5.7696910457965	5.03910309648635	1.78911130796131	7.46848273474052	2.7318397173193	17.6580530794721	4.09629078715995	2.03588510906626	19.427109077281	-8.63204669942778	6.10119801218142	7.53043029487504	7.72817269944687	-6.66781343769354	2.67308791359112	6.31928594575141	-0.210840131506346	-6.2448754501705	1.28433709126153	-5.25512715678044	5.69159702709356	-6.08489541972657	4.18193465644432	1.40113544057753	1.75774385033967	-6.98214812434448	-0.772589893981176	8.36359914063183
70	4.1652932836753	6.06939633113607	1.82537734481975	7	6.11293604286602	2.07336702560443	5.82651978037692	2.82283960177778	5.39728360648807	4.3821926565268	7	7	1.46417917961688	2.68080600114135	6.90668282097455	1.64495088994622	2.22784355144763	5.72835013303641	4.26354275541812	5.18164668327313	7	4.10897736092675	6.72287704794271	3.94895725468928	-1.31685883617445	12.6987721818925	-1.29167158891752	2.65498025438501	-9.02152175155676	6.72270240333462	-6.72640988195023	4.90260774645432	1.1894958555512	2.42072776736373	1.23043686240714	2.25190369364786	6.02884351804793	2.87626577059405	-3.26067360125791	1.91414156461461	4.17722177127207	6.60758728669947	8.33896120537652	-0.749344743725552	3.64704479211078	10.5022030259555	-1.76230923773093	1.84797155527619	-0.137971509159557
71	3.86060241136776	5.96591630857249	2.1745952919004	6.30575807613637	7	1.1431099288435	6.61243625817388	2.07148325975209	6.62271519499513	3.12699408757714	6.39418050962384	3.09192225706343	2.2806533547525	3.55806678595317	3.61430074259594	5.23218136121512	4.09930111173191	4.04773215779232	1.95040402533805	6.09988844120665	3.40881693612799	5.17816555409032	2.43842655760553	3.08125966168583	0.343095387726325	12.3365333209132	-1.90192941398078	0.196678778281094	-8.25834194937454	5.46177570224055	-6.72803194042071	4.45777696136388	1.10400437722022	3.09792619963016	1.78563043959822	1.6943631209209	3.58828368416584	2.49522310038629	-5.1985913833799	3.11123263075842	3.94084044188067	7.35499715327185	8.14024723479181	0.898485767615539	4.37938478865891	-15.8059468328596	-4.66850777762656	9.41806207514674	10.7749786893897
72	4.30332533913567	4.58868108655021	1.27332374556139	5.56479444164301	5.41064099746389	1.9953321646841	3.33760764667685	1.18357997859643	3.35740317743733	6.26526994457332	5.36570182356205	7	5.9073996563421	5.40757397636595	2.82778877946246	1.75319595770592	3.20009493148367	2.7467102765239	1.55892955125912	4.41011244735943	1.09080045255885	3.67047310800967	6.46444888324181	5.39425732380204	1.59880388978584	14.9567209067731	3.0155399035885	9.03266330918441	-2.41400011469135	12.1139430905502	-4.34837127090717	3.58869701808829	-3.14847208075752	-0.247492671977975	10.1267994174419	2.70177280779006	4.50581430221706	12.954768893471	0.165242885524628	3.21869138480494	-4.02817456298544	8.57578794452442	4.47230964930638	6.91429251226608	-1.99024362743404	8.28888293676801	1.59364011737714	4.27907326168359	19.0818615375076
73	3.99401267212018	5.17997849656414	3.11346425011595	3.71997103362416	2.91996450841217	2.53451463998222	3.19446742297317	3.85803326467582	4.06911822679401	6.79305731642683	4.54388576645728	2.38406968230912	2.41401258026872	3.91044940900397	2.36355687627701	2.33940962144978	1.4901920694658	2.09637849122787	5.61326145815915	4.57597311731368	1.73285221604884	1	6.0296116959592	5.23881071458348	3.50445584169621	6.19742920965762	0.100071924208525	2.9682664929078	-7.72984758934793	9.16005840430185	-4.44021464916817	5.07833184186914	-0.550614402529169	1.87103489859605	2.1143032127668	0.522324418453262	2.31582231566802	2.34606390742259	-3.35863188089934	2.09641925898149	2.56000481558987	8.98876011941856	10.0494617499533	6.28018120417815	-5.49025393793993	8.36790906188259	5.57284685621764	3.71582951213624	5.95334491519243
74	4.59036660209753	7	3.13673795193335	4.0070713587116	3.66424892308591	3.46966063557603	4.71572528372884	2.93276964358972	2.00270142370442	3.43317355153862	6.9897383816905	5.076112554567	6.550799698784	2.78497902058627	1.37152525868656	4.49596604194007	1	3.6943758495987	4.30661055744466	7	6.14915525113626	3.11097764446506	4.34534528853993	3.64373831772832	6.15144976828087	13.9161041347385	0.284877583721747	4.90496798829066	1.17088773820712	9.11860106665338	-3.30962685412555	4.75402742165167	-5.14759149061827	-3.71534231923639	11.012842917054	6.68232565027155	5.98287753765677	13.811871521831	0.0681161220279375	5.19100537175186	-2.80180545632748	6.43770264688191	5.43222590763955	7.91408632944926	-2.1526758786546	11.9914581389285	-5.05250783379916	1.91060618671301	5.42829534400625
75	4.8647203230898	1	3.01410349232881	2.92309701126889	3.73403715860102	4.36088345067016	6.9901328885803	1.07316921122716	1.79452733684031	6.59348255364383	2.89016581994889	3.27164923634717	1.99837724973193	1	4.65532941377123	2.81675704283697	1	1.66501717309829	1	6.00898957360287	3.02316096011846	4.84466448780221	4.26223848170965	3.29047405321096	6.1667772874437	1.12910048892783	14.4542454364676	3.16910669432883	2.84167287996601	14.5404387665245	-3.74144390319806	7.25683741702398	2.70808639517538	0.225234387632656	-7.58598762206676	5.57260029518974	12.2593303308727	-0.00302088768994457	-8.11632389537178	0.488603179780906	0.87538982035392	9.77523944649039	2.26568898926472	0.606320117440605	-1.49745775477555	1.49778954266941	2.385924273925	0.0829312583044948	10.3893830121398
76	4.07989130784965	5.82705631063423	1.77557381608021	4.49722743575725	3.9931987565233	6.54846829349475	5.013208411811	1.66240932889876	1.92456345925621	5.31919837285242	5.45619597809146	4.37694813390578	7	7	2.64558223875729	3.55406327077627	1	6.19321173620348	2.83818741103894	7	6.95673628897977	3.11471798844	3.83756621256748	3.70798639171207	5.58623223080696	14.9961793480916	0.15454046372313	4.19741443806192	0.538735119736849	10.1773694326196	-2.66350503171906	4.5722093745879	-6.01838822928285	-3.66897396395727	10.9434356943055	7.24385287048839	6.20198174357647	15.0626880429697	-0.207117782374379	6.68997507676982	-4.74424983515379	6.27965610611884	5.32758144239354	6.37019934055251	-2.20396065155	11.731122569825	-5.5580963559334	2.30531229519666	10.2020662491682
77	3.58125967001134	1.33115018854712	4.56493603411839	7	5.10264713478431	6.53550027250516	4.11324432734822	5.76416786838231	3.33418066256592	6.08634711403226	2.05941600739424	5.44477160968734	5.54141111377772	2.80579631809869	2.0808459253117	1	2.11966641864454	3.37025272008877	1.34522027802562	5.96279142578351	2.74492507500047	1.96400715636228	7	1.35942984494716	6.44599853011935	-1.40604601060694	16.2493256545147	2.05985114893899	0.85398859707105	16.7124257454462	-9.95654925383665	8.14107657436618	5.85786776707143	4.081864671985	-8.02035966515257	3.58595375765744	7.50447611947387	2.58219823110243	-8.47454482392128	-0.361245634700294	-2.00228318500183	3.47476293192785	-1.50681572595077	4.7776814477085	-9.92446426641421	2.63066889953091	1.41516439278756	6.76089630226672	5.42168231488813
78	1.44254888329414	1.76488367100285	1.43084338007344	2.77096366616452	5.96136887494721	2.99282664572486	1	2.37093565890105	4.98917279849244	4.69070617586837	6.4826271393977	1	2.41702251183909	2.44238953096301	3.77163457329218	1.68715642578579	3.48891495316556	2.42746444472067	1.54594034794217	5.63389084320256	2.37975985751502	7	2.90208231161607	6.56073284221991	4.34348138275038	6.45015223724313	-0.135624910967076	5.50364261062775	-2.10798511508897	7.92062680774504	-8.0641552157612	1.90977113262918	4.6316917647473	4.74983437402729	7.55977691086748	6.73841027556052	8.6770202838015	6.36967100344944	-5.29057579249726	1.77230117282325	5.66824337776642	2.71672440878468	6.99596979220085	4.99598092976927	6.90484008529917	4.14234215200914	1.66549450948435	4.82370885930732	4.65385660244367
79	1	2.02891071366478	1.10030395824332	2.5294097048957	5.93768692483752	3.10660504783882	1.0425656603578	4.11391666639579	2.24180045428588	2.25429132778286	5.48588299359092	3.40907159213443	1.36703120641303	2.1530498019522	3.1966764758589	1.03516193849007	3.01575396713579	2.58527010907642	1.13124300703154	5.11012228738153	3.54847317616516	6.95462965521942	3.62012249435831	6.64457149764172	5.07584551080881	6.79622873839028	-0.864520454367044	5.1230490243643	-3.11392723086534	7.7905597929091	-7.26700805235866	0.721414258567014	5.06735693708292	3.55742925289546	8.46842317313055	7.77553184594721	8.6267691976427	6.75635485605455	-4.25698086125586	1.2881750994016	5.56963787818705	3.64631171857481	6.63557535021209	4.69767154614806	3.99363785577858	-1.85998910352973	1.11878182849946	4.60072053559329	4.40743763581157
80	1.51009629910106	2.17219980654632	1.6168243491579	6.7342411585499	2.50594562778885	4.59015456876856	5.96654581373413	2.62810131581887	3.76541579436551	1.4616021210011	5.18162613064486	1	5.4711009405747	2.6851937099146	2.59592858595656	3.55120301086597	1.95678475716224	4.08239178186589	2.32609710018769	1.16950795772508	5.73965629777775	6.61029185717273	1.53010482596455	2.31009008555467	7.62112176995972	5.02976808971	17.3755188702932	4.13513281761259	2.70717945501988	18.0532301001517	-7.93174892820702	7.27552524699663	4.96299860021985	7.63033437079013	-6.93070976901024	0.251192893075758	6.46314204167901	-0.369233804779337	-5.01184733048476	0.37941337614036	-1.63717723481992	5.42208289951405	-5.35199852541475	5.53415239528437	0.244938191213629	5.72210216698326	-7.07392196745939	1.92176958137287	4.70865612419763
81	6.87338643242084	3.98116249476232	4.57921224134119	4.79536123910108	4.90274376817283	2.65271763802679	3.0421453687676	1.16322651286378	6.38396170125719	6.62651633372343	6.07022534616245	4.08613719128168	1	1.23847691861765	1.76616998263558	2.14929342354224	2.90285838087622	1.95183482981741	2.50024986341827	2.57473366218354	3.20219902552438	2.92738395922746	7	5.14591797584533	2.77989809400101	15.2042846356095	3.38499163165123	8.76233431394711	-0.308505393730533	12.7223005443305	-4.20131675890197	3.97077563672752	-2.28938751749504	-2.11247781686114	11.4594855120996	2.54929694278913	3.77998737030774	13.681350399997	-0.52470677992276	3.35366187577833	-4.47680239406417	9.51212661446138	4.10252717882479	3.7466259147004	-2.6788843000086	2.81982387522933	-0.650201299700738	6.16264900835299	7.77210813220962
82	4.9645811246373	3.12528542179307	2.15075088448079	6.72066375943028	4.81183824322472	6.96292453650998	3.20365535074835	3.58330224995803	4.1889619266044	3.32646403847965	7	6.01132826498212	5.54792942041238	1	3.22456464850805	1.6192714840846	4.54454594412827	6.375328081296	4.59339718843233	4.53783087469676	2.38584345906376	3.63703528168318	5.45076925695337	7.09052164083866	6.15603657094274	0.854451100818913	10.66096165187	3.4761329044993	1.13623825592056	12.4975240346292	-3.71170968697734	5.54254975537232	3.17630806038891	4.6980225124474	-8.7725774300909	4.53268242821882	6.19388384984649	-1.72207306155546	-3.77150067553521	6.15701202421052	-0.28468146029795	3.4873203942868	-1.21095048078808	2.73255544111233	-2.83778476456869	0.606503858665037	-4.20597554332679	6.41555753724532	1.38892914999992
83	2.4863664618253	1.11348142840035	2.41331123147181	5.8723100740218	1.08309627389921	3.85312604401654	6.87163189888074	1.42941711377248	6.21621011818584	3.40271556730563	6.83983301036895	1	3.93344812223304	2.2023066806391	1.77834495417577	6.56728697762834	3.67195118545167	1	1.54332504526041	5.69793173076143	3.14831171200361	6.46926881188984	2.03545986992932	7.81263695791314	-0.314286090715616	7.67460525906707	-2.10648001321347	3.2763542762888	-4.46952572131897	11.2003679765946	-9.5228293554746	2.0675840001861	5.92076033183012	5.49275321855653	8.0159783988033	4.55435215221919	8.94036242004803	8.67137842000421	-9.10747704660075	-1.81224526671057	8.83607024669899	9.03619728768219	9.47093669467379	5.43429255198505	4.60479230950344	3.86349120448314	0.85029958643999	5.5327442800847	4.35574314946021
84	2.43334600964976	4.69424678435945	1.78137831876472	3.90370517328576	6.35066501560869	3.95891337753909	4.15130710703854	1	3.12121159485388	3.30122008696241	7	2.49164105700045	5.78528376787302	5.24471327193652	1	3.36739209692364	2.28959675169949	1	4.04086644864345	1.48924135464586	1.73538657178208	7	1	7.29812050998462	-0.106804413104135	12.4211358519431	1.01572776413091	2.42459354517066	-7.07209374288033	6.39646447361409	-9.21171416464649	3.31122682690872	-0.345866055287699	3.77971125906607	1.09647469948502	1.96299819342845	2.6685971645267	1.06262778559639	-3.90669390123908	3.87583675650201	1.4810613103761	10.0827374183994	9.77467055471698	2.29386505177524	-0.826953096445094	2.70287051673996	-1.7642837178255	7.03647742586218	11.704678606103
85	4.19525429558405	2.10830565255517	4.8015404764064	1	2.08135076624029	4.44428326385826	2.82229709171537	1.96331635761067	5.88386253798095	6.87367269022882	5.49630585556134	1	5.22773074132454	5.14654653738648	1.74374894051424	1.38592495635492	2.32547172583888	3.26388540402105	4.78996820559554	4.91764805365409	2.46179895876981	6.3999153765066	7	4.17017915202384	2.28157323973743	6.80837305480743	5.47983446995208	3.4063204537482	-13.8031194190345	2.66438539796503	-12.9474680504248	2.10687689722111	1.79711786059452	7.68597275682617	2.96622084876475	0.968205917809946	-7.96165351680958	9.02804296192916	10.6366869468847	2.12156669431145	-2.63366577964604	14.6768698459178	5.4097229906285	3.38681364360522	2.61726392046395	3.88826217624192	-5.69811042623627	8.61837859296535	18.7182784571231
86	1.15165776297133	1.27122748741189	2.67123673918527	2.7010681502008	3.4849470296076	1.74355400083781	7	2.6888146901919	5.26847645904594	7	6.26194378409107	2.09655208761962	1.67807010609398	2.53094116932853	2.04163391706936	1.78451752153772	1.64717233473749	6.41884396782293	3.58321631476551	6.1950657982585	2.85508744096454	1.6115059141012	2.06961612882187	4.08858594993793	2.69363580214854	4.61465315870758	18.7265281056908	2.06203374048624	-0.149705391275608	13.6730846760971	-5.39535105471481	4.52310806393669	2.12971270001054	3.09158811421466	-7.39983383757363	4.59217496061778	8.82346482651999	-0.692639678910927	-5.68669222331385	-0.0976594767930535	-2.64690930764012	2.79029724405688	-2.08391289173635	5.81930821900775	4.32910944321802	11.7532157143624	-2.9314242495233	7.34577044216919	7.8079366366051
87	1	2.02336741033633	1.57345197929931	6.37235705914977	1.34901991831094	4.18090859164324	6.81774580199472	2.07853317316676	5.25108142922628	5.15570077610026	6.14080406302944	1	1.16185205304297	3.64953154540445	3.58765833122324	6.34027320912789	4.36853317356978	1	1.95156951676972	3.30234776847893	4.12739317654859	4.44791660761731	4.23174205489284	6.97675455344871	-0.179861552090505	7.38749357905015	-1.07154393498214	2.62728462494887	-3.99593839563837	12.4375770477463	-9.62858021842403	2.04811856853282	5.17125301851171	4.15917762205729	10.2618747203889	3.47382633736673	8.63439874478592	8.5554293390129	-8.05726370404979	-2.18145396667917	8.14234567560145	9.17017664081912	9.24612996662225	4.60359409779194	4.81411009189966	5.51368537854045	0.315710828460895	5.68654999985667	3.68340666764331
88	1	1.77387651566017	1	2.16317874749632	6.03119291975219	3.83977247707336	1.72456159457546	2.28284411077209	1.48963212575992	2.70343690869835	5.84885902623712	3.62727854902125	1.49290581777323	2.28794443932086	2.6642415561701	1.43939064640092	3.90197852011152	1.69133807031497	1.39891813569916	5.46473725592377	2.85355731639412	6.94560515540017	1.90385979098766	7.20997844735135	4.92492982836213	6.59216690078311	-0.11901631703798	4.36825013448656	-2.94414732599621	8.29683293427452	-7.35371670992988	1.04271404405865	3.89866374350664	4.21523724692202	6.8754554618366	6.59418164479197	8.46600116459431	6.56754158547232	-4.73092372775777	2.63150111406888	5.74206179297712	3.75508489762912	5.80625165147349	4.66500957114975	5.10066856979121	-1.51999162414666	1.33625526872985	4.11112425384827	4.15073470131247
89	7	3.43086188029722	5.09316199024745	3.98959582643436	4.49047423375139	1.51270386925767	3.81477707392751	1	3.6082640164244	6.26029006651662	6.108379441803	4.32264117000636	2.65434485105695	4.76344823906029	2.40812796087708	2.74618352861893	2.62795172184178	1.93200680663634	3.12747302875627	2.35620026572641	1.42751722237568	6.34756541088798	6.52567584012865	6.3046250584564	2.89780580936541	15.5260847322343	3.15625500563573	9.52602853695154	-0.00507971089296133	12.0950119918567	-3.65191598519494	3.87237498200362	-4.18717131039276	-1.71867044275934	11.0455768690011	2.68544295807142	3.94162681084034	13.7761613142532	1.12963828659036	3.62119791292739	-4.00537816044312	9.59679449777264	3.3666862143662	3.68815010141514	-3.49187355080913	10.7578271664651	-0.991223583913246	6.07820713908468	6.30448559069604
90	4.12922265190114	6.32370447372535	2.21413328347793	7	6.86553144476771	2.84199380178385	5.13764217235277	3.15222310613159	2.72083806458116	2.45459737896785	4.99804187884539	3.35772146961563	3.21046752231839	2.23838279969203	2.22047072251837	5.74869331511697	4.3278572710639	5.13099289239976	5.71304645685508	1.02780040604992	1.20222886454575	3.66643654096679	6.27390856887407	4.8134461854446	-1.26069191779188	12.0788387985189	0.0859478862535231	2.44387743768492	-7.65757661349193	6.20493469801005	-7.40854984303235	4.91023798249236	0.304704322016418	2.5050455527335	3.26651121822073	2.28999947884974	3.21026680800205	3.80237043410422	-4.54579930721873	2.4907551822011	4.33035671155574	7.58518549781112	7.94301527165622	3.54381261887066	-4.40640972913769	10.2330621359843	-8.31679495022228	11.1008886740562	4.23557288517083
91	5.42368906192852	7	1.70384859236665	7	7	4.5547202988561	5.92060568814815	2.73699939350273	2.33231583393571	2.97827148478802	5.26332348930349	4.2832080115954	2.2489840954123	2.89723986619635	1	4.8225324697265	4.34419005485087	5.18284104198237	4.90744846904281	1	7	5.97050806652099	6.76885986207702	4.06214175804376	-1.36352936847502	12.3952224684051	0.826597981235789	1.89686698950669	-7.93710934378687	5.4806325409752	-7.46535421568316	5.02274022820862	-0.625271793276613	2.92477955561057	2.51111286015453	2.9466633385518	3.86927261634558	4.1422841437443	-3.25829253242315	3.16667841577428	3.02731052359709	6.94625165180609	8.50144455577793	0.81215912475423	1.04471335996944	-1.46211644836891	-0.497210285594479	5.8876385414469	5.39925877766162
92	4.58597295105013	1.61282062714612	1.85723709771645	6.90965938626147	3.57467634125271	2.26150352625764	3.03929577316896	5.11147010709149	4.68369757145518	4.02903463974366	7	6.946431098789	5.83605213202059	1.92953573306734	1.48316402259327	5.98932403193773	1.33904773403631	3.32436241923568	4.72143275207918	1.74374635343457	2.98932676542143	7	5.85583899651802	5.83474238294077	6.4729362158739	0.349733180296228	11.5255792837506	5.42166565589852	0.697933358789754	13.6234086456103	-4.37494273291688	4.87353294129237	3.54086373030799	4.62598957959856	-8.65079028084878	5.40509056824902	5.6257682942684	-1.19516540941621	-5.67832706577662	5.36728259310099	-0.216163610176068	3.62792072322529	-0.839084487923166	4.73201607844248	-5.85079851856846	8.38923155009648	5.02012496619962	5.54790076985307	-0.256499667388972
93	7	3.60912204715202	1.68324972931049	5.83721553105747	5.69807244168172	5.65891581933794	6.814270813668	1.05123045209761	3.39299745662427	5.64136575394036	5.75074058868658	1	5.67507019977878	1	5.08959404098436	4.4209994358994	3.94164218659562	3.97389984610537	1.23370098185907	4.70565701965799	1.10089639778403	7	6.91864160232506	7.16353858331882	4.97714154260177	15.4305462062127	0.863849121512059	2.09286965961307	-0.14572909622283	11.3034844510377	-4.13663598753209	4.34526959803399	-5.23958261566722	-0.425022559964009	8.46849112996035	4.47431169029327	4.71494353617351	16.0980569383409	-0.309334867470853	5.91296779226912	-3.48023840346649	5.09250427701755	8.81756097841838	2.92761865751595	7.33580380214038	0.220058062535017	-7.78744662635303	6.95524018321295	3.91708488799863
94	7	2.51179466213924	2.06806019542611	5.19809289020964	5.76539194721695	5.37167273644284	5.08031341244453	1.43075990265982	2.52999430302705	6.03100900737297	6.0579174514544	2.26401546978942	5.86647359523641	1	1	2.25304572116634	3.88013063426616	3.40061493070597	2.43257241831752	5.42331786980674	1	6.56256014692528	7	7.06736430710009	4.32520807237851	15.5290563616279	1.76046107231103	1.40612877823631	-0.520955360665085	11.764408931332	-3.84643962892796	4.04613580662265	-4.7745194254236	0.39636843798617	8.35071170739817	5.63434651808778	4.59806895245014	14.7554890501712	-0.807678600819092	5.85003496106372	-3.1981277129852	4.43366826360293	7.77703094918264	7.11069932436889	7.56026303262438	0.76710060163788	-6.87512436723866	5.49783743995353	2.64634506756449
95	4.60059903189005	3.61583754752276	6.99879536867019	3.40225556406276	1	4.01250025780789	3.5717242006706	1	6.38111323355985	6.35457624692091	3.73726487873921	3.71541346940725	4.41031161899236	5.52744784103244	2.66342141217021	2.96501719019647	1.7731638992238	1.84094689818826	1.74107542308102	3.36316155443638	2.78138235794412	5.72760141479567	1.80269295736415	3.44245354589337	6.69123412446195	7.75377329961046	-6.17323706837071	3.64831607939633	-2.3960444740379	-10.5333235331384	-9.14509317627914	1.75047385216553	-3.56666470287464	-6.09553118540429	-8.0125039772631	2.55233070656486	0.404168799842356	-4.2204358832723	-2.49502940321846	6.85502873567503	-4.57325277865381	0.534192769270898	-7.03686750179494	3.08357680513629	-3.07150052857883	4.74788466047337	-5.465349162613	4.50001270656195	7.66718247637176
96	4.44850684158218	3.39704473303983	4.97352770574416	2.74478336354028	2.10912666550822	3.63625586138233	2.96424821507441	2.62280038345379	6.59610638732319	5.88780657064038	3.98370809183444	3.64648776307543	3.35150671210502	3.25081964475523	2.23088686791594	2.64260869255605	2.70684582688858	1.33015895488448	1.34545372952677	3.60381930562334	1.62378836725957	6.76190197940289	2.4875018094544	0.610467271383589	4.02181597368167	-3.63937567526807	-8.18716543578033	4.13238275453073	3.90181435311055	2.36211867741316	-4.16175718987947	3.93766159815037	0.817765248583924	-5.17753854861951	5.98390892072434	3.99421937987553	4.38704779424132	-1.21484394874931	-6.63576914110381	3.62948604907698	-7.54922780005715	1.69887047631995	-8.21847125743721	1.64086769277141	8.55643521407393	11.6088689190269	-6.29933383447413	4.30798229490274	7.811297510436
97	3.76044674824221	6.79536034465889	3.38923565152441	2.34493913660863	2.79123821907793	3.23843264699106	2.66307370138206	3.54187579172075	3.64605505364443	5.32393147792205	5.84542049452276	3.05632027956647	2.17642271574396	1	2.72912428302394	2.45713138493915	3.9658676507153	1.12088822387816	5.55625266054126	3.52199911591202	2.99102909771264	4.19836380243259	5.8647617468463	7.11501113238445	6.65916719172843	7.35176885617364	-5.60103330847257	1.88417713324635	1.8188628135251	-11.1128916696916	-9.50585433697514	0.566483473694409	-2.2054661086684	-1.8025375313262	-10.5963589320371	3.81698869293035	0.838886052390881	-4.9341226832146	-0.271309621422059	3.8585664662794	2.39940399494768	0.315161503777953	-6.73145753076271	6.06962569359099	0.0776244103669578	2.3669604576408	6.89044785101083	3.27133758577007	8.64596883404512
98	4.73897021964161	4.02142457925405	4.10767018245606	5.40195752864509	1	3.02541002583307	4.93774727827817	2.07313237799138	1.93388254001897	2.76350890229419	4.29862326944251	3.75195082672085	1.45110906825909	2.41402951794944	2.30831156730803	1.2757480510993	2.93869676380161	2.56630604761482	1.41756536480634	7	3.72088889875347	5.53758090642567	2.22864669875744	1.5685708785187	7.7855728507767	9.23698242573995	-5.98239543748007	2.39703842713447	-2.20286585774557	-11.1686251473747	-9.82399613010556	1.61922998817659	-3.19318186501408	-5.08791386790128	-8.3931016717132	3.20504556660853	0.955052339297915	-4.99066000839784	-1.80020939656014	7.46705033037015	-2.66429865564724	0.0154523540102232	-4.60679513253761	5.81654815308975	1.691704119465	-3.74846139736188	5.20507353628603	4.56999066125443	4.5108686662908
99	4.53073135958396	4.12222077864807	3.18257981790386	6.30096271898429	3.04310647869929	4.25734657334621	3.16802576120386	1.29596503944743	5.40361126584002	7	7	4.05005245352329	1.34712700330078	3.09032364236029	5.98307633338146	3.08601930611749	4.14393558225251	2.00673492533029	4.02529364405242	2.58339119909769	1.52746785135495	4.65024338352675	2.61589787208642	0.932137922270229	4.43075037351795	7.09116636100936	-5.04257811710642	4.67279923753357	-0.887965700818167	-12.5352394565028	-8.3421682022428	4.71859934227994	-1.31647243118919	-3.80213319115019	-6.43061185226824	5.2939706492938	-4.41887877947083	-2.94820820078787	-0.578124081743504	7.83262954105543	-0.472775662279129	3.09867770034992	-0.842170230328063	4.97215579275769	2.24258993404986	8.62287982436003	-7.35014935148412	3.02241945487012	6.76017890549909
100	6.16760697106726	4.38841589130669	2.26952687544854	6.43235854071687	2.09330484285967	3.51033818912801	4.53990242271285	2.08311913205945	1.99993699175482	4.79143575823156	6.16897742918594	4.43271825229731	6.6524451704536	4.99850871594088	2.93756360258394	1.77322287123425	2.87410076495379	2.75331512884087	4.52876036097851	6.15590476678547	4.46870924097713	7	6.13801129784258	5.63898022716361	5.24901750810097	8.05433301138596	-4.35347677425861	2.02998431046514	-1.14390446047374	-13.2229713405924	-7.01315869750615	0.337561723496293	-1.73347308578329	-2.90280295260792	-9.93018362840675	5.17799175885522	0.742169273144702	-4.84201754715846	-2.34005372188168	6.02032280298375	-1.13156316773848	1.8343980013013	-5.74000402885294	4.52528219960774	-0.874670931305703	0.988689482482511	-1.21264042635595	5.59624659565397	1.87702386764508
101	4.5951098315415	7	1	3.04099445008101	3.62174693735081	6.2382360853144	4.59904750283182	3.6680670274775	4.04628960089696	6.57874019545114	4.87490788967003	2.57698848301589	3.19872983940343	2.40084412022782	2.52869049848819	4.41106825620075	2.21614596984016	3.11677654978749	1.76269811744801	2.85930730522569	1.76761029660202	2.63333150278612	2.98726801551291	6.73694326200091	8.51667434564024	9.21985530706558	-6.14443728208087	0.984762747768016	1.90848143502153	-13.257846217002	-7.92913191382937	0.540202305548322	-2.80240045956781	-2.22945658234641	-9.98880130010479	5.08179652591563	2.22585079261262	-2.94839635876512	-2.32051825584255	6.91925122982732	0.380757137423683	1.21792150370425	-4.81326019791632	5.11643058449483	-1.1461858218418	1.23364611499438	-2.25200850810374	4.52551164985977	9.42536752574978
102	4.52488060176311	3.38883863688278	6.22992926453403	5.85720211927227	2.7390415121033	3.34864418663429	2.53323330678092	1.76914355327788	5.43736819027682	5.18574600685172	6.03140173304086	5.58141474801899	2.92283042108375	1	5.53870471141458	3.44430299184731	4.4394982106065	2.16810419911282	3.90484987390392	5.41138366016109	3.24019823965403	2.34081207498535	3.4374574785548	4.05832200455329	10.0638556910329	10.5612514837752	-9.51000769044547	4.1592446446921	0.386767683239003	-10.3836103962887	-5.87878805644142	2.92891479224862	-2.58850152112455	-7.65638776586771	-11.5398077982679	4.56676557892939	-3.66705901098388	-6.53451336063974	-3.09402951669517	4.29965599133268	-4.27944227633044	1.73317493102631	-4.47956934269758	1.73743895157939	4.2609529001328	4.11087019467823	-4.04958601283722	4.98298685260158	6.86763606529102
103	4.36369737285986	3.1698549735612	6.43390329062494	7	1.18858142265224	1.68497601854597	2.81708437497167	1.02531035757181	3.76430914396049	2.7514865654992	3.57686467856116	6.34588589852027	5.31333125323701	2.04564625378461	1.35528770844108	5.41723096009635	2.29470965999742	2.2757205579734	3.51602292701136	3.18558103964719	1.92931901842957	7	5.76775935441907	3.83776527457946	9.88942655413099	7.95092665518294	-7.29400806767533	4.26846322997908	1.46217793587889	-10.4314619820349	-4.37612385222671	3.15165299480042	-3.39402950532377	-5.23871828747254	-8.51248483895774	3.42281519963066	-2.40214209135991	-4.76289288551637	-3.3050221204751	4.79239992501483	-2.27052844984505	3.61057753970187	-6.35426221681894	3.99392153646735	-0.931906513354654	6.36996159020234	-0.733558500640982	4.75757774234729	6.64023047312506
104	5.77409043753323	3.74586273221991	6.65228891521083	5.84056757613729	1	3.85173859072601	7	2.54145888071517	3.47197554930018	2.71057488869035	6.94438992698032	7	2.18958395139984	5.57629583928959	2.58247695689102	3.51976871678717	2.99946019737017	3.61797537997228	4.10546380336538	4.10214013964806	1.97745007637412	4.62189980813561	2.45461859873696	4.02428965933652	10.405716748697	10.1482280833653	-9.72791675122534	3.81681530722908	0.382180873626497	-11.2504606177516	-6.30738327895625	2.37707347613064	-1.11462187660818	-6.64773703081009	-11.141980146157	4.21448626215011	-0.960528359675558	-7.24022960259837	-3.91600543971474	5.13873434729478	-1.75216015537439	0.741672415666521	-6.94412147949112	2.79459481047673	-2.48955010399335	4.14861910821887	-4.5287664072916	6.18839491515783	7.21808282410907
105	3.38496890042041	2.51349380818058	5.78595533010357	5.83063783062224	4.34834963657521	4.51428602762134	5.76141817797535	1	4.27263392867627	3.40892211516813	4.421036522671	5.46165263927335	1.1514129663519	3.85588664776845	3.51710361542573	2.85433166625476	3.71222830478121	1	1.701498953184	5.34064906150595	4.04072873456679	3.96861980397384	1	2.51288562095983	7.59939493653993	8.47899338257775	-6.85765386270583	2.65361811018841	-2.34131184402392	-10.8092538126986	-8.12789749522465	2.61838487465417	-1.79268174237824	-4.538744963747	-8.73253226143279	3.3773492649326	0.450395507608373	-5.23354628123642	-4.43772588924772	7.13403432567906	-2.69283204918649	0.927404809012487	-3.60673943495732	5.88034607940768	-4.9471078692915	8.1244074131295	0.140786151732158	4.33899759974057	4.06226346920013
106	4.88407014643404	3.38780341635804	5.72495954017424	5.59185753254956	2.44470302218781	6.9228444784314	4.67555805870847	1.26882511347536	5.56033814450156	5.95063557964218	6.51517649475919	6.39123124491129	3.63123375164306	1.06816696620584	6.25180004797318	3.95614327272278	4.2673983493089	3.28160077477431	2.45414289184246	4.8802536523696	2.7748567324	1.16779977124518	4.06215430118788	4.19367144943366	10.3343090020206	10.841502172252	-9.81469727404798	3.05804070070541	0.213801547494857	-11.378514873877	-6.11836620279408	2.80384418582979	-1.94987135088901	-6.97165795758884	-12.1561695645734	4.17315487988206	-2.68537853314919	-7.39954086642343	-2.68360301241406	5.0874270679549	-4.27259114423471	1.46298877402992	-4.86195589727803	2.0958831429319	3.49895895119494	4.89965164153013	-0.260139783976423	3.92310022537511	7.47492333149784
107	4.53471666281712	2.90108506741342	6.34393519641554	5.82357557985276	1.1615511921155	2.32002519605283	4.14179469996883	1.30980469204325	4.73645354972306	2.98076764951023	3.54913422885316	6.68075846489945	2.36338586823893	1.83197987162385	1.19759837547675	2.65963288596848	1.19936908937912	2.37927198552739	5.89633876665534	5.83981107530807	2.24702131298443	6.79793326479641	7	3.47706842172936	9.75996401886806	8.13601660503126	-8.85016733869363	5.01498146109744	1.38321639010917	-10.3751817559653	-3.94956473634615	3.70977555816789	-1.29458017249865	-6.60139020884598	-9.52553127983599	4.02892153205577	-0.295943693507493	-5.25286447179534	-3.62201964881457	6.61388234726026	-4.57255710032411	3.20737773792079	-7.09920726332022	3.5164383844351	-1.73871032622744	5.10556099639536	-0.865726177317061	2.11392840084731	6.99837453692414
108	5.04665377013024	1.89888504993231	4.31433483005925	6.60931448236182	1.88500419570535	2.7332812122269	5.0646240363083	3.9493285717013	2.96235673516362	5.44784889607557	6.1240813967344	5.3540489853486	1.4484832317131	2.84678395776164	4.91664986377861	2.08015634524166	3.23932691862178	4.70577031730183	3.41227429192684	2.06572694787025	5.91946522505941	4.76360617846205	2.37796049095373	2.05864879156987	3.47806898761392	10.0098886352805	-8.30722507956174	2.64873397165964	-2.65882375091869	-8.51132333571216	-3.40868296319446	2.59204600444627	-0.593955199995823	-4.56238463465191	-8.71727054989017	3.33749089305948	-6.22626817596864	-3.1982458795403	-2.02269028951919	3.85720480863453	-1.81102474584811	1.98935149754661	-6.26125733480105	3.08708325566078	-2.90353095107295	9.1401926025279	-1.94893417121191	1.37978664326447	7.16278583191405
109	3.65949542145973	2.36493276929033	5.86813037000308	4.02884676612187	1.87111892451295	4.90060993477865	5.34894145818832	1.02343401531789	6.64572594750067	3.40374173656026	2.07005357383803	1	3.12028957505599	6.16226964586782	1.31998898903355	3.11848690594982	1.66660036571109	1.24390483113234	2.37985710827833	5.41126587240312	2.28532996628283	5.70689516639231	1.74488919920911	3.48214771957986	8.70588194281715	6.9430922387159	-5.42254329307123	2.89578664468396	-2.08823041542179	-9.15584146437484	-10.403607610907	2.68825215389585	-2.90506161233031	-4.13660895239095	-8.85378886967615	1.91634959730724	-0.47640864539283	-4.61320875507816	-2.55968523368306	6.0298471648137	-4.09227562767562	1.22734589820641	-5.27093678323961	2.74533619085171	-5.24342572725289	4.44957812323534	-6.60284225013113	5.61303935438082	6.30632489559869
110	3.16884325572017	2.55898261173627	6.33561955307701	2.58432229029092	2.56772126074746	3.13134697596272	1.33650276273957	1	4.27146365322333	7	7	3.4071607565694	4.29127903466907	1	1.95699502068999	3.47791619240921	1.23043438641612	2.38968462187959	1	7	3.21436344836774	5.59399450768607	5.9286043715047	0.976904129122372	10.4896367524	-1.96319318303198	-4.62898413722383	1.86834344649802	5.04805000595917	1.90801067382487	-1.94053439751621	3.71931972239896	4.09483215760563	-4.97623888895339	4.8256410117698	6.12003411946411	-0.522686413535473	2.91143665608856	-10.2512971043615	7.4062402828008	-3.3111127481107	0.973085551248623	-6.67972716050886	3.81566104707699	-1.93551305906065	0.864882339232095	1.73642355851889	0.830805206918197	12.7294867436671
111	3.90279194311281	2.78053393550132	3.20604823753922	7	3.33782929139136	1.2210491616309	6.00654364185501	1	2.35244931292349	5.90780578160834	5.12201344235065	5.70044294835285	4.66941924285746	4.47800388169	2.63986011806993	4.47600307078028	2.71919722435054	2.80183133151486	2.96210027165517	3.58163273386243	1.20995187407421	6.17258066603296	5.90202992262154	1.52582239203037	9.21114925172216	8.25769425926914	-6.23424166673916	3.66379189557956	-1.97742350244852	-10.4622073598709	-7.30881291191339	4.87848607418889	-2.81006103050959	-6.05041518436526	-8.68929444600872	2.5196522062648	-0.712259363663967	-2.97162343127365	-4.14937262345073	7.2084312248518	-2.53318076395028	1.65514547176611	-4.9017873586071	2.08692499728548	0.464561756340763	3.72426446948819	-0.295898526691181	8.84066332156951	8.3433323532017
112	3.51171586073341	5.2647146384108	5.35367554288452	3.47605952984604	2.54413992578907	1.07577670974312	5.98596756239047	4.46986598710314	1.45424717316723	6.46883804477169	3.609730550925	7	5.54907464899273	2.76402316977754	2.1498407043608	4.75557709962166	1.36014515122858	2.60682605560224	1.60825700895146	6.06067032591959	6.33764060218134	7	4.3585002346791	0.0727394192357469	4.08998796940518	-4.34974151289986	-9.08891501429605	6.67182248622148	5.30278094359774	3.80173680983889	-3.75455346306474	5.26455566467878	0.625107051277248	-4.43455653792445	3.84058771232228	5.34827657714977	2.70488652663303	-0.365292825736309	-8.46139657060177	5.12061135501996	-4.11042941715102	0.202431109198046	-6.86839321901687	1.50943990968374	8.80166457934771	3.87332847150952	-1.64658244347119	6.10237627643285	10.1731863071184
113	4.91562138761891	1.91832545197011	5.79454140512695	3.47222782825755	3.20200883374257	3.39594168620692	5.48982083029034	1.89700796798609	4.67929672704391	6.03677478555039	6.32876358394524	1.81732231827779	2.11299334226763	3.92014204753279	2.40655075493133	3.31597870871556	1	2.09853325885553	3.70508546675523	2.62483014516286	1.54521331440684	2.39053655750288	4.37842760565892	-0.787544071341036	5.33289469869308	-2.35484714834209	-8.74198466182541	4.64310581185418	4.85826001527497	3.45769253248463	-2.07123405845846	5.29028917453646	0.55353007000086	-6.96827232513844	2.77315024935277	5.30462835837945	5.12111230919868	1.46126723630882	-5.5588774552463	5.69267630680794	-5.90036195407342	0.828663065534448	-7.05071582035989	2.30418977592174	-5.23073964484604	4.81823213650788	-7.42918710225561	5.41423215799697	10.2376451406667
114	4.12229103659459	2.06498279074835	5.52416472271922	1.24112922529559	1.36437895073231	2.77237605027318	3.3128920194353	2.78147098649105	4.30250290983652	6.03873550765592	5.88505615376957	3.38219031072522	3.98520164808137	3.44919840902331	2.35460730880355	2.04446765418287	1.82312093856622	2.42431588894015	3.29132031890279	5.32741959001827	5.14162067099003	7	3.8113990035276	-0.415980409915511	9.2805224824514	-1.41063848370725	-5.9418288417761	1.48278924192676	3.69138275684866	0.278611898767761	0.311412601562878	2.89060579404723	2.88778009180276	-5.82893909383494	3.23462744293987	6.56251535629054	0.265638656556156	2.11423242595873	-8.98204081487745	4.61411012470439	-5.45850289153579	1.33183705145247	-6.32877864607505	3.23294942893598	1.86857149610831	11.8324488916221	2.49126504109814	3.03823340630548	13.3599529773906
115	3.65229692378232	3.04062964308911	4.46021237574208	3.937224551471	7	1	3.64537082753329	2.23138801716913	4.61987633779658	6.31659253629979	7	3.84721398180559	7	2.89482155155354	2.71666392350287	2.3490414715872	2.1238709272582	3.62970692275579	2.50688285058191	2.2697738530061	2.65408828859221	7	1.34238587644602	3.01363635279013	0.32090918696268	-3.27800945617295	4.26574213463711	6.35344890213587	-4.51930129663342	-4.79861423587977	-7.69162225629622	4.20189146742837	1.83257502523066	-8.73334035100159	-10.5891512071452	2.76921683363632	-5.65153049691162	1.09247682557868	-4.33187448864216	4.09661035653102	1.87184300284043	-8.20515339939723	-1.31157266390382	4.31313447820199	-1.54564390815608	4.97825707310479	-4.37461115639717	4.57729335699986	0.462440515429911
116	6.38209254850746	5.44776995973572	3.56620058771718	6.95135540479823	1.76888466630027	4.66797847594265	3.18730928757073	1.29826362258418	4.82042420721356	5.69614473408942	7	6.93906645597624	5.94032865410032	2.31465219180339	4.22554572488797	3.57318235769444	1.95853966711485	2.57873117091939	3.93417718043575	4.74475618645534	4.40959663203829	6.6393135772128	1.58157985433295	5.45836448112781	8.60134905885398	9.79541413367093	-9.0265185152397	3.69173006410476	-0.850460665132536	-8.4607922562963	-4.15383750691635	5.34726618070937	-4.29012277781577	-7.87165868868617	-10.9961997111534	4.11255234486011	-0.695791689006755	-2.8959289535178	-3.52831517417574	5.98638095541011	-2.92098147252265	2.5409238030447	-5.78256188974947	1.74894040707611	-1.13863585608486	3.4714184997886	-0.635162195162039	3.99013460350906	6.29266675315765
117	3.12312490611261	3.81628547624268	4.73115619979457	3.75703486856065	5.80950271861762	1	4.04356333841803	1.31813554536107	2.99203179308116	6.99563749353425	6.32541329833052	4.19547155610959	6.9111799977544	1.25224621054213	1.78937595270642	2.61671628689685	4.27987155608792	1.9450860215398	3.25298081485883	3.12295602986364	2.53245305442991	1.20678548074287	3.57818213853335	3.82170097606411	0.228293976066307	-4.03208284899366	2.52657722977272	6.29636794182883	-1.93476638308914	-6.22877737328541	-6.90620320020179	6.08482618564263	1.18647575629921	-7.50532608595746	-11.8066235822674	2.10963309940591	-4.94467099358794	-0.463677307514151	-4.93696568008876	2.01328896364293	0.656003737052127	-8.28558452743746	-1.40599113525772	1.86495286554551	-1.45612428747591	5.7563604935726	4.13569030082806	3.69013816309069	19.1781741243906
118	6.6062034917195	4.51688888188872	2.21951326070394	5.90576554000742	1	6.15324320676165	1.34620052154525	1.75913291583593	2.05603910875135	2.62817985639137	5.8712295035672	1.74210132918166	1.24591397604803	2.70832844075225	1.13023573234828	1	3.538420757761	1.70164922089714	2.52323060005587	5.63658621457244	2.60331847132148	5.97884637949486	2.38220299086653	6.49066119961779	5.00780376934196	9.31533624980236	-3.89990184789624	0.646802032282412	-0.662062278705587	-12.2834488589095	-6.85400993122438	3.77826671986236	-0.106964845590264	-4.2734314341217	-5.5608736143506	2.39102824521862	0.495934209780728	-3.31066938500041	-3.35299082471209	5.03062927252591	-2.90927156418606	3.83268776146229	-2.25644965490822	4.48766872884727	3.7106001532942	2.69224152899019	1.20980845859225	5.21443132093163	4.03616305432079
119	6.10021467458741	5.23987840852166	5.32329279787509	6.20448797860736	1	4.87185921994451	7	3.41553613873739	1.04076842570089	3.38351111725695	2.38545143479915	6.31470873558147	1.00111100215117	1.20013378985144	3.00147209020097	4.90307661766326	2.93877427881995	1.72307451811524	4.37480376274838	2.86240387059623	1	4.39521661706086	3.40779148885763	5.67286608127678	6.230404640186	6.22160062126894	-6.77849614923706	3.75642612517682	3.5209149971904	-15.2723734878972	-3.41329460502675	5.36109722532843	-0.359395522798072	-6.61434648920075	-10.2606535769613	4.51046304420525	-3.7257885119339	-2.67813560427898	-2.49743833671865	6.36759215483119	-0.916861971162396	1.55797142007953	-3.19840466205564	5.263798781157	-0.17072100017492	6.55923368249724	5.73626370662859	4.88404413145666	8.0699028661558
120	3.79597109477941	1	6.42452493939761	2.01125226109216	3.79222219185519	4.75557878799611	4.40618603332222	1	5.45447848824247	3.54946384200591	4.67921240308725	1.32498617331959	7	1.85407395749108	1.93197691963799	1	1	1	7	3.57783363639555	1.07269657451452	5.16739730317706	3.50787718390002	2.1839475651691	3.26421280796444	-5.45923464173277	-9.01077207264814	7.28229965183381	4.95092547416088	0.915817450850487	-0.834811894817904	6.98142523855899	1.97588292600399	-5.20470720974463	6.50472560236428	3.72204151016242	3.79171097024588	-0.315368706602411	-11.2015084496405	6.30056670823099	-3.9393110257927	-1.0624255231051	-4.27384206594436	1.95743088652526	-0.933381523132277	8.40794449681589	4.18620616455043	3.56487944511667	-0.0418017821310419
121	5.77574154817156	7	2.54856290199576	3.79485091713657	1	7	4.81896623169861	2.65194532436569	3.17295635485948	5.35764436167963	6.31526592874437	6.89022899812051	5.04224460094397	1	2.65392501754393	1.91559540978329	4.24715874527686	7	5.42919130866191	4.27812060968625	2.630492990461	4.72154299741363	5.74136135557507	5.09356213348641	9.02888060273404	9.27659689875941	-5.83375865594916	2.32981603020628	1.68423752244656	-9.03273817330078	-9.42073702388879	-1.40639615958919	-1.0697831632959	-2.83850378837546	-9.47367736173871	4.4203828180464	2.64470787791829	-7.80925534488404	-0.395508770456988	4.95537501130537	0.812186439970469	-0.122683488146204	-4.6159342978528	4.56414897057481	-2.47486098956578	4.24458217084621	-4.34790978270695	5.47631135495108	0.691177632215923
122	4.13150160120845	7	1.39055020340079	2.16814194530123	2.67045960772834	6.24480644269225	4.23210550436501	3.97177073976822	2.19781487008583	5.01075389337483	4.24038197225024	7	3.10638417303331	2.18192000925676	2.97392174434212	4.15217461566658	2.67373027831886	2.18394808402095	1.45619943065353	6.51338532956171	4.45571542477144	2.9819606678757	5.97369632791834	6.04489059062441	7.67384353747384	9.55658955927487	-5.33930656807628	2.38474014190208	1.28634588036207	-13.1548462937109	-7.98939101692563	1.01416286286052	-2.28530875478883	-3.16403480201715	-10.0771377027255	4.92559196924082	2.52348445951589	-2.65511911787488	-2.70549975166904	5.49077326017527	-0.882122011135664	1.46644565147261	-4.22181615714552	5.77186959351744	-1.38913435212252	14.3924502128925	6.90574137305604	2.67358549421592	9.43793280752666
123	2.12451417398843	1.8228892578041	6.43573487562438	1	1	2.17196187382372	4.41644729525746	4.11232169518066	5.12742518901218	6.76161657774817	6.34636994753352	2.98268630112247	4.11346763162072	4.60141924863522	1.31338562247599	2.94123623384466	1.18819377996265	1.86783003678707	2.85584516299606	4.29440552381984	4.57717424132389	5.30069542559731	5.82479819646378	0.540301881621042	8.99666592609931	-0.372484838522147	-7.18055080166652	1.18626192704075	6.28449693852585	0.20446069868636	0.00270765417764035	1.02438681351149	3.03632279899697	-4.50766957342321	2.92822066258727	6.71014044545923	0.357247094787616	3.5882471969265	-9.4485892529422	6.54400769226537	-4.2258333935349	0.742750155278386	-5.80763847079004	3.2888201457421	-1.6247452056092	15.1490649567013	1.34684758817197	0.1471472315108	13.1784441117483
124	5.00391685661963	3.19520136501255	1	5.08133145453276	3.20619856600116	3.97435385617476	5.14477022566311	1	1.57465304144712	6.10354306600017	4.80806330214579	4.52112565451575	3.55294331760493	6.39347051822547	3.61535908123599	4.07735380411726	1.93887460214699	1.29519464600399	1.82706552574605	7	4.57042522450055	4.13096324240827	5.04656273838946	5.8708722447276	4.51971473320274	9.24241280357156	-3.09351400081771	0.193312440816502	-3.02891646289403	-13.7878757711733	-6.97805482127819	2.24711476879365	-3.86763325162768	-2.37846354093494	-6.90159916833837	4.10796397612758	0.514083556700159	-3.17087053082596	-3.04088745159612	5.75039130798798	-3.07911228285806	0.895313300196913	-6.30550233375516	8.2021926395651	-2.70029642478912	2.14675986978567	-5.80411936703345	4.39238470059733	3.68593576996393
125	3.51649511911065	4.56438272585129	4.77828045048189	4.11070864309211	6.9492249074698	1.81697723153237	2.61524532852438	3.02398116085501	3.53239474979929	5.96893082772407	5.16941799116723	6.6871483991652	7	1	1	2.15568909618207	1.69899849812463	3.28327752073354	4.11414230417644	1.65730795271677	2.74344796749893	6.563490185278	3.56664078304118	2.47134716702606	-0.124493501041712	-3.57018238419631	4.44802905679619	7.1402145419176	-3.78840886353814	-5.85172475202101	-7.50864998400921	3.84344952858479	2.91000111868692	-7.08522043133004	-11.9752110612178	3.16259972559953	-5.39391395871411	0.0194153428928716	-5.27868410156059	1.64879495352981	1.10854542087306	-7.771046425433	-0.66778673792557	4.32587970045011	-0.0121462798277256	5.6726430893859	4.3023231866214	1.35332563954478	18.1045065989815
126	6.86456255906708	1.03423615818772	5.34449440395492	3.04277906174103	3.74401119982777	2.71059771510906	4.09330381160642	1.65660925508066	4.00863500259965	6.6257444859926	7	6.67390635797516	1.18091339783386	1.99938285008945	2.45326615469295	2.53410730555215	1.88119979991843	3.92727982717675	4.8915370561428	4.20631595429324	5.40267834376524	6.96471475182239	1.33534972670278	3.45848931868031	4.04641369720307	8.48828822989784	-6.30870352387053	1.51835006528145	-1.01014383567618	-10.0382175762529	-4.26967289303921	3.96403961633322	-0.667081086361029	-1.36117590870084	-6.63355580143691	7.16038029106959	-2.88906193913858	-1.17742143382155	-5.5819808904932	5.14253377114369	2.88175975547859	3.92211255534244	0.0551647341811708	3.98535092987232	-1.27153588354946	5.63033333821103	0.682378120020513	-0.230907592153015	8.26289423715404
127	4.97110231488687	3.53874981287474	4.21624646096926	2.63851660900784	4.99496946201045	1.20870378845757	4.35654219840953	2.07323549602988	4.88971862277985	3.83485983161695	5.20273010998894	6.62808089221479	2.19143106851655	4.86201777945346	3.07304811343699	1	4.31960994953698	1	3.18447218731859	6.90844579296841	3.26248101404616	5.14695575823582	2.00725125020831	-0.304276119265246	4.05713770296869	-1.81578507150257	-9.7283071958708	6.39009342371195	5.48964414226061	1.61800418487081	-3.88369000396341	4.6039313817373	-0.0921979318593241	-4.20932718215979	4.43825519588727	5.9686038526748	4.73574698269134	-0.311241473772182	-8.52144131437645	4.49951211028266	-2.99115063157645	0.443408706271701	-7.70623754094394	5.7928414247772	-5.04334366402868	3.19384209824978	-7.45459477492939	5.28699764153939	11.6335846421348
128	3.82153668454508	2.92163997684627	6.4193423856122	1	1.48651096691803	2.48038578985773	3.12131138852787	2.76398028160938	5.97426530225027	6.03341342502799	7	4.08598717399881	4.22303310604798	4.21655123075728	1.91383571596524	1.58434457980726	1.45539026569668	3.4735953549228	2.71849122774874	3.38350692275446	4.22347347637617	4.89445154261827	7	0.607015989805477	8.39072832656162	-0.17500929300587	-6.80258874277987	1.52601655085538	6.66906824610891	0.639805370743504	0.33940194815798	1.86828144296852	3.19133281139264	-4.4088209656768	2.31475782799537	6.45613092351888	0.505088571695553	3.25737347474959	-8.39589255989972	6.20954685639747	-4.65594546736115	0.948046336109692	-5.32659892205646	2.99759700703569	-1.0472088701867	11.3781858456058	-1.14925850317807	-0.0675794078637875	13.6783545240464
129	4.60275757795232	6.91261631335375	3.43766492630491	2.23756263364165	1.67107619567719	2.81092008988196	2.43928855718091	1.42631674316955	5.6740389617766	7	5.58348029571165	7	1.83705746891735	4.82298810968911	3.36507024549682	1.82680255566397	1.35671104478223	1.65910821637748	2.56997084994845	3.04982908157172	2.40778643776223	5.57674454144733	6.93543736462463	6.31898794096945	6.89375247352782	7.61984986023579	-6.22935456608091	0.830413492334737	1.29256604831747	-11.1447775867588	-5.32672189263413	0.178944107021778	-0.926324818520089	-4.86218981839776	-11.7947558194807	5.15640312909284	1.23155317018398	-3.7444401206848	-0.494573830954752	4.78894681034881	-0.44300026563002	-1.24935376761185	-7.67804386607934	2.04924648680639	-0.169282060385319	10.538221861113	-1.08296103359951	3.82654098332698	13.9428160014971
130	1.17119970813004	1.58568081203484	3.5947219998693	3.52652862823134	1.96675126193258	1.5994152397896	2.14212337574061	1	4.75410089952602	3.68943110545287	2.95230932265986	3.20570986201057	2.51663751113584	3.11202469966722	3.20702827937946	5.52827645726495	3.31043460491994	1	1	5.39373846553521	5.65776143436886	6.23483918397348	2.87714015208357	-0.901077308310927	8.69706664497537	2.65704620733775	-8.46479249576908	3.57640740707305	5.04816136679235	-8.42403555655029	-2.31191987045968	5.81932609124405	-5.10241147834944	-4.16769542877498	-9.79443649209108	3.91778211683385	-1.37341092912471	1.70615053831928	-5.99344518825355	6.60541099298043	-0.536639839368153	-1.80483001385423	-4.03132238909515	-0.107963802593493	-3.84086145583485	3.21082912760349	11.479781518361	4.61348972790109	13.0447699960656
131	4.15951603434887	3.18705673349144	3.21881167227299	3.17932791988437	3.77576219825481	4.02071039380207	2.81044262259753	1.82607217106778	1.94039125044028	6.39248682772605	6.95815192372199	6.00292507419011	6.99117376947309	4.80653647437901	3.0302669195094	1.80371648109503	1.85656537648183	1.33146265017302	4.08760013191185	4.52722050574283	4.18667751025394	2.14093799288274	4.80390198309451	1.47244941427503	4.09148021479548	-1.10223410615449	-9.38542743914625	6.40168398554462	3.47102782861952	2.31428881762838	-5.00163608220024	6.35737687037253	0.965059579481705	-2.56285794553852	5.56200581431049	5.33539247997029	7.11907443162532	0.331610955152997	-6.98107269861848	5.12084377521186	-3.89367757619747	1.35466519920269	-7.13201689706687	4.83683464583104	-5.23854249162326	2.16920915862606	2.66839485450941	0.871231932695699	5.92112287327198
132	4.15563092917756	2.86705563646262	5.88766053685651	5.79337373055243	2.51269035454217	6.11593902182334	3.91866860619814	1	4.67284544732961	4.42505918805572	6.11991719777857	5.97664087353779	4.76610581632917	1	2.3613703513324	3.1831111279116	3.86838110132204	4.37515082502668	2.40960913017614	5.46391757207268	2.93283628170561	2.10496490455306	2.71118417089716	4.17000173768363	11.6283708951716	10.1942608272314	-10.1407876601613	3.62962234289599	0.386686737628388	-10.3444439130321	-7.06102202472235	3.39519194935131	-1.36262500630477	-9.04594715960014	-12.7427711385773	3.90509496326683	-2.9678037884301	-5.91974828985765	-3.52009007254385	4.59544838641843	-3.68640442925125	1.22651523438439	-5.04398878254509	2.48755157700835	-3.85294256696555	3.99458188997543	-4.08140427472032	3.75023434654569	11.9227260370719
133	2.55796158809227	5.98678189787045	4.2034383179162	4.3410201556362	1.18093579427561	2.22303156848158	2.29311846886407	2.9555073134822	4.12010794942329	5.51958940722409	5.7484745677595	5.73885347694048	2.47592920362369	2.6371451104908	1.27751249177858	1.1861351206544	4.16279075440828	4.03845759495275	4.42397142476227	6.04616229015631	3.25028380045286	1.43183406187729	5.58889608876822	5.05803202330108	8.91118304758402	8.73820409238337	-7.18208647615194	1.41997747313608	0.0162282201009071	-11.3562126647694	-8.90144366611488	-0.699409246697117	0.56428064171508	-4.25125914129515	-9.60987026161273	4.97825885220902	1.84516047667201	-5.17623074159639	-0.850352270873243	4.6537519886319	0.700859308026242	1.31121523604362	-5.92852337795195	6.71171030523011	-3.57700596450334	4.09956262452937	-3.77533803688794	5.94340266920925	6.44699201617224
134	5.02507458214045	1.74660991997113	7	5.65216857208912	1	2.72853177676339	4.00600546278802	1.59298703105874	3.87373631353058	4.08671348119487	6.51778649934637	4.71731171477995	1.80456342722325	1	1.36247132287336	1.76946867061703	1.31776912647387	3.68877015221993	5.11966855126245	1.66956345948089	1	5.18522863794618	6.47875859248125	5.38968237717991	8.81254146540826	9.26994087876894	-6.59287373251777	3.88294291449709	-0.77964754161648	-10.6994564829914	-4.17879121900608	3.44773705095717	-1.90977159009308	-7.11648699156299	-9.21972959339984	2.38131641133818	-0.47513263922005	-4.80247953112891	-3.89444753456392	3.86985188068534	-3.71118859155986	3.31923662638733	-5.18717686054252	5.31528417681537	-2.52183864624318	12.7516163176819	2.21964876717665	1.88403122344952	7.14654869145238
135	4.6185622896585	3.76180875967745	3.5157515544787	6.24506911420468	1	6.50995130966423	3.13720345547773	2.31582316969114	4.32739381282332	4.92681524426995	5.47264706142145	2.49872687739324	3.4032891431228	1	6.22567509818344	1	4.35954531133492	1.04362429208159	5.19074852694155	3.69692555953091	3.92657002915057	5.9988124893497	2.88975770811639	0.358232260148962	3.49520451879559	6.49430054424609	-5.70157943316422	4.02062988835765	-2.21975107264467	-12.9212987257199	-9.17535580430553	5.15853783024244	-0.885784363000772	-2.53542578906458	-4.11365789265071	6.15403517783888	-5.13576945726537	-3.31415453708112	-0.699974360899401	6.92646970693816	-1.00854735922548	4.02701661479741	-0.921580080561935	4.71716818046604	-5.77278794295547	6.67366877816807	0.850860598842792	4.88318864952861	6.04377892201254
136	4.19527190211971	4.62492721632755	5.3812150950998	2.7747598680544	4.5102285603978	5.53743388596592	5.39382604538061	1	4.29468187090319	6.15081093235735	3.45648350467604	6.79112021247871	5.54709839444081	1.16953331386623	3.07562210360248	3.77750831905168	1.70866803778154	1.69314822845977	1	5.9670100460088	3.07717516370883	5.29558999699785	4.65899997965193	-0.193728662019242	3.73427103516598	-4.40219459395808	-10.0492653590061	7.39336318616553	5.68158217787672	3.48444327373056	-4.2370586749442	4.18874863911505	0.296261891747923	-5.93661893971339	3.67165129564729	5.83996342513524	3.31291993849218	-0.976182242834694	-8.99308077292005	5.35554045494753	-3.82682026684151	-0.266435007769824	-6.75488463678577	1.62096535235245	7.85078114718151	3.26074767208367	-8.83340791301821	6.02790874417204	9.57346095510419
137	3.74868066288827	5.61230038330853	3.76112308618217	3.03515262290542	1	3.13820887096048	6.29523322794359	2.64638814783474	5.55499289070899	6.38602667863262	4.27824540790122	7	3.86205127486033	2.66481034620326	2.54384617656807	3.82466241678328	3.23901684246061	1.24931248738983	1.75146466536441	2.73718277614297	1.92793151632658	2.07792845196459	3.71831657502658	4.84165188054532	4.53694324581638	7.50932589927766	-6.32318530989424	1.27328735417515	1.90844915360972	-9.97107399447703	-8.40122143933849	1.02194715682084	-0.296549813753912	-2.58992337799371	-9.84448695134139	3.51085371639621	-0.330718518979268	-6.29330693243108	-4.15538435972914	6.8428221431089	-2.37745587487562	1.60965626784487	-4.88008067924404	5.11213391653914	-4.68267600612841	1.66946216042765	3.03592599673212	3.1119081790289	8.16767641890594
138	5.35537414736451	3.59895213102452	5.94961965069479	1	3.14613723290902	2.43077113927535	4.76752879905607	1.55026730590824	6.28913143781161	2.75066691610179	5.4645756019077	1.04062841997024	6.20839930139958	1.30949159611778	3.05672897396486	2.55441193744129	1.63069558754219	2.40496634380612	1	3.49073509540119	6.22337926767905	5.43333841211216	5.10706436101456	-1.07317428626121	10.0962107268698	0.818957398539061	-7.7902416718006	3.48041578064971	3.70056379645032	-0.256595173349015	-2.94534096323063	3.74656509224053	2.43890967697553	-6.07015611919863	5.6755134890428	2.10081293549257	1.79605398990681	5.49081371411544	-7.02923522435915	7.44154959994352	-4.96564030961375	0.485634794627175	-6.90070736874411	1.3662025358606	-0.487134572939026	4.04534587861504	-1.41395621150795	4.84667280831395	4.88085120144916
139	5.31522561769436	5.03046085258825	4.1188938793299	6.14753864440862	1.73654491948806	1	5.90289515038998	1.15036000965843	4.81103289274772	7	6.3739422597837	6.80127121896976	6.12283560779202	2.39765288612547	4.73756188924607	4.16702864822314	2.15323562922114	2.18069036704697	4.88232017282325	4.72070362080192	2.73561682282077	6.14680490815473	1.45747304269557	5.21737041803406	8.15702618625781	9.94582848792067	-10.3070790538236	3.2598281112696	-1.32610812584319	-8.90689822345576	-3.98745622402418	4.91611371689734	-4.43179635766328	-7.6071849420543	-11.6790243456185	3.23024450106016	-2.05496214006183	-3.89970253317872	-4.05091414009677	6.74488213864185	-2.73355488412748	3.94384280725345	-5.16652133312175	2.11759787898442	-0.76615140375825	3.16147723071012	-0.925725194977708	4.97227371278777	4.79553238588484
140	3.33937684215376	6.86303976142416	4.07912259698674	5.27372122476967	2.61518867533463	1.80888366287222	3.32155471251535	1.19733933746421	4.28581517633771	5.48663580517385	3.81994089920533	3.92701097701282	3.06460185108295	5.70341218224439	1.91529365908205	4.86978471499668	1.12038436632931	1.03220870482844	5.43474927188374	3.62661823869479	4.8664742318258	7	1.43551837063129	4.1894379187924	8.52312392831765	10.3141489029018	-5.55835394086622	0.568273994297246	1.71505066116256	-9.05557016944969	-6.99478532078357	-0.979792211702723	-2.06342992299277	-3.1702703952352	-10.5859087747887	3.77412503976335	2.08136169426254	-5.11447486348877	-0.450921928679394	5.3436933388613	-0.575234662650882	0.148648066496055	-7.93138147570969	1.33526866161014	9.29312972264267	12.0112773708389	-2.54702800095129	3.58875766503432	9.60419605371462
141	5.30699686075796	5.12949536806284	4.1670595982929	5.67515434940805	1.15605489961513	2.20114059652527	6.98832947745616	1.8636056172996	4.44830977009851	3.41964533266068	2.61944481310201	5.47632806282018	1	6.55346369276935	3.40149552884687	5.12430610244912	2.8491332500338	1	4.75144087179524	3.14487265566869	4.43530666063018	3.96750114683771	3.91953133307264	5.26417681937243	6.28965459201461	6.20868230180303	-6.83713707351919	2.58149163681516	3.80827492637718	-15.3720141136664	-2.50675682490665	4.84260254536855	-0.973149706468867	-6.99438854962302	-10.2356340679892	4.97619307827643	-3.31335913297755	-1.54400306900105	-1.87157622731935	6.19995436633429	-0.775140026671792	2.26783810301158	-3.23167281243459	6.01814958959083	0.191199162577263	5.86950944083391	-5.68180220036442	5.24545874083342	-3.014552932898
142	3.33446980988226	2.28124900749315	5.6274665030919	2.32021114922138	3.1494401797986	1	6.64893709209229	1.86797430187667	5.31257880221468	5.45100154415633	3.91725634083713	3.10948214801175	2.75260468019655	2.6461381032804	1.44141646357634	2.95548516333108	1.19118045927528	3.50945911013735	2.10855285357479	6.2351754333233	2.05824962278369	5.11727265976971	6.33594905009998	1.58672766915497	3.96857831445648	-4.52071575330759	-9.92444139216273	6.40851825663043	4.31578100927364	-0.269570593555986	-1.3369162247884	6.05969892214533	2.35262959597882	-5.8793558631375	5.88450685607652	2.6599289233248	2.70115941161116	-2.28173360906289	-12.1148758551139	5.90229489491109	-4.746025956995	-0.142056337430251	-4.73337794861161	3.19827883396749	1.70893010571489	4.60936455623764	-5.27050243331941	4.34438704101865	-1.01693092452067
143	2.5224000334408	5.61030014194563	3.83529225842456	3.71270277523727	1.5278794433722	2.98321809014981	3.32397713681254	1.96903062164885	4.01574676772177	5.89287571752341	5.10128791594707	4.10132970805243	7	1	1	4.6782173433484	3.46539499138361	4.58239769418757	4.60957054387246	5.48430016451847	1.85182404788118	1	4.70271332223549	4.2248466382075	9.24791485300995	8.18739045828796	-7.30729678162588	1.35227839849121	0.609546111148642	-11.1096641906463	-8.18716925588059	-0.922675021888803	1.23944910117063	-4.42256832060245	-8.98307314858049	3.95975528803512	2.34474509806871	-5.14852140390046	-0.518860573304328	4.8034919709242	0.519541319950326	0.970440844951513	-6.51121231315811	6.5652347494421	-2.89234306441351	4.00531658353494	-1.05923356910833	5.90336238833721	5.31236748954041
144	4.022746682858	3.25686089907918	5.13009637623994	1	1.09769048103437	4.81597920170915	5.32133206449708	3.1212992224189	3.94764635030452	2.1925655514634	4.00746347455125	3.72824343386696	5.98674879559591	1.91664541765109	2.52557607229458	3.76838789695742	2.5187380522292	2.16512425940114	1.81398874141933	3.40491054179576	7	7	5.17959845930554	0.785788748134633	10.574708497693	0.145497520728917	-8.78124011432045	3.56510684466008	3.62417171919795	-1.88480309779594	-1.73569424357993	2.67390114072633	2.30630212918706	-5.7721428956939	5.96770336762586	1.94578427725723	1.15509351193743	6.42528198383081	-8.1210814530489	7.77483900459793	-3.53061889921552	0.811579475064409	-7.49561585015807	0.25907188191256	-1.17389373241252	3.79118621833292	-8.03349832331833	4.03888031988208	9.99640285221524
145	3.36898873133231	1.17807168395806	5.81262846907443	2.05314637050366	3.73385171527004	1.23139171345796	5.26278511849932	1.83742442753737	4.72051232041478	3.90115653944186	4.15294607364783	2.13540655890475	6.62577038617477	2.03999850879394	1.81156054139147	2.31422844800413	1	3.06082267228189	6.39636793456556	3.21907378243509	2.09433720975911	5.20751297789472	4.83854707255755	2.14736499418023	4.00620507249438	-4.88054874090202	-9.00129585427381	7.54101601535364	5.26558034324312	0.614493052682013	-2.80307257066995	7.26139239269804	2.81483532720005	-4.87211113744165	5.25891499893657	3.7856165305269	2.55048611823993	-1.75969578424618	-10.891631771655	5.25595665485454	-3.06431304281832	-1.33515193072687	-4.45831009166401	2.23972619547214	-0.39087556534195	7.70114588333086	-4.03683403037749	2.79559659631001	0.207899491600268
146	4.3117246640034	4.24631363949238	3.22524706230547	6.75493818207561	2.18940557231927	2.94109431790786	3.83292554197308	2.85251015246578	4.31102252308087	5.91216212634327	6.07094709035847	3.85518690028128	4.78672924796332	1	6.17787362404964	1	4.40487571578418	1	5.16398035157451	3.06407183900948	5.89864586616902	7	2.16115702966849	-0.564637931314043	5.01974847902562	7.63451448420626	-5.75432308264396	3.93100102804941	-0.623409178777795	-12.1933073653995	-8.21090931431635	5.29630779922894	-1.7970047526925	-2.57573161396816	-3.50016478763851	5.24487272001011	-4.55762426098518	-3.13176608697493	-0.189709071742433	7.38266300106003	-1.48787468331938	3.68786707783514	-2.21362047085904	5.97665234718997	0.678787959139121	4.50259632884326	1.16254693454882	3.60537476077228	7.0435050779239
147	5.30429899697565	5.3113457873314	4.22558765603869	6.18509710411172	1.53175619766553	2.34714022020243	6.16747036684962	1	4.42458583312254	3.4400492148482	6.20691169135641	6.57878314556627	1.50424763101187	7	1.58453589491264	2.69123405390419	2.38838533511569	3.36777951498204	2.57517205926686	2.37649931085342	2.35407813283595	6.64249968341954	1.27634256772622	5.02388417986232	8.68901459504239	8.78096684435656	-8.47352729603755	2.06633230592248	-1.69103144775411	-10.5962146913415	-3.5430068960212	5.30853362742068	-3.48154894417183	-7.7727536420569	-11.8266243961731	2.74913867033894	-0.290941821855121	-3.72092808849136	-2.95167576302466	5.97226618156792	-2.50488487914365	2.49671148277247	-4.61011537864506	6.19641570977397	-3.69015017947809	8.63266103812323	1.88022008424641	3.34184268148896	6.03436068155922
148	4.04582854628318	2.29807917373708	7	1.48839940417696	3.03595265068482	2.00255880948421	4.67987711302159	1	4.30441505115239	7	4.11803205538007	1.71790499607216	5.36874926032331	1.44115101032892	1	1.70640475059223	1.09893083001758	1	6.10988283210111	1.9495622112991	3.89566172582425	3.68478876510034	4.41205594460572	2.52422553511473	3.97703540950851	-4.85995410789936	-10.8849483157891	6.68355520419746	5.73253033850182	0.976677096958988	-2.25162035026974	7.14855630786596	2.16885963264211	-5.32419533022325	5.92564787699756	3.57508641417845	2.65575213191503	-0.535856763087605	-11.8100932889364	6.4417536495518	-3.51774177114604	-0.0435736363887573	-4.94018870415639	2.72226938995288	-1.29612491899831	7.52095011849669	-3.35032282745226	2.93719298974023	-0.697107701120936
149	3.27897153517778	6.97996660203433	1	3.11110139172228	2.51530122211602	6.84999444261774	6.04875316059916	2.66001440534342	4.91751520912392	6.62255165777816	4.9199849704805	5.42656470936942	2.83512856240502	2.45619024252812	4.72422056478871	4.24307259413166	5.31923419996372	2.53654012108346	2.19832220394034	7	4.5658414325747	1.27516200790581	6.27113547929933	6.09498447979229	8.18954497045629	10.7014930508131	-5.92695873106377	2.69871913996064	2.47717923830693	-13.5086309365521	-7.47171749468701	0.359646818062858	-2.73731133754558	-1.86916723764216	-10.6368489674257	5.32247416793846	3.22748325208311	-2.92244783332066	-0.781129686853793	5.46924417457314	-0.167472763583393	1.0922304672929	-5.99629699798935	5.98902573116008	0.287704674226296	-0.834439969883945	-3.22426236219892	8.48040626065488	11.129051289439
150	6.79769782836942	5.77981701279432	5.97781807484631	6.48828780128811	1	2.41218023662912	5.80905252902802	1.34982701136442	4.7709867302537	2.73725908969325	4.78847957111969	2.78366270348416	5.4775854999642	5.52279361311873	2.53814789450307	1	2.51732570834445	1.02177567565448	1.68661099916519	4.77745164653953	7	7	2.72939702618594	5.61538382005603	8.5760543417087	12.0216357074956	-8.06351858075216	3.48221772126908	-1.92237331522778	-9.72690803751583	-5.64357877775811	1.6849403299808	0.922120829395735	-7.07195474176984	-11.5176523017808	2.41101575210064	-3.60260703119319	-5.54307355998321	-3.80843199723535	6.61670844326098	-4.16872631772181	1.57898980423267	-5.48358216171973	1.35611860459956	6.4542757638993	0.888913068852487	-9.80160051577451	5.13740826197761	3.3267430292471
151	3.26586701911905	4.76682190349463	4.87772089184901	4.55958798429672	7	6.81314148858334	3.88619072623068	1.33238620128315	3.76883817136332	6.22295072761561	6.65114479807289	6.10794856365579	5.47606865759817	1.61899615274831	1.78248892228022	1.71841426505709	1	3.24962483670922	3.50391242827426	3.70382010718676	1.20538031562459	1.07192333507182	2.08458974620593	2.15971787119944	0.355306453132795	-2.19429573274171	2.94072126271311	6.80268861867811	-4.32047818410665	-5.12756937212069	-7.43034759324802	4.12517162503527	1.70320774836117	-6.67198969878959	-11.5395748107786	3.37403130401816	-6.28139681747647	-0.220778228256683	-3.94087418441086	2.23615934879866	1.23754873335167	-7.82872671725511	-0.414153882599639	2.35393886682845	-2.37738286579012	6.30148119537053	-4.18268604231429	4.32636788161418	1.13790121965937
152	7	4.14566251740742	6.33742299567037	5.2216377748472	2.13244391277006	2.56419609701894	6.319316637889	1.60877668453627	4.21303334785617	2.97972550140707	5.84703762609888	2.91873732551255	6.19932890066502	2.19346547229056	5.4097922990003	3.30652590795989	1.57659069364306	1.44205922205306	1.50643568054562	4.34484493311624	6.45644449463406	5.7599505984416	2.98808875145304	5.0526376228182	9.07656135793743	11.129621668557	-7.61318286118198	3.31804880282989	-1.03493450478997	-9.94625093197786	-6.27979834580713	1.63845958437108	0.250384936774832	-7.74035229414636	-11.4573796226831	2.5229742159541	-3.11274575472232	-6.38707498798889	-3.03276079593002	5.75984020968601	-4.53645943370346	2.10139185376108	-5.84645401710042	1.68325615105969	6.8224071830277	0.89840587333309	-9.84554504416106	6.62714137460759	7.6368816774136
153	4.59099829716314	2.26810521224526	7	1.3948979057459	1.7008267628714	5.99944141233671	2.86826978974102	2.51290210278489	4.38678849144678	6.76184953038332	1.93931944714466	5.74891511182075	1	4.53197365814342	1.15152056707429	1.55058372102099	2.91325698560471	1.10816367292147	1.60181316271843	6.72518229997383	3.40514078276037	5.58122363874158	4.32692867325996	1.68576442097721	7.68895553740392	-1.69029003048501	-5.7527424907345	2.15374973916556	4.55479410501261	0.358636814579109	-1.02107837808974	2.04508531186688	3.88093740357736	-5.72334976858185	2.84157762169828	5.90244245612015	1.18610821191882	3.51984300201082	-10.4538503590004	8.13312684558361	-4.16942750477601	-0.401156549069312	-7.04860833924261	0.787288954443328	1.00101600669928	4.58471557936675	0.632526925475841	0.142383020442561	7.14638647909675
154	2.49180540556808	1.95103160553752	4.36692209559359	5.0318478458238	2.31704412126566	4.93134444737131	5.66072033485025	2.22325532498404	5.11005120176113	3.6138012802681	4.11899457240571	1	3.90337738437193	2.53575039230522	4.76899673181138	2.62842828628035	2.29568076245084	3.84187017460478	3.55739145023735	4.71302362066026	6.01962413141528	6.01221564817017	6.35198807112659	-2.31409802162343	7.00227164050142	3.71702279779797	-7.06271492342669	5.10489912387473	3.09828266674114	-7.67092630636411	-2.36247993870476	4.75926502012939	-5.93636228433955	-4.40909182607082	-9.5196333368315	5.30200913165326	-1.22407303004597	3.97298337388445	-5.40378752857756	6.10312388976883	-1.75662533110287	-2.2418928850527	-1.38296366762026	1.55564496834129	1.30275561881548	5.70088591292984	-0.962211437687154	1.22215180054289	11.7683674457764
155	3.10184598598696	5.69317724760565	3.11716583871651	4.00951476950401	2.75793697527105	1.45413841006996	6.51433034680725	4.41827355208525	2.68777581802034	7	7	6.85388140848021	5.69162945314431	5.88966445249406	1.90972596830363	3.17705670177473	1.01617605633306	1.79250096179578	3.05801212222077	5.73981643199916	6.36080123013552	6.11768981054191	1	-0.242630487409886	3.94728186529564	-3.96976660495908	-9.41804593152472	6.37468339816219	6.83028206315652	1.65057849861258	-3.78703189255969	4.9797407932797	1.16019269805034	-3.20102688295366	4.14264982412561	6.37527550607132	3.60568055480284	0.688166428112454	-7.96162530685281	6.42193815303035	-5.5106488340512	-0.0640827595218705	-6.28319004984809	4.80024430882778	-3.73212018809052	2.69020358906376	-0.342055898335161	4.32961503953325	9.00190612640898
156	5.29419284017161	4.52788914487199	4.27203298712049	7	2.52885297214139	6.88133403050768	5.25363969576629	3.48196121095218	2.47398986388465	2.67153638066072	6.12112605099248	5.60620812853514	5.34397332660599	1.58339236880553	1.2029255114971	3.89483221932969	2.16058532047902	4.40122005680954	3.91192562826064	2.15332696930149	6.38087017146589	3.94122494283368	3.03365501488619	4.95211243861089	8.250942407077	9.42207132994564	-9.04223877983907	3.75204371990584	-2.1666903977162	-9.94839350360333	-4.52699764414861	6.3387645155516	-4.25693854300742	-7.04939529976059	-12.1693071395241	3.52402613927555	-0.767182342028214	-5.2794233256604	-2.71453051817937	6.12737902897203	-2.65191220765098	4.68238233050697	-4.58078364544505	6.11396783263914	-0.811075777731566	8.27868176363177	-2.62170568815707	5.0048189274355	6.16312080090891
157	2.19483008967649	2.32929869255598	4.41599842098322	3.07531519930104	2.47229789892764	2.37405737552741	3.52982999645027	1.620241529761	4.94913586154525	3.74928822673644	2.32116336894839	2.26432174575309	4.44527852263063	3.06649891224949	5.18782014499118	3.55795256082252	2.58120586332242	3.20351544430077	1.98536172972787	5.17616301247966	3.2866429932814	6.02810742178371	7	-1.5725231720776	7.49576757993738	4.18915521492562	-6.91172740945326	4.25506432179832	2.95181447763225	-8.66971460527906	-1.64121931661473	5.52983691211988	-6.09066998900133	-3.60178175976198	-9.45319280349299	5.71829185019556	-2.21636743437719	4.74697087442782	-5.81900287972666	6.38200822294925	-1.0894951163387	-1.38971116396514	-1.85012061047575	0.903525040209634	1.86735699238695	5.928522117264	-9.33103775522941	0.506648806485099	11.7690700995299
158	5.45155514685065	4.49931359301743	6.4817158801036	4.93203753698269	1.4346052717908	3.58680188249679	6.42469444112782	1.99319221833011	4.66429472525869	2.93714886122948	5.00277094555576	1.26437575112894	5.73552952357325	1.93960831249958	5.10767643275748	2.9652081839928	2.4493401731193	1.80623759350529	2.24038499633574	4.53195556450435	6.1586960395816	6.87677620384951	3.74889692853979	6.63847843086885	8.77005989656314	11.897954368206	-7.88184588146947	3.03053244007701	-1.62380230602984	-9.1152985311486	-5.19853293068292	1.80165631824146	0.341837557409239	-8.02583360067434	-11.2288807642796	2.82510301384987	-3.2284715208956	-4.77484679301829	-3.16984509442828	6.06195133938569	-4.56594184616188	1.79270444161076	-7.00572773012756	-0.886472504780343	6.7932246059502	1.23006892966969	-9.25431314713385	4.83150713637177	6.87844691471852
159	2.23769131703772	1.97913204017257	4.08584617666441	3.63689479931063	2.24250158998229	1.71156399469146	5.82880591500338	1	4.92397386883782	2.81491992751324	1.8772068452438	3.01004671839484	4.96919290471809	3.71959570299464	3.22715480258956	3.03681992527386	4.85366147061614	1	1.5627914913286	3.78127876047448	5.63668155928694	6.34266393720022	3.38492737114023	0.319665525298292	8.68700303150185	3.26847617375252	-8.8229055857506	2.50922288113411	4.6670013879281	-8.22333417337866	-2.80774115611344	5.79488454502809	-4.65482301461241	-3.89708718421558	-9.31273276338868	2.69393998811674	-2.46729991593951	2.57695865818122	-6.06257203305756	6.0654721178114	-0.866677363049397	-1.80174162818877	-4.73341039424446	2.25203807445147	-3.62774052688575	2.70627221125458	12.8248374772908	5.22672625593943	15.2901368027144
160	5.47121826519951	5.6374305611729	6.53877425274491	5.69855854104227	1.18323798412664	3.19748480172361	5.32260828054873	2.97546959448125	4.92068496715135	2.4013506216862	6.11738689921625	3.93205688171329	3.15367439959839	5.56642603859846	4.87592664108938	1	3.93802066230704	1.06561261962933	2.92166922793128	4.34315540650179	6.96437097509323	5.11910901270984	3.06924324857584	5.35481847291855	8.47806470216026	11.7776587539927	-7.8562479808007	4.23784412456593	-0.934271251242122	-9.80057109428047	-4.97726866600418	1.40290221123812	0.319898963465122	-6.52984986404332	-11.4485126349023	2.51703623397291	-3.15996541000087	-6.27410653872859	-2.66744427112334	6.06156231839457	-3.23999250607361	1.89672415408547	-5.97809705725602	-0.408343167218746	6.93636438870973	0.754664304079275	1.74956078821793	5.18541152566094	3.94572193851353
161	3.22976411039895	6.47208521867943	4.07477580894746	2.84723140688754	3.52154650378524	3.02464552247536	2.91767122005173	3.45694016488303	1.78026115323916	3.67953725714422	4.41691457738443	2.4912910381742	2.35902609163474	2.76252458381899	2.07667525835358	1	1.01089484489313	3.12804609424057	5.56077363591835	4.5714707363142	4.17198463393122	4.70793850375787	4.4713519525562	7.59385036353311	6.7308211511063	7.39337812041194	-5.85428885854752	0.74882094788108	1.263645383009	-11.4223486595133	-9.29568149396209	0.210429666429307	-1.80715671560823	-2.44197506244395	-11.0437295911949	3.51491085593147	0.791871930966823	-5.57361548574571	-0.217398609018298	4.17352441147022	1.4904043603354	0.295921872740119	-6.19197523133094	6.51691002149674	-4.73141060399009	2.64245080873601	5.73503884951441	3.68461774338464	10.022898491339
162	6.74464169479881	1	6.76285412063493	3.08761387627639	2.97667329062405	2.39751688528294	3.85873753943245	1	1.88756464228605	3.10471525400898	6.97583696261048	2.65414380455384	5.38089754516956	1	1.09290837603549	2.52235790512474	1.56847334357723	2.07813941387278	4.90932300176052	7	1	6.36645322752396	5.57870585458387	4.87361267323986	4.43517488236176	8.40313089438281	-7.0373546759212	1.64118480601826	0.0340636402260001	-10.2600356904378	-3.83373760876533	4.58638636233483	-0.270444731026742	-1.4882441656765	-7.04267350212197	8.49175749033987	-2.80312283916764	-1.90553766858754	-5.34479089031676	6.10929722931754	2.18585781436233	4.04145695377452	-1.04761458364305	2.53161665483941	-1.39879449085605	7.41328573203364	-2.65552324508222	7.01432996270299	9.74653615507924
163	2.52999141564552	1	6.00150119858436	1.30815820154496	2.62741411636985	4.72437222485786	3.80724863264496	3.34391100105056	2.25214859514491	3.84442139924721	3.24827157796772	2.54930457512084	4.2113970779348	6.99104306933983	1.27790908978131	1.77873058940575	1.79262619708643	3.92969033811131	3.12237304610014	5.83772096016742	3.87276426959735	5.66857311221973	4.30921441852086	0.287348639199701	0.973948036560492	6.85301742507723	-5.69646950286313	2.99701358060449	-5.51286059465802	-8.76674505834353	-6.01734904164331	0.759849853460018	4.94869084538854	-0.0833543979753708	-9.6551599743628	5.31553949762679	-1.35317854588596	-2.68309012666562	-2.15647645969083	-0.364516949748512	1.57189793858566	3.23239714529	3.2290540007641	5.80070312282578	2.63066465034303	2.98906792385217	-7.69108114299132	4.31544560021062	4.75588793204276
164	2.39236602653742	2.04554370583162	7	2.80855669162892	1	1.82916612111416	2.60415709372926	1.12348682455869	6.20773310523046	6.11318437653219	7	5.9328205068317	4.1773187823951	1.27687134502736	1.38443873473596	3.42630022968479	1	1.86495244908529	5.07507585215942	3.33408427780026	3.74970318665221	5.16682799882891	5.52867236724173	1.16974753558915	8.6914657538931	-0.624819699054913	-6.02590119416337	1.79484911397393	5.14899518671708	3.85082961740109	-2.87504087206879	2.32278649872104	3.70644118197397	-5.56482796977049	2.8273663811448	6.41927186414886	-0.554073168331039	1.59550167641127	-10.1145824064744	7.48161790107916	-4.92465282826943	2.3760187715883	-5.37115520708354	5.13026949073323	-1.37518784475623	13.0928383986385	-1.08692665880603	-1.25043525768756	13.3936250719351
165	6.25595330374265	2.07568277103369	5.69627441090278	3.5651221368657	4.04078992018401	1	4.94992767757659	3.15791831422423	4.05590886586512	3.91875426476821	4.95296014656502	6.29252113749756	2.3677195013208	5.94297305214227	3.5931244211756	1.78332877872996	1	1.03978458449094	1	6.40314851705396	4.29831125646681	6.29990763736084	3.19252621299562	-0.664252321147792	5.41072332718476	-3.57489774303157	-10.6873506406009	5.07545386208741	7.76748950192117	2.9830492630758	-1.7255545050894	5.99416333141947	1.12892683198976	-6.07270513996478	5.42940076954059	4.20222264320545	5.06585211403351	1.20264163016054	-5.58236998952073	5.00307728532463	-6.26468585707175	0.71425726585564	-6.80211511023889	1.47853471465711	11.2684136990666	2.88975743648834	-6.4792404042606	5.81728128304457	9.63038087345768
166	2.2889238675432	6.41340975744087	3.9869623771061	3.76468796326962	2.22349296358849	4.61175553594595	5.52582294572485	5.96709094438131	4.46726935703412	5.82099536235718	5.01587736167796	3.39304101738298	4.35527296249967	2.94953228087374	2.58657797672191	1.59901775294523	2.78562756593305	1.93429831469076	2.18806161501314	1.68517217108352	4.97405283534454	6.86040392389841	3.56121665297719	5.47165118109733	8.83190620735273	7.37952126740446	-5.21329023323471	1.6008536291498	1.18745322060355	-10.7580868591647	-9.28422632510229	-0.362982643746671	-1.7498040868249	-3.48637098136773	-11.6748487154178	4.33739622224277	2.1642203307363	-5.14786646605288	-1.56443688671026	5.35926380179378	0.629539608273665	0.596859314934348	-4.83403757284504	6.26947552030651	0.131753871178963	1.0945584602855	-2.6124211856258	4.72372445230075	5.63824227210286
167	4.7464038786353	1.90908720544397	4.59419262978509	1.62716572242734	3.36107554015788	3.19270116792705	5.94033783269453	2.80874154350569	5.47513479063426	4.1076594092395	6.57590279298132	3.7300284232615	5.13067667032844	3.40266717780967	1.74544241148088	1.62281982536687	1.64428213397345	1	3.22807783906578	1.80399439015686	4.82445078022388	3.96770297970318	4.33712603491149	1.38952813508559	3.25201754338369	-3.68823160736754	-9.4672034366015	7.63443992688757	5.5048066285774	-0.00758081823985979	-1.17139905380249	6.17962634451192	1.16003247156362	-6.16197201073169	5.96449605059029	4.47457287748266	3.46159987730933	-2.9317934237932	-11.7731926493864	7.57365090504959	-4.43247698459101	-0.0783399947441816	-5.22123848149994	-1.43774238775764	0.5146095961991	2.20112807311208	-7.69372415620938	1.45235971178475	11.6388565501353
168	5.06046332045734	4.43176473380808	5.49824896125068	3.1290703888641	4.26145774868705	7	4.99943869737795	3.8709361384681	1.01623231575486	5.31908981450902	2.16377639554208	6.82953126950583	7	2.94904191049248	2.52811885770706	4.14062662843449	1.59917743315259	1.75677709807957	1.63941905712104	4.30741701671792	6.39897278309802	7	4.46483957726578	-0.330595186695932	3.49718419339436	-4.01080156752934	-9.68216310061308	7.61998938396457	4.7026370436523	2.64955963890303	-4.28205941409275	4.47590073242332	-0.0600344331785614	-5.74199524244034	4.07858933346196	5.23310908013858	2.73459647630611	-0.514056561030283	-9.0682075218869	5.30296777579597	-4.37912693358008	-0.242019927872959	-7.3017450865751	1.49150746349999	9.51294166638918	3.03387852336206	-8.13731122808301	6.01351614586789	9.6219337311578
169	6.81207658198836	4.55791794610702	1	5.29115327873112	1	1.2812733938744	2.9670591840806	2.53698822456565	1.48959177844019	3.94337573962604	5.82374316173908	6.61939656368061	1.37791182262156	5.63114018666249	2.52704254457619	1	3.51573239745439	3.04159318881555	3.29757839271551	6.07493256602291	6.07492124245361	1.79202496200332	6.31280481078052	5.7739345848453	6.06768993651826	7.42633838459474	-3.80673852925087	1.34253022824363	-1.77264714825677	-13.7172467813984	-6.57590215556634	0.656323690341416	-1.55718847599677	-3.33563825374297	-10.0282433984828	4.6979703582368	0.356823723060916	-4.52038796193096	-3.24055088216199	5.42247985442609	-0.701564205360887	0.965701054508075	-6.85572827857808	5.46217453032004	7.16779029519792	0.049187919012036	-1.42714563117602	6.53882426720182	1.90465674945535
170	3.31635172195813	4.81778129054392	4.94353541460195	4.46074677399328	3.62582270561904	2.78846171219411	6.12153212997217	2.58909691928431	2.44428168186205	6.47807465533848	6.44181719740747	6.58794135771032	4.93166104502473	5.80036419528748	1.23424885346401	1.60625097575372	1.55836010403493	1	2.65321419724213	6.34725970612802	6.42736561844908	5.76200576236847	2.04747432857114	0.129191609008002	2.82533013270473	-4.78935770610774	-9.72352658958979	7.3057655978336	6.34642800113302	3.44793730346111	-2.95913869565405	6.46924720621973	1.03344868492613	-3.81878071387613	3.67540570398257	6.81230961595228	3.57546906860794	0.782416965852931	-7.60948189750947	5.59935706820487	-6.01869955773319	-0.11959382935259	-7.10670792854465	6.1997998602224	8.45389782459726	3.81167952153425	-1.19096039477216	6.84413345849205	9.31015218022258
171	4.72609937194446	2.88812463252371	5.4519279893737	3.87247364593955	4.54219886928123	6.13552978877848	7	4.80484123165158	2.88246271011256	5.84437846484699	3.24975941838475	2.39593982147483	7	1	2.76452602801033	4.5596067337689	1.42478968029288	3.8386699451515	1.45554754353968	5.87197871360282	3.92530202173855	4.10935160446479	5.39397691043781	-0.0842449119274542	3.79731760127388	-5.54433311191043	-10.7596950749794	6.87735454119215	6.08782270583295	3.24033122478953	-5.03674712803815	5.37171693646548	1.79388575666232	-4.05283938061457	6.28328901396674	4.55363165707554	3.51770370693592	-0.32777665876359	-7.16135956628877	5.49514627512269	-3.94785000321106	0.327084400511461	-6.89232518021304	7.36945636006404	8.91841369906529	6.80515924336373	0.946242714309961	6.54942703658232	4.72013339256041
172	4.03138687207741	4.05558245086758	3.49179519527464	6.92683430793477	3.51381402188114	4.58779379968346	2.93114965818536	1	4.81840608064495	6.8308849214668	4.25648210483721	7	1.99175803383953	4.43783666849776	4.95642078761489	4.43321983902263	4.87173667189057	1	2.50201277739941	3.04489902896157	3.02617195335652	6.20649014234847	2.55821259815611	0.925181647531808	3.29057560711035	7.12979601916872	-5.07049225973614	3.50566857860894	-1.68898265548218	-12.585141112836	-7.68028153690558	5.53443103688999	-1.2159479165808	-3.79798058889655	-6.88363157226975	5.85027236798531	-4.2866756465548	-2.37768529109768	-1.00416473225163	8.01918846012057	-0.752154540362013	3.32667300322091	0.784074914603123	3.5693714221341	-5.78266120287108	7.9640843430046	-7.29808722074096	4.68648778834095	6.41638057600183
173	4.00798460337505	3.00203916643572	4.76135799868772	6.32842221679424	3.73291581456161	2.60727394574243	3.04837402280614	4.17198123547102	5.68845419238619	4.48257064947679	5.31868921980932	2.70276814655888	1.95250788355536	7	1.52737473547428	4.10422516721551	3.19318415015581	3.4130470634756	2.6079290068948	1.70933705485723	4.13760123735909	6.06443564896416	4.92881614815354	2.31058262670906	9.19220105739343	7.35048555066716	-5.62218436815984	4.1462796385666	-4.14154875760459	-10.6996285112949	-7.15308220336905	4.45132858587814	-2.83203478412283	-5.71198799463316	-8.8979151168802	1.45285264744371	-0.246196067830654	-3.07131028517995	-2.86843901042249	6.55496397164999	-2.46263971546439	0.484138346011089	-5.18696724621529	2.31972404995475	0.0636461325759502	9.91919767160027	1.86957015016137	8.19161976269925	8.07993635103319
174	5.15963529140096	2.87843427366681	6.01869224603112	1.60935293010098	1.38976777762359	2.39289829806116	5.81339044226886	3.97282702629298	4.02453387891275	2.21964475172007	5.38650812385295	1	6.32034234807318	2.38404103133277	1	2.03182741673537	1.92836646185941	1	1	4.6261434265618	6.44113408848999	5.50784452397184	4.56357380940385	-1.39181699082996	9.81450482459872	0.723389923294681	-8.05219321389394	3.63912170644232	3.17130241335373	-0.288267399352448	-2.13530893183885	3.64019757725132	3.35284575422465	-5.6253432428453	5.59008708592407	1.56240423314966	1.33873452607301	4.31580093773872	-7.48508620322644	8.54655137115867	-5.64674371469997	1.49403795740758	-7.42050105933828	1.27007506154335	0.662827268870106	5.18845836897483	-2.05640317079632	5.04405315613672	4.36067064306177
175	3.77628581281953	2.23626289710947	3.53820752833989	5.64712147110304	3.53207585640112	1.17023838489225	3.13238026073977	1	5.12057743676337	7	5.14271675896605	6.01924218551799	4.30674271964216	3.88053081920365	2.03002146726166	2.86159238735489	1	2.89185154728359	1.47509599405708	2.0254516603043	1.02662118499534	6.42442797265405	5.82187036007712	1.0019746948123	8.05171460587817	8.28534173298014	-5.71083225185085	3.7765893333957	-2.2713876401655	-9.89552875533691	-7.06233877784102	3.86523864331118	-2.33989154632553	-5.36218943068932	-8.06439260477234	2.3178588839262	-0.000561801398937023	-3.64649849443714	-4.56898890528975	6.60179057771851	-3.24545537107505	0.755121187755939	-4.80960334026521	2.90201227908098	5.51966195248078	4.00891759901135	-0.52054927869254	8.5285342102254	17.8823311820548
176	5.16487791841645	5.09824870096793	3.2989928876447	6.44736255507313	1.96088540158648	4.38855040739108	2.40077270145825	1.87370400196317	4.94800471164491	7	7	7	3.96165380106897	5.13593371543689	5.61340000574303	4.68349739122944	3.21305789548923	1	3.31629685399962	2.68708712869214	2.83482364051772	5.43212806801926	2.70631580849334	1.26382235806441	4.07804461438307	7.55149171045878	-5.80792787605926	4.15973696632854	-0.579961961592855	-11.8792815281066	-7.91866990755275	4.97892588477687	-1.12640869943507	-3.22485931061458	-6.03782829185532	5.88184009454181	-5.60503932499247	-3.19830836515511	-0.818610154260133	8.48435143299202	-1.12081497271387	4.00139434723444	0.671927420011859	6.23708200572371	3.4260147450419	8.64541103812973	-7.98590338105501	5.26320263967061	7.03749515910874
177	5.81093008610269	3.50878385573108	6.71033165941997	1.12061959975126	2.83134464747618	1.46903756059997	3.20275160189868	2.75829824175462	6.95146880772488	4.03257743856752	7	1	4.66711671770707	2.11696940829627	1.3333982334565	2.68752261249212	2.18752712032206	3.45699401048717	2.46425500434632	2.99052373902076	1.2190961822996	7	4.26606063947435	-0.399786392346906	11.1380297958223	1.16189580900703	-8.09789525858677	4.43412451935786	4.51780611814785	-0.171031720249194	-2.49823364523913	3.62264469768181	2.27928050993353	-5.5175120759075	7.54279563865096	3.59468406396399	1.47509982860266	3.56001565560251	-7.09344881985983	9.52487199049107	-5.54630865264453	-0.317209288963993	-7.05668428069666	1.44700811636165	2.22822601972466	4.29473287432817	2.63278994312105	5.62709339805143	9.88000187205576
178	6.1689323431119	1.05851269392388	6.42484260090909	2.42562164923588	2.15837267055006	4.09056135184007	5.38772796452325	1.94749121724611	3.77671733745639	3.73428475287269	7	5.60290586396494	4.2462483181497	1.92712547070363	1.18626436747994	2.36083456618407	2.75011389177604	1	2.74018989365182	2.19654922106146	3.92577842071209	7	1.73803501081063	3.9951063230604	4.95554462240751	7.86925708213918	-6.46918965519814	1.67289665267538	-1.09229698046202	-9.76977268529789	-3.69289277168533	4.67084636309341	0.014009544719003	-2.3233231908601	-7.07991642287024	9.10655498808051	-3.3124056836862	-1.72548347985436	-6.25309534744056	6.55869232163277	2.15809290061478	5.04033062574482	-1.04217139619957	2.5259618986163	-0.84214741762804	7.3532625752824	-5.11711651020967	1.54908116527641	9.56599504598775
179	3.79827338313039	4.87895032988148	2.20690831354891	3.10100416990281	7	5.40826963243214	6.75549564164621	3.49114336177943	2.38532734883532	3.60033025561553	6.84265392650367	3.02318849644282	2.99028220798066	2.67776360842009	1.05200959891311	4.65694141053387	5.20312721010829	4.96991982504866	4.67101211641428	1	7	3.7301432066365	4.12537426201175	2.522484631993	1.84703646790633	-3.07590443488192	6.39178269707946	4.47962466464622	-3.89746275857011	-6.05667824028689	-4.7200929044249	3.27988103581237	-1.70114463297756	-3.18132192951337	-10.5439502888176	6.13396178936042	-3.66867511078818	-0.0409564992991555	-2.42863468424777	-0.240603507640855	0.0974728241041745	-8.67190720768731	1.52730238458416	2.11247403942857	-4.36515469144876	9.68389629455806	-0.780872479348136	5.72457929372578	5.18347362020859
180	4.23281103220651	4.11894048728909	4.78215490558879	3.44999113423484	7	1	4.63405118925528	1.52982695369271	2.4424873501565	6.99880594890503	6.8240167742325	2.85830094286308	6.93023356262201	3.11045905456305	1.30138997650744	1.44032171287394	3.74511881401395	3.34252554219612	4.46952779527283	2.9418341329089	2.39662610853317	1.49133371582737	4.34250310301467	4.07302023185145	0.209094352758331	-3.3000075160206	4.22426898052362	6.29903042364362	-2.10635205294778	-6.08097024526513	-7.75708877320094	5.2139495798283	1.18557571668538	-6.98984586638868	-11.7330849036269	2.44578818996297	-4.65889551625492	0.392771276468317	-4.97245197530562	2.13565637871419	1.05646382038261	-7.77610890301278	-1.58377788865325	2.2876439405755	-1.8354552737746	6.84856452217677	4.87252657966122	2.42312386356141	4.45102465660851
181	5.24253279663642	4.71889037001627	4.68326550206342	7	1	6.06284302740471	5.87088843515381	1	5.14789338622941	3.44542388592832	6.51618941544556	6.07217698280679	5.04085957443354	2.63847602269551	6.30248421750981	4.06160951317463	1.24919835392309	2.76169415103039	2.54446964090752	2.08642901466594	5.39874555634176	5.8072300011499	1	4.43033720206106	9.67070095274726	9.31999912739898	-9.24284969047266	2.40745822713361	-1.69501779261485	-10.1271911826481	-4.31054599263123	4.88947373118799	-3.65810045144423	-8.62416516756606	-11.6782025635129	3.08438189892032	0.0876514727370239	-3.50556954393953	-4.07509729917554	4.63968318553263	-2.68735872797906	3.7600922186312	-5.27580646187996	5.1569038378627	-3.64520961884393	11.7337587539296	-2.09098852072728	3.90904995808898	6.04921025849102
182	2.26223349611215	4.71559034052756	6.39659486777248	2.73881720042378	1.55591152377792	1.01851649589418	7	4.65884742063472	1	6.54703905767487	2.81673818849206	3.67382564818839	6.25315779852682	3.86270057987753	2.30271376180461	1.89893506691342	1	2.78873635369657	1.46819480432793	6.12253536641025	1.67305949246579	4.30311576575123	5.33319584418319	0.469269108275117	8.36538683900698	0.270237045319478	-7.9195283543577	2.567237841214	5.60695723626009	0.972964509556991	-4.90706588639993	2.75534726062899	5.51883878649018	-6.68541874993917	4.6490046204754	2.57659607766647	0.586254796759789	2.49840435970611	-7.65327884902943	8.30757282671963	-4.63575192472523	1.89582275945169	-6.48495197467173	4.52001148285577	7.12657661284801	0.251807799115113	1.67887801823474	4.8466282502342	9.90916025634322
183	3.44866465116277	5.10317190471871	3.30596872408303	2.49269980083401	1	4.08829394817116	2.50530623304928	1.2342208749673	5.33163156959569	7	6.30237919938871	2.79580955634761	3.96097266311775	5.09756006038969	1	1.9516900268009	2.40049505977795	1	1	2.38478031670364	2.29272484409424	1.43371052224474	1	5.25552647021653	4.27379504194771	7.99505737301011	-6.2750586545707	0.281354813039897	2.66842308675712	-9.04814284060163	-8.03932538103638	0.619765455411355	-0.185555336891807	-3.63734679694663	-11.0620994714663	3.40312963391522	0.799801739535721	-4.54770504561819	-3.91746071062016	6.90538852683414	-2.12180620553672	1.12348519868853	-4.96920415150785	2.20742150176163	7.61685539985143	1.93990137747239	1.73266726024511	8.60890312775961	8.15527409020237
184	6.9078473322546	1.79136337173287	6.01491202256588	3.36466848557218	1.93233828936165	3.5267346059082	4.36384498387863	2.42632950682442	3.46026296697686	7	6.41629944392032	7	4.34238736419933	2.23392188197781	1.51358012938635	4.56602959524936	2.5934408037216	1.2650381420479	5.93507200118209	3.33974319955016	6.57759126134976	6.8384809912648	6.79445991892491	4.03996564375647	4.44820405104031	7.25504020293347	-5.64830196381604	2.02879759165077	-1.2675779303379	-10.287130169789	-3.61637290434236	3.26074606949439	0.754858748516891	-2.39784424761866	-6.3234283330569	8.01381353014691	-2.08116810959244	-2.39326451207315	-5.40126417387054	5.18949990551625	2.45793294042185	3.63434399359162	-0.27414019734261	3.44951475240099	2.06306013420643	0.592494504466702	-1.26947279799024	0.837444509126408	8.48324138554111
185	5.39534769000355	3.89322396049621	4.04630386332584	3.69817374358848	2.17770019599882	1.80374182387509	1	1	6.08178035136075	2.16953303850969	1.73248761218554	1	3.31311047603882	2.36507066305066	1.54018421733299	3.6869981088324	3.61275438286357	4.02388862559154	4.85690681387083	6.14187345631463	6.4698517716158	1.90533251346448	2.65932698422919	-1.03827012287634	4.22323090061153	-4.63687672254809	-8.74679589316805	7.21690643059759	5.43660110231973	2.36726575256581	-3.99084735192602	6.31494621061683	0.778010643880112	-5.64317221140644	5.12952906839299	4.34995040192412	5.60840931223074	-0.472089429582371	-6.87408779221722	4.89240012585273	-7.37917673076055	-0.296113466496769	-9.20376186169455	2.62412247634464	-3.61968259221532	4.69241592066288	5.66664514528258	1.37839902466051	7.48170647388567
186	5.89326520587707	6.58460581539966	5.77618834991796	5.7825984241085	1.52450127274536	2.43333434314675	6.60524710108069	1	5.8565197269846	3.73631390795109	4.07796663386899	7	1.49185336587166	1.50435521325398	1.23272119846106	6.9240320376122	3.56465019611096	3.19714706542244	2.37614714946824	3.57536139308241	1	5.83716117194413	3.53004707181588	5.48881179196909	10.6750074030003	11.561098835098	-6.64325089377409	3.79326750102308	-1.5582392970334	-11.783255811602	-6.09078802092656	0.743858545312833	-0.396478164547772	-7.8092038469426	-9.9318822270244	2.27586817927529	-1.7376385664429	-6.70505712357514	-2.70381746674767	4.77578241224683	-4.99598039638241	4.80943158615295	-5.63675318994901	0.749590391577445	-2.26515843861216	6.28275673849858	-1.08249010893334	4.02191537961069	12.1291360592361
187	2.06312936464461	5.94123466632827	4.7680437423612	3.46617474865862	2.09185669995762	2.36581182864332	6.12449519051907	1.41311332957311	1	4.63227589538764	6.72104875318148	3.97721364551446	7	2.26406428494279	1.49476474402646	4.40796078419935	2.37434476582587	3.32292028481583	5.11958745386922	4.49976563428469	3.24963948597718	1	5.31109666991114	4.90819169644626	9.36055570051554	8.04895280493647	-7.0905765669152	1.32090140578648	0.269694258893713	-10.7467104082303	-9.75763924094307	0.019067956936883	0.746516051721589	-4.92573272123246	-8.56086492894237	4.62168298952465	1.68571331527848	-5.18427275664625	0.854725411751065	4.2000459633077	0.0708565767348541	0.803455557927293	-6.19466221168372	7.38042981427325	-2.78556454399813	4.53699832807382	-3.70714325866106	6.35387219644008	5.62287485890823
188	5.61923639616209	2.52435020145213	2.41136034041886	6.53412251545357	2.02363834017343	2.34045334656835	3.89321405539381	1.48709090000737	5.58491457983811	6.66187983197959	1.33949270742018	2.71411385495968	2.14559464033585	5.68039739137873	6.90929207515397	1.11229251668414	3.68885423582184	1	3.54209796620233	3.63638019838581	1.3986042760143	2.89602896100159	5.1335642920194	6.31981688576158	6.90976266973301	9.67861102420147	-2.78095287841591	-0.292981788799456	-0.81505007659406	-12.4446290109316	-6.83799768428822	2.76800294132731	-4.64705918193303	-1.39744603945674	-6.22847205630836	5.60514284676617	0.52818941853264	-5.67460639018616	-1.82707173223684	5.43265474971977	-1.87458776081768	-0.118659658291808	-5.85267377736701	8.3062099811526	-5.27054254895325	6.11294429317757	1.81094375694743	10.5180746671831	8.41660214529178
[truncated: 74 more columns]
