# Supplementary material for: How Are Mate Preferences Linked with Actual Mate Selection? Tests of Mate Preference Integration Algorithms Using Computer Simulations and Actual Mating Couples
Source: PLoS One. 2016 Jun 8;11(6):e0156078. doi: 10.1371/journal.pone.0156078 (PMC4898694; doi:10.1371/journal.pone.0156078)
Supplement: S3 Data — Long-term couple and agent-based model data analyzed in Study 4. (ZIP) [file pone.0156078.s003.zip › S11/Euclidean Model Data/Euclidean Couple Population 11192015 0055.csv]

	trait1	trait2	trait3	trait4	trait5	trait6	trait7	trait8	trait9	trait10	trait11	trait12	trait13	trait14	trait15	trait16	trait17	trait18	trait19	trait20	trait21	trait22	trait23	preference1	preference2	preference3	preference4	preference5	preference6	preference7	preference8	preference9	preference10	preference11	preference12	preference13	preference14	preference15	preference16	preference17	preference18	preference19	preference20	preference21	preference22	preference23	preference24	preference25	preference26
1	3.85277235122299	6.65529303899907	1.7739345066099	3.71583158835642	7	2.20809806400222	2.73942886773267	2.11160392938369	1	4.9505847232208	2.60063346061383	7	6.88576436712658	4.20520040405432	6.12806934945463	1	1.9414582889375	7	7	5.19531893191117	4.57770449959193	4.21577438412114	5.86301221684585	4.9830771460737	-2.59761966446628	-3.61338308058797	11.8343388177577	5.41777161289876	-1.55484985495477	4.45674531531126	-1.01816315268277	0.990994865999944	-10.5373540321579	-7.50824013231471	-3.16576562910006	-0.841228116992289	-3.86397992851166	0.022002347853706	-17.3451036010232	3.67358237792107	3.92852855086121	6.21389363874242	2.80319736148765	-0.454887781266585	4.3389572372889	-2.42356269409378	-6.69186291240945	2.23768082921344	-3.28462556754182
2	6.5328615171016	5.85263673778276	1.55087158254445	2.15649462682779	1.23201359715686	2.740254872745	3.85696071396278	4.59147691363061	1.05684555718593	6.57873256684248	1.84471986533664	3.24193126962088	3.0314664089389	1.91230531215308	5.96376209758082	3.25630176398122	3.74979212065233	7	6.04621876967524	4.6549638932705	3.84049518688988	4.8049228868567	4.86139921131859	2.74941583355506	-3.56709295511214	-4.86415959840943	13.0458414219338	8.23990393038725	-7.64057696705617	3.5048079189999	3.64641055220607	0.455213648266858	-6.9332362931904	-5.19340617320166	-5.80750690739188	1.93308634512271	-5.05043113850985	1.60076744506812	-15.6307418371962	2.96769422073713	4.38838551770624	7.871803882728	5.36249007361831	5.72532365139819	5.54420868682981	-1.50840101182719	-7.02896173140125	4.75686541064527	3.58774035716136
3	7	3.67349473581165	1.17985747955546	4.72856454005099	6.68803939807764	3.18522436834451	2.93447577176178	4.38798523200409	1.56779381363363	7	6.4733722120176	3.92769428464836	2.28653723538929	4.2029707850028	3.51128715454756	5.93365843273827	2.18193883409012	7	5.85731713325917	4.2683931112345	6.07829179236566	3.9970428396334	5.76333346096218	7.91608371794512	-3.25445479244311	-2.98067046557059	11.6194615999825	2.37525490403628	-5.6531838110732	1.18918189778441	2.47011259324062	1.97603993486797	-12.9204235207046	-7.90468896249968	-1.38865923340257	-0.206868920486645	-5.16736069070205	-9.79946413305031	-14.8297884633112	4.20568648815464	6.107809906373	-0.671114085928544	12.1255637384411	1.58935834128384	-1.02956728345672	1.60332425899967	-3.96975462255426	2.6421930371167	1.55900978292821
4	4.09069547984555	7	1.566186964485	3.40302312371364	6.72935454278391	2.25557539071194	2.7529663598731	1	1.20817748031687	5.8348120493398	2.50033387481026	5.96355236575248	7	2.68910859933306	6.59241263664451	1.76492853583276	2.07625319959167	6.16699907074889	6.45601192717385	5.44490839675067	6.4802670562377	3.40485543298945	4.25206970802551	5.40878319515013	-2.05760832537989	-3.2394947539553	11.3344093985495	5.60047426964175	-3.43744973437127	5.03174549331101	-1.64903387139116	2.14758196857194	-9.90167386405208	-8.80094679745688	-3.0431935754421	-0.960635632457674	-4.32881684841605	0.3840743958521	-17.8281675130403	2.23082307719741	4.19478175901097	6.85980997090674	3.72540152922518	-0.577438110370791	3.80279078219079	-3.06780431588371	-6.213915717321	3.32526507694272	-3.76356043045732
5	3.92020152510646	5.40439871521105	3.84293220880768	5.20766541904852	5.00209483092096	1.85208575287732	1.54582072805655	5.51927501006095	2.17942476379285	3.42473890182123	3.40435691952398	2.70492515370462	3.70529167116069	1.79593573881778	4.49899038012427	6.47617851179421	5.56293318851139	2.2038666910954	2.93126808823671	3.61270930560942	1.29248492867008	3.50778486813134	1.8012673492355	4.22083353825221	-1.97784716704888	-6.50961516754811	8.59270292511406	4.08386038688094	-2.2413644934317	7.66528789283622	-1.06720696362533	1.92059500655023	-8.44614897944738	-8.79522825176806	-6.23047391931711	-0.925629542153953	-2.74568573818824	0.435842587560456	-19.5566910172902	3.04709324611175	6.04667108852392	3.011920430738	5.39004403440812	2.74619224918655	7.54609392307062	0.912989084068201	-4.69547294400999	5.39570240916499	-2.71424938746876
6	6.59760400662389	5.234406824269	1	6.29776329984197	7	3.29372448914105	5.59587436306622	6.76898631727827	1.55730040987785	6.75931087241574	2.36978812131959	1	1.87771078091418	1.30977752850911	2.10491543525671	1	4.75794006524907	3.13453682011157	1.56844139999141	6.05406462901584	4.74029174317125	3.20569628161567	3.5510940902763	4.73164383565709	4.25721923331313	-2.04753234025752	3.79996981772675	5.25802248251659	-11.2208087201018	7.2725187336806	2.07843044160057	3.73397818353718	-5.04184658294844	-7.09849732109235	-5.10947524706761	0.94499249514135	-7.31139070571302	-4.77505017824675	-15.8020986089651	2.25296019618827	8.18011835963271	-1.05663365947568	9.9403410878894	2.95962522964183	-2.30211247210524	-3.80593676125734	1.01976646890783	3.91535012742327	3.81504658653102
7	4.15047284021451	3.22968588470611	4.73756527738953	4.87640206972323	5.89399138242122	1.87503848517059	6.15386436712192	3.50729565479221	3.82729535763893	2.60429015189005	4.53292396789496	1.43592090729201	2.14991404330043	3.09172826947386	6.61499773575167	1.96413254494407	1.78085537498444	3.54231929222483	5.9405446261135	1	1.63040031478347	2.06702633026784	5.17163050667638	9.15256665820073	7.78003067006881	-3.48038183586083	7.18609589601933	5.17041034856312	-9.31076889000163	5.35360691022584	-5.22331410138244	5.95497683440811	-10.5112572853157	-11.8921936330943	-3.1637670515946	4.4820212113176	-5.40393093876819	-0.348775096995017	-15.0821038151682	4.33589260613912	9.4528952922342	1.59708318281173	9.90544555267225	3.36710074174306	6.05492340755637	-2.54627159460916	0.15045479011353	5.87782426957136	0.0860077721915301
8	7	1.57550629717789	6.68485606618757	3.84625122606299	1.63962469075755	1	5.00612343223765	3.8167598643812	3.76687816877421	3.24273220976815	5.72362380200015	1.4052490512397	5.37461784202774	1.42296369446084	2.65748995175105	1	2.81292859948534	5.58250590625302	4.00615041886192	4.46926005506575	3.43916754393905	3.88449133100292	6.15205085999873	0.103477280338072	-11.6728507004178	-8.75889994293131	11.6366837793353	4.15849363720159	-5.13634884145295	-1.57500167048969	-7.75499239718682	2.5861878964856	9.19629997018085	-14.3580170097417	-1.43402966363212	0.99934787340786	-2.5365372085103	4.2925012418134	-5.64243136897543	0.205905853259933	1.38521771079899	8.92426195269683	3.45589938646659	3.5149105054165	-4.91410121815889	-8.77332811202466	0.502976011821763	3.22527898553198	4.60908435730685
9	6.8917615454631	1.39344763802899	6.13537619219636	2.53189122380405	4.64397083930516	3.47100494144719	2.77585941423281	7	2.93708616556323	3.80326670075703	7	2.4096529299388	1	4.38964438687749	4.3807508684447	1.28636844365163	3.85850426643174	4.47461700437815	4.35014575794106	5.27205440023823	3.10141993511439	2.73002300118965	3.2029809724944	2.49983339392971	-4.56989313500174	-6.82637078939445	12.381287972681	5.36096540781769	-6.19731144584946	-4.25315763039885	-10.8798809523241	5.13091044645927	10.2662954311947	-10.7005417170379	4.23561542332891	-3.03871087610554	-1.11657630020626	4.5559418173131	-11.232750929639	4.12182667224964	3.2791632867408	8.17586217159014	7.88135158679019	3.05552862503144	5.30650307498988	-3.58997684614213	-6.20374617955122	5.89927895404318	1.29150995849652
10	7	4.42271898002686	2.10453019233101	6.16061774707561	6.61089664791778	3.93474039718452	7	3.08193091205155	3.41594075187315	1.03685436613751	3.00769066756928	2.41583614614627	2.01116879564043	3.99592308371179	6.06392872521599	1.77411678159413	2.43581310865463	2.42203570520407	2.00950304848652	3.79863524960476	3.8358504347998	2.5928588522834	1	5.00974332518473	5.90560912098984	-3.26563801070371	6.43041527397121	6.89766670689964	-15.2201285123936	8.26178171040656	3.2100652685164	6.77535143781974	-5.34383171555752	-5.9833667975812	-0.981361145092623	-0.379949196234235	-8.94922051967047	-7.77084326229423	-14.1706666450878	5.41019269200495	9.9465700705117	0.530235940544517	6.4383947184225	5.41122870885014	3.04549950648634	-3.13287229644572	-1.86320135076535	6.77595582130628	-1.16887228396932
11	6.61083699384133	3.84205441848274	5.71453887589563	4.08431277170002	2.27087921068226	1.40612910293194	2.13405556662676	6.84352129558158	3.50201801397217	6.52460891121631	5.59576720619925	6.47468537635038	2.50956499332737	3.29664566367618	3.5631472626082	6.29593176893983	1	6.25551938269868	5.80976135754422	3.68921300044023	6.25861704686206	1.69331018418821	3.20498957940666	-0.136428780228653	-12.6115311025361	-9.37031821229801	10.4232492765778	4.46836998165248	-3.50003902828703	-1.57950683011044	-6.37117536431407	0.659057862682328	10.2400066144633	-12.3397123726343	-0.580459451916019	-2.19916541682661	-1.78121321211506	4.0133461166798	-9.66342041575404	0.571632542885241	2.22124107039444	9.26631011952069	5.7610105891577	3.38455059147135	-5.12002821635284	-3.10146035726598	-0.481438413958245	6.94697948116471	-6.75557134617426
12	5.51085173575552	6.74158901820901	1.86967844829985	2.49393924167984	7	2.56453977003295	2.51381902646774	4.51727627122014	3.28676882628975	1.50028221773739	2.42009771757523	3.61422896735386	4.35126463357883	5.0770438429959	4.20667003668814	1	1	4.79910533526114	6.6731570290007	3.70216639141205	7	1.8509769679195	2.59562097332214	3.5488175381785	-1.95012368364426	-4.3929659838995	9.97028250007497	5.20416900860327	-6.55101815480721	5.34251189495802	-0.825585116554382	2.83913436991498	-11.5946406614566	-12.0658394580424	-8.78018468851703	0.820406862869948	-3.21496532819839	1.40916153170473	-19.3727869423617	-0.441358572813141	1.62493387360019	3.0804677131582	6.22394999187518	1.05551958334496	9.76693354341695	-2.16368817491203	-1.83307314193619	2.81590193498691	-15.1636699209314
13	4.73281567047723	7	2.88379528462601	2.96156118928946	3.14329438386147	2.83057706841563	3.32478724760486	5.13358981167465	1.11102117652472	6.10656333075922	5.95566168788543	1.51075181344679	2.10549815262159	1.95737114318197	3.23622920882987	2.398240576262	1	5.78156447561709	7	5.07606727957388	4.95218118473343	1	6.20121714282042	1.88459903619668	-2.06188611741937	-4.23475704441632	11.2588694615602	6.21739436144819	-9.56290315948001	3.01573532961322	-1.34259188913801	1.68900746661722	-7.14986465368166	-7.05634081495446	-5.26567738910268	1.23352225883342	-6.53316499242918	-2.14625049564806	-16.050764557283	2.28872876113922	3.34796483769578	11.0626156764165	8.44414583794943	0.656386172144077	3.59828384811339	0.569717845777183	-7.10477700537429	2.36985831352693	-15.7728258258036
14	4.26559718298257	5.55291273880398	1	3.54369332450615	4.21993498403836	1	5.10935185520554	4.27221847941113	2.64121168157019	7	7	3.20139057805975	3.12089444101469	1.33360970817942	1	2.68215262083287	4.85341629832394	3.43933217726053	3.92593876000672	4.77980973524096	5.99501213950731	4.58783022984869	4.75340128400009	3.41869408385417	1.47947247485592	-2.00517879609535	5.16300916610223	6.81207978514076	-4.7118421951968	4.62039750452566	-2.91237242929716	0.578358166406323	-9.62042818661057	-8.81024094110954	-5.73882961143553	0.0722143526404827	-4.71380327254227	1.16219146034035	-21.0339414063107	4.07080083782454	5.33726435872001	4.66993961994903	3.01896397027112	3.24056190910936	6.96516312787632	-2.74835960216894	-5.86832926874463	2.54589651072148	-3.44298989057844
15	5.80363016306866	4.54450393930332	2.6005734864945	7	3.30704591610506	3.11228875364487	5.67646951074714	2.57887927555027	1.2667761813109	2.3034229253517	6.76153929834236	2.93636844291568	3.62983092454536	4.24509573539553	6.93159255160443	3.39686477985573	1.69959632757616	3.80237340444626	6.29239916403794	4.1023544495491	4.81845532884702	3.99547740337685	3.2644129372004	5.19746589674885	3.89738957230888	-3.1125492985615	1.16258402462675	6.00789781055467	-9.86146818335108	6.51961668119465	0.274457108206467	5.46072919568708	-5.63677837015155	-8.14082235967799	-1.74573619266651	0.39120281829898	-9.55087509427947	-4.54125284318432	-15.5290662151275	4.18616934647576	4.97565560015768	-1.00895170972975	4.20472202034502	0.462012179929524	-9.91562200181241	-6.64054499661909	1.76143201933755	5.83594767339918	0.607370956523971
16	2.10953660960686	5.38833199931317	3.07480492668376	4.68296167648343	5.50860401905815	3.74166664895265	2.05117932272665	6.72377259619689	2.55136624700156	3.98201243916353	3.01288484369579	3.85106883605381	3.61934680538385	2.4813404985332	7	2.96738655443701	4.18195958219356	4.49369842337037	7	5.56829569816992	5.38009947179824	6.24580391265781	7	3.35786185356595	4.04635755362995	-5.79004172025747	2.93598899144323	9.97119741426155	-10.359429697109	7.95765567420479	-1.09591245492185	5.77946492629512	-5.15825389353034	-7.70349580256034	-3.71067479317545	0.00482731124723185	-9.02191364817034	-4.19603133847357	-17.1816030773581	3.08007782726626	6.02790783339072	0.644732227268899	8.53067455891687	1.16191657640575	3.66806188060062	-2.67093325562054	-8.82123296990248	5.56518957326062	-3.91253170460506
17	5.5396566653743	6.73966335505768	2.1935356799014	3.78396078084698	3.92974226736861	2.83419750898616	1.55108451785512	4.64866192081046	1	5.20964736361132	2.85673341093212	1	2.54697479384512	3.93248794732979	1.17922143576613	2.50960390886565	1	4.58812072208317	6.86620366649344	3.62803237610619	5.43022297069744	6.3426000970532	6.56116314853279	1.89073414268771	-1.68981517869186	-3.79584816869331	12.071875909059	6.87366764790186	-9.30382544055204	2.18041137732104	-0.716675047588406	2.53593807855563	-7.42548109694514	-7.37279459146834	-4.89680933848726	0.434449993216051	-6.03289523505064	-1.61186048706338	-17.0766011223009	2.29046547151122	4.00954324714276	11.3769567157805	8.85692581346314	1.63293283421046	9.25349172102519	0.383328027477751	-6.0846870378847	0.621470076202384	-15.7361200387327
18	6.23168150644006	5.81736928742974	1.40050705926333	6.44033548788406	6.6384855560058	3.68496138189894	1.91482087498483	6.36302225734364	1	1.43100355298698	6.10740277106832	1.31286249172784	2.99104243406991	2.05177900027235	2.75041909027271	6.46391605682131	3.9750246560525	3.14776964652968	4.46013062673999	5.94896015198483	3.87946413976678	5.69900330966524	2.89222467669734	4.85007958226145	3.5463419142233	-2.01621711019996	3.60367042880234	5.75934217716286	-10.7399661825589	7.41543786057319	2.66753499653722	3.67842000241531	-5.47742640396825	-8.14725971758394	-4.21246394397852	1.66193575556023	-7.27728708904951	-4.09841562635823	-17.0140090469273	2.44999970752913	8.6352708649673	-1.12574594303028	7.6565547965634	2.56947421777839	3.69343114486643	-4.17976348619668	-2.24273567193843	1.29686922624421	2.22438936260571
19	3.52374706051706	4.79516940943096	3.05491998124379	2.00440779818933	2.0853056738094	1.99149701914487	1	2.54419704716001	1	5.05792840799651	4.73649851461162	4.86976813355183	6.64742415045163	2.71186382507824	6.61863652712183	1.39175327896973	2.18348114878325	2.57956945649993	2.85891576548531	3.70253498195993	4.59842776515469	5.14102897689944	5.31503747768015	5.9931234420656	-0.383163027249124	-10.0318730997592	11.6653386970167	5.00768552679992	-11.4485963286706	0.710193425148184	-0.248502000183391	3.52009442580052	-6.71591998258172	-9.56443076190846	-5.98269778597717	1.74440115437701	-9.21162160081955	0.100285376822254	-19.68291409858	1.88055745648186	4.02983160434422	7.7738098358554	6.79192277286871	2.96234385022754	-12.5626628544851	-2.31000315049577	0.445896346455068	4.32354541777115	6.23693667857005
20	4.54716805937879	3.26123295641431	2.59815200846462	3.55936371858773	6.03171549071776	1.21254023364358	3.86423947060915	6.38498940298477	4.71454435561669	4.63320541266314	4.11145960442156	1.80723899829701	2.20753974775147	5.2928519577206	6.30314544049664	3.68412387616363	1.78892029266188	6.60086982607909	6.21877369242052	1	5.43170342637539	1.64126382369464	3.10070770691299	7.69954892674516	7.78113986519763	-2.44960022432177	6.7025869149648	2.64031675070243	-9.59208471320418	4.20064939128897	-5.31617109875279	4.26626447239872	-9.38923535191604	-11.9413485022238	-5.11354154971819	2.40693884335232	-3.98488903932382	-1.18345724552271	-15.7178725134314	3.14650788925788	9.47702370901214	2.05474947761381	9.616862820603	2.97916176975036	7.27940549111215	-5.47053729327159	-2.81369540224189	9.08618423167146	-4.54383144725109
21	6.35616231157405	6.26746783525517	2.86966746139656	7	7	1.31786241806343	4.60844912128043	3.07614190055513	1.07223718063865	5.78833979868311	5.95328392628488	2.96351983110923	3.09004856493703	1.69539746012499	4.64322079857916	7	1.55295986537676	2.5095461497377	6.54943220127302	3.61069919380377	4.87936539392381	4.58235499272956	5.14030470183565	11.325377370998	-3.45453563924936	-4.26956824531306	12.0434977397167	1.83257689594332	-5.12032520820978	3.01746314749602	4.39606700509276	1.50832861258285	-14.7398493226267	-8.59110313096519	-2.01864423704951	0.42632303966959	-7.38045225669506	-8.96639237757165	-15.856077121047	5.42389591754489	6.37579970759764	-0.823282169327055	13.1779847157161	2.9178978284443	3.89232751102133	-3.76444939010874	-3.09301841451295	3.58957188498891	-2.01278902001731
22	5.27243028760513	7	2.79950858394363	3.31557473560287	3.108092238897	1.83378072041026	2.06059384545	4.48538985638669	2.04165914880775	1.80382695934084	3.19207752109705	1	2.11225758952335	3.8316728472186	1.08344107089182	3.07552526764844	1.27764152645488	6.90839687263076	6.13109210139053	2.65809414532908	6.15571304704752	1.3932692928374	6.72337838645012	1.39571095896137	-1.83230727471911	-4.90755787081667	11.1609402412908	5.98417495196748	-9.1930757238768	2.73099682984071	0.677076317603399	2.83625395837181	-7.68327607525845	-8.38120870451534	-5.19236787439058	0.0083810339715632	-6.90016423689467	-2.5699359271151	-17.8380005771077	2.14996943154238	3.898250723621	10.6083426077806	8.6892892036492	0.816304728300215	10.2362135310869	-0.205868422174892	-7.76339199520211	2.06982911664288	-0.328618938927175
23	3.58672725463681	5.22126995914641	2.53494770015978	2.30272873090725	2.34167355697425	5.36243170439224	1.38879481006542	2.41802934374743	1.29016417249435	4.60613256717681	4.85803571500716	2.97793808529094	1.84137119184568	3.16336218270991	6.82828723638963	1	3.66285896431855	1.48184742797616	2.04542083743958	4.18370019725921	5.39572680968799	4.55089674589345	1	4.66468959907794	-1.41087759915344	-8.86829228766949	10.8337817223829	3.42414162005727	-11.9448950002232	1.20294600992952	-0.463655846802202	2.53516950652558	-6.94727258714724	-9.55400385662921	-5.93599638063093	1.4396634547447	-8.76051789806713	0.0470225618837899	-19.6205370068538	1.79417155384667	4.13358732472225	8.42396563347349	7.44324241196573	4.44575136566928	-12.7518730181886	-1.70575000007657	-1.58007019282735	2.68976737596793	7.70990980748921
24	7	2.50505745412344	5.07169151748722	1.41461186247485	6.21123256343175	1.50723520641072	4.11193936126162	5.88224788226884	2.19740665400173	4.52316015084482	6.7849539372913	2.62822116247872	1	5.09317060744771	5.0470919438905	1.00288762216705	3.71074387630386	4.24713573165628	5.12428209974259	5.9886123486387	2.50321490042018	1.00151048294162	5.33172605280628	2.10728977282453	-4.65809345101204	-9.05306426544451	12.3850263843592	4.42277322032602	-6.78807491882781	-3.96893535481947	-11.1763986668441	4.65785464597537	10.5486199154463	-11.4176622196734	3.4939047764546	-1.7583715414776	-0.184405296211341	4.66761403416397	-10.3989305223186	3.74438165349539	3.62093057765067	7.47835055238953	7.08674098782307	2.4673009286163	6.46870907887397	1.99390711482634	-1.0858849791816	5.4692393150598	-4.62321037234977
25	6.73755519645545	4.71862318618755	4.13721721549972	1.51574934094721	2.29012442268071	6.4131832246325	2.59716580195403	1	2.42196135089872	5.6503005620717	5.20223726211352	5.37035877487896	7	3.87005108407327	5.35777007799105	2.1663858494414	1.53466594236585	4.98452661304595	5.96036574223696	3.3967460584099	5.57740466714923	1.79995019675592	5.04555327415159	3.3457050174472	-4.228198821728	-6.68780192777254	14.163657735641	5.12608006640242	-10.2521864745001	3.59468870127464	3.5109478478405	2.49654111746608	-5.7753004753793	-5.64221682633859	-3.64635396059878	-0.0185696119436596	-6.41261642524024	1.11188011491908	-15.424382619869	3.32540780916126	5.71183071068972	8.63726382987945	6.3353641163577	5.23412329999101	-3.97731839188774	-4.9871503384463	2.33858491954537	3.28454867269365	-3.28533373880787
26	1.98922305780506	7	2.35389632940285	4.02291808763305	4.60426177759182	1.10575036469179	2.36964464507126	2.91113939777186	3.0898076773173	6.2024662433928	3.61736122264004	6.6430135190541	4.57861094064649	3.39292509802255	1.59059768671422	5.39926076048825	1.87861829716627	3.8552804477382	6.40440737360719	4.5524943510558	5.35653834157302	4.42766501398292	6.53977323348244	-0.655523426759531	-6.19544967914733	0.201465999894316	7.0411805886509	4.68940698469801	-6.71545888909648	4.13631625720873	-2.88403257624533	4.71271221541917	-15.4897843624537	-4.32024156703835	-6.8431139658563	0.179172475973253	-4.17775382242111	-2.20562731694276	-17.4754351085514	1.78999561160718	4.7152465772046	8.25446962254584	6.66323735362077	3.58115193462601	-4.18977916248496	-3.60055391180037	-7.32785353759338	3.20843524054328	-3.60748508017274
27	5.73678124956745	5.34658291135729	3.19311302175825	7	6.67898690126729	2.31152576149299	6.57918844842377	3.71339968232869	3.73586622394856	2.43468197599862	4.04855573622281	2.83575419182358	1.23546724904558	3.7604418764442	6.59525114871699	1	3.40911752579174	1.95168264270219	1.51587525126723	4.17387064634954	3.04056193128994	3.74480390476646	1.58066280160232	3.25172590607757	6.54856435316832	-5.3338443014211	8.31048600251873	5.92315547392571	-13.8589334012519	8.12116730143519	2.99612527933933	5.82460545731857	-6.17876414117663	-6.97324996681381	-0.610388683195663	1.50268764617373	-9.85798084967034	-5.90400848223973	-15.9775474960695	5.29961403117824	8.49095446482113	-1.18326554892109	6.22932329517803	5.68190725463125	3.14880712371396	-4.59465099900694	-7.36446795672544	7.56692472134828	-0.762939713762807
28	3.63230726587757	6.62863719115182	3.13436845465254	2.86390039035577	3.53356599909959	1	3.44286549913556	3.02099565778207	6.51696045575295	6.77369175334973	4.18395899667082	1.15958119961567	1.29115281375349	2.40545904606312	4.08220873267987	3.45690787331598	4.1150917695941	4.06224775978253	5.61244813374773	5.63258044693208	3.63384747732214	6.64125552143508	5.90752160161726	2.98877008494563	-4.03297319106514	-4.83794499847667	10.3140587574336	6.01302860664557	-8.59884790508066	2.19826185623539	0.0812247824911506	2.02943360407543	-7.37908410230542	-7.91017039000192	-5.38637989780867	-0.538351972336794	-6.30357854189051	-0.939885579329643	-18.1508126226908	1.49219416628851	5.17589710454005	11.627257627141	9.24054081498536	1.29703467285646	2.76504738479636	-5.28549588094665	-7.56437128778508	5.83753391248655	-5.82309816962326
29	6.94638642130719	1.78038319776362	6.53580509230661	4.36645766519736	1.60810053924203	2.42658565934033	4.26825530589658	3.45472021264473	2.95220562465646	2.4937585479479	6.08847488145317	5.29359658114688	4.34914833451404	1	4.97487996096865	1.76123946152359	6.40413104168508	6.18352596049857	5.97567475589918	6.47489773508803	4.20620829529483	1.09674228100236	7	0.527943052255192	-11.1152493779591	-9.62343182371755	10.27368731693	3.7062436525491	-4.76061643324819	-1.79275198487544	-7.86249930474149	2.66723021651039	8.9532973946694	-14.5404102845025	-0.428646805889211	2.18853460770369	-0.936696209822459	3.8011826394359	-6.45377492124937	0.303440076512545	1.67703863327522	9.25715251947271	3.08097356244955	3.82455134523649	-4.91261545857346	-7.79519133582379	1.41400449105799	7.36145199685494	3.92279476832156
30	3.50841526971902	3.89656715028731	1.48911073738213	4.27524038203287	5.33707776481928	4.57910389947731	3.22833475081157	3.28437724054876	1	6.30103181073463	6.13015872387078	4.54953918698037	2.62078743139589	3.10936550431885	2.00805807409971	5.58812182963315	3.21530996607601	6.15926269524779	6.41004982897825	4.15308805569913	6.70517885746518	7	3.92735857042684	1.53860192903272	3.32393413411481	-4.18506402962286	10.8737840979704	7.11766801899441	-7.63447597593645	1.59003407531826	4.15484150977794	4.27395217403927	-7.3375769885147	-9.81866660818411	-8.71527726620495	-0.250757633540954	-5.92865584737242	2.07263430333217	-17.4424620090656	4.10273580545045	1.64968550113557	3.47843496483136	9.70735812813049	4.16526116112996	0.935054766855655	-4.02758537546321	-10.7284576562682	2.89591167725238	1.93618843154408
31	5.81330387526514	3.74198212838493	2.63470169451557	1	6.15575627979433	2.5562121987443	1.66729936909565	7	3.49388123971269	2.06455090038463	7	6.53518175628999	1.28156166857135	1.46697925403601	5.30801194002031	1.86884481005278	2.18512906196895	6.45015157874991	5.80681352492137	5.39078055106524	1.87245084277665	2.86762458610026	5.86406298222805	7.43069700681353	-0.123892943560518	-3.58096582255046	11.6651730399807	4.57089834209368	-7.21391603632454	1.26051879932451	2.96590637878272	3.59700354339161	-8.28485819576433	-9.8646850431366	-2.01394956192661	5.86311237412614	-6.37486755937385	-7.18850555420415	-15.3959137289283	2.27101750458049	9.22054991235465	6.73335948347111	5.58494549659875	1.374270832332	5.42686343854151	2.48639269473332	4.13803582601907	4.66701972865897	-4.46186295657706
32	6.83031907362072	5.41125726883786	4.35607072146008	2.35615561835657	4.62462803638546	2.84989137914717	1.0258428403143	1	1.60463387812589	7	5.16778686349137	6.49762879236587	5.71079600577747	2.86504830331747	7	3.85294553309711	1.83073361560642	3.1533586998862	6.08493021923749	7	4.12705551634179	6.68556883010525	6.2769262034047	3.4021954053915	-4.70766000777491	-5.68769150156469	14.0002410298175	6.15573882427279	-11.4393211221429	4.3955266491626	3.72119947162654	-0.506401969312849	-7.07414065081915	-3.40762257531567	-6.16377563404984	2.01560084306018	-7.28244518336511	0.366836559174454	-16.3271587389614	3.776423882118	6.04634779049742	8.54845603675273	7.04893185013745	5.51981007785375	2.11512283648288	-3.77078007346259	-7.9003878407337	1.89508255670868	-1.84357696642476
33	3.66402861522968	3.05600630879425	4.62114705998816	5.20497410019649	5.75565877985015	2.21335197901554	6.10044430668282	2.22550486242737	3.28834991595268	1.95034254860862	5.17056630342391	1.6346619248165	1.60104792796033	1.99301737480664	5.25028520417134	2.81031587310456	1	3.79511709017853	1.6851643929295	2.0674207073497	3.99960201263644	2.83696939689585	5.47354973486486	8.35375660951597	6.91966803042344	-3.74977466634456	6.44017416653012	4.7420896615974	-10.0836699272713	4.45921074138492	-5.27348090035642	5.09593551059817	-10.5829379727308	-11.131856879981	-3.88809779047419	3.67299657244344	-4.41199488215	-0.131380140467229	-15.5966606596036	3.45089222831436	9.24907651971663	1.72336346029251	9.26761310366709	4.51085897662174	5.2666045717347	-1.34297274239518	-6.71136004050791	5.98094746970955	-0.385455794278961
34	6.5626974838443	3.5376977673847	4.06462092016771	1	3.54023166121729	3.00953399108827	4.58475968458817	1.30271143975757	2.4027106055972	2.43025731484995	3.07892378297188	7	4.56266961662903	5.29097986179241	6.66831598832355	1.79572559307312	3.53634178227301	4.75668742839821	5.59186336336607	5.11848317392489	4.80648693987881	6.82889199077544	4.39303559979532	4.74521176204726	3.35022328014475	-0.207369196205299	11.4526121418019	4.5658604494189	-7.63463605993905	3.58590642008641	1.19297537210746	1.84606145165574	-8.30495290991409	-11.8895620205026	-4.78832587865105	-0.288435446124041	-4.5862606963178	-2.77350091582125	-14.0897015709075	1.24512804649444	4.07324299815156	6.67266703950763	1.32553921200733	2.5913285643369	4.92302005121019	-8.80546797284764	-3.79056814178359	5.85323540066157	1.46940750812282
35	2.54996278795879	5.69599924686967	2.97863709865688	2.45657018766804	6.4703301387568	1.43960853443389	3.28989581060282	4.96146539634865	1.98060975246294	4.87024323764652	6.79562396379719	5.65675403552716	7	3.78950286630589	4.30614019769802	3.81725461781634	3.9862658608135	7	4.99049368345182	4.8690022201299	7	3.28913226591317	1.13940284919604	1.67360203986646	-1.66847049952515	-4.6287109267771	11.7741945759454	5.58446391559027	-5.93077344815551	5.62422555160907	-0.0288895834274605	2.69600236005402	-10.4651984184887	-12.916520142975	-8.50612092932474	0.641603641880203	-5.09186117598291	0.276517913069597	-17.5946258058754	-1.86923552194483	1.22871205407156	4.6300077404231	4.76268192997603	1.43508452246763	10.9899494645234	-4.72787306743519	-3.35860032265322	4.15767154638019	1.50888680166537
36	4.43230909038265	6.47865579237008	2.34869757750537	6.46107745103685	3.8556099101368	2.9310783803355	3.35959314219863	3.34890892317654	2.34572762205156	6.27584103237725	7	3.6347396632468	6.55508589274731	2.12252690299615	1.19842059179263	5.0044749863135	3.74350340052199	1	1	4.63826371274774	5.17974848203006	5.39082006831057	2.10300595111002	5.17086602581223	3.68792709152181	-0.500090155909612	5.07874811937731	3.56239283533631	-11.2035547493339	6.58804822450189	-0.207924017385303	1.96192771954601	-5.98452515708787	-8.72028385814088	-2.77261166560401	-0.681038067702828	-10.9886946061909	-3.41955956550049	-18.1171584996647	5.16561642566505	8.42866588218646	-1.19992113486492	6.85681838751954	3.30324118214245	6.40738824796468	-4.46573459378834	0.400075738810498	4.7302132769132	-3.76001076090122
37	7	5.37736074357831	1.1761094155079	5.79820878119586	7	4.69850902545813	1.51151845641251	4.29549803958919	1.74539331714191	6.57396013307618	2.85544936829636	1.78272066452216	3.12684641994695	2.76686268526962	4.20152803908903	1	5.07126924854737	2.40236142543461	1.87276521681167	6.69029646149475	3.82323731783672	4.79475162158925	2.8413756406775	4.82991476951889	4.51377045176789	-2.26207612827895	3.58482271262482	5.41545523827574	-10.7317429728391	7.65430126488394	2.68477772734866	3.63631865858814	-5.57485823181397	-8.95164568156816	-4.11513507473407	1.17829094932343	-7.4633073474347	-4.74129611427143	-15.2813304605601	2.77255409500812	8.58369721188644	-1.08210450146054	9.37508942497681	3.88142047958331	-2.31878506735739	-2.73715508894297	1.69856629465565	1.20947811042617	2.38215541849023
38	2.04791118328817	6.06827299764183	1.7792848819217	1	4.74269089909576	2.75251696241475	1	3.6520651294579	1.97471971313751	5.68600848808681	2.28164099322654	7	3.99294841702272	1	1.00542993405651	7	3.4425147042806	5.08237986940507	6.09057862588187	4.21538046666238	4.80097748416092	2.32472406975793	6.91939507844932	1.47836073465055	-4.20270351931796	-1.5036003750941	8.33822951590281	4.91904838601676	-7.96316374223844	4.53100117419542	-2.44856547079443	4.09597230461874	-14.5672231782137	-4.85569218994151	-8.86828924770171	-1.70429482339135	-3.09702674009862	-1.53256697969219	-15.0024237827401	0.831407031245152	3.78366353311897	6.58599545225002	6.47623608120584	3.07037320556108	-1.81464772782938	-4.19187127774515	1.28403117815204	3.53945278962008	7.68991367691631
39	7	1.85539803305533	6.40065349342322	1.35752527614135	6.21496149860214	3.51576281687017	4.70817935670406	5.82544172130539	4.00867575344547	5.41594952372417	7	2.25658387682834	1	3.46511231062975	5.0344563143881	1.1783721478017	2.65565498854243	6.84956844548462	5.4737384372612	5.7525247869094	2.20508993633395	1.70971163679429	4.46647061017778	2.75327487077821	-4.81216714315227	-9.65652772204568	12.2168080020875	4.44927261736914	-6.11883262669738	-3.72689958266744	-11.2298935931798	2.93767067964307	10.5805465428458	-10.2643467153471	4.22638667086613	-1.79101208314797	-1.31405897000147	4.48330909199731	-10.1600519048283	4.34687273086555	3.66145241599293	6.78568641926892	6.73913942157631	5.73467017244748	5.39101982995436	-2.94587957894266	-0.876056228884303	5.78604747480522	-4.48819229214008
40	2.06688677379739	6.79427125886425	1.80551665267406	3.25375400174222	4.78108926190951	6.24575220200717	4.92232821977139	4.05463349633944	1.18229222193568	7	3.87708434691517	6.85369374992952	2.70227597419553	1.20404821030565	7	3.66630806093823	5.69611591429007	6.22962867009792	6.44563848268235	5.28450824556467	4.37326734397647	4.76005222187781	3.87330437399852	1.32515743207208	-6.04401845824249	-1.27332723673012	11.284350544278	5.01576054372311	-5.93880060070537	4.14396849770064	-4.15842046148558	4.96868701863312	-11.9705240768452	-4.62122258607994	-6.37785355593136	-1.51951861616801	-1.90577456110874	-0.913345393382776	-14.7196831182171	3.50947872663237	3.9293838225929	8.19660332059851	6.7862374699374	5.28664796710164	2.93704165741728	-10.228009341273	-6.31379940257037	6.35891813253754	-0.764939179925491
41	6.52981878713533	6.19748797873627	3.44412692459879	7	6.38300879454809	1.93465136579803	7	3.82044350885746	3.08127041045235	1.46194648131793	5.56646338137317	1.67752398391124	2.26254232841497	4.4094450516265	6.10490402542849	1	3.2185589828313	3.32372966690615	3.614724547813	3.56218655920241	4.68517303176517	3.30856515139364	2.3156300512635	3.51813230692177	6.23563164443644	-4.87699700322313	9.03818373437485	6.37081362240216	-13.0547497008607	8.84199648053227	2.56350428734379	4.91496999595947	-5.80097897502384	-6.75619697317584	-0.350125482831223	-0.133107917100069	-10.2284596338834	-6.48215614844699	-16.4421767823844	5.11736088448864	9.18793120959919	-1.10693626631952	6.41708429801482	6.17330264000493	3.58114683765472	-1.14422602679204	-0.331658719381699	6.66666439366416	-1.12775600566278
42	1.40407779814577	4.95021346286711	3.62568023365678	5.29185315058934	5.30779192967677	3.30975585018917	1.02106916065531	2.04771229605937	1	4.19841502689171	2.67097095157195	4.70368066724867	4.2637907895079	2.41518267342267	4.68535724590218	3.64861010414239	1	3.93087399093255	7	6.00675066208417	6.98868131506375	4.81678968678271	4.61198852587475	3.66187927698216	4.81096160088333	-4.88151665761807	2.41124253517852	9.61167489905622	-11.06222178666	7.76853340791058	-0.482495607693372	6.63905138156698	-5.32411834151491	-7.50391627682175	-3.21454370488917	-0.0932793118748149	-8.640188424506	-4.65979490987657	-17.0970079508359	3.13314800409308	5.53343301719176	0.519683978757455	9.12197738818911	1.70819518564577	-6.14817571774835	-3.24556542586866	-4.67540611656938	4.72490147363256	-2.75832870595116
43	2.45900509478295	6.53142257740939	1	1.38351736296805	6.72906473943685	1.79430652256619	1.77981171977531	2.97882420752817	1	4.83732200075832	4.28702245006943	3.61832708324756	6.54942742187663	1	1	5.02180878113507	2.28387560061156	4.52923173052209	3.89722340740318	6.99927030007829	4.29903635933381	2.52761948163723	6.27222160968845	1.33714237848948	-5.17135354727103	-1.07681373259267	8.19721245067028	4.56790814778604	-6.35420836282499	3.86919792905773	-2.60560705623486	4.78147915565348	-14.4037600396364	-4.52833082758053	-8.5370202033593	-0.968948551116111	-4.7095291374222	-1.3599001900844	-16.5556309465636	2.40077598499375	4.11872686554089	6.28307657755425	7.57760258180707	1.50790872458869	4.00207191873377	-1.82136066717258	-4.29593872437629	5.43608041363034	-2.1261410314405
44	4.30135645095639	6.06309260792378	2.34191424339504	7	4.89580986892951	1.52577363603534	4.77250001528306	4.3330333813463	1.45246356203341	6.65360403414612	2.01645773449071	1.1984527941646	7	3.33052127110568	3.67559953546905	5.44654382693844	1.4629565949638	4.18883491294	4.53443260458691	2.80344034490795	6.23740445786223	5.37329620035137	2.15042888736322	4.76031015089114	2.73172416785329	-1.32092807127491	4.57722030054389	3.95826966342589	-11.4094024600672	7.19473165098912	-0.921177233505498	3.06382466669118	-6.04652612593819	-8.54125475730416	-2.72161473821812	-0.444108155059395	-10.9995998843909	-3.26728492744472	-18.6725106035396	4.89009477429142	8.2344194033462	-1.29398341700754	6.98450446972977	3.64535890687396	10.9472182749723	-4.29894094868625	-9.39855385723991	4.21426884316515	-4.27948218862406
45	3.44281574007045	5.52279281409369	1.87203698175796	2.98663038247897	6.29350064338101	3.16883303470238	1	4.19666173890082	2.52900902606518	4.01128153492662	6.49733824524288	4.71570686395826	2.74318797033816	1.56196374350463	2.09782232840893	1	4.33216057176046	4.18927056081721	4.50499826559533	6.22428829934345	5.76701499870148	2.14655184879008	2.45782737947094	1.81254491442744	2.61022166801119	-4.33534291675305	9.17873768873565	7.3676838194208	-8.2788275432711	2.38410293503307	5.40088234160746	3.22448478992841	-7.56003073194783	-9.96533328466604	-8.19917683611065	-1.96987633026597	-7.32844834369681	2.31334923260665	-17.6922052093392	5.73480660453635	2.42058935927136	3.22363427817965	10.7270881341453	5.68772420179998	7.072682931507	-5.61457950558397	2.71153365841311	2.55194159895622	-2.94131554699566
46	1.76858699822113	6.27434732911976	3.07809731689288	3.29072217056246	4.45634022313645	1.23369387851263	2.01112215523081	5.46888069117455	1.31969506362187	6.94528300780128	3.76635300965585	3.50267309480521	5.8902323078373	4.23894665608546	2.65580304102003	4.86794810667506	2.20928302143842	3.94350273794927	5.59010284324782	3.45135390163222	3.82209530661415	5.54955000445323	5.82679711506386	-0.608253795415407	-5.78891034527757	-0.0755045124926302	7.25877148430075	4.74931439495372	-7.64787352044312	4.23050556799646	-3.26555623367721	4.44245663273089	-15.5200592286328	-3.71650691859784	-7.10404019414274	-0.368412648652776	-3.56486671098388	-1.98178692626341	-18.7667692940701	0.965748408236352	4.74586901571032	6.76300541781545	6.9711168111671	3.38882576180647	-1.09900851664654	-4.41512967432042	-6.68210968337356	2.27313619687787	-3.78944576964606
47	7	5.63796824892283	1	4.31285636666172	6.22887209198324	1.09114919882637	4.36639461060507	6.89300178404858	1.73479047689571	6.27269678966594	3.59475536184946	4.07925750443124	4.15281218708793	3.1046982278143	6.17781207357503	3.22034433547518	5.2602281981373	3.54342586517542	6.79747808134947	6.97515608334261	5.22690218673157	6.55170760036423	3.61833225207251	7.93222626530809	-2.13052774459709	-4.1730495567028	12.4596622890231	2.93491178947078	-6.26884846207586	3.69518494556892	2.09492611534112	2.86529107306733	-16.1336555881488	-9.10116482694747	-1.11444262658429	-0.372753444472418	-5.94822400909926	-10.7525117721669	-14.6220123097897	4.71394901463793	6.40257626216873	-0.397059568049962	13.2562229198364	-0.601049799047035	7.49259602549313	-5.7204829139549	-0.603268578522744	6.0559559403863	2.55585312196159
48	2.33259954363896	6.54633117803842	2.58810702262613	3.76291658542444	5.94876113361151	6.23016204814124	5.31235595501613	3.8269973033296	3.18440888061062	6.10204958693117	4.37597252660613	6.79444881494168	3.65418906588943	1	7	3.82971941979927	5.97480124080701	6.39945928710696	4.35605035235169	4.15695538711389	4.52181201380287	6.1962230406723	4.14087640126268	0.754996148643153	-5.68958005755582	-0.929365502312628	10.7389454124165	5.73185596071066	-7.03259512554422	2.83345975730881	-3.59040225533249	4.81091979233495	-12.1301082329381	-5.35474067731964	-6.51519377628856	-0.984397065035456	-2.46799330815757	-0.625959781790486	-15.4857533332092	1.92777397483925	3.70090140484075	8.46746046359051	6.65694154923935	4.22023881926977	3.3629404470776	-4.80889033411308	-6.79693605564947	4.86725773497578	-1.44300898134857
49	1.08231995965142	6.45108467028394	5.16961933519808	5.80910824921585	6.8505851819543	3.53742776846572	4.58444710191587	6.75160202720782	2.1053802731355	2.51174651439983	1	3.16226297945271	5.56403359615871	1.77304594356682	6.79418384371544	2.92704724532587	4.37312483233882	2.66315938028704	3.05597738957877	6.05454935649553	4.22101845507275	2.58440111977903	6.55114306531558	1.73260044949209	-3.23119456716235	-0.947917410938517	6.31513295529082	5.4542292574042	-6.63151901527816	3.17929176082531	-3.20206991997556	1.64631996063258	-9.00833885941799	-12.443672118486	-7.27238940428696	-0.186765954707823	-1.42965730093277	-0.667802955459585	-17.3429122478072	1.85760144095353	5.20350420135159	3.81917934959273	4.76339773561738	1.77264064068926	-8.20404451316056	0.148684294070313	-1.29379450346903	6.29543892782682	-6.40900826608546
50	3.11017365331548	6.02507029806586	1.60332389152081	3.52516197608005	5.75591023695808	1	4.01160166127292	5.25537541103073	1.63729699334903	4.77375858536427	4.90959459737337	5.4363982581874	6.41734569013617	2.55858663069498	3.46280148813129	6.5081498133458	6.03677241551839	5.82917895803902	6.00649022292132	2.31226539620621	5.2830065574073	3.10165180583422	4.99486152017253	2.34517408496825	-4.9154184544788	-0.993730675131021	9.59435972834282	3.6826629916897	-6.91872822834302	4.88596219732302	-3.11868684754612	6.68732681840416	-12.2738225526664	-6.16182708065288	-7.34290719019176	-0.00262062358927229	-2.81872301190239	-2.19790679356594	-16.1075272771787	3.90463285266623	3.6026871611616	7.12242504509305	7.00510683758743	1.00075762921138	-3.72660554280173	-4.77657271831143	-5.70469012699432	6.56381988613454	-1.18421246109982
51	5.79015674500316	2.81682760127036	2.50120191014912	6.4623511937671	2.93603746173541	3.09349491794239	7	1.63721799297575	1.52526032010818	2.02398867866621	3.99967295259487	1.98955704754956	3.20014272414102	2.94948075847494	4.7494419717685	2.0380819384411	5.86764580864062	5.01155878032987	5.38651085924039	3.41657018518125	4.3916403183406	7	5.10924882328677	4.7240589425051	7.72962019957654	-2.43739212803652	4.20630288263683	4.75308655797222	-10.9078456984577	4.52629942722051	3.26262490287874	5.1876763717834	-5.182669782557	-7.93701355502992	0.360619403458467	3.99358106719168	-8.62463512489704	-2.7005755688093	-15.9361885812069	5.70931030380744	9.08891044822347	0.25032500915038	8.07339106680589	-0.369162420594683	-5.51137686250194	0.832455586588912	-6.26258035287541	9.63713668390793	0.386036632143372
52	4.71604894249707	5.1984945567579	2.2611082896525	3.40018961068943	4.03013546519028	2.80366378439228	7	6.57490555499626	2.6314328002229	2.1797113301602	3.75636978085823	2.48154385392941	4.07036619905022	2.38729063589196	5.6006560842975	2.59288890311899	1.7009993754505	3.86312704403624	1.19597247225087	1	2.52872566942598	2.68001056443811	1.35484262458012	4.71595388745732	0.133443610799189	-11.160214244275	10.6514772588386	3.62463395755154	-9.96799888833544	0.68898060478424	-0.839332684603529	2.96307168095542	-7.23134604316614	-7.04513708835391	-6.34284562202186	-1.42847829591271	-8.12259160681043	-0.700482404115677	-17.9645930035325	1.3407442634171	6.57567034658643	6.39044466170976	8.634528740656	0.833084481705564	9.91398090034326	-1.22641778257645	0.00837054451736891	7.12676764839421	-6.75062912301576
53	5.30532381720078	4.64076149669912	2.12082965788382	6.87341723138359	2.14852823966987	3.64788632391096	2.65395967323923	4.51449313137219	1.03059319602382	5.74554240342289	5.49511701032024	2.36902073741394	6.02790690840575	2.80971794353257	3.714830422353	7	3.01742476001301	1.4223875594319	2.52633675089344	2.0711267905014	6.5451596664993	7	5.01189099071407	5.89603438150569	2.32938896772377	-3.20404025316223	3.29028867525223	4.88208357268175	-12.4018457209843	6.16764746402619	-0.697049100350423	5.6155058625431	-6.90101756481553	-9.35272388605731	-4.44450343670779	0.572668851400112	-7.95347239471274	-3.49596277173874	-14.4456691307831	2.79586101637714	4.78790143733445	0.439204122616	6.69199687638766	1.22834640858	2.57867125484494	-1.71250603142225	-8.79821572065971	4.72712442187675	-4.53916717476591
54	1.93186924125145	3.09871017786813	1.47273967528391	4.2027032098529	4.51766314609302	3.72599842163923	3.84910267048668	6.12987575731344	1.03406355201821	4.82500798864872	6.74716059563097	4.78642120171516	2.91288131004018	2.91025757952873	4.72549945910442	6.04350720915529	2.98397648749733	5.63981803362987	7	6.88566072492686	4.98436744155609	4.49870098550174	3.76613028959382	1.34615550243745	3.29829303621005	-4.58197254590386	11.0684318007548	6.71514048508661	-7.10415058791252	1.45950606265273	4.58521855794672	3.75994149330308	-7.13923322698505	-8.91562225533442	-7.72770239970899	0.0223060926142892	-5.27621870404717	2.35872155403659	-17.2854156308857	5.34888684294419	1.87070786237851	4.62249507320528	9.9843150467359	4.41620073845488	1.48294457183951	-3.97269071466354	3.95450950496111	4.0296638725479	-3.35855569686751
55	1	6.23500929215178	4.56701900728286	4.78224064140519	6.76033402066672	1	2.30660733305874	7	1.32247345302438	7	7	2.02174326902611	6.19873512727313	1.66569109070484	5.37941793192285	3.36703467491043	5.55254117288654	6.59832588806645	4.49516721440416	3.2623703324218	4.88164325798261	4.70765228468386	7	1.34932058259593	-2.73043987547325	-1.95556056678925	6.13315753069421	5.25066206482567	-7.10915973432198	3.67462761019373	-3.81514837743314	2.84140464991943	-10.3127901202822	-12.3617497410108	-6.26901791370802	1.03663568098278	-1.16123492303747	-0.575762872205604	-17.1766878687093	1.79910445278981	5.33674482456864	4.31119536450606	4.56659753419984	2.53016175894045	6.8771049125206	1.23780342356441	-1.79687362396722	5.79593912331877	4.25883492459701
56	7	5.14325358020719	1	6.7874124935395	6.05413984466947	1.07385184182896	4.64445617690371	3.38364167114896	2.13677905803657	3.8117316835265	5.45435154063321	1.63279321357586	6.14123920240983	1	3.117081810276	5.25287400328301	6.72722721104611	1.07421329728475	2.46394059279193	6.53708417359404	4.16652456015335	4.01862331781847	2.9229257746181	4.48575225632769	5.96276582606287	-2.95068931873925	4.07518829815488	6.37193854574828	-10.7974091226332	7.12304069112662	3.59707544170717	4.4464990557855	-7.0423826879184	-8.35127741907047	-3.96275990432055	1.04896099023954	-6.61514553756163	-4.14488258588181	-15.6205436333171	3.14098914221492	7.6946266758011	-0.462371314917617	8.68341338327258	1.278772664427	2.86139507615843	2.95156872911771	-5.47090294386704	4.45469316068913	-5.80108019399736
57	3.8483714733289	5.04987528534095	3.02653417935637	4.03100628111223	6.55559201991215	1	3.13098513270536	2.36461673458929	1	6.20206657035325	2.64207595682168	5.48354605065329	5.90085065212437	1	1	2.16824686698608	1.89427597349809	4.44743569504743	5.95571438319115	5.90025898315194	5.0676536606648	1	6.19782450791466	2.05261993080708	-2.74914886018417	-3.86934995309907	11.2181468497813	6.44839939072477	-4.98685672418593	5.94393064275696	-1.99204125594207	2.07695239636167	-9.32523449693117	-11.6248529070905	-8.70874212654053	1.3232485778455	-5.0023253975526	1.52744617663123	-17.1829413016948	-2.57244906594999	2.19225225038996	4.58946626731749	7.16003697847204	5.62099556781561	9.22792322949366	-2.99047094716418	-5.94394148703246	4.96664298496972	-16.2721503627154
58	1.79413203983032	7	2.30244161557212	4.29548840457406	7	2.48002351803189	4.60895759302079	1.9470994096939	3.27442869096256	5.77000273389505	5.54433953754076	3.99517679961594	6.16608540877724	3.05570688053339	4.68117780782669	4.91372681453033	1.0898517846822	5.67864524884415	3.96136388322147	5.08675135003869	6.42550030745513	2.03768173558812	5.04016787006416	0.694134623843563	-5.70787726899579	-3.45730944239351	10.0886664592829	4.94773075977222	-6.07330874725917	4.78308910236038	-3.88306568120382	4.70755190844102	-14.5778105132546	-6.29204457878493	-6.3249671046903	-1.5755582937466	-5.55696395155309	-3.30938150769651	-14.7240683563285	0.743361677972034	5.6467867005404	7.48158938394945	5.37925646945171	2.61752409596698	-2.3689059813714	-0.251270002119051	-9.27307981032222	1.80149710889494	1.40901722965308
59	4.37327564860457	5.69076977133071	2.38574431438621	3.16404924764287	6.15660333408758	1.67190183832784	2.14626591515563	2.62287232382473	4.24682576503486	1.18956879799451	3.36023624189183	4.70783463008139	6.61794300340731	4.18908880652312	1	1.18251006171064	1	4.6845482786146	6.24471286186067	5.57936185810402	4.31435666620466	1	6.10601013586863	2.05007945114145	-2.86245997256877	-3.16934319532805	10.9387051949956	5.81985491511641	-5.92832558513499	4.10365495869637	-0.56359343744853	1.22780509267294	-8.91041293464339	-12.2912118143052	-9.70027654289806	1.84956271686308	-3.98126118737092	1.54756982233445	-16.6688771345267	-3.17561986573259	2.73386625244487	4.22743566522283	6.64274745502056	4.91902317522366	10.6614533061625	-5.10828462761597	-7.06861602065733	5.40674575308197	-15.5682218859218
60	6.86328378586654	2.53187729511474	6.05036751973431	3.13347744408444	3.3607460396999	2.68020513070438	3.70239080152377	5.47288743225518	4.1377094770219	3.5786341459396	5.66748347606336	1.77300103627799	1.47916919017	5.07834235324254	5.71990783646959	2.7380121491349	1.69717780074466	3.9811086760457	5.22673908957093	5.74649923041904	5.76246888490089	1.46036356781499	5.6597842664407	1.59660688767634	-4.56285347008172	-8.81624735405936	12.0190973812184	4.27114971313011	-5.49417439810209	-4.47210618276913	-13.3516170186764	4.62931447786842	9.82485889933256	-11.4705893395875	5.65649521631182	-2.0651179935138	-2.01665070420166	5.80356520528284	-12.7544889568461	4.2670258941879	3.76850061982442	8.34963018615384	6.40685723374186	0.641457455980754	4.48250455965702	0.279937241564391	-0.705831784446509	4.69295171391675	-5.25008822453765
61	3.63244952527135	3.74185442285978	2.40994350559693	3.82925658131035	6.98665457400311	1	6.19757953373019	6.96410793544893	3.09067261675255	2.89054947759933	4.27670377539186	1.88220801767674	2.88520103799924	5.17822452069639	5.96738019682353	3.13289207803108	1.4312461449813	5.86329977088328	6.05578133707786	1	4.17760228813961	3.12531961227557	4.67812515614654	7.80421518009702	8.05787574333561	-3.64072388569996	7.37805787927502	3.0194765506115	-9.64060382489913	5.19282247286564	-6.26368762201694	4.89299244393339	-8.55182836863429	-11.7127589923535	-4.80086842300465	2.82455522398439	-3.18247514547095	-0.828200711963414	-15.72083285467	4.06553866300651	9.83432523920233	2.10386869210737	8.87025945643257	5.12646692050495	7.38097529205096	-2.25340294555892	-5.25327582610934	8.02290328869678	0.376851487494366
62	2.96185239467501	4.61590690079582	1.94709338770602	2.30510873662785	5.76331290945818	1.83685377049224	6.8341777822275	3.9219303526224	1.82275209186671	2.02981130439246	2.08176483369165	3.36034909176159	5.9929446304184	1.04683334414148	2.00708315609936	4.14118453088741	2.71983982718074	3.72725696689443	4.33741310905839	2.85794766236313	6.48406529971206	2.54501077888253	5.83879662967614	7.46921277826349	-0.359349513637331	-4.16925402435832	12.2134650487353	9.06737089425311	-4.15995674208867	4.84354734969681	2.81337911961018	2.48280452872035	-6.93060387744332	-12.2269788395056	-6.40707872627485	0.00281080592905869	-6.42526274534381	-1.25533061166848	-15.9415720890058	2.17957882633572	2.16509501008927	2.62170062611288	3.21345957259332	3.05785521329086	-2.8046469514115	-0.773098485675839	-5.94534655847641	5.22277618630428	-2.36741003127414
63	3.17695482687969	3.53424691382941	4.38548749392943	2.67196952147359	1.70296769222741	4.44978191399549	4.31520087652216	5.20468290862121	5.38471087038435	5.29162961620347	2.28446052676624	3.59523578429234	6.24209528929946	3.42172266378117	4.75395456473036	1.96467442820684	4.44807216909603	1.99168379635602	4.8386291221717	6.2628564608907	5.91437269442234	4.3390244192587	5.20330987049728	5.01788682145547	-3.87773339554865	-8.34365829548681	11.91064228708	4.37609256489449	-12.0782489889301	1.03532426320677	-0.569805638883241	3.81817868589384	-8.06099299939147	-9.09042330364439	-7.22600897769297	1.56852396631276	-9.74270632787372	-1.86182963958363	-20.1313503240336	1.97377680446869	6.76798878385518	7.9132181641399	5.65793729441134	4.33845284972371	0.899649703769586	-0.940916983341747	-0.187515922082451	4.36933359038233	-3.49672651110289
64	3.7127857937155	1.95529264386757	4.27373970545194	3.52377510780289	1.54144800470064	2.33396128260004	6.22145700564552	1	1.84524353981765	3.78641055942749	7	3.98486803925608	2.09697274460798	3.89250435348463	3.7735307918616	2.07884513802371	4.41160971555555	5.40313004260357	6.91100352376473	3.93486685775831	2.04765639075149	2.04037068013931	6.21837534411455	-1.15002851076057	-8.01546342448689	-8.28368203321723	15.2476146987068	6.51667364172768	-6.00499207319226	-4.66002487703037	-11.8918793768811	1.7765846721012	7.98726187728007	-13.8913389508326	1.93872446468784	2.48123189750791	-0.962531313246735	9.35143943751617	-5.62285190004216	1.15191771058298	5.02125755922488	4.82896689753834	3.77071225210396	5.11613641384933	-3.15098119708963	-2.08745167846191	1.30917536617408	3.23619631908157	-3.4156539467489
65	2.90523149122811	6.20637895572926	2.71197283886758	1.28578016124818	5.20345161996899	1.78641913952724	1	1.57976117799105	1.45577157493719	6.21110258748172	4.89997902262105	6.32350883916391	3.34589712978146	2.49537768607124	1.24185683954515	7	1.22243019762685	4.55152524042498	6.43455545003723	4.66126569520712	5.33258297337073	2.73020000075594	5.74605455238278	1.02242384117396	-5.66909533881867	-1.3611274098829	8.73479221748325	4.01502477132436	-6.92170550921829	4.82851931661649	-2.97900345773913	4.75163464803835	-14.7034273502296	-4.79582299439091	-9.31141596440437	-0.647248164842753	-3.73267755272706	-2.03742251854134	-15.077673057422	0.612605334883108	3.47819735720296	5.89159466640522	6.27585198861245	2.45503765877146	3.98228639740641	-4.37277951985014	-5.29514115792226	3.29278069370249	-1.01535314092378
66	1.41373602486763	6.20177143254655	1.3199750977019	7	4.68861319882691	1.00835715409296	1	4.82652255144038	1.30932664699644	5.84594799624684	6.54208550762771	2.69175064335694	4.26337285394355	2.41950132717002	5.78646399102897	1.04696263513631	1.97314663793155	3.51982423422959	6.09928240319126	3.44086869605133	5.47765188400449	3.42168469563647	5.66694828623443	1.90268227444057	-4.70807737182999	-0.127450887312872	5.86875704731915	2.60455066772335	-6.77655563324198	3.709817740303	-3.29841102302976	1.13072990036683	-11.3471269279183	-8.9078894028779	-6.46768610883724	-1.58090334931634	-3.1681900744508	0.892175247584985	-16.7011860854524	1.7992705604533	5.00991031398106	5.02082081964867	5.70569707603848	-2.60478431280922	-2.54225063494567	-2.39370750115426	-3.36391036622808	3.81629952396194	-4.35424232532464
67	7	6.82119456479004	1	3.93673660459379	7	2.41000776304275	4.24979089707483	6.31434074447432	1.20953113292114	5.79392289836176	6.85325248822661	5.89247372433985	4.920554766348	2.17497040913535	2.22763295611117	4.31561334956867	1.03973459140758	5.24525659483974	5.93884151246587	6.79172012259087	3.57187084472304	7	7	7.66876591907067	-1.66233467061557	-4.29970964375249	13.0766536416114	2.65104526244284	-5.00802406972643	4.28859952135823	1.34361832140684	1.12878729303534	-13.1810847251822	-8.53419020820387	-1.14972489297827	0.633065348724589	-4.40411673871755	-9.53039278677105	-13.0611064960267	4.67442414261002	5.71747961762707	-0.601805860202819	13.2998613158394	3.096740144324	9.2201602485078	-0.661315118291771	-3.42083414152583	7.84898860517119	3.53159142317549
68	3.9381684687211	3.56799961625798	3.7052242668763	3.22258993114858	7	1.81839152403876	5.12376630879479	3.22793571943321	1.15554107875904	7	2.87147321563132	2.31188017508989	5.6745709216227	1.60488384005368	1	1.37060042611269	1.8913805081792	3.81442587649446	7	4.57818963819539	5.55072963067746	6.67095198493132	1.66953099342289	4.28078440051197	1.98819899760984	-3.84308119508671	5.77077023179689	7.12239448778821	-2.29533655996107	4.02913359297029	-0.493568088285023	2.48549128045237	-10.6257043525528	-12.5922070190221	-6.86544022823372	0.339402054175743	-1.70840517059639	1.62132954382344	-18.0905800656599	1.7011454978846	5.08079931556139	3.82929939414757	2.04874052171127	1.38102931151461	1.71775769686943	-2.61903842980045	-7.56705486276406	4.13541804971899	3.19362798467349
69	3.00160969604094	6.04707562841833	2.41855850322765	2.01019459264618	6.6913617717289	1	2.99371464027138	4.06122998119695	1.73362205725578	4.59048410648226	1.50719390617113	5.87170404849503	6.34611005189516	1.59715852040388	4.14155213216145	1.25584780191154	4.02300374902727	3.17015761546468	5.46555248381691	4.84918015212024	6.73251194507362	2.96954793351573	5.29492383629816	1.84983121534969	-2.64111624905769	-4.11893377005637	12.0415264211657	5.71594781754731	-6.72953006816557	5.77760310159083	-1.24742376041279	1.42431823100595	-9.96058582851988	-12.4843778685594	-8.95702093275975	0.823312285504478	-4.66006240070981	-0.359259611838076	-17.0360326194859	-0.6610685561953	1.18544362883948	5.12730163176907	4.68591413826429	2.02806646039645	10.9237738745258	-2.43586843858101	-4.55769458696012	3.80391212144941	-7.39702224386718
70	2.3342246915956	4.86631953026996	2.50148855924966	4.04881927539271	4.63650258617979	3.66806499920634	1.21123074729219	2.60551837334686	4.45879750477714	6.05704107332723	7	2.10674955347393	2.4755072881641	3.50233806532713	6.37078432090607	1.86247379417446	2.21673577592288	3.41197981814557	6.87599520080646	4.34824472354818	1.60479119728801	2.49108515948074	4.64551310289907	5.10246801819589	2.84432599376129	-4.16788547517515	2.41363420502504	9.72394286907465	-11.425007994767	7.07712178560431	-0.944493930012216	5.75198275229336	-4.92539536549684	-7.78187866962022	-2.99207861974511	0.267166316882616	-8.4334608097897	-3.93733112443975	-16.756794256719	3.2825189727491	4.86253219588832	1.8964705945594	8.30125171121741	2.36711551144497	-4.21714352444535	-5.89144630829978	-1.18194110064124	1.1912276337306	-3.41623020754011
71	5.98326379902316	7	3.8305596155398	5.27779952758249	6.21290701462816	3.04436836020191	2.71088878537518	1.52215571967345	2.38630758979923	1.55659236607471	2.97993535104034	6.65661066742598	6.20109458690286	2.77569072166889	1.41093920446192	3.98856331047012	1	1.72676023436887	6.33046797022023	4.32606914183312	5.61329928624666	3.12113936167693	6.67309079029724	2.63647142118279	-2.15864346246137	-3.90496910188514	9.56810045555145	5.75989135861156	-4.38558242041304	5.66238242831452	0.109266690964041	2.86555418451737	-10.2173546695904	-10.6784765700439	-8.69598220661753	-1.33385394073888	-3.24549734371743	0.534702639910977	-16.631277491508	0.793736595157988	0.699972662319195	7.28538781369251	4.99042485325815	-3.28413756373643	6.54160051356172	-4.38730644630427	-4.72397368435472	0.627594233420097	-3.71254091185746
72	3.13414524654599	6.49384272457743	1.90720619568267	2.83952567368251	7	3.55204665228936	6.341143775195	4.32067397389186	1.96707656984219	4.51543085650582	3.47564644507599	1.70612866296392	5.99717135827916	3.81555055459804	4.06412169190819	1.08996761982747	1.23124818105389	6.61817089986211	3.26350328452471	1.62331849717097	4.22790598000568	2.75496162517447	2.01186056254829	1.75046862317629	-0.278023557981208	-4.9610039073838	8.79562113805513	4.01971007538593	-5.05748216204698	5.96264402070057	-0.728367539303486	2.39134388735342	-11.023206412255	-11.0689383149506	-7.70668384844362	-1.36655294279051	-0.480397320070799	2.04756183962763	-16.3567800815931	-0.635854211548656	2.13608318183513	5.87439981	5.88683703098586	3.03204489945583	3.69145726790385	-2.34007693162895	-3.12718040490664	7.72002279901986	-2.28180590290409
73	4.81926051987381	1.7991098194227	2.14741388345426	3.77296191140258	6.25822914790024	6.39738104186959	4.72491442534195	3.45839324466598	1.62248501047171	4.81380333147482	6.18868956238308	1	4.81865428824403	2.42969451412553	6.18527295729491	2.44163526174216	5.61878706938705	2.2331715758302	7	7	2.83656639020336	3.67926496469856	5.29529202568022	9.1172642529516	10.7526436428168	-1.55757710351891	8.44023644530585	2.49429011982071	-7.78111128406619	5.10555453742371	-3.74605751682676	5.50763937969053	-8.76497456933244	-11.4407998122348	-6.88144149865485	2.92496136743263	-4.09760232490602	0.702066162086509	-14.477802864831	4.68067978459768	7.75074685298307	2.93375700248937	7.9501549455075	0.637932203886097	3.23432339771276	-2.68362676227524	0.814755626758808	6.56076591933304	5.3897280936846
74	5.72481838689634	3.21744825787204	2.15026462038305	1.52005965316981	3.25312706169101	3.34160478503635	4.5161811940004	1.2672506235316	2.8488070110683	2.13734780566684	1.81036564840463	6.40015053384538	6.6144606854466	5.73303992923271	7	1.88601704757508	2.64107229310511	5.24203135382328	3.30196771710467	4.78292023493356	4.56802350596157	6.56958355283221	5.37274112281536	4.41720641734866	3.80535691666098	0.299466750269698	12.6167548525215	4.4742063924918	-8.22695982302602	2.8069237125704	1.98055151323224	2.85350140177746	-7.29970650387793	-11.0601507213214	-5.10457200449936	-0.196487911095548	-4.27850237143884	-3.07945383314163	-14.3024376787964	2.23133247502222	3.72387212289817	6.62304816623107	1.80262110281849	2.67560380461898	6.29324238112683	-8.05886897494136	-5.48149031910654	4.28676686615596	2.52360236888831
75	3.48814141782522	4.82557851149156	1.92320451256108	6.01174452623489	5.77795747358221	6.719918141183	5.96505382394023	2.55083030681708	1.37639515472098	6.35810390210778	5.1496930459396	3.58059333578286	5.32659636291498	4.16987327494701	1.56860464442112	5.45249413681866	3.64005541783706	3.70761315083499	3.60786314563172	5.89296167737508	6.0431125625198	6.90248125152043	6.77884315012343	3.58855007212048	-1.75838274065777	-5.81110967731735	10.3529264277119	4.31459202897635	-3.28644785728345	5.76713134532914	-1.0653739359054	2.62305869084785	-7.69524729241115	-8.36659044451033	-5.95954750666401	-1.17061716506208	-3.33528628211179	-0.0406891696356723	-18.5674188521623	2.93374361572846	4.90118403978877	4.55553175556655	6.10186231399202	5.2075318766652	6.93413795008794	-3.48608933095531	1.15404325398918	3.53287054109044	3.04579411146391
76	2.96703970346993	5.28107271104995	2.49709709748219	5.35793247259515	5.54439735501593	2.51925656071601	1.59733687964443	2.95842582572061	2.45690514561214	6.56732019133346	2.8054356607944	6.93878215235021	4.50502700634535	5.54915130631766	1.9392440251119	6.08025635949742	5.5486906742536	4.18246662461481	2.86543044718958	2.24591143799257	4.66112568451959	3.9834119036485	1	3.87679907708943	-2.03212764092554	-5.53244516090809	10.0268286753304	3.94772521278621	-3.08378577487495	7.61413075360785	-0.922097076530611	2.05781778759131	-8.45032545697218	-8.07050259882822	-5.82901520989012	-1.18995985333746	-2.81703803213852	0.877058715834755	-19.0882656164532	3.20332034918007	5.73461271216064	3.6984436969529	5.43942497071498	4.93206346164955	7.63515948618659	-4.09139591266864	-4.09388968986265	3.53674676166159	-3.2324979658461
77	1	6.26818546472105	4.5282278880847	6.29592320511652	7	1.79286296375132	3.59944613823244	5.80808479457323	1.28332996880899	7	1.26182939158678	3.41688786415051	5.93417088279837	1.19954101689847	4.85258949453699	1	5.55370474118102	6.99703416271156	4.02491069526434	2.85247994070583	6.29762450650403	2.73920818898877	6.53778946177438	0.35223981564028	-3.52220098894828	-0.136425186874396	7.02170827413239	4.36237021129435	-6.69559956708762	3.10199606741141	-3.88539159342446	2.63215915187331	-10.5863415828609	-12.2337773708806	-7.35704227646245	0.332328306736543	-1.49390178085585	-0.400710545221353	-17.5978261552883	1.72588870267721	5.11780430769226	5.33176464550409	3.67161483833568	1.94685837744977	6.41742992555076	0.85722047052534	-0.798744508160926	6.33237427585826	-5.87755658980645
78	3.04030641811238	4.85907305126371	2.62514469091615	6.31182393041262	5.52586874287621	6.4199707219141	2.56670940512482	2.72156229680475	2.67177097229659	1	5.17797534569991	3.40176230440707	5.29385220193353	3.97730178725731	1.14346050960242	7	3.0758991940109	3.36692319299183	2.74396596588303	6.02825151260765	5.76752150267916	6.76716291505449	7	4.2149667090664	-2.18067403402854	-6.03144667594069	8.80322480096376	3.84621825782164	-2.82687838340686	5.55278543122624	-1.44410789704097	3.28953863902056	-8.83748612701563	-8.5778758826891	-5.92586432029101	-1.05722844004849	-4.03711669604591	-0.568771164809631	-18.1506712660266	3.8344314479665	5.44789750775221	5.1282972209406	6.13804979549841	5.13065951809496	-1.58266445115249	-5.48637483479336	1.31253741587033	4.03811341857282	6.22831701499197
79	3.96802365367395	5.24108511372417	1.56137333513196	3.21379405978683	6.61343943952442	1.48613851956796	2.48248276860541	3.7444797514707	1	1.46547473376606	1.65796624083718	6.11674097904071	5.51740140893281	1	6.17917140579623	2.55847430728736	1	4.98043224952909	6.99151128271417	6.31789519771896	4.9655709695829	2.01681021318281	5.03926561978464	8.93497274631125	1.04941443188363	-3.35319200276749	12.4225837884703	7.6696414921348	-4.6659854527399	4.24944168727427	1.13659031134071	0.912993558150182	-9.67613094897174	-11.553663875085	-6.26819000519949	0.226298222246868	-6.58122141811586	-2.62858014034783	-16.4135518838385	2.46584515955734	2.43998338596863	3.88723402206186	3.08559239431083	4.50944285245316	9.98777978371511	-1.06840892466688	1.72960319947352	-1.81973141753536	-1.43106819964553
80	3.95903525653167	3.78379572999194	2.79263826439723	3.23419856231478	7	4.11550418121683	4.77370609336042	7	3.40973776340966	2.36324026275266	6.61678383181671	2.8264211010003	3.75974506141416	4.33692056097463	6.53917894738815	2.43594794294632	4.2430433023861	5.20732935143293	5.4070416740561	1.10367890725714	2.31081230148218	2.29845442538972	3.83811945988931	8.13579565906983	8.40399823509132	-3.17299284036394	7.00901464416963	3.69415476567588	-9.14020085164352	5.24166750584669	-6.20938282049287	4.01216194438729	-8.10237185255635	-11.7417499086733	-4.6607024031661	3.33291123961149	-4.78228414303442	-1.8852106336978	-16.0003782131437	3.95371528627567	8.75602439444187	2.07057004528682	9.75959494397719	4.09674187705968	5.78854866465281	-2.74223311841756	-0.327212479331985	10.2764401249845	1.05860712201497
81	5.10354571153829	5.69718099476316	1.97753000984802	3.76847359825009	5.62546126537658	1	3.11832762415427	2.06474720406405	4.17238390630709	1	6.87987640875325	5.63436537203755	6.97105440920022	1.32261688517484	1	1.80448271317315	2.1103390316154	4.059432279799	6.80819274770328	3.85023120807935	4.85183589792981	3.56210533217016	6.21230601361065	2.21010341223711	-1.93416221517417	-3.50589409514431	10.8506006589459	6.79120935137096	-5.42781532940021	4.87338725851476	-1.53074080004045	2.40525633239869	-9.44818782531648	-11.7139885553464	-8.24544610533418	0.625806014633585	-3.8084637371343	1.44073751683555	-16.2794176003843	-2.56126466733945	1.31166127731095	4.96044279686635	5.80784400058757	2.81871746303482	10.3052106323514	-5.0793784604888	-7.16233754939307	0.32638362363297	-5.97453902481461
82	4.09936597497873	6.79870799614005	2.6567008353995	6.31534732520836	4.53713394726537	3.03370481054335	6.61502313377529	3.32354385031461	3.37269488387907	7	1.68179409321485	1.18233246593061	7	7	3.26219820538255	6.86554608035324	3.58517210540319	1.35396585626972	3.52843441975559	5.0615709450058	6.67479533151562	5.83892187694667	2.4702948384026	5.23478509274219	3.55863541603312	-0.93716474017611	3.79206774561225	3.06772188869825	-11.2085567662517	7.12577546662757	-0.613756435313963	3.08008240956552	-6.61479359262981	-8.89194660510061	-2.94760257664058	-0.462028276790778	-12.0131363573361	-3.42098815321613	-18.5704998208531	5.85969582807621	7.71898047226655	-1.55080238766255	7.3997315397807	3.51757495697497	10.5767749306794	-5.31450283598783	-9.7583082463589	5.08992325389843	-5.05477139683183
83	1.66224216754829	6.24776057572781	1.07025073197869	7	5.56511566452865	1.2307050621703	1.06292487652903	1.28473788125302	1.02174216254649	5.14213427418485	7	2.32400421654537	3.59884911208956	2.55266202723796	5.8242160001652	2.45319484249681	3.07966779801165	2.71986169101198	7	3.74148812758036	5.01295324652583	2.34713620626561	4.04267382329237	2.6058176561979	-3.73057072987393	1.14325885041629	5.47963998490411	2.16086895265765	-5.48239997754022	4.48995397693489	-2.48207832619181	1.47835852171334	-11.8878028765347	-7.84439256295584	-6.60898128945703	-2.1155573112136	-2.79478224071225	-0.179851139759039	-17.1831507100875	1.62021718593992	5.03447495829019	5.03555789454731	5.74240021433637	-3.53723482691974	-2.73405213982591	-2.5522849735224	-3.14501750049746	6.4816429419849	-4.025755965301
84	7	6.11085035588517	2.38522476417407	3.09094215884313	7	3.3115085121054	3.28394831171289	4.04563365385054	2.19239078345024	5.02490506558489	5.60333498000477	6.40056330215999	4.06440851795972	1.05607307161906	1.71976753140864	2.76697370750336	1.67572115361131	4.54531008366262	5.30929463606461	6.99924235285315	3.28507231184459	7	6.09130326119367	7.65209896777768	-1.67835753845082	-3.24624523594364	13.8404163665149	3.32357921397285	-4.17210781948987	2.4053132413467	1.97141208134917	0.32685844603817	-13.6030875974271	-8.34462863598347	-1.61166104433029	-0.0998044825281869	-5.10969325764041	-9.7300869588969	-14.0061682552963	5.32862369576368	6.52957108739864	-0.860229353292966	12.5976141568468	3.68161030841285	8.78801858687706	2.16348306111417	-2.03027250528456	7.33647866850377	2.80254530216177
85	3.84553808549639	4.57630632836219	1.79463351319592	2.38063438714837	5.98466419949782	1	2.24727343987238	2.87655484857676	1.00964683757124	7	1.70996658095528	7	5.23341459468109	1	5.96827264800063	1.69050850460507	2.18190992053483	6.06914067998639	5.20976376566377	7	5.71276484986942	2.71720744318115	5.84417279705917	9.60419601014522	1.99161297938149	-4.6425091583493	11.9105583978489	8.28386340553406	-4.49888001238767	3.53267948188669	0.622492697287749	0.518521815141644	-8.38347953630793	-11.4202789683631	-7.17718994192835	0.688912759320277	-7.68048511414468	-2.65963773762966	-16.6115963514124	2.31237802797185	3.22951787966656	3.35483854281146	1.57010032582124	4.68622172902486	10.7203687215302	-1.5477702629296	2.4803880465155	-2.25226442327999	-16.7804117498157
86	4.66472098731678	2.75376478195363	7	3.80668054035366	2.2026455550831	4.71120395919633	2.88491033336271	3.21751086172988	1	4.96019512339206	5.49545188874043	2.48495536273933	6.41301120597173	2.78265769853497	5.27090560799323	1.54572519882024	4.03040607467011	2.42668251520745	3.32268810946309	4.30404141543982	3.5089875668388	2.13522617520691	5.60908110983651	2.99392927684777	-12.4029545131882	-6.74628139572256	11.8698783625968	3.81789104979362	-3.55835799650283	-3.15809318777704	-8.7581537422576	2.19542384749805	8.31913912065306	-14.6826414788284	-1.23283152739224	0.230268766550971	-1.28001810436616	3.43291308501063	-9.16823547487773	2.27232146742428	2.46241082514599	9.83004976905649	4.63640137880687	1.70942797605703	4.18607758065576	-0.666759339286327	-5.85981284518866	8.36420463003212	1.09277766096655
87	6.49566146500504	4.24191487819533	2.1765467973245	5.01935433938378	7	2.36549977702689	1.33728706234337	2.62433019087811	1	7	5.9940122035766	3.19100461303195	5.22643811957795	2.48617475634079	6.97614689732704	5.38789840758879	2.84433307519044	2.70666916878741	5.4149660748366	2.56206528081625	2.19544766859815	1	1.99125252984822	10.6844624539578	-1.96547900537238	-2.84067396558822	12.8304591373581	3.71096819073938	-4.84255654109963	1.35442502180942	1.708983794765	1.47837672824727	-14.0970036043926	-9.83347834191313	-1.95273726189454	-0.351164674882024	-5.18042181308497	-11.105091376693	-16.1879148297969	5.01189359841939	5.00810196814408	-0.878702531788636	11.3418161870274	1.66956412628284	8.01102500848561	-1.11107951922544	0.0697760088280093	3.49906759477734	-0.738697794533838
88	4.22408393062325	2.90659834145869	4.67385786472201	2.30594107221488	2.30250246184767	1.2368977710737	6.81383938273799	2.28864049053215	2.77215668294309	4.83398632799631	4.95570874551081	3.48593536962801	2.98182158406164	5.78875255453372	4.67265463714127	1.40156740707319	1.36785482373659	6.1383275896234	6.14825448099719	4.36687646788561	4.83545441911658	1	7	-0.176627561144453	-8.36147252097033	-9.37021645852122	15.1014641979437	4.64863589535224	-6.35785123690791	-4.05426377441137	-13.4483283145841	1.68583780262804	7.7632470476978	-14.2367632208509	1.49991017431864	1.68785829252087	-1.46479468780822	11.6456316209057	-3.66833564289003	2.03354020650132	7.16095861365276	5.7469856782853	4.23110859975123	4.68612726574436	-7.49896333360968	-4.74832899309966	-0.198800631114631	2.48770415138509	-5.6130463327849
89	5.62367280426461	6.34438504616934	1.93135047151929	2.63835836916402	6.15221506259408	2.37085117955539	5.01443875161467	4.77314343519283	1.89279815374225	3.18740701006176	4.23957386978059	1	5.73726660224464	4.08054844759256	1	1	2.54253977057289	1.23884068548482	2.50693737477159	6.21769547363728	2.85785539000934	1.01737448722007	1	2.02301725242425	-1.6936198412816	-6.03098429286483	8.58420783900416	5.11371479935223	-4.47512554209789	4.73237766814785	0.759735904770387	3.06066064848658	-10.2018990112655	-12.8799390800877	-8.08787310181511	-1.23060245016822	-3.68194182034185	-1.04724041301708	-16.2435581349769	0.795734013158654	2.12650956967099	6.25784694333207	5.88281652081274	-2.36389458759206	2.02681761695003	-3.98520199574527	-3.4280331868894	6.09886743044642	5.16502640221756
90	4.89013824156914	2.57022455133969	3.70057513960213	1.88033725908374	2.70390435447919	5.21428147287173	6.42263097419727	2.02837588846253	2.82538618147526	3.65224273805962	7	2.80428539816335	1.53794646503688	3.11447128524746	5.14897453854829	1.07106753890416	2.50020500773124	7	6.82140940656562	2.86986694481064	4.8178740239625	1.29093465735722	7	0.199300762384047	-7.83589321927773	-8.77892974175123	16.7642681001904	5.37438894816125	-6.93729516670058	-3.72895028593265	-13.6159088952049	2.26027045171925	8.49525897464106	-14.0897802156579	0.728941282333785	1.85943951889796	-0.905730768234945	10.7598783144491	-3.61144433143241	1.24411027523057	7.3233035684049	6.14053642296632	3.806149863132	4.30320981605019	-7.7277218942975	-4.25058924871902	-1.2842728555047	2.11273582896694	-2.59555820707543
91	5.49722659652159	2.48676259015459	1.94238918940771	7	5.60468716397231	2.64512449128937	6.22371998018994	1.41839384153697	3.28790880940733	2.15899875137913	5.94683945656526	5.48538990059911	5.43703411174303	1.442588608687	5.84257235075402	2.42628384036689	3.03475517356518	4.04487516761061	4.09107648323514	3.09128509989804	3.95448267202023	3.17737773159966	3.59491108305756	4.31520002847169	7.80412692068897	-1.85354902800356	6.05268900311743	5.59752307485303	-10.607817075077	4.53516794147858	3.7869743663457	5.15122052026582	-5.40075036889796	-6.77316707361621	0.072529621246324	2.92270685289787	-8.22365531561288	-3.26979209662549	-18.0334455341883	5.68185871042361	7.22987724129305	1.22485092183991	7.67031832033787	4.62107185756946	4.6995779490091	-3.22453566966365	-1.16895656733983	3.25142887470458	-1.45683423990327
92	6.43063533854413	6.51403467380805	5.96977322430235	1.72041056890351	5.95996383514871	5.70578530700645	2.45265323094621	1.53708843887594	2.81807767051931	2.73065312855521	6.45210979176283	1.82405773904009	2.49496780473594	2.30841969629844	4.43437140585923	6.14837962371923	3.15019832074737	5.07272371558938	4.73942503873578	1.48494672798089	7	1	6.98119750503014	8.92304961244819	-4.16648419480207	-5.31895340934652	14.6602455556066	4.59512293252224	-5.26922013627878	3.0271650767441	0.603961922516821	3.31663769350986	-14.936558654229	-7.19184028214481	0.240572673780624	-0.480699911640752	-7.33282265504991	-8.70434591801599	-13.1881052719688	5.72416201193294	6.84559463361425	-0.223353788184271	11.6210939876462	1.9682249711354	4.02461072797418	-5.70803124497247	0.257778302776796	6.63165692177342	-0.637240428752439
93	5.25862772715729	4.13136623591847	2.71386942389903	1	6.27927865759638	1.74076375704283	1.66107685465163	6.17487681827456	3.4494772889827	2.65890297037592	6.43920011945317	7	5.50275466103028	1	3.20624705027138	2.51366482599461	2.54939394678054	6.88186364205891	5.87682812541737	4.1552222491777	3.79188602208583	1	5.08549607812059	7.23042752969435	-0.314772501163923	-4.34642351850459	11.489727190461	5.06328255271304	-6.6831121362992	1.06939200459966	3.21433911361171	3.49515542172704	-8.93910366584787	-9.25560756622596	-2.5950413225652	6.79697725801491	-5.79800706726918	-7.3438991142727	-15.5499423947753	2.24704052285199	9.10247187299614	5.58676184974173	7.78386230454417	0.348063858211086	-5.18910857943886	2.85717512353895	3.72601813804027	2.44678682865195	-4.18190637157946
94	5.01188825429585	5.92270600296455	7	4.37823289912272	1	4.39860344088002	3.29032410801247	4.6236286697303	2.31891084705929	7	7	6.90736771650671	6.23863445695949	2.5689069871797	4.54643032942631	2.16490726132604	4.38088584977788	5.19399133286894	6.02220227021266	1.67612456332482	6.58639791097858	7	6.89967532426829	-2.53304926976119	-7.36996364451861	-3.76978935800954	9.60152172680894	5.9140897664164	-6.18621071154687	1.7625541324027	-7.58210433230644	3.81359426548045	6.87079448401962	-13.2652482189409	-0.171234678621895	-1.73283015661198	-4.47379008959196	8.89159145460741	-10.2301071109092	2.89517265708253	11.067100388177	6.42701670921208	2.77229411495407	3.21903544972919	2.29213467487382	-4.93246443945965	-4.10671081705412	2.35258439838817	-4.04898739774696
95	4.82585166995888	2.80757273632997	6.49559773300976	1.49112890153882	3.49683078134036	1.43005827899375	1.47809448406146	3.69771221010741	1.95422913674627	4.49819811565015	5.43295961017806	6.90695447934629	4.48573656863592	1.17023022397307	6.80704900349739	1	2.35299446332705	3.70807188019615	5.6432754521981	7	4.02812751675426	7	2.8719573873633	1.79972757757822	-11.518897552445	-8.49220683762804	9.4490911502886	5.08207451484839	-4.33651297294848	-2.8184589392862	-5.22853093128936	3.91865731777507	9.40315496365888	-15.1191760575012	0.221455946739877	-1.00922387392926	-1.51095156038153	3.37833272686329	-9.18108560576062	1.79945845499526	0.551318546629494	11.3588439392342	4.91822559499292	-0.571961136074091	-9.5242928140046	-3.79050205802108	-2.12484344190266	2.16530085388656	1.42880979540989
96	4.29529276638568	6.89855345116054	1	3.90938677961395	5.6194044552388	2.20603077125638	1.90713502396835	1.74296034952112	2.03557743062583	4.40173505500783	2.12769844272824	6.86545434876209	5.46436478326647	4.70653675306278	5.96837478047429	1.50192958319851	1.31874593012837	7	5.60244377113113	3.85577914156999	5.95163418061356	4.40251174246639	4.47569291925436	5.49352576400138	4.80661455501714	-4.81370492072161	1.88895677202247	10.6749524511573	-1.72136851667209	-13.2469866059894	1.40317660436611	0.653689450198258	-0.107664497226689	3.68015538239175	1.24662795882194	4.64472055367733	-7.05635154207647	-13.075063151289	10.7269344354671	7.57405698183043	10.3412334209973	4.93295092869059	5.55407457303756	3.11144412629319	4.33287024035129	-0.811801686984566	-5.71298207718889	3.64434509948758	-3.81292085194901
97	5.87127204560641	7	1.67255938945991	2.06676057657235	1	2.41561811698304	4.41461952128034	4.76130020582979	1	5.80436118372629	6.55083603734405	4.83021455721422	6.51651581586775	2.68179448866114	7	3.91305082454986	3.54526078447161	7	5.05165373774717	3.77785921748277	6.57304829054047	4.98914709335179	5.08696570130785	7.08213311908764	0.864783632737421	-5.71563019608218	3.32420995489443	9.50802123297924	0.868281135173855	-13.8742222554767	3.28272383663993	1.119016118503	-2.53997041735373	0.137969684599637	0.905123224240786	2.7348434287102	-4.38624364932446	-9.57642032026489	8.6473459002688	3.48142504806475	11.8860447852544	2.86316312539516	6.886488873461	5.20992061502591	5.60386300776838	-2.65950554595506	-6.55816745261222	4.71410040251744	-4.82915494246512
98	6.30945382799304	4.17222098176052	2.20754834168325	1.48963071368012	1.18381462807367	1.22628973646181	1.67139626441795	3.69110826311957	1.09658972785146	6.57961195887252	2.24796112096789	3.5909603254618	3.1989738006874	3.29115108062179	4.58961592912544	5.31583768432034	1	7	7	3.56629036698798	5.99545760390461	4.89629650326257	6.38205658743211	10.2350678983704	1.82070965156115	-6.00524711396878	4.96077892777196	5.059133188611	5.26350742985757	-18.1602006097689	3.02623525662513	-0.0407376557528846	-5.0351525251118	2.89655181416931	-3.17632569024947	5.76843578322422	-4.24839794624488	-12.6444352722843	10.0544512653138	4.64355496328256	4.44140082043086	7.14806677481666	6.16986352552759	5.79016492111347	7.68977453078566	1.85939985344335	-8.24178048796258	3.06102782420069	-1.98013516773161
99	4.17407915748918	7	1.58674390526387	3.983057731123	5.73042588219775	1.37539422261777	2.68406694917213	1.12541409382929	2.49206648534001	5.25624102430189	2.2051720025389	6.87305190807174	6.66787406263509	3.7283919963832	6.76771935102031	2.33167635950826	1	6.77428119607408	4.99990755332821	5.80234139901927	4.09493885609101	2.94995231203397	5.8448325165252	5.02822055630213	4.18185419862251	-3.30410559345062	1.7061624014177	10.8266099489272	-1.25192745015315	-12.5981601265049	1.23246654625713	-0.119125135301931	-0.518468048674484	4.24173788431589	1.25284210687139	3.77496956524032	-6.45832041101269	-12.6927793724025	11.2467602238972	7.44363004777948	10.2700333411238	4.36174367493337	5.40501704627389	2.88055536871538	5.36249523904668	-1.10886070870188	-5.71228692345047	2.53085322569212	-3.89780703490127
100	6.27700145184361	4.47279813348932	3.22750073678838	2.19696310477965	6.24817822851199	1.51549744938009	1.86077422638998	2.40957815834471	1.06349981282589	2.80271184319497	6.97249413452588	7	7	1	1	6.3607625008461	3.35226492054373	3.57180431925857	4.26154595227858	6.0640209374242	5.40524017948206	5.57164277276872	1	4.27498107593936	-4.43187254300527	-8.38763200944375	7.23958271729219	3.66257069274927	-4.29079984309153	2.32603416135162	-20.7009856295193	1.66938954355071	2.15018043007554	2.66891910106507	5.35205656822204	3.11804920807817	-7.54413178122073	-12.52179872766	6.44811751521581	4.31199553171886	-9.79400621124097	2.13157258642015	-0.721041397353896	2.00005144165465	0.281304637073315	-1.01169948841508	-4.45439260452286	2.84065729503015	-1.51703152072582
101	6.11228028444804	3.99373583025691	2.23777981516305	1.07979859686947	1.6269533032398	3.32989334565404	4.74722269938572	3.99730924273251	1	4.47581448609791	3.83607264164164	3.24491962218758	4.13278682701121	3.1433541183993	2.8311672432667	5.46096712449971	2.92354728401715	6.92606894321147	3.87394366275185	6.0368007612704	2.29163482204666	4.15916318752899	6.34662440082138	11.2528327491507	1.75101735874989	-6.24070559986494	4.63489152658931	5.627748488771	5.63670807286783	-17.1573706038423	1.66176730580959	2.2068426245786	-4.83995087291629	3.59069816603566	-3.84719698324755	4.01457018556321	-4.78790789395351	-12.882008980097	11.8801970589917	5.17894594724444	3.49596777587806	7.202544608174	6.30329987474497	2.54717416645708	-0.935910546206673	-0.0930611346616694	-1.86267984737084	3.51283382124116	-0.00929708090028208
102	5.84705799120625	2.54860267433488	6.9022955886088	1.58773095199241	5.21306732090768	1.76345816094642	6.07911174150268	5.07601482030574	5.02678320291373	3.23030978654294	4.51538244952151	2.01138933489911	1	3.13936296454762	4.51683644441718	2.49850212731792	1.42199808088978	3.38576239409339	7	1.6573926523631	4.12341535861256	1.7746442747513	1.33854426710055	3.83896465634859	-2.4839443724182	-5.62597594679445	7.29451482431279	2.2277809995821	-0.880162400370048	-1.19856834237124	-19.1089278689421	4.18056394929628	2.32945266887427	7.78156237065647	3.25831487597871	6.1682761812058	-5.3053419172578	-11.0658448664707	3.82773605220244	6.52890814364803	-12.9100845275524	1.85686932500728	0.213151201443281	4.03112986852002	5.62969706920911	-3.81763115459099	-6.75669390187637	5.67842400892138	3.70607345284448
103	4.03535007348062	2.02950492074043	1	1.53060674827792	1.59051836170039	2.09357504411805	4.07972748182161	4.80836467653378	3.53120076847582	4.28021404893389	6.30944649073886	5.70296109859675	4.4788313999598	1.68047610934168	6.67842999500506	1.86203683373892	2.7244542934234	6.0387573911916	7	4.5802093546333	2.48620310489446	1.90430787441829	6.73039534229821	5.27107417458427	-1.09623721175167	-6.74496288947165	3.13135194375986	5.82166083534233	0.887144526277047	-11.4366805188003	3.26044285230585	6.25766053427473	-4.04475877714417	1.78932282407512	-5.94962820386765	0.608124236350983	-2.67924978744264	-10.2230658709463	13.6450559439869	-0.440513297469888	3.63196487480387	8.2977140166514	12.0834457681776	2.50740006284007	-5.09633203508194	-7.64004309798877	2.59679883894462	4.23631297598439	4.12856678303021
104	4.3297857394117	4.45885525608742	1.91233962539107	1.21184995739716	5.46292419539697	3.14046028266636	5.27288007928992	5.87166374104644	2.07758878192976	4.5712453598015	5.9135987627965	2.86182591705585	1	4.69431685077844	6.05123802160893	2.03290657122409	3.69394176645221	4.24982625625993	4.37659036773689	3.35850303335862	3.45655524508109	3.28117001465838	4.29049906657544	3.64437669400523	1.02211562746119	-6.17168866881186	9.66019834138507	-0.381905086208885	-2.74376991805436	1.51244625358055	-18.2438035445067	2.58301660522155	2.05202840491791	6.59696893355702	3.06799376944142	5.03180194107341	-1.59705699034575	-9.52530342460656	6.11906308038651	4.98714965098633	-10.1416265485416	1.07452833058622	0.387487014423676	6.61371591795951	6.77521272029443	-1.64613443958519	-5.65016736582868	5.13247629861264	0.436414409628303
105	6.05439242784207	1.85251222460064	6.10361775245581	2.31000880386881	6.01656147442899	1	6.33357712243344	5.90584940715249	3.54204483600908	1.12461931901741	4.45326840464056	2.74554693635472	1.96188931753256	4.5276685882577	6.97009252477047	1.56550779684498	4.79061353000343	3.35860186158701	1.14606410430431	3.74274789156188	2.87490306168426	1.91389407646226	1.4913232389725	4.51925333908386	-1.80331664698996	-5.76397793154639	8.34756843809305	2.76683192617733	0.025760569590046	-0.318383984206616	-17.5229517088167	3.30824521227043	1.10323915599577	7.07515260394003	3.39421561219696	6.01151903952107	-5.72873271950776	-11.1555823651867	3.64485884451696	7.220969276573	-10.6175174188199	2.11292747788312	1.47365652763375	6.72058676341079	3.81484964713893	-1.75247513880499	-2.40062536484295	7.56834454866097	0.485215525706859
106	2.72792491645701	1.93512062395633	3.28111332204504	1.87778761702303	1.95371148331182	2.29007476601871	5.32645814593892	6.63809251187068	2.85998961838173	6.51713821308435	6.57034133037385	6.08467504180921	2.72204475319091	1.82788295505426	5.23063606981761	6.89218586032495	1.64899938488666	5.88358660430291	5.300934857921	3.67865786907184	7	4.58038785544311	3.69407460092276	7.10228269073826	-3.39613733650068	-4.13898205728645	5.07416017271678	6.48384827530682	2.73208589617745	-11.3681543530855	-1.06089038634719	5.03518062785036	-6.63370938424116	7.74264998982185	-0.765278712081916	7.25915957904528	4.33326873776469	-7.51576155243655	6.90616060556699	3.92361419947426	12.0639251699453	3.63955626116206	6.36080166740904	-0.842479377861368	9.21807409300605	0.754718637007599	-3.11221388080039	4.42068779157205	-7.49910967975332
107	3.63483916930712	3.4664073162773	2.08477727242899	1.81289895597031	2.68500386107488	1.28053181390922	6.64124514015822	6.75548980887843	2.30430467879555	1	3.8762367047487	6.46866593025277	5.75127937029922	5.37116694889014	2.86808083050634	5.35210225689	1.67334391996798	4.07195385983715	3.10015216306849	2.05480837542048	6.12328411166478	2.98638129690977	2.67042386866785	7.30041096131324	3.49369316836691	-4.58679677767085	1.57146556559548	10.3768550795026	-0.16787973589719	-10.510856214323	2.80519633749188	-0.994435875287454	-3.05990647501898	-1.03136700968927	2.55110801357808	0.147121804832959	-5.62968038931011	-8.96556627874964	6.95683826487464	7.55967390315462	7.66076796175399	4.82587533645692	2.89842422786059	4.2368957322186	3.69063543035857	-2.49282822408628	1.33662408116629	4.28540903107911	-5.61266212345299
108	6.16916819374563	7	3.06082011107728	2.5918765135898	1	3.37943416697657	4.0342800602682	4.43746032808574	3.90552213922277	7	1.83611823770851	4.78666227097459	2.88615720589122	3.63332648339447	4.64010817163736	2.23020848017183	3.5301428433095	6.51645508272659	4.58605182018524	3.49451758802122	3.34569130192261	3.04831351127271	6.69622206452736	8.37766122091963	1.49818858486179	-6.74759880400879	3.44333503983973	10.3157756894342	0.0422330218117613	-13.4194207052065	2.32326711137191	1.42375884718232	-1.66519008221108	0.29400201675319	1.00762464451922	1.75850369649892	-4.87801550499456	-9.68086463738272	8.41434530542148	1.90645874843807	11.981568872427	3.80293683707928	5.9052485529935	2.47103794064351	-2.96983912710901	-0.0855366769336347	-8.35129176119351	2.16460227757539	1.41270571944897
109	6.5260644732934	4.2722383235653	2.89630714634645	1.04509623878159	1.83935870281205	2.59675228229529	5.19602585384332	4.98427261823203	1.14118178996651	5.41949485547416	4.02438055904875	4.21714419388672	2.38034852228192	4.19155340311236	2.42426573463048	3.35300585860008	3.44776517013082	3.62650073628297	7	5.93315101298234	4.18420182300921	5.35045609638595	7	10.088361256421	0.936780856822351	-6.11434550587761	4.40294843102061	5.45287784550492	5.34704536090071	-16.3938358283967	2.04882222423275	1.37075933740722	-4.92886516242821	3.14951742050058	-4.01332095932488	5.1018647272704	-4.39574139379743	-12.2452380819642	11.3055637337777	6.27802734113032	4.04287646978019	6.6978099960571	6.90824686981835	1.50458524810649	-1.42351334722447	1.90299409348832	-9.77542758055195	3.68854673686081	0.71948572226046
110	1.88427291667538	4.30128949421518	3.07282192068369	4.99310146106821	6.0977536247826	1	6.48967447058773	4.70405330415141	1.88526631013796	4.62970199413035	7	2.36913828497316	4.98183088241248	2.20160661858476	7	3.75700352952675	1	2.89808181342304	6.67720405061611	4.44041661936705	3.99071962004386	4.40801762436239	1	2.63990712258753	5.43975258953348	-9.90273800944636	8.61668241773685	3.10749422010039	-5.89261532997239	2.34116521132065	-8.8356541935598	2.51206179317135	5.40319338663431	4.21707769201713	2.81959685595213	3.36805476186361	-2.85562745015847	-13.1299222488684	-1.59197872153503	-1.03316892631135	-8.15241414965377	4.7585463883799	-7.35713517525605	4.09680633833228	-9.68153684025262	-6.69927000604708	-7.17391725653751	5.86223545703928	-0.340266419176931
111	3.98956712562164	7	1.41739818530045	1	1.13959778480351	2.0209568515686	3.3671117853987	5.26928730951582	1	6.71608385406023	1	6.51727570114183	3.11314138690849	1.37735344080955	5.63327758001091	2.98448279010327	2.77934397099952	6.96063983231101	5.96083520943883	4.40497290641388	5.38204657302372	2.60991551659218	3.8945947498089	6.29959242392692	0.354669842299138	-5.72045887385792	2.77343232223561	8.07557248624431	0.938807107307307	-13.6440257185962	3.85382247249158	1.66614838672687	-2.38061746953374	0.389783081500159	0.93806453435376	2.96790589408043	-2.61867123327227	-9.712315228336	8.64289339417053	3.27380993857091	11.4588393232027	4.04452124933609	5.86776997075834	5.23225598606702	6.30050416429208	-2.82148602621332	-6.03724614212322	3.81041903019365	4.17171029512523
112	4.60888958542651	5.26269848250368	2.15814153879265	1	2.15680456643224	2.59089441834105	4.05888596093494	5.90438383301978	1.79081590996323	5.31787796667033	4.88426597175905	2.55484223492635	3.19509885502055	1.4414259127096	3.55904308922603	5.41434193948545	4.64266555476617	4.05375449338385	7	4.55457271386635	4.89363912426567	6.43059774176306	1.98786901753534	1.54660977095611	-7.37707165188999	-2.8193242080835	4.38844093204155	8.05230797399898	1.39780859761791	-6.44861975053388	0.838698553381671	-0.71092765883735	-2.07614921352289	5.19680101147467	-0.726742639122488	5.82801282724031	2.38854928341727	-15.6216628621838	8.24440267533606	4.83630431702683	8.78417295892917	2.30716742203356	5.26234430693617	3.0388634132893	0.197352574307945	-2.68110003133071	0.769939549082525	2.44661667089399	-0.0666150545596606
113	1	1.87675520063022	3.26055163528344	1.46182478331475	5.14093812137889	1.90318192101799	3.7882404126903	5.59268765228189	1.16819182525068	1.2691426974153	1.80997203301748	3.88452930696876	4.82582096438735	4.12194340806304	3.73038762499945	3.93417723648603	5.21771498688736	1.79337248319429	2.19425630331041	7	3.8981724683278	1.21775151245982	1	7.3153185804897	-4.95747763713758	-2.61036593183455	6.14694151404213	5.8960737560711	3.34465969444669	-11.1826879145736	-1.0353415560761	5.41704294109895	-5.97410409948738	5.84031281648403	-1.46846683554007	8.71243240137079	1.93097622345443	-6.76592957907913	6.60018909447229	5.27794838082838	11.5404001704633	3.07952831543611	6.34101665542387	2.6563931225288	4.19039989127808	2.42576122531221	-4.50029878361899	4.55533169330788	-6.62730144390381
114	3.33206090491399	3.78541408725182	3.77134734527934	4.54235668492944	4.30533656286353	3.66491495968884	4.83564074896409	7	3.38966000886885	7	3.09667426616245	4.13101051317844	2.67247706465052	2.80969838246281	7	1.70355476865626	4.30052474934273	3.87848037757491	6.6482699071408	7	5.40973314973754	7	6.89345866913347	7.18048237275803	-3.74735341640744	-5.03391649788592	1.52155800782291	5.92884446445323	0.995272007978316	-17.9449309875899	2.33369509302544	2.96069517063005	-4.35655177555292	4.77017656925904	-3.96813239929968	5.55293938329653	-0.797186733459596	-10.7103589116856	7.3044295219728	5.24317037825793	3.93914927216041	5.88756168835421	7.93714367144042	-1.70255740502069	5.18771517674482	-6.02576554060263	-4.48232295949435	3.126477190905	-2.9565730904996
115	5.75495263487222	4.19927947551203	2.25057809831099	1.49719393492384	5.89958505009927	4.07232022446573	5.34964190616208	6.9313200390084	2.72211832915634	4.03383067325306	7	1.43831270837683	1	5.36035162052379	5.96714195554474	1.11003117573391	3.1620297753999	5.66544723550522	5.29415821751228	5.71736682464551	2.45364598690355	1	4.014498799554	4.5695292139565	0.794021420527584	-4.56285615074833	10.0583805835612	-0.392783885737716	-2.54582164660042	0.435734761916707	-17.1075955504304	1.00555330198312	0.127707369463541	6.21912195959	2.65681742351589	5.82639558601967	-2.65708941976167	-9.24443480269162	5.95246985122921	5.57737118258707	-10.4343620653313	0.638504140375274	-0.276117309760352	0.893382103903416	6.32920067961104	-2.76113381707868	-0.830721455414944	5.36405797639052	-4.08684128371695
116	3.36389546007161	2.44740299072168	2.34354498488116	4.31346316882407	4.81036973617697	1.68087322476242	2.1107872978416	4.33179027130645	1.48287549351499	6.48204097748336	6.33748689725945	4.18159719766114	1.41399685644751	3.20586286782636	1.83807089706298	3.53560202356895	2.53607650884164	3.78238942866871	6.33048955380834	4.12595606502189	7	4.86832145032122	5.17188033494671	7.46382656758926	-2.36112350351464	-4.49522665735368	4.31553254183258	4.75989960426543	2.57073605372646	-15.9128201869168	2.70998812505798	3.66643299225708	-4.83758138970555	5.15660352001172	-6.28409639259049	4.73643134154264	-1.23160813986995	-9.98293634156782	5.82019640001959	3.98698301138446	4.79173163741933	4.26237224373487	8.78959541981989	-0.0240659110514467	1.53431779910793	-3.65873675828765	-8.7065207937506	2.4745959631288	6.48211633900783
117	3.25348042358126	6.57550961113493	4.36675582678311	1.35229695175577	1.65555271592275	3.74715583795936	1.89719806873571	5.91641627424533	1.10281382483886	3.55089317142943	6.55142932157294	1.88985443078432	3.0360823758476	5.09916046088067	3.09987253886173	2.65964510662384	1	4.84241903090677	7	2.61087726705289	5.85612089030198	1.27770103825674	5.47954004446482	7.01916171749222	1.80318504847917	-3.78631469418903	1.92811314755083	10.8812042076507	-0.304503254806572	-14.466043731548	2.45880678250918	0.121580724383488	-0.264340899808274	4.29000489807399	0.764566531356477	2.91877778849756	-4.76149258289696	-11.9638079488919	8.89513313772857	3.04446936456435	9.21563776719795	2.43923345173124	9.21002497234664	3.3294765831767	-4.08155783300217	-1.16275141281664	-7.68074141456658	2.23317281576363	-1.86507499951578
118	2.55495327715149	2.51083811421124	4.50365383640604	1.30222278933204	2.19820083846454	2.9213227185281	2.18566271583278	1.77265975139201	1.32377664249502	2.66193409850594	1	2.91917773545148	5.77424865082903	2.84679240889794	5.14412880425762	1.66722905038521	1.17478358381464	2.05935375285392	4.23722729958204	4.86875522853984	5.54350069940053	3.99297066629984	6.40415715402795	6.73935937197048	-4.85931425008676	-2.30394429064087	3.94253104492746	7.60063937572751	6.42324082802116	-11.1118121264413	-4.01578404908137	3.91452048700858	-4.54686531871166	7.73214881827259	-1.46549119207746	6.52714065960505	3.13948959832777	-9.68713151493263	5.90307210031643	1.92271382736391	11.9052076338378	3.64982217349533	6.46561931342078	2.32399831533606	-8.80459484682611	-5.0136579232602	-1.03506914790633	4.26998069385603	4.60734201409723
119	5.40539292485463	4.197804048562	2.69464257738154	1.14023090280228	6.99000568112073	3.26421873821792	3.178007246093	6.65465331361112	3.08766513821432	3.16612485101725	7	2.53890234193465	1.75415133814378	2.63554845246998	5.58370609132643	1.03545348564023	2.60467257965556	3.71326506834947	5.36714712947601	6.26779806704813	2.58635417751639	1.77186476243476	4.70789845093934	4.27559551641464	-0.319910698024579	-5.53150041006714	9.83066228204857	0.711237583367866	-2.90665659853739	0.339991417122094	-16.9190582131633	2.35898876428874	1.77291956251516	6.50615426397254	2.74489993174879	6.7721383149944	-3.36986745780597	-9.22164401024026	6.62227817383803	6.02852781307699	-10.706839082996	0.578955334378197	0.475956521232136	6.35673539675782	5.47116452375919	-2.27174502861987	0.0848916510776035	6.27339540181068	-4.41273297387692
120	3.42404724549579	6.93132900911817	4.1852594316354	1.9670257477015	1.21890459567816	3.33467764579463	1.48947280444324	4.23371353956364	1.17105895421663	4.66626356722465	5.60190437837765	3.19627495988678	6.72979876039738	3.09810528042491	1	2.74577084655747	1.08802216268461	4.77369052427093	5.01419452074071	2.34436951532527	6.32076866719026	5.11164205956876	6.23249159658335	6.39545838848648	2.16282357325462	-3.97033232208637	2.48283129378385	11.0690160503136	0.566016045666927	-13.6743816184855	3.54976534961236	0.87844453629108	0.00967279963797241	4.63654321516986	0.908276274541258	3.78918268875274	-4.75283846184189	-11.7391633357208	8.17192521913164	3.80723050178078	8.58056411643375	2.49540770393909	8.84867646027434	2.70215931668418	-5.58399357405051	0.019171521801491	-7.78766506757871	1.5320222689308	-0.707876372440169
121	2.21546529061745	6.03046681907906	4.31522394592346	1	3.5937450419015	1	2.00446844730195	3.27066840897067	2.87889998342096	5.95193369503756	3.79798937631836	6.19796288735732	5.60654071949252	1	5.41943551273861	4.28760923207306	1.35385619418454	5.10603763087659	6.06304531225053	4.11845233156374	3.38710754958182	3.05535408837193	4.67156368454254	6.88056648740316	2.66485505351	-5.06380259792907	4.02555696127789	11.0948896542558	1.44389330266466	-13.3954830106527	1.75715084456919	0.664928505074447	-2.15711991147827	3.39873137170222	-0.556890000758511	5.92971335385317	-3.14629408882734	-11.0115824593341	8.5256468953996	4.74747054918799	11.1002924938007	2.75919838478354	6.77296491208475	3.32056417630145	-1.21655961879412	-5.09500190508174	-6.70554352842999	1.71556754116511	-4.04641620837957
122	6.8994700624019	2.27802206314833	4.43780182837001	2.70920277564572	6.02804198882554	1	6.85154971895135	1.27948985919785	4.98198081296969	1	4.36074379471989	3.0746466284259	3.42167703046267	4.12296659508118	7	2.70396138999429	3.63807308133144	3.24606168674474	1.84346728511888	1	3.54960591417732	2.62466380748236	2.3924311031419	4.15389862452648	-1.37387121114124	-5.33794189449175	7.56990776510841	2.33602645401523	0.242715516512735	-0.338649799266798	-18.2276577996007	3.07730628106156	1.88843146131717	7.47797713677654	4.33539794526866	5.83902722936498	-5.19824951219992	-11.6178671930461	3.78869751739882	7.47611171757237	-10.3261327123355	1.04876204873016	1.14016261383638	6.90663167254147	3.80503762967596	-1.42790281847174	-3.04477346473187	10.5331050371169	0.931993682204635
123	2.66557395181445	6.47204503084516	2.66608875725794	1.77833351079819	3.87698993328	2.01220763874103	3.53555551384829	6.74969427685111	5.04831578448653	2.44656091953267	7	7	5.01684052402494	3.1961422936504	5.31967258677574	3.15903427745286	1.78208675739828	6.0445940658341	6.55821615501903	4.70873015938056	4.78695922545265	2.2817066753452	5.33800934349286	5.06346293063117	3.21636503259291	-4.42786715317154	-1.00721228340541	8.8678038878153	0.106562470780275	-14.6180501517497	1.33264680358074	-0.000852862725405412	-0.430976782800852	1.71992331694613	2.97618798271109	2.63472450551787	-7.90054153771729	-11.9262250461429	7.73682494817223	6.38108612881797	7.9356065386997	3.6578941671033	6.73899445702307	1.83903588342214	5.35565161326627	2.91150229832726	5.66765305719088	1.92850708744982	-2.07858427962315
124	3.49993064109376	1.27787294323836	1	1.35052514932949	2.59246299279413	1.86492617205655	4.11083369918685	4.01807236280094	2.62670604021639	4.03843909420305	5.95011108554194	1.50431934602106	4.01840148920569	1	5.02927151032266	1.82846833008797	3.07140020122379	5.84022725159081	3.52203560356403	6.85045849414087	4.44221972344978	1.18516423734649	7	5.67053380021548	-0.248447597172675	-6.78763977207738	3.09686076207058	4.64125787221149	0.129930064700826	-11.969053043403	3.54476112954345	5.27179524937831	-4.32862044641719	1.49084835441216	-6.16361911744714	0.232385987024879	-1.54271268851747	-10.770533855798	12.9974860900418	-0.00777198554487043	3.12085900968462	10.1257171039405	12.0186665205414	4.6516087942638	-4.64419938711086	-2.26582471731968	-2.85881480702893	8.13196980548162	4.13714108617578
125	5.76210198955925	2.84996603286239	3.73193228656911	1.35141285094674	7	2.62634783340141	5.50806836050473	4.61713002875882	3.28035550273994	6.47886335117019	6.6998245055547	1.25980147480946	7	1	1.42812637386879	1.81459646575763	1.79646671539264	4.29191964079749	2.79698559578776	4.58640343154925	5.71080245582615	6.83278427517133	3.64401463842999	5.84184109720771	-5.55050614182528	-8.24670987569237	6.07411483733349	4.14957356978209	-4.53897399385725	4.44427117307276	-19.1573790516732	-0.0127135444814833	1.61429070765197	3.61163961288414	5.49908221622364	3.91689527760074	-7.43608743026469	-13.6099376186227	8.05159975711904	3.09854001247356	-10.4832610122939	0.9457770788764	-0.744079962274909	1.61130903461716	-0.583901274656268	-3.40174290565613	-2.9363335043614	1.80208898751882	-2.96649401917191
126	4.36436278942556	5.8864696277929	3.89161411811151	4.6222976519901	1.34970587365705	1.76190704507	3.33683711668118	3.52053958652205	1.90340768126155	6.67021705710991	4.38001682587418	6.89797859209866	5.66282898301743	1.37266832703468	4.18289207475716	5.09287553504976	2.61852209372198	6.5983144547293	5.82265268227926	6.49306647021933	5.28174104510558	1.93853259464086	5.30448466227907	7.54744576991205	-1.06993890709752	-4.74351652327629	3.52259429731923	8.94545121652246	1.50548121979035	-18.2182361666028	3.29621170881724	4.64166601169085	-0.625438526508979	3.92991123323018	-4.62042685333601	4.30265228652576	-3.3851848243635	-10.5189812636821	7.95850802973863	4.78242454795233	4.38938110797366	5.6175819472731	9.70973602724874	1.31185910596763	4.25623801317728	-2.34714250046429	-4.45227384130744	2.39029283036146	-2.59337590042982
127	4.10965020075334	2.06831267701677	2.25207592988837	4.38059927952085	4.34186651203537	1.05551076749597	3.46427600132432	4.77833449760315	1	6.68063709833277	4.12999113360566	1.13269376851565	1	2.61327583663421	6.93535633045543	3.50440513864714	2.13015392459598	3.57319557609799	6.78517195567975	5.16587266157469	5.11973614081941	6.12704271554181	5.08975648249381	7.53451012390362	-3.07754644834085	-5.09858718934572	3.46350357634357	6.17394373387064	1.4963038103725	-16.1014591263171	2.93594574153215	3.40584890688776	-4.98013605596226	5.82338943667896	-5.75529158819103	5.28775352330973	-1.87435168907865	-11.4152264851104	5.93072913176335	3.25368632489194	5.0571994251089	3.62757999398688	8.75869219918844	-0.516025712025795	2.59178639794355	-3.5811096736863	-2.76101275367224	1.41094935576352	-5.32769571978021
128	4.08935606770497	2.0944285650838	6.05084908102068	2.30103466198538	6.74692281986163	2.52808445297953	7	5.97754372269561	3.57889819914097	2.55623232642253	2.99960569718799	1.3724443326358	1.98038899206511	3.49257507727842	3.78603027491301	1.79428081222468	2.57819204116269	5.88294958102997	6.03622546295621	1.50891349661255	2.749501016091	2.91276630284109	2.0474468161395	3.94826351434531	-1.07326227188545	-10.4829979526539	4.67562128746585	0.157946372904093	-5.71253393774903	-2.87496178606469	-13.5442587706402	6.96871700484427	1.01353211634439	1.86333330110491	9.71833452230747	2.72788890156829	0.324192853062674	-5.78536218434328	0.530360955483692	2.37376422939745	-10.306550058765	-0.135180462572468	-6.68624803785082	4.13322791685021	-1.44526275419399	-5.84466558908749	-4.71840435392792	6.06807749445222	-4.07133931973265
129	6.06736783587496	2.37960846266404	3.36097090867392	2.34564242397938	1.12734082760653	3.08215929594736	4.52793799930924	1.40830170052603	2.64716972269504	2.12318215915877	1.6977348492322	6.12856798561598	4.31306036308693	6.10869904124413	5.91634658285	1.98639410512045	4.00028365734961	4.89700021626349	5.43239242020869	5.92634899744057	4.06682185840508	7	4.14353232898203	7.9125601871728	-2.22965411499056	-5.91837733894032	3.1877939447273	8.11196926661816	3.66042328514785	-16.6938538392864	3.02962186384294	2.66488295376768	-4.25597894575593	1.17674567182411	-6.9187123876679	2.84947137131716	-5.13635682415299	-8.53808355474836	8.41200575719435	-0.317941713740866	5.13396907651278	5.56006465958711	6.04101375899831	4.59427291780407	5.3791236479223	-8.91402276186725	-4.59804506165128	4.21275895759916	1.52414377023191
130	5.40236547098387	6.51398039621871	2.08001783762118	2.41685405919308	1.30894217265351	1.74077530933757	2.93350338362702	5.30992848036491	1	5.91693046250389	2.34010944685533	4.07507910760377	3.06074885932246	1.32783079743971	7	2.51595087201436	3.24924003979236	6.43324082330572	5.91276881655567	4.22358534337295	3.10646263644332	2.65503556887096	4.02059870729263	6.26733376008585	1.82858260714227	-6.05818870164258	4.06336685895623	9.27139864255174	0.59641842605737	-13.6604895124836	3.5195064411943	1.07379057600797	-2.1556531004598	1.20781769499276	1.55382535756653	2.50337587088344	-2.99094747160518	-9.8033571565876	8.8409192835378	3.06933899193007	12.1567572555588	3.85955809683633	6.76174855160028	5.57149594124264	6.80855813870846	-2.18262326208296	-6.01046787971081	3.42121691062752	-4.81612641126683
131	4.90411460138659	4.92267632794171	1.13789583009101	1.74750603769036	1.11973622097231	2.09941843073264	1.70299643128014	5.45043699666062	1.62208426628147	3.95454679813378	5.85135577584661	2.98033989281013	1.54937064069655	1.78579292333504	4.23464044404033	3.48890096225204	3.37190245956377	6.02609288699992	6.27395110071717	3.95789550221121	5.15802869828533	6.22193417934706	4.17358444676141	0.0142176726192295	-7.93787735959894	-3.21494839832426	3.95556984208881	8.69134656585427	1.57058062880809	-6.80105874754498	0.814034537160864	-0.552482907559672	-2.17935311704712	5.33382805326155	-1.4768066321222	7.0868803928775	2.61120475320128	-14.8802022159996	9.08690445776476	5.43946734839229	7.97556100514282	1.0738138396121	6.15984443800164	4.17983664132006	7.38755845359949	-3.1458027921911	0.180166915490126	1.81581511088486	-0.225498632887173
132	4.20898304650803	3.08712374631382	4.316220602939	2.82236517963553	3.92065016514492	2.74806787303641	1.5053519017009	2.65354781738241	1.77718637640203	6.0935953416914	6.27708757122097	4.10433584620924	2.24814144336357	1	6.99454493420607	1	5.0740456799327	1.11203838449123	2.41949986642927	4.73678501159576	4.4812770297357	4.78924866420746	2.53481483378383	8.3722271555748	-2.74987808415589	-4.41611099766791	2.90128421239356	6.29967575933028	2.80882619952882	-16.7266763329832	3.62667635591184	2.7761262541393	-4.55750824171423	5.36714237511992	-6.83448076800496	5.21920280773817	-0.72796636530754	-11.1270914854939	5.23668222147065	5.14625169075276	4.55208784543762	4.12828957744359	11.7059594961034	3.96162396428995	-1.58913774494937	-2.76227753120752	-2.44249864519638	2.39388970388856	8.28047979006826
133	2.76652501672033	7	3.25932832564589	1.20352781169089	2.41701092482339	1	1.19839167747093	1.7922090514658	1.32751034927183	5.60142995490011	5.59120262759804	6.78272493676568	5.59826141375938	1.93607692308183	1.53599556195033	6.84039956737179	1	4.74157558434819	5.34497725103125	4.11263431061394	4.52409197636165	3.48739602689576	7	7.86737869876316	2.34461972985078	-3.83701608371481	1.58148576306429	10.4248197624867	2.24531077279106	-13.6905362308746	2.72492954643752	-0.691036134739464	-1.59138188695626	2.33135926662096	0.349811106774868	2.28182480310593	-5.55116275813394	-11.7102426387364	9.95853962677829	4.55938684416934	11.1672553982393	4.53505541519748	8.78096403328709	4.81246014758597	-3.26460239259194	-5.78306674755497	-4.39594582526901	1.23473544417328	7.55723863594723
134	2.88599193165112	3.45282390680154	6.14426203515448	3.35051786432715	6.04685892402623	3.20106753025762	4.23920604035698	5.48810558257517	3.60793259875293	3.58172641221444	6.73755196998898	3.31219361500546	2.15814200500476	2.77421025042495	3.9486812746271	1.12884225972638	4.28400499918333	4.3225972533316	4.51474904628508	5.90619257184851	4.82401844089779	1.13603945167159	5.58859789361593	3.52771605441158	1.38191461862558	-8.69052214736743	5.08022963355372	-0.0596736171335183	-4.36112540233394	-1.89343121375625	-14.4896821564868	5.2754972750567	3.67199375642642	2.99998502975151	11.5961735674574	-0.272027790871784	0.668472130230461	-9.07755644915724	-1.68059825188293	5.48360104874525	-12.5706246215603	0.308965751606329	-5.07592904786856	0.959296592345739	3.31965863508151	-0.068093683015113	-1.58744654222465	5.03420549064759	-4.28233346772469
135	6.99295253126447	6.13952919543605	3.03310791396863	1.22513228114716	2.82923627140429	6.19919474860733	6.68468235858971	3.60897159512542	2.46318746534799	1	5.16605944617422	1.34879454516828	5.41944566611356	3.9390575849779	4.18127642850563	5.81659257127505	3.45762330902771	3.35655497536464	1.99854193279161	4.52638215621181	3.99114059526152	2.3980809444302	7	6.15700002989608	1.26120776816496	-3.66874720979077	2.69190930080014	7.70044785723049	-0.547840971449692	-10.4046510670614	7.10992205274801	0.685088296054079	-0.733779978006789	1.32565164377441	2.61704648515355	0.6316214189924	-5.31197331187066	-8.86942736482126	7.73571366987815	6.78603032752987	7.2519434261847	5.03815420887874	5.55957502512194	6.0539836996555	-1.40168503422506	-4.29762874980509	1.45069098691484	4.18963730254845	6.43407271709843
136	7	2.40452407971148	4.41957959715583	3.57095487819646	6.23385195295792	1	5.95061485017279	4.7788917397456	4.81449059232333	1.37966966383146	4.7071777115552	2.45238226658447	3.07462529919188	3.26157210326217	6.90230926158307	1	5.22700933669396	2.85576150678247	2.5767397111172	4.69248273154117	2.80756990475075	1.61866535617554	1	4.01253319099661	-2.06227959108244	-5.44344230196293	7.52208277056297	2.61382728341085	0.770936469515392	-1.89337935073362	-18.0193616449151	2.7605677135344	1.87437943163895	6.64548337394713	4.81721441102839	6.10174695747204	-5.97648815308991	-11.2336245911356	2.64138325979592	6.58790027790172	-10.6133420141704	0.96416622207142	1.66964745965353	5.33382016948079	4.05979762628752	-4.02439089729353	-2.43769479450187	7.90292133823263	-0.654746393489726
137	4.14016569875305	6.01692678400622	3.20705379662477	3.25997613631611	4.40157757966401	1.0836390399271	2.04400676792107	6.38739017888141	1.4606904620341	7	4.07806048279613	3.87303484140315	3.41588780425531	1.40167626604861	6.90153884878067	1	4.29576937496257	1.9155787745115	7	5.19511788854753	5.63693428566458	6.5512240264607	2.948428836362	6.78672623657084	-2.68188163113809	-3.32829183173323	2.92794206166237	6.91206957002117	1.70285222246069	-19.4838965550801	1.94012205428202	4.7120301116006	-3.81784948268351	6.26354042789457	-3.41168730946821	4.74826461900912	-0.540497730773164	-9.72789819820076	8.2266390535628	4.67858285779526	3.13207315668805	4.6996441654168	10.6729868295648	0.344400350760757	3.90936695712373	-2.19874937488208	-4.60402082444407	5.85752917236523	-4.63702022158464
138	3.48482193078157	6.67294764838614	1.68858777228244	1.83352328295135	6.19845654892614	1.4429859290318	1.82256448434957	6.58081915777951	1.55622579427629	5.00068129161865	7	6.66086099303239	3.47409220024326	4.64939866515326	6.56783405377021	4.20704662366035	1.25747484125468	5.39022875002899	6.1055792185506	4.98220746763284	6.37143756606258	2.11292065171127	6.31900475782691	4.56137423221277	3.73167620901257	-5.67948926376185	-0.0653373836874069	11.1860087270587	-1.79467954945661	-14.1532875004237	-0.839156366913618	-0.0484301576979997	-3.15809595335087	4.14164427661387	1.37849873916541	3.31173613146696	-5.63440548888532	-10.1858099541835	9.02463104698713	6.92694323911779	7.36724095956826	4.58464005773303	6.90853767886614	2.51643862480517	-4.06412146764532	-1.54512329354323	-3.27988655830484	3.52019603369815	6.36426718022402
139	5.85711092575342	4.94142059398483	1.62898769774839	4.08822941837012	2.31430329923067	1.5938931692268	3.02232225299261	3.09083070155579	3.30750969545826	4.28380609498279	6.46512081201655	2.79335752816081	6.52076372248057	5.28335153940282	4.315954546926	3.00090745569864	4.19514887026397	5.93488343858126	5.37377959201213	4.81975173817697	6.55335253648106	2.71338005430631	6.00913143797862	7.76185264993928	-1.57527844982217	-5.04278244366096	1.68228233585756	8.30817968280079	3.08138869954812	-17.5255389675375	2.67432142139937	2.71476265021588	-1.01394555891713	2.05807282757478	-6.29086570376965	4.37188855056715	-3.86911850286315	-11.7291149378104	7.37190208330539	5.06270954744695	4.76549581925327	6.43429781149725	9.22406388576503	1.49915930665968	10.1936199351257	-2.99280848249669	-4.42085024909205	3.70371611210093	-7.83896438863353
140	2.56984681611411	6.65753915526369	3.52504107523147	1	1.36772717880336	4.40220494396646	2.1910020575091	4.04821972121484	1	6.77155632301756	6.64171541054673	5.28587119036263	2.22526336150753	1	3.2208460125093	3.3750965329876	3.0142040427979	4.36838931024937	6.48032943456033	6.83399900452969	7	6.60804460063213	4.03045715274593	6.97777605736374	3.47237744669601	-4.36609464845574	4.59125520640464	11.3291064226825	0.710339561243303	-14.927541116841	3.09904092096953	-1.00491779388636	-0.73717538396147	4.80186152988075	0.674366482369664	3.72805341735322	-4.12842237032395	-13.0604711224219	8.07020703375941	4.79844917018157	10.7786308361799	2.13521522742219	9.14588688465487	2.69808736480871	7.31961096103258	0.775675490943699	-7.60602665438097	1.4442757239794	-2.54767927904985
141	2.69352202837275	6.34608186006791	2.9053747780916	1.48191500306449	3.46862306648839	1	2.75087378809104	4.42033847276953	2.29993320373644	7	3.99866157136275	3.49433003774741	6.03422570190995	2.02373849320517	2.70110291429442	3.83790466204984	2.07182849693386	4.85849842172997	6.11682683695545	3.9770699032732	2.30699450285979	2.94108965760177	6.17325797211752	6.68102149430886	3.35000227402482	-4.63767932087665	3.45829502085	12.1824851869842	1.35504580822163	-14.249671574079	1.02057893563387	1.50448541483162	-0.678024024811666	2.83466967428702	0.704808049987668	5.78090195408168	-3.11430628828221	-12.2205137226583	7.92066653975589	5.23324877209366	11.7245253881764	3.52648958565144	8.04088991726441	2.39954099543041	-3.06618014998225	-5.02770149115799	-5.51306010282038	2.43379567551722	-3.53024327142732
142	6.95841932504369	4.87714750033138	4.19112402364401	1.18303787917383	2.37563234101214	3.86846294778649	3.44195540400793	4.73054176987203	1	5.44276429790715	6.7446413993706	6.13179739040216	4.41617355071311	2.37818816373364	5.38608950093451	4.27495193136818	1.08843363901895	5.77440467186838	6.97232586310013	6.32957364292619	2.74270250724919	6.68328508278114	6.49779589031539	9.616752336455	3.12251767458095	-4.66884130416587	3.49245285738366	8.12577860731371	4.83263475597312	-13.937626777743	1.2317257309361	-0.220171769247318	-5.41194493596237	1.21164972435019	-3.36479980144292	5.05076605819759	-5.41970448795647	-11.9216070180489	11.5985656713762	5.83025267941378	1.55876875128504	7.65829243146421	7.01515607462385	3.53482122957791	7.11678533771915	1.71836519353584	-4.08872851386895	8.03593875443444	2.83388087028753
143	5.38168936478366	5.0259017601064	2.27739905095448	3.11607210993211	1	7	1.80990084889515	4.57099312528494	1	6.35277973697241	4.00814665469323	7	4.26426893707785	1	6.64153317799309	3.76877545922839	4.04243431839035	6.61317775377152	6.22374136553376	3.48775215828018	4.6203802261726	5.37238136974791	4.15214159518543	6.12552077390286	-0.473781374372369	-5.86358736952574	3.17677174493819	11.6581442911931	0.123617694838839	-12.3856447662542	2.39540746169004	0.833512517758476	-3.31452422674757	2.51766025658087	-0.48197731860641	4.01765429070185	-6.45273610932097	-9.80206196729007	10.5541353938396	3.26536067844832	11.7285982569554	1.86575929318147	7.93956930300416	4.5302565094481	3.64691135848679	-6.8342071076601	-6.62392123512491	5.65044766131402	-0.27497959733833
144	7	1.632006992963	4.6167399646208	1	3.95527448148324	3.1919051541269	7	4.29700393077227	2.20342274026964	3.91144819278864	7	7	6.23503266611804	3.28006128516572	6.75990119620767	1.54460161579477	2.88727453650069	2.60187640116599	5.22584456867539	5.53145389539614	3.20698985355269	6.87560833674056	2.7368528514021	4.54238896344604	-1.76879449008851	-3.28105294132258	6.87814074718953	3.81979260319052	-6.14354037834559	0.90618417616945	-18.3525568607784	1.74194127499979	2.46303297902859	2.67500441382961	4.67816787212256	3.18926709725573	-2.34109055213319	-6.19794675076671	6.90193226413675	5.99382872051476	-12.6738712070865	2.96361642462638	-1.14820735488219	3.71496876662814	7.24146343090037	-6.47034630406337	-1.04965756848987	2.31271461761599	0.554522339254007
145	6.63175945833714	4.23069837363342	3.58491573461168	2.24558085252328	1.57011576388871	1.72098365540744	2.5532119944498	3.54086076694528	1.47534826074187	7	2.38320711293497	4.29455703891244	2.24954637032854	3.64931226526458	3.64321529129705	4.11507693621141	3.66008213665864	4.48520618877876	2.26274310313186	2.83840199640962	6.9095694399368	4.95586135272461	6.10461284383473	10.3505869463737	2.14090039088576	-5.78458818646944	4.59246968703031	5.56142405344435	6.54565632667045	-17.6012343582889	3.00775125539346	1.11919182096842	-4.26182340750838	3.55914107671809	-4.77022175776833	5.27760429587157	-4.32694123489252	-11.3853733115992	9.06716413660463	3.86632639127621	3.14302854974681	7.27424994274499	7.23827178228126	2.28893055182732	-0.650826372560299	1.78234480718648	-4.66334993907527	6.86455165576964	1.96164915064176
146	3.76864191883818	3.5932569195609	7	2.80097963071222	5.79793822364967	1	5.44059657819034	1.73253859894755	1.80451798910361	1.16119184976052	4.04296359972311	2.49151640694408	5.08280835253507	2.08246491054941	1.12440305954863	1.26083696692541	2.67483818490234	4.64679115557968	3.88318562863611	3.16691711731327	3.82138373184056	6.40686833915905	2.01454638951519	2.4225150843102	-3.05275648015885	-8.16572527462134	10.2104317128461	0.874333061267869	-0.423245975280863	-2.67223905932282	-19.6322688304002	1.3590508648134	3.36933574817967	9.00888916945616	0.582949652824388	4.82541422156751	-5.35132829060851	-9.18514951152792	5.56370828836898	5.29563108506434	-10.3392206600663	0.397180711238864	-1.14839848594882	5.23291363107084	4.90183974691088	-3.38268851002249	-0.337834868883048	7.42546624766403	-0.294913981894762
147	6.66920845201098	1.1945988916416	4.59881480397621	1.39697214087109	4.11231593913785	3.16470222558559	7	4.03262295643055	1.3850120626003	3.03535650291869	5.16972093073074	1	6.22027925393391	3.48167591674098	6.76322656495501	3.03378355010666	2.83161464804874	3.53904144653713	4.00392565558612	6.75373728734812	2.46470845880086	3.79531747560316	4.50863503191158	4.06881162809558	-3.73541799236076	-3.26323581329682	7.57410522160729	4.97806003066629	-4.77127360497035	1.2600831608498	-18.2433539924537	0.727633043137477	2.00719848696408	3.2112756989825	4.20306206705226	3.26716455846908	-2.58702749382685	-5.86137085751641	7.01129590158259	5.04668120021449	-12.3862486555805	3.03659794700779	-1.33287129461152	2.48177044375422	6.07093203074077	-0.300760653978804	-7.53274946990086	3.05670650411576	0.322793165606305
148	3.74466591838596	2.58836582322574	3.71899449474653	3.41167081746588	3.25513164938919	2.95727617133912	4.37191510062137	4.77059275584486	1.96726423756054	4.8119021060349	7	3.35101370576382	6.09936881777489	1.64364445487775	1	5.09540470844142	2.56450605408269	4.39361007230106	5.64019263906909	1	5.68056077035169	5.89816384687664	4.86036684442094	5.37005652432921	-5.51240640952838	-2.33376471394502	6.57952023949782	7.11950631774324	3.5948188958982	-12.4071822268902	-0.862415162646949	2.66370093059059	-5.59480022932978	6.77310083254917	-1.4800679007017	8.21208582687572	2.8984769532009	-6.88803320912765	5.61360343632418	3.07188116853998	12.7208381861064	3.54928529232768	8.41092581650827	1.32400609507648	3.51864617324065	-4.65138656844084	1.32010832777764	3.80095319492129	-0.12148504550576
149	1	1	4.96681609018546	3.56831958214143	4.57139149698201	4.79493601459088	3.32930709781989	5.62927119909979	2.447841827486	3.82259198747925	6.61326964007021	4.30725231090022	1.62411637026247	2.66486273544061	2.6713803609767	3.66047543941494	3.23344924815597	4.73907127781661	6.69701703320607	3.94990846688402	6.5842359251798	4.91491593946235	3.2384982584497	4.2594563492946	0.375312395191441	-7.45486378983628	8.26505096107532	0.673705473788153	-2.36816438380757	1.05463789401552	-17.6011846809942	4.91928130938955	6.01797893458144	2.04350950728956	6.62867919257121	1.24215454828964	-9.12011578186118	-6.54621822087604	7.46725268655013	7.29116229114219	-8.94531775901112	3.06896401680879	1.67750741227482	0.404913185429157	5.54827630654842	-2.67128112917676	-10.1838670291428	3.40396662425119	1.09659736630285
150	2.86990338061519	1.42018311560152	2.88588851330786	2.99483422908739	1.41720125302416	1	2.70070994326015	2.85071393317746	1.29943340730046	6.14049438408693	5.38634006731067	5.65315766760555	6.0671004245839	3.33246094593382	1.9493805899687	3.88901588836569	2.40830740123948	2.67334951368558	4.64365475276645	3.00942632653816	6.82217914119925	3.79296845211969	6.32911892601266	6.54428027585127	-4.814764932074	-2.9995781275393	7.2134528153134	6.87197036236956	2.38903947724923	-12.112027118259	-0.385306940068458	3.72539836143445	-4.89173598795637	6.28058882200627	-1.40937278089683	7.27325574909714	1.56784610716239	-7.54136348202187	7.34973458575505	2.8636006067116	12.0239304661583	2.88041833032646	6.705636041684	2.00426342473852	-4.55023776881027	-2.88781207068154	1.74991289446722	-2.82168001873875	-1.95922096527574
151	4.1248018145939	3.25415847880461	7	2.74333818094105	5.19398468452396	1.76701195425522	6.50507349158943	4.72238719669512	2.51275318778999	2.56779852523362	6.92961445256587	5.71729886862903	6.1257418596284	1.3599312969428	1	1.57158766522638	4.08678159881598	1.37385108488373	6.4199382438648	4.06077589813663	3.29610058427957	5.29176830936832	1.57434436794565	3.11504841965886	-2.73551332905327	-7.12663564348841	7.56193082681731	0.995835653807284	-0.476709698184411	-2.52985083078163	-18.9592212819561	1.81259392642477	3.66000079590714	9.23812528204956	1.8500752735792	3.49484389176278	-4.07116249312845	-10.7259642829566	5.06488168149502	4.79518714789424	-11.5643350650143	0.219165549788443	-0.69826509189837	1.6245378363305	4.08699572918393	-4.89487865308899	-7.52056974862882	7.30979308727492	-0.129094167037958
152	2.22990661018276	6.2477301662732	1	2.20966744800996	6.30165446525762	1.7777774458061	1.42634149871202	2.91297807812658	1.90970386142365	6.17051219499865	7	6.29860627769419	6.37124591750322	2.79530317682641	6.68712783483666	1.92735781454394	3.57430837094673	5.50850491921855	7	3.08762107508003	3.37286856328104	3.2674589366308	6.0716453388974	5.02631785143968	4.7891251733896	-4.84270446388143	1.14545950765955	10.7951645970615	-0.616985046159118	-12.8573210605128	1.5238317422288	0.391622492168449	-0.443709143970999	3.46302842100766	1.12950641125796	4.23569689115288	-7.11459140229036	-12.8218900989972	9.04341424972719	7.60071426119725	7.64953473638474	5.60422943449053	7.26798276406326	2.51412864048573	-0.775239197500307	-0.461692936497666	-8.41147923471109	4.44790921547549	-3.76748450132087
153	1.86638130597792	6.16502435302808	3.63620984938083	2.57524958791379	3.16273119017968	6.14926937298113	1.03391293799009	4.54901489780845	1.82292484379832	7	2.17618071132576	4.82950960539769	3.83096321114819	4.86983932132096	3.45555427729176	5.26870510218589	3.44093711943301	5.80029171164042	7	3.09770206920141	6.44485763502464	4.60526336332175	7	7.33291878256014	2.67099006886948	-4.32914460126295	2.061608835598	11.1743599074709	1.563004571474	-13.9659581367032	2.9349160324803	-0.853119410694096	-1.85704481479375	2.74727216585888	0.893260543280326	3.11197387207514	-5.50662102318847	-13.5028926435031	8.95499441234885	4.32462573265384	10.0874540205534	3.43810109631493	7.36899937620534	6.56335444139448	-0.497452300555595	-0.0719558954791688	-5.69728846717229	2.66753782873804	-2.8614110365785
154	3.07669597364621	7	3.82730197912658	1.20879260166142	2.79107486798235	3.35238943737628	6.7008368801252	4.54677112084033	1	2.56521809526303	1.40391541059769	5.98649657581734	5.69755915554089	2.49658606851043	6.12488520104772	3.85518854330868	4.3499161672563	6.27078590997749	5.52775538655356	4.71291514842224	5.55717619589026	3.97030843761582	3.63371502561844	8.18877842863503	2.94846153515188	-4.42504151987939	2.38888119896604	9.84492434450738	1.30022185964126	-13.5493588070663	2.91115803362341	0.740931913714977	-2.35390873711626	2.80887052333602	1.64323313103849	1.7990265458978	-3.40942755075436	-12.7959025290519	8.61773779690772	5.25916347027411	10.4064392887431	4.22705815241118	8.73053085256945	5.79619151185925	-2.95924986176339	-0.182427005850537	-5.55950388942227	4.65923598155516	-3.1575374640209
155	1.71181558489976	2.58923590553796	4.52482071452148	2.74652776804577	7	2.10361837179416	5.89492109476511	5.51894474900974	2.35835029816664	4.69229425345571	6.68682182352267	2.72582365475714	2.5961392744369	2.28413496021745	6.58815572183984	1.72876296372171	3.31493810292999	3.99987603966076	5.45461954434128	4.32847238688094	2.55966883611388	3.63241510024191	4.86589265815261	2.66586841498508	0.569477430139946	-8.05574332703088	5.75140976833094	-0.792652121764123	-4.60364933080669	-0.46211040676688	-13.7307557630977	5.38176842981871	2.63300095451572	2.78976925844882	10.8737962839978	1.29474539892396	0.919213386762441	-10.1629237264366	-2.52305064654975	3.23358264509283	-11.0247570872061	1.02679104948831	-4.75449377965192	2.37743167701728	2.64516822111991	0.31788307044779	-0.289722323719234	2.9878245115528	-5.15677604688849
156	6.41041265809179	1.25122016341558	7	2.30389833407156	3.19892697241499	1.80274674329175	5.21262195058349	6.16430089511987	1.8946588893167	6.70455390651792	1	2.81240418606597	4.11307689436588	3.83140796648531	5.4450751543018	3.24241667530772	1.58814710486694	3.55680072509365	6.23705185646724	1.37834997431628	3.59555045243646	2.208922246371	1	4.39490846606516	-2.97735461824368	-7.27705357140522	7.086360742363	2.79436513904722	-0.619359894377339	-0.764156348709805	-17.0272128174992	2.94259997512951	2.76762329981122	5.8364340627617	4.34747301977946	5.11060223646327	-4.73793819285386	-11.0259424426396	4.00991883567696	6.16954221727311	-11.6428584355054	0.00550168681540175	0.942675820465257	4.91602664500514	9.46192722761864	-0.405563986862449	-7.36138963152519	7.67941901298632	-7.49561637826729
157	6.15561960736183	5.25977614168261	2.27646013746119	3.54251380621534	4.24187592522165	1.4226632225291	2.74708282005477	4.29533510200089	1.11736896277018	3.90708397681388	1.10142383829314	3.1472838392914	6.68385021290001	1.16939256422441	4.87534449810415	1.2256813819732	3.46031780200216	6.97920124215564	4.31856928279577	5.63328120505049	5.63933085156735	3.84324666030357	4.27761109593009	8.28844744915197	-2.05927719676815	-4.6936283790649	1.09918296417599	7.83723698098634	1.749673549282	-18.0644799357738	2.92706390063552	2.58702432134508	-0.110490715227889	2.28306122034934	-6.04573622347594	4.67663712528039	-3.3657040275271	-11.3085610773094	7.69378481827491	4.87348725744523	5.33000075541224	7.3366066023044	9.40561132189838	1.2765566993173	10.9151364620466	-3.03688558306622	-6.27479111147607	3.7956893458271	1.81270551272733
158	1.56683776327394	6.96336765193155	2.80230387456531	3.3325091596924	2.92731020925934	4.96269959070993	2.52152880232645	4.33380752981186	1	6.70007780240564	4.81278126138583	5.30814113991257	4.786040056417	4.77308002320462	3.41393860343259	4.76667080675039	2.71688225358065	5.53712372536609	4.87366969386704	2.83056369781908	6.88291839373938	3.86362319241915	6.41786760660283	7.23707774082979	2.10847516355162	-4.36912075104641	1.8655403394115	11.2248786667394	0.952691927514343	-13.629882733371	2.93911314313435	-0.495314239344065	-2.02355192695851	2.87488673503608	0.278858045065911	3.0779197626806	-5.76269188977306	-12.3381423556842	8.82884119636942	4.95521644115271	10.4106639735724	4.60457005759021	6.96371292580433	6.02091091000834	-3.12898387969322	0.481001588801878	-6.04283179312221	2.35696684097963	-2.2326429212532
159	1	3.72119250843058	2.91852003766006	3.59794975022686	6.92812575448424	2.08350289592174	1.54876716627844	4.2831959040391	2.2982067961234	7	6.43304556648811	1	1	4.16415000810558	1.97837599668908	3.67191857674288	4.12825221440588	4.95437449644473	6.59880226335281	4.25964917833078	3.23148321349922	3.93675575377421	4.98274634466543	3.35634231429357	5.82198412745602	-8.4008188007668	9.114669915888	2.26114775532577	-6.35971466640139	2.23955832824966	-8.76908112196688	1.75268715891519	4.6945165825006	3.15298390795057	2.53358697806545	4.34081040867311	-1.83486885900013	-12.6329513496607	-0.162383062779754	0.297532300521663	-7.90473004476355	5.09049526705061	-6.96548700064195	0.43592961052591	3.51754845180324	-5.83913379761855	-8.0343937259561	5.86333955594771	2.4153892088676
160	2.12558507642601	6.7334610192557	2.95847035976756	2.55979218984122	2.82563490800146	6.68056394572783	2.21760816803639	5.54139332593648	1	5.96879349732883	2.98293168529229	4.46374752668559	5.08717411964534	4.44079348689528	4.22208132918127	5.10870997414249	3.68411517865532	5.01839973944533	7	5.57093946595422	6.22725177549604	4.00502512410714	7	7.58330181958215	3.13671528847285	-2.81856078430112	1.56938491967381	11.4170359901451	1.22613441911013	-14.1075915977899	2.20989775743705	0.214915329638564	-2.01458619183208	2.65127799017211	1.56617208390583	2.97350833090662	-5.92080268143998	-12.8839889985422	8.74021484060782	4.57598168465415	10.6369130370274	5.00059329853329	8.02604786419329	4.43508324966559	-2.94208994004844	0.704800570125595	-4.8553700028996	2.07375664509268	-2.30526098068488
161	3.0954148414946	7	1.43852370100041	4.51353140071344	6.38772389130287	1	2.00061313088403	2.67610478376692	1	1.61450196892402	5.5183940846449	5.96284235393728	6.67947654805477	1.53386989264271	6.22855826613176	2.33259461820885	1.02326606911865	5.73045227880439	7	6.52612359779064	5.61332788286097	2.94435170640369	5.49504391053593	4.83013982691173	3.26573603074574	-4.87675702913441	1.88135046265564	10.3812519985851	-0.782906496865905	-11.6982141212311	-0.665462191097673	-0.291160594622812	-4.15280461551034	2.54684945134615	3.07909356201199	5.34579345760366	-7.23133010706098	-10.6827498510545	8.85140707188002	4.42499272556994	7.50926947388197	6.00388129592863	6.37280077893061	4.33806785815962	11.364449179512	-0.975552126908017	-6.06107050821102	-2.35844525367525	-15.2579897907079
162	5.61950933333518	4.52057113249623	5.53772584151279	1.73910158610303	1.91959386703528	3.9845918801673	3.91525919284623	4.55001255896844	2.27065856918228	6.30667937801626	6.47532446684732	7	3.82282973865829	1	7	2.06917239389682	1	5.82793652028619	5.13417250737031	7	3.19946934648412	6.18868992808656	2.87859109622553	9.81437153390798	0.852516616138104	-5.20021883604748	4.79712178835189	7.68061240954616	2.67971675520184	-14.7054000171941	1.56401685766259	-1.57563661569934	-3.90789237517478	1.24888774963865	-2.60355949152312	5.72599254840771	-6.30526119230671	-11.2465062216225	12.8720687154505	6.27156957993478	2.26141251110221	6.86555817794139	7.43839743261345	4.99241410886749	9.92933185034957	-2.08765065119606	-1.21426976500662	6.52649200527612	3.13609367496106
163	6.48475336344706	5.5120639123581	1.82450762949701	3.96642080104484	2.44574277519051	1.37541776493357	4.11637917181184	3.05079109998448	1.53328977165291	4.55996269622271	1.2135343180957	3.07052946668055	6.20081947494393	4.09066914993316	4.83599128995354	2.92819967058869	1.63782775239519	3.75168857455728	4.84744393678028	4.96801004312381	6.38636367578794	3.03678452416388	4.99129453798691	8.40589748404998	-1.56096569475024	-4.90158133622265	0.101498546543023	8.1137680736538	2.26522626687733	-17.196819067675	3.68006298007521	1.97198453822343	0.181569520205895	2.81438990136911	-6.14624284690732	5.58203190785807	-3.62840062666153	-10.9557682056209	8.38165529504879	4.61593370522207	5.00552512496116	6.55189799839867	9.047154718893	2.5349257946393	10.2855506704689	-2.95931496352751	-5.7651124687882	2.80367574472252	-7.38127308689242
164	2.31349764364018	7	3.07479530845901	1	2.32154297238208	3.70064087102656	1.65107384698876	3.49352746099908	2.11375909650136	7	5.03164494891315	4.85944503506026	2.73940397379813	1.2078975472548	1.31038638454154	4.10346076435523	2.87801698953736	4.35317620547153	7	6.62214308187493	6.50661874446972	1.12505836984422	3.28279408898839	6.42202848044154	3.1721471264543	-5.09450339942926	3.66995465810408	11.3541011856737	0.116882188296822	-14.3577682773168	2.8756459333119	-0.166085089581433	-0.532292391188323	3.66320774225578	0.161518917401865	4.027713075708	-4.22450316772814	-12.2841252179508	8.67401996603283	4.85693051374444	11.3496532801187	1.57741689942522	8.97438702933247	2.92065877315065	7.5518667231743	-0.233904156349563	-6.79942616102966	1.53365222036753	-0.287789388462213
165	2.83013552686952	6.95688536867904	5.87494660219024	1.44301209688934	2.74968482783443	4.0426774153604	1	4.46040039229165	2.7026146604043	1	5.42235839923277	6.48413301602054	2.08176359094678	3.5900519971651	2.24645345146975	1.90567036440411	3.34028300903571	7	3.47674472221462	5.96863381493168	7	2.83532273409905	3.1977474147874	8.101149839682	-8.41582612218371	2.7199978031633	5.86333975169493	5.51228852322016	-1.51811049409987	-10.8375796971161	3.04860631017278	-3.4717807418256	1.01738322772176	-3.11865011650127	-3.18874174361233	2.18314829843786	-0.401129726786246	-4.62187420381546	11.3390749177755	2.79016418807378	7.8080312346376	3.15302144988447	8.49518608001462	8.76129519866162	8.07925197559869	-0.975246958405983	3.03888375262736	1.77404607262687	-4.40380195252138
166	2.2571982539276	6.78584218963137	4.58642934102709	2.07348633373246	2.56739494157073	5.57979668064178	1	5.1085953726924	1	7	2.86822106021407	5.21593330287408	5.58795856165953	6.9089474634006	4.49907535694703	5.04477934676082	3.33731692350589	5.30620108364642	5.68470707313618	2.69030352531403	5.91850214110246	4.95365942787393	7	8.65342164152838	3.38934370331545	-3.41228263117846	2.40813631417782	10.7527646737226	1.14020966199323	-14.3612386364551	2.72096352704181	-0.666021407284821	-1.98605167507342	2.62680432664668	1.5526855155296	2.60712512529734	-5.8150865971382	-13.6095837634393	9.18178310881063	4.70540047028147	10.1655847840827	4.56695198380143	8.28350843357497	5.74736179552722	-3.52140292044566	0.158064386700254	-5.28277584060327	3.30119577940426	-1.66304824330676
167	3.43599994215298	3.51203597480606	2.09374067883959	1	4.06116575464461	1.17071380378746	7	5.08325710239618	2.78204643626554	1.49101535437507	2.00568992249214	3.02977072742149	3.85954147377779	5.0465708307783	2.80287407429374	2.33008865953024	1.13940282429655	4.52759543843578	4.11106116555646	2.68054221005829	6.39582303003937	1	4.55426789663047	6.94569312662024	3.6586031356593	-4.75876231994036	1.4140579449065	11.0558610885653	-0.615931746399721	-9.53707160189344	3.29127527476627	-1.94569543117804	-2.98929654172595	-1.68542221547042	1.67981109301488	1.3984172651258	-4.8865115150172	-8.76640460405526	5.86206490201627	8.4419332451284	7.53034839603236	4.8204767360924	3.40982331088064	2.69294130118754	5.20298797639568	-3.28384395954189	3.05303542981017	4.00024959966481	-3.55635319512689
168	3.08986491878422	2.75464355188742	3.67399511110574	3.13862729370889	3.72254681077519	1.76670530541592	2.06219955593141	1.30425768637735	1.86790948861652	6.52152618264003	4.41681747510754	3.98770144494211	2.20468509200064	1.88336333200056	5.92460854865017	1	5.374882689594	1.79384123490547	6.7957074931618	4.03430973983408	5.31391504451081	5.01969774883047	1	8.16230467612339	-2.75258712678518	-4.16973248558754	3.03417758090661	6.06985015887844	0.985119453595598	-16.8705650676112	3.36120662534106	2.60819033580559	-4.16404402297808	5.41724045977029	-7.18536012983877	4.72598623169558	-1.75210145384057	-10.096391291686	6.88234628661045	4.42601245192528	5.03637171267139	4.55448431365337	9.5677799370951	2.89421966091534	-13.3228965669334	-2.72812615932215	-3.25217689892633	1.50602263786263	6.90189287105606
169	6.00211161929882	2.64369530260064	3.69294294745133	2.4048749619977	1.98639284081312	2.97274394547268	2.30818376484374	1.21840579054459	3.53650166060458	3.82218234664848	2.30636135770358	7	5.1810936130669	6.89735849918596	6.6323480346245	2.04864035859249	4.01781935985566	4.23238769279346	3.74201634193075	5.20943150596597	4.81526689925995	6.67501394578209	5.3896000190357	7.3374540224227	-1.77255161285743	-4.49236856549308	4.31416651848088	8.26329524798348	4.29842895904866	-17.892224824062	3.07930452268313	2.96677546815026	-4.5636449427383	1.37591509707099	-6.81747065851168	2.07571530796585	-4.96283581619472	-8.90519937183362	8.76390839503129	-0.19332653109345	5.11666374090788	5.28635298800005	5.65989091655632	2.14593857061342	5.58279231221043	-6.92633560735727	-4.65594374404328	4.80077709433555	1.76688569495754
170	2.9307078779556	6.20901275548097	1.23382656198516	2.31008827300415	4.99821031795926	5.63179169334174	1.48560289611673	2.11066120575875	1.59076286968349	3.03590450250954	1.79406610587017	2.40329555470289	2.93356117364507	1.19480510654761	2.79322955181118	5.59410685995764	2.92986367641136	2.62164265690316	5.28766258050152	6.39373653608855	5.02930347812934	4.54471486516542	7	7.22030723689206	2.47004992487379	-2.16066572365082	-0.770080609643012	10.7641839563396	-0.894602826481809	-13.7942820551646	0.702429217815403	-1.61714897051651	-1.82338417832604	1.78320301179087	3.60772683971134	4.01698268349636	-7.61696988748888	-11.3837207873452	6.04642006175005	7.94149589742396	6.4589487476961	4.36251894364204	8.08903785341313	0.102920936405342	8.17134790643427	-2.78308944654249	-0.767190685372687	5.29579576846099	-1.76538426340128
171	3.65639313436603	1.60317077598626	2.90737489234582	2.92601832549519	2.89123908603292	4.9880283019671	4.88683507843342	4.66490514276861	2.57748419118542	4.59490228021931	7	2.50156033839997	6.14202168163757	2.22411967243288	1.28768997978016	4.58817607368089	2.18151122142881	1	1.99021541351444	2.9029807596791	6.33109610639543	6.66796150687425	3.84671431428354	6.01494731443402	-5.93138615600593	-2.5596768485536	5.6267712269426	6.93302250116672	3.56682566507334	-12.4927332678004	-1.4087318373722	3.15542413989803	-5.73655269241605	6.63485518429961	-1.7365629371428	7.91718612051595	1.98852499444683	-6.79002029670358	5.31893384129319	2.7356633443504	14.4687346370072	3.00343570714332	8.60563867752851	0.763568472465541	1.58335703041894	-5.04925893834395	0.549778515669555	3.50440858803863	0.850394264203669
172	3.57692963101665	4.20030832730857	7	3.31904766225536	4.19533590778267	7	2.18238162709041	2.00731291680456	1.9973406432515	4.05034153330598	1.28102886016306	5.16220775874924	5.86461220741043	1	1	1	4.65014553379232	1	5.58640143004144	5.68533150218347	3.20831002319564	6.03231777805655	1.43030282464202	3.11927346351316	-1.53919432865285	-6.67280450752989	8.82224928046151	0.381359124612844	-0.477226148163905	-2.94173728241298	-18.9433527831278	3.00907778450964	3.31413709300843	9.02472094198065	1.74057459373211	4.35611132036474	-4.48708837890124	-11.1813939240836	5.63597252928043	5.23163436248717	-11.7415940278881	0.700143855585232	-1.39872126424784	2.49590871457895	4.36221305608861	-4.89626682303841	-1.32138501921594	2.28838003321473	-0.339777003853519
173	3.29567181618855	7	1	3.90886042045198	6.06314845740128	7	2.5562585311963	2.04082804206367	1	4.1459938690513	4.35401180218863	7	6.31835479657036	3.92407042237403	2.78575024049573	2.09501365773362	4.40494176204007	5.31697556443952	4.91965759437599	2.58217209420027	6.19121291925516	5.07301819850362	6.78422255119919	5.44191403992517	2.66165785714138	-6.72121542183916	0.865543760461225	9.5286537825218	-0.911693083686116	-12.3482280223344	0.627325436485808	-0.51120979984265	-3.01400296000054	3.60328433726297	1.05882746996004	5.09925254341136	-4.92094231929654	-9.91671992138481	8.92753999866065	6.49093312902116	8.03520278968466	4.91066012727871	6.47448458759764	3.97752047822069	-4.54607524415439	-4.65404470024951	1.86828242429316	-1.95346578174	-4.09252552640601
174	3.46810369869452	6.84737890254337	1	5.1150817371449	5.449604330094	6.83697988404775	3.25439544773499	2.59415349674417	1	6.69111902388794	7	6.74106113044288	6.21932486437547	2.32808634820274	6.38143894864935	2.18541251598284	4.46705987869295	3.3789244204599	6.44450652533368	3.51535300753061	6.58718452877643	3.83937973553765	5.16840995753384	5.20735644130605	4.242547942306	-6.53442104799628	1.18345446591637	9.57067629350283	-1.40802129568724	-11.6921070351305	0.896171956821498	-2.08569105822671	-2.84351885791831	2.75903694367906	2.40817097972374	3.47070019778924	-5.88237758810332	-12.3975445523152	8.42588564868451	6.57131783407281	8.10921388197079	5.81532411996055	6.36476462736747	4.38753899831436	5.33524653398908	-1.2130799767702	-1.2641932604503	7.21879249454473	-2.51288578803902
175	3.67509482906167	3.9637110826233	6.43520459230807	2.99277988006524	5.93506286663667	1.20832988086781	6.92766474993291	1.69511266400654	2.05058171428407	3.04599352990499	3.25383304041125	3.72465360761846	7	1.98658148796969	1.55738632069424	2.07511067502542	5.6036124434732	3.69079373913162	3.80232745792987	4.11989939088251	3.29588995316452	2.93592338431278	3.42657395349509	1.58604629379624	-2.23038450604327	-7.02999913415928	8.68601468390979	0.164074291755159	-0.312496097047632	-2.40176459840927	-18.5022640511918	1.71753060114104	3.96756268868696	9.09343186037388	1.96047060104087	3.67832159575426	-5.22700907866349	-9.8011730225634	5.82764438208844	5.32790607668774	-10.0441503576868	-0.36877258477454	-1.14288248957793	4.00865592912723	5.68074784500004	-3.41405306067695	-1.26290411018668	6.98847929723507	-0.899052435911872
176	1	6.58670107242867	5.1780764318262	2.51357375139284	1.5305653201072	5.75412173763806	6.75644454637187	5.95644596918846	3.70343329376657	1	2.33420349321767	5.30763785686562	5.84095310748557	2.57014352301563	2.6845421063253	4.80035629558383	3.41871832659826	6.91478311506284	6.44555424124448	2.03690002193994	7	1	1.85759610003672	6.34505081469883	2.68284744638705	-4.82229946362758	4.96298193966522	10.0736796012459	0.208489055452957	-10.0975057409414	2.60585484938437	0.392019066919907	-3.69006243352576	1.03778922470395	2.79781250708833	2.13252543612683	-7.01609629113079	-12.1444603035177	7.28360636951743	6.51470722547391	7.58970753384368	5.86526269193466	5.00801680970168	1.97638888620583	-11.2483854223131	-6.07805622709363	1.81168833084735	3.43742153203575	-5.33853413226158
177	2.15524710721027	1.84470775600166	2.91022380520292	3.35012866992766	4.81933935820498	6.66482196701873	1	6.44408276047828	1.71364549738053	4.11833089351377	3.53054150266664	6.48057613527809	4.83360058887014	5.8618916425263	4.62760951242097	6.31430771137261	4.98332718939941	3.6480096175174	7	2.07445525458536	4.82355202313853	2.73449996543105	6.13272257731655	7.03561024190138	-4.60969208680169	-2.53807882787997	6.53741037083736	8.1263154256664	3.35360898500167	-12.064662852329	-1.79430319543148	5.66907166974616	-4.79190426285852	4.8138684228119	-0.850018929683939	7.03305240515736	2.87887306495522	-6.7421525483501	6.17307285964403	4.63712499133468	10.0440478157048	3.09611304523586	6.14786650907688	5.70715822024577	7.47136253222099	-3.9872639499292	0.0570156262079863	7.18435661400013	-2.57297650724802
178	3.02955821315562	4.48286552571123	2.11170635355285	3.97472774795257	5.98536581558986	1.32691040459488	2.82304444124577	1.12323870910434	3.21023013133834	5.89430164982462	3.37506972222718	6.69515243389212	6.15560416288092	4.7683051396879	1.41948625933045	2.38877314817938	3.99865266199341	2.1471263277215	6.93300482411242	4.22096225855083	3.41825235872892	3.94296130467475	1	5.31392537080929	2.72941975669744	-7.38154713701527	0.62128292742932	10.9682617347412	-0.615714125091185	-11.3529682281396	0.29775690285685	-0.380912304832615	-4.50772165054809	3.89294840860803	1.39999078584125	5.3680108869186	-3.87220199226223	-10.8615230255346	7.55110517796564	5.57927823556843	8.8114932887351	4.4667121025906	6.30846797049366	-2.81343899426306	5.52034901754767	-3.95601559531207	-7.1513667400508	-0.0372781106270964	-3.74279157506316
179	4.09010946478189	6.54543612545398	1	5.52079552958341	5.46021272505719	1.36362693803145	3.09651289843598	1	1.20181515078283	7	3.23289295123437	7	3.78915088989525	2.66926733899982	5.96496522786475	1.85738280423149	1.97532277216802	5.40627637237259	5.43811123772295	6.34330861132496	3.93063940021108	2.81451042379116	5.53231161981136	4.86516114280511	3.42298746681955	-6.34956163404886	0.849669103340499	11.0407245551134	0.42808830554295	-10.8228143543935	-0.362743367065746	-1.79283798135466	-3.87220730105503	2.57042733267052	2.63208828498965	3.54074960945899	-4.90961444649948	-11.6456461816607	8.54909372026179	5.17941860494816	7.49634769648809	5.24600462021969	5.17030889902635	4.97054837276537	5.20473845713699	-1.27177984420223	2.57289400982818	-3.60916644087015	2.02263033444602
180	4.23838099923329	6.6122197057953	1	3.33512756129687	6.01877347173652	5.51767029824386	2.50279419521662	1	2.69876891724651	4.03350543104353	5.65178214099992	6.29661822584701	6.58367737380933	4.66142334899174	1.85008253612411	2.40407101237704	4.92178425947681	6.20398607599992	4.88980868339919	3.84990410722152	5.47381470509892	5.64438363742478	5.4095240309827	5.9202400667009	3.65556046652207	-7.19181040846844	1.99456642029622	10.4355848530354	-1.78675358887629	-12.6891280099277	1.56975945757024	-1.8074395353041	-4.45225155170876	3.07819844788781	2.26971119987169	4.22129801412806	-4.87218106288823	-10.6565044804716	9.24941520015328	5.32852266975178	7.32176189456688	5.53520458336064	6.61113483646447	4.32394283045097	-4.99377576641141	-1.47004911271265	1.88164408281893	3.56516980852923	-4.02808838229894
181	2.70879079311133	2.65904348279822	4.97552436886116	2.4668500087119	5.72602605722471	1	4.30899505840011	5.87133962592984	1.69040840480339	3.36003719015238	5.31605975366274	3.46357328091437	4.54547782070813	5.59601539305191	6.39064909486096	2.75668044724221	5.83377445337855	5.10140745764902	5.34288556810716	6.29324075710245	3.81579331178933	6.74220898391484	3.00339116491144	4.47874156742668	-1.07070452086364	-7.10549851653801	9.38093038932091	2.22861688236146	-6.97828221360241	0.0657128166756615	-20.0290062661898	1.07367529949767	1.08916157179824	6.15689900681866	6.49531490011479	2.05757235359607	-1.22725231144526	-10.4067348924656	3.11256789129545	4.75047842222291	-8.26875483666016	3.85763518942058	-0.662675249135609	1.3920593087574	5.12833134089998	-0.435043456674142	-2.10321964019187	2.68726603246312	1.95058726706254
182	2.46883352318249	2.10225316031004	2.13175388437479	4.15720401564088	3.53923266484796	1.36588185814526	4.90664390399035	2.15060928598989	1.43068222544805	6.71095142761686	3.75064429994496	1.38340329161007	4.66660682624419	2.05045325157582	1.91315879152086	6.35282790508935	5.66181695952464	2.11936207673034	7	4.34121484072927	2.03890907619776	2.70372663242539	1.72744577019817	7.42659665236979	-4.81359916166373	-3.2752807614088	5.84502331941016	6.87557517201445	3.70875651951145	-11.366653726861	-1.84472395674027	5.7952018268296	-6.80540068272475	4.73098618223107	-0.385518881542655	7.65399277412987	2.28234257452643	-7.31325999761027	5.34929198484171	4.43974198799607	11.1045548477751	3.08075130540766	6.29857060908992	5.18688405613795	-6.58617083241181	1.17566055132401	0.162263307128642	7.46068063738438	-2.79198435730778
183	4.08924136684562	2.5097547060005	2.31182976208642	2.61336924951253	2.32991888309274	1.51133879845757	2.91512099521186	3.09200392053968	6.48730463541855	7	4.72348655163669	1	4.48313159380718	3.34010406263764	4.57231895426509	4.30744567035525	4.12523762048504	5.44506482648319	5.56254992970368	5.70181333306614	3.6135014105616	6.16267957676022	5.5523345789074	5.93307076881762	0.787737077238362	-4.69647536601437	2.7806430692643	7.11450645684727	0.557585589632838	-12.6837233658629	3.2506579901348	7.52132968916192	-3.84299246573977	2.18250342697922	-5.02276750292373	-0.238098640652661	-2.4844061040848	-11.2970331748632	12.5377810916313	-0.904624357483688	4.41026515885399	7.24337207084053	11.5535660706632	0.48612661175675	3.13313028924338	-4.29772176291747	-3.05017811150662	1.74070968919804	-0.81648650239876
184	3.01621105923172	5.55368330286413	2.33859254937334	2.2374160297195	6.97755548426319	1.8786940456713	6.39745043047549	1.85998854328806	1	5.48938125625059	2.63738222697862	1.0568096780821	6.48582555057031	3.07462496253697	3.89679539311347	1	1.76203028866842	3.37564282559353	7	5.25449643129667	4.93378186312108	1.95389158558786	2.30294460510272	6.87757427549233	2.30046003673618	-3.84014429334844	0.466457649770413	10.1681607548593	-2.71798080788923	-14.9610043848281	0.106562840793867	-0.667335043533331	-0.245953777567494	3.38418502826736	3.19058273170169	2.91573814780711	-8.34795431314015	-12.733576641441	6.87080291457499	6.41306927801432	6.78504478214162	3.39046339566849	6.72424104544926	0.414904432151805	-4.8292715063891	-10.2893123883348	-7.97507542637465	5.51612121534401	2.87752920099752
185	2.89495887138282	4.50570568437478	1.44300503555742	2.80842381181505	6.4042676518442	3.3619462452754	3.73053050453921	3.99608169321586	4.00317915378552	1.26126416332891	3.7983810545621	5.65479794903234	6.45650405095621	2.13126027007387	6.84672556849006	1.94825988281545	1	6.73524938646584	5.17497730019067	5.21754132267835	5.12521275785303	2.98160579817096	6.84222418333203	5.07613053883228	6.98641483863289	-6.88650158982083	8.23736650593849	0.663045944235023	-5.11252915360702	1.5245374483339	-7.35194928919092	2.3499113404758	5.19499295439171	1.02672275444757	2.05951170884658	2.93244179448517	-1.31479335037266	-12.199931244086	-1.27774918770111	-2.85217216431788	-5.6094391727219	4.51584940322691	-7.77013905292768	2.00404613692772	-7.13772479470921	-6.18390788805851	0.803140779550205	1.68185582027364	-2.38683010158232
186	3.42422540643264	2.57108692760957	5.07392767162785	2.90045244743895	6.32283181370642	5.87969125299934	4.65593473000089	4.00194248544248	1	3.88270936167529	4.21126103752362	2.60340378654472	4.18069513349606	1.47812656209901	5.59950721581781	2.99497545698949	6.20968431477977	4.05795031485577	4.94348374952285	6.37980153620456	2.95200468324994	5.96470852972383	1	3.81671480961446	-2.35553760621624	-8.89222498625143	9.86767245338844	1.60856619322821	-5.8987293456366	-0.617912265314306	-19.8684529047567	0.287286473152917	0.52613202839658	5.39278761036623	5.86815614225316	1.50398653811585	-0.420653329689217	-10.5236171647202	3.02906089914125	5.0722059058823	-8.47629456383846	4.01091679718121	-1.4891174156082	0.524378297574217	3.87240817087237	-1.59329658141539	-1.20699001511423	5.23896694343953	-1.4633360521663
187	6.79204595665507	2.00462261219328	2.04100442128062	3.01111621085479	3.60379338409686	1	6.06469674179353	5.35750466973238	3.00340605114423	6.06030271030027	7	6.57563852314568	5.69355359924907	4.06344808061639	4.08819587821287	6.94726526341495	4.83700901358311	6.65975051967938	3.07166728999678	1.75323081445347	6.52040214790958	1.86670821386016	3.52135204229634	4.56746842271992	-1.51276521529793	-5.98964982735073	2.93154446001664	7.46546665436836	3.23173473792762	-17.4918721339174	2.32158910797179	5.31946445104262	-1.53673048698127	0.760774620497116	-7.70171512294462	2.87228723508566	-3.43799026810487	-10.4231302542089	6.72809691906225	-0.390628163636434	3.90323975651675	4.98492985332501	8.17800924878914	-0.453291023584217	8.50487703032612	-0.0634391343160771	-5.77453330175169	2.78466070807355	-6.29631925852382
188	3.7446949961593	3.01660925344635	1	2.09742522389063	2.13225674257441	1	1	3.0943076988189	2.89921635552163	6.41547385467026	6.17988771039458	1	1.354561749038	1.77250836065331	1.92359786326604	2.03088300115471	4.5047072638735	4.07638965085957	6.34363263808487	5.06930463366413	3.23215643283243	7	5.58095404291158	6.34662664734868	0.575913657520577	-4.52114168128955	3.78501448448132	6.85065035650841	-0.0620482315467136	-12.5826818740448	3.20595437321758	6.79025501949485	-3.51857161428354	1.46798949432018	-4.56190328491668	-1.01446992209911	-2.19394856196449	-10.9202797031586	12.8185823673659	-0.693843156972936	4.38289449490059	7.13491299332117	13.0719443404348	-0.498673160521849	1.99903874322944	-5.58332403846427	-7.53072650911552	5.4616763729444	-1.56788138510711
189	2.00785472838839	4.13170888222836	6.72912915164968	3.71512314668607	3.39119581692153	3.42255060484858	6.20478266727316	5.05771998993151	1.35080368031363	1	2.71607781318423	5.57763846699887	5.38857529259747	3.27710149383584	1.53431385163048	2.04228159854339	1	4.69860442200465	5.31244853936382	1.68630863525151	5.28104886294359	6.96389806918919	1	7.82616724484188	-5.48542892650932	-0.556680858967303	5.31054047547952	8.89251687328636	2.0390794367759	-11.0351034078057	1.20979936302499	4.2187774942468	-0.504398669240829	1.48273931880526	-2.75871148704363	0.232754221917863	-3.36448957917062	-9.38241846302061	9.19008437683154	1.03698949238002	6.95815946385708	-0.644408334002153	5.0918310605905	3.65084271610708	-7.46728432141421	-2.58733014161948	-3.15991208658919	6.07307400586061	-3.89581585881685
190	2.55027200832321	4.66794584646613	7	3.44802540446456	3.13490094727755	2.69115983021722	6.97566788555482	6.17366152962571	2.27256009089779	1.62500863817422	3.67382661897104	4.71432054894326	5.27063097396822	1.67252817272096	3.16850843207061	2.52367385845122	1.25919540405863	6.46176552577975	3.41278595470711	3.97747300991266	6.63566968872843	6.73566273687938	1.456346380689	7.06081031349206	-5.72341321928461	-0.447361968923137	5.35982404873002	9.80363379430217	0.795045277227947	-11.9268449108744	1.77235634079974	3.12626528659689	-0.295967598829171	1.63170177481515	-3.82744629182133	0.179256339184534	-2.11667256003241	-8.61886376419451	8.51786439834692	2.29191244174114	7.91383330054983	-0.592164468686868	5.54081128419705	1.9176827896532	-7.43179433813463	-3.17742485970047	-2.67466558963203	8.80473171829318	-1.07668599130547
[truncated: 74 more columns]
