# Supplementary material for: How Are Mate Preferences Linked with Actual Mate Selection? Tests of Mate Preference Integration Algorithms Using Computer Simulations and Actual Mating Couples
Source: PLoS One. 2016 Jun 8;11(6):e0156078. doi: 10.1371/journal.pone.0156078 (PMC4898694; doi:10.1371/journal.pone.0156078)
Supplement: S3 Data — Long-term couple and agent-based model data analyzed in Study 4. (ZIP) [file pone.0156078.s003.zip › S11/Euclidean Model Data/Euclidean Couple Population 11192015 0056.csv]

	trait1	trait2	trait3	trait4	trait5	trait6	trait7	trait8	trait9	trait10	trait11	trait12	trait13	trait14	trait15	trait16	trait17	trait18	trait19	trait20	trait21	trait22	trait23	preference1	preference2	preference3	preference4	preference5	preference6	preference7	preference8	preference9	preference10	preference11	preference12	preference13	preference14	preference15	preference16	preference17	preference18	preference19	preference20	preference21	preference22	preference23	preference24	preference25	preference26
1	1.13328676401408	2.29797498554889	6.53421243567312	2.7125148463712	6.13509903510815	3.5082909272196	2.80640279719249	1	1.11294156771931	2.40962147874508	3.25540860807709	5.35016410932357	2.93102594308268	2.93266752658979	1.8920918196132	3.45533553021692	3.21123294342988	4.71262032332425	3.92492211127171	3.41047814015056	5.02054817768431	1	1	6.67586371551419	14.4762162414106	-3.67834895543062	0.39503119255422	5.87871348372516	9.07162710810395	8.25072703301276	7.25563784041034	4.90739929665028	-12.6439813953822	5.72324674762163	5.4750748815566	3.0511223473857	-5.17654372294625	1.45047839385393	1.08416172374415	2.17889370468086	-1.97715387814478	4.54605509976632	3.11329645231242	3.83422930929441	10.0903475086155	-6.42625593331748	-3.20924955701017	3.33420796754469	5.87662043735499
2	1.41374826872619	6.40265589942586	5.47184675520043	1	4.54989762042937	2.48276648341693	5.00074774683561	1.6895126021715	2.25002988914616	2.99260865687244	4.98494544037295	5.62552582417019	6.25309889583524	1.68134701601501	2.4380520656556	4.0798560459768	3.77574201595635	2.38501136458311	1.90330402274053	4.37814445692426	3.96524765030877	1.32993570891981	4.9991579079347	6.35494790215941	9.86913955605659	0.872205049926002	-1.84391565898294	9.5868997135876	0.573370112714855	13.4983063367325	-3.14016252575358	6.69279461286858	-7.42443866377514	3.8724015591866	-5.3939989413735	0.343170140939499	-7.63256380754134	-2.67382497050053	4.13721519844269	5.42612446339983	-6.77418884339504	5.15344272040279	-5.70968382931294	2.71917295383118	7.67988923085743	0.500062614569369	-9.13821020638711	3.27319359447044	8.8332599617769
3	1	4.18257614333879	6.03550692545113	1.93780045236683	6.0201162187926	4.8113504181613	5.39421683256838	1	2.22973393344066	1	2.83078334261182	6.02894845007645	3.29815735850272	2.06873226210774	3.65512303378997	3.25554176815481	3.58719923685509	2.26828880489465	1.77942761111087	3.51025525652194	4.54670640701891	4.60891780053695	1.06214167881433	5.71006485613174	15.5655974323916	-1.66815642809124	4.49998315524199	3.09630314536357	11.2891765079649	10.2758984341034	6.87968899828141	5.63594108825579	-11.2152571906588	7.74272175184418	5.32461340458784	1.47597291317525	-6.02565597784878	2.31577923174529	2.22203718379066	2.94891759251291	1.13844581865449	2.62813093628561	6.40341180622312	3.69063409083999	9.08712280410483	-8.37152497651232	8.14937628773906	4.33393255185715	11.5901707132331
4	1.25699803819053	3.17763533433984	7	4.30932653456037	6.82508491411032	1	5.03788151236571	2.22675877341942	6.43776887607839	2.61811193379221	1.69598366484918	6.72773245595129	2.16262299511839	4.07760126345665	2.74594815880081	3.3853972428933	1.12502557068764	2.94250867481825	2.53994122057828	5.590499040843	2.41084408673306	4.73487922766016	3.32817903636799	7.44080734922934	13.8243745553262	-3.48301549506631	2.92986736349187	6.49396982273274	10.6454091623508	10.1120355468515	7.21919684815532	4.04448563826636	-14.0887616538581	2.44502420610721	2.29907348412781	1.82384380998465	-6.28681819905919	0.793525323197278	3.79271778837478	1.05898173829828	1.45709001627696	1.02971442027009	8.26807979600768	1.86260419740974	9.95403516113054	-6.47366388749712	-0.968030749452683	3.90529422327343	-1.81635287252336
5	1.17746147603601	1.83157855645392	6.8122661826852	1.8216429287686	7	2.50100763124362	3.22257181688739	1.69948688660637	1.61643332434245	1.16668254472548	4.27132506208778	1.97091203266411	4.75005187835369	2.77400014190721	2.77417559055889	1	1.97443974152587	5.35177848375417	6.35075098051457	4.13600998454393	2.27905963558012	1.56887509423538	5.82240070178599	8.5135531801686	15.3573830032811	-3.06283228555223	1.08256100265012	6.46967026916533	10.0698007451692	9.85880630525561	7.38114827730701	3.80755811582407	-14.1427094547426	3.92542337932494	5.44999237564767	2.0456386777736	-6.0070182440419	2.4390215250741	2.44103794965361	2.67021028615709	1.73828497606786	5.16317252063823	3.1708722167219	-0.197842263382239	-1.0353271534187	-7.50821267608094	9.48636273064546	4.17779606337619	3.69895869384408
6	3.48581489120287	6.50061005362672	4.69116495027703	1.24076873427612	4.13343468721999	4.08943120940451	1.82718836338019	2.22905825129832	2.51502298834136	3.49879830077477	3.65087658551322	7	1.35376890098028	1	6.7151846401321	1.65718948586195	1.94539653976221	3.76436027468622	4.60560019535156	3.1807330418856	4.88786042762185	2.77970315131291	1	9.33711640582304	11.460310288784	1.60592835117773	-2.7581662962944	9.25306810711911	1.4043546023618	13.2662274830521	-3.23982518324203	9.00474828419541	-9.2595046641344	5.90351445250816	-1.83434425662951	2.68321388150889	-8.37673827547327	-1.3503910470332	4.37679589575465	4.33634328910536	-7.26616759129044	5.73507311833259	-5.3541876150235	7.01164536318921	15.3359830826641	-4.44029051449582	1.60207907741748	1.45424575112092	10.548973096699
7	1.21920080912129	6.60381448867362	7	1.68800530655217	4.41246428359275	1.04537629829778	4.93209569198563	1	3.03114916908928	1.85342357175191	2.47993201769536	6.13095599625788	2.2337826119826	3.90541063041538	1	1.34722862974053	4.36394317077138	3.24438969277985	5.10083874247348	1.79344383294059	4.96098102639686	2.48098876547053	1.27674097968567	9.38765692390234	11.3133863838227	0.471569126421198	-2.91793908092656	8.07476293081938	0.489856650111782	16.2492335545516	-4.58855707947178	5.13250126752641	-11.1851725354503	3.48122539940294	-3.07171039821883	1.04298558175775	-9.06694205688354	2.59945809288228	4.76721204741968	6.09708906920064	-6.50449318890054	7.96110614062589	-5.57004157145937	1.52040538673574	5.54975809761718	-15.9721743903004	-12.9389421894813	2.68984125017934	7.10018088408411
8	1.29114050207462	5.39375335692317	6.66722019599969	2.31388935367437	7	3.2859582736263	1.29373060419022	2.37822192321378	4.57590747302098	4.70265319806415	1.74790476853895	5.48966340602336	1.32882271019939	3.65153961478154	6.00143841572952	3.20675876169291	4.99491853934874	1.06410186542689	3.84806483255983	1	5.79238417913565	5.25936035355047	1.67387755950674	6.67074048357583	16.0646908672295	-3.44778733773701	4.51299086825718	2.67181545913487	11.370459036281	10.7988546314771	4.64807466506862	4.25505219037577	-11.8461995026331	7.9651043677058	6.18217593599439	1.05473055555949	-3.78155345729327	0.721118567164381	0.834185116038971	3.36914140253071	-1.45986095149884	3.50541476070787	8.12953710815822	3.56708833188211	5.55318390236665	-10.973824381596	-2.65753630304769	7.93273160484931	14.3130509123971
9	1	7	6.79966923474373	1	5.29578306485495	2.30091268331861	3.74392348813934	1.87972759135863	1.42057475415884	1.61844562145499	3.63792422996014	6.63523860701155	2.63360860377315	5.81054439569321	3.69394839675555	6.76988149514944	2.26422402896456	1	5.71439630054944	5.47495931857389	4.35071982756134	3.12074084635794	3.06791891099516	6.00704046805784	8.12013227208971	2.43001010965054	-1.40078355244095	9.09413684040276	-0.764875947718216	12.8218952541709	-0.691472113759953	8.94899038467279	-10.7191834680266	2.06422684004801	-4.68934258433036	2.94573286804797	-7.05641690195307	0.702446918527127	3.66656318858609	3.14169025670057	-6.66181659465849	8.76540449346682	-6.94021573306645	3.84639139343996	10.5681951596878	-4.00379925430558	-11.3144126454058	3.99571585126782	-12.2952163391077
10	2.78128357488589	4.51597440149283	5.28357270438026	1.63412313429945	6.94402740371242	1	3.41327154600563	1.68922389322518	5.22687717787099	2.94758543475867	2.60218349387048	5.08045779651924	1.95509265484304	4.39014125749004	1.86974739835336	1	3.32214315496709	4.17798121511131	5.46169856275373	2.55601075034561	4.45647645511596	6.78266366848676	1.97325978675872	5.09016014270441	15.36567836757	1.30903545201134	1.36605251406962	6.68336425491009	10.8271125956765	10.1799299049908	7.89877411148097	0.700116029408817	-10.0031858456548	9.13833042368658	1.95114620681596	2.04884667578771	-1.9263443470676	0.0578036711519039	-0.225004709211489	1.59434756047678	-6.2994723648679	1.98259037483647	6.83985279083609	2.76655038771046	4.67112010547582	-5.2221065553404	5.83809901504619	4.14443417538438	-1.12263435330348
11	1.84497407133582	2.5341820032839	5.87306137726284	2.90816147497711	7	1	2.93227844841699	1.26518267495808	2.96519490396514	3.52437796434654	1.10890015010572	1.66666014936586	1.89867288048107	3.65291373938405	2.71944934002049	1	1.8283149387437	4.72644817605566	6.91449820580119	6.943751556894	1.66048071145521	3.08519924748112	4.19785578583852	7.70416044344078	13.9599849170664	-2.71352911818382	2.27234631068611	3.75023977662734	10.2507925092322	9.19957670887721	6.42180347670382	3.58367929371255	-11.8068427864425	6.72162709248885	5.50974508982578	2.39694137778515	-6.69720326100645	2.259353291556	1.53374000186222	2.19144138787626	-0.162808871962254	5.35551330193129	3.37880895034666	3.24938083048634	2.71216782015254	-5.89644909562812	10.2744500764607	2.28063984514039	7.62633682224283
12	2.99762969017495	2.27063507453762	6.3224802983101	4.36622681769667	5.41443760109527	3.00994512231173	1.60777499332768	4.28526787321119	2.04278645223938	7	1	4.3063260341562	3.91460564845636	2.15557932604678	5.15855931609892	1	5.349280638713	4.41718690146915	3.13860976094013	3.40603674686005	3.57478260805426	5.6358271927087	1	7.20790573953121	9.2776340336876	-2.35214383311811	-0.393054808688489	4.75672750706251	8.51328382190199	4.74669264943374	5.08036045549761	6.54457838634709	-12.273303885049	5.41153698706566	8.25209400832591	3.37804450154655	-6.64142818434259	-3.49949139019421	2.89352203304794	0.694402950304133	-6.43875490727175	-0.636766751716133	5.53938927040172	3.79374004597392	3.28256255412515	-8.70194339263885	9.03005421426126	-1.68574558186188	-10.1209287457828
13	5.46340204712891	3.45676693838513	6.59188676124755	2.9483042319071	5.35335213418074	2.09674560797107	3.46147899129241	1.24224557012934	3.63064214525144	1	2.83483385942949	4.53209514852756	1.91414244418719	4.65572538326361	1.85745762292461	1.80564729520335	1.53800315436057	1.61898297933945	7	1	3.74368354976261	5.59794667986725	1.46766094431445	4.91679651436238	15.6618549064927	1.3748752101786	-2.1119937668298	5.43057040085412	11.3387888943428	9.17440837619438	7.09859973796325	0.680198529240109	-10.137237282268	7.19352710921332	2.67383785470992	2.9263351536635	-2.25923155146522	-0.642461683054692	-3.22670765486849	3.00841067532439	-4.73542756281898	1.83054252537285	7.68237754378595	-0.67615599206157	4.70132236117951	-6.59623559485734	6.84496524011398	3.31254808172742	8.60672191655641
14	2.8570535000624	5.94413026077548	6.15838902882924	2.29531587083504	4.93842748392786	3.34274478075838	4.15620529161739	2.08869245217591	4.17731760837618	3.93992152076912	1.90389868855306	4.38773826503314	4.57528359108017	1	2.35429081016526	1	5.35053326454279	3.39397714361047	1.85290493557152	2.26524370375792	3.5737287046667	3.30087949076419	2.19090035107161	6.18675297987486	14.5134329585422	-0.31801676337915	3.85574852372389	3.5931167904552	10.2841146833542	10.4089678017102	6.44284473318168	5.18190683519513	-11.7149760395325	6.28133926340561	6.34311699096489	1.04598255696365	-4.43416741671747	1.4564685744249	1.24070247921947	4.59044060392142	1.83126682386039	2.95071235110743	7.3620278478192	5.03669298291902	9.10256074098755	-6.35308264528169	5.55879036704716	0.160162016871016	13.3379858286273
15	1	5.99828792525692	6.4153580150757	1	4.00358816759562	2.45291194019045	1.81754717555315	3.51691953699154	2.0387159955451	2.87171860845857	5.02603718087257	6.2593409007149	4.32257211410374	1.71407005622827	6.24304639175475	4.52540164155606	4.81158066869057	4.0587080604226	5.99098205397921	2.24195517053275	4.56183507134111	1.18672519134782	2.620533703822	6.78795940670467	10.515312917053	0.258878201549663	-2.4804184263943	8.59052267784468	-1.31838142727789	14.2121050004993	-3.6136614059486	8.66781474479735	-10.513666351633	6.60242973328368	-5.07620257120683	1.60294652113375	-9.25350362333594	0.26356713518821	4.25984095359358	6.11444427850908	-9.41922007303508	6.06430234110768	-4.60528963232508	1.32557810647346	13.6461790879858	-11.0942527067726	1.00089836077905	0.0536489840914542	-10.989970252659
16	1.6128026617027	2.78884448496015	3.4798196380305	2.80162784053579	6.39192268468161	5.09300956851096	2.70206359665989	2.70428109151197	1	6.38456374683437	1.39741829676827	6.54354466820609	2.99700923537446	1.40796642146889	3.78591375169657	2.50101413506648	2.70066552424754	5.39607517725993	2.18908147824627	4.43670066400588	4.51999823664726	4.09787245513141	6.33583201645951	3.58540014889287	-9.15915129670058	5.24132563319418	-0.703405442934608	-1.65390512079734	-6.56751049427993	9.7820767506713	-0.966990532661182	8.78754212203238	-8.63251610706823	-5.8623781273506	-4.62339074320079	2.98509215644722	1.3584208217835	11.1561621414694	7.57079611032625	5.6561606723667	10.3605454443315	0.920052098633479	-1.61193924791284	1.23923360460254	3.90879220148598	-11.1147534487179	-6.78065924146181	1.87819940096095	4.80700831235536
17	1	2.79468925774786	6.064952290125	1.3773928046989	5.48751390647834	1	2.62748858393706	1	5.53024462712814	2.98710451168424	3.65399725762344	7	2.67310986190381	1.719120324091	2.11509202699102	1.90034986014119	1.86574648925108	1.45626281152353	2.37829219283316	5.05057993986642	2.93630235458292	1.33160071716458	6.26292051790692	6.87457611812751	15.1702273590009	-0.906049683439474	1.41143201611039	6.01672110130949	9.32351272489004	10.3768538246219	5.18189922772271	4.02935006363798	-14.1242728941738	3.10598569587799	3.1874569558283	1.08124430547728	-6.57924728206149	2.72000519087672	3.11827995958475	1.23461179144505	0.335114658354738	0.861029358678375	9.45483592235074	3.96688894339587	8.97152231469193	0.465498132861227	-3.86164469919838	4.92773014727123	4.41324401650634
18	1.69943017428852	5.96017872715451	5.94751372211152	1	3.27386164739207	1.64263812792034	2.4770854213242	4.13747103566813	5.45575843160535	6.23784623237402	3.02310952656355	6.954050907259	3.27932046912896	1.66708975289118	5.27135889636717	2.80429840402616	1.48587619243151	3.42312784891366	5.13530855487571	2.5854531993969	6.26581258142579	1.9088663884582	5.2179533598026	6.58392310721894	13.0125796292612	-0.689899337041819	-1.94789540398618	8.6490783099653	0.688005148494918	12.9373992274329	-4.74254359376503	6.912289403858	-7.72346189800263	3.47768756183039	-5.2643043164204	2.52841221986123	-7.84044420801579	-1.0951586823103	4.9037861653817	5.00214998055365	-6.29375569195059	6.28430416159785	-6.02707004254775	2.77629582761272	4.91666764430317	-4.76289954318128	2.43737658815729	1.67962350369272	-11.6669285416631
19	1.30567868231946	6.53369602898294	3.71618327194692	2.51138342386255	3.96241005229922	1	1.62879893227169	3.38371661692939	1	3.3458923162116	2.73496715729531	6.88296789680015	3.58959536813971	1.05359823189881	3.05080763513061	5.73828059261091	4.88767459381984	3.91875629833399	5.10189256808224	3.93804054740034	5.72801836121937	2.36371822587268	2.79859186233376	6.57196933084617	9.87026059481387	-1.23576059413483	-2.68620087718654	10.1227635088909	0.963488457539897	14.2722219543795	-2.63067014001591	9.08448743521224	-11.1814393510675	4.72119291238374	-5.27060690300306	1.86486756591986	-8.70520758152007	-2.09886645621896	3.44962082588789	5.63218297845383	-7.40733652421886	6.25230807103226	-5.50715070740036	5.1265193297342	7.11750284543665	-6.0562089110664	0.898335807444162	2.01565886143355	-9.18351692630527
20	1.51016853133847	6.05290033947538	6.4109788215769	3.3855907181518	5.27978435410289	3.49286189459004	2.43900036080064	1.94066098439814	1.2033808038948	3.35297296259173	4.83349753076936	4.10277729096558	1.87068301493084	1.28139373457175	3.41161107317478	1.2675656624377	2.97776590089354	5.52131934532918	7	3.86391181146567	2.79080358660777	6.6048893704776	4.96423329076625	5.6100481200081	15.8230664381753	-1.07076145039623	4.91405747882053	3.63792972083331	11.4876075999669	11.7713911361993	5.24494606647286	5.29268621111296	-10.7847227636044	7.542806269689	5.801099981837	0.40147843072758	-5.18095329925141	2.00610140842589	1.28240945203146	3.01591045103686	-1.42046550794561	4.32512635526473	6.56023236779575	1.72981960134115	2.24373666984416	-8.21566679037238	-1.52274668278548	5.25094097531733	6.87485717064156
21	1.43149370349271	4.07194559640467	3.9469894655622	2.44223791106353	7	4.73221273175541	3.77103902257179	2.85425191256904	3.92378693427524	3.43559038415834	4.13674881306217	6.39824513667169	1.82577388145735	6.66751137475375	3.57686271201718	7	4.49460502698254	2.21217609809473	3.5162608818753	2.42365553330987	2.47553600329384	2.20030368323611	4.19322394443008	5.06004293976334	16.9539107310848	1.42186704917737	-1.25279771262202	8.59754036691548	9.04190207199274	8.02134631909322	6.22212545638123	5.18001597756601	-13.1952466888491	2.33187894872143	7.00694645037221	2.13680328786023	-7.24616232324745	-0.915532405802396	-0.0475192323471488	4.45492685096209	-2.80121901008159	5.19187952367423	2.57758434806963	2.07955693256741	6.61454460811726	-3.31435340322267	0.826293710577328	2.71432859745697	4.49007865365093
22	1.92594956903288	4.96142386914751	6.19728214202476	1.05172065594493	4.69119156254455	6.33933126108378	4.09480579721309	4.86610788958612	2.1644228392344	4.2863602366208	1.36799023696939	6.88270428057834	5.61449046204654	1.61404651917239	1.68531448410779	2.54716095369693	2.78602964730019	3.46402873083888	1.94940593085773	4.32274010528894	4.84319792445856	3.67325094961386	1	5.05578422764576	10.2349862829217	-0.363642997443134	-4.61512367717054	6.8013127775323	1.99120877730811	14.6413566304588	-4.66496875933736	7.21868722203762	-9.18477315779161	3.37477858942665	-5.8166966546502	0.100875687024296	-3.12997365805049	2.88640343554103	3.66625927083246	7.73356395627605	-3.46274625272966	6.49869290421618	-2.15781654757273	1.73060504973656	6.01897068658414	-4.62848278425799	10.9495116063417	0.133284662651874	11.0236125981462
23	2.58297137148115	2.88644855605913	5.21070393624634	2.85572976102522	5.88866411707591	7	1.84266477546597	2.28952758142063	7	4.62220012887071	1	7	2.16366637341497	4.54943176845087	6.7605948834112	1.92340940580491	1	3.90967601906221	6.15706584493195	3.1727119017232	4.25125043759855	6.81242853905061	4.30549947888142	10.8459523029908	8.84505783305604	1.95499971132013	2.0740705095226	6.24498730798956	14.8869135490147	10.7749749246297	8.63302462248363	2.95020006929603	-12.9785527384232	-0.521764710110089	4.80957281875075	1.61346989317966	-3.51866816423074	-5.84804838373283	2.57108799579604	-0.891761862598547	-5.62051249791789	3.31458188640974	3.55245311776415	5.32492381548751	-0.407650614236378	-4.96339517355073	-2.17975461529717	3.04891522131255	5.72066379777753
24	1	2.06303129392557	6.93827065353463	1.43275005686201	6.39321041002715	1.13172013351449	2.00851430282813	2.56640235983394	4.71956847156633	2.09388627434784	1.33062033634402	4.69547036852017	1	5.04066397333767	5.46986534306661	3.50073562183081	1.61796305824737	1.37512804193824	1.25635570502272	1.62291610256337	4.377884747544	3.84281300652533	3.56394110775651	3.10590337604312	-8.20711366184366	2.02145647535917	-2.80793190669984	0.620319524803891	-5.22017344731626	8.34523602944344	-4.3534680009799	5.71493738306274	-6.97205848066112	-6.39433535285069	-4.6888030317758	3.74131922955149	-2.96561604356383	12.115057354504	8.27798645252941	3.52344472823482	9.82408452980778	2.35587706475365	-2.49081314971016	2.96591834279918	0.423482495526842	-9.44528840610664	0.326554359567535	3.14220999954827	5.36411998603104
25	1.63051247455366	7	6.31406908004653	1.01905966001522	3.51260637764703	1	2.97926296654196	5.5714984109966	2.35118880912726	1.82048152637549	4.40313816100042	6.92273953787359	3.34921207032454	3.84848569919582	2.06578421070944	1.7749766121036	4.67382295136814	1.47579343915976	5.53221906119055	5.69930846205493	4.81956797454574	1	1.15540902600389	6.29780080125971	8.44913287913359	3.3610777195863	-0.44468916125555	8.14184979444819	0.386199459961621	13.0436698899941	-1.46579955044879	9.3803005294857	-9.20641167812241	3.06502780721191	-4.30659281824221	2.12216290944258	-5.98361047488678	0.313013974278423	5.4841638174646	5.02376148196169	-7.51538718819802	8.48112993544729	-7.73228549748329	2.75514660869303	15.5607096439623	-15.9831668076792	1.92102490777667	2.5003155169021	-11.7032367364157
26	3.0189165183619	2.12177127820545	6.5710816529691	1.56273018435222	7	3.3910058242364	1.0427955498666	1.44394399812376	6.87789399609641	2.41675863545422	2.51617941302716	4.40381671898746	2.34550934935089	1	1.39191940865099	5.34172227024119	1.32187939554523	4.1875333179205	4.54319759493721	5.20757200647442	4.58875985320509	1.48402167961364	3.54021310593616	7.87871812028501	13.7400275707858	-3.70971082350957	-0.32066963813325	7.7060965752586	11.1675015385006	9.5773980860074	5.45781081640598	4.19136096169436	-14.5652184583481	3.53609893606006	1.29991191438058	0.0450191138934057	-5.38124023566773	3.2806109102479	1.87043116687055	0.851628088556164	-0.589561586492808	-0.0640895345692496	8.85802326971088	2.32856736203165	0.379165956590678	-2.14202015544205	6.09348366025419	1.45242519761234	10.3983055999885
27	1	2.32074678005117	6.01915017264627	2.55717117382098	6.10104038597166	4.06651190534966	3.64206606000911	1.21410982058694	4.67376001520069	3.07280080517299	2.32169903185601	1.74408382615155	1.75814372928792	3.63782116564955	3.78912339888223	2.11719747262712	1	4.86292470723308	6.91519794879129	1.78944270098171	1	1	6.11359102736002	7.74956177804965	14.3484270978837	-3.13284144271387	0.720296770742442	5.600362636404	10.507731407101	9.40832453769362	6.95529155048762	5.33112546238061	-14.7550426176341	5.10343571755239	5.29469688911575	2.9327476884916	-7.17413292855495	1.56105867746538	2.78376787380085	1.63644594612602	0.678524356431998	3.10711293000521	4.42343443086686	-0.582046464212806	10.8992487039396	-4.9726638941175	9.96140717202192	2.50767685676899	11.6400986352546
28	1	2.07177130449167	5.9620343768981	1.8799397568389	6.34242399013791	3.89249319292705	1.67980758079709	1.78338571078723	6.40222300098194	1.59387668771514	1.18403720927476	1.97638431175844	7	1	5.01165041790559	1	4.15314649350603	2.54276944388722	1.77432376232207	2.85499087187597	4.47557495043347	6.96359653249397	1.36878707983497	4.05435318045292	-7.9840109257997	1.77492385188815	-2.32627670867641	1.18316395673135	-5.18984307916995	10.0026921743927	-4.01899334968698	4.73087560759755	-7.53715033392937	-5.54964575997488	-4.28289570495037	3.59651082777361	-4.51414997950337	12.7019164979059	7.91633255669585	1.75058076612821	8.5100101447206	0.244398810467289	-2.85349157903929	2.61087549264354	7.50501221848582	0.56156053478547	-3.43453071148168	2.8108834622458	-1.40855840622302
29	1.39713898797703	5.50209018267015	6.34273618121836	4.07899539524124	5.2275314038316	3.03479426517299	2.46023846823017	2.33556031873359	1.88997058348147	4.81881514946383	1.54627342434021	7	2.32617817011835	2.80143632487392	4.17732233315456	5.64197984800118	2.14968729064138	5.84618026176384	2.97875276497718	1.58143931584466	2.70293571708669	7	2.85004159844303	5.68358151278682	16.0380331158886	-1.17089437706131	4.12670951522707	2.39958593185234	12.5020500062791	9.9360004222076	4.99795216286839	5.46344239058094	-11.0009379521486	6.41832358469341	5.58012790571275	0.914093264095036	-5.22437980324354	1.0970160230339	1.91804402786593	3.3069750583609	-1.36575755433636	4.72959843701309	6.56420625924753	4.88852141038099	3.31951566525354	-7.51686566732827	-1.77584753901243	7.37175946098275	7.85160334295233
30	1	6.62990247741094	6.20498411434206	1.10384199004724	5.23446424720931	2.80459681599367	5.77042057472735	2.44428346379172	1.15772408846252	5.41243341758404	5.07573009431488	7	1.37842978475562	6.38729825361596	5.93020922609481	2.55727222398893	2.93172748407339	3.78269169376876	5.56202008018871	3.35876683438959	6.55634689613891	2.0194119781443	3.63636136357378	5.47830546889057	7.61483724099852	1.22212343858528	-0.818030948228052	9.1851860532268	-2.07075672872636	12.7277320189657	-0.600449687329706	9.12266911658469	-9.76360333315887	2.39606395074274	-5.52911214029856	3.73404267507238	-6.21816668838758	-0.389256068297021	3.87378165314168	4.03103589566961	-7.07780015375175	8.09964231103949	-6.52323260594419	4.06679662046341	9.34631021779029	-3.79461693040261	-10.8217526560433	4.81932141402409	4.53844504002037
31	1	2.30459535896842	6.60656178432884	2.37701939571054	7	3.81760341180144	2.73855882910366	1.96679951492511	1	3.99762471284367	4.79540991777013	1.58444126447881	1.87469212709237	4.60137336035479	3.98852017230563	1.35620960951643	1.73703826157058	6.35045787000166	5.56075378987796	5.26887557992061	4.83736502084353	1	5.09879838190913	7.71833239876512	13.6562900902126	-1.28214614695846	1.46834704207391	5.63439595715154	8.6208881213155	10.0730926661621	7.758890178136	5.2583014258317	-13.830721448599	4.44769799222018	6.023359761729	2.18008383082902	-6.91641926865242	2.77644258673159	3.45797760980268	1.76396731287736	1.63621217603571	3.72450805314455	3.52380728655164	-1.01804382224973	2.8325719248534	-5.1006333053891	10.5933215090221	3.32668657384961	5.82595720539922
32	4.13982129034778	4.05764561432218	6.76168543135397	2.12737451919702	4.77517795938961	1.69825953443492	2.85171600769434	1.98967462143413	4.19394018177867	4.41913983152771	2.56111409843795	2.19492361620569	1.66878131767919	6.47991931862976	1.15374159532155	3.05886853999381	1.41937514803713	4.47589185998097	7	2.47812428030159	1	3.60015145393884	2.49122011039551	7.91000716868867	13.6876318600995	1.07426772026455	4.52801814073617	8.0400596942152	9.77943391992916	9.94852826428673	3.15753008253005	3.64263157872966	-11.4654286401159	5.28577587726636	6.29007512955367	3.49968534558224	-4.95963015087519	-2.50535879862303	-5.18630230929106	1.05509312413409	-2.8051652472241	4.42517070529888	4.32931366286205	1.74577173874753	10.2770896474222	-2.33374279295842	-13.3762253663595	3.12957188555653	4.97402224455295
33	5.58718824079135	3.49823507562023	6.03735979840934	2.34827035413248	5.46145660349983	2.58077325792863	1	1.24404335861584	3.29086487013661	1.94204681971749	2.14208078006572	4.84597704391012	1.4104960368261	2.78496921304288	1.16847644757279	1	2.1884015323127	1.86792766459968	6.66657282535904	1.36808903832001	1.25607881388841	4.92609026692245	2.33099307233734	5.86242132867833	16.078016924317	1.51725820400375	-2.01101221598729	5.20487135800618	10.4070774949424	8.5599529450408	7.61588574047451	2.92054890651905	-10.8558139137899	7.92271206380926	2.26397775071167	3.13978644917001	-1.36329081653619	-1.29022980888883	-2.81907405228435	2.93597406179825	-3.43433569961602	1.87543486148898	6.30238889590065	1.4169600768505	5.69783843402332	-6.03667688120152	-0.737909662251115	1.15482586771183	-1.70213161918055
34	1	2.58079033256866	6.45466912775406	3.32463294577752	6.57742999432005	1.95940101444557	3.54718021780758	1	6.15079669655451	3.68485313402698	3.6955625659784	5.52016400827455	1	1.1144920305207	1.67966033360001	3.31192456277606	3.77245401544799	1.58803573671281	3.31004286893767	7	4.52069104257981	1.57733998820062	6.64089642058696	7.32655055567766	13.8074240271201	-1.14006862806138	0.923508779569166	6.82062759295207	9.84713066921868	9.00562429586923	5.91402952207242	5.26757051702591	-14.1633581579392	2.83056270797607	3.17551016764234	0.801136481403674	-7.50040871324318	3.23250115261308	3.56807155793554	1.00258996719822	0.519013264031475	1.91301500647571	8.75765130033305	-0.990994304390972	-1.31802674458202	0.108011431911154	-2.14811077460299	7.03872542141417	9.41048135503747
35	1.39210018536959	5.87421229368692	7	1.35866253268622	3.54844763035327	4.34413102009229	1.1571898610792	2.71089336650474	4.54575186000455	2.35277742551795	5.85564513613446	7	3.03614547633579	1.86241592794857	1.5509780327027	5.39102413076536	5.3511316475718	1.87976458686465	5.28808273406608	1.65804684807607	1.40658006532345	1	3.637171139472	6.10466341939805	11.1962358342908	-0.799385949544437	-2.03504093321819	10.0547476105564	-1.37361744964307	12.4154730007305	-2.82037517845823	7.57068362113594	-10.5587512103942	3.09774677791885	-6.84739826767222	0.728325256872428	-6.95685846177945	0.427462407517711	4.27858921226112	6.36983799977275	-7.88996860064766	6.14008009492815	-4.51099058386586	3.44512233287614	9.33533987290864	-11.9504476616284	2.82130780696879	0.516317639052148	-11.0827529196452
36	1.16712609756758	1.90606666141756	5.98997001369966	2.04953708212153	6.20545471799405	3.35285572368803	4.53802728623043	1.70862699467996	1	2.87267826053918	4.84777249699376	2.3566371461639	2.047485581465	4.67686291533392	2.87456080911248	1	1	5.2167835566935	5.90562830576188	1.39024600473449	1	1.09374079753873	4.54161333502531	7.29236077237706	13.4447630495427	-2.99706206690562	0.931208816231454	5.63798863643361	9.4892394839547	9.68839002515411	7.83830504970773	5.19277718328033	-14.4026835456758	4.84110200400164	6.61782038023046	2.63398853513794	-7.01804408988217	1.82489749468075	2.38566225697401	1.73419807736855	0.577480605164692	4.22297372195467	4.99146245095043	0.121383727203927	2.23422998390947	-4.97847102828408	-0.563843134263364	3.99185296123704	5.80312461727225
37	1	2.13834859304658	6.98999399672253	1.91426660516559	5.47457529469739	2.03396446548792	7	3.46120506747821	6.65032037585159	3.41498812161633	1.90469192989827	6.44623225918893	2.4236263384635	1.45218511251506	1.46109619703747	2.65763543720873	1	1.31244742851466	1.80622349714312	7	1.92156350530553	1	6.58344576295808	7.29968316080921	14.8393617872416	-1.61162679672041	1.2120377245698	5.60191444473308	9.40918276251629	10.0520770823301	6.23388598494696	4.37556546071868	-14.4240223744358	3.11814314257961	2.82293018121611	2.26879945687037	-6.89245581393819	2.59900503824351	3.45046391573361	0.446851138601256	1.17201401282878	0.916054555456819	8.33721804201914	-1.38974409541012	9.1105040318368	-2.5822631840678	9.48630901804559	8.06079640683607	6.8197890735182
38	1.29617279418363	6.87068095668789	7	1	5.00129122867967	1.41751027324113	1.52780360511661	1	3.59884858353904	3.0526192378769	3.66831787406343	6.49195185612953	2.44879244301072	3.42234645965407	1	2.52703702297386	1.78032191093811	2.26386641529436	5.0702293034683	2.62314783033706	6.19512956269784	1	3.66309884925303	8.45790959148901	10.6156121257412	0.59368930926745	-2.41323688774583	9.2278958200641	1.39510856121743	16.5943551711607	-2.17613433796264	6.92876799518937	-9.79058553839347	3.98025000294001	-4.29979237251238	2.33200788663717	-8.40958407256698	0.758007565220864	5.19985249196209	5.63181580041547	-6.15500797524502	6.82911411561023	-5.67314047470292	1.5934174655202	6.45834016538966	-15.4699957644481	-11.3313321906533	1.84373151386995	9.6635279808125
39	1.47754242801279	5.13606636060746	6.64880529578021	1	3.28230011012313	2.86345969642404	2.97432191164589	3.57892371840451	2.99474604851751	3.14075448957997	6.08239872793778	7	2.81223084405851	2.09510485218894	5.36234339370822	4.98863754232097	6.33768790620676	4.03476800006877	6.28031709095602	3.09538185425268	4.68907401283899	2.7925741566286	2.22011885839717	7.34769462753757	10.7818370424054	1.72853891384765	-2.34446368778064	8.63553845458957	-0.628948076103227	13.1476853557227	-4.46737517454293	8.81310103514297	-9.98772942627888	5.18611248061343	-4.32084270574753	1.39378239981435	-9.31337905217491	-0.263814855184633	4.50320432477048	7.30885060483116	-8.91254585021107	5.48192034111013	-5.69804349187632	0.939293109795409	8.86370382360639	-11.5152306358501	0.15893459212751	1.31703124279026	-10.6672730125139
40	1	5.00253645199277	6.3609450632036	1	3.95647844891893	3.14869938617671	4.1766536641454	4.01914390481733	2.1910621782666	2.43458033458457	1.94668613656241	2.57911382302266	3.22966568529767	4.38729634244023	3.77153426460537	7	2.45051173300335	3.24641900206904	3.85932404785482	3.51584165264753	4.08328714266861	1.69104452842724	1.7478685037254	4.92870186215692	10.4522324362004	1.98177738667908	-2.03225688050044	10.2414066252591	1.86571643885063	14.6252951502737	-3.03009220494352	7.40719272648706	-10.9425682857399	1.54496741705189	-5.21144098890178	1.85236152659129	-8.45205649946939	-0.750948642979088	3.66581706266257	4.23907401918064	-7.21171783000595	8.87289889102561	-5.52882945339626	2.08323843297565	14.9025965461571	-2.19055221665198	-9.04878135317117	-0.107166087930668	-9.66914985006924
41	2.48040055449547	3.76983913109784	5.18367307512479	2.89330257165782	3.804267728035	2.34211691159407	3.73606687899604	1.40368666472593	5.25605785209242	1	1	6.21324829254114	2.42381962666305	4.87667759287444	7	1	1.76620642131136	1	6.25999720570499	2.93803551069517	2.86173796084585	3.25154374800162	3.55648256307131	7.29711534035075	16.1386704591518	-3.21173067565039	3.91766543456453	3.72684042591767	8.82589716508106	12.0499856544068	8.34976902513748	4.5835091635599	-13.3776597507818	3.60805867616492	0.710438126529278	2.90358852916833	-3.25131659021057	2.61689907440247	1.6199895782636	4.77140798040925	-1.19411568193004	4.28430113216488	9.37667000358303	-2.83218573143493	1.85882993201185	-9.2902528562646	-4.41091800996846	-0.427513770991888	-7.91435360021705
42	3.36533536222498	1.84583660647489	4.12644534792229	4.56272249741157	5.09301377359046	4.09037268380337	2.39474043080277	1	4.61785761492755	7	2.38932539382268	2.98128286412049	5.02134937902764	6.10962133494154	5.89886467002647	3.01478558385701	3.51748373850196	1.48520721937963	5.37479185050222	2.23217956326818	3.81176355200899	2.91409419930256	6.38594835309463	7.8695399326015	7.73700781042899	1.86640232594698	1.88177737156292	6.17487826740211	13.3531117343131	10.095801286275	8.25287882778135	1.27348323680575	-11.1910351002097	0.510030429802733	6.51297367015507	1.37428717989567	-6.4929780958108	-5.55874593507122	3.39159249606901	1.28402155176447	-2.99662057473725	4.1413105607104	5.04245995747663	1.68215728856227	2.60362694712316	-10.6665841083339	0.427479958190557	3.7193301780555	7.04313819168901
43	7	1	6.32646383217127	1.79409938461071	1.97292230328869	3.30305689232543	1.83785092851773	4.71995627237544	2.4016334729355	1	4.92230284556715	6.21763555297723	1.79647564489626	1.79941660786253	5.00871471148148	4.21110249671795	1	3.77081047252462	2.00863942713638	2.22462310987773	4.62958366950728	2.66985195553135	2.11272789012542	5.36957556923106	10.6229800268251	-1.01079004818184	-0.649361522938393	-0.955741122539203	2.46821350761159	18.5617059953349	-1.53097594641598	9.20796607952769	-10.7075628247326	10.3275380967918	6.74086405576184	2.6603614457608	-0.458432164111944	-2.24446529658083	2.6118670309889	3.22606477604058	-2.91151755490256	5.23530356084803	0.723101263362026	3.81051093818137	10.2897713423627	-3.54484215366619	-10.4531912301773	1.55153003369907	-11.6805301202673
44	2.75659732137189	5.98879996592907	6.35278894084715	2.56313237249743	4.16800472594215	2.50947572201508	3.8113325311308	1.4828695689673	5.34989609147867	3.26723465396503	3.98552830498857	4.92445386112117	4.38648025506165	3.5409759339873	1.32819883801781	1	2.66853982459279	2.54821272224304	2.32486446017718	2.05947459384668	3.79042633842454	2.43484219428393	2.41547131382764	5.70686977474267	14.5039271121516	-0.773683411605987	4.14263544331804	2.42381504642335	9.56961842367956	9.73851374868278	5.71918717228823	5.39837620636298	-12.2401089275997	7.18527374286397	5.97736197865765	1.24074501320445	-5.87608438466302	1.70956070364792	0.988945700339828	3.82950900165917	1.14223611660225	2.38852075886427	6.75028183195538	4.63644360112752	3.760614129684	-18.8992604147808	-3.80570363813426	0.923333508602009	-9.00591107052995
45	1.05594094959433	2.183392613094	7	1	5.57424387597493	5.7524899552299	5.00562348393719	2.00394403455571	4.23592148888622	3.02357357406438	3.58999357859164	4.57029235633107	4.88772691170423	2.06788493007176	3.01766751740749	1	1	1.71397459840735	2.55001547485641	6.33626015963565	6.87832774161673	3.14061861155702	1.33923638048855	3.08884646722487	-5.6424253291758	2.43142421715094	-2.69411491123765	2.34927070167176	-7.26380496360969	9.6183438500342	-4.15216045140353	5.78808978723806	-7.68851495937517	-5.26917311076532	-5.04764082015629	4.86094404795753	0.487974072386366	11.7247721134773	7.13125229198374	4.68251620233957	7.68642710709938	1.8326611494069	-1.30896041777651	6.79106717444946	1.83648792126633	-1.72493595503127	-2.44096499610354	3.75119783032785	-12.3193320306019
46	5.90922022744721	3.27404859879687	6.12411870074956	1	6.22402634381002	5.32434161519961	1	4.17048831462753	1.03218814463404	2.77887936370017	4.35437033886271	4.63315014994536	1	3.904177455659	4.24458013055332	4.17501832375411	3.15062874830936	4.17534025902637	1	2.40152364693849	5.80179644111278	7	1	5.68726150416137	16.6673933535656	-1.87616194034873	3.50840965004444	3.54428574811014	8.60899896344217	8.80377587940582	8.03513576799449	4.31444733028673	-11.3892924007737	9.06403939227903	3.62551155131129	4.11141684896219	-5.14728136888657	1.34700862792411	-0.117992962023265	2.54921517397845	0.00843551836199219	4.43479167928909	5.31867954279942	6.72641761085479	9.21847964477577	-3.61760336284153	1.87954450679411	6.26426691566241	-12.5956087832379
47	2.03530419205421	6.0714078452683	6.97685331994259	1.64781184325434	3.06828452589272	3.64528545426902	1.19776613545378	3.19422406311559	4.31577335765214	4.88268052327941	3.86088688939494	6.1984699094434	2.34714963452538	2.92485868760069	5.16083366142002	6.08518021593281	6.05828474723973	1.82094224968949	2.07985571451655	1.12734411322566	2.62883284812851	1.83813565957921	3.58690210291604	5.95638618597749	11.0053139299472	-0.338163509486968	-1.2982517928137	9.61638480698178	-1.3947989116551	12.3350425841191	-1.5170230448967	6.77665879479127	-10.3240138529335	3.53625037970793	-6.96116782434524	0.299574735746797	-7.16671158121905	-0.0812337935538384	3.98143357439704	7.51490066002379	-8.67037533336815	6.67511913838637	-4.71257164808899	5.00124171518218	8.19167302548529	-11.8733676685392	-10.3211239366032	1.70074155342019	-10.6091626801678
48	2.61585517567066	2.6992088069222	3.99878031781866	2.89586249788751	5.34872162612915	1.90833445421472	3.63387393303947	2.63630603362581	2.84818580667582	1.22036737001569	6.67300609054506	3.09568791860129	1.01131872187847	5.49819692290137	6.55321946471088	1.69688601839099	1	3.21871729168534	7	5.10507295099978	6.50581480615698	1	2.3088751837575	2.8563109345586	13.5057337031427	3.00287470190995	0.180597051246213	1.85826609102704	1.18590533048924	14.9896653944194	-2.27811814719026	7.69500919029283	-10.2083434091253	11.13900257752	7.64487420304782	1.37650492360561	-3.10175052493534	-0.633399296781496	1.47171521982938	-0.109910503838592	-1.47668997070972	4.42547835161601	1.52938518900998	4.12505440197272	-1.01951044155209	-8.19007423248641	5.23855576865784	4.94007320331721	7.16937429180216
49	3.04889479908529	5.32891032169286	6.39790533587071	4.65469360548328	5.07900682713413	2.89598243480789	3.90321103842487	1.09450826149207	6.77680006162298	4.01206469395945	3.57274409700018	1	1.46387621462978	3.66725668031953	4.41057130914671	4.44005563209016	1.50598476090649	3.82348811792844	6.03479296617676	2.90715245783969	6.95212242199193	2.69879382441717	3.33189751969025	6.99990365744854	15.3034964974337	0.0636395988451487	3.87633968163787	6.95683851315865	9.60300759758211	8.98563296404472	2.15469903716794	4.67050115282011	-11.472371428982	5.43509148839158	4.05985394377419	1.84067840555972	-4.83879262713036	-3.12410663367986	-3.49651711159018	3.19651878121	-2.48321271743926	4.31903788882422	4.15354640911562	-0.315691265299695	10.2798983705016	-9.12625328537005	-10.3063961262152	3.30127294916098	9.08696297834971
50	4.95312430677285	2.59425142870009	6.54156312883625	1.6895353215967	5.10653100391252	4.24447591871273	2.33802473182937	1.63023934728551	7	1.98795135203911	2.19358886571161	3.99407831945459	1.49298080358164	3.70068623538428	1.09228323270153	2.16080451044361	1.23506122724014	1.6382700072476	6.77678256575429	1.05309487093604	3.22819663562688	2.94934186076644	4.77952565169582	4.8251083922641	16.180733809764	1.88611899454326	-0.421571747256124	5.21822132757043	12.0947058669393	9.90540716231617	5.84778128288762	1.2314492530613	-11.9795329611524	8.95091801877726	3.19592053504988	1.9884928502606	-0.47347451984582	2.65889258444577	-1.43950603349544	1.99464803779699	-5.11228544095489	1.92972012378969	7.45291673714064	-0.0711956006871486	0.468274321157149	-4.19289729941187	-10.5469900246435	0.524828479707539	-9.22723549151193
51	1.78604530266375	1	3.78586576926378	2.95920833792853	5.382101142767	4.17552713148079	6.53448857238917	2.36800577368643	4.96922175177163	4.79747587750429	3.06438441508594	5.60113111783876	2.72983929930389	2.62412794477367	1.35539044637015	1	5.1385391686863	2.15510365972526	1.20357581426358	3.15817809654199	6.89710181606873	3.59930681218493	5.1308825566207	3.39811342099192	-8.54799612603045	2.64544409780154	0.42994031575001	-0.490681258291988	-7.77726086736442	9.23602928296083	-0.21808971755088	4.50451242778324	-8.32884510723754	-4.75721055986483	-5.51415208432168	3.73806853936054	0.372856834259995	9.52667418034396	6.07468981682789	5.44093087701622	10.0047776373964	1.67408131772121	-2.94251786060685	2.29252191046864	2.75071841602853	-5.16037486804782	-6.20287646731773	1.15204824669558	11.542816614714
52	3.39809037864013	1.80394798666984	3.38523015556759	4.31183515014235	5.52606006205689	4.25564589646758	1	1	2.5025750803933	4.08664590100871	1.01990212737859	3.27737116222181	5.71510562955635	6.40745604366567	5.7254410712975	2.6626953117311	1.89055065476948	3.48831996917419	6.17305182134883	1.84534056093979	1.39458057614706	5.23220815304055	2.98370543091021	9.05576935424846	7.91012218769244	0.672972410675033	1.78527727793251	5.96581087070351	13.456902642609	9.74590911655213	8.38641401404641	3.62702271622089	-11.386747844013	-0.0266381130215981	5.97480411676311	2.77398240779287	-7.72238086598644	-5.5322804500699	3.45270363311977	0.482022405008625	-3.40108412224207	3.38584712478379	4.14417780225524	0.595206361641964	0.878429412454909	-7.61446609314663	-0.333377423382047	3.96401232110371	4.53317591101316
53	1.8434850192674	1.23380107050549	4.65860335078484	2.35238547185482	7	4.71163528467493	1	2.87825365682382	5.85696167719595	3.80968403690462	5.84880410101241	1.9790335775421	1	4.6941529360928	1.73398739896547	4.2073865594095	4.48490984002014	3.52086468930568	2.00952080764069	3.80314650364087	1.11398118443837	2.61772185074341	1.06475827730503	7.39249489172605	17.7244613536002	2.16388112547275	5.93748402505654	5.69777172490237	5.11265240577414	11.610582416771	6.96023192340554	6.90191391308129	-10.712271531691	2.58824293829084	6.8829497241046	4.28160368975594	-3.21221476128152	1.76621262936057	0.0551997896152319	-0.178236468996447	-1.69388635230483	4.84179240561946	7.90796900563887	7.52040301483338	1.82176405533905	-7.00372601982818	-0.464752503790514	2.03779130257721	2.82367718965767
54	5.98753651314695	4.09583872177963	5.58411491836199	2.68521876139803	5.25344465405445	2.22250846872684	4.11840835389113	1.08328233475557	4.2024729588741	1.45536531215167	3.05998443483228	5.68082587904963	1.29667872064879	2.50559789603741	2.06520667839074	2.2435397608273	1.56752347928282	1.4834095175215	6.38265521468692	3.32333932302418	3.07247364119207	6.02914115805965	1	6.20152535370757	15.2340057622574	1.19440461433575	-1.34496306786098	5.08749288625208	11.2545062742565	8.52634497796274	7.6832669575946	2.2418753040243	-9.78074984500313	8.06731434530636	2.69536272179605	3.00241473746853	-1.77120244172206	-1.33631840878652	-2.38626945716514	3.74156314540227	-3.79365369118573	1.97662640306887	6.97066189513886	0.0320837487211882	4.64265290841077	-5.91068780419886	0.107796654661321	1.51555090987959	-2.37620914284268
55	3.16920380049356	6.55525730052701	5.15791292572859	1.02334566338811	4.03771058032597	2.59493938172687	4.54030384063988	4.22174617575141	2.80075836274324	1.62491490916803	3.97496949229467	6.16164446800278	1.21766102468296	2.21805668261793	1.9448292989437	2.65145671018751	3.97045347830984	3.89123825869608	4.90622309363174	3.27886746545255	2.64142306833947	2.76594203038172	3.1563033824435	6.16702135172329	8.36061668104566	2.73826662806556	-1.1328126639646	10.7149427601244	-0.870583331867629	14.3441957521133	-0.995198145870617	8.80584216068531	-7.58125780702805	3.64892512906966	-4.86760325705792	2.23144645019623	-6.50966584001835	-0.28130658390822	3.83853400783028	6.89750752814852	-8.00005463595117	6.4815317374369	-6.30977700736833	2.83688660420656	10.3381958762645	0.479525678745033	-2.51583790210359	2.60645203767571	-13.9229513237246
56	2.03240426871515	3.11771697343465	3.91490842701612	3.20453530577587	1.30078092994074	1.69877965988618	2.75057591413304	1.15126286034112	1	6.10048806235839	5.67786792626997	6.3121425146645	5.39464064549399	3.35092289444922	4.52025675604395	1.17948041609342	2.26401958447022	1	1.43365052326554	1	3.47835768214236	5.95691011627288	1.99000084422609	3.91090646469193	10.0966421625001	1.18614643295029	-4.00731224293485	-0.00856025721460391	-1.82438215547692	13.9074307967467	-6.91333037019241	7.4852635074827	-12.006311942459	8.99285520316234	3.9661316471945	-0.832147371768304	-6.96082619680017	2.53937986126064	1.66391691825112	-2.74746138911346	-5.93771396181473	7.21074559779954	3.1876586686723	1.77321801979003	6.19280147420769	-4.17098242536211	-3.51179029782429	3.63923707918086	7.68472867835681
57	5.22679133225527	4.40229871502704	7	1.68607955952675	6.44835942748818	2.42097274393952	1.20879374257472	1.11112238492418	2.71929889214632	6.04650419359832	4.88184510911542	3.53251677319723	3.99950771247534	2.27560649281805	3.92492999695824	1.73899581065759	1	2.03786190411612	3.29543508030814	2.11911448327318	4.33352077611928	2.84121715163085	2.8494131083762	4.28116090226295	15.7037420354596	-0.498726541037878	1.24154044606935	10.0296789584749	10.8215277885883	10.6832317368634	8.79394762813432	4.58493540126467	-10.9540263915958	5.78573343401956	4.47811262227625	2.94021161488729	-3.55086637188918	0.933363063306355	1.10978369039129	3.57046803149466	-3.40956954192723	1.16271842239961	5.86860140158277	3.46553603262451	5.370934567118	-3.15221274003558	3.59707930831902	-0.533938860858907	-12.8764708717126
58	1	6.96417662440014	6.77007456441221	1.6987005523616	3.77606591004449	1.49138010987547	4.89800462057726	1.4863885635221	2.46357354435445	2.5237380930901	3.92550169030481	5.83174423453566	1.00590610134251	4.15638530317932	2.31324197744808	1.71232872391397	6.03328118776059	1.25021340820281	5.76911894743849	4.8450084796428	5.3734870658871	1.52049730850913	1	6.64381003078975	8.27839723057022	3.5777842141121	-0.800267720271312	8.5257832866207	0.863100186501352	13.1184420855574	-1.37880816863802	8.17746953949022	-9.55769366952505	2.91763020568285	-3.9282854160207	1.16066647052766	-7.41962698336057	-0.0612878379260437	4.3163913020014	4.06880982795428	-7.29350132910401	8.49786578121278	-7.47243560134486	2.48708676255392	2.21437652206481	-0.633316261384988	2.36984916164692	3.81093028402973	-11.268106051109
59	2.8020147365895	3.64496839166771	5.37425226176618	2.74764188795224	4.86232265232625	3.39072994198736	4.66350777865481	3.78716553190275	5.71570201006712	3.26317949544459	2.2969163478563	5.71545724380565	2.45091447440895	4.39069896144275	6.71080008206614	1	2.4385929843176	1	6.73252185320122	3.90882108234536	1.22846942382204	1.2827953036847	3.05043908699663	7.75403814136845	15.5986103384982	-2.67338797235202	3.95164321104265	3.32025282531462	7.45638837670749	12.7086163879685	9.04025070628137	3.58095078816285	-13.7790385012628	3.59054798863881	0.199332429422884	2.59387135362612	-2.54908888354195	2.65097199275917	1.52656021621723	4.23839873827204	-2.66669227382464	3.72769214302926	9.16998702790356	-2.98385691719441	9.21978339963167	-4.72826824380725	-10.7503854533197	1.09110982173107	4.98764070008469
60	5.38558615140083	3.7528296952192	5.64607108737513	1.92507403111838	5.32928526109228	1.87609472546146	3.51062534511572	1.1892248243844	4.83942054167634	1.81613889888985	2.53217408446493	5.52400036097369	2.42433499751827	4.21402784054545	2.41643709940206	2.90296410411137	2.79994204151529	1.25256546814819	6.55609989351982	2.32926455779904	2.89922340021659	7	2.21880186003764	4.87376453180186	15.5795208960684	0.832912125539138	-1.97130165475031	4.87013285743944	10.2441704292079	8.33633036112881	7.66682945902307	2.09573239756651	-10.6651971563043	7.63030688636857	2.45758975895732	2.29956848854831	-1.15755330055109	-0.688214251741827	-3.32750572273461	2.60436342679725	-4.80038668642604	1.63182590496807	6.41841988354801	0.929073403177523	4.60308170295245	-4.07823896407326	6.39702605875969	0.690931850389178	7.58932365023532
61	5.97498013328591	3.05790677623036	6.57661196433441	1	4.91391890326123	4.71593543152613	2.73553368909994	1.074727408154	4.38831646918119	1	2.88448067961731	5.31520900635793	2.93780598233893	2.54559132683709	7	6.85506887859024	1	3.31056300146705	1.73708598122391	4.99111233725535	5.33287320237216	7	1	6.9824132374297	15.1542627432388	-2.99727028892823	3.5252287011894	1.25606611808297	9.3621701365631	9.42758871412919	8.7636213670946	1.40105021986003	-10.8922715760067	10.5612924804535	4.62000377259382	3.5614765910996	-3.88598096416564	0.69073147836785	0.303477075997479	2.4250603043785	-1.96278985700692	5.44791730279809	7.01412080315567	-1.78436643838036	-0.916324650335828	-18.3086332871181	1.06220341664375	2.1954988413662	3.49743573192756
62	1.17949851903699	2.61464121146608	7	1.56621996371261	6.67383711887091	5.42227895652276	3.17764007276482	1.94574239251842	6.6803431050194	2.7441126765308	3.63722334246583	7	1.05454505022085	7	2.01886361611116	6.67402340477709	2.42989868336276	1.08464100894618	3.66361805455908	5.82131188824877	1.64351023914145	3.46737017914332	4.46996169354158	7.6750849656642	17.4053903258397	1.47739161410776	3.44688353298999	3.53454893662077	8.71698321518234	11.0118723806755	7.08460884909599	5.03932063655457	-10.3201557286379	4.15641413499199	6.03291776880162	2.05612656445722	-2.33253463457756	1.03690443309222	-1.86840404021275	-1.20873300799325	-1.27549082279555	6.56263571272438	7.82967891110773	3.98141496060566	5.00932044144632	-10.368329708585	-10.1178442590387	1.12967786129649	-13.5059294664481
63	1.57001903354463	1.73052690519925	3.57058550611617	4.86545198164664	3.55803240799449	1.61500766038365	7	4.68581087238963	3.9887271112836	3.93981161237403	1	6.30678215732544	2.14953425810657	1.49641872873931	3.22971451279191	1.18077802913565	1.295492897704	2.46930489734617	3.34893501250045	7	7	3.42167376871579	5.25979154153067	3.97639848853698	-9.01271269975071	2.64129770209612	0.493110189716399	-1.06951516753865	-7.28919298318786	9.21616090784203	0.379416001849749	4.34387568835153	-8.65377294954214	-5.20321126789019	-3.80837665571132	3.78890413220066	1.10179848493265	10.2071296326847	6.12094748340893	6.33857768368135	10.5873293407646	1.8913508960102	-4.34834297969461	-1.2223112510911	2.14433067264921	-4.32461436624169	-6.52604529208521	3.3089442255864	8.15525531855474
64	4.73151660788864	4.96904357692363	6.70969063882291	1.34306481785406	1.85387225038731	1.42933059300831	7	5.0837723688041	1	3.43189531877123	1.03129988911037	6.99508976119937	5.47018523038103	1.93276169972269	6.56000985656188	1.64597851475093	4.56111611785939	3.64950042512653	2.14527650454407	3.01584926562422	3.30867880529328	6.5054858751148	3.78446133148958	10.4449695957701	8.2609702924208	-2.09998623106159	-1.93736855206794	4.89664559935402	6.1982187238482	11.5117404411046	6.75869371247166	3.23494387255546	-6.16955081771224	2.64650896116946	2.82078334491039	1.73407972151983	-0.893653567677524	1.34372774205451	-0.730091223641387	6.93155583889586	-1.70317855578304	5.97346793949772	0.169982633638942	3.28538855613352	9.89167084914705	-0.307160121454464	-10.463281529348	2.00863434137806	4.84388182610082
65	1.041259023967	2.11773305081023	6.08508626439058	3.0971348600686	6.1194901018678	1.88316333337398	3.34003732282638	1.06941952293243	3.8549638741898	3.04128015686998	4.31866285350814	4.4801963902516	2.47179977005501	1	2.16552169711494	2.86673535569249	1.61781748451434	2.07353461945861	2.85535047276924	7	4.90357087284445	1	6.26464927265976	5.83715883969702	14.2853827421863	-1.51089059390052	1.12870877473669	6.7473267731769	10.3085421771594	9.95392623018501	6.93392939653643	5.86551969550495	-13.5184212798273	3.13483470313908	3.69574392589183	1.59309296598923	-7.03529790154206	2.79738260193173	3.77490096735947	0.82067327138422	0.0482989116184408	1.22967393278544	7.75043619780915	-0.970836865898252	-0.659373539511384	-0.875477387675041	-4.42826620026737	7.89212293993329	8.93314037081357
66	6.77933550539569	4.58577712244532	7	2.10084854400267	4.48181914179249	2.63264238884935	2.11437610076817	2.41715225356345	1.0991953861278	6.55146309269304	5.3662306013073	6.57904542338946	6.88866256885208	5.3885884148974	4.23673869987263	1.99429426009357	2.17036637947818	3.80949035256448	1.91533870155645	3.91096156553008	5.89758169229914	5.01393065778587	2.41946269938189	7.05628922298821	15.536816555783	1.88888657196624	4.84014242188835	1.42844113286343	8.64746624614385	8.64076920938983	8.51134520579553	4.13223621172558	-12.1700567544993	8.67239380615639	3.94870741162762	3.39068981928452	-3.30626575921526	0.973127473812973	-0.00309783150190346	4.39613085554191	0.113937063514736	5.40275975845691	4.09557431570767	3.67646440933031	9.14610107679594	-7.20096920593224	4.33788556376786	2.59606591630269	5.43728226141401
67	3.28786772097637	4.86056131767196	7	1.57387563249364	3.36401778314965	2.68843026356739	4.76307201223497	3.90082690376742	1	4.65729886597093	1.33102422899612	2.38764015993522	3.7355683970652	3.24620967524368	6.65738031062902	4.62484139901143	2.88860185565251	5.76086303402333	5.4111803986364	2.10527467787009	6.33833803287837	3.3423619965583	1.12545967163812	0.658564356329998	-8.773306940932	3.11249100822109	2.60377696542022	-0.945642208320436	-9.46671440920965	8.99217428391513	-1.12881583119996	5.74934423659761	-7.35594980408875	-3.37918339459512	-5.14254902483237	3.70652501714282	-1.28717387108419	7.2447667550038	8.55512843204884	5.87735804982161	9.21363290877246	2.05380564190088	-4.31286906615983	4.6262611916333	7.67821231918559	-6.84887700179013	-3.22891452688155	9.7123376529801	6.97529166659989
68	4.24861716911942	5.33590615375405	6.30095921861907	1.08411486120304	1.21490462079702	3.59357275372672	7	5.57364117933144	4.41433645104111	2.00969682548456	3.36963150036716	6.6023263892386	5.8075333335016	2.27504804340098	4.18546344960945	2.62687248959388	4.00663526171392	1	1.88015548893089	1.25951822781941	4.39560909537545	6.31915521448368	2.85489273007301	9.62915517762524	8.09619040019578	-2.62129077249735	-2.48406253294231	4.09572741259278	7.14718000055203	11.0246180821153	6.57413991775528	2.82588296461759	-5.7660042073389	2.4740886987388	4.25206619563051	1.73108818572999	0.425512544179796	1.49923892390517	-1.20772971395232	5.91939265758149	-1.50832421126635	6.05111502166416	1.2833708088967	3.63273155622254	10.6593283809867	-0.00639515376360894	-9.78850169696359	2.10788321751225	12.2796659406953
69	1	1.23764512027131	5.36691340666397	1	5.52564981331695	2.42345288367966	1.50584116527955	3.42947987048092	1.5676495412085	6.50674293952574	3.01069853039233	1	7	3.53072158731686	2.54830268487818	1.67463127272743	5.05586257808281	4.71992797750109	1	3.26499107665361	5.86246084306362	4.40998782694053	3.35715585038257	3.50886849939574	-7.01232905394122	0.991984764401683	0.200095950410104	-1.58454583673318	-7.44725276583677	7.31934278181033	-2.40939902147123	6.48637193239851	-7.83132653314572	-6.47023393877336	-5.58276062209257	5.84031765812141	-1.73314351640837	9.20564635258282	7.06821090974135	3.61992942845787	11.9137928175388	2.17147198496369	-1.43082176471355	4.07583154314114	9.10957239914391	-11.8745329943442	-9.86134608617582	0.971732800865699	5.67791872318757
70	1.48204279532476	6.78009949471682	6.13805397542341	1	2.95921026600612	3.07165881156054	4.58078767094318	4.2416364250379	1.45262349320251	1.05211050909696	3.27744429475784	6.53226993753349	7	3.25738368080716	1.41709915563409	2.56795956062144	5.07920754551621	3.18569053034092	4.42368776735252	4.06460547474537	5.22323345126881	1.30404643430888	4.12519803690601	6.91227131647238	8.83358174442079	2.24971752588909	-1.37653820562476	10.2392495559946	0.428798568387039	13.8636788659299	-0.938956913751427	9.42057407623191	-8.20195391240258	3.49574506708577	-5.64318362413652	1.61310114456825	-6.05244212562179	0.216462561187649	5.04769492883167	6.16534769007603	-8.14066135370404	7.17224015665812	-6.23256769801971	3.88572332250361	10.7140174121032	-0.219405734824561	-2.96853858862035	1.80688246129091	-12.9305164323251
71	1.68549772456292	1.64133369619704	4.61244774397008	7	7	4.32267340526736	4.77942478737443	3.40424660883091	1.77096668148454	4.01683800678033	2.27794425636533	1.4040032595292	3.53499435215232	4.57788620333885	3.31315073574066	6.40931951071298	2.15912251326313	1	2.32800739546763	2.10195068630543	4.56612500873646	2.8524190817512	7	4.39195005768854	11.0928843387077	-0.317168258026602	5.82725224970066	7.21797890498615	4.08463728640806	10.3520511635201	7.54482949367183	4.0815788020705	-10.1440654252665	6.83189410547713	4.59935068646726	3.96565877901254	-3.37016387040082	-2.32408323920207	-1.20501313707978	0.260771206756891	-1.93709159251181	4.20706751728735	7.98950612527757	0.290686943901397	5.04316610145501	-16.3475373879489	-0.33038216458054	0.874198875918237	-12.0867388140691
72	1.25056855257665	1.53185505848555	3.13526962997749	4.44619371968505	4.13366573365151	1.62458221810643	6.28593977327281	5.01493545929513	3.5113793058643	2.1256730959726	1.39329658120764	5.5810796152485	2.60337123519025	2.21332925095026	1	1	4.61528739191695	2.19700715925832	2.62088336013239	7	6.91764206984753	5.3864995130469	5.60480656596874	4.17627454935452	-7.8741331242792	2.81213015897665	0.957331657815276	-0.168644906500329	-8.05067475951279	8.29712031483495	0.782840853309741	4.46653413520662	-7.96168106994086	-5.80877712163338	-5.70997460357259	4.4280378090637	1.11140528213169	9.05630867542869	6.04402237323168	5.22771850551623	11.0115674297653	1.6845687868911	-3.34138081891348	-1.3308513966228	7.06000638618709	-4.64333448669507	-2.49355567535959	4.03468258531794	12.4123851162342
73	3.66882483140831	1	4.7906336503191	4.90681976636351	5.40083329438112	1.95412156268966	3.80228499354349	1.56914551018832	6.71228364911637	3.01562040713149	3.08504246854061	1.70496449221531	2.77782261715802	5.37575390390795	2.70021421538117	6.38801353855697	4.06861324988072	5.58847540300491	6.60068130853255	3.3849079607679	1.67564731342736	2.97907048151355	3.2123525068202	8.73601587946483	8.32009685969495	0.605531869356808	3.03497837360012	4.68613405997533	13.1203673286941	10.2815599475164	8.36958406837348	3.41898060715067	-11.9850801355393	-0.552898925109922	6.19085140067554	2.00047964098544	-6.01989169453652	-5.19231960694674	3.07048281373274	1.05049421977147	-3.41206270931331	4.93989812375462	5.77336972042437	2.0839483930244	10.5536463280261	-4.02845212935704	-13.2466519551479	3.00475802202205	4.72676942857656
74	1.33312590067892	2.52186401670918	5.29451496486225	1	5.54200518284901	1.08686227812071	4.54440274901245	2.47382424965655	3.94910119094429	2.50638025499476	5.38546336070906	6.11585477507636	1.46351803480494	5.99903318811277	7	5.9458573849341	1	3.39222048445182	5.43507758445476	1.29524851466028	5.24772420557262	4.71616052808598	1	4.01528631369112	13.6768801177162	2.32094558311945	-0.199527079158786	2.15999530311895	0.124341889413307	15.2523636600553	-1.64845192851967	8.83148719463773	-10.7777834017975	10.5230270000237	8.33060777983925	1.52059592554772	-2.72241444243439	-0.198913756740165	0.271554071129117	0.551717495236553	-0.6120482061412	3.58106602618724	1.071565662113	3.20550094848587	1.60872676647622	-5.76340810360855	-2.44125022792578	1.0472042688672	-3.25498987396036
75	2.74927269898339	2.75792014935592	5.27239087155897	2.06825621505222	6.14239999140149	1	4.85631917981603	4.97416001124086	6.88246937680469	5.17303553120256	5.16926011592983	4.51141159135364	3.951377220077	4.7006271659728	4.24885141818425	1	3.68913870971942	1.9240876822806	5.46992998800879	1.43743575045447	2.87449492719971	6.63680218845979	2.67855891870635	7.7946841176622	12.4435593265862	2.56955982004073	5.01590231945282	6.09524466372776	6.83885966703303	12.2046195568414	8.41509456782676	6.67894557524021	-11.5087292458712	2.95232408247943	6.02407604177815	2.61190865597663	-0.992790584162368	-0.275142099427596	-1.60172645090946	1.60945737238379	-0.513791860504496	5.73483324261118	9.36420726986896	2.22681317519269	12.3130796830646	-0.946796436870731	4.79833594677256	3.20326128551027	9.65658903849402
76	6.12795167742478	5.97221098003406	7	2.11069591604636	5.29080375492492	1.47240098199944	2.70445590142298	1.47249842928224	5.75887335478618	2.50430445190129	7	5.9254438175276	3.07981459631105	4.48649270672874	1.16547538137196	1	2.5203153940787	3.52003352908063	7	3.66242277239811	4.74230335053068	6.27570064962172	1.29382653634054	2.85324464761953	15.7688105024059	-0.287846884991024	-1.21348321528478	6.4567335897084	9.81357596036681	8.16429669715896	5.25925579962884	2.45529942950211	-11.0835316137386	6.46639986689893	4.33221316836221	3.30516446818474	-1.56165928024965	-0.428999143153758	-0.851950103067421	1.93105777966559	-5.02590219336665	1.10833572963888	5.25653478589249	0.557597283262571	5.63937417513159	-7.14190899166976	6.02433694746379	4.50253105806404	8.44012183769414
77	1	2.34752779691956	6.91052556498553	2.05937490743617	5.9298152037865	4.02362048783243	3.482212807665	2.36664123568183	1.78748878085104	1.42263876221474	1.55046485409822	6.26229257056602	1.4393870995197	4.79995632286365	7	2.38769362676055	2.29193171892079	4.80925269247027	1.58369836999006	1	3.67613290092409	4.39278864295238	4.72491921208906	2.1939629438633	-8.5510295596367	0.994822343319243	-2.73774700675962	0.187955714820179	-5.45319091357833	8.49674475494487	-4.70004886679414	7.04596088045186	-7.75323972330626	-5.55852389440703	-4.26235076641772	3.24855047422342	-1.88764697305269	11.9669354876198	7.73541736933077	2.89129375031266	9.54554235538845	2.58170261786782	-2.34327036312771	1.85200928002083	0.96997436815252	-8.568441383729	0.838500290031393	3.16229501843722	6.96118491073056
78	1	6.03447795215119	7	1.17029208610594	5.70801288738915	2.49920525472074	2.93457095421552	1	1.46891452726766	2.15610977711381	4.63123275705975	6.27161285978841	1	6.34632239144155	6.91070240340956	6.5456376289698	1	1	5.77756805927147	3.98902288385288	5.06319872698774	2.28955796703936	3.47158869702323	6.29695222617748	7.83022163386291	2.11427540454172	-0.362593889335721	8.13932778296591	-1.88029972454505	12.8234175687863	-1.05292988574791	7.68851357382498	-10.6602985702667	3.18879180958621	-4.83560580516642	2.56968270094642	-6.7479948260596	0.14685103972592	4.47040073243444	2.205280588104	-7.89801557177267	7.72239000744217	-6.93797131757306	3.24298334156607	8.7783941509152	-20.2647789353468	-12.1290905118052	5.27170410968565	5.14622251238255
79	7	1	5.08347101004229	1	2.20956369196758	2.43783611616084	4.00120307724823	1.61356147379616	3.1210712151985	1.82236716050264	5.60947273086735	5.668070442048	1.51061645083993	3.39769620480018	1	5.55952015876013	4.60224893019833	2.91404993358934	5.87977688903636	2.55284905509535	5.98391654884216	3.70378957063115	1.90173130085245	5.20702428771895	10.8580244736114	-0.790819727638589	-0.952005907906868	-2.57721094930168	2.80795000943936	17.510568760716	-1.56749460981189	8.73063524922929	-10.602022717214	11.8097078682437	5.31148906364291	3.16405136426189	-0.855238668986279	-1.66512616663603	2.20698919846283	4.23891480701986	-2.8737587486447	6.11422075813812	-0.194929359309432	0.637736240622882	10.048812411695	-2.16516077547502	11.3484011727297	1.81177237285909	-11.5742021759758
80	1.92427027558181	1	5.35776237297888	3.8400203855038	4.4431286407503	3.24299153434924	6.18197603104059	1.83951920374702	4.90984127054679	4.91916647995574	1.61629798088134	7	2.72590147158942	2.04144824127032	3.21387562452184	1.73514603331053	4.5972282210153	3.09266416434584	1.95109497369446	1.89314073562102	4.75347497650842	1.36491255712602	2.16590584524884	2.6282619768536	-7.46065766359157	1.77370756181456	0.678760645135253	-0.974241902750678	-8.19069962833533	9.14204866450632	-1.31678202596869	6.27328596331956	-6.76455103405179	-6.02129272620869	-6.24344740301124	2.54720513961428	-0.0459513660328653	9.68392159659484	5.94207159747314	5.92660240803334	10.4323781070213	2.90723466121347	-4.2457307206704	-1.03509203217587	-1.10452018971838	-2.20188226220129	-1.58395269757076	-3.025505248784	1.64977314074671
81	1	2.50803052014081	4.39161196150066	1.66319126908746	3.07375915621329	1.90586139373648	3.92440594891253	2.46513155858516	4.07779840662027	1	3.95928355804883	5.84846241233017	1.41633446419177	5.39578980842113	7	1.58573958401658	1	2.38550007567778	4.35074979734995	1.63575615381676	4.93264345967792	3.76999188994094	1.0048026855913	3.74292318891824	13.4307317107637	1.84769511414455	0.565557647587852	0.877957484441506	0.236964148764839	16.3907133901192	-1.04030399081624	9.42538631862235	-11.3877228190889	10.5698666212757	7.75260362205173	1.2048394901928	-3.01163243091272	-1.18115284651137	0.596641082161291	-0.0694303465733238	-1.00984125124307	3.56512508095681	0.824604341078153	3.35710679882821	1.30170767216279	-5.54762079982052	4.40576667340887	1.21125704257145	-3.25137184747644
82	1.88648489734712	5.13736276955219	3.2396812514529	1.99713271369958	3.6452272585365	1	6.72717553449428	3.75557354372765	5.55180669261377	1.56243290330714	3.35517826442069	5.72611863001827	1	1.93901845226846	2.3312549934772	2.69549587628945	1	1.06903585439371	1.86609622413299	3.84275013896491	2.62658463175724	2.99717007811751	6.45473229045079	7.14665941091481	9.91487225369413	-1.65199399878261	-0.810613977126056	10.9040245888075	0.0458928542071849	14.8355194769186	-3.06268218924955	8.89797852557847	-10.1805809096442	4.42315161782063	-3.86817907396563	1.86576004150072	-8.07616943466842	-1.7702010542109	4.18617973165431	6.61911612717956	-7.54415159150089	5.79975057535396	-5.16046637274326	4.06043112889758	8.33330944110335	-5.81990025589027	11.6395419233245	2.28093084465193	-12.9091520712502
83	2.12980626918231	2.17649817721138	4.2198771784387	6.36364301317763	7	3.66626800490181	1.37203250114618	5.77469761069385	3.12812364338753	1.92152579497795	5.36867350555691	1.5299074542289	5.03079068088813	4.58080373142915	4.42780198620426	5.93114104892477	7	1.96997274990192	1	2.66685613689171	4.5877486291764	2.20466608309705	4.48517056883863	5.4919965669138	10.3873691251034	-2.57955204754915	6.99215739320071	7.44678911975317	3.95477973537001	9.70515111837394	6.71367727709185	4.54223918693112	-9.74408723566549	6.90998732418665	4.60494672053158	3.20318065360496	-4.91052944348321	-1.29829435486317	-0.64097957629371	-0.224564895145102	-1.7041008248485	4.0708969323126	6.8585187595179	0.94878695777246	4.8412990062829	-16.6706368929862	-9.24196503715561	1.47989045325861	4.13830493739852
84	6.0617760068013	3.25721314119731	6.06756655800297	1	7	6.34931717374927	4.49690885004866	1	4.33230926991364	5.96972994237195	3.86185117553566	3.54511033642339	2.55679738126831	2.55000536254017	3.42760348393773	1.39905447802076	1.1664732871323	1.39965731490066	2.47906555280006	1	1	1	1	4.56811038347721	16.594045628612	-0.117029224889579	0.289274248373718	9.97095407192661	11.4220773349297	9.16945040571287	9.00059841789028	3.98805057222736	-11.5877702080754	5.18367678684607	5.74331593202665	4.79152161048278	-2.9856088907062	-0.832005977141971	0.99690787041735	1.48005246888466	-2.1912590286915	0.7037091526731	6.0956505569272	4.47048205131225	7.21507111953156	-4.62571374633215	-0.701461733967121	0.577870728044746	-1.50012759473894
85	1.36431409059053	5.92702843000784	3.49603390716387	2.31921153516162	3.12946411251478	5.67159173022215	6.73775218672361	5.82428680995264	1.46313961965594	2.56094228715148	2.96542071512415	5.78417808883284	1.96330539706838	6.07643335455581	3.250889407213	2.79232220275594	3.25376321492417	2.00550472837993	4.98642282140382	4.14696215807015	3.69922787999517	2.63382561335469	2.72282051209874	7.68661191635304	10.394352289625	-0.778892171547318	-1.32704927315897	9.2763898827248	-0.675087898566904	14.7430598544243	-2.19583363814587	10.1848557994078	-11.2354597926011	4.40690633274361	-3.79348428289248	1.00493618336273	-7.56447204460668	-2.00503164109731	3.43300780428351	6.66636361892104	-7.91608066064748	5.53824847225417	-4.72538858824247	3.29226864938449	9.32096167578927	-3.12207782849764	-9.79897991859744	4.36647561690994	-12.3241881328582
86	1	4.16391879340929	5.84314283807258	5.17352218944263	1.31027137132734	1.25468265923764	3.74539831121458	2.85238474987671	1.24688664658955	2.11820129258298	2.69654263975103	1	1.29799119022687	1.97193917092159	5.65047281435519	3.96233798651292	6.67468243851012	1.13419867245558	1.35054708729198	4.90896237469454	2.28538922984356	2.89622123743947	5.93744016726471	6.52218305628245	7.99512212800755	2.42216302892925	-2.34259773244295	1.73612609389335	-0.96207060904936	13.0545856866986	-10.1398461512349	5.53611614674536	-11.0567591754615	6.43891594491589	4.67648392553362	2.26538701584131	-6.1588191500077	1.35018610250933	-0.302391426867181	-0.251062029947383	-3.02444798844126	8.26111178536777	2.01620342260525	6.70895512851853	1.94218431613089	-4.34026911176392	9.02881317392804	0.761594187891785	8.99185233852583
87	5.05566374764508	3.27141508074882	5.87747785327571	1	7	7	4.07448308470076	1.59912809222415	3.57429227762144	6.12232234045059	3.17999777360015	1.72593920241992	1	2.56584160533992	6.38431855906157	1.3366091717114	1.02685365202238	1.83099232491801	2.43385237410245	1	1	1.02848078484265	1.33102802120902	4.53122139329322	16.7982123927281	0.0690057898685414	0.965981713509502	9.09607583429785	11.1892833092272	8.57759398246079	9.11521386351417	3.25012000570853	-12.164850493591	5.69129072975459	5.29903113702886	2.73830725179987	-3.42112340640738	-0.499342828199837	-0.364336912458776	0.802535368014443	-2.91689928162306	1.567743648591	6.37036627673058	4.76917988743443	6.79569199602677	-6.55842416850929	4.57873931450368	0.041475293414463	-1.63485465028892
88	3.86842467026508	2.5429635303639	5.62885012386901	2.68057937985786	6.12271350397133	6.55254324640623	4.72809835481261	5.01966155068364	3.21664225675251	7	1.91558671204931	3.1817737595708	2.63452021308852	1.08191869847766	6.78995417186308	2.08211095342769	1.34829192929738	4.47017822511092	5.80377675973996	1.44450580318975	2.40654278511862	3.01046434497739	4.82347048420798	3.66812640538559	15.9351667641943	-0.708474016255531	1.55987490739574	9.36663183183584	12.4258384275417	9.91208564389711	7.86795167958024	3.03433679776925	-10.3056904177856	5.04016683722906	5.77262352903105	3.08658536300968	-3.91253858538189	-1.08591390805882	-0.564314322563314	0.951974132668261	-2.24073623552128	2.67596199228297	6.50623758120697	4.79318845947587	4.33395702931702	-8.78479597496909	3.97344026725077	1.05293777158539	5.0210051694843
89	5.66018328096346	7	4.53900366642269	1.62552946967679	4.44766013436537	3.79193105940171	2.82899600306535	1	1.71377104239799	1	2.99335095621895	6.05537043744319	2.91353170873588	2.43249746040748	1.51050598487703	2.75118098845941	3.01708289437159	4.45601231595802	5.6184459223223	1	2.52749603958097	2.40956821864031	1.04115353735396	-1.78910410887076	0.634605517987067	-7.00609420883544	10.4058518115129	0.953831846588533	-0.13217041125384	-4.50402105065609	1.80687433052796	9.4832821728079	-7.69431987613957	-10.3044295924397	-5.82708075559377	0.726021012262667	8.52939622411394	-5.58034313678696	2.42624416314409	6.11157813169387	-12.4656968605402	2.75501876538756	-9.36309345258802	2.67389823998759	10.440431930365	-6.7459454401834	-3.81653009375388	3.04839934993659	4.38786308671319
90	5.98122094782389	7	5.89952105602678	1.06901251207536	5.76084604979923	1.76547082537222	4.03287583984242	2.05831843292148	2.38147692648058	3.4570630536454	2.6133870584956	6.23128548072002	6.48911921381184	2.03315172306138	1.86224174090228	2.66794443601624	2.38526390501478	5.30649281447523	1.1201554696298	4.84812837307318	3.65745446165208	1.79194709936519	1.6246676538166	3.09792733746196	0.535618766784454	-1.84792941823353	6.6798113028575	7.87090284254456	4.19784802128738	-15.5937754216695	-6.71073657836357	7.20177634058958	-3.22863425302325	-10.1703758832681	-8.34800181831456	3.84902167729687	7.66593557380954	1.52113089462949	0.419071801286494	2.74456264305156	-6.75346213215357	8.26231730133798	-8.90319008480264	0.60586387714492	14.2087128422093	0.464305867670184	-9.54179441380618	3.24255142973154	8.43850753284216
91	6.89964340373874	1.11648315861665	3.04509084492814	1.21159072214429	2.64919916865174	4.16935624140126	2.33278552882479	1	6.57777062726825	2.77444893780077	2.83275753318866	5.69229100813624	2.69084465401988	1	5.02327862252764	3.80660633273536	1.03543669333008	4.48888988609596	7	5.28890944982687	3.89536248368025	2.081875838127	2.36390041977674	2.91425635386273	0.263099244622066	-7.0006688105448	7.12820364031767	2.93649933939148	0.949602449997319	-2.96243000367151	1.67333019483435	7.17019378083145	-9.0375838723918	-9.87788249313655	0.294397824441222	0.631086767374166	12.6236808340492	-7.88466773799316	2.48398603701692	4.72179535359923	-7.78664731234269	7.7447153654213	-6.35985465740242	2.45566278885377	1.09958419930557	-5.70501273190593	7.59814824863328	0.803282896077343	-3.18194099585671
92	6.41214906157208	7	3.87350739364406	3.44177857004045	3.93495121453602	3.81171943651659	2.83890863510961	1.84429147339678	6.48621617131039	4.66873049310518	1	6.16952596772007	2.33944816996997	4.66824749773152	6.10127851373353	3.81788467679708	1	2.18559088281597	4.27991351782519	3.41954681069297	3.17355669892466	5.25851781118347	3.84457727790873	2.58694705382481	-1.65497357365663	-6.27961192251716	7.68329560212381	3.07594539136259	0.886726188656242	-14.3953117279267	-3.27609819533009	6.87051068755351	-1.88725527707643	-8.38749344932378	-3.1877262841808	3.00011459251805	9.04025356735324	-5.80687651721985	-3.83029089543455	4.68406196893564	-6.51136627444284	8.52727352502603	-7.63056087817293	2.82856247104601	-1.66062717498776	-3.27549028613134	-1.14885791171934	3.12815761853319	5.58875583638137
93	6.44124944479369	7	3.3400501593201	1.07395771042145	5.21894575461477	2.1901350078344	3.38659044657045	4.27364427390982	5.33535307093667	5.05144125146694	2.93016933069149	6.76743785011136	4.22520169046589	2.06142574123174	7	1.56250828085155	6.73579250452029	3.99154871427653	5.75365158741297	3.66111312922941	7	1.62033625666727	4.61229606052014	2.09894987519999	-1.69171060091031	-6.44231779964005	7.13277528786838	2.76838626181042	0.450345780000028	-13.6418572790282	-7.24153929878628	4.42620902628206	-4.13260055899931	-8.58216797630589	-4.90940999898493	3.08147611683387	12.13304929398	-3.65306473828847	-2.02228338634342	5.17910202394239	-7.45380779242688	7.76793123109166	-9.77795645929135	5.42788930901771	11.3419401669486	-8.89916906532235	2.58936561981605	1.94950810551972	8.82422613837457
94	4.4754869477408	7	5.62515368507118	1	4.83642012901136	3.27304559240381	1.18280932273418	2.9303435910174	2.47147080796483	2.27520796065624	4.22661234442112	6.67750441881614	2.05947550613662	3.40502385496539	2.85816121913289	6.02976267491683	1.00011041394674	3.35922128096841	5.05938109147252	2.78840339221548	5.50124936022671	4.73373596246865	4.38624921600626	2.76248096372831	-0.311816561968386	-6.10215265799608	6.97541650126294	4.14499042607815	1.06458250600261	-13.7331856455884	-6.86768659675529	5.68194407021563	-4.53391733432496	-9.07724799511175	-3.23724953443919	2.43018813188081	10.9544146659649	-2.87863235631436	-2.34552545621007	5.08429407803547	-7.26173665339814	7.33582995002658	-9.16657480478161	3.4839948311968	11.6464320102585	-6.52080598269931	0.67466222652855	2.42340382499956	-10.9406277703589
95	6.13005719563214	7	6.7129339978801	1.49670003953053	5.0510979571583	1.66351184614072	4.42278180700475	1.95592386804373	2.22991565142454	1.44263237311557	6.78178938756254	4.41620029130534	2.03473325786241	4.17892630792102	2.5577907811867	1.91473431560346	3.59296785390839	3.61301571021272	5.36320957214118	3.71108629832526	3.82123570104902	1	3.17883640923025	0.797031809820008	-1.43640396649966	-6.49549207326732	10.4163395098253	0.650343976886511	-3.27994957518616	-8.73933588077295	-0.093128560612891	10.2148231205385	-7.28951436158494	-11.7945299313445	-4.50049212686552	1.37522351637072	11.3487085681438	-6.10624129948392	0.227996214188798	5.74969370072992	-13.5940473098292	2.52026059586436	-10.0948995763531	2.4058219307528	10.2976380081842	-4.90311124907436	-3.55726433313983	3.83697633314731	-10.3909421727824
96	6.07721202939332	1.10690524822303	3.20791820973808	1.62301175552508	3.37581982773647	2.78074842083914	1.95803702654674	1	3.26919239414827	4.8878302116575	1.32278813730311	4.21937944429036	1.41162484057611	1	5.92373554709947	1.40842406192676	4.93471999758171	1.6645166829814	3.8642783140955	3.18638356392455	6.00248298937252	5.77115385311602	2.39102917048722	-0.71455224056251	-3.62873474994418	-11.5796991777238	6.49428829027873	5.26262664357707	-1.12671052633213	-3.70735418601029	-0.723735964688777	6.524957769671	-8.01795968896382	-7.00855831054611	-0.568464551429921	0.79955635413211	12.7614344865622	-7.21514771200184	0.265570205165522	4.89300930295644	-9.57854095974033	6.79313645307248	-7.41376064025859	4.06784896806019	-1.2810626916114	-12.0429205151171	-1.98628618572431	-0.976744957217963	13.1640156649367
97	6.40279061855309	5.52882407562966	4.73837235814537	3.82893397926289	2.00339886594338	4.81361108398075	1.54288682284594	1.26467471661885	2.68412837480671	3.03861363641855	2.09857749087886	6.35162353412617	1	4.00939057837912	4.50147162402976	5.13946807924509	1.15327092992663	4.6160629821492	3.4218402890954	4.12931873708193	4.57214683211085	3.76601337072997	1	2.72950988499571	-5.12179011665357	-1.23495471489864	5.46696563245601	4.15119570186916	-3.26048600914273	-13.9700183175999	-5.76002215415468	5.10938550663485	-7.04345934534424	-10.6848819109128	-1.92935662668133	0.55861844964539	10.938554616576	-2.13816690695715	-2.56164644079547	1.78350350733032	-7.13623427685168	6.77175296712034	-5.66393576317828	3.58218223743798	8.23032258243485	-3.60418473206655	0.299122688580771	3.41341062776399	9.00171094555172
98	4.76743691847689	6.49656490261453	3.0476293391543	1.75431846910742	3.08138827751998	2.56883639409997	1	1	4.38560141061459	2.81308935654012	1.49733161723206	5.26203826323643	1	2.84032084004724	1.59363922162597	2.1871549917059	2.71352812929828	4.77064368427501	6.16744138599399	2.46657706713892	1.58867644212475	6.57331392452874	2.80476660462372	2.66923070580802	-2.97979923369013	-5.94410207145256	8.6810193824882	4.23598252461826	1.54013541354772	-12.8602759403741	-2.99316212450942	5.96811964451461	-2.46903337858712	-9.0359567406617	-3.02679175248346	2.84775363736797	10.5967534899712	-4.33007934487525	-6.09113382256486	8.01203966394322	-8.64744521747713	8.4665568161204	-11.3007459846226	0.964557044466968	4.73007858059917	-8.51401358755519	6.04490234367177	3.86273458195053	-2.28680968545036
99	5.9261101262015	5.29316572265193	4.97442568315593	7	3.56952440065614	1.68278129545933	1.56274485073753	2.21405946691297	3.68048497482918	2.34087353938599	1.19695856731745	1.96271010850317	1	7	1.35028293477137	1.61819832232391	2.62048215953158	4.5113115386589	7	2.85020524576962	2.12872882565738	2.39916901847828	2.09971050254927	1.08092786928577	-5.8565858913138	-5.36747463787808	5.36993129450591	2.51476551865056	-1.49207419266116	-13.3852184195361	-5.41729867805442	2.24312351483995	-5.66964293555339	-8.53292924059622	-2.41427552012423	-0.693359102890464	9.15176427392956	0.0499666208956969	-2.6812093325974	3.8862094269592	-8.53626278973491	6.68681121997539	-6.76297669879204	0.272064863519982	11.176067891798	-6.55453764966192	-13.0577536415096	3.86845387249831	6.06438244993231
100	7	6.50414789688983	3.87609586007815	1.37650855357206	3.68445796092299	3.30910165601707	1	2.16645178533916	1	1.11130642151277	4.35935955352187	4.58564808758586	4.83759612353182	2.6646166849656	1.67015179381467	1	1	2.82298632132969	3.67805870257592	3.4509297417442	3.06031460327774	2.22245776438583	5.24387870323794	2.62517949515951	-0.951505006833789	-4.49612256564312	6.99641881543408	4.47837288383881	0.315542046392816	-13.2069510905352	-4.28406316201426	6.37578862012764	-1.67256879974323	-9.7870936846918	-4.05414864802607	3.09000952315097	9.69067442566197	-5.55140079590262	-2.06585431010733	4.8708204568592	-7.32658099161339	9.24412785325773	-8.26598916420224	1.18689622066806	-1.14310260789079	-4.46690915538907	-1.4576871418396	4.02122676533391	3.61868272358365
101	3.66704768694955	6.26501518700126	1.66934616508977	1.98705461488646	2.99613156899822	1.802540245725	3.47277912286313	1.76544859246164	5.24354596559304	1	2.57980060559558	5.78258439674955	2.37912762796283	4.30306901599051	2.08869453459697	2.1358651628551	2.12559642548122	1.84551360126178	5.91419364684022	1	1.14071120321121	7	1.87685284147668	3.03704780346054	-2.01233954843154	-6.33532772585543	7.83372009310993	2.25975023443856	2.50296503561868	-12.1447277689239	-3.12072331037777	5.91833442652346	-2.36588607870337	-9.64064105478691	-2.2261391953527	4.05963919267898	11.2746124281837	-3.68588007246172	-6.65632926870152	7.4961188191998	-8.02548286086557	5.80260015129518	-9.88638477322783	1.40171036988583	6.09140466318767	-3.62191084043401	-1.77142700425183	1.37955294043761	8.53263468387102
102	5.04076590353201	2.10443241896305	3.07453621538418	3.32386297826795	2.26031068699614	2.75989518700523	2.13706420533765	1.62068044527711	4.46768758108304	4.31974974573018	3.27379322397814	4.56619549597759	5.96050494001205	2.52328815978104	4.72208409618189	1.59045750639988	3.48233984088003	4.54671902875654	2.68867149531722	2.23663715796808	2.96072984772495	1.91377117701473	1.02271376848133	0.732885225887496	-4.19568699363193	-10.8585638450682	6.44779153813702	4.85487214588709	-0.885090795460523	-3.26016980340547	-0.512020762941666	8.52090843980893	-10.1117638074408	-7.61164781298419	-0.0840764488778328	-0.527518017384917	12.9300757564981	-9.80188269644505	1.55930151173434	5.4884361151667	-10.2692048838926	6.42074025369776	-7.14518370182404	-1.92895205528956	5.70788959207361	-0.753579077383412	-0.389618484276195	1.86730677466278	12.1330540436449
103	6.21878856812388	6.23028805300247	5.18326580020302	2.65604146874571	5.68552314047834	7	1.21832570842981	2.39422110028441	2.50188873013132	2.41280374460895	5.74207785211246	6.74400070891642	4.8220785495668	1.71451983357637	5.94942339469111	5.62563256435646	5.56868839096045	3.86417583291596	5.17547009841889	2.30598380372458	5.52389358196114	1.65736619443681	1.90306696792469	0.354823172177256	-5.90842643466624	-2.78015161616184	8.45094286177151	7.35042465063341	-4.69418429280577	-0.843573785117904	-0.772005623804103	1.71200660618446	-12.2962627271918	-14.8772520932171	2.45511634714483	1.60470437770463	6.04118513476057	-2.07419643766791	0.407796839139804	7.19471558959651	-14.607407556811	7.2903758752688	-11.784533390548	5.65266108678429	14.4538071150719	-9.54179148289496	1.0067954362817	2.12179656887206	-11.2707938039498
104	5.63231954227477	1	6.79023660375618	3.00367649706877	6.03145296004499	5.89907854159043	1.98864180602278	1	2.0749920361133	6.10471623213035	4.33560570894295	2.05001546127921	3.70889309745417	5.92878519013679	7	5.33672349352807	3.1000158081228	5.18150576480134	2.08688548953733	3.60534114407552	5.2264657674941	1.42935848360783	2.0233391945366	2.69372934950764	-2.04780865114931	-4.70362224737502	3.891915128452	4.72554464574909	2.87183912113798	-13.9770251935215	-3.81123032490563	4.73962181014702	-9.80833345321222	-7.77508020623624	-2.96914189569246	0.979043060607548	9.98899376493886	4.97356893084616	1.89372090281389	3.70390016216015	-5.64596513430474	4.82422367103314	-9.00167670251418	1.87596926704447	3.01765415632041	-9.16053272124773	-6.51779212075231	1.7211168206332	6.60799764164647
105	6.05752021601504	6.60093290919863	5.70406603950167	1.75954309815262	4.6612110899637	2.94854075309983	3.36582952373234	1	2.9834802597071	2.45995628284968	5.73192914430712	5.55478544600473	2.76021531026112	2.03942507415964	1	3.33862196267909	2.58345154092478	2.23667656030506	4.26027886553101	2.21674793396943	2.96768756510662	1.83824766263406	1.0639483372291	-1.84479434986642	-0.239430442587175	-7.76454268360931	10.5242509987163	0.522265979244757	0.664341974051617	-5.11912671821085	1.22952511157894	9.75855544890387	-8.25665015919404	-9.39188776111464	-5.59942964975005	1.1492275233012	7.60760722495972	-5.8143542653375	3.42490696600176	6.2192215378716	-12.4615650765466	2.42593108208934	-8.37765772157259	1.59678142857523	10.3060221638047	-6.09761236327971	-12.5109099116397	2.90533032524481	5.43637592644763
106	5.83762906919446	7	3.24212234070167	1.21194496482219	4.43501276317652	3.90399284479995	5.45818401590766	4.14089720048976	1.19488380159744	4.89335737376098	3.38972292627979	6.87626101960569	2.69224338421407	1.48291225337587	2.54727907819784	3.63913812690602	3.05194833883788	1.81202926262248	6.58605446776392	3.26872495314364	5.06339400073678	4.6931704112235	2.45560698945804	1.59068944523879	-0.722638911789116	-5.62217832040018	7.15544616480668	1.9722974566975	1.51324739775603	-14.0883098700053	-5.97561092231617	5.50687027453035	-4.2428481001835	-7.78838846334027	-3.68316337002464	2.74981228936419	12.712827292867	-4.29774523025691	-2.14235973901841	4.56237462414564	-9.52466701640292	8.79519407348137	-6.98891876313322	3.88014930620019	9.21416961656873	-7.58077905108937	7.89548798981891	5.60278889134523	-10.6151745285425
107	4.16460592106831	3.94354173718122	3.91115507479317	1.8443414303318	4.94330081421091	2.94341882579912	4.45687177720714	1.40791389810733	1.39407382600361	2.51715201179964	3.02778506821775	5.67158110897825	5.20804249977818	3.60494246036585	4.03988076511655	3.76696701298838	1.0822041220559	3.91578219075296	4.6391370994688	1.12618259877082	5.37317736113299	2.31047642725662	4.10063925538983	1.07410719022292	-3.54342306808688	-5.25173069393504	4.39085742318836	5.71557490001792	0.557029260320499	-12.8747183296178	-7.97006097829323	6.67982620144693	-7.32357363367672	-6.49427922792432	-1.84836687594792	-1.03029603968939	8.99339158493749	-3.01549186740316	-0.314413094996027	1.38188207144648	-6.78040156657218	6.05683655399889	-9.43234425801261	2.93651528709692	6.33723685389905	-4.03545505044497	-7.03873444550829	3.38256968733699	-13.6371492607339
108	6.03311563737711	2.7749331212652	3.88836146633249	4.08890357977642	4.59385415829712	3.17791765643053	4.7604272869708	2.88124795652461	1.51311019407835	4.87269871246261	5.38050562735918	6.02897175745507	4.87319893498162	3.97838634844135	5.58689313236307	4.55452865858659	3.67193626510919	4.82452040534613	7	3.9238627306713	3.38888545682009	6.57050806557724	2.34142003635956	3.44149230648236	-1.90922688263102	-6.44487869198643	6.2103065757764	4.26750753664825	0.425055579007209	-14.3416299661143	-6.46756994759983	6.41781139920318	-7.68364272350486	-7.24288668437025	-2.66426082534574	0.432842565645979	12.1260916585359	3.19537585471862	0.211630336525062	2.81202699601058	-4.27681483896158	-0.138808259366654	-13.4453034104682	1.58794121563834	1.54138642243907	-7.83258581263962	-2.03051045759377	4.5014105516495	8.07693819717579
109	2.19422107943263	5.16171307772434	3.66352742684131	3.37838007018451	2.80286679750573	4.30317063021434	2.4138893736562	3.751044184419	4.3466391335517	1.98456261921556	4.99660167069856	6.65544575994271	2.23927662023945	2.54389326991557	1.908644249024	6.04100947132028	6.21437830398375	1.81961621809725	5.05128462841977	2.49985264002135	4.16584929526277	2.33046828442703	3.75020541095995	1.26749632040009	-0.208368472327433	-5.84887888769012	6.75540428747886	5.50822168306787	1.3378185976635	-14.257183594004	-7.81939159931799	6.12757936021609	-3.96522179083415	-7.36592091393644	-1.48129354233132	3.02225847590762	11.4615404264764	-1.69227007285949	-2.06517103137444	5.45251548130379	-12.6155788490934	8.61252557494984	-8.52872914028538	3.94738754735609	7.55464031064277	-12.9725146180967	-10.4490080141515	1.59388493132708	-10.5167655295672
110	6.66271299395134	1.29134449788716	6.87915451508239	1	4.43846205868405	6.05622475635188	2.21631449311797	5.53055517098039	4.11680492191771	1.70770896182241	4.21398018815553	6.29887829348927	2.20966196901506	1.71307477425973	1.09038463510814	2.27897671659672	3.49406840617363	3.18196118765022	1.56443354412668	2.56408044893295	5.90158723263512	5.72717689899101	1.41707167033066	2.89185810705199	-1.7853273657237	-8.89495088205313	3.46754665114992	5.13133687228002	2.69722421956204	-15.8294458637178	-6.04381985807903	5.50241231090866	-9.29853470279318	-7.01181055820801	-3.11636889635202	0.751183842286379	10.8565886187252	2.23508619071953	0.210013882323669	3.59065347348596	-6.08452191637983	2.26495125285148	-11.4157179451864	4.24645741934723	3.34046876207108	-3.17756027728979	-4.84115307760055	0.996154569046944	7.95385119053296
111	6.96921480013297	7	2.94104993655665	3.25257385908385	4.58413145429504	6.95555057208747	1.79432014232402	2.36660125457051	6.76571299661802	4.35298076777666	1.05041683713876	5.62479044233334	1.18626286204682	3.71206853620913	7	2.02563149740794	1	2.54258313159235	3.06142076076171	4.58470262311903	2.86846811857738	6.89392836606482	3.06338254060738	2.90081301298454	-1.42146257779121	-6.19016405093524	7.37170620920424	2.90385680449289	1.13534502169133	-14.6478639520042	-4.03621750268466	6.48813580613727	-1.9603580029884	-8.26860323947411	-3.54434503663957	3.25478057154851	10.224551791549	-6.11868367731297	-2.19866080072792	4.60584803777998	-6.16907421163635	8.25015908017672	-8.02769100382439	5.00760212279315	-1.87827782677815	-2.85998785121113	-1.5533568405486	2.93834405355429	-10.8332503939873
112	6.45020965027254	2.05818152627905	3.57162186625409	1.93546703862291	3.93416350161725	4.26735936955953	1.38473150455763	1.50668724819515	4.06291655936015	4.64937289616331	1.6568146172095	6.48857122730621	1.52213484455463	1.28386375133882	5.64830759354331	2.5542394572577	4.98240108532352	3.00801947146533	3.38706369637147	1.84766731467111	6.16091384353695	4.61131033128756	2.87784995185633	-0.771359418882359	-3.98027598795026	-11.1415212360786	6.39401058185503	4.78842611792723	-0.445257761879917	-3.08564319937461	-0.733005007322681	7.47724343990396	-8.82839635115664	-6.46406762937609	-0.314593857447949	0.312595083986093	12.3302854331988	-8.94215122991093	-0.536359774024638	6.33077962146694	-9.10437087328633	7.14515251023633	-6.60003538754145	3.64599134682672	-1.16337037489303	-10.5775232132093	-3.386524009219	7.37704245996209	13.5594555144754
113	5.08376558598804	6.38197183770029	5.12237607702826	1	5.19159048579892	1	3.66907712622186	1.50205776267787	1.93757440178173	3.30794330564112	4.34855358359526	5.81592794955452	1	1.92215221368475	1	3.11486328250435	3.34095539480296	4.58658819299519	1.50163473814115	3.61392488326036	3.81958206641104	1.31149766247386	3.75008986162415	1.92624743692628	-0.0306729232273786	-1.62714954358955	8.39039294001419	7.11065009159114	4.15901087087578	-15.5146442331585	-7.1648068290139	7.40272758617808	-3.02865810588302	-10.2916519587509	-8.16040908110107	4.15536285388581	8.57810880695766	1.20385563410343	-0.830437606418425	3.53818254477306	-6.73186337741584	8.65333893589234	-8.60503184975763	0.171827015687099	6.9230357106837	0.821524077790901	-9.14247682010136	4.52771605436933	9.16260090002524
114	6.36766300704074	7	3.23099319118481	1	4.66280564115539	5.26908809865407	4.19075905881743	4.91439510876675	5.91581592480319	4.51225456388366	4.0360417511905	7	3.48281455485928	4.26385271212747	6.11408525605806	4.62466488708731	7	1	6.63306520001152	3.00926026298021	7	1	6.08289819147447	2.102052943361	-1.5516093899373	-6.51780355158471	6.56432647500685	2.18129175551947	0.650023505654206	-14.3278284895391	-6.4742358044522	6.24242889519153	-4.583042365083	-8.04236027389477	-4.48179711299925	2.22089459840083	11.6046607973317	-3.27581686351618	-1.93125285462383	4.79483841094139	-7.6804220623775	7.72966641977754	-10.1537663624247	4.09343434069113	11.4777733716427	-5.18166704023568	2.88071160407124	1.15797707170521	-11.9481720390105
115	6.3798931594376	4.88544938881468	7	2.31406975096646	1	1.66939061853353	3.67528414262045	3.37578823101935	4.24990815304006	2.49756830156456	2.60497245248569	1	1.17279727736256	3.1748014172081	2.19185520648088	5.16614285707315	1.15516430029691	3.13300588637893	5.70436357770119	2.62706931353798	6.29048274561437	3.40158843953175	2.41962394005747	-2.21714447211297	-3.24787643535775	-4.6205031153965	10.3483286637918	4.79872037622487	-1.40883800700298	0.800744598585993	-1.80006514217364	8.76060793104353	-9.58367988672933	-6.55465355355175	-0.0423839913049968	-1.04455608108818	12.5282477774617	-8.43977951286737	-1.73703030788867	8.48108987389974	-13.5648053495014	-0.551300895879861	-8.77109626101203	0.416802556542752	11.0451987379156	-8.75024602384816	-11.9882999812311	3.39476255313812	9.1912596433493
116	4.58881561926466	1.89660126988173	3.8123901533937	3.04968964628694	1.14456434114804	4.37501781062632	2.35285744639592	1.54017695829175	5.69337987885686	3.74539064936921	3.31066486099664	3.60472614142707	5.74450915504209	1.81037987068368	4.58843413686722	2.06741524382104	3.39403429088374	4.23988407644152	1.82117836135906	1.40985168423289	3.56449801716941	3.5530333899676	1	0.377794076909042	-4.69778422819026	-10.787901971949	7.22537154559713	4.43709166732404	-0.703308441106296	-4.2943149373175	0.133118597227726	9.33486581112347	-10.2580302375571	-7.2424073644699	-0.116436856242875	0.0644293653335863	11.5586302629634	-9.38135040746848	1.30274248090076	5.27578483921773	-9.07566170271739	6.73942210355426	-7.54681235304432	-0.441047475346546	4.26733960378929	-1.99182862683204	4.96117061971693	2.06657076696036	13.3384837288363
117	7	2.26964787522012	4.69743053569345	2.89270708621292	4.80383660592702	1.83376694333934	5.07503230877494	2.84393842691868	1.02348416596247	1.20508433207512	3.93631850140423	5.24236121761535	1	2.73239344741267	5.59766097505072	3.73439593586708	1.63146303138803	1	1.60984748372371	4.36324287774377	1.21475283908365	2.73710076510608	5.76274818100086	2.87161575189974	-3.31804493011675	-8.37699281834082	4.1913597575974	4.72877869049342	-0.080328672906185	-13.221374018533	-5.70237001359234	5.75111048046468	-7.37670395788773	-6.60990913082046	-3.84520934844848	0.892887372799844	10.9132890313139	5.1337267071378	-1.06928832111216	2.82174354001435	-5.28982347908944	0.443330392605444	-12.8093704567466	-0.150050427241412	6.44395973085352	-3.46612714705796	9.41727594737345	4.21390989804536	7.96697868668097
118	6.14293016541087	3.12667353166612	4.8680484315452	1	2.07661953540011	4.30392662424006	1.5361881758622	1.65213042156783	3.49388545878876	2.18771307065685	6.71439603643915	3.07961499834474	1	3.88794131946081	4.50828974294482	1.45479866626697	1.48752680409611	2.35971526425005	3.47195684577089	1	4.78108834085232	1.73044787825239	2.49121160003777	-1.26854158816712	-1.71272016853602	-3.47436679684811	9.93092445467314	4.57251107254084	-4.34787604438304	-1.73855434923591	-1.39027496763728	9.25605826208374	-9.38789228996434	-6.57331550093418	1.49994926159177	1.23436938236962	13.601240820703	-9.8256742346709	1.02065919129393	5.7820637849559	-13.5103303018273	0.0785944715991026	-10.2163811956606	4.35469937314187	9.7311862192376	-3.17909204922537	8.93698734165889	6.8588928253155	9.31568338961571
119	2.39863600143736	6.41821649103729	5.85726684569404	1	5.61560509341794	2.24000389875629	2.88398065019108	2.87120437365676	1.66191394164148	2.16733194379326	4.48608505763906	6.89649692848215	3.10208086506382	5.38156219944201	3.60884512677122	6.80406679609201	1	2.49332776915404	2.8119099502684	3.14241957522184	6.38574353121301	1.78683117380458	3.89681692148832	4.46252882351797	-0.582159488713512	-7.11561079974803	5.36588673784173	3.78523053190234	0.604696117022224	-14.9263165126018	-6.2964697679923	5.13739409010455	-3.0200131164548	-5.63344033586763	-1.34160682994226	6.61923943744586	12.5226929544831	-0.901493686863281	-6.80301740216228	7.54214896721783	-10.353687986951	7.54478562738343	-10.8871448505561	3.27739674994002	9.84779420121795	-18.8045759613666	-11.4787055908889	4.91179230841265	4.32231311371847
120	5.97076560577617	5.06925311633886	4.90103326946634	6.54454394717763	3.37420941712926	1.9619469318473	4.0109987962794	1.93884660533723	3.86346695362432	1.02654282642507	2.97611880103696	1.49789331348855	1.38192435926348	6.79152838953776	1.84132037693383	1	2.1506724155053	3.88962524171877	6.74155715167656	2.18662768445364	1	2.30788259679659	1	1.37519793029143	-6.14460392039742	-4.38145510047732	5.14159338705941	3.20134520241706	-2.1977426476273	-14.1166815684796	-4.53433497959091	3.25434490313443	-6.84350679545473	-9.28640186720566	-3.58731669423125	-0.421942306315846	7.7008566542602	0.322770011242576	-1.5859707975558	3.42642114388849	-9.02712648483309	6.8139779940599	-6.95747419684186	0.670917740746585	9.72459919518067	-3.32201164692564	-13.0180202437727	3.32620081172418	5.17866591496521
121	4.71443647292968	6.53467174393894	3.72867973378048	1.03836979103468	3.33981373430291	1.57212537688968	1	1.36009960979167	5.51146649703181	1.41735047094588	1.7106870760139	6.20034366668263	3.24051761788219	5.58779155276175	2.72113893646147	2.01029157358825	1	5.46317230402829	5.07186739301263	2.33622987033984	1.61135040478923	6.70177752110945	2.0319513777984	1.28663200081579	-2.37963790468659	-6.12083852747999	9.26175076440969	3.55477272165685	0.901738695368332	-12.4725044453392	-3.28951702449012	6.14511090983599	-2.60941433989943	-8.53143341294045	-2.16357209421156	3.61737409411652	11.0063230521921	-4.45417587568683	-6.80247815713433	9.42855964998967	-9.01619371385912	6.89373163123514	-10.8133294656118	1.16444356497128	4.66533310931526	-8.83245891876812	5.91622453046516	3.46732154026214	-1.83011842448741
122	3.99761944457491	4.88483577533166	6.32565959540215	1.52596861900324	1.09603179870004	1.75498163498388	5.02274374371868	2.67674427963155	1	1.06278369546057	2.05136869430016	2.79237268451722	2.4914087107146	3.81559208056479	1.37388910965974	2.22082226286158	1.54794273632739	1.73396149955776	7	4.62298757332891	5.03608358539325	1	4.58176226332647	-1.13978090183111	-3.54847287727472	-2.70409031619984	10.8614207736402	4.58014117535974	-6.01539249212562	-1.31143026840545	-1.44805006612923	8.94067091936956	-9.61186309233831	-6.792864160336	1.80761233638831	0.103381793352477	14.1370910732351	-7.94836141153162	0.190005179339409	6.61056622831539	-15.3781609886622	1.64391816391498	-9.95282234983603	4.94635071516418	11.2638988666407	-0.969006818708624	-11.8826933574847	3.79178860698864	9.75293483502825
123	3.63128771440485	1	3.74062351758038	5.50312251717059	6.70343718665381	2.21256730751899	2.42706788030475	4.29304691237477	1.36471924752356	1.31337298717239	5.01945538061665	6.66526709552469	1	3.68904494371683	1	3.15889333902102	4.136704947913	1	5.32592869988037	4.33104858264846	3.12356629311992	1.32751345209138	3.46555252447649	1.21845274588007	2.31632339071943	-8.21166694875705	9.08478229478616	7.62793441363421	0.222525483956619	-7.00037099420911	-7.21531949047822	8.41139436322599	-9.63046267527556	-8.44990912877796	-3.3001662969267	1.0312924436078	8.91835151039291	-1.52438966507528	-4.238713274982	0.570787232539869	-7.99046214156603	8.85600444201797	-8.10845147526783	3.95677120800861	11.0975140056041	0.201921477065035	-2.87883893066528	1.91569040902879	11.5021160526057
124	7	6.73303573509076	4.4898198338429	1.38680145144066	3.13462135437622	2.63651201361223	3.19286832220758	1.06339755754952	4.58645971055776	1.20923602912562	4.63049800550256	6.53899859498645	1.12707274571425	1.9424385014612	4.37178427063589	7	2.98990628776927	5.00669858733975	2.05914639664499	2.82222834744159	4.20174320294464	3.22600872514368	3.85736342637925	3.49230938233751	2.12936082382765	-2.00764285812764	7.10097611383021	6.6581179799128	4.87929777750284	-16.9728943615609	-5.17799420750365	8.68346382145198	-2.53420952074708	-9.22381957768527	-7.80193672913023	3.93961681719931	9.53144443074194	0.460563322419337	-0.36783568032032	3.12769453770915	-6.27415830475461	9.37933342096004	-8.18055892664583	2.88975620948745	12.997318624952	-14.0543963099753	1.16640560598725	1.79650634851506	-10.3408943925916
125	7	1.21720580609175	4.36130825745379	2.01485382711372	2.07432933867738	1.05563796675566	5.14406017049574	1.46517020991443	5.86963469590033	4.10816910649887	3.53677355204259	5.47966364942147	1	1.48564119427957	1.55692823973992	2.14128817900546	1.99935554183574	1.71312233305185	3.5218512767979	7	4.80425226426239	2.22917688935496	7	0.199602511508666	-3.3213464043869	-7.75596438087406	6.69258239730252	6.26848166264941	1.09997430255761	-6.62802735401761	2.05364103444862	7.45224331849924	-6.86591565694941	-8.29402310140141	-1.53296958784395	2.24906322026356	12.6671224200659	-8.4417340880951	-1.66961893881649	2.66459796488193	-11.5516791366126	6.78720524422306	-8.21048690020485	-1.47003002419026	-0.830596687205675	-15.8285809318562	-2.7048642536113	7.14585898661106	9.76606156912209
126	7	7	6.58456774808647	1.68394026605198	4.5855087793736	1.26299722558548	1.39389651764853	1.7589809168877	4.14469943703207	3.26951234293421	4.52506554863425	6.75648075980638	2.82556980085291	2.85562465024971	1.67603384495531	3.7567786801999	1.87413503208114	1.60622210495346	4.17436450545039	2.26529812047633	4.12572212258199	2.59847519001422	3.20962475066834	-1.23985383673368	-2.68261070930825	-7.83142353983211	10.7586591217823	-0.00750013325659084	-2.98507831408143	-5.19558205931994	2.83042752425692	10.797359374313	-7.25472360277096	-11.4489941619635	-4.88575091793394	0.863540690217806	10.2540095898734	-4.86413740119085	3.41645422543154	5.68948796764468	-12.1850785949111	3.8097920453856	-9.82409777096964	2.0034978825394	7.19860369016986	-15.8909223040762	-11.6356151211475	1.6441952000775	-10.7850564241026
127	5.85525744546963	6.54084794403914	4.85298677995386	1.9327470597141	4.05002030344276	2.50508676746656	2.54547694106836	4.49406345587231	3.52705019459268	1.1656419313086	4.96086281224907	5.59659252373704	1	2.9729719437613	5.00980668398758	1	3.46651889284857	1	6.04707565464023	2.06097700048537	5.64905789864683	3.59181044496334	1	-2.28854375203157	0.218469309886979	-7.18427622599427	9.96505345951592	-1.09962294608939	-0.723570678877913	-4.2745192219173	2.84701194905484	9.1950165724272	-8.69996074708533	-10.892433403713	-5.75314388963438	0.176045767643558	9.00389597526831	-4.71850838522959	2.13228972368511	5.49974219831011	-12.2397297534322	2.68223252432203	-9.35374280516328	7.57221212415782	10.476414360162	-11.9706588277242	2.06315469212989	3.42225804470028	-11.8375356444763
128	3.66339034148154	3.37635793705934	2.57050630886015	1.22372308425973	4.66203196448481	3.27297497562812	1	3.17639702567844	1.22406241417371	3.61976633809368	3.74821437043398	3.41366247509965	5.97147011518492	3.27028972872	3.36959218062937	3.83715542436148	1	4.45370456398631	3.71203482692527	2.73212018577001	5.58228143421913	1.73376875660068	4.96908698405887	1.42911198024911	-3.6726031157764	-4.85389835340066	4.29558241802581	5.44784357656479	0.231494552298826	-14.0411979892038	-7.9916420023742	7.48783622157907	-7.46903103838053	-6.29825431297382	-3.15820498676221	-1.13660226947214	8.63180489512211	-4.00040997455082	0.125476338774911	1.14252938709287	-7.35901189997148	5.54434396777647	-8.82253805293469	3.4766819760326	10.9706531156653	-3.62993290736886	-7.49645483563846	3.72866175319576	-12.9357299628108
129	6.80098337596821	5.2870318808541	1.03336075011216	2.3426386614302	4.76457450229266	1.16769887728228	3.78550460971649	4.46596606075225	2.83122820790761	2.59690851288775	2.59315722847095	6.88550170857207	3.30446542970897	2.18039317318269	1.0486809735977	1	6.64717616774044	2.94453392900803	6.96900193783584	1.04440811587015	3.01044842804994	1	3.85844274782287	-0.605502385309268	-2.47126068388277	-1.91714704047568	4.89563195794799	3.53816907604855	-3.29767543359994	-2.97935223679978	-6.63889698925177	4.21239795206181	-9.44709851707048	-13.4721136309885	-1.45144218738585	1.09109242087034	10.1374593824403	-4.53396467320679	-1.60786211915578	6.69669897237095	-8.55523365274659	4.85573136966968	-0.318227592599925	5.0594417156978	-3.07100062810353	-6.30540332181676	-0.541817200302708	1.17447771416712	-11.2557486754482
130	6.14148380919331	2.32792640682436	2.38432971310733	1.43882547806982	3.25133102850475	4.19549497385478	2.58108990148189	1.77065589851883	3.68989167542691	4.50978322552747	1.34807341370729	4.90816067052416	2.63877879055435	3.37441748563443	4.64166283682027	1.10393319006783	1.85527810100684	1.75259700541997	3.49801998350049	1.89144468937081	5.195212885507	5.67011364975034	2.14240418863254	-1.23769718793634	-3.54341012818694	-11.2955159472254	6.08485554379031	5.51038879362457	-1.83898192921333	-3.67961445285703	-0.123268197115382	7.72437869375755	-8.91155124642218	-7.12868951075329	-0.390838693683392	1.84106329445309	12.8061297215539	-8.72302243735238	0.0870538570752937	4.0863790743493	-8.43839494627889	7.09599491828399	-6.50061811414131	3.7306197549884	-1.10353097922634	-11.8454894178766	-1.64388494352891	-1.66109561662701	0.617546056395479
131	6.55838751332187	5.08230832245765	4.46863847089334	3.39930512574195	1.0492196390554	1.72882452384427	2.15854339809041	2.6642436765732	2.72767981828647	1	4.80079325386663	7	1	1	1.0490036075391	6.05869774933136	6.17191063921253	2.94752423541444	5.53252647935295	3.01532847741821	3.74919772503484	4.05067991146782	1.98003277106657	3.77021089599264	-4.99864449713452	-1.24630480541689	4.40798311144099	1.72818348074571	-2.38239360110913	-13.9464289682434	-5.87625444074978	6.10221208029123	-6.4221866643494	-10.5295332233048	-3.7191641082369	-0.151857159132159	10.2323242970515	-0.423214089156926	-2.28889686737931	2.3242000372671	-4.57902419781059	6.64544695713034	-7.07932503485257	3.53380042743862	10.5714691659176	-1.72412141605521	-10.6490756168841	1.65491083397011	-11.8107263823729
132	7	1	2.55695361783447	1.46231042598508	3.18120565517935	5.42029797780724	2.93725187596069	1.84289213148871	5.52748300893653	2.8948153664281	3.52618416649219	4.19107544041879	3.22785647889645	1.50620228484534	1.72501706394489	1.95931647750598	3.13857205695386	3.34906052054833	1	7	6.48087402768717	2.96623486022288	1.52946713431368	2.28331329186879	-0.788378518689155	-8.8368830120356	5.63343582499516	4.71001300740431	1.61494727566095	-3.28488844719733	1.00053852398531	5.99842083324736	-5.91306525529229	-10.5662557884865	-2.14717207455249	3.39596833009003	14.5182075318064	-8.90381026615211	0.550973231659859	5.01902643858423	-10.4119823385442	6.62800926736113	-6.24503061859315	4.76626452137927	9.0578290804165	1.82910671524645	6.83031286739789	0.0733293378605898	-10.9070467717889
133	4.58593453974717	1	5.28473332756855	2.30495116834965	5.9767408028957	1.95568522573742	3.7384643082692	5.75324420325448	4.24504673108842	1.57660077459728	3.44844935677694	4.67135359266226	3.26294900770292	1.97418554885583	4.77768723172421	1.59301371921148	4.54320137782236	3.23265406959017	4.36609903905975	1.37179930349177	2.11683234647865	7	2.24293669034029	4.40137460902647	-4.52501346732781	-7.84506981732172	5.2015293722632	6.21047223249179	2.42475915802021	-15.8884864700966	-5.13886400539904	4.30263492465677	-9.52278005878487	-6.98712767750751	-1.6754553508077	-0.0736572150185887	10.9480533301396	2.9284502874687	-0.462049778269307	2.52115144477703	-7.01161086012596	4.08392795643593	-13.105705442888	4.30870112135317	10.118255132637	-6.57204547639847	-9.67664604748304	2.49306364254197	12.9930780914416
134	6.52865112173227	5.27401534984912	4.38653691952574	3.67627135902341	4.65352467698863	6.54824869212506	6.74356034440851	2.84915677468814	3.81274261096511	2.42594080041083	3.53050809037364	6.84190278092895	2.31730788156243	1	2.13904113088672	2.04840808115704	1	2.15019846501619	1.72493260878922	2.78031474819043	6.98556618765048	3.08198119694761	1.80963496785405	3.01697628062593	-1.98564614205847	-4.03232896977692	10.0340671558864	0.769267222971372	0.914704108192359	-5.49478506734846	0.273318682226675	6.55620187424118	-15.2483352184034	-8.90085645196229	-5.94673292684703	0.617259969173047	10.6600110314251	-6.78385238255575	4.26324019098621	5.0054636309871	-13.2824047372345	2.40967378745187	-14.2922493036806	1.48929822578942	8.71099573844891	-2.43378368873494	-7.31634762891715	4.20273490176615	-11.7888708147162
135	6.54182126088834	6.82945782419333	7	1	4.988086997197	1.78513820373633	1.49547326976608	1.25830760576646	3.54688727680543	2.33436183328037	2.69979239615236	6.95642404434616	1.12628361094393	3.42381252318358	1	1	3.9357365868773	3.11875149015196	5.10259046824773	2.00611111324971	5.75054386245672	1	1.12379724320877	-0.239953031403041	0.49274568416662	-8.06291955537488	9.76777139363376	0.802787996856813	-1.23446237992731	-5.66681088311258	0.593204771956909	11.1319093069187	-6.85185247972156	-11.3517950532217	-4.71532532130716	0.833362573942528	10.5800257428667	-5.33471537745026	2.06641573149117	6.31031118019456	-13.1747963050594	4.25560228544079	-9.47817529863529	1.07064246512645	6.1977894977336	-4.89131560429329	-11.7686349035728	5.41025208002188	9.4598240501133
136	6.64440697246218	7	6.96685037613948	3.22512494761583	4.78239667824139	3.53344095748565	2.6775832151129	1.60717024318988	1.47370577069494	2.26250754797369	2.65315888090833	3.51989932270855	3.56988693077129	4.55081135880722	3.12310567952626	5.85136310654078	7	5.7809415383572	5.81227429693161	3.48382444483532	5.77983529510235	2.62213776329826	1.38979212462122	0.35020870197095	-4.27200951562619	-3.93740465518884	7.76021721717497	6.66211581691604	-4.89731812152921	-1.96842973959569	-1.22163339472201	2.53476237557596	-10.999892908809	-13.2034046387364	2.06572937371033	1.25597488798562	4.0175599219783	-2.33537613408154	0.0898774415928589	5.36416058107778	-13.2414301128843	5.91485614361543	-11.3009472830249	3.82915028238566	16.1292350342273	-5.49222659635015	-7.91609564505375	0.609917531223654	-10.747825231244
137	6.0512703193943	6.65574938175259	6.44799148928889	1.45962227401891	1.41576949415789	2.08392554745688	5.21397936308608	1.18529012890884	6.09287440886533	3.91424824664897	2.33373780787394	1	1.11163751321958	1.13542699103138	4.39948427489078	4.79581880796903	1.68022645186551	4.22237630418483	6.82810343600751	2.20417733389467	6.51912575758943	2.81135993702308	2.05691129166986	-1.72644865239008	-3.87578292897614	-3.92366053800768	10.7576131408162	5.30707747672461	-2.69908603290302	0.674326905125201	-1.43698885622286	10.0114143058429	-9.20200231423548	-6.63265009128871	0.436489026306659	-0.866221564239771	13.0529010894203	-8.52264897811519	-1.32658190571245	7.8403738026854	-14.2200640722016	0.174181980304147	-9.93016249179237	0.57806312647319	11.6530290320622	-8.48209044486808	-11.0829656774327	3.12970828505723	6.85957401227719
138	5.97820306318959	1	2.93076111298251	1	1.57890241461073	3.56362434040918	2.96986784700644	1	6.63752462050012	1.09747742839819	2.72900641693632	5.76995793864966	3.55640489123605	3.42736170936848	4.33719034391634	3.13942261991344	1.22985215689419	3.83276664209607	5.57466035878302	5.29015942310131	3.53033801445604	1.91931982532989	2.10107272566171	2.42299165440049	-0.323992282144761	-7.83279771678033	7.21669037688019	4.15691046737772	0.279630485484813	-3.36471765997512	2.02184220844437	7.82774465048512	-8.00262756333485	-9.26298702643131	0.0901182463206418	2.04498667117043	11.9845476987046	-8.13634353465593	2.21967389205054	5.34800702021338	-7.95125618468313	8.12690711913022	-6.43035002378662	0.496705976483668	0.514133378197296	-6.37002452283528	7.32233083404168	1.97216225425184	-3.57189816106561
139	3.4353601173529	1.32607246390925	4.00574459719802	5.92975177920627	6.10215356798212	1.79962914031351	2.49356961422783	3.58678197026704	2.47296154827539	1	4.44314363013534	7	1.50041338091672	3.40444051181195	1.46766639574832	2.73476460123567	4.58782684009959	3.45224116391765	3.90203617416828	2.8825930992352	2.43120047246907	1.51976900009507	1.74719471594848	1.00573133549666	1.62916839920679	-6.78106666499291	10.0925782309556	7.86634568235709	-0.280383633261342	-7.35379049803231	-8.14549858378811	7.61877366146694	-9.75224999575262	-9.11018456915598	-3.35004332185106	2.41841688562182	8.28265694637044	-1.72401532010996	-4.45264899391658	0.656271010283357	-8.18384672384463	8.66155490890831	-8.38220391994157	4.01511134103739	11.4993167501004	-2.31275618714291	-2.65568803898096	0.954322568418322	-13.2204733544264
140	5.35600879730633	4.4965936452178	4.23175419832081	1	3.28637199484185	1.19659329421998	2.32274222823756	2.52628123789746	4.88953609509317	7	1.72094326940103	6.39842176812866	1.03598040216119	5.45263000791121	6.31912601437791	2.96231165262116	2.20828273543583	1	5.98709843384591	1	6.06569405209671	2.46040315210206	6.75228904955103	1.27379234556952	-3.63015294914297	-6.39479774517882	9.46885142652376	4.9638938757396	-0.229008969130694	-4.51483498649774	1.72112096371836	7.08134219232671	-9.46807495708453	-9.03322536948045	-4.31514275256108	1.39009992601401	9.21900679278032	-4.8944452325965	2.94502479011881	0.544659223968862	-13.3343103454414	5.16128767729892	-8.47855851372838	3.27967266031701	2.70914972236285	-11.129398978914	-0.361642319784428	3.48304610818712	7.09321897644693
141	6.88493468798049	5.44606518051548	4.28417159379308	5.01304881053558	4.39593039636791	4.90265298502606	7	2.54005784454384	6.60826072882914	1.94885952255191	1.99338623170235	7	1.94114487106218	1	2.21870417472022	1.73445088651887	1.04996830959509	1.70631466555357	1.61550725280665	6.34206193623289	1.4542403075206	6.30959682524689	1.57284474126389	3.75386931383772	-1.42128607295269	-4.78811375368569	10.786748198107	0.600463527728415	2.01746914388042	-6.85376375958447	0.631281111051308	6.82751188740166	-13.3609517165259	-8.66035719045735	-6.29922004214296	0.267626485521929	10.6683989554306	-5.37361796986567	3.47783698283655	3.81395711200285	-13.6466780370525	2.83400795064842	-13.6607862368127	6.46606436345851	8.8198914000023	-0.609412167385325	-7.69095543161641	5.88126697615424	-12.5336713919467
142	3.49083783415038	6.69898339350059	1.7863941499883	1.19314458593174	4.37330606153061	1.46779296683354	3.00875720655326	2.6253479445197	6.48003593111552	2.92763203912595	7	5.75959402090239	1	4.13148745600474	2.08483201086446	1.74890057264544	1.79536141616042	1	6.35595486032965	1.77622214698888	4.42976565695457	5.93506208838485	1.67910748659595	3.15617851290919	-1.89169653417823	-5.94570961570076	7.05102003371379	2.80651301119051	0.866459547762962	-13.386328998924	-4.75254822529254	5.68818957168325	-3.39477004603634	-9.03888884791002	-3.2142973602349	2.08080684826438	10.4402606965107	-5.09128310354673	-6.80006871239604	7.64825825074148	-9.0063796972363	6.70838504658146	-10.6814361692271	1.26981313277586	5.44366420159798	-8.66263284309881	6.40672572457111	2.32404547862176	9.31861481412445
143	5.92836036499817	6.59773224000962	6.1603957042792	1	4.90278801714595	1.23974567814036	4.31325744810096	4.20479503536622	1.80732351245378	1.85911984140126	2.92155607170733	4.66843199054828	2.02845353863981	2.71378658934874	2.02859946215604	2.77601040999156	3.58242332341915	3.99907916859109	5.82824415530992	3.53205355344234	4.9162971674769	1.96333793820243	2.49174303218773	0.582030462484411	-0.611105175894698	-7.16554673743668	10.0243360474477	0.393385254440299	-3.47219891863062	-7.80803705754882	0.601766221189828	11.2179006141792	-7.76140646450593	-11.3881911821819	-4.57142609561805	1.59981268596243	11.4982041091161	-5.80059385126473	1.92123806126715	5.70907697034678	-14.3439966873382	3.32948406513358	-11.3842458208591	1.10314124052203	10.1944486404183	0.338615277746977	-3.31225374795861	4.65851645720883	-11.3331199244371
144	6.02648319745582	1.88139481486316	4.54430065251289	2.65631992100542	3.6311323768176	2.25167149058102	1.41675983529011	3.63824627934689	2.06644116117435	3.0601319953213	3.73023915480321	1	2.27585821364892	1.40364832346522	1.74786119533758	5.47633212942496	2.27844456896409	5.01535685086753	4.60580864404902	3.19255228883407	1.22624329194214	6.68985268762973	5.28947439923346	2.46699640352532	-3.37244769053922	-7.84408290149057	3.96911875353468	4.20064705904343	-0.660274021627701	-12.8726909997231	-4.84530113109074	4.23576615821062	-6.99566982852048	-6.32691635959109	-2.30251441291535	0.151848860008871	12.084590125012	4.88696181013716	-0.909041434598275	2.50633378333293	-3.84361978883562	1.39611446331316	-13.4056667819774	1.71194283254895	1.76274294089053	-3.17987000379679	-3.95958384430058	4.67526899634475	6.832372945428
145	5.74322861682098	6.86405173554448	5.234593367003	1.23053564843172	4.00155270396138	2.21432773179361	3.54438223575232	1.64832496597215	1.87323029851677	4.27208308318767	4.05811943920304	4.7332203752946	5.59058006534526	2.89374353029386	1	5.94516717003222	3.5218194021364	1.63988191067755	3.18604292832097	3.05068926880884	4.76389014811423	3.03267637791254	6.26826986507598	4.57647149825748	1.08342218895372	-2.70663757085804	7.44101453116218	7.10613394042418	5.78401528171306	-15.8618034686504	-6.4473769733826	6.78730559055206	-4.90012549906901	-10.8149863528238	-7.35068868611905	3.95566772368452	9.19010310678078	1.04352534037145	-0.327831119582498	2.61873689064308	-7.27976915565664	7.76192812095178	-6.56643177667297	1.49391320825273	12.9031177558734	-15.1193875922134	-9.19534260010093	5.52746007385509	9.43936498717854
146	6.81395003064393	6.62814047948837	5.42472820787509	1	4.98045195345263	4.63094460631314	2.73850583919952	3.85103050484675	3.42475151491279	1.48328779978785	6.69254277662285	7	3.07315754049276	1.48440635926206	2.25106522641535	1.56142359222539	5.55403068310366	2.51485799744228	3.95288333276514	2.90894725856543	5.22563104484575	1	3.1756786308693	1.15851436635275	-1.12837948912613	-7.81303941899503	11.1548013733718	0.996362729464761	-1.19102637415726	-4.07159786066264	1.02624778991312	10.7339866507692	-7.71284105844271	-11.1122373514368	-5.73771829592535	0.0643593748244708	11.0093446530251	-3.71492828794315	5.09381756064799	7.51900788306406	-14.0195745966491	2.17953311587422	-10.2211475826588	6.14861440615426	14.4160990226843	-11.7407481840311	3.07652488200589	4.29333074045779	9.72859687221038
147	6.83841075683461	4.77541931123318	1.74390059076109	2.8133283834484	4.93116574717918	1.00726641147364	4.29335506442119	1	7	2.59634135625803	2.96639905469201	5.78357314618637	2.15985368584587	3.6384448146404	6.10855748977961	1.98916935960937	6.33376869974526	3.16882619335957	6.4654677886744	2.02512962579219	1.86034966296134	1.13263395014368	5.03684443501996	-0.254660565096904	-2.40609742217281	-2.6353285621137	5.65344649922218	4.07130449065545	-4.58106246520011	-3.66955892641772	-5.64254751533407	4.88645291702419	-9.62063246227962	-12.5942272949812	-1.43616906791068	-0.820610852218379	10.6639788660959	-5.07332568400162	-1.59413420457025	5.92713154894355	-9.68854399585449	3.66191472690979	0.481681362439494	5.14582322494871	-2.34426665145069	-5.19323389190631	-5.70524583853006	3.23506898677745	-12.0666155845265
148	2.61769304830877	5.72283084621351	1.29153874860614	5.06438948277443	1	1.42732117857244	1	3.14192383137747	6.26301734134955	1	1	7	1.67686047755952	1.82049919701423	2.76889139439022	6.20292170459519	3.13317106674237	3.63896668407071	6.74300799444213	3.95964296177235	5.0063308713287	3.63210359433192	1.11835694040234	1.20936326970807	-1.92709277482699	-5.90663924889168	2.08840583504948	0.815004346105014	-8.00926241170624	-2.74695175054925	-3.65502554685888	7.95140324049003	-1.3715983790721	-15.013430428717	-1.48084026454233	0.552595249334523	6.40312156532887	-1.51326427148045	-5.94676388980536	6.09580102141374	-12.8777051489303	2.0838165685437	-3.9832340770614	2.44903658402748	8.14320723704258	-8.11380510644529	-1.27772930842927	3.48071461900109	-2.57499787891693
149	5.98375782113122	1.24330435668695	3.91234743354287	1.42543907351399	1.07021677398514	2.52944036816324	1.06558720052029	1	5.52597661519307	2.33627993084368	2.86197017060017	4.01617668552845	1	1.21965268103112	2.53408694901448	5.79830584335884	1.02060586703376	3.80971429232119	5.09175330248594	5.35884711119242	4.04391493960356	3.18483112955404	1.8646816539222	3.20891239417151	-0.352100724162803	-8.71369305537584	7.45735150417735	4.67631074513771	0.716013968126362	-3.05298190058903	1.68577813968272	7.31891051414479	-8.66539708148478	-10.3600685959046	-0.721375266048959	1.61922829305744	10.9729523747417	-7.97289533485493	0.979707936427671	3.11577062339658	-7.74790415808559	7.43225614852945	-6.46682913638283	3.37481782769593	-0.673961703001185	-2.22030345386217	-14.1151893227281	2.20241082028252	7.45117484309127
150	1.79700996863926	7	1.92034237343878	6.78455422685238	2.11592786798195	1.80341009832212	1	4.84531306405203	7	3.89952637290221	4.02293170518222	6.4347952584395	1.11505562189192	7	2.40579230163025	3.94284954356497	1	1.47352150916643	4.1562991869228	5.68396382941928	3.56648234001597	1.674422876103	5.06828277181659	0.98788289849135	-3.26732962920712	-4.55948897532927	1.9575311439709	1.26518058941951	-6.93722139780281	-0.321745542453629	-3.76522690563886	8.073195565238	-3.69826749793058	-14.2010324388959	0.699927281582437	1.80823871602472	4.28356599398523	-2.01610580576275	-8.08354076446998	6.22713759454318	-11.2499333326684	1.30802155564121	-3.15676593038622	3.12058078094955	5.28240068517666	-9.78546900841759	-9.49888909541462	0.309721803998077	13.1839298619288
151	5.61808115706326	1.49105991225515	5.75574900166416	3.15711868288975	6.17255444815404	4.97503903224272	3.66673573661	1	1	6.70440029455912	2.34767046678858	7	3.80521771689532	5.93605574423673	7	2.04898790585335	3.80983513667105	6.42364483364629	1.85368372652371	5.13301086770475	4.69519656318013	4.6645628048277	1.58132558569379	2.59687117323547	-3.25932384054431	-5.4084135236234	4.3527710606753	4.44787461751429	1.80938945785336	-13.2923584114583	-3.44204652708565	4.01686929483674	-8.58434473379418	-7.60063032581517	-2.14440019432277	0.98429202882326	11.8059373798319	4.04240703064615	2.18455799885618	4.51811741562676	-5.91778374300977	4.94768964314323	-9.37531237885897	1.4325069227274	3.12190466405456	-8.98965829928024	-5.43395903158888	2.65239964635223	-14.6020949781401
152	7	1	5.02623637475112	3.50803353951234	7	3.1216067110139	5.19179111292898	1.56839751281124	1	1	1	5.96307752779248	4.43514657852489	3.1850010028752	5.33787982193545	5.43722687259085	2.78976259850584	1	2.71528615816393	3.51387944802878	2.51452131507107	7	2.59356378493102	3.29408360628758	-1.97462620124082	-6.6156982655323	5.52586418189367	4.707998363995	0.556083902342146	-12.2556016836816	-4.41586045810947	5.83768156251906	-7.29862823375814	-7.56217795616018	-2.26607312572291	0.649845897312643	11.7421343331663	2.71931742219842	-1.37838632655479	3.02358901811764	-3.09673144853813	1.94901131548917	-14.0532224423669	2.24659451646873	6.59044953941718	-4.65751284819132	-4.13784170106917	4.13994976884647	7.55274762829005
153	6.39691767115345	5.61283261564113	5.08827600915407	1.66109642820504	3.73429127112529	1.60970194832557	1.71182675547516	3.30808749898676	1.38675669272977	1.37758161214671	1.65114303722715	4.10963343788541	3.2101346998728	4.28315167347948	3.53276955873996	1.19520832099791	4.40221423324399	1.93861097940888	4.5663595149388	5.58917311835735	4.0187364451275	1.42382632190635	5.12317235915439	-2.12742962694616	0.456178908877291	-7.63411959718051	11.9861321173963	1.06709513455437	-0.219781660982493	-6.12506509047634	0.597159530108528	11.6263322332669	-8.69061280442316	-10.1688813452469	-4.43245537949798	0.133370383759796	8.12525376020874	-4.93365652821662	5.75965913492088	7.06445085222487	-12.32511031788	3.16205512139484	-9.41534397970368	-0.348387456102174	9.48833256593734	-2.60258238127281	-11.1501880607472	4.57382466258642	11.653978314544
154	5.64536492305798	2.03879717507631	5.22063944645515	3.94760519136006	4.07797174451936	1	1.78436141258198	3.66043486982241	1	1.74455338213178	2.57986125240016	1	1.47805965872017	2.85939585324418	1.6503760245817	5.37401783448159	7	5.26535605704119	4.87531688713257	2.5224592231656	1.75845554094526	2.80347283792509	1	2.7123673332079	-1.29465517172301	-7.45913417361006	3.6519537582721	3.86916191236506	-1.40005039667291	-13.3016333716797	-6.46759221470282	5.27740895977909	-8.1561739620342	-6.27429489547414	-3.11606186442765	0.798546392841074	11.1011613731269	5.26539135868773	-1.4986210682516	2.39682248401535	-4.8778202922312	1.46674798090868	-13.1286165328541	5.85721934311644	1.88252893165588	-4.54661981430394	-4.71146099301645	3.75953031375348	7.26002037553029
155	5.66098366331225	6.09315587251134	7	5.29403214328691	6.11361349132434	3.05405687106903	3.2290476383939	2.86607376102173	7	2.74672295082523	4.48876668322486	7	1.12080852991676	6.95988017079406	6.20879691015707	7	2.76572875766151	1	6.56017406323262	5.34304402607157	5.32738420152988	6.27551711901105	3.29756876651972	2.37401489090958	-1.61589836060353	-2.56666389047622	2.91347389111821	1.67119287765754	2.782996194467	-14.4924861226038	-8.82675112329744	6.41655997907684	-5.22557862899843	-9.49643209831088	-4.15680626837454	0.262566248640073	9.892969139943	0.651403826848782	-2.97501104082143	3.68419120956133	-7.83115820327395	5.86893403503115	-8.33894816014431	4.93183172153518	10.5688770175267	-8.63870460298321	-9.20146948236983	0.400986045175317	11.4202366900231
156	6.25178373883964	1.73740511165967	4.55671924251363	2.77023002249203	6.41445912185137	7	2.51049749044301	1.25725395359115	1.5626968722335	6.13499843687662	3.98304440212204	2.95796506607975	2.75326979622111	5.64356356330842	5.62089361103581	1.43351902068319	2.50095720797065	6.68113207321308	2.45390338419875	4.69573166396585	4.40164930363198	1.00346514083377	3.5333308648449	1.75983077900295	-3.08267910288972	-5.55715072294614	4.5377548765772	5.75774363192931	2.58415521671104	-13.8566840468516	-3.69241523415667	3.92802958051495	-9.87683949754074	-7.90559958935112	-2.3557971069022	0.295574806964633	11.1752186033871	4.74598671075144	1.52053435189268	3.68109741973205	-7.02889114704911	4.8396955049371	-9.00183470581693	2.26840197319579	3.91186347622882	-8.88411257864411	-6.67667914054137	1.76985438362611	-14.3291828867013
157	6.09672123604488	1	5.99258675355002	2.74095539899603	6.14132062176754	7	2.43640328744716	1.32204623921546	1.25348698111306	6.62811573196945	3.38971219044774	7	4.47406112033289	4.64907106680736	4.67109856693855	2.42603901687481	4.25816391805423	6.21332373155809	2.34224740392466	3.96194683182948	4.30191911496299	1	2.20330855370934	2.25923566130724	-3.56072981936388	-5.7874217806085	4.25493898744908	4.99399300094457	1.30489788290924	-14.4780380396367	-3.38136841133287	5.01041292521288	-9.71181428449101	-8.82826359145888	-1.29019143799083	1.06836117921878	10.2135682808816	3.68622438275892	1.44211270636965	4.24789848373845	-5.48423419534386	4.94962567329907	-9.52205707330519	2.08331583516665	9.89492745615863	-8.42155508562895	6.00032975871938	3.86383910809667	7.05174404238597
158	6.04763309540418	6.0782447169643	5.59847258523067	1	3.58505552802935	6.13015288855683	4.27489453973037	1	1	4.45199179979566	4.37163622050851	5.62804468448832	4.93402324195866	2.53369409987154	4.17812245088056	3.13566650699839	4.03150745838288	1.62431236271292	3.73261278140484	4.06778103862992	3.27655466594915	2.96976721230941	6.3082778878921	3.83759406914277	0.361449765144709	-1.60679434221774	7.57210138385534	6.65913126235313	4.90918978953799	-15.3393111231419	-6.43602519222082	7.17755259670893	-4.45522161773092	-9.03173660301736	-6.0257075163577	4.37912209883298	8.67565888638121	0.500663414759203	-0.304219360514641	2.08274754885828	-6.11194395967332	8.13748599639704	-8.10326656445306	1.65352900874319	13.9462309852219	-13.5532941140134	-8.73069443129022	5.86148837121391	7.55585219941978
159	6.63147890494235	5.65730207776442	6.71084164355118	1.97023872318995	4.79434632224065	5.26691588227451	1.87681599518445	2.66007911519382	2.65426645127128	3.6453175309978	1	6.17526611701989	3.1772435777369	3.43305446647348	2.75549583826484	1	3.00005984542878	1.32606620228841	1.92608616563871	3.85380419242654	1	4.77060703572885	3.49148007454972	2.77087813030526	-2.46163860559704	-5.78901805492542	11.7460130426211	0.182391163717345	3.54021926325275	-6.35318259437035	0.115728632128661	6.70001545024598	-10.5985788658182	-11.0506678673781	-5.66289217750148	1.47833002758906	10.0393917908755	-7.13015205514807	1.94228259048821	4.91047269712588	-12.5796549643325	1.26402011663157	-12.1109309197961	3.87006643251982	8.46356243140495	-0.944339218802158	10.319268568793	3.94532143108727	4.77669414162409
160	6.17162088969986	1.93685260339457	2.66128314253743	1.1545840401995	2.2483732294682	3.09609421247282	6.36831673651389	2.03314145484484	2.32754955157298	7	1	5.45137897385027	4.62775416659776	2.05555498215065	1.21562718915187	1.2428579147583	5.9581421239265	4.14403051321532	4.07669568929217	5.56753016182882	5.91672842026862	5.90122351972238	1	2.22330635642793	-0.929983738674693	-7.60750026398226	4.89906113563315	6.56599886393166	1.45535863176108	-1.32954673823346	0.414811993831631	7.67577592034949	-8.20147792801315	-11.3259583406956	-1.48218058803883	2.27953433669619	13.8014190131782	-8.06957877077965	0.142561389035914	5.12079048076748	-10.9635049001382	5.00726386366366	-7.21775330210102	3.40877361796195	3.64889192881592	-3.82360473255652	9.1498575023363	7.39067431618659	5.29664070847342
161	4.45832968630057	5.55674737198154	5.735500669726	1.08418134313735	6.72990361577238	3.56936191520117	6.52781070643846	2.33520353424552	2.72061673585261	6.77074148819735	6.17176683203772	3.64744030756499	1.03985902096292	5.12733745345248	5.59272839740545	5.0683811999953	4.58314959233028	3.00368022279501	6.03741684499677	4.26394100342385	2.48620411670677	1.84957764612742	5.74331355628659	4.05706504411417	-1.89094733174167	-5.9714537018288	4.29194425795548	2.28931366781507	-0.136476565117874	-16.6609025156244	-6.23075333064289	5.77017534786681	-3.00507532805981	-7.02945790658773	-1.996383160588	5.98010162964071	10.4327707644918	-0.801415128145341	-5.9144282909376	7.57435526724816	-11.1143736971213	6.77610443330093	-11.4855956562975	1.11064895087018	7.45023538754486	-19.5504916725915	-11.5055360189614	3.33573218262396	6.01621728241481
162	6.88269289846916	5.66860632439248	6.47591491657728	3.0249361189035	1	4.56013655688961	1	1.79095153811628	2.60677823855073	1.53229766304304	6.82530422155814	3.68477929089777	2.21993657583004	4.03464695757712	4.36745120747061	1.23935665053665	2.30586869114294	3.53181716115802	5.88876544017701	2.70316915994455	6.33737299418353	1.61976998029759	2.2972627628895	0.59472842437803	-1.35134119887338	-4.93016977881122	10.7879405767638	3.30602064352164	-3.19821455297222	-1.60244256652307	-1.7952864002709	8.42393265758289	-8.58585230038357	-5.32932471455297	-0.213427750335096	-1.87474629777885	12.0197204827266	-8.03205884333424	-2.92309712555572	6.8661505275543	-13.41835291019	1.71658975273634	-8.24328883933218	4.2858733032736	9.86492802070211	-7.57548043407936	6.08930964275806	2.01458936037287	7.65245041937041
163	4.54132541421637	7	5.70467048582815	2.85201874740136	5.56425456300153	1.08170515451488	2.98626930840986	6.35219040722175	6.83217567350563	4.73912805830652	6.10609220241854	5.20509717917607	6.52507699615681	3.71760778274776	2.54186161709302	5.48616647044313	1.68057230828635	4.41713015634758	1.35837111524498	3.71315643638937	4.40815738284795	1	1.69011703425025	-1.86945428125437	0.592363435789101	-8.99040595937466	9.25339128558521	0.9407093430697	0.213217305891332	-4.87874528362203	1.13557139453474	11.8035321518258	-6.75827435552668	-12.6488506310217	-6.36621513539752	0.404986755681286	8.03193534528956	-5.3645937048924	1.83546774698853	6.88205975389472	-11.624777084493	2.20918703921306	-11.014926042925	0.191637784004689	-1.13261091659405	-4.24112708064483	11.3791205854252	4.74968615874132	11.2910678422767
164	7	4.30015110841189	1.31134097796531	1.71295997989967	4.8321912259316	1.41575020170004	3.96342629667355	2.76473176063228	6.53638188867203	1	1.25204121786391	2.71460329608271	2.57757481559004	4.53969062224323	6.58153370175986	1	1.45636327297105	1	7	2.19937682628884	2.44636979776696	1.85316616171109	3.86470175831419	1.87682137331997	-1.95492255314171	-2.65018790784832	6.75078326234973	2.77894343227646	-3.98965854169734	-2.87527916540559	-4.9350854315453	5.23277800935521	-10.4764894611397	-13.3814486354695	-0.673100593282949	-0.162554377828724	11.6150246908631	-5.93310528662247	-0.469784885771601	5.38112036652671	-7.97375133764248	3.84892037520581	0.00796780292903132	0.344564267119358	1.76148309064684	-5.90678669909705	-3.20994592713294	0.725758073672869	5.34472921983789
165	1	1.4923640531714	3.44876474753715	5.16141548049342	5.07622454691504	1.91914680455162	4.30675574088065	1.51019602657716	1.3183996334145	1.74099129884429	1.55520966049547	6.68915764998962	1.62260212578302	1.47589727571759	1.95040643977122	2.90934957378236	3.92610745723408	1	4.72581087507995	1.30543905344597	1.53235109709885	3.45514343283475	6.49750093356938	0.990400103553894	2.31567003456711	-6.12052763491972	11.0011131553303	7.29208470104127	0.373471372787252	-8.65615842327366	-5.09477484792489	8.10489824617081	-11.17764593461	-10.9149847817558	-5.78778726551486	2.6726192526165	10.2784468457688	-1.33266180299351	-6.01016665433679	2.39974093437248	-9.45189405069458	8.49213741715321	-9.05038812157154	3.22993948121259	5.64681595046329	-2.82871760030724	4.30572048663076	4.09799246688798	4.45600083526213
166	4.49735038328723	4.903105572922	5.98836330385887	2.31986940438425	1	3.30983322979394	5.94099954482485	2.75560861225264	1.51043824885607	1.79110616138864	4.96468389443237	5.83287436127951	2.51107189583006	2.10687118098681	1.92402486246545	2.01657810288585	1.77469802645394	1.87531019308767	6.85535340334718	3.44448699034802	4.39664150330357	2.66804506942143	4.94822183347785	-0.808569556011361	-2.43227449269191	-2.8389133944552	10.5903581044132	4.31617317048311	-5.76542423271454	-1.73239113075144	-1.53277023921672	8.55802733099979	-8.72137926446719	-6.07375303105191	2.43507564743837	-0.160628984850944	14.1206426352642	-8.19532622170467	0.202174071142591	6.87166780036508	-15.1675972946351	1.81657358402445	-10.4831175212237	5.70069508727531	10.7305913915628	-12.3642293033212	-7.88578526638631	4.20707063221218	11.1075351262476
167	7	1.36973610824365	7	1.22310776005291	5.7985653079666	1.77073107928269	4.47453190754651	2.99309942105565	1.33972521266449	2.45572863911466	3.14015398720373	6.07630077540812	5.10283263957067	1.52587282055567	1.49358688487303	2.93831604057388	5.76586354454552	1.73769467054919	6.17709184974286	2.98551838458331	2.84904346271168	3.08417055373422	2.18186803985327	5.7821142552242	-2.07612395395721	-9.28760406120952	6.00732822133404	3.49182306395684	0.911330804276198	-14.1707695460784	-4.78988241731426	7.76917439880623	-8.06737228449937	-7.26075555812733	-3.07790498377513	-0.383088686786957	12.2311988734962	3.14233474610588	1.50593150695557	2.72842036521628	-6.98921769723132	2.24258823123583	-11.518649806491	3.56025129582761	10.8904224063659	-2.67891881598176	9.35498748601559	3.7214842722853	-12.2676135801429
168	1.78934558020984	1	3.69909154332462	6.64587251530627	6.5644618790294	1.04059333548687	1.33843731164184	2.23606498520075	1.81321636113722	2.2045937171807	4.91172692403092	5.27527484284256	2.01353200944616	1.56844250754181	3.38402374992213	1	6.53522545487058	1.24398124615587	3.60263855844958	1.41251028673376	6.52157073551388	1.19627117260133	2.77096449160375	-0.230541235850685	3.28025795241321	-9.07200207190534	8.90668838984402	7.48712758921914	1.5286674864038	-7.39710901469714	-6.56604578497377	7.33379726369324	-8.25835779034989	-9.65017612279372	-3.32148860503922	2.87910495068917	8.38739878187505	-0.833298366130153	-3.1586823068926	0.276499829465876	-7.78524440670939	8.79813947914318	-6.82182627027137	3.91280896422286	15.8422760809672	0.192895048330659	2.00826737574469	3.31159622212018	6.94696328125114
169	6.1183824481186	3.62624790847039	4.30367039434522	1	1	4.7154660120343	4.68765053347732	1.1695013775876	2.91586703118149	2.42158881067842	6.32479183638973	5.43121428641367	5.1401734122516	4.17073469099959	4.09073135362557	1	1.01342234125371	3.90103887380302	6.56268279412626	1	6.5447855672604	1	2.78241621275014	-0.531151696471082	-3.09694485374642	-2.40599404221834	9.6570984079436	4.74099123961377	-5.27759936652823	-1.14398821180714	-1.74931948005026	8.59593386625426	-10.0614493903792	-7.59204867197148	2.06981641975912	1.09969104472654	13.4340430580443	-9.70848181169057	1.81637159254983	7.11251809595048	-13.1406747122985	1.12270658153943	-10.5286526177133	3.74290339060578	9.03278871175903	-3.94287359003305	-11.383710298173	6.63714563234744	8.23519498968138
170	4.4033059224868	5.81585986623686	6.89837841864756	1	6.26084356158208	6.44656606346487	1.82101760290277	4.11173876465318	7	6.75895831669071	3.14214201726008	4.30269504504991	4.58700439783044	1.74170706145745	2.30074195653637	6.77928629126666	1	1	3.30700505441119	2.81290355645102	3.76026136280624	2.79870870107527	5.96136369711998	1.04414558656778	-0.944233586975598	-9.1665054243738	9.93519643092025	-0.671559620466395	-2.16966214864588	-4.54365780274563	4.83448685124108	8.8738260775897	-7.72408825424491	-12.5089736516878	-2.96152682527941	0.178459262333566	9.12312593226821	-5.09042932695812	4.53588256825949	6.3655509836497	-14.0055140541659	4.92662440548594	-11.9747334237111	4.51673022463721	5.38663888515737	-3.19114602190264	3.51939277347932	8.47421046051546	-12.3705394933069
171	7	4.92862439603923	1	1.99267333441805	3.96891009346306	1	4.0996209926183	4.40562568145727	3.44058098736754	1	2.68034994560613	7	1.91243392549594	4.07997321754197	2.28829567007349	1	6.4707069148494	1.54206233939698	5.97324675213846	1.24099550255748	3.21508432336595	1.36478386917488	4.96169615570976	-0.384821719498747	-2.17029363259916	-2.30441697149928	4.67440734313671	3.64017197059107	-4.52888791432439	-4.11041112023856	-6.48967551664377	3.58170718713243	-8.88283670038492	-12.6819654127642	-2.94313728369849	-0.444956174668996	10.3376112549728	-5.07105122890969	-0.689847669547601	5.83005696958208	-8.93448502666741	3.38991339987942	0.286800719859076	4.94972154896122	-2.87278099464243	-6.97908967645659	-5.4122606857183	2.82856797736758	-11.6055943353622
172	7	6.29082990157584	4.21084708835118	1	3.06139834833321	1.19630011223473	5.73995263941753	1.83311172945188	3.30794138868924	3.49436286507295	6.11311307352916	3.53474583092748	6.56913066396196	2.1610394406169	5.90355288397295	3.1661347034466	2.6348711851524	5.50032510382602	3.41383949167935	2.14543748581292	1.65456189526265	5.08261170955254	1.04566402355423	4.38607403545989	-1.21847781156449	-7.38066418432281	6.10652692291528	4.35326811781596	1.00774092628528	-14.1153529202166	-5.28400244512493	5.73676988146633	-6.5531155946627	-9.63502382059574	-3.94694097351984	5.22268549215638	11.397358347951	-5.31002128727761	-1.98604185803647	7.8508807238609	-8.29516292206442	8.70565824251223	-7.6077600638571	-0.175226647538718	10.991122944805	-8.32930175239683	0.0941490334738992	2.65946482529862	-10.5807202442931
173	4.94099049945424	6.48759762362179	6.36612775083293	4.54096406600281	4.78655089465388	5.95753639404317	2.98298922713443	4.89165782896695	4.00084532902721	2.6520050777783	5.49600166850703	6.91179970934992	6.23958058990072	1.90718933179625	2.10610901793803	6.01326331174927	1.38151548510837	5.01965498595649	3.7184987734902	5.01823665737742	5.79125875903282	2.36596611462942	3.43268764895167	2.32587757476291	-0.668628454334862	-3.91056841723027	3.17843793965741	3.50840686236851	0.671510514607993	-14.4344042213717	-5.32193085658649	5.13194503643682	-6.47296628746385	-11.0014478444252	-4.12482074990769	0.295494054463926	9.43074177657898	-1.28645776818507	-2.53250476264608	3.51355130858118	-8.56765946200002	5.0588217228844	-10.401223444757	4.09732009159766	5.50861675113171	-4.03936931301998	12.6629257600497	2.75290442763312	10.8071374113124
174	1.77788176822971	1	3.87329473304804	6.79105183500155	4.34079591170737	4.70444025550928	1.72668900775177	2.81481941340766	2.09664228245119	1.60820204250032	2.10642105237454	5.43443613214159	3.12664920066905	1	4.09427214598996	2.37845036863326	1.82604607270433	3.18333886454806	1.54769167031457	3.63433775078945	6.26856283681952	3.38180733174468	1	0.630479438686304	2.36977136230666	-6.63401369902647	9.71781213693047	7.80387647760772	0.177018674250975	-8.25571376579101	-5.84652836180156	7.71901706100043	-8.25413395835198	-11.1761100783326	-6.46978474227219	4.87319839892403	12.6278162719827	-1.25417364250912	-4.45742455663471	1.7080341112742	-9.10174948735318	7.74186801737799	-7.62787095840942	4.44782291374351	10.6651968892233	-1.9012956406639	-8.38173171657309	6.44102591720019	7.09386998546268
175	6.37607891249891	5.76739379761963	2.70342691535719	1.13070001110534	3.39629903129656	1.15469115421183	4.67816719750771	4.03428427146445	4.19725502612438	5.26724853120294	3.76644751901573	3.32552879792172	2.07195936090273	2.00283207516834	6.80867864647463	1.18985702653296	1	2.03712366441457	2.8726140340107	1	1.66646199705978	3.30059413202374	4.52548363614446	0.908894318561352	-1.04796655114161	-7.28519617084693	10.5313705840007	5.72535537856652	-0.543722099553889	-2.71811766419592	1.82648118421377	8.72152565926463	-8.80200494019709	-9.94380497328564	-5.82439759346947	2.31670664968933	9.51324853995479	-5.87337715519513	2.34596480793676	5.60884528029818	-14.4327191407381	3.9847421982605	-10.9055602983054	3.93232510142285	7.88720912037301	-7.85533096046537	3.53448536821247	2.10559139055863	5.50704073881941
176	2.19206045231103	4.61006362976516	1.89092570339126	4.42586879252324	1.26769590108346	2.62166637701784	1.04777709161372	1.45275097959513	6.52351879396832	1.42464673759549	1.36508006152438	6.63414319292556	1.50237938256286	1	1.22479968184304	6.15517993697945	6.49842266459058	3.35749063105501	2.96700803757396	4.53533475786167	3.91476168787299	6.29913256066629	1.75045447074814	1.23864123652479	-1.51044575257798	-6.95828602515597	3.24827794000282	1.9143809292982	-8.59841269840057	-0.629648797256205	-3.02707933661406	7.44064913303097	-2.58013037665445	-14.4183327618402	-0.688512256532501	-0.315990342060368	5.81980572610415	-2.10387246024339	-5.9456634460988	5.24965936083854	-12.4635716975092	1.49047717795043	-3.65234392188592	2.00355253646956	7.6381957586163	-6.2916117030832	-1.1688356910658	2.60415981076294	-2.61949027213079
[truncated: 74 more columns]
