# Supplementary material for: How Are Mate Preferences Linked with Actual Mate Selection? Tests of Mate Preference Integration Algorithms Using Computer Simulations and Actual Mating Couples
Source: PLoS One. 2016 Jun 8;11(6):e0156078. doi: 10.1371/journal.pone.0156078 (PMC4898694; doi:10.1371/journal.pone.0156078)
Supplement: S3 Data — Long-term couple and agent-based model data analyzed in Study 4. (ZIP) [file pone.0156078.s003.zip › S11/Euclidean Model Data/Euclidean Couple Population 11192015 0102.csv]

	trait1	trait2	trait3	trait4	trait5	trait6	trait7	trait8	trait9	trait10	trait11	trait12	trait13	trait14	trait15	trait16	trait17	trait18	trait19	trait20	trait21	trait22	trait23	preference1	preference2	preference3	preference4	preference5	preference6	preference7	preference8	preference9	preference10	preference11	preference12	preference13	preference14	preference15	preference16	preference17	preference18	preference19	preference20	preference21	preference22	preference23	preference24	preference25	preference26
1	2.10586592554622	3.84854497064677	4.82543611279912	2.49161115847597	4.84132331496906	1	4.52491177099805	2.2418304225431	2.05922282804558	1	5.29238286292173	1.40332171440935	1.21920378065198	4.30647107989909	1.39491651217827	3.48076589245782	2.09560080766331	6.46257223500969	5.97195296559659	3.82595386250249	4.0217566236454	1.48916557610507	6.05985288481236	1.85649025956065	-3.65837910321625	-9.30328900796041	3.64489573953711	5.16714543650719	1.61805718707358	10.0978283163854	-3.67586667304056	-0.404373920598839	-10.7910126287097	1.60035578478876	-1.19125769661683	2.69711941172314	-7.40980592871827	0.15394672507808	-6.23891514561803	3.81780036841565	1.47656184794432	12.7761174146652	-3.6193513634754	4.69103161500613	-8.00259535697696	-2.15877410954541	-2.96087069702109	5.87470365783446	3.44951845602549
2	5.37054331345045	2.27483750694872	3.10215026405864	5.83473752821139	3.82297602041826	1.35773750835797	4.56862549591679	5.75552466046747	5.47808691633575	4.44997731910254	3.90274350810637	5.41062834588072	2.25169188404449	4.05652125290151	3.84828012349462	7	1.3141962194033	3.49157151127113	2.46387413865745	4.35425955148036	3.54299331486032	5.6121265202011	3.85921427208291	6.49896560689394	-4.68331981659328	-11.1430520524487	2.32652398971751	8.378009132272	4.62459360384181	12.9893399323695	-6.60872827763695	0.144016579068412	-4.65969379232701	-0.266713970401076	3.66734668720038	7.40214504471944	-0.902861390326093	0.633137489864546	5.10851020386347	4.59659113560856	7.44725235975152	15.5086940868207	-3.1097856786451	2.08293680332101	4.38462108980601	6.07539083634971	7.53979120820396	3.38125434210954	-0.699391769291347
3	6.60404474088648	6.22855638485705	2.65998500288841	1.77503899465288	4.32696315356482	2.28172285056748	4.85545801852594	5.69197560212915	3.6311546735486	3.28955322471727	5.36643541187251	5.4400207856995	1.33164928641543	4.15087890766065	4.1173239325368	6.11568114666673	4.9419596565608	3.68179735301713	2.77212802510329	4.46920555210542	6.63964368230621	4.72364484132609	4.41473824409559	3.54374829625339	-6.52009750393919	-10.5804651403397	7.26540605371947	5.48022876113711	5.25611741782093	13.9789172474131	1.05807306995403	0.123623399467519	-11.1217775573642	5.34493977397553	6.29956497530052	2.8084016966215	-5.58043380199495	0.641079818671091	1.39418390200069	5.62045255503374	2.13172437253563	1.3725898033738	-4.42378501929911	3.51778899143989	-10.2949093356618	9.80035079412758	4.98582736855853	7.54109179324946	2.59964127289927
4	6.06638854120209	1.08702723196526	2.71470394542212	4.47015029819514	5.11368001517223	1	4.9697181121258	3.07926868767548	6.59474741455669	3.78339876917935	4.38013727126967	4.96002095203783	6.39884839105951	1	3.6012586872898	2.19656461258104	5.03722384722891	3.01960510846532	2.76323714599888	5.92706444249457	3.48861889547916	3.97125511852377	6.80959959692681	3.96837694978913	-2.98246309497973	-10.023660542237	1.22265895601089	7.42745502444911	6.36838845044814	12.5033117688843	-6.06890567871351	0.0064180380988815	-4.60159765545813	1.38696181583436	1.33145898424092	8.42789788934194	-0.4755987552233	1.95194117869754	4.60639719892199	3.45326035329088	8.03497923351811	13.7475931005856	-3.58531825832251	1.71651663742932	2.70188219703861	-5.64050850448415	-4.94069021518439	6.25020491669695	0.0609359071331514
5	3.07818951497239	3.39289776273559	2.92019875977266	5.04539318384029	5.40306681704949	2.78432743939542	6.50617454510821	4.12323244720085	3.37917778566676	2.42361138870013	5.78817852157054	4.71863248933456	2.42076703432158	5.29319738662965	1.35714592148449	5.32032510779544	2.97755317866721	6.50205637287125	5.99751931431153	1.42676184305183	2.73999504438644	3.34579944542865	3.79266725930143	2.64028988414368	-8.59868188067589	-9.30263926671902	7.42022527383693	2.82842091233563	1.2646041442556	12.3629905239527	3.05899100817906	0.772373296984437	-10.0011511959314	4.31053811383867	9.86808594821729	0.376428197849274	-7.9317881916595	-2.99054606563272	3.45648395921292	5.88483589814259	1.10692477553362	3.75899495625643	-5.16572126007364	5.16269707402679	-3.17917052830393	8.16929538352604	7.51261088749686	7.86582239812835	-0.184072495129253
6	2.45862741033743	4.07954336092571	3.64252996043395	4.5803817546175	6.34845352606976	6.63419834066289	5.12179713746514	7	2.67769167939085	2.31298548186056	5.38935200854237	1.28391307831061	5.09895121532514	1.7725960890762	3.10143378623677	5.84524148504057	2.11972659938338	1.20029871971278	4.93578052620308	3.97955670626632	6.58627420595916	3.63670091561275	2.49819195617627	6.29843590730587	0.421288180928217	-9.82845700623771	4.9238771335749	0.101146356038571	5.65490055392101	10.1622378587675	-6.78386328142435	1.98377633733932	-5.90498867907339	-2.23636247522035	2.58552459185125	3.73729273760631	-9.31337906632697	2.55717198239646	-6.38569973795639	4.28710976693263	2.24745070253164	13.9446599794903	1.37167221902336	5.52096746153347	-11.3114395368159	-4.67023773309723	-3.96659908092994	6.99411059561764	-0.147460265638824
7	5.56784796306551	4.80982461856194	4.41047114037725	1.2839768644011	4.50203960683999	2.45313161674723	6.22789858501223	3.17292718550302	5.49964586535083	6.73992782104614	6.23056214888897	3.99698481901395	1.60192778018007	4.8215717002374	3.42245707265198	4.07364657229295	4.85544181477328	1.4666924180488	5.35703555741058	7	1	2.52829961776465	1.40718577330213	6.83546977274304	4.63674156533509	-12.1206665750862	7.43740346893471	6.13458412774694	2.58603022320582	10.5708829960111	-11.3704235023079	-0.298284778575771	-1.89853312579598	-0.166388888319621	-3.59734748555365	3.02919584470672	-2.61478618169047	-5.17795366808718	-3.0365454803052	2.03589539081213	-4.81301796950622	4.04032511271376	-1.19058684820871	1.9991213224579	3.71891306126219	0.95189756389655	0.0434498496478267	4.77661573516036	-0.193664514520271
8	1	5.3056057288252	2.85225797824866	3.00219309647991	6.18161956454382	6.00991262269979	6.28627431995581	6.14180867883417	1	1.52886448054683	6.58868031176752	3.48618620206359	1.03660557251736	4.68559785568109	1	6.43654974225073	3.08511899420332	7	5.7748505321444	6.43524521714274	3.64684592855215	5.70405845689845	6.3057998087465	2.19185981859555	-2.9819331522243	-8.44898822767893	4.2219658047024	3.69593389810565	0.658377904964494	12.7533505644631	-4.04787742427726	1.36670884587116	-12.3421966539268	0.717774601045902	-0.828072753169574	2.36268253483037	-5.63359245109959	0.469292705521732	-7.67254073059705	4.36630438811873	2.00489762792298	10.3278199383306	-2.85771533490296	2.59062529763917	-4.37767496000486	-6.84239397968064	-7.87058430649907	8.99994415323713	2.01722289927468
9	4.93367052446727	2.07960165515279	4.11685784926443	3.60714923070816	4.13814249182626	5.95579734375829	5.55931738632663	4.38720130634494	6.10398055471395	2.32189675311325	6.51429837530385	4.63888813303118	4.70180781048856	1.97356668705238	3.57299780658276	5.82992612879559	3.4744294846444	5.55923590458861	1.02221992572577	3.94992371896496	1.83013366432647	3.99579014121783	2.66155880505849	5.23854671793751	-2.04449098202601	-12.9733288462343	2.44025775176981	7.56393259985018	3.83656515726002	16.0517604336036	-6.16771823378655	-0.256840170648986	-5.48849039799918	0.764385496896419	2.23806707433468	5.27198435866068	-0.826164933494813	2.96198364742729	5.71021404936317	3.09740485764504	8.88662293683335	11.3768141983438	-4.71824436487597	5.46396051576303	-2.83232392692992	4.9155281488295	3.7938683695706	3.71103568547541	1.74602175393807
10	2.51013811945792	6.12975855367847	3.39659821686972	2.5754519747549	5.46828874237294	5.49358365513462	6.75176741615707	5.54053390691523	3.34527471111901	3.4251723451038	5.94729509141745	5.68700362710197	3.86933752070391	1	1	4.79950900808333	3.86333704033133	2.87040061128953	4.84577483935818	2.09281664896194	1.60515506767237	4.27886393515287	3.10737025980457	5.96622711884392	-7.01763155321169	-11.1526272492545	8.20226962478975	3.85057924711506	2.71499169454489	3.25625450649081	-2.80205895508773	-1.13121752527612	-2.97324991578642	3.24357982537318	7.7343165491634	6.71547236069079	-5.05100688121375	-3.72853978574935	-6.70292822369833	1.05040738472734	-0.855803563670253	2.58459851774057	-3.74506816627846	6.07585891238329	-17.6956991131901	-0.512685966298218	-3.34405676497211	6.78832454593051	4.82709283869549
11	1.46195969261623	6.09109182977622	1.36414963677076	4.25063063369637	6.96962787576431	3.65168256178691	5.5375527982557	2.17813428937488	2.35795285631053	1	5.79092949778161	4.16915208737186	1.02950331436139	2.64228393663847	3.07554933644412	1	6.0138703178288	1.7053611363211	5.51912088753891	5.7180709187811	1.24146451836726	1.40476548147588	1.40228190262766	3.97392451896622	-0.552874124019274	-10.2078715453702	5.88713144315394	4.81691922129101	2.35901639153894	16.8616802897972	-7.04605068995347	5.98692000182876	-7.6515543758624	1.43868794909004	-1.99653247260251	1.07850668624622	-5.78440635890842	2.87258925548673	-11.347974697601	3.19943506526779	0.172523543175962	9.12279408351503	-3.34677365885557	4.33833459777261	2.39577023124798	6.16270157959861	-1.55105657576825	8.26474852323644	6.67626765858498
12	3.00052119193861	4.74543003645939	3.33687038081079	2.48285216157134	6.42928772489898	3.11000712868614	6.0732642433884	7	3.31476605766409	3.4468111117	6.54985972860915	1	5.13422914333658	1.49546647738716	3.57749027512393	5.2054714770941	6.57788951981413	1.45730854108058	3.84778964376293	4.73610063123428	5.17750663089659	3.44976376227298	2.34401319484467	6.84788135625519	1.87119963436155	-8.88552603708943	4.39980322911504	1.38929695170052	6.59120413291358	10.5841363575993	-7.97994550106468	2.0512472699558	-5.50775894898245	-3.19487635736078	3.75220332777587	3.37873942684784	-9.5797382771341	1.78260418226609	-6.60613360932234	3.58756493709812	1.229673500541	12.1431241370901	1.41203604219094	6.09686755975133	-2.86540090898938	0.38499584405572	2.79759178799965	7.45705440012454	5.25700749660645
13	6.53328881841233	5.55740295271667	4.15487054599696	4.90665576022932	3.33285799869549	5.73649193398264	5.12205806205894	5.6563370002602	6.03131381925753	4.40088953529858	1.91457743712613	4.07176612921657	3.20212270302544	1.89929731528442	4.69534334867467	4.22546447494004	5.17161514156184	4.46096412493892	2.16834536814522	6.13336086756057	1.6856897542269	5.11637003283563	6.36249064441916	7.12085088348641	0.944924276076461	-6.12919869703651	7.72511248108903	8.54959454807189	4.05728674435725	10.6231072095691	-9.90819504440313	-1.71183191419508	-1.80437107023226	-3.82711124324778	-5.5381377928087	3.92849303715009	-8.79533800218312	-2.71929888458349	-2.55160123734922	0.960552494607855	-4.77845135215785	6.08242565874529	-7.4569231971006	7.27857280240816	-3.78403317774793	2.74925194812817	4.54225880249095	5.06840273978126	1.32598907132685
14	2.14342597050275	5.79414297702247	3.10981809882973	3.60822220157665	7	3.48728973290575	6.27289495901597	6.74673199374979	3.80677468946579	2.92421316067082	5.46489480939928	4.79410108570301	3.19107252444667	1	1.70439942807015	3.96480629917856	6.0686176875478	3.07268951251533	5.4664462786769	1.26570921995695	2.24997870564637	4.09221359236405	3.70404085629646	4.51178410461647	-6.35872921405053	-9.7128115730487	7.50311368570196	4.03313970513527	2.53763714407417	3.67873691017876	-1.32924947111664	-1.50768135015148	-2.90682660045852	3.43571427927046	8.25654976647506	6.79487363635185	-6.3297388423608	-4.4791040713524	-6.56302752980387	0.841135133470447	-1.15506613873619	2.1388588314272	-3.69467775829483	3.894286846102	-16.7475003715382	-0.686843532894077	2.12229000466966	6.57910334954811	5.43895772892246
15	3.23021960146615	5.34783478211083	3.96132479309668	1.41522399196577	7	3.91107999012046	5.75252674946071	4.7246888763364	2.9832992092612	3.40678767299637	4.86689701360313	3.94510263200677	1.28201520606063	3.93008712701631	3.09383739908041	4.88057901213998	4.23400151487415	4.05165443690864	3.14760402973848	5.70151740246022	2.66137369869795	3.66556576247276	2.5015374035332	6.14948824904026	-0.403237709281168	-13.9385201894748	5.61323033465722	5.43737878672134	5.60524653189745	17.4639757780336	-6.53303564030321	7.54493117991038	-9.34982577716074	3.36853216138084	-4.52266221402092	3.29385202892438	-6.03524736810338	2.29643206723977	-10.94791089365	6.71983301758137	0.612386991682925	9.55814667348387	-1.17131303231594	4.08311735109819	-16.4399026053714	3.22734325260031	0.355067424736259	5.81993847726211	-0.0347737609471068
16	6.96441509380134	5.37267758351457	2.4803084885751	2.44722025153492	5.26494621302241	1.94808572351541	5.90138324918665	7	3.22788979997157	2.1670054904415	4.48671022318435	5.39428828624995	1	4.87985488074775	3.70511086805306	6.85100310422754	3.29359973640676	2.46033454716202	3.78242027076019	5.23464918587999	4.33846135137891	3.27084063993462	4.79030755076554	3.27413052026223	-6.34057439960409	-11.6934808729621	7.25045194788883	5.5120991103674	5.68898218228329	13.6942333254177	1.0851853334636	0.384497773095684	-9.65515714265207	4.63530229627661	6.73900721645652	2.7846772281886	-5.74819369976321	1.11648711124545	1.31967356384159	5.97069174956749	1.23786678259978	1.79070830579303	-4.12693565048185	0.227004775980826	3.56275915133927	-6.59309635064938	5.0532386541026	7.03818436029222	1.70726197133328
17	2.61682788931684	3.52260007568765	3.89947192432093	2.26334418547849	4.96973447040577	4.89677810584737	7	5.07982218258184	3.132499531142	4.26240152353498	3.94824543437275	5.36820590955824	1.21446395615992	6.67592483997586	2.7862216332102	5.52407087834616	1.18488767507532	6.29979816933418	4.87717551930996	1.91407253899451	2.28502297326084	3.06708279628074	5.49723650958159	5.46235253556551	-4.42928032914573	-11.2985073174547	7.18583044541204	3.56289528844134	2.76891771202815	4.354745979571	-1.62572167443249	-0.00371605221760563	-3.80029628111589	4.66806075718289	7.49048829063409	5.4187346245209	-5.70470045653291	-3.8723700706919	-5.91445541897389	1.24249842589331	-1.15113888414895	3.02742570673857	-4.22865663648636	4.34195567990212	2.95405525191709	1.74654552292611	1.59163131443742	6.57948901362058	-1.44435396174346
18	4.35447891721085	4.85826892518808	2.55175446207008	4.99316465046395	1	2.10227371335077	7	4.63228040441102	2.19152055527676	3.88997063459246	5.87807882347611	4.64233932393031	4.07299644173176	2.45336951777758	1.36179971452887	3.56839841116604	5.47917910592557	4.42740466607049	6.31266614389499	6.79298252071078	2.82577265528833	5.78073099634591	5.51990571285032	0.917490010666983	-4.18699670338702	-9.61956003577686	6.9995139109836	-1.14475981490089	2.27614979398837	13.5078900530767	-10.0420231937885	1.46926004310806	-2.8135277770468	7.81798780147986	6.25445475316741	4.74233914736474	-8.39113594446541	0.126705194598404	-4.84782964831467	6.20877453805515	-7.30490000758695	8.78451110730304	-9.14693655210262	6.97019404216365	-13.875209218548	5.62091820282907	-11.7177992978527	3.65033851270839	0.555096829883931
19	3.60514266310676	3.57065167569	4.07365230999094	2.93260574096701	6.89759052753538	6.37594949340418	1	6.00244664647832	3.45047248529369	3.84752779905899	5.603444517288	1.45368929039593	3.38745123829961	3.98924248977318	1	4.29948508430749	4.32837373186123	3.21273683150723	7	3.0849625535266	3.45048661237366	3.43099160188939	3.88218011573331	6.7951758461838	2.52189078935321	-7.86560881547308	4.9345209492128	1.00942077944485	6.56907886850526	10.7074411939422	-8.9168826558664	0.645315515144001	-4.91954356922635	-2.38966429383398	3.20012954533168	1.86283369745668	-9.83058876599594	1.67755436045431	-7.99596683248246	3.73471318426024	3.734126881971	12.5645012451443	1.6416762279901	6.78940269324507	-12.0406417509167	-5.59475945996146	5.01584544041585	-0.0900290791807011	0.741246418636204
20	1.0513720237395	2.91123569140189	3.4764518818188	1.68435688836065	3.11149925838677	2.95996950006003	6.50871228338427	7	3.19631152169161	1.26069531336628	5.54156007005467	1.41952691165985	4.82479519186745	2.49911307825997	5.6397063502803	4.55905854995449	2.40392081919206	2.23151986699027	3.31991680543586	1.77922846894137	1.48626708096523	6.8080216516008	3.76735954678698	4.99889295559366	-4.77833236668694	-10.681614535009	5.05313615101181	2.54371342201972	0.804182229473468	3.56363069742066	-1.59210447287153	2.9858272439607	-5.03069833785457	6.8927900858291	5.86999186166505	3.28086235990749	-5.81034674963463	0.0374219794716795	-1.5937128548411	0.431644721044449	-3.39532618472106	7.30555321425661	-3.26166768914522	4.68370254102958	-9.11898024724841	1.15477356095107	2.6326350802563	6.42672589512367	0.510331470301478
21	6.47070441562731	3.57610385492623	2.98038780267299	3.23105501264615	3.3105465363843	1.08233623806694	6.94189341649781	1.27315431758712	6.41260234602642	5.22072206406942	5.15624044992435	3.78128117296465	2.4844636406106	6.0772186095472	4.08662317326891	3.21813869042893	3.12201367522555	1.44499938465525	6.49627435605062	2.73270796752599	3.94366257496275	2.95565100849739	1.45034362239232	8.5350686295955	4.0660115398509	-11.523479330551	7.53147612801453	3.58134889023785	1.93581865268945	9.64631985409429	-10.1837481063551	-0.480408817918481	-3.61169363317186	-0.00983578588507317	-4.90417343750869	4.31597956002097	-3.23410476292546	-4.10504300092281	-3.20442202435661	0.350630394954103	-4.82245569969978	2.86716589033947	-0.943898250966806	3.32357860031782	-6.34030624643355	-2.50126721423711	-6.82779996292489	4.85040396996848	2.46573249560971
22	4.05746968217644	4.45143492651437	2.21808382500241	3.67481606345985	5.21820318583812	1.97207833931832	4.26439716390205	4.00488230730472	2.98971923504107	3.90044343149225	2.32593987409544	4.72034618143091	2.98355333312696	2.50831640385944	1	4.96290361193666	2.21051492507986	7	7	1.35408099761053	2.10775117254751	4.8303873283261	3.83497235286006	3.38788946929928	-8.4313143699822	-10.3468108440806	6.2266462893388	3.06095796294868	2.16003434695468	12.7887258447609	2.81077883390297	0.885706453435934	-10.0010240176133	5.20674674491876	9.86883087223118	0.805744411940385	-7.65459784987115	-3.37933027814416	3.58382516966332	6.32942905880197	1.29500129397528	3.69513707653627	-5.1782141487825	3.89753468340446	-14.3916851071408	8.06463158964834	7.61118473390406	8.13238924964955	1.38139931607889
23	5.67920973845435	2.66516201778774	3.51542705015424	5.60740026844562	5.51148341273909	5.59967260732813	5.11448701306529	7	4.90150851803391	4.83089867116695	2.83875163906017	1	2.84662668329396	2.64298767580821	1.81563128520429	4.23598832203454	1.31940431800987	5.89478751209403	5.66583376472773	4.1559903635293	3.91227213303861	5.29327444101658	3.51697665280624	3.36840354507679	-9.20289021987376	-9.49117165818975	7.88539114737302	1.33804352044139	1.38575704893791	12.0642840118842	1.63518628389782	1.16822445730456	-10.6080700478405	5.01070083743479	9.68393950433504	2.01932703665401	-8.58722483030977	-2.50973442998215	2.30890298574725	6.36611154965837	-0.126840750548131	2.81297332166104	-6.79029885843679	4.22477293741267	-6.73053282042049	3.32394490446293	7.7398441501111	8.71797108310521	0.275610283120088
24	5.40052862711084	1.5779302938776	3.80523621751851	5.32839296133376	3.62384441046679	1.45887331799026	6.47562690633972	5.72796419894509	5.52102994733307	5.0933441657265	5.88340668805458	5.95683346978766	4.98300698174478	4.36054189586597	4.06761535292403	6.04149070844584	5.86651977877928	4.89609999340522	2.54762658030916	4.0258562227584	4.00600741519255	5.80393301396493	5.94518104958286	5.88772427670406	-3.64127490195611	-12.2322761961332	1.76106145189101	7.3662427668656	3.8961765375389	13.3580435224073	-7.25576326900362	-0.736407119101239	-4.84719808306121	-0.643158864925157	2.98542996777003	6.71964732581422	-0.943037338027782	0.610020422407417	4.71125972831367	3.98064290433498	7.71060967742604	14.3228737344588	-3.94212358032044	3.25326204005512	4.7436931660824	5.5941275596533	7.54292947436211	2.97965617027746	-0.0510918389699236
25	6.06061058245787	6.45015740780203	1.84547167535639	1.83228725955491	5.27871637267724	4.4101567336128	5.93257822074025	4.70643454982263	1.99518551147792	3.18346939423478	7	3.3222696496101	4.00668452245479	2.33665257629584	1.58252873745451	3.51506406134291	4.40757252197412	4.87914817041711	1.74203552872357	1.43239215862105	1.69051727669654	4.59283424161521	3.67250862266676	4.94122343027746	-9.32346471319183	-12.0585638491311	5.68507162567931	6.06510778384755	4.44417586396813	14.2030026862673	-0.635423073317897	1.96960790229335	-11.0753550495202	4.94410403986694	9.42080844333638	0.374950488010302	-8.62200224452968	0.0887265025624469	0.619237621954296	6.40474247952502	0.780231140833728	4.71300089964642	-2.15385017992371	4.70972001637483	-4.4539771457217	6.51135169712907	-2.68422799231016	6.00798223289344	-0.580442004154076
26	7	1.82485537637932	2.71185377217958	4.6640505064522	4.33845841496192	3.93095571150906	6.56615634209027	4.40611519146784	4.84787141407846	3.23787028767335	5.00553781122485	4.55445762524648	4.78261328144468	4.18688179916664	1.54666925976858	5.51475552485148	1.37994690936519	2.89065859687233	4.80345396024167	1.27777288792677	5.32047153628633	5.09356735296351	5.05330506580218	4.12820399256863	-2.80758306596994	-10.8443178787386	2.13377744994549	6.74168761076516	6.43257677980836	12.9177872052348	-6.30265747259036	1.41790574601134	-5.73690936598794	0.101676387009006	2.7710696148302	6.90252688710146	-1.00045025155746	2.12062855086575	4.78126352097116	4.95009990747175	8.84286950464803	15.139966941593	-4.58784539887406	1.7305758056784	5.31290271921107	1.84079647023258	6.0476316593601	7.03826923063633	-1.8023390212704
27	5.95695159539048	7	2.05065649874854	4.06377637612277	5.00955630340407	3.24747335315186	4.94771142997113	6.6219903465235	4.97713009922769	4.07998769069698	6.45057138108259	2.60205531602489	3.30884627110599	1.11385216827099	2.43530264404764	5.82450999498986	1	6.73865902584353	4.42391276173436	3.8129757755343	4.21570188075526	4.71024987972349	1.34219822118002	4.13106935761748	-6.75950747459258	-9.36853905438039	5.28025788774535	6.43927098504101	3.15067789254868	14.1079356770903	-0.045039101083534	1.18464054295498	-10.780166362413	7.02258070119581	9.86375378656413	1.24895054543731	-9.14220339021355	-2.70049549815173	2.40169985273238	5.58974663604077	-0.312103382120203	4.80373016898611	-1.58049274510664	5.1751922651715	-13.6910753192966	2.56969954748938	6.00497117529365	9.98654177428061	6.55454507662792
28	1	3.23044195773701	4.13941784732576	3.85180811446707	5.45018163285774	4.35278795409278	5.78600705806249	5.66941159269411	1	2.40056279280462	5.79409352454979	4.17897109120383	1	5.19456879749833	1	4.12625387228143	6.19413999557597	6.83833994797593	1.09809713029033	4.77150344878477	3.55754862934875	4.01159721974783	5.40028618878396	1.70057021763357	-5.15878028080936	-8.86722527279803	4.67345317286089	4.540003057138	1.91479714117231	10.2242705561369	-3.36810988283365	-0.42239909671432	-10.8343299205871	0.581847680356547	-0.942183948257204	2.98973963446865	-6.27517350090542	0.722823215861272	-8.08798872319133	4.19137671407632	1.02103201135694	11.2998648866399	-3.27522512948902	3.77914571846791	-2.87012669133286	-2.53061111343798	-2.30890898704051	9.17994387567361	2.37571488541781
29	6.89500201758954	4.83689266909292	3.48519922395683	5.42987147781753	2.78144512176085	7	6.45427234617105	1	6.39215188923652	6.2277217364966	1.6727117133697	4.00691254183487	6.01468451144791	5.81223771901425	4.61769604351859	7	3.51822932129206	6.03906639787902	2.18329347900704	5.03507547844715	1.66541467097277	4.66175099101416	6.17713852258071	6.53025064690945	0.0726874869693635	-5.96978243243998	8.28815763727637	9.07959870127159	2.74716824297413	12.068827589488	-9.95048404738888	-1.30797986930203	-0.923007013511414	-5.27427951212729	-5.89883901055804	3.76643064982886	-9.29030705613507	-2.26777579497943	-1.43352725477702	1.54392781384793	-4.23647502977952	7.60522760335931	-6.12606907798018	5.51692951963701	-5.41832298401466	0.882726961285019	3.06067762150716	5.36356257181842	-4.42523321828977
30	1.95689270113333	6.01454588005214	2.05186757972051	5.98615213606617	5.88487357858377	4.85373897665924	1.61814504373268	6.90737443391373	3.48560297566069	5.5670660506638	3.33098605017374	3.58960239331802	7	4.49136865663732	1.40615455655952	2.45990778738325	5.05668336925909	3.58368733948414	1	2.9960603005268	4.14900566367641	2.34393754549602	4.30611721572012	5.04894776639355	-5.05259874444841	-9.16814122124884	5.26713841938771	1.5731765085615	3.33887735068724	12.3700208271915	-6.5050809779647	0.0567112653303888	-11.9307976978972	2.18846876585116	0.363548806611682	2.32563909108602	-4.28760523977578	2.2216812919006	-8.78487136578502	3.86105116854032	1.15110946677378	11.7572073829915	-2.73066805914194	0.0344310384022029	-17.4672698834744	4.51621834712816	-1.92707198982036	3.80273456900823	1.61060476683898
31	3.90190139523354	4.52546750012475	2.73706658488609	5.50960553131829	6.09788610988249	2.77927183019337	5.26035587116141	4.6087341142541	3.61954046138206	3.20267079007607	3.35753077872623	1	2.8326618411504	2.83094466852923	1.90719637635672	5.07679086987722	1.464332435037	6.83752234456477	5.42252365846496	4.49520089605267	1.12950308544182	5.04217544103929	3.39691289543601	3.1462164931198	-9.08912683435582	-10.1932791364189	6.91684602592019	3.46872282171217	2.04842110207092	12.0722058365835	1.55308798299016	0.1170509147712	-10.0532773861188	4.83416615681524	10.8904266323541	-0.00249533066699381	-8.1513299748423	-2.94752243112016	3.37517721575213	6.32420094229019	1.87093743331025	4.1405711368452	-5.82381168324354	4.67788871235209	-4.39151427036082	-0.745392862521893	6.91840548063566	9.08771226161962	1.39959464258731
32	6.46685154569425	7	2.5848159120766	1.18923960305177	5.52327530362387	2.85852133259692	6.48265584000627	5.41860960386187	3.79079647380531	1.09164177239908	5.75462038086198	1.350279720463	1.02139629852326	3.46328758186405	1.15745787412552	2.7775714216427	1.38622161578291	4.21243795297841	1.82396700858348	2.25698011917082	5.8625493464507	4.27616874078673	4.54174241620997	5.97917300943072	-10.1856063356571	-11.679438478617	6.16399708782539	6.5379136622073	4.82029859380886	14.4077388266636	-0.26476953690565	2.2511951645252	-11.317517433706	5.20319880108743	8.08043892042752	1.49577273147311	-8.10906392781695	0.123709547505495	0.10600229787364	7.28405183636878	1.93119886011685	4.27884324060911	-1.99626429416844	6.94113240922374	-3.52853632877073	4.71034679765229	-6.62553310766848	4.70545625517392	-1.72887432806109
33	4.93801610843263	5.97916540049332	1.98996626371823	5.33628589038793	1.03313814405665	3.91219977354803	3.28218802847079	6.2980545123991	3.58539360057336	3.28278378052313	4.48615061948618	2.12820627993636	5.46463017006484	1.18442993589666	1.05149797521127	6.48861057390798	4.86121840379722	5.28037483822848	5.25857169874577	2.70991527109183	3.70884159316866	7	1.22541333695625	0.611273254580483	-3.28731514989726	-10.0127565131552	7.66636390396911	1.20058406603677	1.3442780287915	16.7382442414741	-10.0548124449428	0.741017398033327	-3.57277491659573	7.14235706945922	4.15241276028618	3.09954712345591	-9.02750331064473	0.352850339091356	-6.70583176528107	6.32873654332613	-7.12150928488036	7.58115190570772	-9.52773121344961	5.0627913695223	-5.61151972028813	-2.62841109342269	-10.722027712983	4.59498948301947	1.59211450925749
34	1.8355740154401	5.78323583077119	4.79112713021316	3.77947513685439	5.70372506448277	2.97934357660368	6.45418063509373	3.27232142216441	5.76229759705569	2.06284215396372	6.69997603865366	4.05249765527431	3.14808974296506	4.26537610596954	4.97703882247546	4.66939060676138	4.71630252502982	1	5.68543106385186	5.99811575347841	2.7067009286209	2.18020329029052	4.07770382793358	5.54264048514255	-5.86042824978238	-11.3926141466198	6.55060238196948	3.03680115311227	0.59468375293868	3.79195068681753	-4.11390055795635	-1.39251114819331	-3.99434758370057	3.94506480612515	6.28302670813282	4.85159283246376	-5.59744490256224	-4.07234024080242	-5.42846177572173	1.56584032577948	-0.421042137871615	4.08527928042467	-4.8385352792788	3.36701366317144	-2.02165214252436	-5.7196628875033	2.09598312432882	10.1650968109256	6.45536352591937
35	1.20371322372659	2.71712708318382	4.33944341585646	1.90270026724818	2.86063676070068	3.4503336572428	4.03637200740719	6.88029769484009	5.1332391403606	1.56010449187626	7	1	5.10695633752689	2.50967569096709	1.97266634026483	6.21300792826749	3.9254518256042	2.68730615374627	1.45438684885757	1.58933893885406	1.62628442428886	7	7	5.60159802546411	-4.00460076502235	-10.5299009549266	5.09858559815504	3.26143161665936	1.28645898741031	3.49282252218361	-2.40843344605667	2.51445608392532	-4.90776146022937	6.53824013777543	5.58736019089757	3.57672557198264	-6.5255904281819	-1.7494448095021	-2.35745982739739	0.068202464536372	-3.19489262187222	6.8995130378472	-4.0338923967225	4.49702800642204	-10.7706474816712	3.65002203654104	2.98035358478874	6.74005666202059	-0.412508778702354
36	4.83665645508137	2.57002607145114	4.2278899345585	4.29116466916614	4.90066937308696	3.90755221900458	4.21696061600138	6.49320779841264	6.77465038663338	5.82125483969482	5.73761535558156	4.17877205722946	1.00435216990123	1	4.00196659897482	5.08225019793068	3.18342859405802	6.15349630884217	1.72506009696907	4.70073784864943	2.00728518468654	4.26643500134232	1.63434548761016	6.14377855709988	-2.08888566415622	-12.0055571191074	3.44573451686568	8.65787449203922	4.04738704038047	15.14768203695	-6.10767390479047	-0.732666955135532	-4.15820462622022	0.871753759278641	2.44279399217771	4.5946947617082	-0.879020830699306	2.77816245202665	5.04860591685961	3.9887261898313	8.91626122961637	11.5542727879828	-4.90016060223656	6.76145205245541	-3.61601320538203	-2.26525510937996	3.6336390710462	3.3806889795681	-2.48501235561295
37	2.96644797233421	6.74643663451826	4.72626357434638	1.36114130425112	5.47672225188522	2.63540311747114	6.24013844172625	5.23587718171356	1.8393111850326	3.97852574671323	4.9321150494182	6.28626095390273	4.44616225464221	3.44869628904031	2.51733298241926	3.97921771081645	1.65239252709485	5.44952967219588	2.46535301494417	6.99892396202883	3.25638399640972	6.62971854017538	6.01909786717208	8.03049966271152	0.344476653929701	-14.6119526206626	5.89060796007209	6.26709063420502	2.54066594695026	17.2776882526252	-7.16987304084102	5.84030643077161	-8.55328527100025	3.31235935675495	-2.03066679535531	3.36036889636427	-5.29992442427064	2.16539586937931	-12.1307578980463	6.03512777603472	-0.476532330839846	9.67744550483956	0.236455584125681	3.35448207356441	5.17062729994681	-4.03920938646658	-14.5594132132121	8.22787591832448	0.00276291509696786
38	2.58906307359317	6.81175121299418	3.21738155074437	3.13594795250953	5.14097825427835	3.53075654077356	5.72950711245923	4.806659181182	3.45622345132254	2.20372192546764	7	5.77301611719878	2.47743552273399	5.60876124927986	2.32030745159377	4.07344023498605	6.70354790900009	3.00177548487783	4.94465644319593	4.45134351893744	2.8588024251009	2.64944034545282	1.1878442189569	5.65150132968132	-4.6727538325522	-9.42861239472285	6.87493032655615	2.87313008634949	2.36085055705736	2.91446371579315	-3.30376995124674	-2.30063344931259	-4.9071330263377	4.89060447330699	8.7245816943783	5.62336141494072	-6.06693818747092	-4.32062814798293	-5.1721709901239	2.04627901737496	-0.686801846410584	2.19502637189513	-3.13986596279155	3.11256697303594	-16.5427186989405	3.08284128797741	5.65409208972795	5.06448007227776	-3.66073325451923
39	4.57518924261362	5.39283288517405	2.89571868803314	6.677790250361	4.75164599454371	2.83222686447997	5.35781250292642	3.06266098514995	5.41947305105138	2.96241862975343	5.20850238042865	1.54475200031009	2.49720907949654	5.76632927212417	3.4405123019894	1.89240459598228	3.25718340019714	1	4.25509289531593	1	1.57146505801614	1	1.38518151167108	1.79751752881211	-3.86670944090303	-5.98564731599816	2.5387160549991	7.47917578540049	5.00938750316675	13.2896118002693	1.69382550205192	-1.14317788552647	-11.4035748491781	5.51394757637855	9.1093904351915	0.659498176210125	-5.13784868647547	-0.188798757114801	-0.442855030781173	3.00319050848196	-0.632279663704312	2.11593316548483	-3.89912497219787	4.9912715761078	5.08534245285272	0.272499400904901	4.10980996829507	5.63410678789518	3.53735596984911
40	1.1642869076567	4.58818268328404	5.17794088637258	4.81231695364785	1.96071914497642	6.22637385319272	5.07996493724254	4.58041894659173	7	2.18192072820029	4.77999271719992	2.47085508388475	1	4.73198681165116	1.75259548035659	3.86971719748756	5.23536106589671	1.86209690545658	2.16475237485664	2.02569090227052	1.60976586356069	3.0457657308226	5.54040102253059	4.56240891207078	-4.71059000183084	-11.8063964679888	6.00675935521384	3.93708632408829	4.3727419143772	2.52119188806068	1.77712987327379	1.98195753541052	-6.62119082993773	4.68875507427407	6.63714718949891	6.85644257108345	-5.60047226332038	-1.54737007576929	-2.36751222239598	0.485229344146296	-2.71846143208911	4.01722312159558	-6.63197577856699	6.03827844389486	-6.19980936901174	-1.13841645208395	4.19286357619928	7.03563987984983	-5.48373756155408
41	1.73594687191876	3.79309526274952	2.62702709045641	3.21261137363528	4.65174968957939	5.02587046804172	7	6.72714594916966	1.37011546998116	5.26949785408496	6.39937424145524	1.57627552216454	1.83261306912332	3.32537452324912	2.50825279679033	4.4548453410306	6.05606386127654	3.73860709712921	1	7	6.54178960375217	5.99594142419295	6.18242107867025	2.52472733148891	-6.17791949105228	-14.4898225608645	4.82568974245066	7.33615878736972	3.98067918062794	15.5412019677553	-5.41258849042323	3.86473073433961	-5.25422029980239	1.90187912824124	0.397007144037697	4.91717811803558	-0.698315176063693	0.846899150733694	4.12478196214567	6.07120247373922	7.35238547176661	11.7958228628562	-1.1959337356184	2.51294156147681	-12.8529658097392	-5.60013853391883	-0.103388408906059	5.76648556175129	-0.0432469733026005
42	3.00326173844133	5.54573288610152	1.51200508608967	3.34855928565284	5.44612820173818	1.63137369224241	5.58308444128731	3.22951753044477	6.64897302100357	1.10689253682212	5.88220116700785	3.27879722286351	5.4169373299258	2.1231182259569	1	3.93820065862709	6.75331501334712	5.73538346413079	2.3152003066497	2.90933108828887	1.61769952096915	6.65185725685484	2.65122376542626	4.05143495956804	-9.47687395169815	-11.4466496222797	7.67576512277873	4.71776631476018	4.33439275635533	11.2876917841145	1.22983485196949	0.740844384990716	-11.5032307963408	8.67288737537656	10.4323570064417	3.11024507851064	-7.3548271385315	-1.42554547498105	3.71745970939992	6.58023304150185	0.4413118927575	1.71862319860678	-2.59289904663608	6.8924748742021	-16.1065212487772	4.0149351984441	3.49300245143455	6.58505475099644	2.98759418997141
43	5.10412510009101	6.98900922382343	3.44811923279651	4.18625905298018	3.21984014262985	1.93224755498107	5.06449847184772	6.29553040206818	1	2.23363806040502	6.61841967724489	2.98829307433351	1	3.58312236815703	1	5.41984926747704	1.39099019987503	5.24179631163341	1.27271565399205	5.32491754610815	1.30038983883618	1.39710961319671	5.13531471208471	2.67539983041722	-10.16479301948	-12.4899736425674	4.93579155886354	7.29961434978833	2.42897773357096	14.9494368477137	0.901970526702307	4.02727814219705	-8.49429544234656	6.21493793478484	9.12897717772977	-0.720081833053472	-6.98874352222687	-1.92004377673987	1.47477506401181	5.5566686539214	1.06877503834968	4.51358314237758	-4.1449817009254	5.33460894116909	-11.639494002727	4.02820170841915	-7.960155895617	6.67818499781922	-1.200028795983
44	2.45054290205293	5.83545697250053	1	4.24737900608081	6.30300813576167	1.81691528371316	7	2.17312277716247	1.74183606228873	1.48323931131561	7	4.30338970986329	4.85076193448719	1.08786955890627	2.18583605081132	1.44264902390264	2.29528238582199	6.38004272977029	1	1.5659234178551	2.30282295489724	3.51558254203581	1.96639720245031	4.52132211573771	-9.76748844029507	-10.5702877184526	8.37433510468909	5.16772545962549	3.87003561436603	12.1173466619449	1.30604538191097	1.25004566525628	-11.4927932040705	8.0985294865036	9.75246889727474	3.53195029508269	-7.47824333805748	-2.64353644556757	3.94793001893166	7.45741692121293	0.0675660708800543	1.95406019358032	-3.25007159236355	5.65790173670968	-15.21702360246	2.60875429937234	4.29569975612394	4.02297115087206	3.85506785869803
45	1.22865431813622	6.33851703977755	1	1.54440309277524	6.72946437958531	5.65954633787831	6.6773691126999	4.14343390500274	3.11839914879107	3.96988988728806	4.76842706546437	2.7758173484782	6.10712080339919	4.02446256024354	1.76899260604023	6.34345868973736	5.74762012963199	1	1.82173267190895	5.07161371824347	3.12616053712233	4.26393037635387	3.93332841734098	7.49214960991957	-7.65474518351009	-13.4647627561734	7.13134938495624	6.92508003950041	7.05391246644739	11.7970589386443	-2.91450600252526	2.46138556312034	-3.15418751412102	1.02019546821319	1.70485983040568	2.68494067538432	0.668974457737924	-2.45814526917389	4.71801550336193	6.45373896862457	2.76946808585529	14.1246155889614	-4.83303616762539	2.32938766475002	-6.27086690866965	5.03212348704931	-1.73690340539173	5.3360518756163	7.9704380562897
46	1	4.35837934545685	4.948640087405	3.21432421617767	6.84833152571929	3.88179028343833	6.10270205926129	2.03442255805962	1.46601028106316	1.94127839994625	2.40039817279911	1.41608604917164	1	4.6940149486966	2.0104955642171	6.23053272808199	6.86644189890854	1	1	3.6904287473855	4.99749840662868	2.58228756560303	6.11430531153714	2.24413825649931	-3.99196227377996	-8.40218499734417	3.77528902011729	5.45307033091754	1.29565356082445	10.1961144289489	-4.17407255789237	-0.425835022740641	-11.0092730709671	1.33811567240059	-1.34342429933979	1.70110722354131	-6.00396117285786	1.42154491308241	-6.52124989704295	4.3550075945402	1.74637070446734	11.5729453908135	-3.35001682509213	1.895916790247	-4.05278007601486	1.66343552635162	-1.75833031030786	5.99262451940546	3.31089574301286
47	6.83322925668524	4.73868409704755	3.2041035588993	1	5.06277597622675	2.01609245500991	3.8617114444152	6.16297801125993	1	1.64814481943428	3.16255627797577	7	4.14979328589492	2.60613472983854	4.52884548597247	4.75396887778876	4.50839354900629	2.85550467440085	2.65968349763789	7	4.21348435694997	3.3627399636189	2.233894558906	9.22543905511541	0.366614538016512	-8.56350226844925	12.9386162597342	6.59941467730508	-2.19654094230396	9.41434528377879	-4.7309711507299	3.64095673233689	-4.20703824618159	5.16728627430184	-2.97658881013177	-1.08723965621135	-5.2339935348448	-2.87215311016305	1.97142094472442	-0.142282546048769	-7.25945834876805	5.35018170445351	-1.49726654934106	5.55549696039666	-8.44025930791576	-5.06701748393128	3.93070014310136	4.77126714416587	2.25801381176133
48	5.55824411930728	7	1.95401127702111	4.62731142569506	4.8175660056458	7	5.53476287995807	5.91472566955599	4.74110467091167	3.71193974263114	5.31840243009581	1.33223986334743	2.50741137858173	1	3.86151243898409	5.16780585932808	1.94322028004878	5.89421195595569	3.56101439635218	3.23960726662941	4.98105628359386	1.8784166236187	1.4486997109111	4.90123254720107	-7.90049840558408	-9.87932463334283	5.86257831401718	7.15670625291302	2.9208492240916	13.3544815583987	0.628798075959007	1.78307710950422	-9.9723678503148	6.6051281960402	10.5145894492333	1.00427458795446	-8.88439361340193	-1.69130863102029	1.66617335741197	5.42245991818147	-0.144056193684024	4.90764597706988	-2.21017852240297	6.18412983601523	-15.6395824369276	3.3568730510773	6.60519531262005	3.22667670721075	6.35594062844349
49	2.14072003597777	5.72520743601251	4.69377207092582	3.5317963050343	2.17017775175042	5.68807541432925	3.03852689641099	3.29728306046754	4.4608419495528	4.22040826598268	6.87296372433302	3.13774637011627	4.33224086149039	2.03796733068892	4.43511193395115	4.66324236743675	3.03944009804672	4.0827581646936	3.26699737190747	6.49797848662955	2.22210474097048	7	4.3498470311766	4.239576828852	-4.40353229094763	-10.0686206993991	7.65732078927157	4.67085882218265	4.08631499769341	2.91108181553888	1.43535343799505	1.47052004838776	-5.72749307932195	3.94928398903339	7.18992642320776	5.68717562269457	-4.88694447044347	-1.84280207247754	-2.2057143190468	0.477201713150942	-2.20122233249551	5.18280333540993	-5.73416758460768	4.31980054145587	-11.626721695953	-2.0885908608296	-2.79835246337851	1.84117638513285	-0.478591160173434
50	7	1	4.30495720769406	3.89525663365761	4.50721477713395	7	4.66584298544193	3.27208703141665	5.81715496910707	2.11499881934272	4.77731999868861	3.06989838410892	1	2.36938660437183	2.7267787136568	4.48794974933096	4.04080573556201	4.74347071892468	1.60451036218011	1.47027002042736	2.4204181975531	5.25513508750782	1.04866579276179	3.92232306703212	-2.20071798445977	-12.0201749022995	2.32169415094503	8.21469679925925	3.03449655056506	14.7457053167486	-6.97586415913439	-0.536778389298705	-3.56884810152859	0.000743677204822712	1.0740178371131	4.68343019386291	-1.62481989553592	1.48141964603228	3.54479482322625	3.8944687494	8.8831846265646	12.1552256755556	-4.62191209039441	7.87061074824378	-4.6869880711732	-1.46327179904925	-9.83949961044532	8.48733138053309	-1.76206117585532
51	6.4248769611919	7	2.72906309949097	2.03756322323455	5.94929998359132	5.68227071266365	4.72078890082648	6.58550227485522	1.8005522355322	1.91373306213552	4.12440178269684	2.44945636366808	1.99945462550221	5.22771663943541	1	5.61256307939257	3.20568501586623	2.5804419750767	2.05411148532803	5.23532989431507	7	3.01455365600152	6.5542688680312	10.937698706616	1.58687344934264	-8.42959606206066	11.247118985861	6.04481719459092	-2.28644934917774	7.89996940449663	-3.72700176817101	3.9185145285927	-1.80369405682368	5.9534849604691	-0.680565268401005	-2.89940838702324	-7.09258055809961	-3.07548577538106	0.427429925020204	1.38643778041359	-8.14995404070836	5.06525098659188	-1.25651250713452	5.41164352584988	-10.6531929273867	10.7306427990956	3.46743982883215	5.03436034038628	5.8651397254541
52	2.36881782736209	4.4612372354589	3.69027003685616	2.50794548555708	5.78484536842884	5.05956520393905	6.88207446539901	5.56468178470737	2.62337922250537	3.47438144767828	3.48414983612714	5.53404099494324	1	1.69986367305489	2.43940868495148	5.30220454216216	1.1910312333609	3.83287571932311	4.50251684300908	2.36530338801439	3.16251899605219	3.8224388010863	4.6090020594945	5.27041207523973	-5.47396300378034	-11.894268298611	6.73859499044681	4.46236304236993	2.5088871623733	2.8566372038725	-1.25306632855766	-1.0659298827788	-3.32450246665796	5.22258576970153	7.5108826698909	5.99041587313836	-6.15439182615464	-4.6845263045866	-6.81442936853948	1.27039198751093	-1.13032459142628	2.24400441852219	-4.24814091399611	3.74248336290209	-18.3272525580156	0.925343909138756	0.64271525663759	6.81780370621215	-2.23138668953754
53	3.2934624696214	3.82557929199945	3.95082589038793	4.17300990516053	6.82478505013432	1.38059890891838	6.2407271202969	7	3.61124148595883	4.35105036015724	2.81449171196302	6.08366079097102	1.90353101185814	2.12772722168339	1.16599106655631	5.40512119232966	1.68444009588521	5.30271450585576	6.80178388013124	3.53060873087678	2.10923520855479	4.70414760675266	3.7840960379913	3.05321157655089	-8.65876571837142	-9.09131726756856	6.36214619554504	3.38762387917209	2.69372267395661	13.4077127753195	1.68429137987625	1.10220325102535	-9.97582872618855	4.8587358852729	9.95643200140403	-0.54688847205017	-7.39672874009341	-2.99184715162694	3.23265910386997	7.36477293566988	1.39366086581714	3.92373996741945	-5.92480812520222	5.20007562865372	-13.8203241775654	-1.99467776585158	7.81659453050125	8.47021146838537	0.524577937699848
54	2.90552585768066	1.41250105537402	6.74452502400992	1.89937520104781	3.63988848664688	5.66261905728306	5.55364226394197	5.60433885356115	1.29220080860041	3.78178742238398	2.12354092775569	1.33133707177178	4.79532752619479	5.83564874380437	1.30329967403762	6.6761318332496	5.13209234736713	2.53846476908057	3.40170156648701	5.0258547894268	1	5.73814514684068	7	2.05436520322953	3.33465677190026	-11.5120762926096	7.70194387245093	1.09746134429181	1.77285505860259	11.5761514538667	-4.27230209417071	-0.89364186530342	-3.33436671188669	4.5269875319796	5.03760467381819	7.58507773486607	-5.95737470837491	-4.93905068054331	-0.94861195821933	8.56004473520886	-9.21867825601158	4.86427029738856	-4.58407161822546	0.479591198922991	6.16098354122958	-4.68243111842222	-6.02315959489631	5.35823352176073	-0.0795497282025104
55	3.01461151863774	3.42046494932523	5.18308895926602	2.44695146654573	4.60946833033416	5.85802460089694	5.4075526550976	4.94335394736678	2.71368318274997	3.4572056435068	2.45567220259263	3.42452665002941	1.58751485424583	5.18119674130227	3.11262869175338	4.13767276102604	1	2.08093898959501	5.97043502299026	2.40872718965259	2.21370726759145	5.21000303727101	7	3.38922080372094	-4.48349720676354	-7.88220922295798	6.3687798639487	4.80950087331004	3.6444315987266	12.8682828390959	-4.25125243164716	0.0586407769966154	-11.4267869753907	1.61989879398871	-0.982411987308774	0.338400795962876	-2.23157981243725	-1.34242321584208	-7.39954914689257	6.03988239196128	-0.178456346766893	10.7818513380037	-2.03542875428452	4.66081744751297	3.66671624400019	-1.72933930933968	0.149858309951221	9.4506345352659	0.620855269517547
56	1	3.56215384381851	2.34471162725426	2.53393670479989	6.15433260051367	4.49972170150464	5.79708404131252	2.54055355885389	6.57162776773873	3.4956854592481	4.70288273712145	2.55720111437227	4.59100567947725	4.83338412615448	3.25492251068402	7	4.66581225066995	1.13285139304311	2.99371445869816	7	1.20499093261808	4.59271501854084	6.26640590705472	7.56676445757696	-8.27399354833556	-12.9200501385051	5.87108459028521	7.57227714793782	6.65509963990612	12.4726357767877	-4.15493338712379	3.10713936621569	-3.36878612505373	1.11138032740908	-0.403493383441551	5.21421170232543	2.17356845185417	-1.51124043017118	3.9137582361719	6.62500650564395	3.66584664534595	13.917495616941	-3.32915703063658	7.14747304568765	-15.760776283442	-4.45807556278044	-1.30713772377036	6.4160893505748	-0.422363615223994
57	6.85188719430015	6.49239419583657	3.15879304160913	2.33080860413311	5.09714419362883	4.68299717266698	6.71614039053117	6.32565402636617	2.03961969401393	3.18676860001237	6.55023098405376	3.34252016175763	1	1.9438914227626	1.06451616718269	5.40951657876955	1.23688707230766	4.01327186794773	2.18418770492656	1.99370102741109	2.09804516047015	4.18026910864374	3.68023372865803	5.31611975108804	-9.76501364372053	-11.7230041823173	6.25911036941272	6.42425095156884	4.78044387432801	14.8462824126301	-0.318172731216343	1.74231654503093	-11.0951903264737	6.5609328542825	8.80574492593722	0.932843010278871	-9.39071645783861	-0.50313457745253	1.22269206266879	7.24289720285933	2.41802323122651	4.90576512784112	-3.48625724842538	7.53040002320718	-4.97078036579564	5.25730204249043	-3.07341407505484	6.59600025238312	1.96422643267392
58	2.98264250354216	3.94915919393036	3.47141607153955	3.44536403574437	6.90758038355373	6.76394169876317	5.02647730344178	5.74760209615891	1.0123907715792	3.28801188133107	4.81476344317412	1	3.99877488611077	4.99841390551062	2.38065136948963	5.20952635819052	5.90814058666724	3.32730050506813	3.18032654111291	2.43076468418381	1	4.12634711060339	6.03152127528344	7.07061360270468	2.06806559673625	-8.70718997088517	5.49059138050831	1.06905342130605	6.45257348728485	11.4625421425278	-8.27464823936063	0.424674294040549	-4.81588130855763	-2.36821687574912	3.79270938390856	2.11601313757586	-10.4726974932881	2.1567722155315	-7.62695266977125	3.53479163294028	2.21107289107702	12.3460915417212	1.56488301842275	5.39767887851056	3.56012159025433	-6.20364149555513	4.62016025079495	4.12223474608955	0.991230160649133
59	4.71174438792548	6.24458715728751	1.63607709288691	4.99527434872717	6.72426863603791	2.25577250334385	5.58290198205864	2.79277448263344	3.76003685769141	1.75446958382757	2.24443890394748	3.02397284578313	3.31178053574113	1.00120588759963	3.91644276471438	1	4.87002060391616	1.98375956499288	2.29992808755284	2.26394823672264	1.99973356889699	5.32752557769016	1.65622659022247	3.93177743462107	-9.75351548113952	-11.413720486896	8.17887775164103	4.99363920548653	3.49302555810745	12.9623485141774	1.78386751574508	-0.374800185952688	-12.4362331830704	6.66705294453633	9.55205360787147	2.25930178824908	-7.09224272658418	-3.08360310396497	2.88706052718805	6.23662449523616	1.33290673243628	2.45346077169024	-3.41948347440887	6.74302970355586	-13.7631339085008	8.20708156055479	6.68633934398339	7.80980853167808	-2.27405439040453
60	6.59248100095749	3.86526311117597	3.3126108607165	1.73241962326383	2.79950247694436	1.47507361320535	7	4.35421823788218	5.91440563175988	4.94639663429411	3.55332894265697	3.89797950591743	4.03120447579455	2.60637251803367	2.73562193538651	6.62810778842789	1	7	7	1.82864987060504	3.47862991799573	3.60315349604402	4.34156578775595	7.53139655506439	4.2161524514209	-12.1276063772343	7.45403660906991	1.51381764046914	2.17258512139934	7.20728060858948	-10.0988100349619	-0.831558681229279	-3.70432728379234	-0.707813023930029	-5.51701689542234	0.837048388197006	-0.869110954634355	-4.69896449071908	-2.86158754155777	-1.99386063705401	-4.40072255148617	1.69972828780445	-0.388349335617085	4.83501599111405	3.73333182825322	1.35710085822822	6.89551701917425	5.73209034579705	2.87143892608242
61	1.44850181660653	4.70379981494458	1.83345082129224	3.77728350426398	5.41581958534405	5.00546746245369	5.33317927666928	5.68764686026729	1	2.70799293249619	6.09277090429838	1.14300795587172	4.46411722356495	4.94527643176067	4.56172770473897	7	1.48708733350661	5.14529906048621	5.13807759307358	2.5157934297453	4.41051593596896	4.3973328693209	1.96410482662284	4.26232469286377	-5.39012123081247	-10.4693018000543	4.12337715333871	6.04319604402156	0.735473753688109	12.2701889738436	-5.8438746076436	0.453341727765931	-12.3451343152752	2.05940981496315	-0.290193239323158	1.2582893556395	-3.70231582315794	1.40661079380153	-7.47111354614086	6.83010780161478	0.974757754335642	11.67852098225	-2.60603403381642	3.05726318276848	-18.0034881559252	4.80310136439073	4.41224108135812	3.63762507765318	-0.711020239614876
62	5.51213288695398	5.82263893469939	3.32323612203916	1	4.45819320595811	1.90534483369168	6.10044330572331	2.14441814648886	6.45086560498177	6.59910340503436	6.10245981183322	1.95414385523645	1.49236837271188	3.9052026311228	6.81437537371447	4.61586379499324	5.03679906366923	1.25290442827078	6.45280805125519	1.12285321645196	1.87729024770101	3.46033408078593	1.40761531366805	7.15165226767908	4.18315253974574	-11.8864994902173	7.54514751713484	6.27490324311395	2.98041485918951	8.86074726852456	-11.4671707886492	0.234064505727486	-2.3540764223506	-0.227346771796232	-3.20080547902636	3.50899469418394	-2.78245224049384	-5.03728648382701	-3.38443476594253	2.33112053443838	-5.54651106642898	2.94388402976969	-0.536017509002964	2.48834992876999	3.76772488419764	-2.52823971724422	-0.219510054620126	3.99524204429752	1.75820923839597
63	1.29286874741621	3.21231478762181	3.50345695791942	3.94781271921178	5.58120838324469	1.85474359890664	4.79981402044041	5.13847829257546	1	2.49074585824745	6.45098135488834	2.03287908557488	5.65592668753083	5.55699199044216	4.75391902067748	7	2.61219974346196	5.98713131423085	4.30355686098233	1.61608864159795	5.04281977151743	7	5.24380367935566	3.1515279588628	-5.15406475468618	-10.659274802295	4.6668597159944	6.10410418665455	0.483573348110587	11.5168865567085	-5.87979037376023	0.909889264921094	-12.0081368629948	1.81268754843315	-1.55553528644006	-0.0576859689988336	-3.35196784257072	1.44309362124195	-6.94694252525799	6.58278791672805	1.59560395370185	11.5564153326446	-3.14212958125563	2.82566383099483	-18.8374949520677	1.64707459658884	4.01625259240348	4.18929681567509	1.41116264938152
64	7	5.25502571902416	3.27912809948967	1	5.05845242780357	2.8967762128434	4.4064289002659	7	1	1.95790889416569	4.29330165079739	2.17643964423878	2.09240019195469	5.50513180749264	1.83990138286118	5.84409864885805	2.76976560242179	1.65030174059564	2.33351257766645	5.19898064085229	6.15778310262799	4.91676212059192	7	9.27912879446343	1.37864870837203	-9.21684299583759	11.8928677127648	7.079195314567	-1.41557675385518	9.27265482762017	-5.24947020231882	2.58635596551661	-1.9081733669024	5.13864515477017	-2.16410216468842	-0.542096222822752	-5.81838739060619	-1.90416101699035	1.83139624927165	0.568670293073006	-8.05355375926033	4.32151442410897	-2.20991943440282	2.13103468243461	-12.4724230791113	9.40658985678895	-7.86458024181231	4.59429538495799	2.09294214932218
65	3.52106574518672	6.29716570453297	5.37735970284861	3.79006299608636	2.78241919745391	2.67807056007326	5.01407965346805	6.30802555164897	3.03491622512073	1.53910933583902	2.68734858542419	3.04858046982115	1.02834458184195	1.96455699107152	4.47032956148021	6.03448702677366	2.62892278794141	1	7	3.18451769377265	7	5.90990319353487	1.12928748156775	4.34680420600238	-5.08144770528474	-11.8917613237349	6.51595977343103	4.83017134418948	2.99564865016305	2.38668923495147	0.301557510467518	1.27913372462697	-5.06244949575376	4.10055981216813	6.87705468649466	6.06530642964418	-5.06514961936273	-0.236207878107018	-1.91971729635059	0.126408714113158	-3.06071999316559	5.87297466002307	-5.25506416515265	4.57042014122761	-0.527921407198387	-3.74101519943886	-6.65492201947068	1.98453877428627	-3.19080052744126
66	5.46268530237591	6.69010134071985	2.61847198643357	1.57045577066398	6.20761265406259	3.2407781965943	2.81869672706224	5.2219518058976	1.46436492059909	4.00620878465236	6.97642719265272	2.9807675816236	1	2.31295681249405	1	3.14487903931355	1.70272367326477	4.72066725699131	1.31243525643608	2.89177356799227	2.32355619158873	5.14602493785941	3.62291685584109	5.44630658821994	-10.24650590107	-12.255734188047	5.84713321381059	6.90667903746558	5.19780982390453	14.8735150823286	0.320309205774698	1.52118924447719	-10.8083451074854	5.73911398303706	8.55153720930306	0.567704013818824	-9.98810219974639	0.165550114054286	1.09555661565906	6.80512747966135	1.42146426163599	4.09764357431583	-1.77740021421267	5.0555371384303	-2.2848715256671	6.38250608285102	-3.13375272764624	7.22149927851691	-1.02853985432751
67	1.55737332244982	4.30757083029995	4.31522889393097	5.87527233306179	1.49567179377731	2.33845101483062	6.78252924234283	4.43480700972561	6.22673804412287	2.49666943509738	6.63368652951824	4.99340480532478	3.63809753834621	1.31293471878731	1.05682773335566	1.38265516449369	1.66556299430055	4.71191791235707	2.45232223209874	3.84815046006022	5.34112339259982	3.17352879463639	1.83489606319318	2.25798301063549	-2.69471125405502	-8.60144988984076	6.28841033105739	-1.22506426256699	0.669847154929422	18.5155600280708	-8.22528752932608	3.27667914982817	-2.97787540174512	6.54383047640042	4.63729312714277	-0.441950945492163	-9.6773523596938	-1.5546163048208	-3.70492531425624	7.10874131977481	-7.52076334605339	5.86022411180743	-10.1499788069946	0.434790631890476	-18.6963934368478	2.92193291779272	6.26642415725808	5.89277394964101	-3.05249020110978
68	5.67846958748638	4.36353096577766	3.9355827831952	1	3.75807356792195	2.44065393268373	5.85529680811552	3.67020705429742	5.2190212457405	7	5.84396581289301	2.47445084105957	1.56406121741668	5.10896123441432	3.81266615811913	3.46451569703147	5.06990064119696	1.16726318554482	6.60057583763826	6.89604172622371	4.16283684518616	2.4222665680527	1.23361335616463	7.52044635174066	4.46715489887233	-13.1292794632807	7.06385934857308	6.73514482155124	1.98064608979948	8.34430721277624	-11.8009826408779	-0.868015923471194	-3.01888603814936	-1.16661272180977	-3.67232258712035	2.47584501833979	-2.73737427105381	-5.2198293423454	-2.89325884822667	1.37402546739746	-6.01856279564684	2.20533611244086	-1.75250423434919	3.85561643927651	3.62874765720934	1.01808803556309	0.470233219800452	4.27138486745023	0.834058329995058
69	6.18949309107983	5.33092778954105	3.05318040182367	1.18850831150527	5.73986765160809	1.6867078170086	5.58032522814039	6.96575954701903	1	1.97895483095298	5.74939338570338	3.15414421092207	4.60688407664076	4.50557435276112	1	5.72646208867731	3.09239745187473	3.47567341170424	1	5.44313887774544	5.08302340615068	4.89758261016046	7	7.84628852472212	0.862253630814327	-8.9932449064121	12.0952497868771	6.96692888017573	-2.04633972675606	9.01357832835553	-3.90307691954891	1.98700120919858	-2.87921056706513	5.28037901529656	-3.39583392469326	0.200520477179288	-5.58144631205969	-2.68864264453851	1.73525549357867	1.12562811058574	-10.2140367713578	3.26296900233921	-1.53381603451241	3.99833285855069	-12.8131557622249	-4.32979807582052	-8.31597351914044	4.32299024472163	2.33257104938415
70	4.49855147085735	4.51225282740695	1.8432403929451	4.75876841229537	3.51815669879891	1.26123624478024	3.62789671738828	6.19295821613869	5.07870575348027	3.41384097235719	1.81827216571939	3.5571976191004	5.85766744266594	1.41540116217645	1.02506620746801	1.48622652195557	6.67565660053843	6.81011420713178	6.16823647157073	1.16504689749448	1	4.95413506884407	2.36351103032611	1.07637593808215	-4.23137762542775	-8.97252453549895	4.58448692414553	-1.095912745881	2.5373046784304	14.7915339623124	-8.1741064893468	3.51355114088647	-2.09081854497196	6.8077609542519	4.76985560682123	4.1086107887784	-8.38922107854102	-0.470637388616865	-4.58663942704308	6.29039400366577	-7.4712725629883	6.7520305254245	-8.90508305181924	-2.83248129512947	-13.8005170654244	3.6520644092168	5.78251626153545	0.502909087457997	0.934252210830119
71	5.97172832954392	5.98420686407739	3.42346570801477	1	6.17170113335496	1.46055325254659	4.74688684240658	1.23223896846005	6.1858338469779	1.82858121453623	6.84308603624714	1	3.62932363473582	2.32256451016774	1.94011008346986	1.298731427474	3.25681854445481	6.42707853077116	4.94524616033843	1.33941477206885	6.31640125028928	6.91989722957642	3.94892301019376	2.08398722891802	-9.20536202952502	-12.4554258014737	5.59385065599454	5.1600881065557	6.45583217338632	13.5190976489977	2.44834905976225	0.0820740536633241	-12.4490719226857	5.67369163977253	7.79474026858653	4.75602563432711	-4.98081104680651	-0.31572847927784	1.40161856586935	5.06605972043334	0.317522373947273	3.42429739151762	-5.16696616774124	4.21317626849575	-13.2855578035922	11.3377358680709	-1.93824208821227	3.2309834742289	-0.36347379156254
72	4.03679014633601	4.92104185094637	3.38240764958357	5.06231441619147	1.33153800405474	3.87740917932584	6.08294987383838	7	4.21462306458681	3.94857785870802	3.05839227235345	5.3476085734298	6.44403144652392	1	4.25325708703214	3.49761028438429	5.71663694763605	5.81618100508727	6.57877652500016	4.41942284147135	3.4772224017017	6.93864722065001	3.60489997158513	0.566941948922799	-2.50335126214736	-10.4849274133021	5.19985622708427	0.663792080912415	1.3544619152448	15.9748790897973	-9.55218984545369	1.14408677457845	-2.3118811711542	8.23511110124725	4.0718675859667	3.26572821272775	-8.74584497352305	-1.15852515028348	-6.56965449466602	3.94703357287269	-8.05801981544414	6.66531525280612	-9.6060651434876	4.11766481246967	-4.67871248051445	12.9110198793466	6.76835944830556	8.10475815388608	4.62665100202127
73	1.40468655504793	4.37391649750291	4.15957961466284	5.22051095217917	1.67761694049049	3.52610776609243	6.09780817385104	4.46805043064209	3.06046573207637	3.99737707788828	4.27267215329298	1.11894642290404	3.24508563434758	2.60434484320496	1	1.34140277457149	2.80419900217075	4.23797698735931	1.35022184237613	5.2082966342479	5.16887422046074	2.7978851623146	7	2.04316652478948	-2.28269024703996	-8.02094876434674	6.45311397427985	-0.461026681415307	1.09291784604044	18.3600183302533	-8.93867480537982	3.81524306372824	-1.58748718484285	6.25762835399694	3.76452432186648	0.1410663843433	-9.7283340356498	-0.767599718452812	-3.77182861356139	7.95205554333432	-6.79775131753887	6.36552800633969	-9.8832806012166	3.1262817618187	-19.7457365578685	3.38618310967358	6.11302876050267	6.05080045989726	-5.12073865612634
74	6.63899235151727	1.11410136322382	2.78209506242635	4.76124901321181	5.44860611450162	1.34998374023476	5.43710042198787	3.00415980927666	6.55509423551197	6.21641906881261	3.1708994744715	1.21727588617785	5.09723783198513	1.86530165475241	1.87356847124856	1.96949319302058	5.21758225882273	5.60981313777911	4.87568227168295	1	2.31306786880008	5.44275643945693	4.48797236093176	4.76255799809858	-4.29396740442901	-11.4681007438951	1.50554569665907	7.00008197874834	4.32370162610211	13.3018152070345	-5.66640109463528	1.01158724366946	-5.60203725682623	0.408355828151781	1.77893894714332	7.29499131819021	-0.783784148350196	1.34069685661872	3.82606710601638	4.57076423243843	7.05041767287137	15.0697076696172	-3.83101550723868	-4.14453969530314	-2.09880786721779	5.42688703700378	2.09804556283578	10.3788798716642	1.68910435051393
75	6.24852835837631	3.08264231975649	4.01200813998713	2.36142563389657	4.99899696488543	5.84548605792531	4.59030332355469	6.80452637798363	6.72771324597172	6.45550370808048	2.6727532475566	5.17035208447973	1	2.09654113153125	1	5.82858877113819	4.26440908006829	4.97959968412559	1.08746575454618	5.21126172359418	1.91151301082568	4.29785486467063	1.60748654622644	6.53900559914081	-2.19052982746249	-12.0013708002707	2.38179935227364	7.79618435113256	3.66130525260499	14.5131111137892	-6.34418816246769	0.126857169795073	-5.57906421210329	0.359751931068094	2.23917315999648	5.59659447666892	-0.8914022077933	3.21242444677822	5.99861482726875	3.7896289744157	8.46828970523362	11.6636709246371	-4.30725743627213	5.67777389851028	-6.02223536361663	-2.67328918630414	3.54720660983611	8.92420909512675	-0.851667620270412
76	5.5076187159031	6.09586148745271	3.23123063130455	4.05631675354674	1	4.03346801801536	5.91787325114911	6.69433282459841	3.15674462657101	3.74708543121344	3.94247974651261	5.46768780681102	4.73161483823253	3.07577429289754	1	3.74240654116656	6.64623613788002	4.55441392295497	7	1.17018150578171	3.86156428294047	5.25635564186629	5.52625868724158	0.532265157261867	-5.05014868249817	-9.62240210803679	6.92786000724288	-0.682098568287256	1.4835746671865	12.7895704125247	-8.90595452884916	2.56845580501977	-3.37735942472171	6.79533684881135	5.68747870406627	4.52690519797099	-9.24443753358742	0.0687323460471816	-6.38805669968675	5.55051137453802	-7.97989695416821	8.82185244549905	-8.47311209656512	2.98493064732124	-14.6240144754033	2.13290028911295	4.29596501374903	2.01195286133707	-1.46612642183548
77	3.16415683538247	1.67661127874357	6.28518084743098	1.8283862577701	3.06813167693135	2.64170968075502	5.70684599337791	5.6176289727199	1	2.35752299985843	1	1	3.90596258935	3.21345598250576	1.33440073437554	4.99300279456098	4.77093298851941	3.27263952252255	5.83605391016519	5.60415833013365	1.19304427911484	6.85062647938571	3.24482005160367	2.15990406626993	4.05941706059652	-11.0052103228156	7.52621852918383	0.411039465836177	2.74510290729964	12.4491011403957	-5.30978943363487	0.0520784937473857	-3.16539059436026	4.45254076254414	4.98457674483231	7.47362628363962	-6.09648473865719	-4.32501711963238	-1.37530774559479	8.93191230818648	-10.2514436143507	5.2034018534196	-3.75105634625686	1.91519412747068	1.69075785390793	-4.57770026295885	-5.86971202697541	5.28385239464322	0.121003671403882
78	6.52969273083202	7	2.97676153218481	1.44417737236594	5.00749682034783	1.91355288990708	4.4505232040336	4.08981641901562	1.73926824230607	2.8607581779296	6.39981468461472	3.38361215992905	2.14776827549657	3.32127832297231	5.08236366280006	1	1.17524168889348	7	4.40194659219021	4.93291752310938	3.8989577953369	4.61699992632993	3.04688680398782	11.706965544342	1.74916709964097	-9.3594304487499	11.2982439799738	5.61634162034966	-2.3194095797151	10.1420900417424	-4.11948134106815	1.39611421389349	-3.07332083028891	5.51046933316261	-1.09058732242655	-1.24650905076975	-7.42053065485632	-4.06951585505871	2.91909067804101	0.0658879646526093	-9.0312742358455	6.07393567801401	-1.34084926716403	2.372975186452	-9.72897859102268	10.2746290844813	-0.282645041297769	2.33303248374729	5.45977405886659
79	4.47338066838052	4.77316644051565	1.61750200962534	5.16123017762349	1.74840218042293	4.37870709512853	5.75605501839944	5.64166999792813	7	1.2738599182988	7	5.63298668413227	2.22229117172557	3.18225224953511	1.96020029545169	6.85749445946994	5.93182448030041	5.11705318163031	4.70548541007765	2.17919359199539	1.82650116886806	5.6213018126985	3.96947665224263	1.81409406854278	-3.45801882872871	-10.2261286803114	5.71386208494369	-0.170983987303331	1.83921288201056	15.9056387360833	-7.70010669231216	1.15296069566329	-3.15211397380389	6.81927206148444	4.19862770846141	5.70807047163872	-10.5717424952889	-0.892293466537684	-4.50256614214625	6.12664018014555	-7.25884925157128	7.58457466075607	-8.31851865363128	6.022494175669	-19.0476303121443	-5.05160181547971	5.33022186743874	8.83910180770988	0.0911917915431225
80	1.60040070923565	6.02882357668578	5.05189921429351	4.42429443100488	2.76759368859237	6.8994981000301	3.1545552285076	3.67986681528081	4.8211767312032	1.51755087359562	6.19749268682449	4.02777420649603	1.7528951004744	3.85259376111358	1.17657883766028	4.00772596397902	3.73704889916276	1.7295638787211	5.69126436928978	2.80717663943175	1.59116289251039	5.61073315722705	1	4.97551916765238	-5.70450088418009	-11.6853123074777	6.68777104813955	4.53594435667922	3.6504091119722	3.42556039327156	1.58336601035984	2.631572740096	-6.32596561890159	3.98234824179464	5.2810990523177	7.40011984092965	-4.88149379157068	-1.35485028388267	-0.727321911929752	1.05138907532291	-2.81606175885099	4.93457244419509	-6.94132447505895	7.76800903470647	-14.0238009821223	3.5675536667015	2.44376162249701	0.959985035468408	-2.23785774149254
81	4.70691564691018	4.07794628618083	4.64631791342343	3.95627137627179	2.67798473353077	3.53129047686148	6.91773419554537	3.28050225821017	2.64065610184055	2.27287830374748	6.43082464796943	2.34781663617361	4.37621714176376	6.65753695925203	6.09399762757537	6.21078571449202	2.5896124561233	6.88871278631114	6.84200560594828	2.12367433914656	5.82046134823041	4.11449769815031	6.57117161019371	5.73665206417268	-4.8615670284487	-12.0597924259135	10.9471851866956	2.10977451808517	4.09283639760445	12.5951144400448	-4.12730667758103	-0.0470251245197449	-5.19974876341969	1.89195507712242	3.77133838711012	7.25865828679888	-12.6004062478789	-1.34597716305685	5.97168982513382	7.09698738661657	1.80271659585162	8.5207736660456	0.441410906686377	0.198776841200853	-17.6794341161852	-2.21467101662845	-5.59157036083366	6.08519912460612	-0.389841484951994
82	1.82512049052108	2.66547765167475	5.73883648897811	1	1.8488887441772	6.44705684063898	6.03127193192902	4.48849823369488	1.19131900797342	1	4.98208459247223	4.50438116477929	3.29030655794027	2.88492559322724	3.53933291578217	6.63261772716278	6.34538782821614	2.52049813355902	6.24505547669805	6.85818384524994	2.43609919198358	6.28780539765962	2.77686329652451	2.6591568036304	3.50701447311163	-10.6564045983545	7.58900660692365	0.558234385475531	4.32823021783387	12.0232631618752	-4.65016817091259	1.12877555520197	-1.65318005313278	3.59535340687217	4.82182524502133	7.80313240488834	-5.39469479113408	-5.06023476969643	-3.11950953220098	9.93455248719122	-8.45325253718382	5.10577705498181	-3.98549201332544	3.28911362478273	5.1536949263594	7.29682444280369	6.62791941382927	5.658343244438	-2.87243015568965
83	1.16836896221875	5.33820524125842	5.56342634734632	4.08954547385635	2.20191581568405	4.85202335572697	5.69969103670756	5.60637723729556	5.04807717181261	3.94256229688992	5.57094288636908	3.58376235053028	1	1.5159852666096	2.54024298215761	1	7	5.86228925195766	1.43403800967843	1.04550085944863	1	4.55768967070132	6.56823432615427	3.94083698925804	1.0549517453269	-8.82284450279696	9.16637018569759	-0.397787418875624	2.40434595802932	14.7497967239543	-9.90942881641998	7.67609395236239	-6.18935190015387	1.24758222821014	2.60017658390404	8.51532059373972	-8.77165275372447	-1.14684200391381	-3.16178344586559	5.14660218805819	-5.8055431570279	7.7755468862653	-3.54007924088238	6.22824571782277	-0.558208607112161	-0.543197022492184	4.7203132895112	7.63318762480102	0.613432460632516
84	4.49324637648144	5.32211112913533	2.0731352436879	5.44683785069869	2.56168524806066	1.70686722027928	2.79981820064415	6.06348835599716	5.63965044679397	3.62789808891531	4.85253148552444	3.53640072028354	3.62685237333643	2.17891366971696	3.13792285900423	2.19630107323471	6.84631334058454	7	6.08790434365322	7	2.70329291905731	4.9064043519601	6.99188458547458	0.903290363455163	-3.99263410587807	-8.67349787792867	4.86560466524465	-0.542964696960185	2.26316719024211	15.6230962440964	-8.99362417118379	3.61154236811794	-2.5998586582477	7.05374608175122	4.22406545185853	4.05264037739899	-10.2634460767883	-0.990794251441025	-5.47327470519823	7.57669756646846	-8.50092654292361	6.28429081166934	-8.67313584275167	-1.45953755755888	-13.2513026793879	2.32355170536008	5.92543342513655	2.16920490868065	1.19272405908372
85	5.24094043038137	3.61947367439374	2.62728111684821	2.12396925965415	4.19975380556434	2.59840218473967	6.03766000703499	2.21624816194172	6.88446015519847	3.7311958920839	3.12014922543628	1.72735174548217	2.79761364419509	5.35071820245398	3.96916075433103	5.54782210208929	1.08907034001986	4.88199114175673	2.58539470402717	1	6.71691682927109	1.45308008091769	1.19243507940233	8.04760617171505	3.42172067967197	-12.1596920571254	4.95029698384557	5.91644147874448	3.66936808514691	8.52320096528097	-10.4067993925894	-0.493231867880137	-4.15945831346319	0.357107891475402	-4.69502716583318	2.61343244164798	-2.5886535454473	-3.70779792788538	-3.25554210813047	1.05048914165793	-4.74288398428144	5.2650147171753	0.180722330390294	4.29934591977875	2.34569217957102	-4.53621183193255	-8.46620746215123	1.55562989147299	2.18885912932111
86	1.35797708979603	6.89636376721568	1.84036313502992	4.17782438470851	6.63314063977821	4.99587159549136	3.17554237928179	1.55761235143463	3.3964718153722	1.54687988023746	6.7041506644314	1.61076213611453	4.15262367707617	1.29219300183747	2.2978072863344	1.9385596319502	6.13090082980355	2.123982403133	2.16594785200641	4.86923382129772	3.826000570758	5.06464502309845	1	4.99137291070773	-0.636254583482991	-9.2853535193913	4.70908270750271	5.14584670215964	3.23349771301677	17.3738573395157	-6.94723761264747	6.74755502754677	-7.09928618976552	1.05519999150901	-3.89690654843837	0.694127632110724	-5.60116755436803	3.50428898940443	-9.69465584560596	4.16202610380964	1.43552417421609	9.52369185902595	-1.55112490323644	4.15101950524147	1.78856924708478	7.18723566115409	1.16581945601788	8.19154535795721	7.81102092477574
87	6.59172803886798	1.62431796445827	2.18706903418429	3.38572003415215	5.23016943894102	1	6.46565984028027	6.24114383333878	6.5545174870828	4.19727390431905	6.43353344699766	1.76950553792433	4.26893013185452	6.16283946810608	1.06098840503476	1.85394673955208	4.63540885552488	2.52099957958331	4.35725509698581	2.51377538241543	2.8026378830738	5.11689802206088	5.15971217430367	3.53318924838943	-4.20627265795041	-12.0159983897689	1.73438184317524	6.64902885066249	3.80157276498775	14.0052746728557	-5.24999911602969	1.41056748216255	-4.20844527981954	0.295456959285403	1.64650606058903	7.79823399462522	-0.558759793818227	1.56398343372407	4.25287801396406	4.55808723117937	8.12897748739848	14.1359311103476	-3.56061081760111	-4.27393432325205	-2.93676620484809	5.52556995297117	1.84167410397786	8.44062179208497	1.83005506176004
88	6.06772518485216	3.6758199976679	1.68762323960219	1.5893862021402	3.46753469128566	2.07730888397999	5.19808427735011	1.84685664255095	6.94576833374762	3.97290043402778	6.17894287994919	4.20690687040639	6.69510412682721	3.64500356000717	2.50431959772651	6.32654011286574	2.44462507772746	5.26990688276958	6.01320243646176	1	3.72228876577175	3.1008976988164	2.85070615649533	7.8195555084995	4.36459197487237	-12.5649922021336	6.30004353941674	5.24049410878255	2.47277714486146	9.09311665342462	-11.7951321680439	-0.449897452561776	-3.75800781714	0.891867053548823	-4.28305098324956	3.18508876082335	-2.82759894667997	-4.79306454757265	-4.29112019738489	0.626456548988639	-4.51403562770128	2.89189498089173	1.18694505405582	4.52651069425892	-4.18751542887176	2.22434545853957	0.153279408564149	0.676145369116618	2.90583658855933
89	6.7148137280323	5.42429685066658	3.09142007402308	5.00954548331242	2.89716713226388	6.56896294455664	5.66008452857582	5.9921893802918	7	7	1.85770922618891	1.52625119440372	4.98282124639535	5.86732097708594	3.64332683649825	7	4.46489263960693	1.44821762501153	4.08699516613625	6.50159861070187	1.91362578379425	4.76496379807967	6.1944516837562	6.6095802455787	0.936568963580503	-5.28565168894052	9.32475372483982	9.76906001386268	2.90625953143109	11.1863656853051	-10.3825942132354	-1.09333278972268	-1.83122205797485	-5.72756781548713	-6.2942362711457	2.41502665410392	-9.7094895858411	-2.51959481023956	-0.988929764065795	1.07153590384134	-5.41776999458361	7.15768563545297	-6.3480786653738	6.43747175057205	-13.1416245674742	1.42322778814776	2.09035219885393	4.36809394267622	-4.24859880488185
90	3.14445630770715	5.42324308376089	4.447484516324	4.1717643193864	2.93635529966611	2.33270054021175	2.03645472840779	7	6.12520918749115	2.36948945586703	1.99729181931752	3.0321512670993	1.38706539041789	5.48611950456062	1	6.1334630792865	2.81833759040161	5.67072453421949	6.73241925029462	2.43944535978247	1.70661935383805	6.77105066659212	7	5.05752402089299	-4.2287365257734	-11.6795484086131	7.18781076603794	4.96281985395458	3.64505573722375	2.80062821602478	1.39002953344824	-0.104762533460686	-6.25635848476053	4.53056076118209	6.80060682151387	5.73158020300909	-4.99035255983139	-0.950764511311686	-2.61225055943756	-0.637269762089186	-3.43463401562181	5.42032867107264	-4.88474321400109	1.13794293081154	-5.9274167183441	-4.28842153939408	6.20883404453001	1.90848514188527	-1.4878779354078
91	6.98901255569443	5.0802263491767	2.19099198483334	4.92654699328779	2.85801353583694	3.71397956618942	6.8242443129857	5.70588077106902	6.1039648842933	7	1.16336151001468	2.28798449508895	5.33246547052006	5.57527315648669	7	3.87325743278146	4.28339838012653	5.16622044362064	4.50877933313247	6.47753921338453	1.12203243733315	4.39151807438017	4.94046279856209	6.57917830939804	-0.168369119125255	-5.02882062247045	7.63991551804978	8.27085510541175	3.18303750666301	10.8768182604262	-10.3994098364933	-1.31395296477098	-1.7531738936373	-6.10291452975506	-4.96432007140798	3.03945097384242	-8.78885389512983	-1.43016944882694	-2.02484907586888	0.0587633687541213	-4.49336134387697	6.8539569830844	-5.68972914483535	5.41014244260807	-13.4524317986748	2.32664856669315	-2.44848670200347	4.92342319258286	2.22486613688952
92	4.54274417556722	5.88242466889208	2.90987970656069	4.49729283882738	6.29850652161537	1	5.86434686318728	6.54537038700531	5.60856699586773	3.51296866357541	3.89764095767627	1.76220925331942	1.77105635365005	1.71058151087014	2.25271641413529	2.34887075069552	3.61047603673428	5.1600190964524	5.03120343555586	2.73026101113489	2.89222503084606	5.43074738351518	4.15592246636016	5.44244103386298	-5.02197504048052	-6.75810278126635	1.33908705582469	10.4111300277397	5.52830826119535	14.0389858303429	-4.55694586813381	2.38155974967778	-5.2060082717438	0.848212019538202	3.74762733876714	7.33478789399693	-2.55097889639886	0.737562740748614	3.30371682237622	1.29115633438106	7.26419410158478	14.8079682967847	-2.46869703387639	-3.24803366487542	-0.578903551422815	0.737077748867045	-9.57028599117293	5.2300823629123	1.75293228093704
93	4.58762117427823	5.22084968053816	1.572453846421	4.45973061539327	2.3879895016745	2.79708136614561	6.00593938973418	4.63276213755947	1.98367064447843	5.37132654589455	7	6.39513487778975	4.47019170611073	3.96480163867072	1.02621413101648	6.26855713487416	5.75364004925947	4.85210695532358	4.70452522787426	1.03098450443774	1.86174664793372	6.30861771347387	4.99768767285274	2.28806834673784	-2.50791839097644	-9.67605240326921	5.65623996260266	-1.09356130782539	1.64707453969849	16.2487297705164	-7.56189027184287	1.36932063530393	-3.186660994976	5.47621900304709	4.25786628237083	5.49256288555457	-11.5241665486223	-0.119814142545955	-4.39574303489693	5.40858842526246	-7.50010934278184	8.1500801531828	-7.36018605737019	1.0491927822563	3.03146075981681	1.02567255696257	3.59688941418192	9.55928140213536	-0.327494379424414
94	2.98269633157532	3.12084800399393	6.47890920104596	1	4.09454865481547	7	7	4.61047758269745	5.92917891637938	3.82247331816555	4.99340125945266	1.78066403692594	3.3878166847857	1.49188811561148	1.7192172699101	4.38334349594867	3.66338149433183	6.68285603468873	1.36527817177803	7	2.3258972830754	5.64029798226733	2.96802931363376	4.46310199918392	-0.225080752853623	-12.9464245966874	9.6620112067487	-1.19559943878839	1.66875336456484	12.0940466771884	-6.48978092607356	-0.0285917927722467	-2.54329529576437	5.12653958241754	3.99769422331548	8.4735964368831	-5.04077420587689	-2.67765393552892	-5.5848333875328	8.5533260474044	-6.19088926957336	4.7980691372302	-2.07664558881447	4.99311632333676	-7.59664924824642	-1.29842508878654	8.73942030744158	3.64153941018414	-0.127864484740674
95	4.63255427933065	5.57166829853321	2.66163181099859	1.3864942322826	6.14093829697856	1.3614309164822	4.31409475875172	1.14950505973109	4.4230160482431	5.74589034833415	6.28051827648469	1.45715753750512	4.51727485174903	2.95118771070988	2.56912379360961	1.35849185912181	1.82235127044965	6.23024971491287	5.60960842546978	1.44579379399352	4.31948271534224	6.87451243721979	4.08951613390206	3.43196172119895	-8.99101176691905	-12.5830658119734	6.09334381203359	4.59022296540447	6.29153672826689	12.9550348568937	0.940465919442053	0.314404877977374	-12.1798437787643	4.9550050732197	8.31147119164891	6.12200021991542	-4.31311779309755	-0.363150997372046	0.91429727896831	4.91993684800793	1.65084707229982	3.12117463139412	-5.54750912514437	-1.84887201026525	-7.16212998478565	-0.995167844253596	-1.12600953411637	3.94873193028587	-0.127025029850378
96	6.1854437084141	7	2.48420645996249	1.71806710522662	3.55020265081157	1	1.42140141500275	1.76660824198615	6.30722874476198	2.44869446576057	4.71863456429974	7	4.68771103548233	3.4558669408392	4.24291973759588	1.9303915892438	6.29783683579694	6.46759779022666	4.02286978574486	1	3.09123233892781	6.49329458902964	5.98716995691955	10.3237288332096	-0.392809749892113	-9.32597147478192	10.1968479015825	7.1164351492588	-1.33666135877648	8.25607846529322	-4.6951773048536	2.86619002002257	-3.80577210468473	3.89954239194555	-0.23778086906959	-1.0082801069842	-6.32996514379761	-1.21392711891076	1.29220946216916	-1.89219013577775	-7.4800730168705	3.72915572857569	-2.6311745400443	-3.40203849497554	-14.4577889393701	2.85823955220747	-12.0063391808682	5.75538706719842	-3.77929870443817
97	6.20685682639242	6.90649410976909	4.26273234421021	1.23746121501531	5.26678977832077	2.23305460780901	5.82448541674171	4.87207502624894	1.47578347707776	2.7120155970035	7	4.17023936032708	2.27431304349127	2.14768139216291	5.27603192460814	4.82266718855841	1	6.02258167901268	1.81965862070416	6.13329666050005	6.88797435149635	5.5818171408445	3.56384692528935	11.0017941351085	1.44457473670337	-9.1987196098065	10.7462217966509	6.50893338168847	-1.76766160085749	8.76714844930152	-4.9107949351454	1.53253599917074	-3.00327993799886	5.19916441568907	-0.31761048818943	-2.12773303907428	-6.74241646690619	-3.72366873028929	2.66979361310671	0.370641681858486	-8.48577807375982	6.07296356138716	-1.48579857014221	4.08344081733645	-15.6436653059005	-7.40146327506687	0.926239927387517	6.62798979928082	7.08624792513074
98	5.980872792134	3.33197996719771	4.80137876861227	4.01676401195637	3.20608412463539	3.5043402519747	6.89311499626274	3.24031902068565	4.00689873603676	2.56823703137779	2.22626204121167	4.19627342696799	3.55987455155016	6.39051752836084	6.35275518449504	3.21353046393301	2.57422206355089	5.55584245849231	6.54999509354663	6.20454023495498	5.62771944256325	3.38575341275748	6.89061589534605	5.51014700092228	-4.00902560565582	-10.6932073043837	11.4395165877751	2.68369127578389	4.81340953408127	12.4691876834065	-4.23710226290268	-0.464838273266887	-6.00097905311917	1.24153632349085	2.1732449127163	6.66920928070605	-13.1734203409136	-1.66731940230806	6.34599668620336	6.84813829464261	1.36402836591526	8.54722992151872	0.336278269991447	3.37302562340548	-7.31997531332841	-4.06458823689225	-5.16808623171872	3.06090549888806	-0.662023783361606
99	1	3.86364151742172	2.17898795680716	3.89270918789465	5.94149302432765	1.3666683359526	5.49196889471046	6.61765863829982	1.03569710005202	1.64922356896275	1.59490467595715	1.73182898771128	1.17880968450657	3.00487542644654	1.42538848415467	7	1.20616895403469	6.65015321443172	1.43122092593509	4.91276921145354	3.44224997928413	1.85553749275824	5.37781477889029	0.165478299532549	0.92391724719455	8.00380606593321	-15.5143300514483	4.81024779254382	-6.67711854257269	4.40986095689248	3.84541997528245	4.34080895906679	13.2458928573531	5.81251406224663	14.0376128870044	5.24824465745617	7.12641595065321	2.10422959195514	-6.62554628284163	5.64276493933136	0.64472124940902	6.46499893412857	4.78122259649669	3.74105642207334	-8.20715186628158	-2.4338756815242	-2.50148676373172	6.1764651243024	2.6152347229249
100	6.14652498890882	5.11355273528685	2.63827868207879	5.62634055872373	3.46114976022997	3.44014728234798	3.54132630100402	5.04104665933187	6.9908009026533	1.11004571984541	2.84225921544714	6.17846788901102	1	2.00018955016613	2.45276089977721	3.3652641707607	1.16536988728517	6.61878638753298	5.05863571470615	2.93517802069129	2.1151809534973	2.24159958438207	3.21128719447386	6.82806364920071	0.924406780713664	-5.2787909567686	3.01311013316875	-0.0824672506700369	2.76759791726897	3.11085870623415	-4.50376870691781	3.07809209641246	7.51548479813341	-3.12261549379642	13.3034304069757	3.88362762296427	5.05234577956878	2.43488634823778	-9.58270512868579	4.3015479309382	-6.30724136281545	-8.28173335407342	-0.552654261261979	3.16823386134309	-18.8288453187545	2.62598054574656	1.60993548959019	5.78779721391359	-3.49789077803052
101	5.98913974346556	5.21393376383317	1	1.86376919399207	3.52835067578276	3.21436474186721	6.16798532179462	6.95518048241307	1.89279983460167	1	5.14217306133003	2.13752268390087	2.56704758391911	1.88887866543754	2.05935110528339	5.71603344944137	3.36457068876265	2.21648670932376	2.99732249411019	5.02704520999764	4.13408231243121	2.30346288408344	7	5.00692118311153	8.98071808987607	-11.8563124244315	-2.62131717535222	8.17262797868255	-4.2884569521715	-1.50056487502402	2.92348077863122	4.76056938860896	5.26664393059056	2.33418060654518	13.4255387090306	-0.4379314020838	-0.965091619664844	0.859848021653693	-5.68067295282089	6.2380712316302	-3.76402344150946	-11.1351487060683	2.85309175468939	5.32608364452543	-10.1894496891075	10.7585578717173	7.50418698574431	5.38164936830091	5.52906224549097
102	6.32017753978682	5.2808514703285	2.58631372118001	2.83893090486785	3.52123704601064	1.23498623648759	6.14269944209305	3.6282663382395	6.5874578387048	3.59342767604538	6.20382445092403	5.15184918639984	4.64166750482694	4.57115787376966	4.0853905302388	4.22737042714069	2.18320258290711	1.46470748412632	5.96959307854036	7	1	3.5597181586563	1	7.31668042373757	2.24093461152419	-6.66605888690479	-1.00256188654202	3.01811186276926	2.34298937726901	2.85561000156765	-3.35176253128231	3.42440551648395	4.57695542762526	-5.529295869963	12.9328336151421	5.15790289705958	2.65579416963136	1.9299213280972	-10.4973817433202	5.44236361880391	-5.29022982959644	-10.0142010986188	1.2139801685253	3.88200805440778	3.49001445342865	0.426408535062585	0.503511525322949	7.83403289320131	1.21391457387455
103	1.46664364190672	3.38416121104628	2.23768032827973	4.38725023405733	6.59647244699109	1.45074090411281	4.89073115565005	7	4.08865182960403	1.18996722017975	5.98768270493369	3.69185252881548	1.85250971302429	4.64705323768227	1	3.2044739619723	2.04799107426134	6.7250937615649	1	3.96183148848154	2.33429838498831	1	6.18172257039861	-0.261406471628813	1.27007833267364	8.24161251351202	-15.7803454963876	5.20971418049091	-7.39511249190189	5.07017917322046	4.7511600236621	4.9982815424937	13.5533471128124	5.20296572856455	14.9408004899667	5.93890071728425	7.68132191892378	1.6378702255347	-7.66184267441907	4.38698929109384	0.860210967348461	4.44330021999925	4.39339650070196	2.40916093688918	-3.59934042480898	-1.59209877746426	-1.76308248832199	5.8504056060684	1.49169114247835
104	6.10019959217853	5.44169193359221	1.47337893850294	5.02867952565178	3.14218063751136	6.69485220082586	5.36929892120586	7	6.54837357934678	3.06356465240916	5.50229747479479	4.13472004206612	1.6607087751184	2.64160203409964	3.19758080712865	4.9767349972647	5.16306944995005	1	5.01414470546331	4.70937130388559	2.30574942378878	3.98471619850385	2.59900124503119	7.57853236762578	4.37947541532654	-6.85064618919722	0.892547784202382	3.7204131028506	6.71107352463053	1.57876389656321	-6.89439746008047	4.55150903775198	6.59464880476697	-3.20834603103506	17.9064570428376	1.99586589897962	1.19351605457253	3.25806464379992	-9.01444651497735	7.70447758588347	-6.82326955934919	-7.97892125567795	1.87546068326093	4.82623323813768	1.89496446968084	-0.298334628141826	-2.51481620607032	4.38959999246982	-0.351422943807115
105	6.81264716078383	6.45799122823457	1.69085272564034	2.30415481297138	3.15441153533396	3.86606672441398	6.47550212354633	4.1948263368086	6.8974669594585	3.54069062718719	6.12063840856092	6.52597271586926	4.74512970375046	3.93192453659007	2.20120641075726	3.80554602936004	4.25411745254292	3.38440958347265	5.80598758158638	3.75833802904861	2.602993966535	5.08963921875956	4.98721201318165	3.27904230033332	2.03971894057327	-4.00459719535108	-1.14955954269384	6.30975101327622	-2.18384649158261	-0.716074662316352	-5.69019503186577	5.33267275516907	2.14716563370952	-3.41133053613432	11.0392918916686	1.11008356421542	-5.12684527741029	0.0443743021834052	-11.3826132147075	5.17567821616489	2.72944468999849	-14.954226657405	6.10145779749826	2.18508121827601	-3.34672689286558	3.10741459698018	2.50133585540325	7.51047013093282	4.56711876353061
106	2.99009088618013	2.6942138685802	2.16368547142573	4.26699894843903	3.40851160613544	5.57992569587437	5.06597202219555	4.20028437368626	1.43668590470992	4.24884169888431	2.208546433103	4.4305693623116	1	4.97042553642288	1.12489254580949	6.38723264100489	1.73488160167962	6.53374062412689	6.73005562910083	6.48491756229295	4.09341998151632	3.57244196791032	6.26804264465554	1.33253682502727	14.955984694626	4.54787658371379	-12.3345151492689	4.87262917693271	-13.8207268271616	0.175167156451866	-2.71875658453828	0.746007229305085	1.44041325926518	0.74552634912817	2.68624384684362	3.15604575701419	-1.90850858932836	7.96760827945984	-3.62639581576148	2.88139702067498	-0.31995498417455	16.7895906607215	5.92640794789847	5.29402302371422	-11.2243845527274	-3.10184830650932	-7.24669559998303	4.66645389764778	1.88422473064118
107	5.07849439203331	6.07885651529514	4.29184159291801	5.65397849567168	3.60743611662305	2.54597700472056	6.95153370779959	1.93075793760595	6.32520956606416	1	6.59642604394353	2.49337015724906	5.64316340807253	1.2216665479832	1.37622884927423	4.5540814395472	2.17153331535492	5.940557904319	2.89256313228018	2.24568749067238	2.41435676791337	6.67475103071757	6.41747157431991	6.13651248621775	2.93699042327114	-7.3568168990367	-1.94893784779281	2.60442977011515	2.32851013649131	0.86345251076444	-6.21125361352744	1.57676780126073	8.16917933117968	-8.40427702634622	16.9734149293909	3.466366104462	3.53827880850277	2.11758859009303	-14.9606342787674	4.03600583561085	-3.92098823548438	-8.47460636476371	1.89730162931766	6.47322975269899	-14.3524221848137	3.49629811717695	4.33725431224763	5.8627467454107	2.65379827710669
108	4.81685014549579	4.72806870543132	1.88915311654999	6.51521897255545	2.95179118699306	2.87325561251144	6.98025563917837	6.67032701998762	3.43423184966626	2.86928040765315	5.99920406445247	4.90030708207898	3.69208702225275	1	1.84867857314803	4.98113124699713	4.26814985639397	3.50420517476029	5.17604969457402	1	2.65126559428608	4.66255433131846	3.43683941717375	5.53831321691303	3.27268749942334	-6.87180400878416	-1.08450572874629	2.68070740325987	6.42086497900184	0.316439334863371	-5.75349206094578	4.75300160887216	7.59040046528686	-4.06202969729876	20.2645910766793	0.972334155721594	0.83088576480437	4.68014342708409	-8.16685201634331	6.56951880619595	-8.62130051649831	-8.34204073934143	1.96603544349265	4.19912883002093	-8.74607569860283	1.47702487866356	2.09210500558026	7.33220215133653	6.36523931514566
109	6.41388684261149	4.58825517505525	2.09896111567317	3.48232463993846	5.81064774874607	3.45616559823498	4.58996115051986	4.36410384315318	2.67476077938248	1.53932014609046	7	5.50780822791754	1.23139555069299	1.2348676070015	1.18821063048063	3.01716590742316	3.71623714596243	1.32163835728341	4.14017718022735	3.81893815715606	1	6.76111445050649	3.79979176504176	4.92190306243547	0.769041853290589	-8.14683775740396	-0.577295190931872	4.37920175968954	5.6301882840986	0.53583066716865	-3.36449484372625	-0.516525460457471	5.74615337882504	-5.92992803700196	12.4766795021652	-0.0602882334893083	3.32955828270733	3.20732371010442	-10.3433862339297	5.6739250237389	-2.85041566399853	-9.21473980717733	4.84383300209405	2.68557623779579	3.35590086779574	-5.7837453544043	-0.617999461760404	6.71558755354714	1.25326916253401
110	6.84575364096247	4.22353880586467	4.58363366957774	4.91774685494891	3.41035369445554	2.82056734260748	7	4.85653392075114	5.99835690597146	2.46195499756516	4.53810697888862	4.62124254987186	5.09989082897939	4.73215828897374	3.45318229193879	6.29188345988735	3.86476684014697	2.41237366011187	5.57487807314522	1.53148642110444	5.56480012917797	4.01626451124433	4.60701722785618	6.92345267597078	2.60992014689969	-4.5691404617039	0.217040005912086	0.270798922182811	2.33025687226158	3.11580984445166	-4.97382324822789	2.52378111995905	5.15431800661352	-2.99269515213904	14.0300552403574	3.80089118925828	5.12050312850124	2.15132598583819	-10.0829734055422	4.80660643646551	-6.90329555422297	-8.92126008250405	0.0787615285869002	1.39373639585622	-2.84107492034178	4.58989300430927	7.20182532263148	4.39221397907047	-1.35109626489598
111	6.02574372457874	6.14755423375947	1.27786432167096	2.12477034584826	4.39505850982697	6.08481940389223	7	7	7	4.92789063152544	2.82560251967453	3.93916948429288	4.68457644142412	1.67251524043914	4.46350715585884	6.79349316797766	5.79604355113141	4.87082109725907	2.13203191579005	5.26804024136418	2.968418565907	4.37973494254497	6.01857716602828	8.95991288278464	1.81102186768115	-6.03595889652938	0.133712224555548	2.22705453139437	3.85102660188086	0.889064233744445	-2.65521878759656	1.45633217625675	7.95229378487281	-4.07750202452496	11.3497121150429	3.39322765876358	5.04775239403239	0.0138666032582587	-9.87063117645228	4.0083663638432	-6.30984953338618	-7.83277317488857	1.66746710155261	6.63343047679201	-7.15624938529133	2.29508188098684	4.66267308165014	4.98453030527585	0.859088126790154
112	5.79034116063705	5.63058587468105	1.85783771189341	5.33566851237105	2.05942432083973	4.6391025668469	5.73796928556792	6.4029119357916	6.00777391273219	3.08898884845158	4.85458403271527	2.30541420290395	5.06689232464728	1	3.91498138150615	4.7884041540002	4.79465469197768	3.3095129244017	5.57870393573954	4.53006133589819	3.26269836062593	3.65820203547826	6.8611123515656	7.78938957000784	4.13083385443535	-6.46697871987099	-0.128448857531562	2.69111698522238	6.71508589689706	1.41286259686585	-6.07045805100199	4.1402253000824	6.49956211538479	-3.85695129847864	17.59758254839	0.420073815979008	0.318009998277892	3.37595909050035	-9.1013811737982	7.68764425975179	-6.33686572872033	-8.53313601226176	-0.333587984354752	4.91119483386122	2.65707229899452	-5.65969974334921	-4.22383396700011	6.76688478338299	-0.242696450801115
113	2.41037924311061	4.4805613573939	5.69100226468669	1.3393815699538	5.42585822543336	4.49648418964027	4.24945050854779	3.22328862152677	2.47647948326324	3.41534376329496	3.65261673441125	4.98900903447591	1.1271527777132	4.13707723901429	2.50719950121441	6.08883895631835	5.42630101013783	7	3.65984960122604	5.46754093565158	3.54155977210766	7	1.73707401488297	7.99011605055259	14.1010121477935	6.25140546075877	-13.8245155037805	6.23232978183944	-13.0102212389423	3.25503366673323	-4.41802210047853	4.28484348998522	-0.302840387568816	0.698079414620814	4.9399669963336	4.47092393912699	1.61264750531079	9.15705357657716	-3.27406696832571	6.52229985924121	2.10784186975758	14.1997964933042	6.57268299749825	3.63086890489862	-4.2183498085416	-5.62321925575669	4.15534212154234	6.35189237353403	-2.58801778870192
114	6.74402100557761	4.27584399008456	2.91801639866286	3.24727142911658	5.36292068413945	2.21578292519815	3.89267154729097	3.56032390267462	2.19536122884062	1.58815800616357	4.67279348265161	7	4.0972882109931	4.01703303019953	1.10594815037678	5.23625313013751	6.39943506310467	2.01310097694929	2.99758609808799	4.9944663324486	5.86086405585932	3.70003493576676	7	7.01640659779245	2.32867045099502	-6.44729567667608	-0.31786544069065	2.12317243435756	2.87094856402938	2.25561392816368	-2.47485479994545	1.06819095676184	7.55219405360314	-2.93393789898422	12.7972209730276	2.09978384017069	7.35273934062406	3.30514326758204	-8.89457279234276	0.967287481939835	-5.56507486604041	-7.3822485049442	0.540981551449316	2.80523156521976	-9.06529616375803	-5.0639696303769	4.4208380690917	6.74358778362398	2.16619711662985
115	5.75548192804043	4.10812992238067	3.52867520348309	5.47536734056413	4.2242265289877	3.5001310735385	7	3.83177618346554	6.05018856306599	4.47717444911309	3.61731026907416	3.87307703001018	3.22591307268278	7	1	2.88356829832874	3.3597210471565	6.90152931449883	3.18597606226797	5.07089593475044	4.15575363030875	3.24255007958226	6.27033334410711	6.34317248846238	3.28545105389614	-5.86795664744381	2.26445738815239	2.39513651492043	3.92558816854676	1.53605794340001	-2.83029534759422	3.17154492332959	6.8882671105803	-3.95430073837833	13.7519093624841	4.73169265235758	5.5951150982326	2.77329070528313	-10.2466697372042	4.44756386018472	-7.63854719536199	-8.7869874945241	0.176083519982423	3.56772499423238	2.28309343314414	0.726459858680672	1.03198256272771	7.57007469837473	1.89012390096118
116	6.33863662659063	3.40370248669056	2.77292639963493	3.0591314241229	5.77752791867976	1.59801325014972	4.10067242907339	4.63321234255863	2.61010532334902	1.8147615242629	4.37370459759506	6.98270481807392	4.74668264776536	1	1.0412101452798	5.00837771861502	5.41441507296475	5.07367999540789	6.2430545582124	7	4.04842957620749	3.77741051414587	6.73758203933748	6.32745628066346	1.91698633190516	-7.43004845705295	-1.12426350475282	0.961327641940474	2.24602098804314	1.73770685103856	-2.04015015714157	1.53672098868024	7.64824773173895	-2.51473481262382	12.9462905392008	2.96379536451216	7.51707447394469	3.37447404660587	-9.29598392120545	2.22841486106565	-5.72957522127983	-8.42898365937758	0.722682909905334	4.55672983228893	-10.3651152569485	-5.66602983066724	-6.31895574650512	5.53031387217759	2.14456988782125
117	2.62812007141088	4.20199909655512	2.22315516578817	3.23820417777202	7	6.41221132063094	1.54950996658417	4.82501957725167	1.11981725561814	4.92507394918326	5.09965294287135	3.69080359511455	7	1.03291456190782	1	4.04206555306322	3.22282127909747	1	4.55189445267916	2.15650446090372	2.89834424548615	3.12594683951137	5.01365360225726	3.43470266778261	11.5440843232315	5.14815591784932	-12.9714681320174	3.02050900760217	-10.5100788637302	4.54164257368873	-0.578764085522201	4.15809386173965	-3.11974517277089	1.98331519407133	6.09379429692406	5.03015565902117	1.02792117814783	10.3810849605074	-3.60093559060982	6.01468804031581	3.54892552143436	16.3040537894247	7.65948671298492	3.4035393038429	-0.433005663636908	7.46273341308924	4.54005400016963	0.0568512931748466	0.255738767145709
118	5.66381399790369	5.08475839249006	2.51951869893233	3.28950327036262	2.98918306937193	2.77665620740056	5.55663605860066	5.7813603247225	2.93806041428049	4.39219144445668	4.94647864208814	4.60593460800091	6.24308086641094	1	3.11147170833585	6.21727138613758	6.3008214915868	5.22006712154255	6.73822644119665	1	3.35379125603631	6.19648285993719	1.52583824254872	0.66857632141716	11.5926357593216	8.32408294505757	-10.0937710255414	2.04698879853392	-8.63221143072106	4.03470270058879	-1.79761928157943	3.11143863275754	-0.403910526795099	-0.0879186518114291	1.5310226908632	6.04064648296531	3.10048017987535	12.9662274749929	-4.0258009888786	3.31409940998417	4.17866132703907	17.6009851195165	3.25112560853187	4.80519781565987	-4.84036327998196	-2.97712594125067	-10.5958490643243	5.20460629891511	4.5227617704035
119	5.93557390868341	5.06090069052524	4.11818983991087	4.22768984332781	4.99101547661389	1	5.17429726390753	1.41859998123843	6.49426238295461	5.81982712288176	4.96558671816322	2.10862090067336	2.37339963121422	6.24096518940473	4.57013789663672	3.00576344387867	2.20317771591146	1	6.18260369060153	2.86670385957722	4.20935920119821	2.70238181862838	1	9.25066648448301	0.626591249023129	-6.00455786098571	-0.970411473472078	2.91907011293263	3.35149637805723	0.269024757632255	-3.70730245246352	2.78938009720618	7.02911593002827	-2.78334270904841	14.2560957596887	3.72739328184378	0.989384198374929	1.67671100451521	-8.91519124725565	6.1463666608242	-3.25394541533886	-10.425923131484	2.27918976778592	4.28192368730343	-4.91855531118698	-3.06378297444089	-6.56294224332041	4.55863562275045	2.59275871007603
120	6.38484855700994	3.34897733163383	1	2.94612058338844	5.8859847278008	1.87829899288945	6.54996461323587	6.11772321295987	3.84926502448583	2.4712549789954	5.26023966732024	1	2.74056692371802	2.02715247586447	1.76823495742232	4.95984134917036	2.81550242614271	6.16405618400297	5.67586868504976	1.33095189425626	2.41502611306752	2.92351331219462	3.7853848540359	0.74887943208439	1.62187072992662	5.11634950475394	-13.4624423082484	2.89474291843446	-6.69718600428011	3.75450919791512	2.45682597233989	6.67149482802469	14.6881367832806	5.06426912375954	13.2669521217848	7.85078544431304	8.48506381021472	3.01498972727978	-6.94200150722553	7.76250129327547	0.318583166041214	7.21792437067882	3.11935849496364	4.75074780714562	-14.4466748407814	7.38018205157442	8.17464793195769	8.67945169041993	2.36876913209732
121	4.82636887943267	4.84026134522584	1	2.99883173990309	4.05581414555116	5.2316922452847	6.44420482668926	6.67219462470314	5.07386150257276	2.74002089031902	1.76225438661784	1	2.42869688050912	2.91011552463651	1	3.29143348198206	1	5.60216088642898	5.41927101796387	4.57920284894272	4.87960120511301	5.03246154064277	2.67018468077745	1.94719475509233	9.25413274609427	6.20118397667355	-9.62956613259763	0.883395288084921	-7.96042060206464	3.40452010046015	-1.14591361441239	3.80727074108179	-1.02816531526818	-0.29732525221492	2.21515870250331	5.07238023693812	2.14685656408507	10.3902468136194	-4.98134611024121	2.55195422266716	4.27736833574821	17.3693678080069	1.40352816520973	3.68325214040386	-7.02922933860629	3.4009534034167	6.91867359408734	8.49595347155089	-0.126602025509458
122	5.04643265830124	5.77229048748498	2.84868264875602	3.47951830346135	4.01228443233765	1.72360971430953	5.05671646169188	6.08903519140432	6.23987997710511	5.24912177938037	4.38530918438346	4.59359803403824	7	1	1.02940637961539	1.93429301877513	3.49089647070491	2.95619181917792	3.8762379888882	1	2.19264963261403	2.348289600677	7	8.39490679878208	1.58347315129711	-6.14212948249066	1.6808011827567	2.62977886096759	2.47795192434455	3.43601870972149	-3.12947557651561	4.05368221714575	6.59273540556514	-3.28989049707108	15.3232782460167	3.91170751823153	4.11328394364069	2.60775817023246	-8.96709145482421	3.66209160735429	-7.78365333616279	-9.34715474623398	-1.00017425198759	3.83745437125386	-3.08085556747374	-4.82864501708731	6.8657360471415	6.57193325007975	1.1774142675103
123	7	6.56242657068274	2.46241072837545	3.77324024134037	1.45522149921133	6.98626723534188	4.65749011966133	3.59905676804545	4.96786046555898	2.12963253487615	5.50536964257606	2.34774016726804	1.02763136906619	1	1	3.85407289793998	2.18275680536878	4.86260810476311	1.65247726239679	1.71364985560336	2.84509638509773	4.58832977738325	2.7728653892685	6.82646373364525	2.44185179566228	-8.84863711847469	-2.42634181504525	4.44344291957547	3.75979192010473	-0.695043054856482	-5.40901929271815	1.75639571550089	7.63091006579922	-7.90009946835819	15.5947980902849	4.57977338178209	4.45299743491138	1.50257856401254	-15.1067648961728	3.24903338493918	-4.58332901490686	-7.74635493468806	3.08034561026648	5.24016118129375	-5.37804739095013	-0.843829162277908	-9.24671517282721	8.50752614769016	-1.50080453178368
124	6.1544386750147	5.43427842768719	3.75768079919795	5.33022744399945	3.85730827403205	4.68290854085922	6.1576812762048	5.7126435203928	6.8169708408225	4.75916324972838	4.86669337975468	4.40741757269358	2.96334005690376	6.79303361886554	1	2.10029445418249	3.38311132453235	6.59252366346384	6.83828548650111	5.03924886564086	3.49468722781773	2.1234812198279	7	6.37682912157033	3.34827464944697	-5.61092964301315	1.11055284931794	1.96321805637574	3.49283985868212	2.76178881907042	-2.86316641712264	2.18688062193733	6.34955699937454	-2.96090757841746	14.0321313607987	4.42461387478867	6.12483705255014	2.53120968190284	-9.61028960742413	4.57577506796368	-7.28384903280044	-9.30276484152072	-0.48879255064656	4.2535209018708	2.35558280696702	0.285880093757299	7.41384146940458	6.69124817810405	0.832594008310787
125	2.5812925206411	5.20600180089836	4.79364106014729	1	5.71590511963187	3.50941736518869	6.42376177257117	6.83291700253801	3.04629052710443	3.58684852498075	6.71687822642518	4.94386429902944	2.18208575671236	3.12834021164269	3.16141703693785	3.47421978327101	1.10248080572577	3.93830538715831	4.31126140214964	5.78729209459498	2.82208422089586	6.00816074711547	1	7.90306492292655	13.3851582296408	7.10281120852873	-12.7888530671096	5.94669064598312	-12.302538046111	3.38157559231633	-3.51193352310405	4.72735302900426	-1.763614964645	1.19281244851441	6.11689061778342	4.15741537971622	2.08804532158103	6.17642737564729	-4.87738747603504	8.65705266051615	0.46586306315987	15.5956048911264	7.76856082301717	3.60984195321886	-16.6286153072013	4.58965301650246	2.78572941913988	3.3565420591945	0.0314928264735743
126	6.83485803281146	2.47677266316639	1	1.89242668253594	6.21464792736854	5.39494461499993	6.47102107628083	5.90422017991409	6.76373518665638	1.94791938507071	6.52396984986194	1.41459186903573	3.30813704667773	2.86415563900423	2.33737529957708	1.79118362444412	3.46411936244269	6.39425791367676	3.29312946410961	5.7981536861935	3.07785310358788	1.94068441322293	6.43964946928353	-0.991792600868246	1.29574655095827	3.31020584885663	-12.8348751829288	4.7806869789153	-4.89720562147095	2.25248193687697	3.16570629522223	7.04901706163437	12.4470593184777	5.51421441999547	13.137284455349	4.68642095544072	9.19496106903228	2.44401242076479	-5.91383898784022	5.20618798899597	-2.30511388893225	8.55570799934232	3.43274648931728	4.56340556840994	-2.03573831495055	1.9346111011864	-4.33574533414554	6.18756609246633	0.411490489062197
127	4.93394050845794	5.10659870133701	2.92743698520232	2.0481927222669	4.29814393193443	7	7	5.26278988337644	6.62716695992773	5.89463939103379	2.28623903447728	2.77214017314845	6.04777073337296	1.7548904751918	4.18552327155326	6.6490454481664	5.34134522179348	2.21149730166762	3.22629143753999	4.89383116082854	1.3591330540404	4.74777658329625	6.69748276860028	8.37228804127397	2.95087409238622	-7.25700553900842	-0.859411072851319	2.73896509571998	2.49154740229652	1.71305271099107	-1.63263878382589	2.74912088008452	4.14975323410011	-4.71882070017127	12.2244831836153	4.94050895039132	4.60070548831703	0.471064295279423	-11.1968642146272	3.86294831353144	-4.91093977973821	-9.01840420349495	0.638188238720795	7.01600457109369	-12.8501577365077	0.944343576419757	2.80271248902621	8.96669658758369	1.77196369681232
128	4.60279296441444	4.82787592013832	1.68535524734471	1.27883266431087	5.88108446447244	2.48063985095883	2.78079663763832	7	3.19153619741412	5.56130046400897	3.33480355526946	4.94356175223485	7	3.55787259806605	2.10621081625636	1.88069653603766	5.60043425648772	2.48264336218122	1.02491502383688	4.12300608884925	5.56975036811183	2.67174691566977	5.12695768036672	1.79446828218489	10.6160803284643	6.77088564762412	-11.3382778595183	4.25431762672337	-10.3617230571483	3.89853628396828	-1.33654423696801	5.06573602225826	-2.94349397479727	2.38213138166163	7.24738470416679	5.07017931942078	0.362285567143887	11.4201323700652	-5.90838134680331	8.2202307372661	4.27625151828327	14.6389735603642	7.90415196815219	5.33358038007036	-9.83591425710958	5.41398523194573	-1.52734333885525	1.32197865627238	2.7269426536342
129	4.95111728645344	6.13329830541836	2.35296810088049	3.25145626057343	3.8676274889043	6.10121244234224	6.50404912622237	6.24567217840818	6.34101084876221	4.22623030897249	3.8135130848964	1	4.30820794424582	1.53600387445194	1.33203829523268	3.03358067029372	1	6.25359607096042	5.02398781732519	4.79466036124936	3.55054964535421	4.46405337308297	2.17225561882326	1.34966506129414	9.06109662998648	5.90377267507612	-9.48267548794388	1.26810590967729	-8.11663290975061	2.39822366506459	-1.9970682120173	4.7635514453937	-0.552884688713724	0.0642815012571575	2.44449708128202	4.63038699018697	2.4406633703101	11.6463982320354	-4.80161510577439	3.38088869204693	4.39704753057411	17.8233099016761	2.42021901909412	4.86440815600723	-6.40137677938788	2.91283171859344	7.04761149755344	8.34071353726706	0.0596685790365677
130	6.05774904709297	6.49481595481825	1.26552099991561	3.99198002208742	4.81289091652827	3.09661312207582	6.1276515329994	2.57597937191277	1.84115465219778	1.32488718523995	6.73930442571902	5.44713738919179	1.82629150950164	1	1	3.37590119632378	3.55233393685328	1.8604616342547	3.8943735491826	3.72839898367318	3.42886408279973	6.02016990475695	4.90257443245497	5.97885857520151	2.77267801302219	-8.59784587313116	0.254780844377538	4.29988955805083	6.18054745701154	0.525187809236197	-3.5539750372117	0.476667150013625	6.15149602991257	-4.99035701163996	13.2336145539534	0.289762389498012	3.08274587996012	1.77775773477181	-10.248452798415	5.25134269955327	-3.26490718933792	-8.15482958246669	4.77525820251746	0.0907663190751427	-4.02190883283559	0.740081050383667	6.44203486818394	6.11717208106947	7.51582503957165
131	5.32557938926932	4.57714197394652	2.32045881984453	3.46857788165367	3.83718030876836	1.49820801560944	3.63830071718068	6.62215837882915	3.85314102170778	5.35668190098174	4.09865203566011	1.28425069742415	4.91365433814572	1.36224091798929	2.35239227653965	6.80203540120287	5.35720861259492	4.8455877037408	6.0428421481558	1.14909527164584	3.24239314937337	6.88117437720592	6.85065107172931	0.867807796739208	11.7630738094975	7.13897650132859	-9.80007038493775	1.82839572023888	-9.81703801195219	3.83645320560123	-1.85184455868785	3.25805024425227	-1.32996401619294	-0.337909452200231	0.947711668796518	4.9973429566191	2.89469229371353	12.1728628130655	-3.98839568972748	3.27113086187337	4.55133794585069	17.7381358997204	2.77826551379415	5.61874234345545	-5.46099899752449	-4.21789394615017	4.00398341766278	4.68732082131687	4.8250326955057
132	6.47492163146394	2.27371795385582	2.42294173834479	1.92126273241148	3.79256039508618	4.81003020055173	5.91833514034634	4.83529102260737	3.7103391902349	4.8105870664027	6.68403527575462	2.44570818818633	2.72591858935062	2.94467882816615	2.9426432618802	6.72165469706981	1	3.83336874323654	1.15182170685912	1.46436953053091	4.05014832075284	1.91463748559227	4.93152257988341	-0.0308506025666396	1.93704396377605	5.15595386429699	-13.8456219445397	2.63600314965625	-4.92858840552978	2.50542574894135	4.41065561148615	7.13565072540179	11.9757334054745	4.22006956219498	13.0509718670918	3.99835915398508	7.29198321721637	2.01772355792536	-4.98380282746063	5.19589058460614	0.0218230392756973	5.33329979665242	3.15684615051727	5.09712426960982	-3.3432501128239	-0.0440667034954481	3.67545778663377	5.80396342158338	1.30271553929709
133	5.60597118281897	2.52835683046411	3.95956419883422	2.35167522430271	3.50427157705997	3.7821104850167	6.24420182721876	5.74679108674002	1.96916986744196	2.27410781718542	5.74908950733578	5.31218234386418	4.54547251099155	4.29129292067747	3.79223144977887	6.67813376941656	2.94851240261504	3.6903446473793	5.91972060634284	5.54668870401147	1	6.26653573155164	7	0.654004415673053	13.5450048205116	3.21359966485148	-13.8936913655243	4.82380440358748	-9.27424942628316	5.46996030862377	-3.78678200065266	5.29143867752357	-2.25015744693495	-3.37817573328563	5.01565799866606	5.43052310892584	0.682334888939481	11.4304293752078	-3.52206851132187	3.70320870310637	2.00383713886275	18.2662120585986	4.9312398835308	1.83197661611382	1.63534540033138	-2.24821218604049	1.97805912584613	4.00325625363306	-3.34006780641285
134	6.36218366414381	4.90865801641692	2.66914277966582	4.77756614514349	4.72335437737602	7	4.64457699916303	3.8716355738484	3.68684964261052	3.24910427273745	7	2.66647483844262	3.47176990959883	1.99661159488529	3.5049169499721	3.33175947014593	2.81329852248233	3.90860605268744	3.63152529880345	2.51480988452467	2.64221052957863	6.89503862996723	4.52621781147789	4.27913363034709	-1.55409357578871	-9.49992259627752	-1.68740868197201	5.25507663658921	6.29695692782289	-0.833389362298611	-2.7503638481112	0.356714404851881	4.94022611298905	-5.17624100424385	15.2472483528474	-0.231862004458193	4.98389237184714	2.22980857123699	-8.99299126385424	5.08884550948394	-2.69622227169818	-9.12992739399836	1.89869758026413	5.96519402848502	-12.2585968449883	-1.15226319557629	-1.14506512200834	0.667018167426227	-1.14017938772388
135	3.25829806166423	4.55966929115324	4.46100560514602	1.10191640158882	6.31653426957433	1.3071009135795	6.95587660020194	5.81549195383911	1.22268031373835	4.70692325194361	4.6167444587914	1.59826451403713	4.40424596951975	2.82024123652166	1.11744155999127	4.38014190372132	2.19009362051278	4.68777689111952	2.57302431189851	7	5.74916869152534	6.04427228352107	5.76631969070758	7.10556520591561	12.6265792270097	6.97957212161439	-15.0140245265826	6.73769187869527	-12.370991353667	4.10512100840732	-3.63165902193906	4.01309378545994	-1.0574500450274	2.00312811479712	6.79453601591862	4.53677689422368	2.13837596789853	7.06442266185727	-3.62148424086245	8.59604869231894	1.08679630171429	15.2154348273207	6.9111797479651	4.33541706032632	5.43891222259387	4.52004487864338	-13.1760305330158	6.17660369203533	-1.15111756401121
136	3.76697201138996	5.29131178872047	1.42288189389735	2.92005820017831	2.13867711638033	3.07507695117862	5.71762204670242	6.56763620200152	1.37222437614423	1.25593894661816	4.72922133245093	2.21499439834873	3.7890237431284	1.910447138738	1.56041071316882	6.62364996208311	3.38340689397444	4.35345971008486	3.76959373034357	4.24541386406212	6.94555484736704	3.25051089765596	3.95304930721371	5.33041564878336	7.91171480169164	-10.2782946568718	-3.84694910907842	9.75264724679469	-4.46070699710702	0.178708633923702	1.99729366320363	4.29217347771046	4.71893847766681	1.85854049028034	14.4816922354669	-0.477207239260061	-0.641549422634908	0.600544003411612	-5.70183651182098	4.44372869388748	-4.86153868880854	-11.100094104158	2.40805506045746	-0.314850416934361	4.94499405969069	10.1415753788189	4.40807507279682	8.3093801809005	7.46667925246199
137	1	4.55702650800376	1.70751252171686	2.70117790281376	6.85536171418835	5.8449916927065	1.29687272063987	5.50699895566758	1.45127459257657	1	4.86603674329737	1	1	2.05930931270083	4.33380475532016	3.194513351562	3.21242505249932	2.03999588551715	7	2.74740049435227	2.23338424713112	2.7274909148819	5.0679856146089	2.83463250840145	11.0397549723846	5.4430859926902	-14.3011138239403	3.61373559933342	-9.85317593208377	4.69209488885876	-0.620957609118102	3.85816982798637	-4.03333184107921	2.72348500118527	6.13861088557197	5.11795824261617	0.937209544779299	10.2301042386008	-4.87364070148041	6.63519572042468	3.58888639698545	16.8240594365495	7.95351015119939	4.64405539785216	-0.324276164191351	7.27847431702565	-0.776371386000625	0.774116962376051	1.11709038465543
138	6.09512751262679	4.42190129536659	3.43236080934017	5.82611481539455	3.1807395940268	5.89242624103518	6.58755652450813	4.66018333008385	6.36604757184413	5.04550538974524	3.65171585410168	4.03921949488712	3.26504870390837	7	3.22858620327283	7	4.58488931955403	5.95857986382179	6.52086493032198	4.97647091027665	2.10888887454212	4.24054078833325	4.91300092725337	7.1483572149237	3.23561825113234	-5.41384932096179	0.968298360251879	2.29121554318586	4.38800148746402	1.8635831470311	-2.02254355032767	4.02063540595421	6.96715441555106	-1.95569637714531	14.3645878981967	4.99703214483819	5.57498840246677	2.51604840932209	-10.0070048132023	3.62250463134921	-7.56304170223431	-9.00413000523283	-1.51471200227653	2.63761519922389	2.29630619240897	1.97583057575814	0.487530979020513	5.16683423355137	0.481634147503055
139	5.76670282519155	6.51119925847378	3.49737172287958	6.72305852467935	3.98006058816914	5.94117282696178	6.19814179241999	7	1	3.58096137319682	6.52856191178016	1.50795244928494	1.85259979439284	4.57666802171474	3.2128274558186	5.53462511433353	3.63101524672114	4.98101665746483	2.27792260782464	6.27823437305698	1.9417500863095	6.73618666749221	6.95947498628274	5.57562846321205	-1.02968506544243	-6.65645883776036	-1.7447006165643	-0.0177436959450315	4.49346087818222	-1.09205492570035	-3.81131369143678	-0.482367676011916	5.07202479433469	-5.96800655187684	14.6964029728443	0.570839446526914	2.40655898091429	4.16524833724818	-7.36263422571253	5.51138119604871	-4.46520535479973	-8.463707805043	0.707459119352703	6.96534963283915	-13.184421711585	0.84506818981665	-7.15117019750562	4.38791157885734	0.249400152046208
140	5.96004044883568	1.35850791957454	2.89844106711052	2.4268388078632	3.62265507091973	5.02101345304485	7	5.22413462010049	5.92530766321739	1.64599925383979	7	1.06199596149517	5.32086382710331	1	6.1052733813852	3.60194988239951	3.89328262269687	2.66584798008309	1	1.96881739113339	1	3.6573821343386	2.79999618920374	0.703002250444055	2.89702576665685	3.99278135979618	-13.4360990886367	1.48881117410337	-5.13342873246462	4.21037177373869	3.79079457910555	6.08334919021852	11.7822416604672	4.50200282132395	13.2974998136301	4.81269916830199	7.55009266069524	1.55307189394782	-4.50708802113692	5.82203611324527	0.0523382965689096	4.92374576973128	3.60943924720118	4.50716886160106	-9.30689409959093	3.96163016224177	-0.461882453659436	6.56488366593265	1.17196665730947
141	3.32040654551117	3.17534053394409	3.06444466051388	2.26007871128925	5.43220548530811	5.52155963258897	4.70795266752383	6.44408561090865	2.21569966745696	1.06532260473623	4.8056821232102	3.33149769536528	1	4.83693706799587	2.64371896759219	7	6.82395571611027	6.66588254607195	2.03237384189934	3.95663221439459	3.51345085574596	2.59436278936218	4.16558667689457	4.69367954572843	6.12520920458285	-8.52130661360576	-1.02745261807331	4.14994921523395	1.16047819219606	0.34754289499409	-1.70587284475933	5.36748121061252	9.62097879440974	-4.92638157184814	11.4942539979075	0.993100310768653	-2.72973291549682	6.40178799484218	-7.37681514703905	7.05747529131192	5.64641704187617	-8.92336061579844	11.1698680536342	5.70508316458962	-2.83959838640919	-3.78996314672268	-3.52055276473701	5.29697008040898	1.33763437930456
142	3.96460770773119	6.51332365786019	4.18410465197873	4.66819314553462	3.07835074358816	2.04830203239646	1	3.06543594345227	5.11523770007663	1.51906362905688	6.38605595550363	2.91037042076533	1.24782412654754	3.98414548491903	2.03053094624394	4.41840577330179	5.31018299788239	7	2.09741385206173	2.95757613936286	1.95400322776183	3.19695289314329	4.29072811203447	5.24699803156831	3.23685888666897	-8.05283635097672	-1.97092985440474	4.07128913071845	2.74714371788735	-0.0283109746811464	-5.08876664817937	1.77190125100918	8.52408962927776	-7.24859856673048	16.6844448525294	3.90805181743426	4.81368565267365	1.17472173708714	-15.5050302622913	4.8659031295603	-3.29983316663723	-10.2460233427878	2.30109017371414	4.88663594500105	-13.5752923149465	3.42937225245928	2.31310916126843	6.75478064212782	3.35071189956087
143	7	7	3.16268486270662	4.89341380480432	3.40105788715372	1.78784597393224	6.65387351399582	7	5.77336901816193	2.47043702796816	1.9365022768721	5.1877811163577	6.42483149907636	1.13901097120341	2.68917839691756	6.84662621785261	6.13422854960643	3.01025247560895	6.47030272472606	6.34060339899077	4.23188748380589	4.0186125576078	4.04910327032743	3.05904778954555	-2.23006860349186	-10.1837806459525	-1.42625295265292	2.82645911927286	6.27329110724969	0.489223401439567	-2.6394432377836	1.56184953569278	3.74922541067111	-3.0966050242288	15.9416781906814	-1.87064740586477	3.72024169939093	3.08743162788702	-7.77057400815073	5.42264654708243	-1.65027512672546	-8.87582977393387	2.38224376713615	3.40256346721639	-4.42384075860124	3.10596578009137	5.17464234893877	5.58135990297057	0.724157249486746
144	3.0755259755184	3.85840716611517	1.18389217094094	4.23567969381901	4.19558848748486	1.65871828422833	6.93208321504566	3.41084738421296	5.39381207925293	4.45297031761848	3.34743820500033	3.675813023471	4.01229892802068	1.21468139262052	2.88711933279382	3.19843202704286	1	1	7	2.07566232440357	3.19172803512112	3.42067792899286	4.45374898520221	3.97533331538076	9.48458841043371	-9.94215096095818	-1.13869910454142	6.49816025618789	1.58333126153561	-1.75446447795263	-1.95167421322475	8.24428479010322	8.2259032813497	-7.00222811012703	13.64520590419	-0.587816823672984	-0.954347243399566	4.33627133626002	-7.68243740373632	8.59210049896306	1.66505338921364	-11.5691614695219	6.80099386110259	3.99962128552602	-4.63238327242008	0.52105217288994	-6.57925032624397	5.09811483850505	0.402779508547946
145	6.3785737680114	3.50465688898503	2.51028891380234	2.49050452765386	4.82575778415189	2.96184438921575	6.66090633282339	7	3.92863145693059	3.99605463328744	1.33750714120845	2.32971418076178	5.7915111320803	1.91841472383896	1.68042904841534	7	5.12927877382526	6.85741034717441	6.27575228733749	7	3.7630958883978	1.82187982219983	6.29887426829501	6.42505694306655	2.29858069507239	-5.16689497531925	0.421798978184004	2.73593722018664	3.989068506652	1.10702116134978	-2.41807894517293	1.01905689308566	5.61591752463473	-3.74460217037697	11.8401930921726	4.31318340771734	3.66111624645441	-0.12090242429819	-11.0128799120731	4.45241408416896	-3.57188977938627	-8.30181889338091	1.38182137532066	2.23397469135924	-4.05401015464941	-0.562099043558907	7.3403895461919	6.70111467461327	0.827819301457708
146	6.5532645296752	3.62356483030855	1.15810879877839	4.15347730961796	3.16256505365075	4.31131950483984	5.44474101931753	6.17301680655506	3.62660899837546	2.05153308798429	6.96419838414772	3.87004390607986	4.72488951254708	1.18414417503144	2.93709112718513	4.84715621754679	3.9064024552043	1.57490715447502	4.69437961731587	3.77278160051996	4.64069184107593	3.33817881037413	1.33139703272974	6.43598380261272	3.4585840193253	-7.60756737231879	-1.07117359307922	3.10832644052399	3.40085037869085	0.60282428812435	-8.00819818855148	1.12737183739316	6.48758612146109	-4.58547007568638	19.4434246315954	0.0316569609770883	0.0916252505289462	5.13866856930525	-10.1959284462763	6.50181885305866	-5.44639903941569	-7.78709425892413	0.941115830216123	6.85296089522129	-11.8395206365779	-5.0424902401603	3.00748940172282	7.59241032858734	-0.503005937409005
147	6.27640978160514	1.10961000109172	1.08253251965187	2.78836450861734	5.74448860401137	4.09266273653003	6.55473575610149	5.12262106475963	3.52334043180442	2.50232832048495	2.3421737451275	3.02040019291489	1.1260576995051	5.00167144858796	3.32301075935503	6.48664269102881	1.32125640701942	3.78134416717345	1.84825089582718	3.37087852854932	2.72576965523375	4.36543985503534	5.80569957985187	-0.489038883253492	2.86993114258143	6.21416145881487	-11.8483297090175	4.79024922850265	-7.71400150618063	4.97569969671023	0.281940807957803	7.58604644333102	16.4212315400219	5.30227665608224	14.5253933556157	6.30019360511896	8.31011572693517	4.68514094240993	-7.31185082791405	5.30554136414797	-1.01603242574001	8.38542404445336	2.12674077547361	5.67561146581809	4.88866647488124	2.61557870937656	-0.253650853636233	9.2778250603114	-0.00951313888622978
148	5.37576165880866	6.99217333767133	4.18632706667157	6.19256417001212	2.99557144073313	3.10494273676051	6.06279255510072	1.80610014470925	1.46705372014255	1.25571136423638	5.95722275256664	2.9033545253666	5.93786372250038	2.16056797259664	1.98099892460765	3.89979771945429	2.76388561025777	6.6644397717612	1	2.70925722217291	1.14950715407371	6.34655608288145	6.19340625073904	6.24845122124021	2.94973231468611	-6.72733158542684	-1.13794057589397	2.86949954574102	2.92100695975747	0.620376475411974	-5.27716469771346	1.09648249757452	8.40701167481014	-7.70433228014576	17.1943432136559	3.35568557627284	3.99901164004843	1.53683985981422	-14.6622081919028	4.7700097854334	-4.91449597585259	-8.24392708185969	1.46529767024172	7.59323889335377	-15.76841300372	3.64924739332256	3.72399047796919	4.92784939515242	2.71165365019326
149	6.08137918713751	3.56247635523815	1.02867634732963	4.52798514240327	3.04039803326827	4.5723213191769	5.22166421479798	5.96187596003184	4.40060981927643	3.28704359260276	5.82324799241661	4.67570140162688	4.54130959672161	1.1651851054663	3.17038691547602	4.75866289968197	5.94092173396656	1.31157874607515	4.6700159997935	4.35240389491971	3.90843359516391	3.1433096667209	2.15179510779014	6.2584811723413	4.74913352487849	-6.29359144749575	-1.45434553099819	3.00892097513884	3.78290396117343	1.13837284652674	-7.70269038148939	1.45430317624289	6.93458426030084	-5.64264003119402	19.9220748961147	0.805481588182953	0.258263895947729	4.04053714824464	-10.1271106976193	6.67289619709924	-6.74526970090411	-6.96699407759449	1.85749850410438	5.85400213541608	-12.0538258354712	-0.141690539031693	-10.1112733625016	7.108952061622	6.3620960631778
150	5.10284930159012	1.75515429507502	1.65892059414545	2.4070709889138	4.9899144322035	6.4001345380226	5.94141354770526	4.79471130839491	3.28470402313171	2.74033513491985	2.55867955299887	2.6097558754665	6.13700782171711	4.80903808487681	2.84748982607791	3.16708349756543	1	2.34802027400768	1.82940492826551	2.79128672945023	3.40991299281409	5.1872984365228	6.02925828301247	0.525741369305917	3.01961681368632	6.57963631452324	-12.3718925865393	5.67990536570489	-7.7233833198961	4.80097101347985	0.830185199963064	6.67580624242455	15.8078711156157	5.26417397746482	14.2862774401319	6.21520250132769	8.88712567917029	2.97639317177972	-6.05879836898794	5.1142925196081	-1.55901533852277	7.79354490741427	2.03188267566081	7.37311189501534	3.02487085237127	2.23827975675164	5.349875970269	6.10704385984778	0.30426524089596
151	7	1.62108375052884	1	1	6.27454377814246	3.75117426479762	6.49676522662593	7	6.46919326522653	2.68198721835708	5.01063989154843	3.24134352399738	3.78518568334816	3.89123310473016	1	5.58539703384291	2.65051235593922	6.04388140595854	2.02373345639694	1.35571277277438	2.63184662901505	1.64418241177137	5.84982048311177	-1.18577261459529	0.228249705673152	3.86167537905635	-13.1635395378932	3.93094767502157	-6.06746422145508	2.32669299103768	2.70970143313216	6.14461680462004	12.4280231976215	4.34410410185868	13.8776138477053	5.6103308889994	8.59524465367377	3.24865253573816	-6.99330309753382	5.2464775592568	-1.62197944199467	9.13682696879392	3.9926732934833	4.80760872334621	-2.563228775186	-2.06620500520627	-3.80570135708304	6.49606270953783	0.510121579370258
152	5.04611455709631	1.11531803524788	1.56724994148757	3.01119361326398	5.53518459097231	6.02207524668245	5.13957276554223	4.57844847120699	2.38070550295037	2.95985301669698	5.06889638588116	3.11243556947517	2.43975224900032	5.97424530484482	1.05444074188704	3.0529119701572	3.22008969168761	4.14731935207383	1.60844891898054	6.36938241689999	1.83893215829305	2.68741540885652	5.76703923350719	2.79246314671581	1.20152981777194	4.71974445014938	-15.2328949488961	3.64112527950975	-7.63098575158287	2.43108909624105	1.45744688444801	6.91042635923126	12.3455373265356	5.50464214882082	12.8365328974133	5.80009922284987	6.77834554697977	2.05115531287142	-7.59130948575802	2.67406319808605	-0.293343652833562	5.17404974975035	3.86269928122293	5.01031726250181	-6.74970745934704	-0.393187021996853	3.8396240741958	7.89165168234509	-5.4691432044083
153	6.53997071270912	2.3414004272055	4.80535737976194	1.21922951574163	4.70295949759936	3.10843353273674	6.52019826210085	5.35771764544065	1	2.46228102754431	6.12640080707913	4.09066058882623	4.92662718820751	1	5.11320801561232	2.22768336244157	2.75529735364069	2.04601891088539	5.59399098217232	4.37433648071677	1.97792682897032	3.62437519092585	5.54342135110169	1.00727179078735	13.5839201693062	2.75353995667667	-13.6384710965499	4.33901791445241	-8.84540146755594	4.78008581304537	-3.41125907086453	5.76813625552256	-1.9561900533312	-2.85661423953588	4.50688994167042	5.41658380381667	-0.0394061090309106	11.1293060822051	-3.6338673463728	3.63488706621577	2.22621763689334	17.5960840555373	4.54744798817311	4.13926368460538	2.2078935277035	-3.30909696114518	0.752324741825883	10.2747499679257	-0.636363259962421
154	5.91425145798588	6.01607514300823	3.08496665113523	4.35728692949996	6.16615671626147	4.11823980474886	6.35797252604052	2.95682870107456	7	1.66725094508905	5.13070888584355	6.73185524023557	4.29970948414143	3.41319900547693	3.73430095109185	6.31724735719985	5.12979585762742	1.72305099108645	4.87728123132741	6.08921929064927	2.01041130692545	1.57877476404325	5.32945035929465	7.06071079576262	-1.4531453343693	-6.17961838055849	0.0811133826485892	-0.953915225564136	4.49263717352247	2.04801940724897	-1.68159090654871	2.14521191405648	7.76931049155875	-2.70501982100676	14.5624883750042	2.43178199682579	3.79637269031565	0.671845222428748	-9.12957716781233	3.60597369202038	-4.74849341463606	-7.58736310474579	1.46960620469623	7.03555813699339	-7.70650183549223	-7.13393593737643	-1.82268356881998	7.93778251896059	-1.12430794841375
155	2.86099876012272	3.08629624897175	7	1.22619174468158	5.93641289001118	4.82993887862937	5.35455366241322	3.91741865094944	3.42724058269675	2.14678226779911	6.70262571964542	4.11122530281001	1	3.44793861996566	3.80230747428303	1	6.02530725260479	5.91751267952176	5.60862259955705	5.9333382579706	3.04187867792785	4.35931669230397	1.63449899937028	8.40468665182129	12.508174457321	6.59887032242812	-12.8876809697676	5.56083595943158	-11.2382833427434	5.6953547319535	-4.33774767098419	5.124313740713	-0.595993964966777	2.0687459828213	6.64193217555525	3.92484415749646	2.87638056379254	11.2995968017552	-4.99497327830416	7.26285099163665	2.40754848546014	14.6200469970417	7.72279432158091	4.42689120092348	-4.78943326845651	0.267638901186209	0.207918078404339	7.40609622041853	7.20931043381615
156	7	1.55664393368258	1.80151528431693	1.97814837819066	5.35255364741525	3.56523043363838	5.80542083073556	6.04717494699994	5.93134035470632	3.81544373379112	4.94776239515758	5.57043191289582	2.46930940518491	2.36960954665302	4.26347990978195	2.02182083981936	1.15874040503013	1.30724031129083	3.99870679955863	2.37257892610409	7	5.04101528134473	4.72207925282198	1.40436408875306	3.44845162416149	5.60650785683221	-11.4870947020596	4.39931720369198	-7.00165262260354	3.29054881054049	0.704895714412279	6.91913805255917	15.7271317467475	5.23053628379962	15.1313934256102	7.98589039599723	8.21248487651097	2.68980622269337	-7.4896458155866	6.16825884373636	-2.55356969218097	6.24472376028474	0.857022962375466	5.91466786402953	-10.8292722907738	1.69422872965805	0.948852373680099	3.48453044998348	6.53919148713716
157	5.26555069048564	5.76119394744987	1.69055910758636	4.22066872000456	4.77231612231766	6.0843398388305	4.40436925804499	5.96713448033133	4.50510802673306	1.69565680328656	6.80314156628044	1	2.61392548130833	1.68971587713348	2.87056355344445	3.55961564337828	3.93631208574555	1.94796606846445	5.00126282092295	5.65990103398149	1	5.94770449165594	5.2866196311268	5.55468878641027	0.950343709175231	-9.07785684958575	-0.702015819656398	5.20643365885226	6.08106052006966	0.173306512150976	-4.39167347054173	-0.947955633369268	5.75508269237459	-5.2569025667657	12.9129602825269	-0.300179149537365	3.34276753652424	2.72768057667005	-11.658512827387	6.30864559883389	-3.05573450568128	-9.65832389585792	4.17614387565841	2.06292227943815	-4.48824083310328	-5.63194895259996	6.38070193661018	6.34381902159128	7.40409793974342
158	7	2.23508401808525	4.9696855119737	5.97101740295684	1	2.09045414202246	5.67050234052038	4.79575876434244	6.45471949074309	2.42520520607621	5.93082801421081	1	6.47296062135035	1	3.11987273993999	4.55272380610402	1.39450056931694	3.88062052507183	6.45109734212714	5.82462013766872	2.88493530377852	4.28724671898723	5.14176729857446	4.65830838366553	0.603881330254158	-6.89697582473045	-1.67664754562673	4.77255103254504	3.1450997626774	-2.02903623735266	-4.30969950438278	-1.59950960783714	3.3244351347068	-5.06378531423176	13.3997205323533	2.07119180296366	1.84774324915265	5.30135395377385	-10.7036202909356	5.95550389621195	-3.9894018163456	-8.81072783779152	3.48606677370317	1.89921539909636	-14.1231478437921	2.70092761647486	6.67045767480564	8.10507691422552	-3.53416418037799
159	5.95439135034754	6.3993779476388	2.73840616170728	5.48962206793332	4.49177290115159	1.90163110311205	4.56168486972479	7	7	1.30401260490708	2.30700277384151	1	4.19353723107066	3.55742045113716	1.98245771112135	4.4004125161979	1.12635513191289	5.59281257998533	4.43765208547638	1.12384790998743	4.27400302277958	7	7	4.87544084117136	-1.52643406259184	-8.22547308836394	-0.477569395418838	5.00888954885003	7.19043044235339	-2.27604110119355	-1.98697379219559	0.378276536220214	4.98777360512555	-2.36395858186067	16.6602393315313	0.560880228636387	6.45598328540395	2.31987858988565	-8.32608355153976	5.4410813672704	-3.15551349223535	-9.19690530887111	2.85529325438227	3.37750495957412	-7.67548920677683	2.82246659063251	-1.0471134464596	-0.136802699343257	-1.87553808712737
160	6.08134047794006	4.92001028136476	3.40083277965356	2.39228049328302	3.50141089464985	1.98768493186735	6.90860195618919	1.93222540426384	4.93034714294085	6.43945858317526	5.18866196547658	3.57492957920972	3.20571700212464	5.45135215768622	3.9214659561984	2.14721850519148	3.4289202260763	1.41024218522483	5.6379350827968	1.67451739323492	4.49964547033264	1.88716508611207	1.34551243034608	10.000822267793	0.807905949273784	-6.3497832231479	-1.97577046478884	3.14564167386088	3.57181799215014	0.240931943071817	-4.51802620038224	2.98773817919189	7.64635951099886	-2.26020840010113	14.658294429342	3.31241427525041	0.341024693172367	2.04676851672655	-8.18116913966308	6.23087128876301	-2.66167262639993	-9.83143653218558	1.76224529119045	3.33366344966659	-6.36278479467424	-2.62420728322181	-6.30309585820743	5.17997135639865	3.09641457875695
161	7	1.99260892863306	1.18209963693679	1.46837875430816	4.8356872122396	3.34521216036974	7	5.86058683292147	5.33953415491961	3.78016685713077	5.6612416218703	1.65857555245359	6.35165049668056	2.56289154167267	7	2.63655733883938	1.12574506150576	6.60026271365487	6.19850132683836	3.30675933462148	7	3.70346927524409	5.36539123199339	1.67740239781728	2.09373524989301	5.59264468540996	-11.7636048788103	4.66199768952666	-7.22204903095009	3.5316105208574	1.11504472011927	6.49230748375535	15.2189011542542	4.50777966931596	14.6787311275164	7.80052279719547	8.96918493229304	3.96314596905766	-7.10076983083482	5.90174021124772	-1.63058187113831	6.82133337143265	2.44017221772916	6.95877115769212	3.87684128805952	0.752429491972954	-6.46101989349479	5.0604991453926	2.25902530226374
162	6.53531513310918	4.17454131028591	3.83109073947051	3.46482696720103	3.5052769950412	1	7	4.40109536225693	6.32020260705858	5.46416137987185	4.36702987221085	5.07119939045637	3.86293983378476	5.64937218246814	1	6.57577443714576	4.87675126507405	1.36391770257915	4.51805222110024	2.2327939988237	5.72812977240147	5.86643960723439	5.19277660177127	6.79582079995741	1.83122407475245	-4.45952295823413	1.43927909515821	1.05722343900169	3.93026574414465	2.68821118118446	-3.97477605945315	2.97471817973921	6.83254835027129	-0.792954496123847	15.2561541570069	3.96088376505713	4.46327707351097	1.83026517972795	-9.07189235027929	5.10535912947689	-7.17077293831545	-8.77895580091628	-0.451908889693309	2.40178609042706	-2.32361796669936	5.87122055071839	6.80544000107453	3.47201130815601	-2.47100732209923
163	1.35973183558361	3.43145299580906	2.20313803703062	6.56631869214543	4.95846617384564	2.80589489420094	6.10767378816764	2.91169304107421	1.54377922207785	2.3498742075532	1.77709697467636	1.08639800713467	3.84192561991302	1.14380496488137	4.30665933013976	2.77128636698645	1.62879694076104	2.50071796714495	6.75252439797122	4.90929167888013	2.09578708220933	5.65409013662996	2.82744410339533	-0.290027334192373	1.03754992861774	7.43542860426559	-14.8351202791866	5.73756654858644	-8.46979388468403	3.95560391568787	4.18852271108785	4.05526746775833	12.7688849867444	2.66693077555673	14.7312033578724	6.61298553838339	7.06784623277252	2.20490964460137	-8.74507140955692	6.2060291926138	-2.34021491185906	7.09834930000682	2.82737111417411	6.20713739375444	-14.1678335754432	7.088258036019	6.52472821170946	9.02678863115639	-2.86066654994312
164	1.41439721798144	3.9887777540408	4.78205202091695	1.80970429879285	4.76125205800466	3.2781688198071	3.75213038323417	2.92049714874614	6.30556623034134	4.04612210909928	5.68592746510976	5.68964171622764	1	1.79100958695107	1.73049639992321	6.07532630653247	4.0740337100647	5.47181400096838	3.89204448938365	3.55951767137396	2.90311919429076	7	5.35590390346543	5.9146239549522	8.20426356224513	-5.69622860803554	0.246661135236554	4.48023815720164	2.61292359054489	-2.12265738623091	1.19614222254238	4.49842655507649	8.74360824024207	-4.18520265949771	15.9225132470112	0.292457585242478	-4.61093659068963	5.64964505118446	-7.0341507678878	7.24769714056632	2.93731952982181	-9.26101258246989	10.3592356312913	1.71862297532355	2.36647670228136	-2.94545075495967	-7.03710652566866	3.84827239151972	-2.06525278860944
165	1.22387549736027	3.00923159337408	2.30574496390795	6.78065390462818	6.77653486166578	3.39322685257608	5.92873032698	4.44273866409773	2.88765533487892	2.07406322373873	2.73724691514895	4.88393416145486	2.72419407409859	5.60510792560278	4.65692092663122	5.40785288250859	6.99003868330684	5.11499299603843	4.51606136143746	5.36888514223127	3.31247921873995	1.96522755607645	1.69339485046659	-1.90792032053675	1.73395101081435	9.20866976904517	-13.1622503203107	4.53423415358301	-7.4204514984388	3.99477683271417	2.98850153501757	6.39189711987216	13.0123613951902	2.05576236098092	14.6586364903774	6.51077314029188	6.20160643748119	0.356603243983817	-7.88978868664225	5.94988360567605	-0.331614530897033	6.03671981488027	3.45097148262493	4.04078780960193	-17.1866967550163	2.31153573959654	5.66633597947269	4.47913319526093	-3.99734849860771
166	2.66480584061434	4.75210101956721	3.69451432214725	5.49587543392201	4.84142906625795	6.79569779538736	5.37228583903505	3.18332552489106	1.46695979994937	7	2.08567590158212	2.49393924748993	3.61330739248302	5.44059120463765	2.57746178746876	4.42543393697147	1.0232918696092	6.00860804152684	3.19117520482735	5.28834308201244	5.71858335149419	3.54950862599902	4.53878939360068	6.28674574986353	9.57022712759508	6.55388047242271	-14.6512402678503	5.58497817008098	-14.3157249529906	3.20775280713575	-4.64730728438484	4.39015001110698	-2.03911117971285	-0.0626904549541972	6.14561186848164	4.0160180531456	1.24792291480164	8.38400440725249	-6.10711639920244	7.46687814720346	0.315751291462583	13.6971475914299	9.08166020146593	4.31018320632331	3.08067675709137	1.69408277841323	-0.0301327101618518	9.80854187442377	-0.431885215656665
167	5.39596611911628	3.80344781282058	1.94598955625735	1.17334743678298	4.11344215053977	2.10045985531345	6.4485411838388	4.52758517798142	6.12387870554513	5.1826757708017	5.4752410195348	4.35746805318818	3.76578627557627	1.95336611805617	2.34010941104815	3.9592570048697	4.30300585249603	5.83481207629188	5.01843170538559	1.09514174172729	2.68084761693382	5.26097423873346	4.86673014983299	5.72287168729781	10.5217133388064	-11.0220993302451	-1.29109585050076	8.43711689725864	-5.26731383055873	2.40681140207893	3.07243298162114	4.08584561204488	4.09708606650181	6.9945950348704	11.6178033184627	0.394172183488055	-0.856554983369283	-1.33984913381178	-6.43855250106549	2.62314655197764	-1.78875986440883	-9.72178003610082	3.72821422442907	-5.63441077283044	-14.9191989282995	5.82461627064399	4.50606168664764	7.59593868151547	-1.56856695957961
168	7	1	3.27911540046164	1	5.03444078360033	1	2.78399180878218	5.595248919241	3.76035129868652	5.88345935394771	4.19005499898654	6.6504816681581	6.16629042474087	1.16718683238434	3.21785383952712	2.28176737403038	6.03829674080486	7	6.69848727793132	2.21937436727122	3.36420636723976	6.26882426108573	1.86552794807136	4.30029757761621	11.6095535947542	4.03112175217683	-15.0721604583374	1.98599489036773	-9.41062089984823	4.13218437507031	-3.95248676223972	7.2271206699659	-1.66707705199678	-2.20712943445873	5.23096530782075	3.07645496577955	1.82889073162555	11.9284488126586	-4.14564803249499	4.7020029150372	3.03531772617419	17.8073069810137	5.91358431376212	-2.4442290147628	-1.98788785797437	3.47215077894863	6.38607056200352	4.06368941739468	1.16997961339136
169	6.64739714492136	6.10453513306186	4.33794481020597	6.17990031293668	4.56799761738821	6.40822363991114	6.54018382000201	4.31317870929095	6.00471633114517	3.23766732696379	4.49703828021188	1.92054315079651	5.68374873295009	1	6.38075202659137	3.15739590127403	1.5876377129469	5.2474044204134	1.875261344988	2.59176358506273	1.81561895652178	4.08149457845815	6.24925843391891	5.42715297024467	-1.39746538848576	-9.65405727928213	-1.70620582680334	3.82270893536286	6.13501629641223	-0.421364291597375	-3.24896776158536	0.645425782377933	4.24987299386987	-3.40045882092805	15.7358696643046	-1.04033850461523	3.08287555394418	3.03046409233538	-8.67399373295921	3.84979855094714	-3.08635892801024	-8.59854860437606	2.14908438372676	4.26225300638958	6.94687294931748	3.56555365313754	-0.474873749272389	6.15801574547218	1.82096904543936
170	2.72608327795637	2.48530113299072	1.1811119880028	3.36332868275528	3.48842255728636	2.46255016886974	7	6.07473548981166	1.46825535253701	1.70877595308844	2.53954064066018	1.02394900004954	6.1721184204818	5.70412613845289	1.14672201844285	3.49466845190652	5.98383378596477	3.00978545158561	5.32150400220887	3.91545217358664	1	4.93078678437113	3.6561759410764	4.10769292780361	6.84175629827865	-10.2402568952763	-0.798676312721277	6.85760746573796	1.6347761848493	1.26516752884062	0.208269577098609	6.3686492179583	10.7720953082835	-4.89607144012813	10.4871900424396	-1.72601740272595	-0.861663124689395	7.16503399601049	-9.28574909971501	5.32332048220502	2.44658214105687	-5.39496728756491	8.35966131663362	0.406906312158918	0.757643191423784	-0.168470661015462	-6.39205992764151	6.29795613637704	0.0294073608277226
171	1.16211404536373	3.75646234275586	1.87735754711779	6.26863288564491	4.53250032989843	2.50099956245072	5.17819160838329	6.26676264822293	4.7402040699058	3.15210692436112	2.88845622238126	5.66427276399484	3.814797920486	1.2923481379874	4.9507770418864	2.04157713688397	2.97992484482864	4.67227383324941	6.48954524237721	5.47844301316152	7	5.7155870539569	1.83378001172473	-0.820269620961035	1.69468711960033	7.9992832403139	-15.0181107084174	6.44181488891679	-7.54459952613991	5.02812560129414	3.58699189609632	3.15685343060101	12.567189991872	3.39290187275514	17.3103507700217	6.83153703774531	7.30960256020253	-0.0899578073795178	-8.63167854121913	6.97066821707415	0.350822875248203	5.95501190927192	3.2672061547963	4.94092331824564	-4.19267392921629	13.4456523815425	5.79181283660803	7.97214186721607	4.8732789611831
172	7	4.27597803782334	5.35777497257242	4.54129295009422	2.76604243544125	1.13443993632891	6.68902269313307	5.57168848980225	4.39027869108793	2.80888513440049	5.08459789379796	1.784148169882	6.02617954683961	3.44021248000874	1.5987289053545	5.57683680315158	6.32813379754115	1.33923989067433	3.72618749532515	1.07762907529704	4.01799910182024	5.26408618822925	4.16225719836382	7.70161312364881	2.16826678448081	-5.4520911403942	3.64026834231861	0.846989946388956	4.49285409457631	1.89142367559817	-3.97711856882531	1.60879612550866	5.98042547182675	-3.00748409082826	13.7808789543127	4.74800990122189	5.04362529263588	2.64390345564007	-9.75900938652809	4.51200037028674	-6.49220132449891	-10.5022824673091	-0.871376614980897	2.02394761930095	-12.0846744283782	1.49539534778546	-3.32495882776699	4.36667768406558	-2.91777354121979
173	1	5.50084770523141	3.46310631361837	1	2.34984158218846	4.63091358337101	6.41635669449679	5.26193388163694	2.41388696701648	2.69790848857822	2.88164612502484	1.98865102470144	1.84342136906829	3.51788933021487	2.3549798541004	7	6.52824070916871	6.68835857835016	5.78023978532414	4.14017379422897	1	2.88409505153875	3.09707035809609	5.53781675642712	7.21629827809905	-5.04381727763317	2.18958497878504	4.39359892430336	1.17331733818341	-1.61928810339767	-1.35197593181151	2.11080366365183	9.28872181478353	-4.04908909225899	16.8544483212	-0.0618191585618158	-5.03895835985094	7.36767010571725	-5.46434888276257	8.18337370956819	3.09538270463575	-10.1384357883508	9.77282058662634	6.99729189881787	5.29960163338432	-3.21801937463583	4.48058672858286	9.00105411108502	0.279671384185238
174	4.89858047318643	1.98267289338532	4.79620968514341	1	4.10896970287669	2.3310651929468	5.97637399853355	7	1.23528971841983	6.39934530662532	3.10271181054298	5.75018701295411	6.66905436765626	3.27222000490036	2.80095070417422	5.31611089651097	4.79002219054966	6.96827808662769	6.98603773180349	1	2.39008106242045	5.73240387511217	6.8475392870711	1.74172373863622	13.9252029398723	2.23363875512384	-13.7063732974793	2.90094631943115	-9.43136887820796	5.01091802098762	-4.99934779031663	7.71790999733366	-2.3528599481387	-1.23083218524722	4.38139647765562	3.93473078812869	-0.546986959881133	8.38220471196774	-5.77795895646266	4.58283159834674	1.46136978925623	17.412591184748	4.53243423419803	5.87312015813055	0.168482588956147	-0.238178326388541	4.88751066697251	8.89861985519483	0.0529039166593801
175	6.05490833976834	2.94116505330927	1.84903591737076	1.15006915139332	5.17345588521927	1.63426547936105	5.93032699164237	6.37325116144615	1.03045128037946	2.37043028762089	7	6.67592175919096	6.05619762062505	5.09849591362504	4.44408985809128	2.68317193126236	1.40629440919527	1.27297453818668	1.44321462950627	4.44106731559832	1	7	6.1232594100587	3.83396760028842	15.7506197807413	7.68007139329232	-12.0741895128547	0.714097846439503	-10.9119985641036	1.92807379996919	-7.19031521751015	6.68675662244136	-2.64154909429104	-4.17085043349027	6.05857835291361	4.42040059091015	-1.15982363422151	12.6297304203688	-1.67282271187302	3.32404377631774	2.40176954141801	16.286184053648	2.16750917477834	1.93811738083398	-6.55074810617656	-3.88751928035725	3.57649260889128	5.6369311273405	-1.28202977182212
176	7	4.10177683340253	4.52068440692633	4.37723133977663	4.11428020299482	1	6.36790868657411	5.73399414843983	3.16163987701537	4.16182949169837	3.90623798645099	4.45847935819929	5.03018193643447	3.63983096218604	1	3.34688478411454	4.60793514377281	6.16169586733427	1.98606049238128	2.12909501170549	6.82914430209504	5.26499985032785	5.9819582900102	8.24134458761083	1.69498240827043	-5.50049648317515	2.10443893061109	0.685413403829875	4.07037981584114	1.27147513682489	-2.24384944030304	2.46689272441337	5.34843817266872	-2.71109160540343	14.2431132406422	3.82922241008322	5.87919953065586	3.4251794159151	-10.0129530089278	3.87974582057571	-6.82377154874019	-9.76168024536642	-0.104502261129528	1.94341591281487	-10.6598796075697	6.46674822732738	4.61849924189593	4.5982632777421	-0.246027819848306
177	4.27980959467502	1	1.34742376124147	3.07147520336626	3.73527249553037	6.20275223349244	5.64722741719286	4.29709661960423	1	2.0394520298269	2.18773684577554	3.73314754837513	1.0463191629844	4.84897698799247	3.44045509724928	7	1.18765093976223	7	6.95546299917621	6.64930839168042	3.45262223281734	6.591724647285	6.95219973247741	1.1599313453647	16.74419509427	4.87500735240713	-12.8921054655574	4.6599997090193	-12.8080477016423	0.117194282914604	-2.27442227638848	-0.227407558114146	1.24690799783938	0.105628787664052	2.45377823421512	2.95539778791217	0.1293797499887	7.84516244255645	-2.68877847127263	3.55512422667492	-0.375452433727554	16.6798063896207	5.87335400909672	2.58964932402815	-4.71407136128309	-6.57750383465743	-7.26829635202076	9.34458263036313	2.93952518084353
178	6.02318474126929	3.2703715040694	2.65276441764503	2.32991410077387	5.64904034357317	2.52882263666931	5.75958751042352	7	6.67123234457513	1.1135038205235	1.82229895554572	2.07133790960547	2.18123761929186	5.90969896938287	1	5.44762691135863	5.22010542990386	6.53593613415035	6.98618124027059	1.98389542960615	7	5.35965168535948	1	3.29915387689961	12.6840402142471	3.71613463831741	-14.9927001713537	1.70616464586826	-9.88111015306681	4.58364203400886	-5.19109224458163	6.79232538880416	-1.5590731209539	-3.4100333230341	4.62523629014773	4.06869329141601	2.98988955162945	11.6195715846397	-4.24059308401953	3.81227065942244	2.69988951819052	18.5393710645209	4.91550347934138	0.697159778441866	-0.98355504560124	3.49748352746574	-6.11176946175651	0.857916077826692	-2.45219251764503
179	6.88769446391899	2.03689768011052	4.67823258098859	5.70720011120459	1.67497213986228	1.74511380278797	5.96041428333729	4.63491151049363	6.90810302107786	2.54120348872266	6.38145068720444	2.94846740793983	7	4.66715393052637	2.6095317705879	3.51128001381716	3.85475668231419	6.9094577596941	6.3640207858093	5.87715456317434	3.67460718138505	3.67169557895398	4.35705144139105	5.08144576289764	0.675821337960544	-6.49809713140918	-2.49389269107645	4.63364815794258	2.30486936885519	-2.48039188161156	-4.93146306571383	-0.49646206379804	3.85717138607676	-5.5310723690685	13.387244820657	1.55874958960924	1.62980005495474	4.14423845811335	-10.4988049067934	5.42069530458837	-3.56059755262674	-8.82285787807118	3.92264585853051	3.42218456396236	-14.251389777859	2.37728104503307	6.52594046341558	4.92332579131532	-0.582397802136347
180	1	3.27086570839229	2.6634126769779	6.12189734525021	5.28965374090915	3.26962654173992	5.04616653929247	7	3.25358179491469	4.38490429153953	2.87007822573264	5.2464384551344	3.16696812423941	1	1.89452332924279	3.64104706543556	5.52412483580358	5.82950034397504	6.59262637562686	4.78778330311124	3.39893862063375	6.14710717968669	2.96580721304098	0.0481199268379532	2.10957730701483	8.27489285888222	-15.2031041302108	6.2559523115049	-7.67285003405772	5.4164986640132	3.7668468866955	2.90777357744422	12.6301736671871	3.05142796887801	15.9618950381453	7.24134057889082	8.04547104268608	0.928367179074564	-8.24215744200866	7.06534854150992	-0.557470564722131	6.90203355056734	3.10212571379927	4.87535119299618	-4.11123279805261	12.8280566088826	6.63865728676127	7.19629553370875	-2.85735626598195
181	6.26778114301063	5.3488445112956	4.4790422013666	6.47455224765758	3.57486151564513	4.05694952372928	5.53944139222982	6.49753322717162	1.29450576321845	6.05962212478983	5.68868728399914	1.16069173482631	5.37599525719019	6.91815828725779	2.89427187970431	5.03472301922244	3.17582276287915	4.12714785930625	3.6069041225056	2.10758888143737	1.62499514271324	2.96312818317262	1	4.46253008180084	-0.404188492526901	-8.46947608589174	-1.21799033624269	3.51703624417727	5.3512516859019	0.396580598798122	-4.27311157400495	0.792246004055235	3.47531781760853	-3.74804279289422	16.1025815401148	1.04106248675645	2.71492525853779	2.47066633419907	-8.99665820907983	3.53931009951958	-3.83737045187329	-9.44103181877809	0.178206549244237	4.56731942590282	-3.65712272086856	-3.31927450076286	10.2122259371812	5.88403955937554	1.68924386662225
182	1.19496997872988	4.636083139085	2.39486855995297	2.24042548426661	6.69073280894982	4.76377720382458	3.63714899773739	6.75265550766489	5.78689429469805	5.86401753430843	1.53709506503752	4.20168094078951	6.82013204743514	3.75718197553793	1.09745764190038	1.84789752903188	4.52628088417324	3.01191200100257	1.55817327384375	3.24651658372528	5.42485638790716	3.73781068933113	4.02374562528151	1.45655039313478	10.6249338644028	6.42297185941639	-13.5058832882817	5.46497843526985	-10.1765700381695	4.15161234322354	-1.9689270166394	4.8782677227867	-2.28474191264184	2.13377618816192	5.62508686596781	6.34792768565339	0.285015089368639	10.4577591736402	-7.16428024479704	6.88205561198606	4.34070694394893	15.438573487784	6.25970825131987	-0.231037147408175	-17.3690444894389	4.02722302679696	-2.02422622232303	1.81164146860141	0.470745153668227
183	2.00097347317342	3.7546429065773	1.88557514396629	2.93851158491391	7	5.38987124686765	1.32183097056028	4.23616183789699	1.46932872714983	5.40673823704512	1.97031005832374	1	7	3.5286056801122	1.46914338443119	2.79876285731172	2.73519473267403	2.47771953431464	4.99516223852297	7	1	3.48460395068337	4.49877609991159	2.71441123072017	11.6113226426338	6.35189855818324	-13.9742562142787	3.50375977901348	-10.4035538430732	4.78914288306537	-0.695265824206468	3.23776041501584	-3.74992464934218	1.61956900994508	5.86649398270368	6.14977807046362	-0.37958011941677	9.42502213946599	-4.50228107128154	6.33177135971225	3.9472977097316	17.1080332136037	7.64082495977771	4.08000891578814	-0.0707095072744595	-0.384708657788567	5.22353127241521	-0.0866680847873513	0.75155287797647
184	6.99998229310235	7	2.2856803795551	5.87999002701427	2.86185412884729	1.77144942288875	5.9750081050109	3.7848033728353	6.78437260280248	5.91272085480534	6.92726719675038	5.41387769541104	4.27041270104053	1.81185385634538	2.37990898290284	6.05086288046731	4.62831307592762	6.48341400611838	5.00509157428005	1	4.20105142694386	7	6.42491756225931	4.79926292130279	-2.62524502178071	-9.72719355286528	-0.0013038698345888	3.75245571031769	5.17052312272986	-1.34881506304532	-3.3256553306746	0.000356789793602652	4.06913532066015	-4.34737772949364	16.6425891624481	-0.0394509751466338	4.09726860416434	4.10640012713074	-7.87431233729255	3.91887723488243	-2.66749484849705	-9.65427360882654	2.00748420221145	3.11985938025645	-6.21812097649428	-0.740540771159708	-1.05223264904195	4.03920979429048	-0.302352555770188
185	5.26176370783225	6.06578525021003	3.81934486126721	1.95040111210462	6.40454662082128	1	5.39194039791992	1.79610981799436	6.80394019480405	2.16781697814683	3.83892359359835	2.08500500048381	1	6.67757904529326	3.52584881567926	2.44508237930031	3.2773550622913	1.02971576314503	7	1.75374591022276	5.24880864769949	1	2.38078119669383	10.2499234421064	-0.41770711987937	-6.2227175205838	0.0932880883783465	2.34682522615959	5.17837512346817	1.29190740749593	-1.88353582452477	1.38591705199326	6.69930776646514	-3.58888003434708	15.27546342807	3.59981916692565	2.2385215836878	2.73768326602184	-10.0497158573239	4.91894104043281	-4.64801741939867	-6.34592727185246	0.600704257615259	3.26195967083529	-5.63514119206268	0.922054113956283	-7.06633125208983	6.37091449583955	3.43832473484588
186	1.51899427659945	5.16477528763122	1.4680067480042	4.28103388364015	6.48744550924489	5.44814568283844	4.45463898633583	2.88257903038962	6.79718138140412	1	1.0906279635102	4.00018409270632	1	2.68532722342958	6.88439578979489	6.04744423701569	2.75054077757794	2.3330153167602	7	2.21055781946046	5.21721364797957	2.32271720346986	3.32824582702012	5.88368426371945	5.12831415681562	-3.43340247035205	-1.83582077457796	7.71021092059696	0.192879696658464	-1.62278198995833	0.0355381003842621	4.98937907166645	11.0442206126424	-6.40428313039029	13.9416744542173	-1.88281805812496	-2.65149360283004	3.4094044957035	-7.6165103119186	2.24766692579445	1.4077479940825	-12.3184484155804	8.1804042581127	5.13463456990676	-1.15290345976888	2.42313255733803	-0.397555119544231	2.70777679205254	-2.07128040342612
187	2.59433295464806	4.05959066598055	3.80221261323294	4.47040849395068	4.03933537505965	6.82229930872299	7	6.64773101205569	1.2247430707961	7	1.23594777672009	3.04744322505568	1.98115863189391	5.59673540941212	1.89098315621717	6.06423829434293	1	6.01612700661097	3.10846163440801	4.25361906642649	3.09027722500482	2.64565927225927	2.71286016713877	6.99419562939196	9.2198378048921	6.63578003780765	-14.0481049076137	6.40584979810317	-14.8088030459877	2.92339669342534	-5.01644845070657	4.09255329236041	-2.2363574005947	0.0657335628315974	6.45738259618252	4.24658667746891	1.82428371302532	8.48290157009771	-5.11085950009023	7.35119240308941	1.52867606533003	14.9021776736191	8.17271655401647	7.89341176082446	-14.5487843202271	2.04351397576949	8.51634423914281	8.64053959897428	0.882755724998052
188	6.39112795347462	4.60415350644369	4.99510557913887	4.96211044298247	2.86229388050652	3.62345967838014	4.99870080659386	5.2651096275708	1	3.81488294867872	6.55012553072879	2.00083893589512	6.38233583811618	3.57252256994381	1.67189411686253	5.82164346985716	6.78514419609741	2.0224173972831	5.56212182195217	1.58343534369907	4.01083846589848	6.66215301655274	2.33584087023857	8.05635383991641	3.51729412913501	-5.87640915205907	3.61967265149016	1.6690941808614	4.32529909985714	1.56654647436455	-3.24921176830823	2.36935232925414	4.85163615202915	-3.83211053407973	14.1702802819362	5.31996737537604	5.05865716060996	3.82514653785034	-9.57732117474374	5.02649342972658	-6.45153883918858	-9.59031722469402	0.157487316786509	2.06765545503913	5.31020507568372	1.33047172234986	8.14389668097451	-0.537394169473301	4.33450639502877
189	4.16106078499173	4.47681786254897	2.09108121905186	1	6.14988194507172	2.16125733461403	3.72628205828792	6.62948905777623	4.40018471131139	5.36695139046649	3.72596717233364	4.8956472074692	5.79907490407097	3.85207351458205	1.79641425207513	1.89614003326767	6.1663095826238	1.73854551398409	1	5.24857224229437	5.74550506953976	2.38116578238869	5.75440885473989	1.94862695003181	10.8072743485539	6.68215883028051	-11.3426825975146	4.27924806639485	-9.43931654649315	4.01423423287006	-0.979753442347143	4.96201505215434	-2.59867277369904	2.19636162817913	6.06327406666306	5.7846872358342	0.0889099316205303	10.7206694080698	-6.69131822268947	7.74880263366561	3.43508442276307	15.6005236486217	7.64166122229172	5.82408617916758	-9.36228118639119	5.56821554514879	6.17542815871692	2.11976525691981	1.69229819320226
190	6.15797436639857	3.2986543544784	2.49304740406334	4.05941056983796	2.86752607423949	1	4.76922406004331	5.97577612212199	6.0116715185712	1.41765183230768	3.46717470194555	3.51540624103638	2.64395955594867	1.97951649445801	3.78147264280783	1.90198937656658	2.24154283274034	1.88596630326885	5.85789400060251	4.71725584102192	4.35158611165179	3.57686998658043	1.75786277153963	5.40251118865488	10.2842709226142	-11.5799959617037	-2.77303652098939	7.67772876524388	-6.09768849598688	1.77658870786503	2.71310858470988	4.30097760784438	4.85661929546092	6.37559985278982	11.999434388878	0.583963418629738	0.498776318710354	-0.569293176239572	-6.23770100360524	2.13168125665596	-2.44575748080545	-9.21194036313801	3.06424260392393	-4.82196572853098	3.44654782306978	3.44571384958694	-8.250405791472	6.37609949118568	4.28462388074368
191	3.89703361541326	2.59918843521677	1.32910667618497	4.04118283220534	3.7191978925666	1	6.60322068829186	3.49669387798875	5.57414298029788	4.6151724987594	2.93093576857808	1.50955512571512	3.2900660484542	2.694978086636	3.38834605237537	7	1.43399488001639	6.87820493901611	7	2.67214210631534	1.71478144119508	3.91183647041332	4.75231898664072	4.26200910219168	9.46694961008984	-9.5566038946829	-1.43379621596329	6.36900515292919	1.77082611270983	-0.440176771232246	-2.12443551581042	9.40621119492451	8.24724607033509	-6.93029353609839	14.1594794256681	-0.320625490399322	-1.64599486813151	3.78717426551937	-8.48061766977988	8.80597350016609	2.9982646969863	-10.8715492250498	6.49419770955007	-1.27040313462249	-4.60257081991946	0.227172747577236	5.64806269704825	4.03600366672072	3.23139070248789
192	5.00930360396277	2.34771673622242	1.04988624503729	4.96415719135049	5.76632911937582	1.8113397417792	6.55628949946251	5.15438768166958	1.05816800866304	2.49233707382572	2.66449908320102	3.97434701540643	3.25212232957576	1.37600700193184	1.31251180426574	6.02935774953435	3.948956185757	3.70706832638311	4.94332603884028	4.98231890449772	5.42064274003539	6.46194238447691	4.09127080423754	1.2253872041626	6.08818207001468	-10.7080760686175	-1.23790630170469	8.76923703607345	3.91068800569649	0.218974548355223	-0.633910966582776	6.72389248314709	8.47116649251467	-3.98620853092473	11.64342748341	-1.99973913644778	-0.721637150720925	6.88097279238809	-7.33592261539805	7.14073974297769	4.18002943614191	-6.22672627138893	8.04312786150963	-0.862094053386062	-11.1094837000595	-2.1842713236171	2.91814545144035	8.08499750190778	-4.16916309019574
193	6.97013711483759	2.17758659376327	1.16052312086269	2.62855518543627	5.87266040150588	2.81405724174315	6.27733875262138	7	2.06327651139511	5.11637656352415	5.31254394318127	5.24061925347742	6.55501421858276	2.73368315080682	4.0557913567436	2.57725111425764	4.869192244487	1	1.54404220046804	4.11966336582919	7	2.64045084677208	4.19873812874948	0.618045244417494	3.02793856520622	5.75158355251806	-12.3024908002426	4.48824894420398	-7.0730417994211	3.15521480197993	1.32847152710336	7.41146691292887	14.7861012046536	4.30170295726651	14.0696979454507	6.75679308081858	8.94914118630405	2.40495588791028	-6.71630367207537	6.15389535197785	-1.30460190276887	6.1703238384971	1.04495980917683	6.87110451440187	4.19181155359311	0.357987311481409	-5.6948234822086	6.57144985995828	1.2500687739125
194	5.23390404602117	3.8354184801128	2.68165686391169	1.12277054944546	4.77802446128318	1.07618686562059	6.64645494781883	3.70963274978851	6.51206308364078	5.21213501023944	6.15237676316155	1.92225735138102	3.37651255537228	4.1506480595889	2.58189348005637	4.21686832546209	5.19007767243675	1.78307718379005	4.91473544350335	1.08355826509906	3.74920961166374	5.42212983324026	5.5529103443095	6.53780424462717	11.1103642342789	-11.3827689054926	-1.74283183378625	7.72962702047761	-4.50942609830214	1.78557856759485	3.25440183652368	3.82091417774128	4.22412070146171	7.48269094398922	11.8446947141089	0.907348022750827	-2.12077787302223	0.502950962529892	-6.07515103729242	2.25934865835928	-2.17485834284824	-9.3269187633479	2.72148101176236	-4.99781074203531	-14.8595633226136	6.74424745852938	4.10202612273474	7.45222902045356	-2.81540890994664
195	1.10227143555212	6.45771762519604	2.99468444719258	1	3.96517477492649	1.5275322899656	7	5.78108079981422	4.51644058165975	1.84962367297592	3.76305334369748	6.01013964808805	5.34809284010865	1.04939516188145	1.75942843368085	7	4.46818495427823	7	5.49252581732934	3.42859345438399	1.39126574245352	4.72516007372109	3.60188341872334	5.50364765493952	6.75967260895432	-5.33428711189841	1.16923446813235	5.2402698509618	1.64253159523963	-1.83580808784172	-1.45206593699662	3.3827861327335	8.33587965843934	-3.46141677795354	17.3823717302445	-0.498140840262124	-4.8950661984371	6.59580322063792	-6.60737370539151	8.60093739191843	3.8098410968951	-9.76704676248977	10.2092230200044	-0.556087335438416	4.86033885966533	2.41374433894073	6.40499545605445	8.57807559986826	-0.696786637855177
196	3.51313875242142	4.21774280754465	1.31892689155158	3.56270429793102	3.09804442140299	2.79262906264844	6.54154968775638	3.92893781076227	3.5212429710719	4.80457664865401	3.79526249073023	1.69532983994349	4.40278234118518	2.22556617496723	3.22579018161202	2.75175554387428	1.45609353627227	7	7	2.67474429644253	4.28020532076529	2.46604465203208	1.39574848183529	4.01650298568901	8.88538237505373	-10.1859491247692	-0.794662931848635	5.97724068593427	2.31090798672438	-0.27757906777156	-2.29205354955067	7.81863232450153	8.20523293303895	-6.43093786911639	12.4907332876548	-0.368603291378893	-0.754394883526864	3.57466164037397	-7.42377005965992	9.23015485133335	3.58058005623599	-11.5120952757011	6.61136423421763	-1.9128163177592	-4.33033794758504	1.00555334333414	6.31804461215651	5.44128025406213	2.63396097319603
[truncated: 74 more columns]
