# Supplementary material for: How Are Mate Preferences Linked with Actual Mate Selection? Tests of Mate Preference Integration Algorithms Using Computer Simulations and Actual Mating Couples
Source: PLoS One. 2016 Jun 8;11(6):e0156078. doi: 10.1371/journal.pone.0156078 (PMC4898694; doi:10.1371/journal.pone.0156078)
Supplement: S3 Data — Long-term couple and agent-based model data analyzed in Study 4. (ZIP) [file pone.0156078.s003.zip › S11/Euclidean Model Data/Euclidean Couple Population 11192015 0103.csv]

	trait1	trait2	trait3	trait4	trait5	trait6	trait7	trait8	trait9	trait10	trait11	trait12	trait13	trait14	trait15	trait16	trait17	trait18	trait19	trait20	trait21	trait22	trait23	preference1	preference2	preference3	preference4	preference5	preference6	preference7	preference8	preference9	preference10	preference11	preference12	preference13	preference14	preference15	preference16	preference17	preference18	preference19	preference20	preference21	preference22	preference23	preference24	preference25	preference26
1	2.7635068767066	2.69803794089527	3.50604951205433	6.93987894417371	1.50986099434976	1.87791522754581	6.79119690547681	5.31439554069056	4.49187443307085	2.2717138460019	4.33778514358904	1.15933240894725	5.90678216618881	2.53843243800837	4.20950098132584	3.78472037333124	5.43784332422756	1.27399561153124	3.40383607688854	3.58959859562403	2.30806870076439	1.92395874858349	6.92883339033776	3.08082358832064	-3.95907148196321	1.6446096360818	-3.83441621953362	9.74699337009298	3.30598458660646	-8.49474780912276	-6.68388853171577	2.12291445599469	-5.93872856637964	2.08780417061659	-3.60350786227423	3.35514319182121	6.22711542155469	-3.17300329834178	-2.83879690738107	5.16501587432112	22.9914014408795	7.2199195584585	-3.40692876723646	2.45539917248517	14.2665667694956	14.2645895827546	-4.89562770804863	5.75509677850564	3.15125561858796
2	1.7717747833731	2.87509176471641	2.34035918019769	1.66052254474591	7	4.17343716772915	5.21646950342178	2.34928540299989	3.33766358624849	1.38943686218432	3.81134919359933	7	5.80823151478684	5.04427254701868	2.49580565316209	3.55310781060046	7	1.4779521419787	4.34732844941828	1.88116976225121	3.10838972901568	2.08516153493566	5.61695972381773	6.53550740886323	-0.150336444012214	-1.62483082250933	-5.82415467810248	4.86136000646546	-3.37821148590089	2.83040466945611	-12.0785426334582	4.50506446217902	6.75358163568601	-10.8133383762638	-7.69234226229682	2.83795895663828	5.540795112782	-9.1181747356622	9.2117315452207	2.99351705850106	6.39149460547449	2.7716854807876	-1.08587083033684	3.76409462496252	23.7344369847507	-2.9225813871049	1.69806243604498	4.79952091233154	1.7560502686675
3	1.76037585213697	1.48080716005047	1.12019878259483	4.82668752993781	2.24751008515492	3.04181246904987	6.44873900043987	1.60617914249177	4.36677045450618	3.17206726193335	5.71292500538895	2.41235774234828	5.5472657877202	5.42156344656053	4.21483490484548	2.29934097427566	5.09381227349348	1.34736023468759	1.89112298146793	3.80434061061736	6.26084275193564	2.01089590648961	6.71786546719399	7.73571883826102	-8.7313084348577	2.26427478031723	-3.7907351502766	7.71363267454745	2.10513997824078	-8.55124121502048	-6.90822931633925	3.62720224931801	-4.74552732137979	7.3619324020149	-6.30370474067516	3.30415991005569	7.51918192532936	-2.87222196773864	-1.95385486989451	5.02733397260179	22.3633467848652	7.47037941754682	-1.47454851641551	5.41735450890371	-4.87340311879307	10.4409284936626	-3.29748270968283	6.73542950835891	1.11533782820244
4	2.45800686401939	3.02727660848007	5.03847822692966	7	2.83188223180303	2.94956031102311	6.85713783038901	4.99757505190848	6.02491770411359	1	5.29929765405135	2.40111635447901	6.26236551857795	1.23373253925524	5.98157196626034	3.14311133886277	6.29578621519404	1	5.10341040412838	4.34407260682566	1.66741397172642	1	5.99521776394646	3.99509758708476	-2.81553980762152	1.3224887042938	-1.83969454073934	8.38411335213462	1.34302218289485	-8.00305903253444	-7.01058306537857	3.02336241853487	-7.41919845063871	3.22792270299409	-4.40910903998521	2.65563013968172	5.12580533448074	-2.38788874306075	-3.90392182058429	5.01945268306304	21.6754727486407	8.43342168409914	-3.35643252168465	2.16305450690087	15.2704541844189	14.6472284215594	-5.17673609663619	4.84176204075922	2.27577329861911
5	1.70799372901474	6.81130670127081	5.14340506579638	1.43714504851899	2.05126737190453	5.48012982178261	7	5.01147176414786	6.89878021535934	1.9631296224749	6.32471862685693	2.55259349787129	6.17628343210215	2.64168315133653	5.62656273599151	3.55447075501161	5.77270852463328	1.81035763244328	2.4180694727556	3.02598010335405	4.15514397426373	4.52352888235667	5.70788861795873	2.09073630877339	-1.74084973899604	10.6663898117544	2.14873039029174	5.07177182966223	8.68582382217849	-10.7982976602351	-8.06674490808714	-0.624140637663773	-4.13984277802525	12.3669235782506	-1.9134001208276	2.34704909095814	4.28735781941542	3.69842636832707	-1.31932260915643	3.03384811060641	13.1276264512321	5.2817331429143	-4.0993983440702	4.79746923419896	12.0744153099514	6.75434338274628	3.35131332600452	6.19891684377707	1.23446641352912
6	3.79162951011978	7	3.72949444276959	4.07824652833546	1.72857220960836	3.61886498201446	5.66580845776607	1	2.58489269034324	2.34698468184265	2.84572071879227	2.60646349695231	3.23302396515887	3.7246630818285	1	2.56807441415645	7	3.94463833068225	1.88678246059498	1.87196831853277	2.22987549328926	2.22919688264039	6.61584708976689	2.64791454110934	3.2284598510582	9.07764789359276	3.05076592336753	1.77670266016441	3.96070871490532	-10.520057249396	-10.4278017838385	1.33578257611799	-4.81976029592193	10.6508788312094	-4.84687263927742	2.51638083303986	2.76009290663626	-5.27087509089133	-1.69378108161729	2.41962954287518	8.33818221564962	7.26554581051165	1.45287166033606	3.76322161729457	-2.50220514285268	4.0696875042627	-5.04319537039293	6.09434211120145	-0.98835893122004
7	2.37441498114393	5.20721987466717	1.61223464790429	6.53375890580393	4.08266187603221	6.98915237318685	6.7887936255311	3.17189611479968	2.06695516349642	2.50480287333448	6.81580001177979	1.21187357554069	6.02697462494304	2.44733589486107	7	1.56744482326157	4.6790282469874	1.81614875932002	1.21914503832878	3.47987718391882	2.23106552345555	1.93195049925667	7	-0.541067223604537	0.262275107993765	8.01461684704296	-4.19092021466669	3.24438438703506	5.81913967045959	-10.9175702120589	-10.6650064490695	3.82748422341523	-7.94283484442946	8.38617057191345	-7.08844985722508	2.71509096150189	2.00293202345264	-1.66383473493788	-1.90150241997505	3.28226758801643	12.7097553161152	11.1144046424575	-1.17456575698549	7.28455708451036	10.5329169409028	3.5646566635958	-5.70359933562419	4.53897953027046	-1.94010027325353
8	1	6.33957769089395	1.32074083549623	2.71088513488352	4.62124253433993	7	5.46555195493518	1	1	4.14324252482421	3.5439144619486	1.93291188410195	4.99686979269571	4.13510777332472	1	1	3.93951184413995	2.30484815906201	2.37141059726885	5.6646276615166	5.19402408804316	1.16053718521543	6.06335129610297	1.54417941574688	0.25339984767238	9.02776780392247	-1.74428918647232	-0.700805800337786	3.27696756676134	-11.7596313680787	-5.67727438234437	5.161788280955	-5.59839710291574	9.02688407415136	-5.76385123504271	-0.0670792660840054	2.511727562959	-7.04591675950663	-0.31171258844292	3.90313561129335	7.48076098076201	3.98692080389097	2.5889554923105	6.80437245961254	-2.41475058703988	4.78969039886934	-4.29407047094903	2.04734082412191	1.49490922864275
9	1.45832222519353	6.03392120837964	5.59098652385645	1.33449913088223	2.9411346900145	4.26349599144167	7	2.30670989934722	6.68947919943424	1.04819720909301	6.1445808509849	1.44360534998826	6.44080803340311	3.05173702352164	2.26379138798268	3.21590235795212	5.41541850216437	3.9602362598404	2.64651155447671	3.77048233913083	3.76956837990398	1.84720620526148	4.75841641122928	2.39264078508351	-1.25855898585791	9.91819711538029	1.95261366724184	4.80312508355118	8.9291567050107	-10.3315953478841	-7.82996893379258	-0.115582810421654	-4.69615018890793	13.3313490839628	-1.90640926965946	3.19019704262543	4.1802008592038	4.08133164102053	-1.77692758036347	3.02177128342131	14.3909787669135	4.12553645937717	-4.06997634003381	4.22355932525936	-6.62430132764429	6.98680708807743	-3.73667020046238	7.48650372339296	-2.78496026306934
10	1	7	1	6.2277777143894	1.57205817634249	6.57533658892901	6.23773512684285	1	1.03741524008058	4.25878587878911	1.36483747218023	1	6.48080875824603	5.4225117625502	6.04584793857136	2.77928150748842	6.45700769852914	4.99304321009968	2.53907809789334	4.98209236043732	2.82338732998431	1.83198168047145	2.78677714608245	5.74022611776288	2.47600038804412	6.91210286296373	-4.61316060346577	0.326724424895623	4.80462291533925	-10.0282964954795	-7.91778002771603	2.63155434439631	-2.8031521307503	13.6405880672512	-4.31659427949634	2.32350758136119	3.49154273106801	-5.50134128334146	4.43849004506456	1.73685275006294	10.9180458726469	6.4761889621709	-0.365487856397024	4.86655340680947	18.8799638468791	-5.05161911010352	8.49555695364089	5.09825410973749	-6.54334690829644
11	4.22817076359708	1.72885977176513	1.71808614232717	2.21146734803807	3.9239602567939	4.252204320339	6.16400072806731	2.09247546570899	4.5963733451965	5.03560035598381	4.474380765317	2.19781098717115	4.43571771908009	3.11867801243327	7	4.97514457582068	4.14751625424265	1.65129362543838	2.94809622078682	1.93109575164996	3.91728117166903	5.21106061463396	5.54390910342437	9.27968327882887	-1.40403177116238	-3.08412499037673	-7.11732942318706	3.74960819437814	-4.89879074885968	1.00260630968468	-13.3760058734824	3.90915889702499	7.61103951314484	-12.1675932399679	-6.04350779476742	4.24085725650434	4.69054242660642	-5.22710795386015	8.63016459289258	2.43946548803526	8.31189872955272	3.98553578944345	-3.00471978080856	3.38820756137338	-3.08927815716191	4.74753212359185	2.53714505912479	6.26002099616401	-1.11369206700618
12	2.10477851131494	4.88441964230625	2.4864328976772	3.9417767241687	2.824724343265	2.98821695771298	4.20808503227573	1.54728896657285	1.76745140801411	2.41552998638267	5.81437069711231	2.78127923143106	3.5865321107523	3.95050345191944	1.03950748841767	3.63545193604136	4.0646644667443	1.21403586190514	1.90889026634401	4.14608594828646	4.40870766044038	1.40683509655327	6.46545919437232	0.353644049891552	0.206158874743245	7.25675418791589	0.651382329859193	0.433198605406371	5.31094290057637	-11.2472283973999	-7.23534052308338	3.65619087993482	-4.28174228202734	10.1604897064554	-7.93094180228584	-0.0917926456008394	2.98958566602759	-6.66013252115969	-0.733093362851122	4.54749060456979	9.61064231906	3.03007727606194	3.26611451086308	-0.255674651822011	-6.12121382662909	-10.3785431001052	4.66437954363053	5.14127635673919	-1.53452117453526
13	2.53586272765073	2.502668083682	4.79364878050863	6.12444445582796	1.04902718654257	1.99998513652661	5.47980575046177	4.30228212926982	4.5910651877113	1.22168256828616	3.69368464242994	1	6.52304335342706	2.44379996133389	4.31266811119536	3.38865690172988	4.82045391161404	2.03087433486431	2.46895044252306	3.30361361219259	1.40777433863962	3.41453065733426	6.03786600636788	3.73659318811226	-3.87056630797698	0.573990715983529	-2.89418037527133	10.3123327136471	2.45333140626524	-10.0060387489433	-8.02421585870112	2.81752803082637	-6.86774868744818	1.90446868205577	-3.91824343828059	3.14309347988845	5.47638322558953	-3.36125051219087	-2.92851930940337	6.1715192829463	22.9134235452236	7.22118300643998	-4.20319570796519	1.25496767274467	15.3341491834259	14.5708817172441	-5.23156026531368	5.16254719462678	2.83230753385969
14	3.49965313900018	1.54933087006062	3.67078974357772	1	4.84957521951631	3.64674550945953	4.49045156564425	1	5.33161738762006	3.83033155400609	6.55025520852521	1.56749605201181	6.80641306658559	5.57133971196019	1.45493675733213	3.1242882197415	1.04889095995651	1	2.99979764692699	4.68451199035271	3.67493618943543	1.63918823319233	5.4561263715656	6.19101508338931	-0.545606256731872	-3.25473508659068	-5.72118275973227	4.0913206931646	-5.92718965372152	2.39560056116511	-12.3536643901109	2.44800350864492	7.45024570948044	-10.2810325488779	-5.18048391659906	4.34910014114552	4.1030103207045	-6.14763768967344	8.51411882472856	2.80874458766274	8.48855246856721	3.90590036498153	-4.35642925025832	4.88184191120156	1.7459823756722	7.47524292265779	-3.20612511532832	3.77196183771631	3.79750813663703
15	2.47669270020722	6.4409928743268	1	4.3885797822439	4.13781093707856	1.11643039193881	4.15523609345798	2.51047520391812	3.67972011399539	3.12093330723201	2.99079903781227	1.85804978808683	5.68396404234396	5.62512953429698	1	3.19853053048147	5.12262820975445	1.05037721163041	3.57294041208989	2.27017934932614	3.50301416378231	2.30201332782306	4.47800249738873	0.470833471956929	0.42645710794399	8.67291132211292	-0.685397182805671	-0.855397455115468	3.30432523028441	-10.3457441728946	-5.85810048146279	4.08483660852872	-5.22979447381686	8.68279405915322	-6.18952064857923	0.451090593391443	3.1600670900779	-7.37373681704775	1.1747609294954	4.285868753373	6.77117607471736	5.02095940492115	2.08088524700875	0.38446290313407	23.7992835018307	4.87414997334323	3.89886312098999	5.97557465392524	-4.27942936458993
16	1	6.22938841795308	1.34004291562239	6.08974050409309	2.20476293920527	7	5.44433917550162	2.62611542592394	2.13782952890394	1	1.59693555602024	2.16941264635281	3.15286635189566	4.90635852734851	1.39736844425438	3.88132590619866	1.67556247076824	2.79937694719794	5.73896031179967	4.60695261575499	2.04330498005164	1.56088242600102	4.25933013057003	0.798341892302461	-1.99811601615063	10.5533164936468	1.53583787137811	2.28278650159065	4.43542804547376	-7.58075877923247	-13.2117200034477	-1.44596416555841	-5.68104115238022	11.2644956410383	-4.80628913275661	4.04223424958966	-0.952781088287498	-2.57510208519298	0.220294922897562	7.07333110345317	7.31362705922834	4.43283898591327	-3.94958315144409	7.55557207806788	15.4569994042984	-2.26476876793383	4.64223518463832	7.77962100801725	1.60755090025445
17	1.68394403484506	3.00107528008948	1.71022457918781	1.05044706982746	6.86225673307932	3.52075518892474	4.22845778964305	1.62464134456451	3.4915162723763	7	6.96461693447715	7	6.63261024510467	4.84121153793588	2.36396441193929	1.99818222196739	5.62924009710414	2.07532980812953	2.92535469474977	2.99230079147805	2.59072194176719	1.49514186468947	5.44349843659495	6.41846351039603	-0.55039037232954	-2.04062144578881	-5.91545637354847	4.68572211091536	-3.83872821552926	3.05101520714679	-12.4400779532488	5.60480385137088	5.66294040883335	-11.163622459881	-7.10418512616692	2.46076400330169	4.69103729636339	-8.19954211367721	9.68775061587257	1.98226473996605	6.02322984641638	1.49171628034317	-1.64742147462351	3.85996963453519	7.51836441951632	-2.22513883026384	-5.35858122137465	4.37198269853476	2.10615013430089
18	1.46006186165881	6.06794881983798	1.46031824034861	4.63372182308878	1.58819232133589	2.75590639582511	6.76957681330344	2.18977574786529	4.29924646029214	4.44060475535258	5.77642264592954	1.84374945614806	4.141307857689	3.88950610578338	1.89689038441864	1	4.51203520416937	1.96070820702079	1.99569605250409	1.51550825462624	6.55289187039841	1.79759011202831	7	0.725996301808142	1.16851857796299	7.06355426100694	2.36238074578498	-1.78425899498432	8.63168376327402	-9.86985195146772	-7.69768533992878	-1.88401572678109	-2.42356519026986	11.514488483843	-7.03689027907345	3.01847966649213	6.96130891581296	-6.07072272892202	0.0688529781718585	3.07921503044015	8.36279105551124	9.59714646727136	-0.829175084063812	2.88649154101212	21.0733754621552	7.0661050354376	5.04631780411381	8.76429079213745	-6.43355216174696
19	2.5778869272353	5.81183610380349	1.23895652069375	5.5369421658084	4.77062823459461	4.89630092022629	5.40178527197654	1	1.32464494706624	1.63964502209881	2.9549338941777	2.05407668486851	5.83564949207486	3.15472117064902	1.02418275960586	1.35109168072709	1.87209470793663	1.5432699188823	4.65028837742375	2.08391334129348	3.56776844501422	4.16767628397611	4.3199723853066	-1.8426533349471	-0.176986767382762	8.87646696316883	1.6662347076493	-2.01877884260161	4.49831258856548	-12.4204468897172	-9.89573787426476	2.52738763276801	-3.91078683455541	9.21905998373514	-2.65290148356168	-0.167878076585053	2.27499926815436	-8.66509902154286	-0.912120616137353	4.18396273637125	7.56285780787137	8.7198019935045	1.12889234667654	2.80455837467507	-0.253988905854602	-2.3322781489209	-7.33484183289119	6.35275319596282	-2.64691686276066
20	2.16786589340862	5.75855309178949	1.28895576465797	3.62910244602751	3.12269618361702	6.35655947923092	5.87864718507643	2.40640703062472	1.97236001860506	3.33811081753765	4.85196416899478	1.09330105765319	2.62474980779771	3.61576062866996	1.77519384202753	2.01644866859894	3.98761095728207	1	4.15792473000648	3.21001439389089	2.30912537660292	2.74658397782674	3.15716529041996	0.922509471426575	-1.3237560186992	9.59837767366221	0.930093426920071	2.35510464882529	4.08383557431071	-7.14487233120986	-14.2373751904405	-0.359617117858305	-5.73329598798777	9.01603534699792	-4.78230516920044	2.55452388229682	1.57977738391253	-2.0254236558566	2.97023408392456	5.74599610782109	9.52958441038269	2.87902596208476	-5.3130594781598	5.90729903277721	18.9983149030839	-5.6437402351146	5.14953091484651	6.39267530234078	-0.169564652643391
21	2.30401387574873	2.49170347950083	3.40469682505996	6.79723441488457	5.24119188091926	2.27526332959523	5.41344073658747	1.79973668210633	2.56980192291928	2.92789733054898	6.79013256411161	2.52960459771126	3.39986817577185	1.41845782659472	5.72911935083579	2.78454095483046	6.20348439249867	2.68102366744067	1	4.13152550662639	3.49538943925683	1.59434435094484	7	0.446894267859096	0.724274584434747	8.74302376158753	-1.07538455048	2.89999304140666	8.273217276645	-12.128635483377	-11.4321724215335	3.18069040284815	-6.44169885796518	9.09798212046713	-5.16082384178736	2.43554078978967	3.89621951541567	-1.47686366932094	-0.668645801452596	0.823816648207686	11.2899211066067	9.19850847593918	0.473801186420616	1.76553149160502	0.320344276075142	3.49382936997636	3.06617445334546	7.18729986225268	-3.53583083935867
22	3.5993569745144	5.29086152745156	1.20585439552965	2.48636579287221	2.25509916033722	1.94326859178929	6.367555941691	1.06114349569318	3.02025823721954	2.91262921005598	6.93967490473846	2.56795209583268	2.85926816813862	3.13778784306199	1.60977833497066	4.20270225634574	4.92439352082097	3.33996357346848	1.26154790322604	1.41338443996232	6.01106076652353	1.98055470083617	1.91514782938994	1.21884541332266	2.29976475336853	9.13410860327993	-0.257341173589083	0.64302474779445	3.11952212987606	-12.9054632724148	-10.6568452626698	3.6173614391235	-6.77057616249571	8.77115930127531	-2.70511891168626	0.228831691193183	4.66501184984852	-5.22833513844509	-2.47184277473074	2.89620005633994	8.35820642869992	7.3928043167227	-0.141073302141606	6.01026473815145	5.74434369405289	-2.02332411262601	-6.27625933141414	7.52068245674851	3.71319973942224
23	2.13759486097504	2.11587945178765	2.53798141837239	1.14033290706181	7	1.40115842024822	4.23176560297037	1.33054109944872	3.27465375139723	7	3.96962694506417	1	6.68005914423771	5.08343049002446	1.89456441380524	2.56524518761651	6.19942994813875	3.30869307757217	4.66439387940977	2.86560807770299	2.95660483492236	2.05164766933917	5.87980643428042	6.29843169287493	0.109624841679092	-2.02171509580515	-6.55393943699465	4.32529032902379	-3.34819550333086	2.14868818115179	-12.1419490422905	5.71677575794282	5.99306773139453	-9.97370662466819	-6.86857080023065	3.20905857943322	5.83149402789222	-8.895274642878	9.92754569545513	2.4961076705123	6.63887327933657	1.73383259577691	-1.63653919771238	3.58023722554687	24.2408725199176	-2.11886269969238	-4.74957795730394	5.00661161179157	1.69109059720488
24	1	1.86269987493609	2.89116842812629	1.49289055499942	4.6587808294872	1	2.39312324761841	2.38521550906317	5.15514088913223	1	2.70187741288935	6.37049822371268	5.95365146001218	1.14707229757361	3.37225178136838	3.2550493340182	2.32750654400852	2.00982370746058	3.08838634979253	5.4203934840468	2.95843682485902	2.45588461346426	3.49273691826751	6.83324248963345	-1.20604033696534	-4.25931108573338	-5.83525712975141	5.27585128577894	-6.52652697543901	3.26200178773839	-13.1933799951263	3.63549482728691	6.08463730319995	-10.6642658472218	-5.29473705036276	3.61501501256513	4.42855605066052	-6.61152167670341	10.6667118482055	0.650385133823992	8.3456991373307	4.24478911547694	-3.50001877886886	3.83868191567038	-0.278986160631139	5.19902659120672	-5.00687464186538	2.81657773116903	-0.435375030680772
25	3.41686323137388	5.99763620723442	1.50368149499087	5.56729810124915	5.89626508519582	3.81840303275864	5.85753313023409	1.3853425465369	4.80457639334839	4.00699287007669	3.86831937419419	4.72213952700476	4.58080068040735	4.63676481042351	6.29992071288505	4.34119894482629	5.62004632487975	3.50562679281789	1.01693186373297	1.28279842240069	5.070451891657	5.63179697373281	5.90867169614809	6.86451934850456	-4.49099243150156	2.82188829148473	2.00191103656046	1.2929641427271	4.31828378057059	-6.46679344696917	-8.55901471898673	3.34479022256003	-8.28624806472698	7.22034013683842	-3.28370295367658	3.98957651041032	6.47877715881357	4.53498064442597	1.89053627036736	3.80119333693347	15.2839337299424	5.66756800616399	-2.23452723489262	5.50346076733753	-7.78516404979345	-10.9785117362601	-2.21781758544385	8.14848028247681	0.796001818368669
26	2.33363664682977	6.63140708084864	1.63981694192028	3.07506182144762	3.41413190787063	1.40240455297738	6.91598062092814	4.51459461987373	6.22662088325525	2.45991134785833	1.9465711564875	1.34394989145947	3.19572314420799	5.24407560263399	1	3.99541525077131	4.58260805137229	1.09823640591544	1	6.42014452159865	5.19654447387083	1.54951409684397	6.60913061946501	1.01131987966887	-0.475051472094666	9.86495168307611	-0.368990446295617	1.48774591790193	3.09090235280101	-10.1750626125755	-6.64487786271815	3.42223379863333	-4.49485446785274	9.72256104083886	-6.21577466453973	-1.07125786883169	3.86784688190103	-6.46819150457459	0.541648620704182	4.12171524599587	5.7794328436588	5.54063139451152	2.51691659157257	0.636409152190433	-6.01007314409137	2.09822335944241	-11.6218095321808	5.27579591495304	2.93949311135402
27	1.19043860475152	7	1	6.47137161276339	2.64051942430599	6.74272437729576	6.54689445382777	2.2662476087334	1	3.13601406720466	2.2515709558821	1.33042052987922	5.23099078476805	1.94646950282057	6.08500144768108	2.11702691726339	7	3.45009732737719	2.21677457657108	5.10843651987547	1.12481228285689	4.18651067486622	3.27914039470162	6.50413458133853	2.69646164972165	6.46565938960949	-5.18855012107492	-0.290699816919892	5.97432547332322	-8.89934324803651	-8.30467620603999	3.09891603042509	-2.10957149092317	13.890754010577	-4.37994713769019	2.06947432527075	4.56935933226468	-4.89171204539327	4.13950551402044	2.02706654416687	11.4297268465046	5.34500291143728	-0.270934391843347	5.4974889524022	18.7740178053724	-4.72380439969359	7.89292156059654	8.24527673393681	-1.4740472083272
28	3.92793204655191	3.59902046079447	1.63235556460657	6.00949045029169	3.86319619308831	4.72132286343224	6.79688375028253	3.1096466294459	1	3.4204114566334	6.68731727269009	3.77851745531043	5.93797220244375	4.4943274907026	6.77643720239535	1.41295186629502	5.69783686760202	3.38852587964184	3.67680804823613	2.10048240367881	4.57831740235026	4.23346022730297	6.18515306611136	6.29203087625796	-5.0280832999317	4.31385646948829	2.62677299877026	3.22206979088028	4.50652368196377	-6.65475543714359	-6.85023308027229	6.16890183386818	-8.98837644760804	8.93974768245524	-3.07782961044031	3.6977139077048	6.25705062762673	4.37349162614409	1.71999311107056	3.58458355426231	14.725654174063	3.66235273527921	-0.937691536466972	5.29736954337359	16.0639826909214	-0.0359515412864272	-7.10974502697367	3.78340003797932	0.955255616796414
29	1	6.66831721670876	1.42830534292624	4.94571523072278	1.28527622217128	6.00456618069439	5.47388483651036	2.31147502137847	3.10295129455097	1.76894344934289	1	1.59162933906911	3.27384504529066	4.31229573753658	1.61284911935566	4.26867215971887	2.29875983307666	3.34006715686521	5.31779168955076	3.5169719852828	1	1	3.40146681354788	-1.05819843357326	-1.6120231887019	10.1568292471656	2.00056548189947	1.64796927275213	4.00242708344273	-6.38572920252118	-13.0943953520765	-1.2551972495517	-5.55342331988247	11.4567299437243	-5.39864588037555	2.66407116643648	-0.162573919555365	-2.39778028763231	-0.0499169451610423	6.9891424007871	7.23569673192167	4.07780073340688	-3.40444505538691	7.91487860343875	15.2097664758694	-1.32775067704709	3.79635051097113	7.63844617561321	1.13370806863631
30	2.4996441233726	6.34360799810448	2.06278105156153	5.1207092115218	1.31338279232854	7	3.19114510676864	1.31886850680499	3.36675111418092	3.44542648874904	5.77276627184986	1.23974065722694	5.56669021612639	4.88473621381063	4.83123924401926	5.00339639628324	4.66192942057924	4.43373879610512	5.88374368841001	2.79507287486941	5.6954935488851	4.05618368939126	6.19196107179572	4.61243282467496	0.929602423400615	8.084159299589	-4.63795699488509	-0.566704308860623	4.3698723562238	-8.67484796099052	-8.74926844995655	3.44530759113448	-3.01899914820752	14.1534930860348	-5.92231792660716	1.71424808571842	1.29326076026091	-5.51890372949731	0.777548574464695	4.32790184138252	8.73012836460373	4.65285225399874	-0.950664121900609	6.91835040826303	24.7239714855395	-5.8788127306002	-3.8485001104015	8.40875321424928	2.59577351062852
31	1	2.06480210991396	4.52787128292185	5.61001891280196	3.5290037473253	2.39856592348405	4.90952691760939	1	4.96081473208233	1.83857302894106	7	2.35512350808864	4.48095906566487	3.32016997751684	6.95977381142963	3.01274536630896	6.60791057985748	2.4364670881212	1.38809581668203	2.80162092445678	1.85432191506692	2.30733687005487	6.46844693856299	0.323890617989189	1.69709231004221	7.301965341698	-1.94137242827538	3.14229128039386	4.62681028209083	-11.2103516213733	-8.72140763174128	2.73809961809909	-8.90064317477587	10.6192672264717	-4.61373772773896	2.22311918448427	5.99447131023399	-1.59270974740372	-0.715224560029091	2.81629892194409	11.6628746265947	7.72979974255765	-0.85942495208202	2.76950485449827	-0.863346012550056	1.91578910954697	4.10491258497595	5.46606545679361	-3.77913462545135
32	4.38090082459514	2.61801881474136	3.08101273320037	6.29676887755594	3.47462749007718	4.86180086463127	6.75907682243616	2.80605850834407	2.02860512932377	2.05104286159877	5.53051837945567	2.91062630904096	6.00502245671451	2.3026254873323	5.35844943668704	1.78602199932378	4.56479407510392	1.67978026762657	1.49951932964091	4.55003038481861	5.52791304060537	6.67837618919675	6.62272264398669	0.547974576915656	2.46516215327931	6.88676192395303	-2.67957774556369	1.53153602168917	4.9945420819575	-7.4746084419245	-9.35268696904216	3.3895746589097	-4.77843374166472	10.7308059595519	-2.9571897489933	3.76697182184531	4.61908711147276	-1.22172900244263	0.0945573716751997	3.17132616213925	11.0936886488657	6.9682077490908	-0.716077884565162	3.74470956409096	-6.01078130074215	-2.73897335029539	-1.59490047075841	5.87313582126464	-1.9607732258361
33	2.36357567909201	5.62990142083873	1.04969629786892	6.41825409066445	1	5.13056714827574	5.9210011996458	1.53791807090812	2.51633769256776	1.81660326899801	6.68469079591331	1.34482533218298	4.83858727014315	1.56141216148304	6.93822310323589	1	5.81176166633769	2.75036673815819	1.14735352672577	6.55464520251207	1	1.32126086781521	7	0.266006030501907	0.0941059567867428	9.86678116957929	-2.57289224067742	3.2966445692608	6.95754857186528	-12.2491123833386	-11.717970302742	3.35489168380382	-7.26737320717135	9.15711870602801	-7.03171401057803	2.24152314186491	2.99688498423777	-0.143418104932173	-1.64220443351319	1.99420248862217	12.3855314502173	10.1890973733768	0.257941606176252	6.67738613003085	-5.32522399647866	7.67536484110594	-5.33468712927534	4.38967353594267	-3.34279190706151
34	3.72749197795368	7	3.44614175068024	2.78717341387335	1.99704020179024	2.99591632747395	1.88519949726622	1.17992306925273	4.54159573621414	3.50139242768277	3.82265939096019	1.59873226636114	6.53347329599988	2.79488015604801	1	1.93266515506682	6.7704363160558	3.16054663311625	1	1.21254807461235	3.49427603495827	2.24282531455018	4.0583441881843	1.9468192907733	2.32810712372317	7.69955708327911	1.89436149791082	2.42532774582893	3.72349243164926	-10.904167877087	-10.9011191055384	1.19228626719098	-5.3927652575251	9.1951016104593	-4.86413482002622	1.44665922650298	2.56731201500663	-4.86980327567575	-2.97697050617532	2.04944609440416	9.18352992706781	7.09225220010449	0.817191911492972	2.42874847054767	-8.04496143896972	4.21329210640811	-6.50561694420981	3.76799686863471	0.759367607246606
35	1	7	4.52104947670025	1.37848678485057	1.94063550561658	4.17895122948486	7	4.86844113458196	2.03215024717969	1.54315166773272	6.96938131414578	3.31652216355634	7	2.35395894192147	5.8660603866318	4.24482825513702	4.74799950490633	4.50522507463709	2.14147108713023	2.44797919668633	5.52117505794351	3.96375156214401	7	1.33336327832692	-2.35601577257252	10.1950921622252	1.74556644670391	5.1061640526332	9.86073820930944	-11.3776635195224	-6.89955039511243	-0.406968110910359	-3.80550848894757	12.5408052649329	-1.80984530374412	3.38002300677224	4.15866239067425	4.00694278295533	-0.530743022284738	3.73724231027267	14.3636570450053	5.29777741437828	-5.35657569715083	3.68728494258	11.2107537603717	10.5026991121511	-3.45461404380206	7.49139722502901	-1.34544283564554
36	2.68992230712953	3.09078369512302	3.15000980839983	1.44980335667737	4.26925192061295	5.41802492702878	6.37851469147879	3.29623373978831	4.85407726168056	5.83246310289341	3.65885969344769	3.93982049044135	6.11277291712847	1.23916055883401	4.83063564058519	2.73287491954235	1.19180362307507	4.54856568525178	3.65515190158295	5.11721138111436	3.20557321314166	6.48984412013686	1.52506258844416	6.77114925887475	-1.7643504494495	-3.36922933878575	-6.68629036871098	4.68851316772678	-5.94353347620451	3.69666700761514	-13.1012037499714	2.23712047603505	5.19072049024324	-11.1832302951349	-4.74945759813487	4.16471491410749	4.66067911730343	-8.74016901958027	10.292290227442	2.9577015581889	7.39567325181504	4.35403037719087	-2.86807834059268	2.11577107715223	-0.16947820167097	-2.52044717181801	-5.62003754110533	2.42988355513898	0.950017212017968
37	3.66522588426745	5.10424918954832	1	2.29625389862324	1.80656309279531	2.55817539408806	4.73270288142015	1.89784583273148	1.59578761996225	1.64141498649958	1.71198082131185	1.66593764283627	5.45939115757955	3.14465289917267	4.77490210915881	3.97995758105691	4.09494962410165	4.3296385482274	3.27219130688057	1.46990802853521	6.26938980133832	2.38478100921707	1.86471453771201	0.869375812071853	2.77623107056576	8.40016020013622	-1.27503132374586	1.31867163711035	3.35414271590803	-13.235818608318	-10.8563996436603	2.02822522282704	-7.13261555705131	9.45853029260244	-2.52213786244538	0.663152354144864	5.02975622573306	-6.2742351484985	-2.66441461607173	2.46735602964945	8.21724473032001	6.86507373378525	-0.0308097222481492	0.531750627720589	5.1465193196294	3.9660297234868	-6.6126307909879	6.66556594816188	0.77545668096207
38	5.51935368108179	2.79199366490892	2.98027637025181	5.49206081653227	2.3772819798302	4.55163365688206	6.14643209554123	1	1	3.09220674764224	4.28187010251459	1.50901692940282	4.24466992117593	1.75650400459977	2.05686708953779	3.31557712294307	6.14644618273187	3.91299920262415	2.72761689197513	3.91401135096608	3.51800873754104	2.02795044170999	6.3942861993606	0.317443999162155	1.43026630147168	8.03842744719924	-2.84358599139381	1.87238733274169	6.65214793029514	-8.42021672425148	-8.42206623140963	2.22396945522966	-5.0116597907588	11.3201552341193	-3.49652765674697	2.29771716605272	3.42344944201374	-2.66916435324691	0.506122286760097	4.61920447914134	10.3090211473119	4.48184327193539	-1.2970566493278	3.77392984738066	5.84096744247844	-3.2995512101977	-4.82225436570117	7.54806966265874	-0.880688924335085
39	4.02857890291464	3.11747082711197	3.38137939927445	6.25652581781764	3.97195476032012	4.33149817094735	6.69116091780249	1.61771856765513	3.07849401081023	2.04673775019595	6.94513364684278	1.4159825996287	6.51033175565641	2.60193845624368	1.37998942710111	6.38867715538255	6.50599914588678	1	3.18552871299882	1.67944949206093	4.24423762142488	3.63615681326818	6.8620643988627	0.0431205518277609	2.04080514843581	8.03459538796935	-3.00911906853807	0.456519178420598	6.86283234589901	-9.36687553683673	-7.8521598873928	1.62086966272027	-6.55583266950966	10.5223970044986	-2.31485369382827	1.721744008619	1.85968037829904	-1.68576407846759	0.438066487140846	5.62464617974817	10.5430565285758	5.12903212678889	0.521933685983251	5.91003623760321	-3.94820374523937	-8.10402333324977	-6.50024123611741	9.9331847667643	1.0747972008183
40	2.76307755409521	4.88127600503602	2.31773943127691	4.22887439745283	4.3678171761534	2.36295635964964	4.23687695468221	1	1.59183109975953	3.21260062393343	6.67095686561912	3.19013898782429	4.25815950909495	1.60642542456771	3.66536579267644	1.85270341462518	1.83091739730468	2.72870446857914	4.25231222542341	6.70444860650085	3.08649571930623	1.76317611219057	6.82534268139342	1.32431962197752	-0.19487367032194	7.62408782868787	-0.942313729022304	0.432729472773955	4.56255830028688	-11.3434782664114	-5.92525605594271	1.26934811561173	-6.20470514725278	10.5023907530598	-6.91107409832348	-0.692452887427523	3.97026513182644	-6.11711388582445	-0.188678625103003	5.70338416918066	7.98552437732455	3.72814790955018	1.77138214340207	-0.923888324906432	-7.2438933119977	10.5052385448692	-8.99993761134028	5.0097239423281	-1.24132295624296
41	1.53512209671716	6.71295760782102	3.50419482847308	1.54792869500616	3.31538788145528	1.64201246436581	3.86107691630066	2.69283071281915	3.44562543181678	1	6.36487274644786	4.16407520604963	4.12112094994868	3.93719133294701	1.46074854615644	2.57276241110923	4.10135181297536	2.78396283719189	4.15683422195731	2.30185600708444	5.74266088569571	2.3113988553046	5.47659287539517	1.64747284377817	-2.49387074253207	11.4056918547337	3.97475131113959	1.93264454650544	7.63589494701064	-12.3468916448324	-11.6005124272592	0.133948553088749	-3.86058355120039	12.3414360159132	-3.39904020474285	6.13730254902522	3.26135277389206	1.38533030339477	-2.90736116986529	2.81547462512789	12.3043830636941	2.10799424437012	-2.64005753168397	3.24090461159935	8.74240150047459	-4.63713339913079	3.39932928557845	3.25739049975243	-8.46637554375766
42	1	5.1061028286493	1	2.26327455579856	1.67475914538149	1.98966172878504	4.93658079578633	1	4.38744595394708	3.29422315388549	6.33865197734086	4.4413633269313	6.16353439451537	5.60847918757912	7	3.51263129397065	3.54715212113196	1	3.29878931320218	3.93780180534777	6.37742932086207	1.37791622553952	7	1.99776971296579	-2.3193439815237	8.47583081857565	-0.254423341727174	-3.23854369025549	4.21041704230963	-12.2452932838096	-8.46106431110818	2.07897216354971	-6.91102628320083	10.0480910794963	-3.32558122179634	-0.107728360682924	4.48149343961868	-7.49853187208835	-4.89763192158805	7.11554847224253	9.54838695999255	4.96421396757416	-1.96223477438004	2.44986962464996	12.3427852652957	-4.39326324414862	-4.86325004039164	6.44808558612203	2.58808748094289
43	1.24755805616757	6.75452846835442	1.28534735920731	2.65126161294531	3.71666490925899	4.81123749130833	5.39858997213357	1	4.80640589030047	2.16127152187296	6.24827411519542	3.092048218614	6.26867263283986	2.04547339552968	5.56250430359891	2.26797903941519	6.70141448290911	4.50999694174468	3.29093523944921	5.55790872195328	3.17219665535703	1.86820424876861	5.17474296499756	1.55856319175377	4.93895986549472	7.79143205833682	4.15778537161058	-0.151170471604146	3.17308558001446	-9.05468862978407	-6.9635389073306	-0.885819306284484	-7.46815615268692	8.64635551420538	-5.49326605679693	-3.98106091436309	7.12727788700456	-7.36177764572444	-2.62395169442561	6.93660856198919	10.3731503865331	3.94420848586085	-1.50240152914191	2.58934578271824	-5.5996465659636	-6.39100604695065	0.054626109104644	4.87084638890943	0.752358394373705
44	4.1430019742551	1.45623341286419	1.84552567980245	3.84700182603546	4.85552139644708	4.12945184821788	4.25499281363789	1.4282323179483	4.19726983458568	4.24207243384704	4.24918590734981	2.34124675243737	3.31392277407343	3.35519619433035	6.92221305383861	4.79613728462137	4.34672496491572	1.22464791415736	3.64695554553756	1	5.30721155136814	5.22452777224677	6.70457735547272	9.09154717539867	-1.46446500129937	-2.79311855947918	-7.00245500570248	4.38957495048563	-5.03999771367969	-0.257957312061815	-12.5526132750178	4.15150435900516	7.26548716007771	-11.795610524814	-5.6671612626434	4.39193530310548	2.99614439659287	-4.26588428529619	8.50011370859129	2.04534637747436	7.42442117638926	4.07720959041409	-2.82295379666462	1.94049374339334	-2.84040069029587	3.60418495257671	2.71672877878121	6.90012155763131	-1.45133146035441
45	4.10586860251133	2.6188434321511	4.55242524352792	7	1	2.99421880923431	6.21356197357163	2.43080901704322	1.53479145051975	2.62903393950892	3.10719429447793	4.74688139150031	4.01662073004718	3.69362530809693	5.56649678737574	1.94577698171212	1.37440118949079	2.95262852905633	4.46234279084104	6.09225337850368	3.302685723143	3.16856560574175	5.49257085231362	2.99063538876288	-1.16185669371824	4.17172169427059	-2.82346639269799	6.50725567139615	-0.403309352759048	-8.38333223129134	-8.15005309547004	5.50821014836311	-2.408993672789	2.57935604224714	-4.66652679649278	1.72317155494813	4.1887591639999	-4.92830825611766	-2.4156503371311	6.71005503132844	21.2898245737116	6.14102758251253	-3.43743422523114	3.75174381397156	17.2301815305523	5.12863535455505	-7.35172331131963	7.44069176067432	-6.54933053171175
46	1.78984412702157	4.60866455335295	2.94493439954139	3.21304176941283	4.56271370394899	1.18024848835782	3.29715816524695	1.46654776211755	1.74152284077307	3.7065781685181	7	1	5.00336921643569	3.06084696204838	1.13867365477849	2.52212289454099	3.64790051067466	1.90822254023858	3.59226069484923	5.71537981979844	7	1.11005093747398	6.58758457587956	1.26016236629462	-0.962228091162414	6.38461405275794	0.0785327542973714	0.369641205968169	4.05230108837976	-11.1122288865567	-5.85995656535708	2.7548035732273	-5.98866265423929	11.1347737945263	-6.91238237348656	-1.13054590539423	2.38672570696396	-5.82857793923689	-0.528417115053375	5.44969147157576	7.81405013068904	3.69694221364946	2.28018510932658	1.01073418769854	-6.21587853807935	10.7890484809071	4.67091768117385	5.58892474839557	-0.899200185293578
47	2.44129749012043	7	2.70684035196544	5.62601918344129	1.361386006347	4.27265214181392	4.90689745814419	1	3.72928529754932	3.07964880923455	2.47595157768748	4.5759734473441	6.74176709933339	1.33497514121189	1.10845878061915	5.86655372600621	5.06288785512205	1	4.01570924473681	6.30782430859469	3.04815891763515	1.13765643521377	5.62002999625064	2.68665927779082	1.10569145719525	5.10806260958603	-2.78038652205858	2.42318348653273	4.94342464892025	-10.3882773156008	-10.6986485304101	2.32378650529745	-3.76105188358751	12.6285322294704	-7.00441831372263	1.44253788028173	3.95055705235568	-3.37687935901531	3.9497969254875	0.742058834543086	7.43024736052698	9.08557276009324	-0.599212866557016	2.96794421246595	6.35556773742739	10.7551989407865	-6.1980341308596	3.94508711723044	3.56991207842744
48	2.73301054690577	4.77979544482521	2.55906891361049	4.05692964992399	3.23439254632907	1	3.27852905513877	1.57473770274698	3.53196579160888	1.96585957544023	6.51219013523623	1.27742919632328	3.37898269811986	1	1.77997846590486	3.00917018739243	6.13595873174677	1.95680092940088	1.79783356765903	2.97600506083962	3.44147990887148	1.16439204241529	6.3445044639245	0.159173186300137	0.797851420608847	8.02205435320798	2.24954062000538	0.0713406807863387	5.32330916679517	-10.7035242790642	-6.22894893218667	1.49473136659608	-4.61375379589255	10.5973047510907	-7.30879960934816	-1.14587410174787	2.32853578542449	-7.53229788937956	-0.104810506319141	4.80905438334714	8.19360565636265	3.3706555018738	2.43286041625296	1.63885100406749	-5.342457188427	-11.5114344026254	5.10079456737332	5.19272253505192	-1.57963496500898
49	1.61221523698095	6.93020446022543	1	4.23454365500672	4.47595608554791	2.56469084952097	5.73351276263572	5.67707981911753	4.56183861301473	3.97377067180415	5.67419639994381	5.42137525759992	6.44987529818441	6.60882212988189	2.2929389218847	2.5085397553245	5.70183895941959	1.05094446516759	2.83398517066779	1	4.41686919083384	2.46550306418357	5.43074142694522	-0.0234939509711242	-0.042974964571446	8.64409643856142	-0.88870892924394	1.57971861271221	3.09979367169445	-11.2135095083078	-6.83454351897356	2.78516642547269	-6.25978519839681	10.660644590119	-7.57169956255424	-0.879711102839434	5.2713719075731	-6.10558606426432	0.201782738278194	3.62164988910976	6.64199273697051	6.15684019143102	1.26155587883517	3.79818994012711	21.8375134984847	4.68199845502902	0.926270283483437	3.10772025971715	-2.46380742504567
50	2.52465794948982	3.26157762197762	1.15632377799049	5.82421477532593	2.83525897270203	6.64826980206592	6.03940553552182	1	4.22211251822478	1.71294995762677	6.06389888497472	1	5.53261169537318	1	5.72933412515601	3.70324424248905	1.99066792081238	2.55735358694549	1	5.78017587029607	1	2.31233725155286	4.14045466459645	-0.728980311548434	0.650783415818633	7.76964883510572	-2.41522937656486	5.16935234154904	6.22605238473044	-11.5109517139477	-9.3155913701923	2.60675131460325	-6.76753698867036	8.7097023343272	-5.7955113927732	2.35622347089429	3.27010604714985	-0.703403975461754	-0.519487677639819	1.75568383311414	12.6434758690994	7.35786589779157	-2.60715531359557	8.83110917003431	13.6435992088611	-8.65062329303835	2.46466669589956	5.69237059464474	2.80047210582925
51	4.13864367355323	2.36063840980468	6.54170202558264	7	1.25243212123385	2.64909899900844	6.65954175788344	1	2.42714944132736	2.47815623037376	4.17030972157558	5.29086602313482	3.90294672189942	6.4603108300763	1.47358448161888	1	5.19213664180633	1	4.4707911873553	5.46249885961943	2.14587607342808	4.91396000839758	5.89392902276928	3.15970419255901	-2.77996746073614	2.89462726854044	-1.51465621736011	7.20410511806533	0.41881297040434	-8.78814351164248	-8.42107307597266	5.93461493653479	-4.2222714151546	3.74042621798588	-4.39684785767565	2.06497810617242	4.02147682481212	-4.72173242402213	-2.89778729687107	5.1368748504503	23.1913960259578	5.73237524077263	-4.10495813597746	6.14973867164888	17.3674135160871	4.76863034790207	-8.17830981587477	7.67604086778787	-5.54950769564352
52	1.60003112849258	5.43097128880931	1	6.35743187072244	1.86305595724211	5.6745367947589	6.32291616596365	1.99831447097359	1.26062301674755	2.42481922252036	2.77605030123129	1	4.32598956198842	1.13496038939931	6.89360801620339	4.09594239014555	2.51405261487165	4.19346216445626	1	5.78072577686651	2.60661012056988	3.48153747120491	7	6.19939874842468	3.18247223798289	6.39820019980913	-5.01595214889185	-0.257924509126739	5.74239292799466	-9.53839512486038	-7.10376784724937	3.37537941606236	-2.28396303255422	12.8702373580177	-4.42896343899513	2.30534834595644	4.20590515743626	-4.48857518244784	3.90203135665971	2.19626687458391	10.8033047385198	5.83398949631546	-0.767867858910978	4.11359239525905	18.8147083143854	-2.88091338107351	8.32507739417942	4.92569440714902	-0.740831330844663
53	3.45868510286982	3.93562062071227	2.10068567234024	3.82190073126381	3.01612704457221	5.57043960965201	6.78531201110458	2.99043631076723	2.36634360384124	1.92840812974607	6.0919445964179	1.6360535961927	3.54747764896627	3.3638063890712	6.56806177553461	1.36460179382783	3.69040278288801	2.99283790022098	1.04798658054623	4.90268846376902	3.08635861972623	2.50793252840398	5.89378225341479	0.0211302495709777	3.20134084972137	7.72033964418038	-2.37419319667431	-0.25557455326092	3.84383528430218	-9.16810622536123	-11.4407159232927	2.13989491745958	-5.75239141640008	10.2062072680615	-6.42499346821668	2.45599526276132	4.41414826495838	-3.29698919039896	-1.47481914286408	2.73020757248162	12.6447276732366	7.06308576426985	1.72429416911736	5.77766064165267	15.293567813154	0.427535730332075	-4.23761911781003	7.18783723145496	-3.42064160434874
54	4.97717451024749	1.10884086884875	2.10141268740973	6.87848231092845	3.90886811103706	3.53216665640947	5.77352581388914	5.2559700379751	5.1952862412894	1.49210642939327	3.51670019038145	1	6.53321664757651	1.04909039374268	1.62461152046982	6.62859490428673	3.85040526052551	2.87089194585467	5.40786530125485	5.15226393414183	2.80230795818973	6.11892492283795	5.1443003514015	1.68356772380659	-1.88877832425512	-0.531465488249216	-2.82158021519057	8.52482604616539	3.23396166149305	-9.60435218633325	-8.89745803755575	3.16721342551772	-1.27194858992524	3.63024361188042	-3.21855751957022	1.53426559292171	3.01778933888165	-5.6634056557539	-1.32319237212623	4.76790759118337	20.8362314483166	5.60776008558022	-2.14317403154297	6.20500061465695	16.1263209915915	-3.17917661374579	-6.16544586342836	4.22657777159192	-4.05648079095041
55	2.15331256948505	6.10654867239021	1.15217964613583	3.23062810102831	4.25673576934472	7	3.33835903827976	1.98466040762898	5.44590861735756	4.37339942403747	6.03592874612324	2.0818669510406	4.25516587065955	2.48285690451941	5.78923197468412	1	5.12341950876782	1.21200964423626	1	5.27141319098634	3.31699320856255	2.58312044160863	3.31644763103699	0.601400829299051	-0.548209618012815	8.9442910668386	-0.105509257061735	0.395221385420038	3.30907669012468	-10.8976457362414	-6.57834000019653	4.25074333911691	-5.42810415285491	8.37792073410345	-7.10710084567853	0.865176302499964	3.3858445473766	-7.53407651800961	-0.354215412533917	3.88912636969275	7.92977460671251	5.07840809232616	2.69455438242234	7.15964275998865	-9.03903948611927	11.679697628594	-4.11390012740082	3.64535664177532	2.83418492958454
56	5.23490011025683	4.44179436769322	2.55608885499628	7	1.85541714489876	1.69195306648294	3.62416617445707	1.96943337086357	5.4994519572943	2.943831038797	7	1.20808369250048	5.42461764736978	4.59299825135322	1.90241350201195	1.15969376770804	3.387374502828	1.93806530871354	3.34478806988079	5.27331459480361	4.76441905677687	2.59454800798497	3.8638646168425	5.41086246029615	-3.50954090851347	3.00506501460808	-3.29204475108689	6.75650907231011	0.0869404549344807	-7.66625322869334	-6.93581521638721	6.44693472505385	-4.45370796568123	3.45157625987073	-3.76634142148238	2.3496646471087	3.35299273535395	-4.37134693578232	-1.1543738313353	2.78963276585435	20.4378557427706	7.52408375199748	-0.549099336804978	2.3385954892773	-6.65573991723342	-10.0233875353604	-7.33252373691742	4.08177972149352	0.730933248561311
57	4.39744834317565	1.36667240992983	2.65506770703398	7	3.52955237558163	4.84603213669509	5.40466993553685	5.05861180343184	1.59649584159231	2.38775359041453	4.69344629545593	1	6.32763834071511	1	1.51865418723642	3.98586925391863	4.29595228769373	2.12053651887342	4.32429391637699	5.45594069713206	1.35468768110781	2.73478529902969	4.88175368041861	1.56470279302954	-2.27317411908689	0.282839966733076	-2.37959917226461	7.77111170410056	2.92606326070779	-8.73961604330049	-8.05243322835909	3.93149367230743	-0.898660117640514	4.36627743306103	-3.51565808756414	1.23970474796482	2.66410502066187	-3.83085697400361	-2.4231901814964	5.3113359248565	21.5502909412632	5.26473561041987	-1.00281149725021	7.71705876207909	7.4181707266588	-5.59748160852812	-6.92596971563268	4.48513371837121	1.34333025148138
58	1.47303186606052	3.57058755450984	1	2.41588041237523	2.81407293764594	4.29280035065228	4.53457165666278	1.77051039480865	1.8821618260569	1.49944139597325	7	3.64068755261608	6.65135395280942	2.79897194497407	5.18145168819567	2.44646377743026	5.34130375525361	1.39659083465215	3.68471399456386	5.16132210298245	5.42148960072653	2.45507154292906	6.37998978027096	1.12529271819405	4.86735307529896	8.21089321865959	2.07139917789797	0.631198633194441	6.43876901531229	-8.88658288791366	-6.8796306384588	-0.433552291671014	-6.38959289892911	11.4386944976903	-6.83193147353929	-1.60296408335197	5.99043805251074	-8.77790067170813	-2.43963617992705	6.74713033675022	10.7931907369892	4.63485441434801	-1.15377730296551	2.73999862496588	-4.1130300015256	7.08149730614473	3.84476440820617	11.276802125483	-5.36110533278536
59	5.61317048648462	4.36179621969709	2.33800736283851	6.48899660948362	2.46892604247537	2.45456963428697	4.13663634814649	1.44243161531826	1.22293366861004	4.38684187365959	5.47671662117757	1.43812529265249	5.68454277445956	3.74604040241667	1	3.79466308076551	7	1.72796246370503	3.59682840073018	3.17471358228687	1.91501141580708	2.07842847740836	3.07797195119596	4.60340030419329	-4.56090239305456	3.01127082628086	-2.20860806441255	6.91614326681295	-1.34098898490398	-7.91866449948867	-7.62237930693256	6.42878476867029	-4.55540943087798	2.85970411396802	-3.46979720866672	3.03973987551842	4.18783878812269	-4.41358209110275	-0.950873838966267	2.16589586218693	20.7221226174506	6.7093217252981	-0.709839160552035	2.45139275494263	-7.18853989638434	8.68495168899835	-4.2766339585	4.56999159563468	-0.261157761081619
60	4.1638209699911	1.74024251793186	3.43469291821768	7	3.749998786154	3.32692913497945	5.48270040104918	3.60938221243873	6.00228905168011	1	5.23094684429191	1.08033845422236	4.92914842341052	4.06371080952977	1.69898360152035	6.0255787796374	1.18538973286541	2.4048723306101	5.14815045489753	5.1051407808696	2.64979424738241	5.61116383388007	4.60542101963348	3.22372713436542	-2.48315257893066	0.651757488164276	-2.9101491053806	7.46964770932619	1.08203477296224	-9.30332476339635	-8.03051298055144	2.51909692993716	-2.04842957138037	4.1756101324033	-2.79609237684685	0.429220289860503	0.413316916713878	-4.54024448739473	-2.55169162511922	5.29846118396407	21.2645706640152	5.56354285511813	-3.16817646118763	6.62174617555813	8.75880662207826	13.3077505249962	-8.27725726149879	8.24538593491637	1.9498054617125
61	1.86348113205432	4.49271806342583	2.73019613781054	3.74642800098462	4.58839667289782	3.34334653152295	2.93355876011569	1.60335535547846	1.82045806584812	3.68582814092818	7	1.11896499136795	5.52454037375219	3.54515497979552	1.21270734878245	1	4.87078154908678	1	3.51203296904304	6.08651071935565	2.7126524804955	2.53152376212538	6.70170448060466	1.16618984301105	-0.652201722863204	7.14433016838843	-0.196581391098747	0.211934344876021	4.04276167345837	-11.3616408663884	-6.0920534869909	2.44272129700646	-5.61586866630884	12.0589923240242	-7.63609881641522	-0.329284165490734	3.62987933531908	-6.63897892113531	-0.782556301647439	5.50057355502124	8.2148359657733	3.77539026953697	1.76574386448998	1.16570488419695	-6.94433037721023	11.8481321460594	-8.95073373424239	5.59429817423317	-0.611818716857254
62	5.66808363715174	1.416033114463	3.54209027029965	6.3183628791282	3.63387442909636	2.83823085130651	5.19118979576078	2.17701841897017	1	1.98214983948547	6.8375929942134	2.96786543588948	2.98710798477414	3.30433128329201	1.26977886930267	5.51551042030999	5.34232737360568	1.70468040432547	2.63941727803334	6.52302360817635	3.75037898999252	1	3.40499604960586	4.08869452573489	-2.57296568934648	1.87545865967784	-1.27228417650085	7.65004994621391	3.98209829868616	-10.6179619013413	-8.14737244265585	3.28119526377526	-0.318631090044598	1.97625219732046	-3.62395793711827	0.345792335330829	2.70940164266715	-5.4272479026122	-1.80534869861898	5.68759157292589	21.9573842757597	6.32688828094566	-2.04142486407683	5.34683042642855	-1.16823899969306	6.13012324913402	-5.25597257328243	5.4504548916227	-0.375913919412191
63	1.6671838287844	6.96925525891982	4.60021208690329	1	3.10583249541473	1	5.50782458163795	2.45371008173731	2.7103977234285	2.03386398298427	5.53548851686909	5.11780741236001	5.21575550218377	4.14679963093632	1.16619927468728	2.58578973088023	3.95165046707097	2.75439196915433	1.86130955697545	1.77090290789562	5.86890142150437	2.29583777752511	7	0.892849150982157	-1.65218823536356	11.0593424416085	2.77054225422649	2.75842215823347	7.09778371791755	-12.4419596231886	-11.8916611644578	-0.0100883325843525	-4.53402688800295	12.2270093664802	-2.27921542748261	5.75110537483443	2.94916720679361	0.871181954188394	-2.21648542779009	2.63783220657212	12.4538031055013	2.45999752605867	-3.41336372265388	3.5616576202365	8.02496202249231	12.8673942346493	3.16303878288156	2.07205259919283	-7.48590753104267
64	2.30144596338779	2.70110946890974	3.78630887889732	7	5.15623536985273	2.7569717566958	4.69327185900569	1	2.77228263100142	2.18043804650341	6.67139000354974	1.31354001158518	5.31948896636517	2.66850537266874	7	2.59429216195373	6.49435154732117	1.21055349355663	1.24764486438983	3.26615969186929	2.04094872896643	2.21386948981518	6.71590525450527	0.715046102948807	-0.649921319490858	7.41066966758244	-2.24085808286892	1.81198957841519	7.94097316094339	-12.322614090648	-11.6545347985659	2.11995958892679	-5.61949971106614	9.69883701505819	-4.85056328725625	2.43083593786416	3.51230636992375	-1.50768270371253	-0.514221344736283	1.3469968101345	11.7706702131054	9.28486329616098	1.32830011542049	3.46766965027257	-0.708241076279269	-6.80731479293303	3.38892361742112	6.58867640769939	-4.05033393640051
65	3.47792754618865	2.52438343963562	3.6394558472722	6.05991822391905	3.19785705233124	6.52414229731168	1.83244352838974	3.71375772550431	3.44018435424329	6.01226999344319	2.52660506433484	3.21433887175781	4.67401794062737	3.24565101534807	2.62677475856214	1.60771666560046	2.21508676041202	1.35481259637054	2.35273722928169	1.45654313455075	6.0562320049904	4.13953392318375	1	3.13001475148575	-4.33146091582492	2.34438172555843	-2.72708615653124	8.61423206686474	1.30706743860681	-8.49947706695732	-6.99073366676973	4.71636250772954	-5.35662510349788	1.57204018897376	-3.3314335576483	3.32001205058508	1.28014170832863	-4.36659399737364	-2.71825411567574	6.17803946459362	21.1832897705555	6.7856319787868	-3.61841351328366	5.26336869239676	12.7593127424352	-2.49027568594635	-5.15509053415249	3.46565311290443	-7.34207648808686
66	2.72466552198251	2.86031595268731	2.36406988080677	1	5.18373898327796	5.17422885589719	2.6127280353365	1.8479123188204	6.78321996853749	7	3.28479104092033	4.02233993916425	7	6.17322738572497	4.44332730772297	2.91058629699555	2.81095069276458	2.27165409726167	4.1057599939892	4.47776170325819	3.68378975225478	5.70123990966743	4.46198294539018	5.90370158464807	-2.2127520619961	-2.1908526841022	-6.95869482927641	5.13842511165458	-7.16292818968968	3.77535625099698	-13.0632226509596	2.48504438245696	5.37202491458254	-11.3455484770279	-5.55013489561371	4.89335970601585	4.83352430990456	-7.06630219290035	10.6373834790471	2.68344736997574	7.89576187476394	4.88632518634884	-3.00886691444086	2.07331626594259	-0.425269565820957	-3.44203096341531	-5.24032689481333	2.82566182350258	-3.32706641563549
67	4.33256494166388	6.30865223295907	2.31765383963052	1	1.48548371654211	5.12131296373057	6.79792352881894	3.87195727217789	2.08134968441225	2.72398895889122	6.6856115921724	2.21302525251324	4.30758053534477	6.50310117782792	6.67419308070148	1	6.05276348833064	2.5346394500876	1	3.69522718054032	2.79093260737267	3.19922355922264	7	0.492941175565673	0.398693945847072	9.44129309759356	1.91498988490322	0.0300581612370844	5.72788885961735	-11.0288020156728	-10.9641121192628	0.428921969385359	-5.90723929612467	8.52630512698853	-4.45579318696141	-0.0533435250122905	4.10538894545361	-6.96895583104235	-1.38528042608683	4.1238764696528	6.22335523020732	5.46999685728045	-1.17965491838354	3.08419011387672	17.5475048544227	1.62150162299881	-5.03042673531465	1.66921345992873	0.215872709427447
68	2.73598391452955	3.19052553781545	2.26883753578083	1.34363302761077	5.79717127164914	6.96197170050876	6.54044865436779	2.53882179463247	4.88443770895904	6.84035672127247	4.11824736385491	4.41320962190352	7	5.42143619272429	4.35218636821035	3.51542422824302	1.78724132950049	5.63575994658979	3.85976353871231	5.65633494926257	3.84537388872539	3.66193152260147	3.91127897551405	6.59768897565966	-2.04659248228067	-2.25585447040954	-6.65377986285481	5.35643160808587	-6.72584081319751	3.43015998548484	-12.4590814350625	2.61987825045264	4.36198164723586	-11.7017266778491	-4.6027568279957	4.59030242711066	5.16455077176922	-6.53127159236653	11.1648602754594	2.76307172999817	7.26347978389589	5.05557495982915	-3.10242277904486	2.79063078933536	4.08784715414291	-3.99010499218255	-6.22586546925961	1.44054342762621	1.50876314243924
69	2.37844704278272	5.39898227027047	3.89676656509192	1	3.76107039801814	3.31480154643943	6.85301920201127	1.15366078735153	1	5.17550456429083	6.02068649642463	1	6.72750159257069	5.84738812838286	5.94813033229235	1.68122269087676	1.56341803189966	4.36755762254049	4.25258891940242	5.84836874117849	4.0093694081333	1.74297485330204	4.27066083373736	1.13327381221371	-1.51837513112401	10.8258630445011	3.02863378391705	1.67721569034662	7.72478534846084	-12.8099698732358	-10.6158266035492	-0.615613840981463	-6.0727648066368	12.8544979152735	-2.84226179348736	4.85522333221564	2.09162836004898	1.93484184564785	-2.38846279084227	3.02558102423181	11.3583606419065	2.89672820746997	-2.96567510340631	3.05822027751611	7.38149951896784	8.90576314260669	3.28592477664116	3.83583164913855	-0.0597483375795449
70	2.86357106430563	6.916066246495	1.32393695527095	3.35478270337659	4.95006171312814	6.08296645649951	6.48133803225442	1.64825602555326	1.9889557935625	3.20774482306698	2.19686460458452	1.6140464738067	3.36909689837517	2.57407775893256	3.18919283478658	5.85836794909791	5.68363737003552	4.51126190876452	2.42291920145898	3.09308206028309	1.61309910040672	1.60972455382548	6.6578209139474	-1.38400895697477	1.77770769395171	8.89334220938704	0.781773929416683	-2.06047760266323	3.73792399149357	-12.5553893155169	-11.516058294871	0.58784266901649	-5.30842194894735	8.96356602137119	-2.95948596009786	0.442430730830422	3.62865737366546	-8.81874914369203	-1.62926449501248	3.62596163791523	7.26366873896344	7.60885200139796	1.97388334612187	7.46942924932417	19.5347772647643	4.40188696767599	-1.68657605593887	9.25930552725289	0.685117082059848
71	2.91745233046649	1.70726722204212	1.59262113739685	3.42920397556166	3.99265542304451	1	2.42217869647088	5.47459520249028	5.83522796401237	3.58177889595886	3.6491711905178	4.03107580784347	5.67804721770698	4.56068028850978	2.68602902072542	1	3.12894680532678	2.554362224428	4.20955702781929	1.04310738603203	2.42519449196224	5.98546778177305	6.34638156245383	7.21065881308705	-0.701263787887397	-5.06771106039057	-7.96996097843652	0.383239376007369	-2.82453865999194	1.33539266617926	-12.8112503022021	1.4070756192315	7.35225180378308	-7.09709953343561	-8.34373104714253	6.05612854657997	5.91719147195314	-9.12281441630955	5.58067400094072	1.33269023403285	6.6661313736966	1.593147343296	-6.30585201486336	4.89257438730634	-2.08632580108119	5.50478191120329	-7.87105849789339	-0.66277676838075	-3.20039500990806
72	1	2.72089419240049	2.99833473116483	1	5.0781663316701	1.95305399246082	6.47765529957005	2.00867648449016	6.02101238279999	1.01873740685088	2.37599205065937	6.6192495549994	6.11619064425173	1.47111989168191	4.31304471364171	2.09302459638801	5.21846779879638	1.86605023876047	3.35834558482371	4.82066296762247	3.51735315161627	4.27409370060602	3.83229243598795	6.38823512695129	-1.95027678703803	-1.87808444800826	-6.71186169006306	4.72724915388721	-6.50730240900504	3.72323138435857	-13.0112936670711	3.71026056987487	5.68459457483956	-10.4850879907666	-5.7984615963827	4.51844447795392	5.1554266909301	-5.56317987831598	10.2082989126218	0.590779694262205	7.59552824686283	4.96870224623397	-2.96054040004938	2.93182468325324	6.32579884830012	-3.55376549205459	-6.0603401400397	2.76854939482675	-0.640458764127291
73	5.07592591811226	2.21265676255093	5.81751185793951	6.79014291569165	1	5.30377849841499	5.70353855320547	4.11503659122098	1	2.38317836558436	6.41742842646575	5.49359461380704	6.21837113698194	5.82378059077608	2.07973565065845	5.90150080669942	3.27094344026628	3.93294010941949	2.96632014691557	5.42642493957016	3.11044494383391	5.42043363028508	5.76920341750557	3.49144859326244	-2.13380644693016	2.59650470443763	-0.613276150649543	8.14214873442937	0.0142719585961217	-9.01528919300763	-8.51396349441203	5.91931915197281	-4.54881583994562	3.23991208341067	-3.63423896299016	1.66669355017797	4.82378467816476	-4.61760758283595	-3.68649235743344	6.14020135544648	23.0039939248899	6.99426791214348	-4.27581950758294	5.46719996895506	9.65810916863169	5.55699158854198	-8.13879594465551	7.9415093660412	1.70621017642809
74	4.25912937476502	3.30410555322632	4.14430155265201	6.58022202984672	2.95268221626291	6.64793182607739	4.79917879238014	4.21341984877424	1.3562282657593	1	1.87341332585347	2.09733733986532	3.39775779794315	5.43497568905911	2.7407844259901	2.19389779664116	3.12410475744419	2.72416575159936	4.07453926788816	3.62551114587287	3.46255024110485	1.73711977791979	1.88573987759628	3.17234214871709	-4.75488860149523	1.84327999034504	-3.37909714746451	8.98226902042777	0.353204583540368	-8.18531356079018	-8.02727745269245	5.65934315049119	-5.30032190073854	1.51566675891992	-2.38291632831393	2.83887038753649	1.02537457445471	-5.58369582184925	-3.73808221702757	6.84206368642561	22.3953122752166	5.5626443380062	-3.72556091564532	7.20357779825923	22.9261637705624	-5.53139525608421	-4.78017582879786	5.00673522594292	-6.63236610841886
75	2.40940833308807	5.75192803732428	1	1.97935858653469	4.30388867140791	1	6.64519502921441	4.88002258206115	4.45110770759092	3.67507544925662	2.37462648808275	1	2.98373766897237	5.34853023505014	4.92020155107	1.8868077325031	5.3356419214655	1.49705232550533	1	6.84337020747772	6.84300363419596	2.11078506780201	5.1980649318206	0.773449140514851	-1.14093980993658	9.89878071991475	-0.922497575608036	0.0212515329378977	4.10007626619019	-10.3788570093402	-6.81941181544661	3.38009153040774	-4.69964487565466	9.83427906203826	-6.56019571235465	-0.912677417721819	4.35328952007245	-6.78573164564873	0.17265751919891	5.08627078620406	6.59641943457954	5.25089223656117	2.09202421305207	1.61077560151227	-7.28879620254121	14.6718249445837	-4.69954201962932	6.66114151040406	4.26200570792843
76	1.92575390709848	6.68947016678976	1	5.99376355695084	3.18003326208523	6.33389570647075	3.63000282220839	1.89508572627464	3.5872204881548	5.78669750890573	5.65272066939339	1.02763354334524	4.56437794404934	3.45709523319837	3.33521056281034	2.59509468265039	2.49983950182233	2.67804268122461	2.84307592238005	3.9447728019279	2.66043624531812	2.7391085263483	5.04993630077952	4.55341105356255	-7.62509871746192	1.45280385758675	0.606916843394961	4.53975245133837	5.7369932327587	-9.8349379136184	-6.05428420563962	8.11265127487843	-5.93343187859348	5.34777496330531	-4.22858475548408	-1.14353257168801	7.85280013350528	1.59612844121476	4.7991261557152	1.69321806310243	16.0117655215766	4.30449976588447	-1.71573148777542	2.40678845881009	6.66754367653462	0.522951900741496	3.96348867754196	4.41987715106903	-2.80275072533612
77	1.96807086279388	4.09611673176838	1	1.38695497174508	2.52985732676774	6.28322900904344	3.87995668925989	4.75618017528143	6.06389536793223	1.60577046694739	7	3.85766021642978	5.80472862747868	4.72371236379776	1.57534777214005	1.65910504646838	5.39021956537537	3.70677868887366	4.50932647772733	4.53121979273554	4.33294077564018	2.00754047535558	5.73046138332667	2.55833076836821	4.2805409523258	7.84524237019809	3.37330497320741	0.366593708915936	4.1625873888354	-8.18416858604995	-8.31584882145905	1.25860159248576	-7.16013408677389	9.39071047784674	-5.6985569859457	-0.00317345319222478	6.4819602239305	-7.57946591652463	-2.60360564136264	5.17598630160287	9.98961381546245	2.47820797828521	-0.945553608288838	4.35766640516955	18.9070870592029	7.42729732962417	-6.57705984881432	-2.28321711944813	-7.81526797256138
78	3.80103075846561	1.93547151170164	5.15969410458614	7	1.08656994521879	2.53359591741407	5.59020508890454	1.46793381844479	3.235536090621	1	4.67702578467281	4.34625863410783	3.59635133155554	4.31192321400835	2.07936602579713	1.2408567714248	6.85448462264434	1	4.59307624559007	3.7163979208961	1.03809215976337	2.835780570149	4.50276851299601	3.34709049816238	-1.20986732348251	2.9319799041969	-2.45916326919948	7.03078460647828	0.495461239753257	-8.17403184806518	-7.27231231384411	6.86471370570055	-4.23205945964931	4.86599177105668	-4.7157595260769	1.68827283931006	3.5454500397302	-4.9389837049645	-2.18347557156635	6.5328299223289	24.0652582055843	5.86836144697202	-2.88118422494823	6.64279399947099	9.74812717990704	-2.64552018901926	-6.64480406884836	3.6316219587379	-5.8750684864681
79	2.42723132610118	3.00828586541941	1.36434039119813	6.20461484347174	3.22302874706301	3.01466930822126	5.52941573672215	2.08967824800424	4.88462073134232	2.57932678010901	6.42467510347328	1.3151226023024	5.32183196174756	2.45365808628258	5.86391070285732	1.52785859175573	1.418790608459	3.91549543648013	2.33004353729624	5.71953541840202	1	1	3.00231467150613	-0.982941215198419	1.29279502405665	8.31241249188692	-1.27458460158538	5.0037230753788	5.51170957352052	-12.3499579624679	-9.35633370150787	3.38472378144357	-8.10601631826335	8.5385339411968	-5.59144164201311	2.59161770790789	3.18772397932305	-0.473559125751431	-1.10603758857041	1.29081122760606	13.1582009380995	7.89974013428146	-1.36160893627134	7.44229234971872	13.9329397293972	-8.32677245629571	3.62912352601101	3.06842935131231	1.74125813022681
80	1.01453628923916	2.6124894142278	2.27927706538866	1	5.23023317541296	7	7	2.21399428365414	5.84835833438542	1.06610651796571	2.5744077406969	2.81679965922576	6.20114565195547	1	5.52055038788437	5.06056122236488	3.34612337506695	1	3.4603476310654	3.53054899678649	3.45161093543385	5.14954889269365	1.82012762299017	6.64687609253041	-0.500809965220882	-3.47539594370739	-6.07105014683342	5.49934366437742	-7.17108677792704	2.74209855329718	-13.3851863535548	3.71281674009521	5.37378601094962	-11.5330840735799	-5.24209488186581	3.32797748181613	5.75227379086917	-6.52380554587364	10.0115437523123	1.40033796132994	7.04511233498887	3.77258453638935	-2.80055615925881	2.17038305951959	6.51875452114457	-3.0566399057107	1.56494963356181	2.75829011983173	-1.767244511953
81	3.4750496606613	2.0530489067893	3.30120673664264	7	3.08101211262219	2.97725529480705	1.69501658654247	4.64522479656389	5.90303400460154	2.71411643937914	3.08241692045023	2.8702110807489	6.26319055333693	5.88889521357095	3.00252404371473	3.8688489450281	3.8822697008339	1.87329942020427	2.15030961323761	3.61387047455346	4.60837013097727	6.35918249034403	7	3.47713464094417	-3.1485048987592	2.53168913681822	-3.21718878430293	9.29089770241633	0.220686639461408	-8.61656583599601	-6.79937712377378	5.37639547169191	-5.67998169661952	2.34697924374285	-2.92205181468248	4.01630618499201	2.44947298614104	-4.59590889109414	-3.45999244259823	6.01710340931582	23.1292292636883	6.03404131154308	-3.62756383769141	2.93015629765374	-10.6472797813188	6.50099293067199	-5.38824334865355	7.81295227702807	-5.30620878941264
82	5.60339212753128	3.86307788750046	2.82287424519485	6.00385746340545	2.79463598473829	6.97793630975367	6.19761950115566	2.24013394557688	1.3278799263477	1.67809335856768	6.22280773552066	1.07851011729598	1.42422256170675	1.70997848707721	1.98003235012216	1.67907697645365	5.9272515261855	1.86828443618057	2.86920129024997	5.47980300214953	3.25594986238145	6.96725470443958	4.98533262682244	0.848339230623167	3.4644795882503	7.42907236027676	-1.43886835623455	-1.60797067873028	3.7217559052076	-9.37478653370961	-11.2635642352661	4.95466005695771	-6.52594642092187	10.621529441066	-5.70562726295653	2.86168357970734	3.80616259902975	-3.25788757494814	-0.0335684062082031	3.5437022578642	13.1685191814294	5.46278054434374	1.27439603513791	8.42495729334679	14.7499375518395	1.01285710640992	-4.70775760759193	9.3441807157799	-2.75742318911641
83	1	5.94373779158184	2.56250265398173	2.91665422214946	4.73802900937304	2.37607227997033	2.47110157874765	1.63719657289138	3.69442254585192	3.90165041954349	1	3.23955677196699	6.36457552293645	5.86679148047074	6.75441557364744	5.35718458618036	1.67456819471015	4.91569018142032	1	6.39016638789117	3.59733771622129	3.37020052582066	1	-0.32082386544737	-0.212568181035713	11.0187991185789	1.5599311483776	-0.0844017138344726	4.96670509596926	-11.2748213231481	-5.68295995105249	1.91693614274393	-4.29136026427271	10.1716703729302	-4.37452435670415	-1.14761653145788	4.9653369292454	-5.88907653439179	-0.410769351737697	4.58855473037312	9.20084055535304	2.99046978763119	2.12933419267049	5.79152399529978	9.09696849625527	7.52824144773485	-7.80840050077429	4.19481536570428	5.07577706428299
84	1.1509676668068	3.45714560549341	1	4.44832418345278	2.96647061986362	3.02714073125955	5.46346880792576	4.52382145211972	4.28201134915894	5.65545523074001	3.29811675722393	2.04494874649525	1.58240260546347	3.26036402687994	3.98411063506587	5.75502732879707	2.19030740596408	1.83303586198168	2.09782284571408	2.70348552186695	2.34196592006237	6.09797695971757	5.589644524877	7.16500748055489	-9.28971592900947	1.94111846611286	-1.35594988558311	9.61318515849731	2.2673090112878	-9.35571577139234	-6.42832151621772	5.95151917721069	-3.15774910660492	6.01503191496556	-4.40729188473993	1.80141052019507	7.68625032163854	-3.60619356246032	-1.40965773990834	4.78041999661198	21.3500410732669	8.73417322820674	-0.0122048978701576	4.68957248774912	17.9509770452204	10.6657779919025	-4.57889399259803	9.29532066722265	3.14220581677573
85	1.57171055074603	5.58926412949734	3.37178536279074	6.05142766685952	3.96998979723905	1.93766364454378	7	1	4.55261465711289	2.26068907067919	4.87782337875042	2.09962380268054	6.80275514790982	3.8955681018871	1	1.79439361031835	5.50525931014407	4.3083869215074	2.86336463608172	5.57261361991259	4.50386707638731	4.20849813355315	5.67275308143648	-0.158393074913537	3.11876463219673	8.84631557222833	1.62554898474044	-1.04694855578474	5.26960176049351	-10.1817647222195	-10.9279921186043	1.95243524485453	-4.43248047139235	10.9753129076044	-3.29575879395283	1.0318320204176	2.51781196534888	-7.67430424690014	-2.51197562073099	3.14625199840194	8.17023477506028	4.79966065097345	1.18158639084671	2.54546738444767	-7.10405069561561	-11.1694139269293	-2.97440229302622	3.67190401637857	-1.71512784628721
86	5.29126470081748	3.08623442684561	2.4205566858404	6.89448952315646	3.44411569725724	2.98328356384738	5.59520359246689	1.3786654727593	2.63486639202801	3.91029507484782	7	1.66448574543309	6.6627165650859	3.55994622390738	1.86781614045075	6.5682278914924	6.87814109139696	1.23107523994109	1.27337674643744	1	3.19820139924246	3.95435122202435	3.35219598883875	0.702705841538586	2.17059822939575	8.83938447358531	-2.84771695511361	0.987749224904712	6.4256967327588	-9.52209592790923	-7.96417982616384	2.11679637639317	-6.64795731208911	11.0452453088389	-3.22704856666836	2.4160762834458	1.40625393826367	-2.30525989769573	0.401981446338201	4.85969529525981	9.98212731877613	5.57973243421999	0.0799651862000513	5.64659252232322	-9.72211975786584	-8.61293089851437	-5.40813059697202	10.551193611813	0.768268500416041
87	1.29587864352884	4.33208431866427	1.03373258605481	1	1.29760925413704	2.51448864189898	1.97326052401781	3.79953412753758	3.04170329780401	6.33769146181836	3.1422786358941	3.32824964580953	6.14158056357254	5.18567375339034	6.92880002973881	6.59409130079486	4.09560025117258	2.96786482689416	1	1.56287488226344	3.02458440161587	4.35870281207667	5.42255497465203	1.64217438498823	-2.37976411053662	9.2399468100711	0.437439333217055	-3.62902205897396	2.84629056239803	-11.6417913945588	-8.98797161347738	1.3823247734349	-6.95375089693022	10.4573768327456	-2.00644775018796	-0.93539897360454	3.40954243993246	-7.23513434490697	-3.55453371587794	8.05312130992721	8.86227070650278	6.94440645838942	-2.57378212392073	8.63411850077109	-6.25257789961223	-4.2547364812762	1.72841466552771	6.6063860107082	-0.884154673917975
88	1.6622763941063	6.36298976893527	2.5512864487275	2.5214800379517	5.01561380238591	2.71020836302567	2.07175973434836	1.98755015783493	3.87979761815017	3.88860555653873	1.13369237043144	4.5100180588054	5.92594373735156	3.99657211468657	5.85667405596042	2.81166538586105	1	4.60751885542931	1.64596173901963	5.99985896546229	5.60731424830553	2.97832139361738	1	-0.594167660013336	-0.372357863505832	11.3174516855358	0.646622255896073	-0.0424504238953841	5.62967416834448	-11.6631367236463	-6.18870829809758	1.8018355570887	-4.72107656229413	9.77233515412192	-4.05777386753589	-1.22184815832125	5.52662001139365	-5.83103734791186	-1.05203174378992	4.09096033242218	9.10191879433327	3.41976294479338	1.22425201148278	5.64582073224907	8.42647181878054	7.39627253856312	-8.19517560066664	3.33794789344847	5.16176888793374
89	2.11039195752751	4.23233120308564	2.51038680591611	4.55766137124098	5.01628416937054	1.53508428141304	6.59568585596582	1.26337487756771	4.45115266183174	3.19601902003334	5.576135231267	1.21799633055695	5.01306613033708	1.73570169050874	1.97462682526589	7	1	6.95505850030387	3.89088645057355	5.34988196069912	7	1	4.61540814911651	-0.160649494160335	0.125995749784051	7.09321884113145	0.322242478614429	-0.23988120940991	6.17832273128603	-11.8842849121613	-5.72891403971428	1.95985658738097	-4.932397138191	10.7163269899917	-7.17866064555294	-1.18734721636024	3.64525069668384	-6.98189136056463	-1.02721383089162	5.15624292709409	7.95573160831218	3.82278997595706	2.22176524287756	0.988633147706725	15.7489771223659	11.7806939674123	4.78589015416729	4.91844143236343	-0.761400706035216
90	1.57339688632604	6.36985031843373	1.66701274611669	5.185037738608	3.34187559894609	2.6647827223825	4.39648822013832	2.33216408891153	3.54843929067027	4.64957676814233	7	1.9523858718884	3.70852024928478	4.1232957952399	1.3750031114089	4.04125400383922	5.31686572609422	1.26983453911301	2.76802433072932	4.71032279431535	1.5874806559922	1	7	0.780497723006148	1.00529152303324	7.14275730511473	2.73259416589188	-1.23274239136972	8.52566571309625	-8.58315479114482	-5.46989864048755	-1.99015672676777	-4.18363337652596	11.1546008809922	-8.03951823681138	3.50829752412381	7.08878712500088	-6.21401068789761	-1.07977378910053	1.80715250059375	7.58354819327851	9.66675944471191	-0.78733158069585	5.06078580414677	21.2808892812803	-6.54165971590615	-8.50379843618331	8.68343669061755	0.628043813737469
91	1	5.47161466917959	2.03613532339258	4.18499244345979	3.48575893430157	2.4103020594415	5.06730258007949	3.16953031864267	4.2659261482717	4.58457761431836	7	1	3.36704583908933	3.35259460539741	1	1.05396387687863	3.42853398263866	2.29415453720737	1.27420506887103	2.46358671296632	2.98036943765293	3.72577005481951	5.8972255635819	0.304068279218606	1.27871640775106	7.86436689598006	3.5742048658434	-1.74555078250369	9.15276739097575	-9.6220014767427	-5.11641286709328	-2.44491133178993	-3.4599199074989	12.1781291610575	-7.48117436925037	3.26867831222338	7.27453528154738	-5.09890924249209	-0.40947324531932	2.1352164963219	6.8621406190289	10.6463446364689	-0.494304591270483	3.92475836378682	21.1842907118785	-6.1559668162172	-8.97738467761579	8.39690077386874	2.3533914296485
92	1.44633522062864	4.64790300236938	3.59490914492646	6.48907651916274	3.53787420450514	1.26471511734656	3.10753218458548	3.06889691773166	4.39391812706038	1.87177108195201	6.29026867908383	1.71678761167072	3.06693038766071	4.97516829657998	2.47988745299548	1.25967645037788	3.66517436240861	2.1231261363944	2.94115504721064	6.04841815324975	4.51832088165153	1.04035268795951	6.35739998864143	-2.732266707848	3.64170828808878	7.52614670373562	1.95552957973852	-0.378272448395901	5.43212711953211	-12.0916178663466	-11.4636540195073	1.42216545428782	-5.69958571890977	9.6242468832095	-3.14385208757973	-1.34203306802615	3.41195883724634	-8.53297483138688	-2.54051816366642	4.07192103560005	8.39482022764456	4.6363181554246	0.935874868591511	-0.990674066434049	4.49686193268571	-5.89965583046544	-7.75225368951001	5.32609191749559	0.142185753904406
93	1.7173149735376	4.27292408330618	3.70031035609511	6.34698315922131	3.34640828053886	1.59505515919509	2.94703601629086	1.24095339776986	3.88371726124631	2.75804146558523	5.05911303829578	4.83984102616246	4.67520001237819	4.44510511905108	4.12498120633956	1.78522089879548	5.01379362267664	2.22762343391104	3.50178645546073	5.63423227763328	6.73038475238312	1.16032797711247	6.46472061124482	-1.24409922252235	3.80721652479994	8.94645929254883	0.789431931049709	-1.72211359204401	5.80987679314403	-11.3925643756723	-11.4216052022768	1.9060702876967	-6.29624843252848	10.5279156601654	-2.60700225321188	-0.357685441924846	3.0423337093444	-7.65561279401273	-3.05151199118355	3.42901071607095	8.44076095100991	4.72790671393944	0.453677985490374	-1.87152399367033	-6.61478597863965	11.2020971540652	-8.59714789239734	5.72725875916539	-5.17747764624234
94	1.90420377645223	2.59841289538564	2.40063574030039	6.50794568853272	2.78007490599994	6.89454460736198	2.9123337549842	5.50425933418128	5.2896586775596	5.81425624033321	2.42169332186254	1.17573427837874	1.35360638103061	2.91849954740321	1.7114766175871	2.70832753794806	1.86139758812872	6.41823909750958	2.49965579412252	1.89629925611409	1.33265823775288	2.16995802416428	4.7647574565065	8.20253510516946	-8.88845379398485	2.46861676289232	-1.9940948832326	8.11414880602068	3.31722524144793	-10.3797387221805	-5.63553522759357	5.6841218221678	-3.19538823254088	6.72246740380056	-5.40428994253266	3.98087339688241	7.35523445705789	-3.09334807569133	-3.52969972235907	7.10105630978643	22.6690938869573	8.10793769549163	-2.24615768416109	4.22267376455469	5.97566824725316	-1.74010821825694	-5.4363370021238	-2.37069184002213	-2.63060758763477
95	1	6.25805738993725	1.93739677169649	4.37960412070824	6.20833803489187	3.7889511442175	7	5.09976851873709	3.60856243307603	1.05564832039448	6.02378437463001	1.79914819533235	7	1.27124869868127	7	3.39674411954799	4.64156372404592	1.56563445344699	3.63291982056908	2.66380704805948	1.20804070509958	2.08408515878736	6.41900563420502	-0.228590927801703	14.6562384158909	3.74455217272997	3.81086469068754	-1.58551379333504	-1.78829696717974	0.645315140843094	-4.43812388592351	6.1697454996962	5.47477592166281	-3.73062411437628	9.34324287863594	7.41674190694893	8.10245581548878	2.17180814901376	3.38845606317077	5.56822836319573	5.4493951063309	7.63706349436252	5.94928428208486	1.19447394400183	13.0831062992381	14.965677132907	-6.10208943627473	6.63769942222084	0.836351077168047
96	6.1041237906677	5.82262038353909	5.58359969624146	4.34818793372907	5.65450715759507	4.71474022260356	4.72229069940613	1	4.35128307426733	4.73689274529557	5.16672645128166	3.92661658192389	6.59523015490431	2.20826298824288	1	1.97816350456906	1.49433705216696	1.56939318416536	1.55994736101755	2.82045047452983	2.05000972401865	1.49619538546219	6.11908051011546	2.4165455424757	11.6369848939574	11.2543806196726	-0.5305293994552	5.58866515654593	2.91202145236245	-1.86471417066099	2.14982356916563	2.08165323900915	5.7154081619512	-0.0517846310983207	5.32006362201791	-0.490303479727478	-0.0419511084630712	0.906916427671661	-0.955708605570233	4.07668072951761	1.60297630639089	8.4830471599393	-0.132894599107411	5.36038158837241	2.53505898546356	-3.8646841522406	3.25748781792068	6.99944103039687	-1.4918947731739
97	4.4909162334881	6.22750439055991	4.74380872006448	4.90238742145996	7	3.82043099438592	4.77356604313781	2.5154216345673	3.76949922946523	3.90115722370199	5.06634805384049	2.47273618233024	6.00096120136559	5.45133107066619	3.54838422952396	3.81621691268065	6.05372935090469	1.10746023786913	1.82950940800452	3.96963495517997	2.00650312330415	1.5779997920567	6.91199519137239	2.34590748885254	13.2740491832288	10.7136711978774	1.18116106934776	6.09184188763395	0.796506445247921	-1.12218757809219	2.00304435006293	0.500974543492554	4.97292895368415	-0.967089917967394	4.38396784217704	0.532711009669871	2.07470847517963	2.36043728616587	-1.42414831126387	2.55807969216377	2.00382180565612	7.97329552403905	-2.8242685409463	5.15425345481059	16.3124931517386	9.75944172836372	-4.45661626131077	6.93446107982569	-0.138610517388371
98	1.43400103899359	5.79689337228868	1.84803694063784	4.36133271353908	5.24650305589002	1.53509430892766	7	4.79176883202562	3.39794482680504	1.39353986461003	3.80016328981791	1.38710559325259	6.65084145193441	1.72392604933391	6.9962496460001	3.38781778149254	5.21372006133682	2.55578815657373	4.31167252171729	4.55460501601864	1	3.07554923309977	5.92487577957393	-0.853949123737832	14.9042987146958	4.55506071199027	4.74748927650691	-1.71479875731947	-2.67427003899737	0.335228930664424	-3.91148906961088	5.34057393321612	6.31317525411642	-2.82347817341997	9.45548928435612	7.08002822202005	7.16450051259201	1.77189898125568	3.28708321464887	5.07245627265184	4.30014000890169	7.79445516073198	6.25028409901671	2.16660991432033	15.3522962993259	14.5425196009721	-5.39906248573601	5.60960840098907	1.46305992264121
99	4.07730725976596	2.93340294872899	2.44809066236654	2.58796092591944	4.63992232435889	1.61301545435258	5.49056100199598	3.67989681583347	1.32356244154944	2.46202694042116	6.39876301298863	1.07839982951024	5.20769552106483	1	3.37273971373891	2.44632748080517	5.39461407109595	3.28429686764471	2.20082772692078	3.43878202817972	3.77907321605799	3.23631182389527	4.66575008538262	-1.20384200863673	14.1342244230721	11.3503664487448	2.05667728880296	7.80807549771322	2.4800837961068	0.397092663618041	0.429451238774464	1.27224951642034	2.50313754833702	6.79451073274361	8.72825207528595	2.64952930024317	-2.91575499384066	-0.257026746122829	-1.83342469151068	3.98287297834172	1.81491947173534	14.8072728048116	-0.109453257800272	6.04755844964422	22.7685886771086	-8.18324080456619	4.1626738061739	5.86513258470416	-3.72852469593983
100	2.25212599300218	3.35013692729065	2.50730342057871	4.95760163018635	5.85930428248388	6.17851610104027	6.62093010310895	2.1097433700864	1.76704869109574	3.04367825247169	3.72224634936701	1.43414006249715	2.99161879402055	4.88051729672328	1.82118786537492	2.82411392912508	5.16316898137629	1.38165232051758	1	1.22761265295003	1	1	4.06698918778004	3.53222845703591	5.02303019103701	8.05771906606332	0.499892019749109	6.22056450183974	2.63199722373053	0.455768771756668	-3.13648630319614	0.242078784859241	6.60384895824128	1.18068713540057	10.3750346586603	3.90495769955968	-0.247774353596774	0.695270589280731	2.72154622120609	4.48332927316582	1.20187234077173	12.2451638363941	4.35838019166326	6.14217994455255	14.9365782735427	-5.78534370353761	5.0770276933379	2.60077345027544	-0.852787742390685
101	2.11296300975595	4.79269461614469	3.64878965978054	4.64363496765854	4.1622740433264	7	4.99184529473214	2.28019507846183	5.00965363406432	3.52193702681283	7	1.32946106286287	5.56554920501556	2.75317109574663	7	1.74305024365149	4.87982567057861	1.71612887466617	1.52498260291749	3.36910355860637	3.52623169036476	1.68949725663703	7	-0.43705441619909	7.33118320613498	3.04792983249991	0.697530993742619	1.9188782946608	-1.8142195781546	3.26855264022619	0.894654365968437	1.05252578802593	1.79137251900013	-1.41381923437319	5.07273210549802	4.19273609136864	8.41041378955502	1.6268395336006	2.97013051896338	4.111362784975	1.45281570862874	5.78227367205027	6.21520935506308	6.81553514425547	10.2769344434673	3.26654701416469	-4.79919320667556	3.37908048515623	-2.97794779052027
102	4.37942582536529	1.00037311731118	2.6735315643673	5.38951804792033	2.06122696815385	6.73709027849877	5.00125842123419	2.31390033900965	2.07355800867774	3.35212650757197	1	2.57507076752088	3.25584181739336	4.19638592176972	1.23319162881292	1.34650592879845	6.36579734662525	3.88987186956729	2.17214125294029	5.26813554495953	5.46581472941325	2.27083231908074	7	4.46022680366872	9.15121539693573	6.63236851540854	6.97053094701532	9.91686897479184	2.03211132311592	3.36352502888996	-0.72659932069986	1.49537104999541	1.78042377262875	1.75963129369755	4.61392654274082	2.12990701289566	4.37877764070034	0.352848272920358	-1.58021409219254	3.43146199297913	8.1290271494383	-0.553113546745283	13.051478894408	5.38614006467091	-5.9315292784927	11.8092866646689	-3.89364030728948	6.54243624180913	1.80207670237242
103	4.72482595023839	5.27984601748521	5.57020174858067	3.44672753835052	5.54381332534788	4.17880352705042	6.5137651839082	1.60954138875154	5.11307911313641	5.63093915372659	6.73589378236687	2.34138490849267	6.23256955671991	2.53894617834997	1.4943530568309	2.9291161893646	1.57361075735318	4.43137329516432	3.37864465579721	5.10851580115025	3.58918419277671	1.83067212041011	4.333650264604	2.28170414543869	12.2092709648711	9.95308443544803	0.217898200870785	6.19484157487362	2.15677810075349	-2.29112577008555	3.73784436822603	2.15845952735487	6.00476549719213	-0.329948651990939	6.0057062924254	0.222569984609149	0.0520343755676774	0.353063633148986	-0.564483585329665	3.77806335409618	1.0790570773211	8.73787271345452	-0.614839048011954	2.1654041211029	-5.54866171694928	-3.75687300892314	-2.88652203737422	7.02991595155305	-1.75672137537849
104	2.33416327635835	3.41068557448269	1.3988368760963	3.9264197884242	4.92843590805806	6.23426267115066	4.19760976130837	1.58653767349618	2.97457567722768	1.39612852297594	6.33627554915859	2.949868943947	4.37441720918943	2.87519984370461	6.24705883092712	1.21140094135486	2.40190007010162	2.69888849831392	1.13948612564253	6.66265563225867	1	1	5.01248661215102	3.71197414441226	5.46806748922654	9.02789276120818	6.66398437605135	7.9134903558378	3.53929163200959	-1.58594993865288	-0.747596608067168	-1.26215599376816	4.94611823926359	1.15561473610209	8.68385891003266	8.33324487442186	2.28922168260306	6.38884187335677	2.15874809276448	-0.197293339450291	3.00377282626868	8.14711059099422	4.06654306780063	4.45667357747212	9.31820294611144	7.51947086717861	5.27272456813173	6.85749999852473	-3.45796761930728
105	4.88972412806495	6.20107743293448	4.99316250522878	2.58533315321265	6.59842131939233	2.96551329634655	5.40411654067689	1.30578538960892	1.35045096404336	2.10741664585845	7	1.19305775554644	6.19227470297815	1.07566934905217	5.58022902661643	2.32529142959141	6.61997030057578	4.42706228992324	4.68868152759675	3.04981841600122	3.5668703801157	2.25604652810261	4.87753105459773	1.62611055848209	15.1313645034682	9.41646185301965	1.0790546135917	2.85354299880385	3.43768415523502	-4.81010476514066	1.69979033066631	1.86664191359237	4.65400836605218	-2.63018425699057	3.50817637175838	2.20730215726996	1.44251080100873	-0.575215755006247	-1.42164187641715	4.15910046514587	2.79373902477376	8.14326914543864	-1.54104535884436	2.42792256550644	-5.08855486540356	10.2452182759883	2.08626790175417	7.63966496123428	-0.114957467331613
106	4.4371580154541	3.93653471464475	2.14558493497003	2.60365936647135	4.53959745168146	1.47842160684374	4.17538381048663	2.62944462782735	1	2.80684860834878	6.33299485069264	1.94984691960052	5.27698172346921	4.77157647218864	1.16544104705429	3.08982697030589	5.30873533128368	1.87814512275841	1.97927959734216	3.36077582818725	4.12310867345669	3.14624896273209	4.92771627318996	-0.0253205987151096	14.3951731713777	10.9548562284181	0.710212741752368	7.06946326636175	3.07082140407762	0.743459317062227	0.537542655437733	0.54607472438858	2.14854731659327	6.89018346179603	8.43912606370897	2.16431718188932	-1.74371700996386	0.317778410991369	-2.08634686081639	4.16406835277485	1.36709844768898	14.1276766373874	0.374409464570463	0.964600156721882	22.3376190057452	4.94997517629683	5.4732652544071	4.54283698530685	2.50650681273243
107	3.16142105090933	6.01390050646762	1.47381538511412	3.62351217854208	6.41293899319413	4.55372509774887	6.11900252488739	4.90301522434071	6.93723262281494	1.17023892219986	3.48849172817279	1	5.48573471344563	2.06970567796347	6.37594025669832	1.53357370761509	6.14611757832323	1.97925804604066	4.08565271133669	5.0083540016406	1.07736094831776	1	6.6262796143989	-0.445869274908345	15.9516663529055	4.91562720615174	4.7189800706167	-1.7254671586081	-1.86232672232716	-1.64522773335416	-3.51268929252832	5.9990066565138	4.78139995342153	-2.20176223841336	9.05629360578337	7.16013591294865	7.85663775243587	2.26612790063595	3.02679454962741	5.56326099949699	5.42419474508661	8.07336634629268	6.71797629427356	2.12057406391885	14.8990267210003	14.7856178816492	-4.90429035130706	4.93968524433909	1.97119968986111
108	4.76468840681418	5.86206235320364	4.17085725646717	4.21509064285448	6.39570628367385	5.11367757008412	1	1	3.94014333987718	2.83391393351387	6.21564274601055	3.60385648246321	6.26415793343071	4.99674173944379	1	1.7885783781127	3.72974093220114	2.60117760448599	3.12098952010167	5.09885049165097	2.68634017864663	3.00137951289754	4.59160019288571	0.562624353664466	12.1896176419674	9.8262772045935	-0.143132873719361	4.15902541496856	1.71205442568612	-2.03551740040519	1.40798487893146	2.01439976236624	4.64582676814434	-0.481310382529522	4.87014494782781	-0.580634362417317	0.290397989013907	0.310478216360769	-0.515339723995166	3.72411459948174	2.43842013672935	8.36487414359325	-0.644939540762361	0.331921141034721	-8.53652883530363	13.719788284179	5.39547381218423	6.19733209857647	0.727127938713479
109	1.78973380124802	2.09357334700533	5.01094257020386	4.49666549423436	3.86488727230005	2.44141584581385	5.32072961417522	3.46307467798286	3.34355049023605	2.81580841403219	6.04081465304729	1.83953407149442	4.07090526932582	3.6957353618859	2.32969396557664	4.02270947286773	4.15776846055406	2.16863509993568	3.61951175800305	2.70130832657976	4.20540512879283	1.10756317810159	5.97141939650357	1.71819769902378	10.6957100322517	8.91253344779034	7.82772614220949	9.49610339750786	0.143594468200139	4.37707088312149	1.70915131335339	2.71684332204271	2.47106378212932	2.0945710396182	2.72094019682011	5.2170685606873	4.6906846807868	2.48409654123891	-0.172589259807457	4.17007477797513	10.5757027891854	0.39443205954701	12.1483111973244	-0.0376492488512818	-5.50264909868224	10.9681235208393	-6.02669320655475	4.72689196740293	-1.25109355257376
110	2.87029793067628	1.64822988181357	2.03031991008132	1	4.70956049702568	6.05715234168277	5.38382850022331	1.63757788985286	1.6100421471366	2.35791520376346	1.34017117405887	1.08850907386129	3.91654901277961	2.41118129935933	2.63774197980064	4.27230353451619	3.23567172269706	3.539750739822	5.34208343012139	3.69749703038747	1	2.96742526889675	2.91499381419075	0.885955730612045	-1.58588159711417	9.80656903726928	1.68363613574	5.06994711170311	3.78055687218888	-1.87583675081421	1.38184043547058	-0.410666671368573	1.86429964623377	-1.12015544009725	10.756645973014	6.70464754845631	3.83351206899361	0.953108081876366	2.71783629506255	5.38302303502837	1.02366474474325	8.39707373255602	3.95372564087398	7.93327136016608	14.9738734773407	-2.20229591936984	4.58859571946434	7.91596765970685	1.85821557553496
111	4.81989619403166	2.83692906079543	3.20310603177243	1	3.74153305140033	3.97862104036879	3.35610486093034	2.46110807038187	3.4486171154831	7	7	1	5.81240391763051	4.7946927490122	1.81218632443414	2.70754722069596	6.15582204537517	3.38399046470714	1.63380061364835	2.1035992451611	3.5884312599742	2.05450330467265	5.35276469792245	0.642441467800112	10.5823213109892	12.6936708176641	-0.279874968189724	7.20832372368693	3.54199059683457	1.62816308139632	-0.378468628991106	0.250334212157145	4.04710640898909	5.09548316954903	9.83365192449434	3.87495746233995	-2.86132667660931	0.0352783082953984	-1.86748643480194	6.21567444430919	1.71324405867832	11.6535908530287	-1.20515090829377	2.12162400240483	23.7095096807352	-2.55676601879634	-4.70329581022411	5.98085424664573	-7.54531489902565
112	2.63225096897026	1	1.58909146999956	2.76643471296323	3.00082508688097	2.03302938759492	5.84521648668339	3.05964320155714	4.69245277867822	1	7	3.19714543865939	5.94622041439607	3.04514075747162	3.21619921090056	1.79142125755485	7	4.06255470570817	2.5754650088356	4.15414691195062	4.25006815234504	1.93712440618038	5.81015634841099	0.615309598596745	12.1241291997453	12.1733236623552	0.716206425720486	6.66691866420717	0.510643490024685	-0.951151014474912	2.08016211482961	-1.25307188592612	0.0944275480295799	4.14140500338248	5.90917564679174	3.05291680822162	-2.02785531462226	-2.95662655626383	-0.17933917720156	2.55507246663968	0.410913642391226	11.8084307334973	-1.97814912031418	4.56810551984106	6.12155018875504	7.24240266751771	4.16083014282859	7.65818299305749	-1.37053914137829
113	2.7082049836093	2.29034699844891	1	1.50186569045739	7	1.3316295932419	6.223983695905	1.89159527564547	1.26314589946392	4.89652857301425	5.81831307880046	1.41200837192968	4.19327766303098	2.57051163152988	2.52978218120941	2.97608545849487	1.48320022179696	6.7387335056295	3.87186426526603	6.61215027307157	7	1.57270874906144	5.42734429830035	3.61514433550137	1.24020003379101	10.3266973821734	3.90660588359089	3.61877572010648	2.63022366878183	-0.770465291040796	-2.19997265744564	-1.67809989871387	4.66596816477061	1.19821915407476	8.78736844014196	6.66696425782328	7.69833212910744	0.825661673108683	5.44272308529851	2.43119837758913	3.50356800587515	9.08377598648542	2.11040398916172	1.23577864359635	-6.73467047575692	-11.3077007550637	-9.46448280830883	5.5400255920838	-0.270919620075398
114	1.01449610792359	1.95424126793196	3.48524428450824	2.97417309901023	6.91347171032164	6.45193721417503	7	1.33372509691495	2.92472358641035	1.8724357778341	6.90515076584461	1.24365426567074	3.85695138103655	2.9640295145519	6.3790149734549	1.60747269618194	4.71842439735923	1	6.2607578955374	1.92373545679151	3.81782961645221	1	4.65256358651552	3.57947484148966	1.15100431186662	9.43097739847942	-0.276941387951847	3.15984077724391	2.30606715382751	-0.371025683406954	-2.93573334260802	-0.00734999654653434	4.21136379723887	-2.87751835958323	10.5568693755457	3.82613556796465	3.89485591003558	-2.20951770579837	1.99597126111789	1.18859772840615	1.79681583303472	9.45403327053296	5.55055333855462	9.14129309330811	18.4699459025754	2.68714158807851	-3.80461924153397	7.64689289018657	-2.84315254474126
115	2.34756700880938	4.42475793867276	1.82742759252802	7	4.59125927495027	1.71850883533355	7	1	3.69281886918413	2.96346278163902	7	2.09746221778387	5.16151481768932	2.07657631966887	7	2.33093763851292	5.38532479830356	2.75909685339277	1.48584134039946	3.64550984307716	1.46334992626674	1.59076586199713	6.02346086065736	0.6152828376182	8.39125008282973	4.94113279862518	-0.468930467621216	3.68141963925899	-0.576711059357911	3.11467716422692	-0.216055528636842	1.33941943706303	2.6885257615739	0.942578570993484	5.22075174559313	3.96208455648065	5.20104906684137	-2.22479632615135	2.66316913939269	4.88756704079203	0.62837908015189	6.51598369437714	7.32389649744561	2.349111755824	0.0510607717041454	4.05642290732658	2.29414787163826	6.71323170897254	-4.65864674371258
116	3.56821164895563	2.29298934799681	1.96423683553968	3.29232472364984	5.8632380690699	4.53908250533538	6.61838686007897	1	2.10362418927261	2.28798140795069	1	1.27997076110016	5.58459460605303	3.99629381524002	1.49003937492912	4.14195987395666	5.40323325674802	3.55205402646124	1.77576671818393	1.2478003297775	3.19268810139141	3.45024756808721	1.62903604355085	1.04835994100544	2.39651305608939	9.27202371651671	1.49979965649817	4.26105735307846	1.80421924102306	0.432338005889023	-2.62664151133426	0.56093522165683	5.90248314391759	-0.624477903659752	10.3026296903721	2.86135196812441	5.66400161968465	-1.65174828605817	6.15111161088054	1.1991623433398	3.55726774874264	11.1922247531955	6.96419239962461	7.04611621445728	16.8124167563465	-2.3575260642602	-1.95983270281408	7.36849087167034	0.620731590050404
117	6.27875108845296	5.88817386643415	3.46771326620628	4.87870966223996	6.89286499729243	3.39164469522325	3.54560404425987	1.34521713517163	1.55376344293227	2.84123893231161	7	1.54043963443687	4.84162277516182	4.45790042302737	3.02153516449624	2.42030445586698	7	1.47031254075247	1	3.28609617142193	4.85775756295685	2.10020751994743	6.89459243437443	1.26618760161312	13.2072289644763	10.3697276778628	-0.117094492104376	6.19318948390301	2.61345908847687	-2.77751799093257	1.78877475049186	1.91172682489879	3.10472576779772	-1.32151059208079	4.5965754220893	0.691999342800169	-0.689406674018865	1.20115816998951	-1.46135034539632	3.52988621677873	1.59090448139516	7.47054059684182	-3.42025092906818	3.1272947418229	-6.27634598860579	-8.79466154826955	-3.57191005594016	7.49138191897002	-0.168299731102431
118	6.12797499511183	5.8338266181701	5.65041135860148	5.07780980507558	5.64474509457107	5.84427639129478	2.81200804516882	2.84801764453593	4.24299584289862	1.99316509527794	3.58778680481998	2.77325337938467	5.95832245302359	1.37281515759137	5.10176883803772	4.50754693823789	6.11685711672196	1.32835724084468	4.14545192585942	2.53768492953415	3.79214302319378	1.0199466420595	1.68861609821802	0.256405532203167	14.9214294359416	10.3574694059186	2.08060964440169	3.67507035406158	2.29154079357208	-3.3877719970601	2.99699628072544	1.76885394654189	6.22855166602747	-0.189800901741146	2.29921585287514	-0.867924217206738	1.56556044465781	0.887142240964536	-1.33152462384704	2.07271128040412	2.10261639359463	8.68691223032523	-1.33802342868422	2.45851094443249	6.52687498533399	4.38482329227323	-5.92432580222669	2.33717736959152	0.157169714779119
119	4.32356247770229	3.78151686393767	2.45528431270978	4.19360416533918	5.21624180124148	1.55975429671352	6.26146709018471	4.17811850849081	2.0253752321064	1.37673225771133	6.8156432247379	4.48431033065912	5.17439156238942	2.61377461135896	5.50530486808003	1	2.67238145745125	1	1.57648102014686	4.05197867581417	5.52268902013163	2.2573952563233	4.29035389028469	2.94822728520281	8.16642189333714	8.77395124244753	-1.40664918679026	4.78818145014704	4.8454034501442	1.59302712626453	0.8102758537031	-0.0700842977424957	8.68753403701631	3.37237371799195	10.1632517899885	5.58869486435477	0.224509497160467	2.51936271591999	2.70583492484077	-2.53348769049711	-1.58890904354652	8.2304804625461	8.03609539940047	5.82354165152332	16.6356509273077	0.30802462511867	-2.38488326870009	6.54140448122075	-2.43558129962549
120	2.92582967100866	1.44359873135047	1.88039362324571	2.29899352211928	3.65201202365528	2.03288893471978	3.77371347922509	2.72856543514067	3.21745115091752	4.20183309870681	6.55814320946913	6.362335205777	7	4.17120701335815	2.53056405385264	1.86656942322031	5.21226960840063	2.60498782540887	1.63626599695262	1	5.33881904154593	1.69987370514547	4.77590854494642	-0.271310085788543	10.3987483756861	10.8604933053507	-1.34622704741087	7.41668493119361	4.33230414731724	1.11661600156871	0.270507667179493	0.523782263724583	2.75905302087617	5.06877636844828	10.0945094936732	3.66753587484305	-3.16128656753453	-0.723176104669745	-0.805241982632522	4.02256908720758	1.69696127082824	10.1534661641477	-0.554979669361978	0.791668301092574	23.5757958937186	5.38245936807005	4.44694457952546	3.97675248933397	-2.1853562540175
121	3.00209719651742	2.42379279972598	2.06167373131322	6.60578609445949	3.61897607343532	5.28159235690506	5.08100258694714	3.64222493507342	1	1.65085493122554	2.52677775104204	1.94299355988184	6.69480066523058	3.21620572117324	1.75934913301563	1.35087598017948	3.16696392755051	1.84386959846204	1.56169747934808	1.50913899184395	1	3.96870759497718	7	3.6081508467095	13.1576905887841	5.67802704419776	7.3766192411372	11.4766108940262	-0.374271433933148	5.22137587495109	-0.339942161874304	0.486459070973842	3.8818322869266	0.208623386364913	3.96667000728958	3.67514848033779	5.05428566140934	1.17590857689387	1.13387580795517	2.83079410440656	10.326318958635	-0.957958216622717	11.7464207973957	8.11233574071151	-0.766545083225799	11.1873740451533	-6.73300078153097	6.83279629332767	0.894405043458897
122	3.83673079030612	4.5326386703	5.04859463105497	3.55150900525404	7	5.05895291122799	2.42763780894395	1	3.34307409920216	1	2.58503779968757	1.67373580135709	4.61583593037177	6.35852368208127	6.16503026159387	2.50187868354371	6.16919812861997	2.34291578820395	2.81907295523634	3.08353658668809	3.47663705042677	3.60122270820467	4.49854490393056	1.78179296468348	15.9120046321929	9.65083737127799	0.833460143166851	2.42461524789394	2.93699045698802	-3.79754830566578	1.71545697398708	1.68740396893164	5.58437835274163	-2.41440459176187	3.47412813118768	1.31341075282935	2.14298964139472	-0.187428770144859	-1.66227038045133	4.96582259830154	3.4426808678068	8.41485861850175	-0.288042263487433	2.32559048958993	16.5012341249571	9.62329713181632	-8.98064857033374	7.49203487208798	1.59217177978002
123	2.43050275571255	1.51001091411084	1.90436959095419	1	4.64133431199524	6.2806458810846	5.60099602940377	2.89880457329295	2.61438793732075	1.78520197745226	1	1	2.97030891035948	2.19366061684154	2.198739043903	3.43560126314121	2.28909106408114	2.85394442710129	5.98500515945529	4.02108532152513	1.46751883067197	2.50193909605337	3.92587884441745	0.36424221012607	-2.00296594819385	8.91791738378069	2.36274304649543	6.07822003332957	3.51480032990757	-1.85764527249566	2.65702649345135	-0.782427790601706	1.01689598132161	-0.813651974260703	10.4817868331044	7.1003660952415	2.69564352345536	0.815205084327741	3.0676427532888	4.99750731420217	0.755174854179879	7.94321604980778	3.49834719491223	7.15129135973249	14.930642756904	-1.66353499317491	5.06162631497781	9.08814147879312	1.22481625278137
124	1	1.72823470303421	1.55522390924872	1.98058526084581	5.01138264449176	6.52961408410132	3.48637038785187	1.03166464371827	1.16063796632013	3.25946697998609	2.1800915589698	1.4047055373589	7	5.48936664984946	3.04567125805094	4.56934271997681	4.08978350490424	4.30900108086021	1.48935649100246	2.38798562598869	5.54728046583501	3.95728280288267	5.74446435204028	0.974076782509416	0.498965135129056	6.71014244934344	4.25900924922451	5.83760307681528	3.96817987491139	-1.18317992128927	-0.605823295947046	-2.48442766746909	4.08533348445193	-0.715502111773231	8.88148670361826	6.35784888337756	5.11729863308771	1.24271894921145	5.01514163139936	5.01537868402467	3.44702846744981	7.94599303507421	3.19120724910872	6.25420582906779	18.9404601090306	4.86630468921491	-4.41586304385709	7.69148656278532	2.92958804177605
125	2.0317250488564	5.22138423277894	2.50550611729669	7	4.97670549297295	2.29258180971249	4.80721343770336	1	5.87871786043337	2.32101599997602	6.99068616686639	2.37396556545683	3.63161791398271	3.21979076310779	7	4.43587366070461	6.36279084288982	3.19957009626603	2.1610784593519	4.74766036239004	2.48803532008181	1.38874724501893	6.60636695955097	1.13737525091464	9.42957176622412	4.1554921565284	-0.604659348386842	3.70815456176863	-0.13824114019604	3.25825025883525	-1.2869719248967	-1.85516566990075	1.38842374190713	0.456488923112825	2.53095529398415	3.91039305011398	4.82289774162501	-0.822118455935141	2.22406949857646	3.88237424784717	0.516431281877281	8.38239256363644	5.665806089898	1.89155998725798	-0.5266999183103	3.31176638345097	-6.10934651581606	7.78830483368966	-2.57926800741603
126	4.13098798050316	4.09836369486543	2.36748805839731	2.23308912435869	6.0791671850595	6.56800550966389	3.3576688718635	1.24379509977236	1.20358932180004	1	5.82692431250701	3.02633953586875	5.096619704098	2.73740543619059	4.00547444525366	1.66359499990922	5.2016026688651	1.97972070338435	2.76759448962557	6.15581207552898	2.66849270540516	2.32444874366397	4.63411110172632	0.344664857400559	12.0926494111355	10.6518163722663	0.608812007828896	6.37071730543456	4.92734475118726	1.54766787142067	-0.0243235787924237	-0.602241694621868	1.33323603646699	5.30898593282985	6.84915543658651	2.51271040693814	-4.33273399241424	-1.42450475984377	-0.621911548224109	5.58738372213419	2.32009148420644	11.1983904302238	-0.99937314288451	6.89708699573158	-9.74470523905841	12.6630643732061	-3.06756829497882	4.37853324643548	2.21004073669414
127	2.1995123134097	5.64839905896748	3.96294831608566	4.2605694780401	4.87500511159169	7	6.96987119318624	1	4.95667403185035	2.66345984961985	6.23373683865453	1.32853781706263	4.1736178828739	1.95911875499995	6.4950867140687	4.15563387790448	1.03483111159337	1.05121827324116	1.55667430730824	7	3.11948369999416	2.0132756724495	4.88845851971986	0.0928267160430805	7.18393474829568	4.06397678924444	-0.902840771646546	2.48814496192929	0.0138281178804752	4.89534257525341	-0.27952782896388	2.50331884132746	1.91772763479713	-1.21370618564876	5.39239656525866	3.14919415414133	6.35709249036195	1.07219122996267	3.61913672134616	4.7548828920384	0.294754524400821	5.50625278017899	6.48605178385035	5.84288740786249	14.4277033389677	4.05520379205758	3.61700802001053	6.76209486061883	2.67813391333263
128	3.16887547899189	1.1441649279074	1.64559138288754	2.36906472367122	3.28912001880093	5.35282361085925	5.19501358769145	1	3.7625717590134	2.32438817332808	3.9507361427722	4.71033872667263	5.17210489268029	1.73990589735319	6.16605533668809	2.75356073816378	5.20634649900556	3.24024069324043	2.42250046481273	2.30806656292565	3.06000343528513	3.77611569190107	5.73420740924286	-0.446779444971806	12.4299088656054	11.1489490292838	1.52499985152498	8.62251819787379	0.704123806571228	3.46313221222707	0.548385740164284	-2.39297466191448	2.04208923831893	4.48812002839252	6.5102362063061	0.379820069817895	-2.83879004720817	-3.51838969866436	0.534209232974501	2.80913793790095	0.528752767825601	11.5079036480502	-1.56170959228375	2.573168025495	-7.80014422128051	8.23020208825245	2.25584775740907	6.84035820130106	0.925208868447143
129	3.32664914673214	3.42067955420341	2.85820711276144	3.51394759510264	4.63364987604279	5.25216469120398	5.64013961468413	1.84336498274061	2.29294830531556	2.26769342125979	7	1.18502145749727	4.97605193239035	1.07034474998939	1.19095539802376	6.48243955435538	6.20290345099163	2.19214496253175	2.6776968827148	1	4.34642832748673	3.15631813879922	3.05790901021065	-0.506050697679711	12.1769689925733	10.2856145105045	-0.5252611121667	5.27476854428478	5.13274267816135	0.87487002703869	0.873552873753417	-1.04372826938987	0.842663486541821	5.02183914552064	7.67330552468575	2.21540018575929	-3.43402594337845	-2.08373372869612	0.407553257369345	5.32731547142851	1.32154578095184	10.846360522607	-1.5517018495209	3.72287213354864	-9.15388098584281	13.0776149119158	-5.24766962886402	9.20226824480921	1.16012922060508
130	6.7953564513339	6.55600483683658	3.44176375536888	3.18072081375052	6.27691689051278	5.73606419082136	6.12226362371925	2.42939030178774	2.7996299864961	5.94339364486384	3.93188198540448	3.76032428196988	7	1.58841632880882	5.1109212181596	2.62757825345989	2.6402952289675	5.96341091909902	4.51755508631599	2.66838190151257	2.74683599582978	4.41283461133775	3.6946664829587	1.09587809285054	15.7525875840627	10.2492636971553	-0.976697111450373	3.20943065003057	3.33220969091433	-1.85917662660164	-0.205687073820528	-0.194256498983787	4.18490936118773	2.072157911595	6.44440130984137	-0.313450582658523	3.18913313647107	-0.958710574154104	-0.553963003787621	4.06697613683154	2.95675588337644	6.57797449266059	-2.05518163626845	2.80161334756522	-0.306633592206651	-2.28847698802893	-1.19285434817579	1.53031455662933	-3.56912201410921
131	3.38166792450938	2.46717337602849	1.54558417755643	2.17183709988179	6.21809832416602	1.82967127814671	6.91755052741157	2.36042694583665	1.21128970746362	2.81922416743977	7	2.1174665141473	6.82352507223586	4.11974845749527	5.23431306121579	4.24533728939986	5.05186365916875	3.98625728136579	1.29796253604279	5.85707678180295	5.67216554120291	1.83838735954482	1.42776330698951	1.13510062129368	2.38044486616036	10.4946287757827	1.60140874640129	2.69745092590763	0.195227960397361	0.156095542486111	-2.71531597348671	0.995430615107266	5.42798985101674	-0.816318224703711	9.97110699722347	4.08854474430391	4.79112358046078	-1.5395712730783	6.23417008089014	0.941508601741547	4.23010853113313	10.7977525098949	5.89649630542242	6.14471760583377	5.35263944739414	3.47959225925698	-1.54223701389062	7.41739281147576	5.28411615517967
132	2.2550257383001	1	2.9163325638014	2.89042049537447	5.62550158920039	7	4.86424386460412	1.70451094266509	3.96098639600878	3.55537623637005	5.28570206070286	1	5.09327300733892	3.47033712004451	1.40225404103878	1.52398295804188	5.89142160613072	6.49464223147887	5.17952126085333	5.06113427466789	1.50766078974108	1.04538915412503	6.99280357517337	3.84577254709041	-0.00227818319391832	8.8241203394058	4.39130560336231	3.99217296981763	3.58709870800615	-2.91363867266902	-0.276069525269639	-3.27658855020653	5.63949530989349	0.885327518738806	8.89042815393503	7.0587092061294	7.30235048886098	0.891628847217506	4.30977968456617	3.50823677715581	3.05773509213587	9.7599858617786	2.96591010856094	7.37720288167184	15.3157652131021	2.27041715854822	5.68043140246525	9.04918625617838	0.656822981989206
133	1.84344424145884	1.95446909195563	1.05074411709626	1.60061326394302	5.85443210037416	7	6.99149860494865	1.24655312774432	1	3.01552488503931	1	1.38465230065624	3.69918513994789	2.64156718383099	1	5.05012575136293	5.46440818366574	3.55524397750375	1.46540628674003	4.29392922042886	3.10824717351177	1.1441096462421	6.20833787591352	2.62612827164582	-0.230572166759024	7.3115391525119	2.04777360946802	4.38352166621386	2.58473996857177	-0.723889339026884	1.17128083711239	-1.24027033531195	4.15395837663288	-0.146261890438826	10.5441530985225	8.55143996295545	6.54826013486334	-1.74626750841683	4.85950265215981	7.29248562671591	1.98793846999732	7.03514013063238	3.92236467990761	7.9706163914636	20.5536412399625	3.98064481841805	-3.32729128918033	7.86506894918456	-1.43613963893494
134	3.70308062965577	2.17896585841474	1.21758899570058	2.14820816237422	6.00072424946683	3.4996564539102	4.07652804392134	2.92629123391544	1.51841534048065	2.03845056427727	5.09730035367526	3.15637234412396	2.87368987420259	2.54966708758789	2.15544519350997	2.25160927097505	7	1.49934958657206	1.64224055810136	2.54726439910764	1.72096190791047	1	3.70391931239778	-0.915567975251625	16.0500070126269	8.72363074054727	-1.82124280176859	1.72503327267838	-0.444101517229672	-1.37635031716945	-0.0382691055016582	-1.5494548799653	4.85994435678208	-0.633886923156042	3.53240194462502	-0.662568786037966	1.05646566778608	-1.35200010684224	0.745156010343254	3.26880340275686	-0.212430580641386	7.97201872549736	-2.77226536963912	3.94619229883186	0.0351427936114364	-2.1484899832928	-4.60003710018818	8.45902943915729	-8.30984204298623
135	4.47173738548809	1.48868058124737	1	3.47509599678353	4.14818601188292	2.52004899910745	2.93355617712094	1.28462275700386	2.08813426597337	1.79326786090526	6.41874907788495	2.59115621131989	5.00966844385515	4.1257824397939	3.12701195712766	1.6272144282036	2.14676828023435	1.67975104866217	2.51621933084663	5.97922278040836	2.82131258110571	2.36952395810512	6.31241005944651	3.68917927299275	9.38761986907615	5.20631031142003	5.49061241097566	11.0092415031374	-0.295033536332503	2.37423037805968	1.50432765662359	0.840280975568704	1.10639719965266	-0.106365651505076	3.88005962425916	2.94732289883429	4.87490702482146	2.07217340851447	1.0840505364057	4.00010786122184	10.3555053011301	0.168314258559633	10.2242566619435	-0.839267844511204	-7.51915534199832	11.5506830092472	-10.4656694924409	5.87082290775533	-1.25912644965981
136	4.62702280699206	1.66540690510968	2.98976591538308	2.14105652970701	6.45680362223468	1.05450447983061	6.08768116826371	2.38108897031865	6.09748528011897	4.4559272855355	7	7	6.36726636099307	5.28642044678145	1.78958448404177	2.99902231996494	5.75198142996642	4.31206211945998	1	2.86762364054913	7	1.1814110112767	6.4915667331959	-0.274650014370904	13.6180366891982	11.3800372271812	-0.50602392004294	6.09770201408591	1.86971856770036	-4.06556992668052	0.677006529504058	0.660566817048167	2.23677683244061	1.54090946819355	5.24201536006533	2.40813877889055	3.18629731055326	1.14941229911291	-0.226977197885122	0.832662101774396	6.22807835094296	6.30347968637238	-0.92963248149016	1.43706434242363	-7.30839232195289	-1.07799076982002	-4.24133782654732	6.02828943719514	3.72374752671798
137	2.55155392815963	1.17051358117329	1	2.38324534610886	5.05480471663766	6.55908929482105	6.44755516838241	1.39714002408568	1	1.78749646433321	7	6.84795280577537	7	2.22590336428599	6.21507781366702	6.06296882164894	6.12649802083434	1.92583690895987	3.77788195056592	1	2.9034499193179	1.80565094296365	4.98019136553898	0.785850423579715	11.3733743884473	11.8525066519659	0.637118916865439	9.34550695335346	1.347892090793	0.479181493058488	1.25221642554111	-1.17094688544689	0.796082506482196	4.4499952944252	6.6224056481522	2.51575105469633	-2.92142751760143	-4.48237068139607	-0.0583570906028366	2.93185263310606	1.20978608949323	13.8754887353673	-1.67746115970934	3.1858062469997	-5.02638239531079	-10.0777994532913	6.62509407047994	7.02180663642217	-5.24706991471697
138	5.13010492938057	3.27062678071285	1.56496216617776	4.63198642877877	5.52846293136658	2.14062165628157	6.25305311471065	2.46946073672211	3.24431387070116	2.03380841021289	5.96542430519161	2.10921940077385	5.8421042939812	4.74596284225544	1.13363508381714	2.14301132346258	2.48895164917367	1.18289648301765	1	3.71622988001874	5.49049298376699	7	4.61248104825073	2.60567028289871	8.38936369645336	8.70473303318168	-2.75313543714505	4.03155993536648	4.18849955362822	1.09637392450404	1.03544472680737	-0.231933300560949	10.0726401272838	3.34873322187163	10.2772252614504	5.90963509676666	0.0232107367400999	2.26116000305949	1.69724941480632	-1.83968854295574	-1.28402259877482	7.52098034014188	6.68907840324984	5.90595588497297	14.9586322581777	-0.0455417685517955	-2.85965988776775	7.10122238952146	1.87034145401462
139	5.97561534688571	2.25054868730546	4.03721270203647	1.90723318303753	6.63783962840003	1.92895969481234	3.96977086087914	4.43112874699077	4.86320032989837	1.6042321832251	5.01832448983908	4.68078258243731	7	3.72425742067874	5.4378104153407	1.36982268645563	1.59105991098306	4.29648815159717	1.55924040451768	2.74617241891322	2.21185353332307	4.04062864963906	6.87054926854944	-1.76332133478992	15.1461657204409	10.2361332819389	-1.02588581413607	4.66030844510927	2.4348419866451	-1.77559392404943	1.68179136825403	3.15876449148859	3.44078907168188	0.61732500514838	7.86561050645992	3.48843866263279	1.09315949352696	1.75626455130242	-4.09304391202774	-1.34392533864367	6.40850212833572	10.9674232196322	-3.31317196316642	3.75995336543865	14.2813231258896	6.50350736337356	2.0366197635384	8.13876206836214	3.15090195591847
140	4.95606253630163	1.87609592331867	1.9940426212294	4.37988829044959	4.3692460573275	1.25737845972928	3.34812211945101	1.24221958237328	2.40680942383702	1.19132974633831	6.17542864154455	3.63943655012573	3.38275529652238	4.00324028555083	1	2.70607129435878	5.18688013719745	3.76811853421359	3.91430420126253	6.25893163287611	5.70652776791823	1.6387932388738	6.04146335494853	1.31618323992738	11.0949069000693	7.748076207627	5.17055602040163	10.1159363509933	0.78765416564661	3.03418996689336	-0.561458851764789	-0.759551194864867	1.47881390954104	2.1197153770366	1.00936419676722	5.31313306043938	5.96553958896987	3.37853238401835	0.620011058852287	1.89786419656195	9.71252892803367	-0.750950791437499	12.6888447043895	4.24096233869137	6.62687071810248	11.7027672103815	3.5247507839989	2.34129165457801	-7.38229367232159
141	1.41244109647101	2.64290447553669	2.01418669741831	7	3.61763068141188	3.36823266976906	3.73577199392173	1.85701288898679	4.17858206393711	2.82599331721648	3.02710063195654	5.90761102558857	7	1.92132301106061	1	1.04197639781725	4.55490432585843	4.25978923558192	4.65523028307741	6.24240555068809	3.7551771668739	1.31833275891927	5.49406502760439	1.85848794182535	13.1261135970015	7.25685754885888	6.92597150030994	10.5556587032513	1.48843361781322	3.49044203668486	0.657618546663033	1.00285300260859	2.45716108646167	0.191215253716427	4.2641159297318	5.14478680144165	5.81467664512775	1.4195469271288	0.0233668929459108	2.06140803894719	8.72801998389822	-0.230357367322587	10.942582743641	3.16345867067805	5.43228076766492	11.0552707116125	-6.15611371350668	4.03029869970879	4.40832514913163
142	3.0302696833363	1	3.41540667030994	2.917395064896	7	6.30771418861653	2.79779116080097	4.70782036873071	6.08679137105925	1.3412866002594	6.43770945464103	4.62055020443148	6.7471421418064	4.4812521213091	2.78001643250916	4.8875026121546	1.78531904852724	3.56485464135815	1.57021855579204	2.76950703497362	3.34590531773546	1.79052319377059	4.183158808894	2.40218179142892	-0.806444838105458	9.46252615886046	2.66279161567864	3.95450378478404	1.98656045697338	-1.98832933078015	-0.803694529768698	-0.104281068345617	4.30376470715984	0.597940205858284	8.87599935656936	5.99062988519441	6.69419783699592	0.391850685239677	6.70818175287361	4.81705517272902	1.52405961752276	8.30638206083345	3.22113221407983	4.08475291735186	-4.42761718897188	8.9173573497244	-5.79775998762759	-0.752475094564145	-1.42887970336615
143	2.56376730869947	2.32342494969087	1.1470153120165	2.34970024451077	2.86837715594504	3.83990159785379	5.83283426949074	1.53126612361009	3.59016235335633	3.76726354830898	3.19817181257301	4.89040210301738	6.85062458367457	2.03668443041602	6.1911438429	3.48169510498767	6.35956774610959	4.2818115170776	3.69496257832142	3.87412527023862	5.61746646198327	4.71527366692388	5.72982542740031	0.0425286095779785	12.0550887437186	11.8360878695219	0.965924862919932	7.99417113046706	0.858312819061189	2.94615387722585	0.90604731088759	-2.72501176476006	1.76743818560675	4.03250750298034	5.559186095448	-1.02790912722695	-3.40963606959373	-3.87582975583928	-0.763399040393086	1.96224622484317	1.14178761307137	11.6225926712045	-1.49236456406056	1.66280679911297	-5.04899831513026	-11.3258526161531	3.18238509742424	7.69531030666671	2.6026294839325
144	1.00466410994194	1.91916575329146	3.70489739209589	3.46952666524817	7	7	6.86921337513764	2.13482884702981	2.97848071281917	3.37543622934875	7	1.67114225898649	3.92549910593581	2.19547334524213	6.74450300310395	2.1957838965676	6.85526838002146	1.28904847886886	2.70516839477008	1.1837870562242	1	1.84550004775694	4.44283663376175	2.6204794560729	1.68037749474902	8.40265775271269	0.725743687292325	3.32030439542014	2.28721948524575	-0.135532385485033	-2.84600223969588	1.22207532676064	5.51055974910633	-3.34490483074916	10.439936350729	4.55943768040045	1.95647374207886	-1.26055029238535	1.96457321160438	2.65677094117748	0.767985090779162	9.37261811264581	6.98919125307757	7.07742128967289	19.0216837723163	2.36035966569327	-2.91472181270571	9.62926390740539	-2.51186789295417
145	1.29122982318954	3.92451179409842	1.18464034810092	3.57573435437507	2.45955648494439	4.38452091351174	5.50980318609182	1.24142152228361	1.40495116658397	2.62978102373002	3.07584076968852	4.66718879809827	5.12320261321354	2.45571896092233	1.61210238994304	1.77803205857176	3.11699705396082	1.82469263845695	4.8389094355242	2.91307210592159	1.58504072218342	3.3341828359104	4.25363393910301	-0.137942995164835	16.5775231407985	3.65976503734449	3.95106476506517	-2.04570680318339	1.32884121149883	0.432601119915763	-3.18190961460624	8.31119381750798	8.99661591245587	-3.23074673530665	9.04883424478923	6.87959121468884	6.97598150636	1.98409474009661	1.28703165449199	3.95262212219386	7.60297588389222	6.18077055965252	5.72699771248218	7.22266006704177	9.38576229105271	-4.68220352681719	-7.47538491319072	8.06480316573454	-6.58885037537324
146	1.40136376394504	1.84939680444134	1.088769217124	3.57526706973854	5.92020941768353	1.9719864544023	2.05143777002134	2.36291452014915	3.27849903967554	1	3.49501210270985	3.35646639732447	6.31567440852637	3.36941667090389	4.89987466173395	2.4240272555189	3.75430021372323	2.86414670475832	1.20104791260873	1.62224159643604	2.63909112947198	4.65262130469431	6.46057678030591	1.0127973748811	3.01341760490616	6.1649366950279	2.15609653046442	4.78574499023737	1.30079351592159	-1.22332488827365	-1.1532276593512	-1.19892070027106	4.43079789522019	-1.35846694911904	10.297481368877	3.21001388003581	6.01553893820173	-1.42234060230096	2.71474644344181	-0.175497789535214	0.307827218153011	10.9972992446371	5.26366937082277	7.4350859505322	-6.26777272400988	-4.7065086999033	2.53342025109856	8.6268913037648	1.16289795266059
147	1.5020229295105	1.01720487975209	2.58927459251576	3.51467357762135	5.36661974692626	5.68247866754214	6.35091001441131	1	1.97085964771894	2.90334632605136	6.11262014537403	2.19373155530527	2.60476010933747	2.61499685743657	7	1.36090315098907	4.55198679160859	3.28825907081076	1.98527278477425	1.59790975908598	1	1	3.46178878349849	2.03810142764292	3.10484499436987	8.90080725360237	2.3079893539159	4.3299603186096	0.601727246552557	-2.39253163366661	-4.3195639612433	2.17231751155269	5.14453637012032	-3.60044006038683	11.2146588051615	5.08704971486955	3.53623618375677	-2.82647989501897	4.34515855611957	-0.208535474311888	0.621491580892922	8.85566783185795	5.33374604474248	9.05287777688542	-6.05311364348848	1.463575623186	-6.67220417101698	7.19516837527646	1.40980259305561
148	4.47099465793377	5.0870751661137	5.18947946539723	2.51707193452104	6.45898341425989	2.30468608620768	6.12126243436894	1.74024758982409	5.69053565197465	1.96732170182399	5.4556501702079	1.8450762151879	6.0758802332164	4.8439285935075	5.73227015918717	1.90371677419545	6.46800554800567	1.9469944410427	3.23487425460412	4.91241555037493	3.31365296203031	3.2664487032523	5.86253103578643	2.15842374874531	15.127275192724	9.28081689717708	0.307519393745761	3.26260772024512	3.01206491405346	-3.53847514157347	1.2002014081402	2.01973495560517	4.01038970323867	-1.76721858989129	4.75832611828118	1.77232044567533	2.40935652985878	0.424999038771174	-2.15384763544049	4.80293952869936	3.38057893732376	8.59208368470153	-1.24017624657848	2.45993790919854	10.4769751173434	10.5308473523446	-8.63654407453042	7.74965961427202	1.04313139671752
149	1.39065194408446	1.82225808560494	1.93310519480493	2.412790050241	6.99643552316858	5.00788662099532	2.28184660027856	1.62356520993708	3.81676688666405	1.54298412357946	4.8799952415474	3.73820830470574	6.52418806735192	4.2038156408732	5.52683073123766	6.30548167753308	2.82385381680296	4.0535779247689	1.69007201336108	2.75978632907542	3.26683162244718	3.36908662188315	4.90671491918844	0.947495171215746	3.21026728116601	6.06379395120697	2.88248663827648	5.40953191252917	0.902124294315643	-1.08189248848348	-1.55262848770815	-2.04044903107615	5.35820413969731	-2.2366150378129	9.75527884730221	3.2048979140961	6.41534817172864	-2.45023858957812	1.77779753990556	-1.33834087806788	1.19566264154696	11.0758203983058	5.12651423769947	7.96216538789456	14.413506300528	8.35221628637832	2.97467542996091	7.14030865477424	0.142935616625953
150	5.53742629241744	7	4.15217278127852	4.35701453757623	6.84118014223344	6.02075430074627	4.08752342514812	2.33967778076318	3.71591728676971	4.86083292553141	6.41164537753312	3.59242776280076	4.74350705359391	5.38901576953136	2.43672376651457	1.96549052025672	6.50906146563903	1.81349209433206	5.88737250333121	4.45786386665731	2.16856161528568	2.1147991094164	5.12275420172395	1.32088091099376	14.2390303817679	9.95388675409147	0.418281280830557	4.15794529059732	4.48086837029485	-1.82887824342768	1.43586832948647	1.64643727931178	2.73192247331776	-1.62580023514929	4.21923966713546	1.06721573546633	0.443507557555465	1.26241884956281	-1.04415912437902	2.40219052559418	2.45648748920257	6.53051433624174	-1.26592111857433	3.0471037377436	-6.21950864912719	-4.13828161153179	-2.72440258704489	7.171344117831	0.065784215611342
151	3.07956264201133	5.83344256100258	1.41344072152401	3.16216499419754	5.54003125787266	5.77897792113944	6.18384378841416	4.58067150513331	5.67600375871111	1.69009906030594	2.078982821228	1.59402699524632	5.58302307168096	2.25359775779347	5.59617656715972	3.06634888162257	1.45237842062362	1.74389363467528	3.52254162818033	5.26163892042778	2.78588669313735	2.04037098769928	5.55417130334076	-0.954735528233128	15.6697782194223	3.94029672259112	4.82000915214787	-1.287751390922	-2.99633809635729	-1.66455987588452	-3.76196481368413	6.38124638166784	6.13472330423793	-3.07043070911619	9.22711927404288	7.62668734714093	8.44802841474498	2.57721887272077	2.62887869509342	6.40366575850791	5.94765238610397	7.41692832345266	6.35098796680286	1.87504668841065	13.9083775127916	-3.95553824462819	-6.7691195137556	4.16046767814247	0.0315992186133496
152	3.3529175442612	1	2.29832890834109	2.64407093089844	4.77840836269887	6.31289603043491	6.82518955244502	1	1.36755141279119	1.70648690893399	6.1985190933421	6.29329575371082	6.74323627006385	1.84089448360416	6.02518862595817	5.99344729877621	5.15599745232416	2.48903423618655	1	1	3.11417854995627	2.81057817681507	4.67100340794315	0.137052604370449	12.7293671955981	12.2414279016972	1.55925740719335	7.74576010235233	1.03461802034986	1.0562245960045	0.596923408450272	-1.63389895855948	1.19985674706965	4.16295239493633	6.35934065385573	3.73683146753212	-2.55725786334708	-4.52185060385501	-1.45164922505429	2.7320367302915	0.351984763972035	11.8893180054532	-0.929207364830305	2.57557641064988	-5.43378519634714	-10.1880119192831	7.52305810064329	7.47303139483186	-5.38306466388119
153	2.41277938983777	5.78822623097027	3.97168526878787	3.84909988423822	5.09396248280262	2.64875836497425	4.6654682462136	1.2702178836694	3.71029770361747	2.82815517670806	5.60446747706234	1.95433949640442	4.46869330659783	2.88702103644063	7	1.45838437746659	1	2.36916491662538	1.30329402217498	6.38132261716019	3.52484855837795	1	3.85682883390604	0.560240985398207	8.0186682351036	4.64084667662077	-0.713000975013606	2.22309731769209	-0.297461597538772	5.52927566814346	1.13086960080364	2.46994297308796	2.82016341596298	-0.757560638382056	4.23682748200141	3.94137210891073	8.69551492950722	0.728545893321509	3.81136653163226	3.85900688256655	1.95533725832434	5.95175959337132	6.65954586754807	8.14107936868749	0.20430710505317	-8.42376614636502	4.68037650690083	6.67671795171497	1.66887285235888
154	5.32656115577801	6.6213639820936	4.58010039907436	4.40364114548263	7	5.96568542915448	4.57475346937342	1.09853149157101	4.19889695641858	1.93099444201149	5.68470210267718	3.92829457970963	5.46776184496229	4.95510348409447	1.41894921388162	2.58293043068502	4.44338633173092	2.67707996722147	3.82120687789876	6.97032093426978	3.39778909319364	1.4568480829365	4.46048442304711	1.8044100102316	13.111659166982	9.62458488119336	0.103837847836153	4.65798332930044	2.19744672096849	-2.71421101810388	2.39801594034267	1.12272324121179	5.90075992990296	-0.841123263315199	4.5248227083821	-0.724909567210962	-0.339448241252431	0.675022790504002	0.0151469489352557	3.32206170859465	2.24624936370618	8.34347550446644	-0.790711082799484	-0.10054146637703	-7.43694205152045	13.6276575633045	-8.1188413397903	8.06935673520752	0.587690204276635
155	4.14150301116197	1	4.73207162654717	2.6182876444703	5.64102826595333	1.96958749617628	4.26789173263614	1	4.72576465568448	3.40812921189982	6.72179519658078	5.36359198049624	7	5.76090533207723	1.96289144275393	3.37089702908382	5.32021715052309	3.79516502934681	3.11352620881075	4.68144703761916	2.6925802489934	4.06188789464761	6.33034717347914	-0.951789054930245	13.4232408036931	9.30802737093034	-1.24707284286132	4.8401471678035	-0.286375987361352	-5.98606019298745	0.754439527177747	0.314385105691537	2.21989214643079	2.22810952841152	6.38222350836714	2.83556858264103	3.30600061175908	0.505563321170961	0.273490570513832	0.686978961797827	6.11787740536505	6.89893588171943	-1.84232718456678	3.638453219289	-7.11858779588802	8.98534340789555	-2.98473767374041	5.17689429820018	1.34050338349461
156	2.11446480172223	5.16591785234208	3.12620702831929	4.01356490635803	3.67775435674562	6.87975582460616	5.55438950805124	1.41169186777548	4.81243351381858	1.80699588399646	6.18381369728788	1.94867754856514	4.69446349501961	2.32589576729852	5.55597128385621	5.00542994029529	2.5772092232147	2.89176229645929	1.0499765604232	6.30523772650016	3.48934273012711	1.94893598055006	4.55233121638227	0.0573552433616243	8.13318129444584	4.55738702945049	-0.390612203363547	1.6756579038101	-1.26655623710253	4.12881592719731	0.807161769787877	2.91489028034738	2.57065433050786	-0.362811970231531	5.12008126678654	3.45399198441199	7.67648544758942	1.22470189578545	4.43359926712976	4.51168157539719	1.415160565037	6.23164025177617	6.40186829926066	5.08461053524341	0.822918460477244	3.9615779137495	-5.24353857672501	2.69340824676799	-3.22149958769886
157	1.38377369411049	2.1387815643897	1.70002876990603	7	3.18340551526652	4.16180449181429	5.04800867591013	1.76928120111151	3.48072164448201	3.37319309230409	6.48312908221379	5.61145613857378	6.50957456923847	1.34798008917371	1	1.06479242210704	5.94647422455279	4.15683869287464	4.63767300588204	5.67456717163564	4.1399916723901	1.66453339536486	4.53109021334228	2.09984158287631	12.3416072554536	7.34911290049497	8.19487013621855	10.1643691782803	2.75211108499673	3.12293638949039	0.319954328234671	0.86550817193561	2.87740621499875	1.07035940956836	4.26639513677462	4.91959851616688	5.41066902649289	-0.0109556803300145	0.766267929818707	1.82860717411785	7.19394440730964	0.556281669056089	10.7240784499584	2.98179904750065	7.08052312688395	11.60564714797	-5.91612887517245	5.29328147071605	4.20393945479992
158	3.74805126950837	3.61899698055808	2.00184470705907	4.90703476641474	4.88110061400583	5.93829771652386	6.01140611873648	1	1.29686878239638	1.65560844451806	6.94159611966215	1	2.37964472863416	4.02879816177369	2.75641386790976	1.21731524094716	6.08227203281057	2.0539400028857	3.69868350262271	4.07514091269423	2.1528476324004	1.06201286991526	5.31307530461124	2.48017617456801	15.5543268145957	2.06142035219253	3.35792436408122	-1.94711804154201	-3.48610219358021	0.114041992570299	-3.15634724226809	8.2946334411668	6.4849785689121	-3.19769183481512	11.1141640085873	6.76441336214065	7.20902546426019	1.44732465683898	0.800936997264139	6.82487919081534	6.07398214881643	7.73466125381985	3.8126102100826	7.38541357555013	14.7060146805277	-0.0733862429469371	-5.30124140261569	5.27811346071289	-1.54186409243394
159	3.03489480180221	4.43713846720117	2.66962199329588	4.23573619331202	7	6.39417094723995	2.21519836470759	1.64512345931201	1	4.12201990766081	2.34219323065158	2.56590088926041	5.36156140320135	1.68981426634743	1.90397532766677	2.0489794065496	7	1.87096412878431	1.41132210652446	7	1.23129404503377	2.95475976150297	2.27610238291526	1.30975299409003	12.3349956717771	11.1645555688503	1.41453260857704	6.18388232238068	4.82880298678777	1.04400940803185	0.570109794892193	-0.499233221901964	1.18029697513001	5.65457792774045	6.83056586839337	1.88036013603999	-4.99890689531624	-2.04332122830587	0.762970173684403	5.51552404836076	1.50188070821083	11.1968058428937	-1.05255147741366	7.59590654442026	-8.86118470018502	-2.38596109253176	-3.70826116458131	3.79080187870981	1.76944884730878
160	2.83402814596708	1	2.09138982236641	4.69723504016601	3.12260731255887	7	3.13995799686535	4.82987321625438	5.06246674184259	2.75683257705635	3.642880545231	4.09507700225921	4.40031726040149	3.35006807635224	4.21938076771921	1.93905337450315	5.07199373551673	4.42879317798043	5.81151983455166	3.31566637940705	5.12103874466391	5.31118093197315	4.10645871429258	3.88338566814868	8.87835263059746	9.35655109186531	6.46228083115731	3.07117267868342	0.868551798367445	-0.560151071198834	-3.17051033771351	-0.652750790296961	7.79365654316681	-4.31938153283663	10.6656376932945	-2.89007791959057	4.26803668447676	4.11029162998112	-2.60783304834109	1.74700053084567	4.48656965600378	3.53482127891676	7.34887029985242	4.74994203500008	-6.01666121255388	-4.66356504685963	-9.13835110739386	-1.34522526881632	0.0336619548253608
161	2.73016341890542	1.75563336488078	1.32839509232591	1.63622925015684	4.49878758758259	6.04894315031818	7	1.11281526920978	6.070245691527	3.33991341965643	4.50828088896951	1.49354354657488	6.22523276613954	1.99912903692632	5.71635350826115	2.14610771586975	2.97084600925085	3.92026725385816	1.73624732669224	1.20320744866957	2.12808204980843	2.59332858843259	5.2356089215069	-1.49054052638915	11.9061004723549	11.3106697170517	2.07996138047742	8.28203362989802	1.39456528847775	1.92129770425336	0.588426338710995	-2.81926484278075	2.15358308677083	4.22732886171243	7.23851343701742	-0.229847602410056	-2.27313113701372	-3.25342654754587	-1.9458225960706	3.77847574440898	2.21960403883131	12.284518126768	-2.67934978145089	7.15894664534097	-3.93528117588084	-2.2218789710294	2.93681020946864	6.15419613672236	-1.74067029172066
162	1.40268551381696	2.79369442288778	2.18104318119117	1.76988149063823	6.49728492611597	5.33919871181621	4.77069423383247	1.64657049185713	1.46957260575602	6.5471930353316	4.62955063897089	3.60204821338879	6.58392475684824	2.56367498368676	6.62849874401747	1.86198011391647	3.1023425086325	2.82658492880469	1.33374965379299	3.43179601466232	3.7897515946797	3.956037781713	5.48559595596317	1.11229341914882	3.68080740846946	6.17798960606651	2.30705496100672	5.3489765176424	0.903166004089934	-1.23780828568917	-0.368517210590085	-2.54050150736487	4.57084059130948	-1.15343705139148	8.77181073744861	1.92738967213042	5.90519673551983	-2.52005876766529	2.41102092021536	-0.466386111288191	0.828608836700749	10.5917309642549	4.09991316395597	7.79687413782288	13.4193692897585	-3.81006353153876	-4.14049972295222	8.81998251383446	-0.0296358638544061
163	3.34991648695262	1.16559399394146	1	2.83678011259861	4.24871185350789	1	5.05710501846421	3.59418960102871	3.4398084024948	2.50774176874862	4.61376657902661	5.96104646932123	5.12195864329177	2.39668755839439	1.95394198115	3.24898116646555	4.67520247866154	5.07874262893315	4.58230567417028	5.06132514090523	3.92349346666506	3.78616037741335	5.28882237465189	0.432039503667626	12.7265042913108	12.4734398655546	0.869171512992211	7.45692900027912	0.815953976431779	0.64509002551909	1.85321543113658	-1.54339891510544	1.44397243050263	3.60615907825343	6.76466384598213	2.12809242833319	-3.88174335925725	-3.9503790706973	-0.138774204451821	2.16721181172145	0.512919290191999	11.3182343393953	-1.72752631698192	5.12961609796705	-7.75825694064482	7.19550286915471	3.42966352025833	11.2822999826238	3.32086815049337
164	2.75073040318692	2.75177688849055	2.97528848240453	6.76821661280866	3.44617003282025	5.60918277407723	6.26947674469896	1.47597026587801	4.17047695551119	1.38349301287765	1.26992616039334	2.859208436373	5.37757639871755	4.2984422674073	1	4.59710753179869	5.21325361442753	5.13223289500661	3.88655430968944	2.26975349392519	2.01405535357893	4.17598836807327	1	2.49469617877392	13.4269544240262	7.26688849248739	6.96300475073469	10.5934023492996	0.923051159236778	4.87837450390097	-0.382174527089227	0.318803900853779	2.65874903440822	1.2250546324227	3.60048700663356	4.22782943556835	4.50285559084719	1.14571930752592	0.0116665265782215	4.6303022306758	9.10879611733172	-0.832527985258049	10.6374078410818	3.13296226542454	-6.2944917630966	-4.69484628197892	5.28788308361213	5.92006524158023	1.37790943178633
165	2.71427322403827	6.38564035844183	2.57987156082131	3.13991533613145	7	1.29508056546897	1.87866157008925	4.97163273602	2.9982688332855	3.0242650622273	2.23476269888013	1.30255771780631	5.17893108274798	6.29275389198244	3.12333614714209	3.65230296561878	2.77078112879396	3.37377742020715	2.46075287138915	1.29655931155476	4.72325333504661	7	6.96144479718747	1.84313884221304	13.8366699292612	6.22790570488561	1.65020599043509	1.34604914671233	2.97275470617535	-1.66182827764518	3.03280084802148	-0.835542346509501	7.33382894673629	0.142261269998778	4.38504612224419	-0.25075728812196	3.34166969329757	-0.713018871791447	-2.18484980995548	4.5229101973337	3.07027939932641	8.34175246788336	-3.45594927592256	1.98141659822919	-10.3682122374052	9.37743521557851	-5.05015087126585	5.10089641313104	-5.14559781647256
166	2.77375295194608	1.49489993473266	1.22514581636366	2.92840973814757	5.04712876106345	6.98371646568908	6.1083416630651	1.8183016045055	1.53035779229972	2.70951834426851	7	6.6779502484231	7	1	5.66802618751668	5.93103482207251	4.3256541038677	1.96402469447256	1.44108705654622	1.34418361804311	3.47266515432544	2.59624346294374	5.23315023588009	0.453446444581038	13.0833173622387	13.0141452027657	1.34540161009475	8.59183961182043	0.541235366803546	0.320499103448965	-0.0556782133755488	-1.1413778313183	2.39578414585958	4.9730801138122	5.49055140481037	1.70330894453893	-3.32705741243232	-4.43953694169698	-0.726475755287206	2.94554895472923	0.454316427372737	12.520080914924	-0.842830770093255	2.93170731522199	-4.55131113509337	-10.0761795638237	7.30381054486969	7.1081295947953	-5.79802085589211
167	6.17523097716724	4.97097368818023	4.174178800582	2.16859317013038	6.586113857656	5.78168181678231	6.90181182552684	3.56944736359165	2.85657364697146	1.11214801618929	5.93178536587505	3.19682574087584	6.4538465344026	7	6.14650365942463	4.93621913024779	5.1708447085356	4.24740249492636	4.14662678397946	6.14366114461423	2.51023453778132	2.19912528808908	5.20148610201919	1.96432003591007	16.6046526576727	8.518469486274	0.186103604145233	2.93863805550056	1.28515131355109	-2.62408643970198	1.60455644691708	2.19983605377549	3.66799904525495	-1.99703884800298	3.79726811786434	1.61527020041244	1.58694304573736	1.0385774339068	-2.31816466884434	3.01855035761018	5.13389362049184	8.27849730376811	-2.36157385858459	2.13450981207197	-7.23940295573491	7.8608139388211	-6.24478607741038	8.27863295930332	2.67802911672139
168	4.47048464146611	4.33818929651288	4.59541333851698	2.72630667640978	6.88660086196611	2.89733235873179	3.56261085650534	2.13669045766324	4.02539210007739	1	4.23089948914877	4.1566492633727	3.93284562811811	5.19525837452704	1	4.82002247306758	7	1	2.56492984624664	4.07065068529342	1.07283524085131	3.52360528625863	5.82567326857386	-4.43185432158779	6.54241494997195	8.67291524769557	6.07671932487395	4.5470551488044	1.67635413505753	-3.06708898824357	-2.71654542137768	5.21757998082791	-4.99388965601125	3.77012630050373	2.3648225973489	7.94492095279558	-0.667201100026951	-6.63070719223353	0.0792282668886103	1.82710241598335	0.402359468775164	6.37436332871103	-1.93344355453727	3.91966682098049	9.11907564464136	12.2928297993078	-7.68859626150098	2.64080724682116	0.996406599135893
169	1	2.75711776835318	2.74547468092497	3.38856749057101	6.68330482370188	5.62318591968983	6.33900037481773	3.0594492876499	2.0108599822483	1.69933948613907	6.33297887528192	1.56828872381103	4.67433355811231	3.40216250386153	6.25594784355065	1	4.27244745110715	1.8037880345067	5.3526419297617	3.98349937144249	3.58775986747818	1.07074545719682	6.0089064126693	2.40761741146898	1.512823263832	8.30657902495135	0.0680419523633138	3.03609965122599	1.51284236251169	-0.89886920423774	-3.58650047855464	0.991924381046425	5.12114886929024	-3.0937859245904	10.5751009170987	4.24129593257148	2.59087868552808	-1.75000200453838	2.47197550275468	1.04778711630822	0.42251254547532	9.83631452992092	6.36682787041371	9.55230463386719	19.6345356706761	3.02150582432761	-2.62890344952646	8.06356965403939	-0.0409724135283354
170	3.54156969334382	4.37486927630017	3.08244078565866	3.47456603016153	6.58539887583432	2.57661048246006	5.68171434422952	1.93625730265176	3.78718291149504	6.26661374803582	7	3.17836607762503	3.63682613006224	3.6727077703816	2.56418768347442	3.60190099346025	4.06046540064634	2.47532253757213	1.50808308976195	3.57765862101342	3.32730693245325	3.21927242063464	6.31383913573309	-4.30372922397361	8.77065226761657	7.64214189464128	6.56729274064037	7.78213303667073	1.0434168851431	-1.88308116033056	-5.95567817653155	3.8741286937649	-4.6979251011253	4.14410687655838	4.84646435906917	9.00639946000972	0.327471748608977	-7.44982535952064	-1.31066993912572	1.24315533110881	-1.40774084146698	6.67602628712505	0.774245961262931	3.41858619841593	-7.37018074380256	-5.96396053157735	-4.91565907657435	8.88800028273323	-5.26347056343193
171	3.82438162924985	1	4.19663904554417	2.1395636312861	6.26080722531238	5.64588900226737	3.38909427744634	1.7184235277272	2.79252004758907	2.49065562233467	6.69780788092948	4.29896881499141	5.96736479682105	4.16680213347954	2.79622341944342	3.46956710574707	2.46294432052166	2.22434641935707	4.72287701276125	4.64254771755048	3.52942817155297	1	5.17791710307426	2.05673999067866	-1.16021910061023	9.52907427286014	1.86051979505048	3.81868820830288	1.99825724108862	-2.10132136535017	-0.87205587966536	-0.948723437244865	4.7585334433189	0.44706204206785	9.76864917990131	6.38475348180092	7.41188188346187	0.0689248613203719	5.4265724672455	5.33217797694255	1.92351495307238	8.59912459157525	3.24186475233822	7.39896728063959	-5.98639901788916	8.60067840500569	2.28509037558632	-1.39320285439486	-7.32687223015538
172	5.30534461577739	5.50807364831608	5.00016130361968	4.00906412970397	7	4.53764458007448	7	1.65510900509081	1	4.63867105705743	6.01594186964426	1	2.97716006099559	5.1202898585501	5.08070247497385	1.14063323669233	6.78151166002639	4.07978772199268	2.62421319182127	6.60937346953104	5.79903467509984	2.94431491480207	4.415625579543	2.61050093599698	16.0314825700332	8.01348510119871	0.488744478567548	3.82785831744721	3.66517740212529	-3.11172640138606	1.02444029921381	0.674556092722368	3.54915121187246	-1.32867891236897	5.24261448463815	-0.214112998231829	1.54109457727528	-1.13018451605719	0.52731108395573	4.64660746977308	2.81567502716419	9.22751716903128	-0.622123170089138	3.17565986209369	7.46104425162672	7.96964094444228	3.47249324877971	2.81864395563888	-0.0975473462051484
173	1.30616130084716	5.37337583020162	2.94410505486701	6.91782221353388	4.97722673953199	2.45613318700962	4.65512545730694	1	5.37202919670637	3.0757777139817	6.95754955196143	2.29995552824841	4.17999193295231	3.67028026877856	7	2.28615018499993	5.94631739610676	2.05375817738997	3.0813413975027	2.76899554325676	2.46575693414312	2.72251434675794	6.58550286969819	0.647452649115776	8.6055497972941	4.26184985050515	0.135198357341894	4.50457748387939	1.08767874336467	3.98752236021376	0.0699865549376406	-0.930866760227593	1.84838608886771	-0.168336699376083	2.08513471158317	3.46629092054522	5.68859376421997	-0.0548229581862464	2.40576779046847	3.26621014856186	0.47598494670059	8.63531253587447	5.18838430199709	1.41512706975367	-0.883237718365083	0.62486475275837	3.71500571685007	6.94691762317199	-1.86384262523356
174	4.79125265240712	5.46908773952155	2.3507873432789	4.12460806480587	6.56454427824742	7	2.15272830990139	2.09553403792858	1.27753256669766	1	6.24315477645652	1.13490791417676	3.65358614839559	1.36962540100127	3.9366577739934	1.9895025644288	6.65169618351157	3.05909938603829	1	7	1.13138177783218	4.1706395123859	2.80678683137004	-0.35966226236219	12.2170080584742	11.2952996462625	1.3755578588248	7.27255500932207	4.31753067630086	1.73110241442907	0.460322175352678	-1.6712607268515	1.26283644271556	5.80703378027518	6.59650740638894	1.38570265201421	-4.39015706110812	-0.962229949778245	-1.13915938556608	5.48743807915539	0.609509860602534	11.1686049869898	-2.03648418496154	8.03324105546619	-4.14516783139884	11.8755278719927	-4.84693458639301	4.95495738176104	2.38478507857427
175	2.28313496619585	6.82282342474521	1.22621137663159	3.10613318412906	6.1935518658787	4.73055127573177	5.91782649271291	4.55407017919084	1.3033476099611	1.04932160339577	4.40785722659442	1	6.56669016975705	3.03327393031682	1	2.23759770607478	7	1.39800563072668	4.29632202244814	4.55178820658618	2.24407205120653	6.26280208967471	4.19588164856716	-0.281870573802241	15.5887461939915	4.11073760029473	2.47275826889545	-2.41610006834506	-1.58226674682489	-0.113455079394996	-5.0584891086083	6.47114154827715	6.05392699982398	-2.5156054965047	8.72399792452244	7.00740254722355	8.43175609944197	3.75701654397728	3.92711180919738	6.29672400574104	5.81294068282758	8.27101732283468	6.17922201566077	6.81860940256275	8.11135970022425	-5.93403633509062	-8.03293242625068	4.25484509701653	-3.51696419756636
176	2.98923855715219	4.13085988103674	2.47045877035346	6.82174127767196	4.9120283840535	3.66455876796787	5.40617633438247	1.89960816350773	4.85814139896377	1	6.14312269677417	1.90266106378996	5.14155001741998	1	7	1	6.08086630784276	2.14197729141052	1.3134821002222	1.47512652160176	3.29916123778933	2.52532691895331	5.31757317324241	1.50250285709413	8.73291567084781	5.23290829161948	-1.17730825845898	4.20928176682777	-1.79731541273208	3.80057880696821	-0.00985998629702122	-0.262798023955709	1.78641314885202	1.03435455916362	5.62944919192464	4.55076446581225	5.21762807783064	-1.04352503322985	2.22604728146808	5.48145677086047	2.22757495585453	6.58642305712387	5.25160485185329	6.20426606333242	13.6520525360084	3.17811961214502	2.43294413826771	8.73968006263854	2.88072111493151
177	3.17949359083594	2.149391841246	2.55152237637461	6.44704511249307	4.62684285955062	6.13196615354663	6.3861102113021	2.11127229005794	2.21709959330566	3.09023623769625	1.67449684954292	3.19943676839553	5.69145672373764	3.28820163941203	3.48487770621657	4.44497695260028	6.77354008563324	5.23576507484202	2.82654852639027	1.45327718910398	2.96135790140755	4.55030838610337	1	1.38540345610337	13.6598947178106	7.58525873659891	6.43214598517187	10.3935115607894	0.881256935249002	4.87400079358549	-1.00024720505329	-0.564802987358488	2.30750576876145	1.34490661869364	2.20647801529549	4.9589100821525	4.12016492236355	1.89919604475732	0.555773316777253	4.03483482565124	9.32589764773268	-0.941831334843673	11.1822577621826	3.12297504383525	-5.12788535133626	-4.30373766446374	5.09317482676202	4.78842733797728	-1.21727783365753
178	3.22016332481569	5.91665314548049	1	2.27776917285115	6.53390152654138	2.58401214677113	3.350028845595	2.64045242379119	2.40122682335947	4.00656306455447	1	2.0258594842403	5.15562782592375	1.77390784865382	3.98357362276191	5.95882243830778	1.87671452466538	1.0805553510625	5.13961227938821	3.19477431940735	2.97419418145351	1.16849716958097	5.70021562596777	2.53081574938193	15.0957603017599	7.12531103290624	-0.386495700680889	0.733270018638848	1.64244289868742	-1.76447845404185	3.15559773502538	-0.497189593672786	9.15603445922637	-1.85261334413536	4.42439020693493	0.424128372117246	2.078803437831	-1.23326282133021	-2.18220939097741	4.69972528834718	3.23571096077889	8.86305006006999	-3.24722216245231	2.47413573703566	-0.74875252648883	10.6261046330828	-4.34794174390011	8.69384763593771	3.00665585832165
179	3.10268817701449	1	1	1.84014933669845	3.73552884363452	1.96910067011726	4.67957301446241	1.07702808042968	4.65382875630788	2.57919270651853	5.80013059745987	5.69281861649788	6.43231802454033	2.02948501536459	1.42272510587066	3.02370172766379	3.88725045463066	4.62921329214509	4.43143068655902	4.76467829886337	3.61978777465055	1	5.94992410753577	-1.55889437939246	12.2752813214885	11.9426320912492	1.07746413219891	7.3748808927741	0.975814260045086	1.13671563727166	1.73639962339817	-1.03716592538617	1.08515034270588	3.09502154405745	6.20880924594932	2.98112588991841	-3.34649058160432	-4.06564643068122	0.139477916951722	2.81961258807197	0.526742949745076	11.5936566952972	-2.13557346654515	3.13929496836045	6.25818433093141	7.34647650530075	2.88562522060146	12.0507832212122	-2.46214729454896
180	4.4030154644752	4.9825058583968	2.00269338147745	2.27796623136279	5.85920683879847	1	6.93178161979782	1.92556827980777	2.75342366910621	1.98741117337642	7	1.29122836500224	7	2.89187968387094	2.30176595796414	3.25130450505434	5.16395451922675	5.55636615788999	2.50434894246736	3.06894292400671	6.33395569111948	1.92457504909593	5.15416726561462	-2.1552286718353	15.1497381765941	10.5272249990542	-2.47816151735405	1.59669205663925	0.455149208484536	-1.90551123100444	0.854129161997853	-0.604119371767496	2.84663395582534	-2.34917557512467	4.86417037976807	-1.07572064748071	1.4893959075211	0.199039762048437	1.01546716721866	2.80526387397732	-1.05473467375842	7.72167198843521	-2.51924557944063	3.7519720226456	-6.55144882672866	10.4940672537578	-3.58836859372469	7.45353156671775	2.20942553307447
181	3.39276073869264	1.28964803492208	1.49221766408866	1	3.83611572326088	5.55754671118603	7	1	1.41722009214541	3.40706302967044	4.49279548377746	1.8445438346683	6.55537441061013	2.330496996768	5.48308716985354	2.80716707686362	3.55560733142845	1.75191815824369	2.06819132159567	1.29192913993976	2.84878404676322	3.58425520134305	6.2805504171401	-2.03719884659344	12.6387709226663	10.269887816642	1.87358588695591	9.43766883661785	0.508714841606599	2.41595437178281	1.86204092740238	-2.64801974047164	2.98126009852884	4.05309623384182	7.37223779365267	-0.112319032166538	-1.70331345817318	-3.94563957430745	-1.00698261851394	3.08378149585765	1.20733260628018	12.7174060500985	-1.96025398862912	7.29241801945691	19.2987068845531	-3.06418551920013	3.62848790875934	6.46527899281807	1.72471085178405
182	5.2551643983196	2.66601394376557	5.14177390966911	1.93826661891606	5.12166591883196	7	2.05032930448949	1	2.7024691587994	2.04849904547012	1	5.51688622064887	5.55369209575891	5.08784465374287	2.82872336876099	5.05653766668796	1.83483727668727	2.87780821180517	4.93678894628181	1.49741717023038	4.63304802992167	3.10252762453575	5.36764005050558	-0.923871219072794	12.9745618548883	11.4949243361087	-0.982250035070374	5.66762849044891	-0.0178958121877226	-4.85799673676147	-0.434336442640626	-1.75242594224795	1.86252665414826	1.99258275325168	5.35948714665547	2.34465977898251	3.73297406430443	-1.83290361269105	-0.99295608794736	2.2270275436829	5.74067722721978	7.31704011689859	-1.28596212262356	2.30867445355189	5.95086556094403	-1.70398314290596	-5.44207883508526	2.26014413593487	-0.728762968157715
183	2.28941359841223	5.47964279610657	2.16046299894664	6.89768579597028	4.87524669249187	2.88014289886392	3.38307516973373	1.24208612415037	4.93948986717488	3.00827022068088	4.88644906469372	1.65582787471049	4.36476572922141	2.83563297525998	5.56015612831854	1.7889738534233	5.98829716988284	2.10418892185224	3.60347732576124	2.84923843593556	2.69022023403542	2.18815857136733	5.3531172674931	1.10376086342133	9.01228916954702	5.33295964272629	-2.01348904065481	4.65532952772988	-2.26076597600755	4.58563320288949	1.16586915738901	0.944284026000405	0.59356210520016	-0.187381192214002	4.32035114724744	2.12179842132958	4.4490163932323	-0.769569751319529	3.55468341577003	4.59081293684154	0.220474737049431	8.01337956973055	6.23562269837969	1.6629387976922	12.3627908043447	2.48058204605232	4.01638357991772	4.41767472644408	3.59621413373264
184	3.83654325883987	1.5286238068106	1.53341931361145	1	4.12390217829937	7	6.86160448906249	1	4.96461111531259	3.83610454201103	3.48936074359314	1	6.0418766413918	2.200431743848	5.26736590242749	3.63903689475406	4.013710517477	1.55810104133681	2.23908133494737	1.37128152412212	2.79818245344781	2.70017467298746	6.77405792882248	-1.69116549076882	11.6761510508084	11.8500979878638	2.06999188600408	8.30424328406068	1.19289812550762	2.48549431685434	1.59483950063491	-2.68667388955193	2.14850203979757	3.84676210143408	6.56458258004814	-0.306297498043012	-3.45382936544185	-3.33436237858319	-0.586342271918833	3.07621854474974	1.18457889445526	11.7991524323345	-2.16137473370752	8.50113961411659	19.3921149045659	-3.24845304131106	4.28722103500225	7.00697594923649	-1.30035163954952
185	2.70926597241309	4.46656135456317	2.88227918638615	3.24126697556034	5.30738915000905	3.68156665564593	4.58132693432723	1.65016610329683	1.83139381077246	3.21138421114729	6.89095832020964	1.31393468793221	6.47173753827972	1	1	5.95375487816612	5.97856948160318	1	3.28881075091749	1.7631476819107	4.37440562239281	2.61318376981089	2.3734974270918	-0.316406814969922	12.9546420522725	9.69610205616059	1.32950655441224	6.26275009450738	3.31487017911414	2.26059202975821	1.28621666110906	-1.26647380922327	0.948077369072526	5.397299136571	7.83532448826798	1.32830292477384	-2.96544741181947	-1.91912261303878	-0.426386226481617	5.94939407755687	0.819465909461599	12.4484955897301	-1.85109621642537	7.71812911217663	-9.61265274359971	12.3797666612583	-5.48551340423264	7.89249601030995	0.471750219365231
186	2.35506129116656	5.94334962749052	1.28822437704424	6.62969205555047	5.38700281138634	2.05180530199841	5.75663920205176	1.463069323262	3.87306324479129	1.27098596860895	6.15457234146	1.51998519788242	3.74894696782966	3.88662924265687	5.34494669504879	1.61644688373272	1.60055623637487	1.07819739108262	2.46166801495373	2.04215599092887	2.96716718501309	1.84620404443051	5.36431489342918	0.838549383425549	9.45428197327431	6.48571095257297	-2.09594138833792	4.13317463274988	-1.91868350235568	3.48271933977454	1.2563867608806	0.788016529649693	0.749250051256143	0.29187647767729	4.44053732093248	3.30919799812924	5.15762783531733	0.0134424547260962	4.06465614014778	5.46546836561493	1.28156208183761	8.07805155175299	6.13738413122641	2.10368008992503	13.3260334727124	6.26521105402038	-5.732653059618	4.72532234453122	2.6018693388233
187	1.99193247034637	4.87369915033059	1.43975145154667	7	4.14033700816773	2.36243936334866	3.01725529035075	1.3307852080975	2.69680593232215	4.48530398465332	6.72573786224158	2.13320719340808	4.63030675649931	3.64747558553956	5.64845002504595	3.34290288234349	1.46563635318389	1	1	4.50625707969736	3.1799995071895	2.49969094617904	5.87956257103601	0.441542612955933	9.818098414752	5.02638856053437	-1.77714665168612	4.36187407987798	-2.37023655595927	3.63054339346189	0.322582134765464	1.76943306003033	0.775536084028341	1.19725142265178	4.25184897774576	3.54821048018722	4.42798502584636	-0.674772317667977	2.69067253039222	3.93790232748446	0.773259257691631	9.25755180286915	6.87363348658581	2.60084239830856	13.58122668847	7.05438205513033	3.9352716402422	4.76929643035668	3.61532504189824
188	6.24104922807964	1.18552840842132	2.59934460121556	4.97009649327793	3.33231899835232	3.73152619601872	5.07455015536694	2.65483236099304	1.47229699902854	5.32955914536414	7	4.09833385757545	3.76104248670273	4.23108347878547	5.95201087119934	4.44827612524229	6.09630969777358	1.4725350351899	2.56943400088709	3.32461647955548	6.65931704949604	2.10865435295829	6.45984193003995	-2.78179218957802	14.8979436372089	9.7100075004553	-1.66430990868036	2.7508579942261	1.57281207559997	-2.01093411636882	1.88453506252149	5.27658748697762	2.9522590182316	1.09704490877077	7.1320792727953	1.42698299275703	2.18231282975659	0.206233888813687	-4.35581412574765	-0.31305610984383	4.25325088543507	11.234302313514	-0.948373216458491	4.21212812764411	20.5897483199694	-9.47591858444007	-3.84880705986222	9.90793977469551	2.76835159734805
[truncated: 74 more columns]
