# Supplementary material for: How Are Mate Preferences Linked with Actual Mate Selection? Tests of Mate Preference Integration Algorithms Using Computer Simulations and Actual Mating Couples
Source: PLoS One. 2016 Jun 8;11(6):e0156078. doi: 10.1371/journal.pone.0156078 (PMC4898694; doi:10.1371/journal.pone.0156078)
Supplement: S3 Data — Long-term couple and agent-based model data analyzed in Study 4. (ZIP) [file pone.0156078.s003.zip › S11/Euclidean Model Data/Euclidean Couple Population 11192015 0110.csv]

	trait1	trait2	trait3	trait4	trait5	trait6	trait7	trait8	trait9	trait10	trait11	trait12	trait13	trait14	trait15	trait16	trait17	trait18	trait19	trait20	trait21	trait22	trait23	preference1	preference2	preference3	preference4	preference5	preference6	preference7	preference8	preference9	preference10	preference11	preference12	preference13	preference14	preference15	preference16	preference17	preference18	preference19	preference20	preference21	preference22	preference23	preference24	preference25	preference26
1	4.1320473409745	2.44451714518662	5.64444680122064	4.07000134828388	4.13119138596116	3.59721141972391	3.94671146877523	4.95505104246123	5.62197194817542	1.75222625391809	3.37342545020797	4.77732446091821	4.32244056971423	6.90277693539393	4.48125816214004	2.92138722307337	1.88423336779462	3.57840383258827	1.44072331950272	1.42598162561121	6.9680432316345	5.05699224585813	1.31159608193285	3.24481328862141	3.7543661057203	-1.50485446541943	2.40290488736398	4.18877115939504	0.364451052395593	-3.72278343420651	14.1605590362027	4.79087227097421	-1.92429492272457	-4.39537512132732	4.69677414764056	6.18295367315024	-14.5175186843673	4.2191199624463	-13.7008484638207	4.91670243890982	-4.24779388647699	-4.89490335548376	-1.74315492680278	4.26230288768922	0.97682290353208	3.93424531578125	-6.4695992690491	2.86289438840126	6.89601003677374
2	4.2018499128803	2.00049159976686	2.41876958706899	4.04223554277253	2.84058825007652	2.2489623113201	2.30138362663812	4.11345989233438	7	3.30956493369016	1.17238505083892	3.40613426005974	3.61462031345961	5.52045572427718	7	1	7	4.6816175933126	4.41246608021993	2.54201977445305	4.08910278649245	6.46655714394542	1	3.74283670764195	-1.10491080966325	14.9961221009334	-2.96590760534361	4.48109377258559	-3.12324233556904	-6.58954869947167	10.1358300339261	4.66251970635329	-1.36084604702987	-7.05976255263666	-0.775468740285373	4.46340020633559	-1.77131360672384	0.924470190521831	-5.5281787872066	2.5877520658962	-5.36488973428946	3.45499928668352	-11.3661876527841	-0.414023742962521	2.89631522737704	-10.02967230296	-13.4041479581955	2.64456783135668	2.69937266405435
3	3.81343729424857	1	1.00986929197786	2.79140157873672	3.14827981553047	3.00485163702425	1.96862651221008	6.8857609801624	2.2166299766918	1.97166425794741	1.50123443908875	6.76624568971823	6.27482493814976	3.5284074675599	6.4180404536039	2.2431548547435	4.81576597560343	6.68009929466677	2.05623349744244	3.06331780744209	5.41229681012616	1.14842341220539	1.14868089615551	2.32237096995329	-0.24687015400611	12.9343997228107	-4.23044445038817	1.16128672093154	-1.92454605003417	-6.38899048345814	5.60554908838135	6.49282927265776	-1.43983593028278	-7.29217017144618	1.86415846070813	7.14374314233935	-3.00672045225002	3.45734431014791	-5.82704913231652	3.82572343231478	-6.70920519496613	7.19632380111933	-12.6218350883504	2.6193951709212	0.262760657367735	4.28953056501557	-11.2375417079065	4.44598557962019	5.21980273783365
4	4.4164996405091	2.83351466903166	1	5.15415724020819	1	3.52688223620311	1.25086662171215	5.14931948857282	5.68029489653965	1	3.98518616555862	4.99076722531288	4.6345177187239	6.53725569624841	3.81730047795605	1.60535999306403	3.2182676788686	6.24683770280307	1.44209681708195	1.52049029402511	6.06441222243322	3.85161462607577	3.01661091876219	3.04963643571971	0.928095221528034	14.0535880572087	-6.52434171890306	2.66001161417927	-1.72078759124861	-5.67901806134941	7.38016312654426	6.50082214386277	-0.577095361252118	-8.04328795996442	1.56281602598332	6.27828544100804	-2.90999938495992	2.40666135683447	-5.07848765577079	4.16516906335554	-6.13167388230212	8.11820083872864	-10.7786780527273	0.79560850083309	5.9969682074407	4.34284380912007	-10.0601750150341	1.66344030933688	5.30625694135154
5	5.48306917150589	5.13051582691709	2.22855700974954	2.94554724407086	1.56057852682341	4.16175115503639	3.19887064749694	4.71250602312335	3.63041685025956	1	1.39821906002558	5.46747097404934	1.45027653309958	5.20842868078302	7	6.0891951430166	3.92969194264855	4.54027400677448	1.55207576737579	1.1886969542216	4.84977203407913	2.70230867357934	1.63263397508505	0.83710732536646	-4.48656764183011	11.143452821525	-6.23085538185873	7.79612359662956	-2.32187481645069	-6.38056046980628	9.86040542275399	7.5933824087045	0.717737292677384	-7.20202766634095	-3.55877881149712	7.79171957741559	-2.90134488409865	0.836000086987724	-7.24497199169133	2.94194918620494	-3.95769450293769	4.08478823630794	-8.01170414357643	4.56573540026414	8.53341645921865	14.5812722828384	-6.45341854066148	5.02056051720568	3.98201589785885
6	3.05992884039475	5.98558966346937	1.78421455903715	5.20345956818187	2.69222567842878	1.8290016501691	2.16821620643209	6.32060083150179	4.6704775728894	2.25132183277872	1	6.13503183643676	3.94237677989617	6.56700350358541	4.12990038907285	1.3978998635054	5.29672133708077	7	2.03591213032218	3.91319667510855	5.3638412304498	3.12888546437401	2.92290453103394	8.03951394788311	11.0589633536071	1.92395818579955	2.09761661050422	4.62537482055931	-6.29153528163291	-1.72644034361719	12.2295260535625	5.00410332227592	-7.32508296667349	-1.48937334295808	4.65370999353395	6.87130708291951	-16.1727793460774	2.36556970289545	-8.92869674019906	2.28301354572368	-4.6549896990779	-4.16475559539428	3.71493851899804	-0.680675493878818	4.30452520276863	2.97188084280774	-6.02087066851876	4.12236612019883	5.09310323213002
7	3.83267659345396	2.48717927979087	1	5.50476263835768	1.10442009477121	2.51466340608017	1	5.70341542875639	6.04293192324366	1.91437606294637	3.88819912411703	5.17162849388153	4.26138773414379	7	4.5046556489343	1.36666122821361	2.22359612016621	5.1510049262109	3.09044878975709	1	6.94169039337879	2.85208308187537	3.2941143861002	2.61611955073073	0.00969296155653976	12.5097012279672	-5.43439165406035	1.68968863026994	-2.09150421718018	-5.71557868826148	7.85760870273665	7.42388905905583	-0.993514728471725	-8.01757215098986	0.49765513950761	6.00533250498366	-2.06475309540545	2.40552251264426	-3.94317109864666	4.5888388602343	-5.8622112599494	7.30445952105133	-11.2001332864121	3.26874534497395	5.91701266974934	9.18302647604693	-11.6491075686638	3.32163143794238	4.83328025893433
8	4.26971977444194	1.46400335796038	1.585512827465	4.28703016118545	2.51489663695407	1.70133630846205	2.15487588685818	5.40362556622051	6.51759748907176	1	1.56645741313655	6.89854583548878	4.29154304349019	4.36206293571194	5.30073269718718	1.02755826054434	7	5.93266812161384	1	4.47218323725924	3.16136512822076	4.70115926068574	2.61349198769745	5.20911878626621	-0.403317168932264	13.5563322742768	-4.69935597678959	2.67863343425841	-3.36082933045698	-5.12612702032045	7.7048088515391	3.0939515364429	0.165393188278371	-5.97205985736254	1.68541784337675	5.99198294277004	-4.72409010704178	4.65020616726351	-5.32338136033865	2.01792680255921	-8.91807198217509	5.62711122933086	-12.6126976648239	0.830958058558534	0.689725385912762	7.40472186034918	-15.2459176932646	4.3541529690514	7.74730000826803
9	4.34086543653801	1	1.52079701956501	4.53143807119724	3.22373413490627	2.3031520769332	2.22971711364611	4.9906059825746	1.43547508717995	1.97242708682548	3.10060707555929	7	4.82675977907015	5.75278429352423	5.5694033054462	4.90016228670496	7	5.65119411880277	5.56903020571198	2.23373991832139	3.97394566413569	1.92706511397549	1.84840631461401	5.72823546373934	-1.47409110586273	12.9656012374132	-5.45001592137513	2.19407543940245	-3.7981536070602	-6.72357177316407	7.16534888393746	4.13437595777769	-0.157977404151499	-6.90794722778702	1.18991592247245	6.07983953206187	-3.45986704829406	4.05982624323329	-5.5952195594927	2.12110187824463	-7.67441713422318	6.01827531781026	-13.2696451114612	-0.205245932322358	0.466478023174904	4.75727011387874	-10.9202606130291	2.26971460073191	6.67729198471385
10	4.26140866782371	2.02741715166764	1.85576954332705	4.47911123661776	3.67178735848098	1	2.71833575371176	5.52873151883267	1	1.79092781546045	1.12557702626957	7	4.78997360052926	5.88364782145546	4.60489731718419	1.82438156281946	7	6.5521496818486	4.73819542306759	4.25383066523951	6.02908082368661	2.45735919521316	3.34525686910874	5.73858960609677	-0.564290098982887	12.4075624851237	-5.50306781186701	2.38784705865191	-3.1067181648462	-5.77264134205792	7.50588015811206	3.70482243233659	-0.147477253761404	-6.95770347750135	1.34288844155325	5.73187703833272	-4.27668282413703	4.86500278581676	-5.32428209809703	1.11655595018858	-7.91393686146812	6.54171518337013	-12.2090494427089	0.231937641503167	0.21130104665984	7.15518882764275	-14.6298433221315	3.11418482766987	6.66480037414104
11	3.64405632212347	2.42181272336751	1	5.02352064441344	2.28161903937312	1.08353620376723	1.63614038879868	5.71181639314356	6.25524546597711	2.49198503709748	1.98034823716346	2.47760578045684	1	3.78152381425717	6.65483662995986	2.13365886949183	6.56233790181393	3.72215102424213	1.50718618032505	1.7496447416585	2.41898208169874	6.6889239614182	1	2.94280139702315	-1.38159734451434	14.2333415633004	-4.66273564659471	5.92256220532489	-2.33536099532954	-5.95656232181718	10.8820204164714	4.47629919628282	0.234343178780878	-5.05116135535992	-0.0654169006148954	5.15809744268851	-2.24445356404801	0.819890843938838	-6.85092332749286	4.15547289208158	-3.60305227449389	4.836235492396	-10.5177584977175	-1.90049959617368	4.46377836376087	-9.8949411082232	-12.4603433844457	1.99108429782725	3.6182422984413
12	3.89741538244838	1.1583496915258	1	3.61559845987148	2.83533392270281	1.84210312976721	1.60645991973254	6.25680384032941	5.93834327834504	2.53901469540252	2.32498446064362	7	2.88347208661166	4.57920689760028	4.712783140223	1.83643748912955	4.97099268831916	5.98027860722551	1	2.69390685722324	2.30923206993359	1.78870220067363	1	5.93413266252084	-2.56829643543174	11.4787850896169	-4.28836452891941	2.05946056674583	-3.60119952481543	-4.43955700503826	8.37659876686012	4.4720485709374	-0.440569923933102	-6.72093035426956	0.461340982886961	4.9718956045518	-2.89555376130863	3.03694957220784	-3.43291185109021	3.1526066325639	-7.42335286333358	7.42294568549473	-12.9893159687152	-0.695265487443268	0.801090097884479	8.65330873936349	-11.4992297754186	2.86181884990204	7.27346716866963
13	5.0761942167745	6.12618948446786	1.09518901355542	6.90306930476802	5.11297682390885	1.43426880705157	3.05997738850198	7	3.31526670422825	1	2.47562867213892	5.01425151074138	6.00522977349355	2.31523043014075	4.55865016404236	1.95532003069579	5.28602649643266	4.1004130920375	6.46506244916186	3.63637499782607	4.31941489034029	2.63771894420346	6.37154397560754	6.61435943072878	10.5699841387957	2.82017687874709	-4.02144350500547	5.43315515938376	-4.56009285156343	-5.10469592223033	10.64291585601	7.02255824542699	-7.87636847677261	-0.358231279196656	7.87680054573443	4.46525386578725	-14.3674939240318	1.59642533330413	-12.4001614737949	3.29879367253678	-2.22762066486209	-4.52652568585551	5.59025216311759	1.84872911183666	-0.0985263555179776	8.32829536724152	-8.23550981199112	4.51045559466401	3.83982762121214
14	4.60007940402879	6.02574430858172	2.54648306116485	6.11287938978302	4.34608896864937	1.14647314354286	2.14393331655809	5.3881610704492	4.54785265150646	1.11232137216794	2.37995798534382	2.71634859345002	4.78839716871156	6.13648611233185	3.04961056590243	1.75149346891127	2.00121203279495	7	2.7285208165276	1	5.50701485275701	5.52207377781809	4.5617926275677	7.1245907975785	5.36317802693022	4.61873739820017	2.78353315862603	3.79792426445938	-2.752821131811	4.24589745601301	15.8756872315675	2.47993275999046	-3.30118043395281	-7.62334996429856	6.03840758976946	2.14943117099668	-11.9903829803666	1.61979671186332	-7.79551103302786	9.55094406929927	-4.6419584932322	-8.25637575944439	-0.750046114850449	1.07926657229598	7.17691372510922	8.18203614207404	-8.21532771175108	2.77958885112913	5.21575105210679
15	5.33459728737479	5.12364450379134	2.39713453669201	2.05138176567452	1.60807779567902	4.07083691252391	3.29783106163029	6.92556142449373	4.05645922014991	1	1.77428555249355	6.00321362032225	1	2.06104221563896	3.29421804798949	5.73387834230051	2.60180704985823	3.02917110329483	2.09485715853159	1.01600652382924	7	2.78168467693051	1.51034961221852	2.3293245388241	-4.61097071514128	10.6204366453933	-7.18447533523043	6.91840050277985	-2.14681374081127	-6.78389514001176	9.11647137686314	7.72676446369734	-0.17384144407809	-6.45713289052498	-3.94467700702401	8.1238340024464	-2.37422223302221	1.03798828023481	-6.21660748095633	2.84264860420109	-2.12222464360574	4.79216361720296	-7.41592483381598	4.57635080679081	4.82233143204046	15.6714271728984	-4.82541655452064	5.14244558358096	3.13623483334807
16	2.69138704904159	6.65317289533275	1.66521965102413	7	2.38380807305595	3.14902727911346	2.57230132579956	7	2.66456726402686	3.81041341333287	1	4.1776663734014	2.65570183376019	5.10918022743127	3.76199994595828	1	4.31607065507107	5.97406211509611	2.30455117648267	4.64377641476343	4.89079776900162	3.78485640703092	1.64150429346701	6.55809855193991	9.75802586859846	2.10035074488187	3.56170194944622	2.87079245843579	-4.38093641784372	-1.77231976796551	11.2496090444917	4.27085932096332	-5.36259904177219	-3.86565857674938	4.51745833240033	7.86151782003532	-15.6423113273355	1.88607944733495	-10.2173341276464	3.34367651126	-5.53808531312926	-3.3774658214811	3.6606458508161	0.879588757533105	3.6177417992049	3.31530712020042	-6.0648444666327	3.17324086458442	6.29583828564083
17	5.29447628818943	2.47582915181487	2.81032529347808	7	3.52993082248843	4.05702888987356	1.47084711899031	7	3.91793599275851	1	1.5962429101974	2.26086238611871	6.77013004720217	1	1.22624663619567	1.20488470336026	6.36694328090669	3.28215874250085	5.34012290924375	2.49788308026873	4.17062786788968	4.60704713580262	3.08506330113419	5.27255504963806	-3.26357177372901	3.69988532868673	-1.53160854263356	1.75443506525903	-3.15855242151577	-0.000164326592545672	7.42500273968005	6.04983530899752	-4.57252034291076	12.8974413162041	-0.581537221830381	0.219586846837976	-3.13914559682007	8.21176619678466	-2.87461509079827	1.41210547377289	-8.37614223659009	3.93505581168538	-15.4388531549573	0.854240512091925	2.12575750270385	19.7954274183532	-12.3687368778258	1.22589320206988	3.73343153743649
18	2.49875364577693	2.10698014704791	1.58993217161113	5.09183931679359	5.69948203544693	3.04467294092808	1.27441157802366	5.14452817326207	5.72331031751712	1.48885479572963	1.48818117755211	1	6.74112086223007	5.71457650580794	2.37163699840274	2.63445791024966	4.68232238606498	3.15737498065503	5.57863678986733	1.62706473888948	4.36281033927895	2.53190408265245	1.91017851405042	5.23409029013199	2.25934380468232	13.1993334841402	-4.44145408124094	2.86430087817082	-3.81146230262095	-6.62325384026741	8.96095556207231	6.22312997675995	-0.926718510219328	-7.17291235774799	0.00673387045442433	8.81706658839975	-0.91546072403066	4.0987197579923	-5.87980666350432	2.0486712937457	-6.12175696740364	6.60473270845378	-12.9990913610388	-0.659453793708919	0.671662925783381	7.90823501465242	-11.8611332544816	2.93419700858235	7.0117468563522
19	3.23650856464121	6.86672456533144	1	5.94193673445236	2.44041406901389	2.82008948170749	1.76706723692206	5.08710603522376	3.14391564123218	3.55226511711158	1.23329386813518	6.5828066163288	3.54720951668373	5.08371764594384	6.36586626013976	4.91724472442138	3.69861011833612	6.84366931651428	1	5.53637613878301	7	4.38519055858275	4.9054486567996	6.56317788659177	10.6159420863263	2.05795568025204	2.60568571677138	4.17855860562333	-5.35867478740276	-1.1820445161905	11.6803074104745	4.92446916017223	-6.71963520251223	-1.99952135310204	4.30561205396188	4.62746378456886	-15.5574111919755	2.76258796124388	-8.56413893488048	2.0093590661852	-3.69829325174419	-3.01594267186605	3.99232089002881	-0.946966873159666	3.76353034380057	4.46717861587518	-5.8233470707133	4.17085875420962	5.28275159177458
20	3.23345561315234	6.85359394835832	1.28151914414024	7	2.42729105099903	1.64185247196333	1.90515604490156	7	2.07000393246488	2.59420324967404	1.28399716704342	6.65624709299322	1.42250471046624	7	3.3864774946573	4.25046462933992	3.17225195686167	4.17267563307933	1.15906640807201	4.61941392334309	4.1501002692897	3.72900227898924	3.17125216933971	7.87563150098644	9.31276703419225	2.45252840770538	2.67503582634524	3.9232982762716	-4.12293018045501	-0.508031451470331	11.7229398877902	4.13951557806957	-6.60884808522591	-2.85916738493624	4.62002927405874	6.74488430143984	-16.0068648188098	1.75721176653327	-10.5287387072989	2.21734139749478	-5.1280026602402	-3.46817980074575	3.35086096524576	0.257669081901179	2.49509502278421	3.40605471482939	-5.51679378308532	1.92148587187583	4.50900599183528
21	1.30248362408858	1.05953503292675	2.46971653950784	2.87082498875053	2.50638552742828	5.06223625940661	4.32217203703002	5.13935720731078	5.62620792729028	1.71611686000768	1	1.39136870137181	6.17442145721809	5.0603713551997	6.91034888674661	4.3576555177444	5.91504921285061	4.02374093193231	1.2531292090182	1	1.92549562506496	4.7156036498829	7	4.41369115591467	-2.51992600968217	15.4605115467794	-6.7265834607534	1.56229931795786	-3.85164914214001	-7.92260036513274	10.0289230618627	8.29450122295119	2.19826277235352	-5.95173079658065	2.56830886572635	6.13453954085095	-6.0371515121784	3.53880726722471	-4.59378582355667	6.12978228785303	-2.64326739603663	5.39409253223284	-6.54529016078303	3.8180755083508	-1.62181591460283	16.3555972357664	-8.99765495495623	1.20321661865476	9.64367606104664
22	4.95280214076815	6.35439211202038	1.08666665717876	3.07866288731239	3.12682881505827	4.23438109278288	1	5.51949932457437	4.40115071686161	5.12015441964927	2.2397156518314	7	3.25534234780248	3.91136904091682	5.85192801765391	1.44454095080204	3.11171666356056	5.30986508379842	1	2.2883411644432	6.1101035359824	5.403476324469	3.2274871189053	3.48704248233793	7.79903499837604	6.91504168940506	2.31842083364764	2.18133817410294	-5.81536091497672	4.24092601952815	18.3221128265591	-0.314459789548331	-0.2867430462829	-1.18586496773636	-1.12582935313644	2.27553497763992	-16.5227229536218	1.14631365072076	-8.15776770516848	5.19851918039841	1.76510833556854	-8.21145422908913	4.29490686669368	0.974671955536479	8.01360023397748	3.72586117317942	-6.50611741682996	1.846146370265	1.11734357119742
23	6.63895566350945	6.37714399918369	1.48227431782167	6.47470970512652	3.48894979199591	4.37871287909782	4.84816261370386	4.28238181116111	4.65024752558587	1.00473372906783	1.00670034677392	6.30786711445892	4.47189158296486	3.27086748704618	6.2414466771971	2.66762402410362	4.55329075459316	6.65232662270192	4.28054069319925	3.92077084463041	5.92527542672238	7	1.11712073174873	6.73594672812579	11.4209156161045	6.40763745949405	1.36127505407614	6.97587400596398	-4.40280623042951	-3.12496973366519	12.1596283630991	3.61997555793677	-6.56335676373785	-1.81786991291852	3.64545579736926	4.83298548815508	-14.6132806977364	0.853846116749919	-11.6420534808697	0.662264432698499	-6.11217684329312	-3.88928561810651	1.78189878230226	4.97922629693688	-2.62943795979544	13.2867742957572	-13.0094645049496	8.16048354338707	7.63099869097678
24	2.19511055151476	3.09448986339354	4.74891470263441	5.44708863301644	4.10020651012198	4.55486570551694	5.56707493871695	1	1.84355214011256	5.91743626683391	3.74265318930009	3.50702803375267	3.2709521589777	5.546580711472	1.58004602037115	3.57706370434713	3.60428753659069	5.24140605995631	2.33119633498193	5.61169363780528	5.4448054350392	4.31374549914338	1	2.84009541321057	10.5629569080338	3.05440676406447	3.33255409108507	1.76596266000576	0.721926417784274	-3.85336111024842	15.790337576894	2.48402066739848	-6.38940131629533	-3.13733414046967	3.3076704331455	1.81518625738954	-15.998765788545	3.68084359896822	-12.4853455372161	5.34561050814572	-4.71092661137781	-4.47420268286274	1.32673252422316	0.338443802481126	1.641326616437	16.7181415367969	-7.83515644917942	5.17820244519026	1.35570920107501
25	1.23293655724126	2.14548249222811	3.13709581450233	3.47220009811146	1	6.03508317036269	7	1.14618826275752	3.87201879359214	2.67679213111396	3.30302586911277	1	7	5.58734569835501	6.05851023030202	1.10934700940552	5.20117705023283	4.04073658145841	1.7611932769697	1	1	3.79256015496006	5.51627240209273	4.2112995779429	-1.94084191357462	14.4961215541875	-7.00097891466563	4.06338255499418	-4.46848186614915	-7.60965321682951	11.514337300534	10.5698564065804	2.78051615231294	-4.6948019735277	0.8082866037135	7.29715081519343	-6.96573992571227	5.72775682407461	-6.33183065357412	6.8937916531452	-2.25596882256737	7.94113614684207	-9.62406947957727	2.92117711435399	-3.04797157044004	17.2889696296344	-18.575531404359	7.70283842919154	5.10980873730298
26	6.03709785329188	6.07279011318411	1.19947946951858	2.24096124053202	1	3.20664204883128	3.83642568313765	5.61469769326547	2.26252240506038	2.3445533572689	3.00632555722234	6.76705764257613	1.59753891173707	5.39506101443879	5.50525548718648	5.78713831250105	2.56066925208925	4.4282912519186	3.45907938262404	1.70075162649584	3.97601651853256	2.16244267130769	3.4734537679936	1.25307870673582	-3.58000843794788	11.1845119224036	-5.42490366770788	8.8705128822216	-3.04096002637177	-6.01668239909935	9.33170003337648	8.11340412176512	0.31926892883299	-6.84713438215023	-2.98415738557106	9.78626072878965	-2.19883256780639	1.47140141555376	-7.7599425904965	1.93246405494418	-2.93641766908572	4.84612801916379	-8.38393827249791	3.78646429542508	5.9426440983462	16.2657343557975	-7.78249999598563	3.91150111399388	5.56061238660894
27	5.31555467089021	6.36133778830011	1.7703081075946	4.150699810516	4.42440180906081	4.06992053139174	1	5.8239174457527	2.43577886281801	3.44446010921845	1.29618389904475	2.39805058210695	3.03823448465027	4.28767058487714	5.60854305014629	2.75686571836996	3.2303190080299	4.39319168728703	1	1.9116203208617	6.15447113152132	4.11042928687842	2.28284961789275	2.92873932122354	8.79470346447154	7.23156793823003	1.68494631014767	2.49721695671957	-5.12803503895109	4.45052502930149	18.3043219810094	-1.14461754271848	-1.13787220457242	-1.95183254689505	-1.92627437311624	2.02531451561375	-17.3407171460557	1.01067377101944	-8.18872351283471	5.46118048332791	1.3339503039205	-8.03921724714726	2.97688750289358	1.83652853747803	7.0322470753396	4.20389161873738	-6.61163025538197	1.0291018921152	5.02359155760007
28	3.64302746821593	3.84992160797593	2.95120320128668	2.39663486655226	1.62686673804019	3.23243577292694	1.02308627190694	3.94218898063422	7	4.24270726675244	2.23459794638129	1.12636727902704	1.43066587139996	1	5.15763813862384	1.62273525637062	7	1.67881466012663	7	6.67143208728953	2.9523972951227	7	2.73578781081245	6.96828579883593	8.59083677794227	-4.4034670579308	2.88020470824957	0.229550339796568	2.50109582070484	-5.81310176336593	10.5050742711755	1.32644425201566	-6.43181180505951	1.56477642782212	6.0465560611871	0.441337905148384	-6.72771143654034	-4.25208002491913	-11.9930506161966	5.5879466622744	10.8601567831957	-4.12872802040197	-11.4714619391779	5.24060184803412	6.10227457467953	18.8889066533449	-15.3477630542538	3.1526386116708	1.40068292071206
29	3.9406779908227	5.73830196111569	1	7	4.68696899779387	3.27677315372263	3.98542253034194	5.57400983154257	3.05027085080361	1.30826788432608	1.97157577689115	2.57343703721766	4.42196132125931	2.96910418500353	3.58715116628878	2.12295124767008	5.82296996285345	3.92197880846395	1.34749542547302	3.16656273727966	3.55931119009425	4.47379927586036	5.27829824470609	6.60528442112678	10.2939313414617	3.67218444179448	3.19491321207451	7.85292538044154	-5.02414326772212	-1.30416694052541	10.6660176690546	3.91649476991666	-7.2608066303541	-3.10067539858059	6.38768669921154	3.92824257590814	-14.5190119319777	1.28720656805131	-11.1229400545361	1.55417263893168	-3.47224162733318	-4.2585086785344	3.49654045740015	2.24041788018083	4.23792387842426	-7.49335417663211	-11.4479152102453	3.15527172870544	6.73317967646349
30	2.21824408114821	2.01675273632599	1.09289877358414	5.38891875892079	4.78467340531193	3.16647656291002	1.85763547401318	5.94050451316751	6.62878417643967	1.70306604685504	1.78074727982467	1	7	4.57829613264642	5.37857550299316	2.22187477333347	4.86186677685144	2.10010450552407	5.72357645092216	2.06637737804789	4.81880362533192	3.79987070604359	2.43356958809943	4.35096776938367	1.94260581377593	13.5504312966586	-5.64073383245703	3.21384780918397	-2.90544007809087	-5.20734785604484	8.58052282591344	4.30696162466186	-0.700145290837757	-8.3152562376138	-0.755913753478077	7.44553733190786	-1.98210099167334	3.62740481326552	-6.70465548438452	1.547534483741	-4.44784582103412	6.42769295281179	-13.1235514014758	-0.0948986758835179	-0.0565540059236004	8.60884618963385	-11.2163572994808	1.90304360190854	6.9751860904947
31	3.42473221381786	2.20639000207578	1.67083519171107	5.25191336572111	1.33993848083946	4.18958713267979	1.19507679895133	5.19916913397518	3.36884107304003	2.05606791838069	4.44369726848177	4.66328479235922	5.42967402183404	6.24366951919548	4.79635694726401	2.04097099315047	2.63020614732838	5.29308004378044	2.09076728526679	1	7	1.64026549884546	2.3054980533445	1.26272241127043	0.402656045252899	13.324961651305	-5.68742112113981	3.51821175302674	-1.99988813386906	-5.85832553153149	6.25832265754946	7.0759027572582	-0.446438256997722	-7.95310001935646	1.12861141283079	6.77114716133171	-3.13542090650414	2.57519343866138	-4.63039109614924	4.01838514274771	-5.98168970336276	7.50030058153907	-10.1965254350879	3.06220714919046	7.32719120310859	9.48263979520209	-11.7304070800687	3.57618778053882	5.21113746894313
32	2.09221711261647	1.64995063889956	3.0223516851276	5.21297530484423	3.63320025726158	3.07509783401718	2.08749839776225	4.54666259572769	3.92262410426491	2.76010314731062	2.30106743292485	3.54414056525959	2.75029955821177	3.11217796857126	7	1.76359173626119	3.75608591010016	1.47046266057834	1.53896994219514	2.28663329585146	3.1716118354251	4.19172969590864	1.63430291480021	4.75878450813688	6.00447198841548	3.08054701559244	0.296249288275261	4.48232753374119	0.035844639474586	-6.51014976686917	14.2985768322383	1.47453813044596	-5.3037746914606	-2.63398222841525	2.27802535160553	1.5023860767773	-13.7607874091253	0.333959952008573	-9.11091131430068	6.47124412842899	-5.40737507685363	-11.0294242885595	3.8585397235261	1.75378841698928	7.34588474166201	16.7514623246014	-1.25890323593379	3.30439436778514	0.613986682050394
33	4.84256175014872	6.57476714344231	1.57649255202664	5.84622372455108	5.18338115553929	2.23474284918295	3.59226331446525	7	4.81493481175672	1.34971994346732	4.76573623706972	1.80327433547231	6.92442190723561	3.09390275396435	4.71053749608878	2.58969303245584	3.36390106338514	3.74334858974493	4.00261249387331	1.60290006277425	3.6646367169212	2.10166977278808	3.43696703357898	6.79604937479632	10.8869635347909	2.98986613597913	-3.09372661391241	4.83008733196818	-4.16858205959854	-5.58878667019335	10.3131121140189	6.82497083182403	-7.33349935994851	-0.332519278724858	7.82239566128928	3.6647992277806	-12.4849926478444	1.77244323353298	-10.9912347773153	2.56518940244444	-2.15264377840117	-5.11914064720525	5.32295822017643	1.67606124288355	1.94975448068301	18.0549806695917	-12.3804916913107	3.31735616594245	4.58696651202434
34	4.68006951724999	1.67065160720877	1	4.61463901389755	1.89461728136894	1.06701860627286	1.86228796452437	6.74949154978773	6.48517479449858	1.81389404594085	3.27842696092189	6.94591411664496	2.55573704039575	5.09053490642464	4.20338291779635	1.00337198860628	4.14034119624281	7	1.25979612963247	3.84802769131732	1.79703145521992	1.83804834867988	1.64277704533943	4.90248769427332	-2.30070561328221	12.2760219823933	-4.57300164449945	1.30310856295468	-3.81208607857026	-4.75381019733275	7.15776272857361	4.49620576807213	-0.90011169113908	-7.00720259776574	0.300210906806117	4.16003932159119	-3.67741067948866	4.08274661459689	-3.62885156377753	3.08234358848074	-7.18149762429621	8.80751993840401	-11.9573661124525	-1.08181884385146	3.36758812726468	8.47565611500341	-11.5881446823709	3.24917331897908	7.17850425509212
35	2.70631712184435	1	2.41120978948903	1.8511816564872	1.49780228354738	4.73314718874397	2.74036124600024	6.77278686304877	6.03903818314723	1.70871253851419	1.16018105685699	2.12140251286449	3.01205217087572	2.55543872188015	6.73094453663892	4.17250666039646	4.13648940083411	6.3813797882042	3.6633447833068	2.15445671547624	6.78431932021873	3.14420945696772	2.73058009392813	5.75506976057414	8.14653659280395	-1.51457899191825	1.89393173046531	1.17160360734085	2.53950675292207	-2.86219107400786	7.52922922966245	3.42855316394488	-4.43331567832085	-5.74860912639915	4.34461179922535	-1.23982298345692	-3.98231384983137	-6.38326750965872	-13.6706865032582	7.10978788916685	9.79832400574989	-1.398543598008	-12.8244307894184	4.16402376098504	3.53308839940584	14.1364190930724	-6.52022888843329	5.60359912171358	-0.00706421117911812
36	2.87503550423091	2.89198044713693	1.85883890954889	2.6443717449077	2.78308577054861	3.96721757570771	1.61447032264308	4.91204432437764	6.02646553248839	3.27838520395895	2.00417983331019	1.82839075158753	2.41419988138054	5.15502409974163	6.20270888029342	1	7	4.11893183776918	3.46055476535549	2.38669114345348	7	4.31250373755742	2.34210831463922	4.25273475764085	-2.79456770712949	14.4706276102086	-3.90029866087594	5.50675108979052	-3.10863950191151	-5.31877034144181	11.8454091458081	5.78085531590932	-1.01321217854672	-5.85706413343193	0.845148400443503	5.53713241532457	-4.30413445607786	1.10861197688438	-5.73358105115754	3.93851164310206	-5.83864486134597	4.94981834792815	-12.1037656378096	2.64052139322205	0.29702521250441	17.6222067527885	-14.2005811841306	3.35379313281747	2.65805139629121
37	5.4838087845662	6.98252312693007	1	6.93642684761315	3.16602108248914	3.57195414276008	1.65264475312374	5.86163474318965	1.69504482649284	1	2.52052536533449	6.43482447624579	4.63200397724958	5.57768169127581	1.77058867637604	1.10273042424637	3.48082082558472	6.4903670956355	1.93977386780215	5.45197794289318	3.22933573899448	4.50550650070935	2.96347410169761	7.42078996115189	10.2531480782945	2.26370194980511	2.7977856639424	4.26542470307208	-3.33880560267551	-1.82392630352088	13.5730376021713	4.30760599201796	-6.14297440388336	-3.92882015653335	3.56527003254985	6.45591726105307	-15.7894867380923	0.705899902176317	-10.3714885528453	-0.232146294567725	-4.95881471909701	-5.82959667098501	4.08641034729735	-0.22125992913697	1.10380871987038	2.85368691902117	-15.2266569012284	3.88963130798692	7.17489622439293
38	2.70240170250659	5.33087000778449	1.05981540540147	4.74726652775989	2.58141660750751	6.02783145377666	4.14139194562538	4.0368158529721	4.918432596424	1.75113664758621	5.39586152150855	6.15390314532879	6.95711059232901	1.66970030865034	1.47159141606881	3.16876124319627	3.66740317862748	6.51816457614028	3.2205242865245	2.41340126243529	3.00067007213105	4.38518279199999	1	5.13635201033016	6.75781183759688	3.10743439997967	2.31508621018984	4.99957846152674	-0.741516592826877	1.06421155665248	15.4279830672698	0.642865762606005	-1.63480347717742	-4.61822688362793	-3.55781272253343	5.83858945132896	-11.2234969419227	0.406062517979874	-7.50636887047928	6.60507462795985	-0.366033801608916	-6.83485816265764	-0.380308559111539	0.664332779159434	-6.69214952106969	18.7607871699155	1.57153138727056	5.12462818868381	3.04516765280367
39	4.27962832241664	2.0738808370959	2.10788735044692	1.51429390950921	4.10939618514841	2.49472907619773	2.97488234265249	5.25219812987444	3.41855550395774	3.67503559490793	2.06168658247906	1.10577014832056	2.63937190350932	5.38109840150951	4.69365856197599	2.80634569140105	5.21735424492831	4.74756281817482	1.48807230159082	1.04717319126544	3.64287444247213	1.17983799355532	1.39830522806361	5.91167972869552	6.60285639050693	0.806385948144203	2.53945009649529	-0.216712100699786	5.82407562541521	-2.78201795168801	10.2082761038727	2.7211553772769	-4.83786550061181	-4.86099441942819	7.08568905330702	3.38530056654374	-4.97015459449119	-6.38267840168641	-12.0958183927203	2.05484865061834	10.7192449690335	1.73937421406482	-13.4757932519322	-0.40554359738304	1.09562025122365	10.2912413561333	-7.78546279346857	3.77137504178839	4.68294388833026
40	3.64453982085537	5.52734415341609	1.29555656286848	6.786443217226	1.99308180668775	5.58812945464153	2.77974194113677	4.85720807083757	3.97054985292159	1.61634877433342	5.22497913813899	7	3.70057582171697	7	1.56709701364607	3.43000779862438	3.37551027817367	6.98027725075593	2.45579979353207	2.71494654095783	1.14542222505156	3.49278879782983	1.62213227134291	6.29739894794529	6.29638970791673	3.34325649241844	0.937568258334215	5.27646964089135	-0.691329414588442	1.53074405562926	14.9116584730587	-0.310870087993507	-1.10498750084299	-4.45528684999027	-2.17681686009175	5.5101594114698	-11.3941565464168	0.919549923469403	-6.90931957188028	7.33509268681875	-1.54934570545438	-7.03216467736683	0.37238659934673	1.82183166125334	-5.62124786042153	18.7386064612723	-12.230916271454	4.70269404245341	2.86731265852013
41	2.22111804917042	1	4.53793974470572	4.36084469042374	3.27508239240005	1	3.11650334051964	4.39320734723272	4.77863701098724	3.14621781923261	2.9867457551796	1.46200767563757	4.69342607856542	4.1702748582132	6.98897603489327	1	2.56775896861198	4.16056434363937	2.52750578517767	2.83870540240423	5.63065444731711	1	1.05106805099236	4.66938843715802	7.92418195752833	3.09667025599797	0.952815610291453	3.99526008521781	-1.10296158571573	-6.99488896673869	12.832383316681	1.10306350716091	-5.30496794644594	-2.71952471687846	2.8258240121564	2.32996357569323	-11.7517256437959	1.03205962089563	-9.12723991086167	6.75568505660425	-4.77731744239817	-10.707563411152	3.02172719126579	2.18834771189137	7.44458613422315	-1.05188676979829	-14.3953003122032	2.63389457435309	1.98777093512748
42	4.04575710922184	3.24190169548134	4.66864765665911	6.90240784289486	3.04868391510965	2.26688604283547	2.39602075574033	4.71015999355457	2.71883903440385	2.31224601545401	2.76103951022116	1.88345465780604	1.22298681032039	2.9388754077624	1.70479944940644	1	5.1354294865007	6.04908281063794	5.34679730789851	2.99330616930757	2.93908472080929	3.29489205822448	2.21805655669125	5.30498698748339	-2.23941179364282	3.94350446945167	-0.0477058428245767	1.4462617344268	-4.4735047013357	-0.308959318439335	6.40393590789031	5.88974467649844	-5.54869594508654	12.922040736089	-0.301608005197137	0.256072873767729	-3.58406478249326	9.14708473651891	-3.98672682612945	2.90360411370948	-11.1563055692307	3.00185201417232	-15.292228667248	0.766689545925934	-4.51457863991898	14.0440619527748	-3.12477301687189	1.18743295065672	4.74247437734058
43	6.72351159754787	2.54176860066321	7	4.43491380994177	4.16783099781162	4.79720668027401	1.9557814065012	6.24530347451063	7	1.73428420501364	2.815032728062	4.51963431027758	2.18939956655886	5.28918554059771	6.89599079604757	2.47247948670524	1.2212599866699	6.98564380414662	2.80619066224269	3.6209739899082	4.97994730899095	4.86400575315971	1.69288972488903	2.58025068047476	2.44550189696636	1.54069618385697	3.89207234033297	4.1952673288204	0.69455811206121	-3.02774898946732	11.917350545244	3.57258299067889	1.25303066984615	-5.47417305031434	1.75061706730533	6.05202608515936	-15.3308153420369	4.11410884280911	-11.5045277550695	6.87075915023732	-4.82858469358648	-2.72358042338334	-1.96608454237851	1.63338179045038	0.762438991103405	9.98668812871911	1.05997477002374	2.36008277503955	5.76217703840076
44	1.15460444078358	1	1.35136027228266	4.3479537092171	2.38635555620701	3.83759324535944	2.38890113923208	5.69954279664103	3.69092978268432	1.54476629695095	1.4919804690371	1	6.37611265724642	6.60875980079604	3.38805813872498	1	4.33590368838119	4.77195739818166	1.39463807711907	6.72108420230724	2.75964818925393	1.95319353992186	4.80082751194734	5.61577165299835	-2.01159798510166	14.2698633739856	-5.98432932519843	1.15883117409753	-4.66480025645837	-8.46980372580084	8.867569823587	8.60402616798877	1.77945156469389	-5.72138149543793	2.49217145238806	5.77521809797169	-5.92501325725582	3.55505166672829	-4.91858267375824	6.84332508299516	-2.15832318820677	6.9917150303945	-8.18139595765898	0.190679333583131	0.290390870083187	14.2221162962717	-8.68103302003084	4.42242537840174	0.578921020130362
45	6.09965878256191	2.0323050552291	6.76417279338489	4.30357992816648	3.21785152045978	6.05469942963059	1.70920963735472	6.51162670894523	7	2.88962502398486	2.34487420945884	6.02348211950258	3.06854624992103	4.88951660009881	6.13154180189463	1.31924626109321	1.14270395495681	6.74275963693546	2.24152639972163	2.42893353539031	6.50768419757664	4.68422997978356	1.81356294001932	3.95918311108159	1.86162637132574	1.0863308599451	4.78608097396344	3.74033532208754	-0.670359715737312	-2.4718612668173	12.5209972264678	4.81924811275337	0.555095639842759	-5.48339982991514	1.54568305123132	5.694816952208	-16.1425915683914	4.37595571526682	-11.3121289407171	6.89539858771863	-4.99395983632367	-2.92471117959632	-1.64705782802715	1.67404596378707	-0.0768772494082876	7.46977313129008	-11.3349611717962	0.719658219495745	3.20124666983044
46	5.13037920976043	5.69851979818739	1.03502409946898	6.53528388997219	3.38855619940961	4.06422860022925	4.58159279780349	6.66908130575983	2.64722617846139	1.62558811483496	2.88968660580904	3.00022474497802	4.33970957687381	7	2.12693190803729	1.36310971531834	4.3498323584588	4.12109269727789	2.01730441939666	3.04562676831394	2.40314822292134	5.34073652786894	5.35727917805746	5.59676698716328	10.2227084475653	3.37944017103753	2.85821965541154	6.36102338824469	-4.43499964131083	-2.56795630030699	10.0332650760729	3.44087100382798	-7.41496666139242	-1.70555928519249	5.23779474938472	3.95113001740405	-15.3915970427898	0.48706446034663	-10.759108499552	2.31261123209781	-5.04262764837065	-2.90336391763856	2.2839681080421	1.76379343603705	5.6257268387103	-6.58707511945674	-11.7119901931308	2.20930698845372	7.23974095119609
47	2.04667707239343	2.14060538267113	4.35815677560631	6.62217549057062	5.09590047710515	4.08564607923651	6.11233538394903	3.23394951671168	5.01569825426381	3.15457836175749	3.80716412475903	5.7259232445969	3.94691648061404	2.69125455281661	2.6224175720226	1	3.93157946575692	6.36440734914332	4.13346186942986	5.64361038205416	6.1254065470184	4.17603792707545	3.70615659531037	4.19293201335905	11.1855037795115	3.53069362364077	4.2520711921072	1.56284499223158	-0.0849047952929706	-2.90847100931257	14.6941122691748	1.97905526939504	-4.66720112844211	-4.98736384792131	2.82287130444247	3.18475672704628	-17.285769146983	3.47989891435467	-12.1098691726273	5.38357294080211	-5.07955278641154	-5.03394320986665	1.64171664464534	5.42159334423469	2.02490877613001	18.8488537373943	-8.98199981116717	1.75327869913329	0.770759880594979
48	1	1	1.90956056269249	3.84306981994467	1.45071576481883	3.06041950445353	3.00531013012869	3.22666645882864	3.6032018456022	1.22836079160024	1.62848233246619	6.4170553839761	1	5.09969554095094	1.75464020228999	5.82581910247296	2.5810417903898	6.04739961089281	4.33393618656098	7	7	2.17819289292095	1.67222891498855	5.52654085531496	6.87626396960073	-0.89216689095488	2.72279654417399	1.26396730093568	2.7128558116737	-1.93414331369237	6.89268716717386	3.93608960491212	-6.15145282410949	-4.69686495221805	5.23934767757762	0.548187035429614	-3.90564918909141	-4.40519102252811	-12.3057252831402	5.04591278573113	10.0903811441057	-1.50457137169688	-11.9302876262099	6.83826765393157	5.27743172833466	8.59540456350623	-11.7556997585446	6.84958694408027	5.22610677419497
49	4.765284167766	7	1	6.55434527593253	2.78441110285864	4.25248583999398	1.89522528027813	4.17486652462521	1	1	5.46579134148259	6.59494415326584	1.47489077704685	4.27237539557512	7	1	3.07346233339361	7	2.65292639193757	1.81114150771969	7	6.1680615383891	2.438552970515	7.13176454676095	9.92941733027286	1.87722498336768	3.1127896894932	5.89784826584386	-3.38254646682666	-1.60360296518438	13.444912812166	5.49324667643281	-5.58440603911072	-3.33126010002059	3.76301967278983	5.77801552994384	-16.6313611556925	0.334244736706891	-9.95781718656123	0.488794949949071	-5.82597988587448	-6.40140166618794	2.24081244440008	0.674503204196434	2.27053217314543	2.97601642563509	-13.6462691290423	2.99552219485541	6.82760018236819
50	1.71942336659377	2.42733963699904	3.66149270984446	2.98827978861346	1.51558378283825	6.9052915085695	5.50312698335244	1.78017948573305	2.28806834645314	1.984539294582	2.97225766510512	1.5824245254183	4.58449928694217	4.75552542794749	4.86533356022789	2.17942810355773	3.84599733366271	5.29797196672355	2.74628700839679	1.56483500831074	1.94063573435561	3.08620786224592	7	3.73916409061938	-0.377826953173757	12.6299316594362	-7.41374507498824	2.55795077366162	-3.99985217398656	-8.81538430928141	12.1572173885742	9.08886211830939	0.567956188630771	-6.87208915667033	1.13311303963667	8.82254493207807	-5.13933734340492	4.54338272523995	-6.35521638263861	7.43642980522732	-2.5733126932813	7.74904005932292	-7.98769859022942	3.86410589145028	-0.947015591962181	16.8505076772277	-16.6232136872264	6.91291640828908	5.57011989248124
51	5.05687016363302	6.68429781779197	1.74714052784166	5.46244812473981	1.95991396238465	1	6.14297416014884	7	1.7147369779686	5.15718997314303	1.93397901248142	5.21918150384871	4.64233910988806	4.60531933427633	6.76184707696043	2.37708097086518	4.87259071567339	6.93591981170673	1.70591060940813	2.91873695724021	3.2736258692263	4.30391108372637	4.37500220276596	7.44685575918681	10.4431421087906	3.85267902475909	2.16583993527413	4.0340502390411	-3.63382299169824	-1.49165283242141	12.8240679789063	3.13105113673447	-5.69310357552579	-2.77907897877889	4.44080240026944	7.16474381412573	-15.6790099777392	1.58757564426726	-10.6648004481946	0.487729132815297	-5.81537656134427	-5.20722881268464	2.88385867477197	4.11859698619769	1.72638192068231	8.59145155400937	-14.9339588815903	6.05454231005452	4.96019579573858
52	4.41421831104801	6.4084128174357	1.13499892386125	7	2.77761859152106	5.89866285336168	1.48318865408405	6.18493292166262	4.5103637768046	2.42103106528903	1	4.86735909693336	1	7	6.32863830453375	2.38481592841684	4.13171034552781	7	1.21641206071697	1.79428090696425	2.90092673315346	2.56822054085202	2.96102974921959	7.61541429525836	9.49778170662341	-0.0222110805868732	2.47108056833769	4.76107660855041	-4.43559182927016	-1.13397500423467	12.1136412898134	4.64477219600742	-6.5891038394335	-3.42377125171715	4.25867405443729	7.08839561662093	-16.1822344831999	0.940113767113216	-11.0504369478161	1.20402734759964	-3.31798299558619	-4.13928970072445	2.78203873891939	4.11082399872672	1.59617112307383	3.57694789463493	-5.6264756956968	4.22969469510085	4.59025381877959
53	4.56118776462956	4.92563020952069	1.20829786209946	5.10898494656559	1.68937480809098	1.15289204154849	6.47539609315663	7	1	4.52868832766588	1.43655279867865	2.78845442376086	3.99427349756714	3.60869550276849	7	1.87195163617616	6.47232644101093	7	2.17027133992919	3.63958001266171	2.27443282185879	1.68558987713054	4.38432252815036	7.57013974112505	10.5046471370724	2.61642640671688	2.19843143441211	4.22018588051323	-2.97239804012541	-2.48957130320791	12.7296632572074	3.9502702462785	-5.25643530266636	-1.92126685770694	4.96390226092329	8.20976087673929	-15.0652277570397	0.846481746307334	-9.74606569015962	0.932386688762606	-5.28462979978148	-5.49317855712721	1.50133179752814	2.63315244762674	0.747121483951	7.67606939755726	-14.4775855792766	2.90803149841987	4.42516773246974
54	6.57001197242408	1.81940286406048	7	4.48361764301749	3.53339704500532	5.07384107110053	2.52357355929919	5.52882914660391	6.57425458815133	2.0618092818001	1	3.56269998080555	2.88862611391138	1	7	1	1.01694144760178	4.86368448943685	2.4518973967992	2.58696567751906	5.59095166834081	5.40077426911429	1.93061282588231	3.07930620014496	3.08141729635871	1.39405667171166	3.00849963093572	4.97060022235272	-0.263320900095062	-2.22162539492118	11.9836985735826	4.26183590765533	0.740907447383583	-4.9115445835512	2.0516106536482	6.43975651366114	-16.0602563994703	4.26684217686193	-11.4752226667612	7.56423585677241	-5.54765476599137	-2.32723222081214	-1.72461771578645	2.6313659423986	0.113710681160747	9.30624657185064	0.62355279988572	1.62067967444505	2.56840820940577
55	7	4.31449383854688	3.86058740611076	2.93129524563469	3.03535457271361	6.13352508519306	2.74586563797731	5.22126618959627	5.63251010922631	1.26216394530424	2.87866166386983	1.34333108925072	6.83455543368962	3.13294369445912	5.75500049056025	1	5.40726102713963	4.85276260541652	3.80814935130281	5.49000135288282	3.55665014674416	6.52511362279635	4.7869185474604	6.67919697589085	0.788715028168197	9.62113924215724	4.10150713660786	2.627108472735	1.19895389205599	-4.95541881285088	14.4439702479388	8.57521114160989	-2.5830341320449	7.09710629970762	-9.24574254168844	2.80786838324824	-10.7818730956694	0.976996045298334	-8.42721370009775	4.76095350987767	-9.85935264862269	3.59519749984097	-12.8069922140189	0.222561371279185	-3.09629146736466	8.27567528885988	-1.35611678277544	2.91039389290887	10.0234046394694
56	6.40434546749925	5.11588579854151	1.92865833643036	5.80608312389454	3.94595952947656	5.5304966600721	2.7371730325676	4.38603739361351	4.86292293576876	1	5.94286903741391	1	1.47211476630589	2.27114187148855	6.27601100706455	2.70936773390267	1	4.87647711053272	5.0343882233619	1.70152772878711	4.96927492280407	1.24422885931241	7	6.39095185499321	-3.66125619358151	4.10587817701846	-1.45327134110195	3.04542237226391	-4.18965314579293	-2.71308119860259	8.39358511497285	5.43329905406834	-4.57971017264951	12.892010991356	0.650969238278417	1.71747804151706	-4.90207561227962	7.53796823150986	-3.61791043875345	1.97592526862597	-11.8039203834464	3.38763738467248	-15.3741821108363	1.11150379997358	1.3015870701271	10.0963047527642	-15.6401867147355	0.86471435881155	8.59267162305649
57	6.19481406577522	5.07197781563992	1.50907320348064	6.62574140281365	3.80641223411776	3.66167208755177	3.82096734343723	4.67227088216064	4.65110051895082	1.59459992003372	4.18718888304392	3.74340776903586	5.17429375708297	5.9860719701436	5.02572875493836	3.86029842477472	4.7851256440602	5.79160133147264	5.17967187273255	2.86531525560004	6.0715636698071	5.93662009108915	4.67064388988595	7.73951589970132	10.8301934126437	4.50954274546931	-0.647395819336894	7.5018724219622	-3.14911332280632	-1.39166309408263	10.539066732901	3.59428616268137	-7.07545796567332	-2.8252426025978	4.27280835140279	4.98288484925531	-15.5610054194417	0.916648255362069	-11.717439422572	0.906209465107122	-3.15261892764284	-4.03401645720677	3.63860561204357	2.57613607748965	-3.42264169177874	22.2490671885221	-11.6096972137081	9.39662548196183	8.34220381657113
58	5.03612924275539	7	5.01230658426745	1.77646805060287	3.99288952956163	7	1.46021108094448	4.56029451368196	3.1686830614528	1.33262019943394	2.92036663204738	6.69385827213879	2.77141011560448	1.83310511188503	6.43414428458623	6.42305997595957	3.53966194566855	2.31398639742337	3.03512938140589	5.8431299338669	5.89331359333767	3.65769601432076	1.75157091166489	2.57602302416567	2.23046823799832	7.21431670411018	1.87656815878011	0.755768888620188	-0.929190367276138	-3.34024020779811	12.6570495857251	6.88610336272302	-1.61969206803177	5.50838217439549	-6.85472317667657	6.19680772295568	-8.79913073807436	4.52164397209756	-4.47701983667406	1.97415359639634	-10.6383265147958	-2.95509106589322	-8.73119071889301	5.9607458551991	1.56949542520358	13.8849552612624	-6.8034302912729	-3.41689853093013	-2.27861834853605
59	1.48581005825433	2.7700601060357	3.33426169564967	1.43249696957772	1	4.67590680240542	2.90639069517209	4.77618813784595	5.59226211927603	2.89030143997317	1.4685622283771	1.27737270524731	5.98284693198875	2.36788533490611	6.62766464401521	4.79215834437201	2.77080916670728	6.53634175733467	5.00603424292546	1.65336266606729	1.53914198574845	1.76696298985635	5.26791183362495	5.53692753447178	6.31052063463292	-4.71121605383993	-2.02081806089792	-1.70361450011011	4.49674591515384	-6.12569228441273	11.5031903539873	1.07487795909606	-1.68610042556073	-1.90961721892011	6.41038335287752	0.32645768025998	-6.30509270904863	-3.43394395643793	-13.5004283547852	4.03533479224983	5.79272912918379	2.6907936160217	-8.52408503594442	4.03708049915596	2.01189130522995	14.2605302632795	-7.82243329925021	0.970315017725196	10.5538512477211
60	2.42748771102605	1.83018036664337	2.89656596607731	2.31114607162648	1.70130778347508	2.2571161265974	3.64342912794547	3.86822144720166	6.82006866885177	3.25324856476073	1	4.31777562002358	5.69067264887814	3.81291657152696	6.7321268454442	4.15097418026355	3.62695277332335	4.74934424251212	3.26900437441618	6.27845115589333	6.47958059727122	2.60027864783389	2.88021122766814	5.0323244934095	8.78428877547712	-0.205437007846332	1.39065109041634	0.788339518665575	2.08902229204249	-2.71187435654289	8.0405108242056	2.96676341335115	-4.64552127715404	-4.69601405130628	4.85614153160657	-0.919801324322081	-3.7454351028309	-5.52289567938506	-12.6498172812318	6.06017441512811	10.4519086777013	-0.346092820268741	-13.8062921690074	1.18616610911369	6.23297162647478	13.8998284524578	-15.4818255287297	5.05639976427716	-0.482158390756689
61	1	1.00454850557305	2.23090365261957	3.48861586168668	2.79116953448074	4.99403826892857	2.60231236611622	4.64580525701254	3.73694174795876	1.09261496272844	2.02626097802015	3.43541977303488	5.69520316611466	5.80161048531496	6.34524876556236	1	3.0349853912818	6.3377019437588	4.54425915906257	6.69149225317129	1.92883036520474	3.28698580547332	5.26503927653123	4.88373799717759	-3.32506282313197	14.7150619758852	-6.68367407399348	0.684039895078882	-3.67333651694451	-9.24980269591043	9.37503951464413	8.67144251835119	1.46796019103981	-5.06510262804459	3.29668273119027	7.66274989924288	-6.5046025079502	4.47439447542008	-4.98872472575614	7.42613517784553	-2.56216178063611	7.23974651622679	-8.3131119798965	0.280260596764862	7.76476853356661	-6.55402796344849	-9.19284531377796	3.42678866716295	1.29784785109625
62	2.06437358298226	2.9752544378047	3.58546717040848	3.69310006265019	1.6771207266921	5.81940138397261	6.83972326933885	1.27942671710079	2.72666655832072	2.04619365867735	2.82087008244317	2.1059441996871	5.5924670936986	5.18678913200587	7	2.57778730855328	4.32746665026525	5.40006639727541	2.47444790682533	1	2.69219493243776	1	6.38682563228311	4.92727349932209	0.0661108277718846	12.603358751395	-6.80917078466441	2.22072837884702	-5.25905179174535	-9.5558936920787	11.1175492685702	9.79536215959294	1.1186978354984	-5.59927660130469	1.28256120610883	8.94163025150592	-6.33314867237427	3.98731960197709	-5.69686706455801	7.32214673101924	-2.95784736357947	6.93071793778652	-8.26741820127159	3.57916510095225	-0.425510838443875	17.1219587273315	-18.3697501132453	7.59939975505351	5.22672430073153
63	5.15661502391657	6.79866735833283	1.66152525815291	6.41457312303093	4.23962500014489	1.12999534541928	2.9811474164489	7	2.5215116713699	1.70635315086644	3.91608770335251	1.77206577114663	5.89659434017089	2.82450440704201	2.98578918759339	5.40600294392654	3.54948067957684	7	6.74812741395031	1.15885851054052	3.11872544349677	1.03069872149228	3.15246908687026	7.32285842583268	9.99969197266359	2.68707815861175	-2.59093900790048	4.58594719947692	-5.17467419122634	-5.60981339031217	10.5722502140078	7.12454025314337	-6.99352371573904	-1.13063513460086	7.44488314276906	4.58388653030155	-13.3260963097491	1.46582909195699	-11.5658932184577	3.52040000492463	-3.43945114879616	-4.55472162862114	4.84886767389969	1.54714588492038	5.50681481461936	18.3685749110936	-12.2040330312641	4.40517643812426	5.09682435112423
64	2.26505682466961	2.9245552321213	4.1639381123649	5.33773369711113	4.384362806197	5.68753531967539	4.72980410586136	5.73639500956301	1.84890646020185	4.40295127958375	4.47623745515324	5.00110652494938	2.2083379088006	5.52220380654571	1.11866350425018	3.34382308134195	4.44940801642169	4.40715356587703	1.80681552754194	6.37800462956631	2.88879608274587	1.10152428551859	5.45718742265007	3.4756002650083	9.33813173533496	3.52407254666958	3.70673852409777	1.34150700430164	-0.336869374110159	-4.50021376800001	15.6436805071587	2.56079970385898	-5.99906077971846	-3.5120972773011	4.51186466332807	1.92434089646952	-16.9862370288342	4.2544630077144	-12.3130727421966	5.23394653018106	-5.05301313739983	-5.47293451596131	0.531969463150159	1.39990280276587	1.4479569069908	13.0452236425964	-9.48784103324366	5.78661774336865	1.46062584971489
65	2.25661262106213	1	1.0209277566376	2.22527265993777	1.54541492869791	2.65698358936792	1.97095149399369	1.41559973203952	5.52696609421471	2.50724039862602	3.5652550387744	6.70090622031611	2.01143573158751	5.18931189615121	7	1	4.37283166141603	5.45735253585959	1.23071235625392	6.73822590295355	6.96171419269042	5.80499225982276	1.1391432817013	3.27778515175322	0.784891971518672	13.0313858369581	-5.84219171600801	2.6400760169903	-3.26323596539353	-4.40524821420248	6.80989477473395	7.19197501203832	-0.286151847522363	-7.09673063310096	1.91638460186833	5.68857649855476	-1.41034876075101	4.05133930663355	-5.36472480868459	3.48349223990992	-6.96138029604146	8.28870081698997	-11.6366277699862	1.59607873889247	-0.918942833885442	7.97574492829295	-14.6344206931906	5.40667599476686	6.77286282485593
66	3.63701088208393	6.15612685084586	3.01962834711185	4.5330628650702	3.23501496094137	5.86363508233857	5.3545341242544	4.12622024059695	7	2.6288906956941	3.1319750024582	6.96541773393384	1	1.69815246665384	5.29526990340464	1.14935664926448	1.88399131663706	7	3.9472055312893	2.13951824015	4.4278570564942	6.34188866040982	4.13678989543033	7.92620664871354	-2.42641065799469	4.24599887706125	-2.4887602817324	3.18851912577285	-2.85877187110749	-1.20828972272605	6.78955120328155	7.28941898123627	-4.34495155459352	10.838142598949	0.0614624130978454	1.25722588719069	-3.63757639013714	7.51353484042976	-3.64073131370512	1.73607113958999	-10.3977563883792	4.52945408877075	-15.4085263363938	6.12417908862125	4.7164976906278	17.9866295731196	-11.2337988746241	7.21604210383286	4.36817323745212
67	4.43604583405777	3.56367161617386	1.26043764953393	5.28635652219611	1	4.02600266105594	1.80287923587244	4.72634005388698	1.95962367152135	5.27908636024658	3.31620595634891	1.9122533075799	4.5338011831353	1	6.9627460730125	4.07141935097854	3.53492846360251	6.66103559413986	4.13323429542997	4.98765618444984	5.59790303171378	4.00499803579406	5.17699678636638	0.370892276220619	-2.88236426948265	13.5812801014515	-8.25310232374154	5.66886054675986	-6.27034987120448	-6.46272606881516	5.62225315412721	10.858918318007	-2.42284462934767	-3.2746612670845	-2.66155242698608	6.46297681312193	-3.81299403547818	0.765002268207728	-8.07560452183904	5.88208976129276	-0.655808029695837	8.46732648860511	-9.3876312695311	5.09875006676918	-4.50779834676251	14.3762788760141	-10.486613617492	7.22326189784747	5.72208291676852
68	6.42370643536393	5.57833576277478	5.37079325124393	3.34908054848195	2.73378274106199	3.81331842266689	3.3362603397785	6.59522167866983	5.78495001543171	1	1	2.03854754294965	2.60635494330195	1.66665415793038	1.10475094192542	1.89060493382997	5.39002276626761	3.62908988481085	6.42446547743462	4.44369343782656	1	6.33503894505011	3.21498329483327	5.65585178481904	-0.0375114896453937	12.0723093471604	5.19801355551422	0.991131221944967	1.28995898862609	-5.23987188456416	12.7271535871652	6.54001602445044	-1.70899045126874	8.67688485005686	-9.67126636226282	2.6324842290608	-9.69467952074744	-0.969532369599864	-7.7352306870387	3.52831953887956	-10.0173420952827	2.95165941050481	-15.2324841227478	1.10633526061176	3.4513608663175	10.202441674066	-9.86898418671525	2.97677486709373	4.95587345735199
69	2.47151977716998	2.44316486289936	5.99731839496338	3.80835403529427	4.36918492406861	4.07159634838745	1	2.94136854205058	2.71703106242363	1.41755899894206	2.15800125826969	1.20141499222005	5.23320200487607	4.27662433527431	6.42754108392399	1.49203939338148	2.07849803835377	4.27483711518209	2.63920628480687	5.74599575719192	6.50616102214474	4.80631328046613	1.16605948892905	1.36544679615583	8.65710211997282	2.63295418165407	3.71599050866136	0.762933106771608	-2.45661043358171	-5.38925079041901	14.963834134539	1.99338892297728	-4.66546359702291	-5.27680825766309	2.99664181089611	2.5121749000875	-17.0340832788405	1.36600586580088	-11.8282720924535	5.35934846100681	-4.00559529043605	-7.90786529978838	0.576744570661835	3.49408692154676	7.12065244765706	9.08043477838193	-7.60077562873731	2.04427864268059	0.185121212873144
70	1	3.02687976195395	1.8121372962638	4.2208560848454	1.05899142308514	3.31584946902314	3.64000760239029	6.52427009396677	5.28772555441149	2.54999251306193	1.50577101655639	5.81542668274948	3.87406081447727	1.70548944494724	6.40377617030487	3.04845971383562	1	1.50630527158818	5.71794791429512	2.43120608717584	1.41090177474193	3.1156126730336	3.15483314957544	1.41197827535661	-2.4072695886398	14.0246997835622	-10.192782017831	6.86198922146558	-6.55300388755298	-7.88593388902391	5.93932536802668	11.5596464042557	-2.84361586355803	-4.65411187283657	-3.27820013514908	7.42978301549578	-4.32220556865712	1.03888472789709	-7.75686766357914	6.8196091345855	-1.44069768629042	9.59851354039183	-10.0175216820246	1.49345849999992	5.62121956240886	14.3062929472014	-7.2602030349597	6.23655255930197	3.77091489800043
71	4.83994460648541	5.65104075022203	1.64543015188857	7	1.84061949808209	4.10463971121454	4.14935332076431	6.73168480039139	6.72348907088657	2.71263380500835	5.07132608681577	4.2197418446094	7	5.98042281591244	2.3867934945123	3.71842474289898	5.9159016758719	3.32751116028734	3.63158853527637	6.4685857473685	3.84404672662691	4.14621047979976	3.20486339102049	7.7750958667092	9.72551148522793	3.82846112745577	1.2514841404807	4.70657955564104	-2.4849379768237	-1.80552760146767	10.7446305217427	4.30458047020064	-8.54714151596391	-4.02935809445573	0.870464829119276	5.32812080532675	-14.3551090586852	1.6822931427007	-12.2861194630214	0.486967364992501	-3.50972650132701	-3.98216711654507	2.79617666211463	-1.36277746938278	0.756654368383376	9.34925605515458	-10.7482257975422	2.14014629863652	5.99725525815078
72	4.83126414340635	7	1	6.14340309956212	2.50507993632414	3.69186438901741	1	7	2.09766471159411	1	2.39181709824287	5.86312303154542	1.77580688918322	4.92489847861757	2.29449964833162	1.1730943842096	5.30573128254763	5.97513065259781	1.94833121582099	4.75647316059946	3.67008602189044	4.5559202018003	2.57995244790978	8.51815673533526	9.65351019025729	1.73524324175127	1.60028425240626	5.49306473184407	-3.18180565864716	-2.03116943568234	13.8330956000442	4.24221974047856	-5.95214681983253	-3.75095502986291	3.47967079597021	6.06497911779783	-16.0872358634359	0.741308956787946	-9.31773178520373	-0.499568865322159	-3.87242759364324	-5.77912173431798	3.50672690861438	1.32176720634735	1.80105114706293	8.49309050106143	-12.368205497197	3.08450526153152	6.88544607481973
73	1.95959639294368	1.79246916935235	5.30799055246325	1.45361218243405	6.31891760281828	4.52385384199499	1.86238231860166	6.3185080339353	1.74319075900655	1.52626018940647	2.13821465568784	4.20826395066952	1.29296614314399	1	7	5.40713155227295	1.30090097529108	3.97417782573418	3.89061113143322	1.12346346665932	5.92231221116278	3.62748502221683	3.08719888306011	5.08364456970956	8.93009412935769	2.37536599949729	-1.0607221506246	2.69469059636485	-4.07764023081833	0.130403517622241	7.97962096727618	8.95797069739336	-4.0657424907256	-5.25473571580506	8.51114514349127	8.2275821148209	-13.4169301672937	0.161857425386266	-13.6651767021821	4.60439870690267	5.19881600533431	-10.0766447679669	-0.189513701743815	2.54883637076111	1.94670415649213	4.29312359909381	-5.20001101724298	2.6375918906448	1.86039403035228
74	1	2.34693829701286	3.14454413656541	3.23000356468729	1.05022028026298	7	4.16146900489492	2.09097753997005	4.69088724965636	1.97723524323314	3.32407152259672	1	7	6.38040977483304	7	2.11358322854574	4.94480138188648	3.46170709871449	2.51045564731664	1	1	2.3900369857607	6.52713131882267	4.65370499328747	-0.944426437547625	14.417717686844	-5.75904256055842	3.79035975897877	-3.66073462009401	-8.9595838333766	11.5536252759112	10.7974879634843	2.99230059240885	-5.88593359296646	1.74659603778138	6.7898227263449	-6.31388848980827	5.06546781682172	-5.76927693379308	7.39602761795199	-2.41755502916866	8.18484262851769	-9.86700261795487	2.8292327897046	-0.611347219121796	16.5422425823612	-17.949988148311	8.97037557513077	5.85731332584965
75	4.14460882736	5.05887720675173	1.44477372036732	6.84353359070838	2.72204047407214	5.59170566091695	3.924970696919	6.88681194205805	5.11700711647714	1.3455456652871	4.41367690318435	3.87307163812365	6.54364592419397	4.46416071504608	2.68872590744635	7	5.04315467481061	6.4272507162884	1	7	3.34176719088618	5.30519448236744	2.53838886300245	6.92053899530759	8.55550548339727	2.48115759116962	1.17105018970282	6.36411253604204	-2.7322898275064	-1.05953880029956	12.6872324730864	4.33656522443768	-7.38833127198289	-2.49064339335565	1.29247345545743	6.22862944583133	-14.279704904248	0.656178277465587	-12.0676786373246	0.92045242575352	-2.78115822157925	-4.3534516662623	1.70589017267443	-0.2013817876232	0.0525288523559764	7.1907959635188	-11.2874578855142	1.16954209196402	3.06822224305335
76	6.90709721066343	5.42187173948346	5.57218879575831	3.73340359463381	3.1425223928874	6.26272040019196	1.71221814130334	6.65587805253047	1.8483942732669	2.68797553446005	3.95809173711271	3.74673572847225	6.54968497816636	2.7603151454439	5.19272124923186	4.81716676030388	6.49619864136629	3.92708289191492	4.38502848561378	6.76021009886654	6.26094011638	3.58355409611893	1.96970346816994	4.85836338768381	-0.810554799206452	9.94201154974309	3.86847861096392	1.8139151375158	1.4121742592082	-4.0303043580575	15.4050720031084	9.38892338976838	-1.81923176093787	8.35774652921324	-9.59539063925104	3.2051483818057	-10.5532291236011	1.65102044230299	-8.55761897807801	4.48869667829498	-9.69703004270038	4.40218655689097	-13.2334131746922	6.69553123612981	2.96826633865748	-11.1327203120255	-12.8870455323117	2.964845560575	3.46614673916685
77	2.51100255183152	4.27209947098317	3.29919521613986	3.85748391088382	1	1	1.20398709816208	4.48024713257623	6.54800005614911	4.67727424128434	2.93275208853628	1	6.49823192583671	4.29232103720677	5.48144357821919	1.41364181187409	3.36294092779227	3.92392952296933	2.06814269050415	7	1.07916882612882	4.13162620462081	2.57334765009877	5.42405012530359	7.77215018249749	-4.19601991616846	2.17319144755196	-0.00198094164809351	1.97634169676583	-3.90287162899176	11.6581184925473	1.46504688956776	-5.77919930105155	1.04970634830956	5.80865228896554	-0.970543772693167	-6.93443377978569	-3.86532030174811	-12.9948228371484	6.63704559764331	10.9894947016665	-3.46882610697075	-12.1725054025482	2.56420618659767	5.2174426739459	19.1460496537009	-7.92114454717085	3.3315438498655	0.516986207233277
78	5.76652191181737	7	2.27879791849846	6.96534393414464	3.56228111652021	3.65098745440899	1.16371464004489	4.96710287561791	4.31906402942252	1.5726655340473	5.38523558337737	4.81592574841491	4.03137106163186	4.78562796456462	6.21298598820279	3.78267760379012	4.13487697828555	6.35294937335427	5.60145320130101	1.74580191812891	7	5.59181421731165	3.00901363146116	7.55824755721186	10.3063730901133	2.45868650598515	1.822552744468	4.48414665196122	-4.16792626974663	-2.37556675855111	14.0918773546863	4.27637738339406	-7.04717530705565	-2.43031454630774	4.45111672203088	6.48765124923156	-16.4370620281053	-0.439027032099989	-9.83399420763259	0.0271825899223933	-6.09925275058359	-6.07713467259405	2.61655008072718	1.49255160653864	2.06873128876481	8.25355282267229	-12.833464845809	2.27640843450257	6.89136326373548
79	5.04925324656202	6.19402682108619	1	7	1.64536361921791	4.57254527426192	2.34285376449185	6.75174649181361	3.95917989912223	1	3.95424828150529	1.87737075082416	6.87555225207217	2.07039766273194	1	1.35232546843814	6.04663970168114	6.82299809889143	1.14814793939199	7	1.50157453377315	6.08843133262158	2.04553073312486	8.26115643341267	9.05333677799423	3.42261654341056	0.625987599841565	6.48060592375475	-3.83753735542901	-1.55068264137682	12.7011657047293	4.53160201624946	-6.44490636979592	-3.45499518987655	1.11722153697381	6.83251571952958	-13.9198919021294	0.740295026645304	-11.8656211681196	1.089920090284	-3.45243200759826	-4.32067770087322	0.82045346149109	0.367629214834117	8.11413938650709	9.33614663364887	-11.723979605712	1.82237793444591	5.25978463409843
80	5.03086325633907	4.94535896808451	1	6.23321092441897	3.82136156970878	4.62403420996646	5.01617751442356	6.26380918426758	2.00124396781756	1.8560899685509	1.57372934606082	3.47032349807241	5.19272710266991	6.04432606202454	2.86836836966014	1.72006709002281	5.31482236633303	4.63008980258956	1.61325905715056	3.14214043181371	3.10955566261166	5.31815039501775	5.1828461015245	6.83124095648589	11.2145608346746	2.9396553454937	2.33278233862051	5.88053673199997	-4.12651072059782	-2.60456581566933	10.6397135591451	2.7765994577664	-7.4227796504118	-1.70091411359888	5.45696709908216	4.31454638844128	-14.5975777945566	1.40358415518821	-11.2281697031699	1.93396768195658	-4.34286814388115	-3.61777545475785	2.71490450656314	2.06284603335434	5.06163065042342	-6.73712528132549	-11.446681392013	2.52512786361513	7.07387450446676
81	3.14148927711907	4.72854263659323	1.17065270690613	3.65307804860723	1.57115591673	2.47624942503215	3.28929915519453	5.87520913049707	6.20576885059108	3.65775261037644	4.89193964770074	6.33653424421715	2.60943625901106	1	5.94072550133117	6.65769006572356	4.05367522032338	5.08773783956528	2.65584449759568	2.8899459642271	6.01467312832116	7	1.40021157293032	3.6078273319971	-1.91371835763421	11.3239748380824	-7.45017153373258	7.45482780252804	-5.81277179297569	-6.08003388011314	11.3253964932596	11.2978330789596	0.539051572721851	-4.18612994837439	-5.44482278607173	7.52234248644994	-5.01060251611076	1.63867897182958	-6.88527214748649	5.09379493221165	-3.23617501870784	5.05167103075777	-7.98279122735045	5.17073393522301	-2.78318367550601	6.72176768590302	-5.91361358404083	4.1979424956845	3.80596108394257
82	5.07476705573698	3.60762438474931	1.756203124887	5.56192437615689	1.23418437134763	4.25816252491406	3.59469729248282	5.5906762276511	2.80468806228686	3.24826654956419	1.6160577090729	1	1.77741696426318	3.3019535992188	3.02238467167509	1.06455857998627	1.34248750376621	7	3.43993621151687	2.21146815754435	5.77865328293236	2.27998883651914	3.7159063166537	3.69394386659548	5.46451388523068	2.13158303206987	1.29258280339131	4.20543250630978	-0.625691246406821	0.698235742590556	15.7558348222332	-0.873299529804691	-0.82825540243423	-4.88056736658883	0.471135992907726	4.92075266305995	-15.0238651242575	-1.21639918414452	-9.239910398707	10.0854248530559	-4.5632649164507	-6.80047011404164	-2.2978138603958	4.76500655563256	8.58461447089835	7.04562878565616	-13.0586662042281	-0.302592011689249	-2.06741686309674
83	1.02749067356778	2.88164399948558	1.96782179534165	2.02994036779284	1.39934266976722	3.58760584865924	1.97003054055593	3.69984299468147	4.30885298995107	3.36945919242142	3.76644407073002	1	6.69522540922469	3.27623420169385	7	1.72860907291674	1.60587650861175	6.11792192504481	3.77552783495062	6.90410718091339	2.41290122184743	1.84731115874106	6.97534239274758	4.65267459513857	7.45679982521731	-4.78214734095949	-2.16077108737602	-2.55669257957247	3.99212076850344	-6.28939711408508	10.7090028709812	0.323114982610412	-2.52966673287281	-0.153736559408655	7.54756504481145	0.104532368683063	-8.1566411676989	-4.42271583241988	-13.6934670519439	5.04864552405218	7.1880206395586	1.72370165253478	-8.9678946878891	4.4626701916133	2.12315325918302	18.6423652160116	-6.08332058312982	0.471598766116545	11.028198996812
84	3.51033376683958	3.82947899042522	5.09519909978071	7	4.50644213079284	2.28935699533906	2.01182049582475	4.91081531540659	1.15122103565325	1	2.92926977540739	1.18096875551956	1.81057635410018	3.70760296647226	1.1568362229062	1.44687512979433	5.91095545818292	5.99469852774128	5.38370308074514	3.59376657070977	2.20189309242866	2.54550607152294	1.62592139651655	5.23369755388627	-1.9154242452319	3.02164148982566	-1.94883425435562	1.93225999187437	-4.75451672406922	-0.489775429451102	7.14180588946895	5.5939871027397	-5.43133393677803	13.0308917606818	-0.697459546133562	-0.130724908488184	-4.01085750021207	7.65851512664482	-3.61923440000899	2.42227312387166	-9.57908496737437	4.71705806493853	-14.1007427990257	0.778924031243952	-3.55118534261982	15.6948666322413	-2.26464489185325	1.02579993419219	4.52798304679632
85	6.74940851453884	2.00375296381089	4.47895320544905	1	1.86326896922692	4.36139502806486	5.36118862191744	7	4.22683432475159	3.37850923787331	2.37178322173469	2.64766428796282	6.62919488627917	3.04195890284316	1	1.51995686393347	4.04695546022779	6.7986162740734	5.04220150944515	2.27864401713126	3.72368629287422	2.18518875307318	1.92480231953401	4.98074862560702	2.52618931160107	11.4420164476936	2.47690315338365	-0.615843830257213	-0.232254155323038	-3.12205786968284	14.6902821783608	7.78735406568016	0.737163388885727	8.99562258534481	-9.48576094865528	5.19814918305245	-7.83081218725978	3.4409825069984	-9.58990064498508	3.57025724660717	-7.43143029748196	0.948782008522248	-11.8956964647059	-1.11678228308781	-2.28874547344271	18.6107629410774	-10.5149576900371	1.15237926171879	3.70458954612431
86	6.2282037118417	5.14527803668297	2.28177873125724	6.33609184257522	4.72897117162721	3.83073446073672	3.46284284079459	4.87541482879062	1.12531496030773	2.32221619148447	2.27528352509993	6.48352241367127	5.56304646818432	6.35474631677887	3.90738959533789	1.02805253983933	5.13904080405865	7	2.53450221041213	3.19992260333168	5.69021871581307	6.4236305732145	1.32380950580626	8.06564566054367	9.6384542658679	4.91436053919085	-0.381289472106162	6.8452694676304	-3.10513382766894	-1.79808050539206	9.75222075868956	3.19813944058939	-6.36191058766268	-2.98974109415695	4.56168006731692	4.81200489449013	-15.2830378323159	1.22185229627522	-11.4638508621816	0.0874386223810358	-3.9140311715405	-3.75356190730148	4.26118581004245	2.89996941015111	-3.53290905854305	14.389760649718	-12.7512797556636	1.7644735251626	6.42603015575461
87	6.89349091126647	2.37258662449175	3.48226793090504	1	2.13437477256005	2.10508983617869	2.05388571525584	6.12657014777122	4.5288961305559	2.85018391401477	2.534430398348	1.36814102070588	2.60325668746262	1.39440236747307	4.06058022666936	1.65540656341718	3.76457555221861	4.35845852788869	6.58156139416127	3.02812874145397	7	7	1	4.5502604822439	3.62735622702735	10.8590551611101	2.16983964833755	-1.50741661431451	1.10756433589205	-2.8094119236728	14.2362918742361	9.51958810959482	1.7580865190464	7.89404800381398	-10.1476715357147	4.276082312033	-8.89877698526495	0.188206942275373	-9.66054012245625	2.95666985365346	-9.52894136187337	2.84202422370744	-12.0959678376109	4.5185628811641	0.850156754757797	14.7255269598905	-0.325199486084899	3.26205767579213	10.4565510551036
88	2.5901937775566	5.15619336684306	2.10362794467938	6.34371841955374	2.67637921094983	5.03168664788863	3.66402532537858	5.93483057733434	3.06988972404376	2.45374780874358	6.43738865401591	5.02612183962069	7	1	2.83205505896766	2.91463318650375	6.0516694177731	2.1479310991317	6.64116069721562	4.12512517548304	1.23469963554979	5.85429182504858	2.45961593573015	4.37808268176164	7.39025572694872	3.03431620063932	2.89939584576626	4.35817474171548	-0.612856689245021	3.7413471707476	16.4706449904089	-0.867007986157911	-2.07894598194174	-5.30873394138832	-1.48980582822691	4.77996511296533	-11.2636354821257	-0.539196108150336	-8.20769266251305	5.40688245045869	-2.43670046722496	-7.63088037797716	-1.61608173382276	2.6244619151282	-5.2659570166436	-10.1471211297551	-7.99508050643675	5.72248500159546	5.03203234892716
89	5.24961743701689	2.74526035809717	1.17199199315377	5.99968243583419	1	2.56718441951396	5.48636088845858	4.92388153586459	1	5.52000662829469	2.78951838155664	5.54571315451145	1.01342767613592	1	6.4467198561822	3.31703804900214	2.93790787924186	6.10649704908671	4.0414144833774	4.44476730984694	5.85428220252117	4.37502449470254	1.30023462349175	1.05962032144945	-2.73419382693651	13.3138703099181	-8.61364575290104	5.58616688568867	-5.79013118346917	-6.64198633926672	7.07492473052345	12.0529625913633	-3.83775815261685	-3.02766742775664	-2.91543231303692	5.89433442347144	-3.62149174904407	-0.0580367874482223	-7.21767731533943	5.58953183380593	-0.736869315664653	8.92921138123054	-10.0390971955294	5.68802817764997	-3.77623136979463	16.4685628804139	-10.7083849691031	7.54061092837017	6.22801989681561
90	7	4.48607532008052	3.14117715670948	2.89416479609878	3.02653323172899	3.51397743480216	3.52002451405279	6.54772748675475	5.43607527306886	2.88135093510314	2.34474657055949	1	6.77818959594109	1.81733273401037	1.77503430547877	1.67446168639965	6.1433932605235	5.55017894055153	4.1187184892657	4.56018644640764	2.9091738677733	4.64071369743229	5.49962111107578	5.20439022151539	-0.926733441337698	11.744650760186	2.85940759450211	2.78894184454121	1.00281434294363	-4.821296124416	14.3446587506189	7.00276593181475	-2.01129139665633	7.80151527971058	-9.09604964195257	3.23226158393727	-10.4793804828014	1.88545638380722	-10.0517401542701	5.2096727569542	-9.10220722105946	2.18987927083466	-14.1750924437319	3.25680472662875	9.07747178596129	17.1971221070852	-9.72424205317121	2.70328789007091	2.1497207638897
91	2.45029415303819	2.07599991238178	5.85689682840874	1.98241831330907	6.14810984250569	3.98603693742387	5.95239068886054	5.59728909637132	1.336444623218	1.64510707044392	2.66847510554761	7	5.89877116933745	1	7	6.00460969513032	2.20855038787012	3.88463204919472	2.86906868764333	1	3.57816392250438	4.74589932150785	2.27310343045207	5.27575256397358	8.8160027938873	3.84822284550182	-0.293805572306823	2.47687833858351	-4.47105905941356	0.662173610197114	8.11015369183955	8.44452957612628	-3.87272746905517	-4.83993647227274	7.90791563428195	7.1554733757118	-13.2442368411357	1.26063149466679	-14.608991987233	4.26708527060832	3.16220382243978	-11.0284521583259	0.17486879164145	3.01648174703363	5.99049450212843	2.61511161655022	-4.47040057838989	4.28829074159821	4.65111712096314
92	7	4.97251541231239	4.04560637352812	3.1523871920438	3.12401153566108	5.6523160242784	2.01652205997975	6.32291100236992	5.83093889999038	2.12669276818124	1.76296394041418	1	2.14656874610179	3.89096328484202	1.44995531103035	1	3.85379072888237	6.98356330521426	7	4.64081873950755	5.47439614153307	3.8203793368634	4.46765888197602	6.49228808163007	-0.329793146221892	10.1572856055896	3.8367598277954	2.12876776679194	0.639400495234537	-4.81345274583537	14.9387208484835	7.67010509476759	-1.96912628545581	8.80912169023471	-8.917053201267	3.69874815858532	-9.67720313604807	1.06461975059442	-7.95252806587114	4.58791961024096	-8.38962428267812	3.35541954644907	-13.0499646144048	4.10456529345883	1.26052351189034	14.8458483327439	-9.69388493737504	-2.81743640618238	10.3628584737328
93	2.53523251542088	5.31076248650593	2.4802685778212	7	2.35321114756376	4.43761763211684	3.42803945167059	5.24012025880997	5.09056100281019	3.91960069210147	1.44724966350695	5.83445148767318	3.91022084236705	1.19249242627969	3.63226533409	3.92159748793709	4.5619621166877	1	3.00439016625763	3.76477045762653	2.51842744181672	1.49468160709276	3.36574363109874	4.84309948832036	4.71435309503281	4.06011728235587	2.65758018528275	6.17488949771848	-1.24001405576424	1.93178545935009	16.7331611763063	-0.219982601856775	-1.65626566568736	-5.25519633762527	-2.31300063857543	5.61223913109109	-12.3333617784996	-1.10720367590508	-9.52286385221816	4.97809510779081	-3.48867364527014	-6.47327103847907	-0.0367723379468126	-0.862199747063961	10.0088341434261	-7.03586913342355	-7.48410457506763	3.54802067843824	4.35198600068888
94	6.75085321307258	2.39699112388682	4.59240576216166	1.14814628540227	2.54766140009715	5.21455903980945	5.33058550114362	4.61358861455074	2.40245595066184	1	3.02090922785698	4.3692453018275	6.53649791442162	2.83480086182866	1.57445998122322	2.78253924504003	5.55887738195243	3.49304528132317	5.69612100792324	1	2.87748973443144	2.33869288225969	2.76363547131421	7.01289251248902	3.0593688080247	10.0570322899591	3.82727471550682	-0.417073265539138	0.600566157225744	-3.0481163088605	14.408637826968	6.41379487285786	2.11775394818681	8.88524916892009	-9.563508027085	4.76110164033166	-7.98401268912102	-0.0131339288807884	-10.3540814457364	3.78272050043217	-8.20228975644735	0.586087616968365	-12.7048858132121	-2.23770336675563	-2.13753700015821	2.20112402317074	-9.03741784575007	2.75837047097403	1.85554365495828
95	2.61740252149045	3.01476509118326	4.23319921620229	7	3.44511119953331	4.366963425383	3.54426579346647	4.73769256311824	5.52821297393649	2.63809518521026	3.46153895608599	3.52996529675334	5.21263128764608	5.97076486193435	6.21603813634913	1	6.17513354389197	4.78445698673379	1.48228915770681	2.68563225963696	6.12516963135011	1.96892005138412	1	5.20136008766057	-6.49065577916109	4.15955751124014	0.0369237151506647	6.25135790968149	0.407036683704926	-9.52556619000417	-7.10712055300628	4.19374679253209	-0.961619526379107	8.69083217117161	-5.73974637323333	3.14381211204552	1.81453582482712	-4.32058699718019	-6.9522643876052	0.456958229884212	-2.49697252511641	1.25226010709093	1.95223202855851	1.50477298098022	0.716008523899431	4.51673184478168	-6.30036671142822	3.5128187704707	4.00697676226815
96	4.96851317120864	3.02939969298059	3.30345503761853	5.92298052119628	3.1893565913419	1.26707461996722	1.07179978227906	5.48154425308107	6.51207581062074	3.01846633432704	2.92752128806864	1	1.52323132722205	4.47132444898068	7	1.88446059733323	6.51696037150159	3.61154771515063	1	2.16394166618375	5.76655775927625	5.98253233213231	1	3.60823534371976	6.66679094342526	-4.14326151881974	-4.87525169878077	1.71349935334172	-7.17377865951885	-12.8718800206789	6.75514155447886	0.609442431952535	1.65057830915773	11.3904621052347	-5.12895910382204	1.22505780535926	3.63703455007379	5.42395531345131	-4.19759469809249	2.34744838318544	1.07527205718263	5.40803970438075	-1.20254743884135	-1.70729437481019	3.88731012600164	-11.664008604407	-12.8799163045815	2.73038993732594	2.13659177513552
97	1.93672437783058	1.32259770255615	4.64750851900451	6.58978597643198	2.74167817051697	2.05272561471591	1.74564865015767	6.84022867426483	6.35484136599532	1.95828438861098	2.34966450841898	6.94407157126836	3.2797261676795	5.7155319256076	5.78981292707918	1.71823937067093	4.62792682891306	6.70222350112453	1.55739295235073	2.26930489597698	3.86258948730441	1.62775636897444	1.2496725895429	5.76891840057297	-7.53677530928577	5.42101313666139	0.961783128503472	4.38849689982888	0.0511117880987338	-11.0190319299136	-8.5806471186137	3.81084635560721	-1.0031641063072	8.08571503249849	-5.81738411153478	2.31061476890822	0.872761807520025	-3.75430751561509	-5.21552342819225	-0.577267755469054	-0.612033150636164	2.47006439193795	2.18471850516799	0.85469288147382	1.98517941531509	8.07766844898367	-11.8206063370293	2.92507594632735	6.59284380554887
98	2.16373600821689	3.84653894865114	3.62374909562578	7	3.89500267685924	2.16099749305214	1	4.52919237080895	6.08620074315964	1	3.67569692615185	5.25777339213565	4.07524582234708	6.49875510239433	4.2865451292954	1	1.26878913663945	5.63265008273822	1.81916429823601	1.27068171825364	6.40972495561769	3.25731458875747	1.99609718464696	4.49264853122842	-7.60310713733311	5.15649409724723	-0.265384413280502	4.79251516903719	-0.355688282854229	-10.7247075104576	-7.75252648949537	3.53640796661701	0.109823918923896	7.44938730260897	-5.91637479048292	3.19186319917695	1.50174601161482	-2.74850558265611	-6.7747674215611	-1.25705096796958	-2.54009814077661	1.26830395076325	1.86330687418676	1.22790840168621	6.23128792574441	10.3949717600729	-11.3397098563461	2.31263430220454	6.02651796792474
99	3.59354309839317	4.36922099558437	6.33245084439564	4.82822207015764	5.66361608616088	4.55240601323745	3.32415007195026	6.36053782383512	4.51850896600474	1	1.44835624551007	6.54217166212764	1.03444452254348	6.48373770234829	7	5.71195818547607	1.35925229920829	3.31823349325257	1.94184326429241	1.51485070677475	6.79436590960601	2.27916297321412	2.67132081841943	4.59950684403876	4.83466639962542	-3.34378791318987	-7.16416466201209	2.14939215122301	-3.88105365187721	-12.947500159709	1.18900345616354	-3.00232421737477	1.23339708445382	5.54276767040789	-7.58271327677197	2.31131455932172	2.49878907636429	2.15472309450076	-2.98800046316493	0.192740859134157	-1.8382255843249	3.57165633544657	2.79572541291465	6.11915598027481	8.02747386836717	16.907295218356	-5.89750385211026	5.34549779440908	3.5523604709037
100	4.54303602180968	4.13486714915175	2.85540887463017	6.41090980951868	5.57735563014348	2.66165972200606	1	7	2.88463289771093	3.72734879636014	2.49937387474615	6.71241538870232	2.56773316971492	6.93903623631086	4.16586073513054	4.50919681412497	2.85890903088589	5.31319098051277	1.64089696489423	4.35625287499018	4.3708683849328	3.91570189244771	2.64789857278457	5.48810690793656	-6.68631238067971	5.4420731559642	-0.678532988907598	5.59256530671948	1.04839632214428	-10.9795658567112	-6.9998856144279	4.08600761697592	-0.930386406306022	9.39339867263742	-6.90166334643208	2.89717684175273	1.09478798180738	-3.37011575525952	-6.11415655394119	-0.968092943954589	-2.04906497373161	1.48164513693638	3.09198989562647	0.921983416422503	3.95549007647777	3.87171761439544	-5.79135291555611	2.39577688495194	6.89087467823417
101	2.82429901469788	1.96074780746302	3.94651437327029	6.93317549342133	3.16330946155987	3.72127060326433	3.69327261885219	4.71561425092738	4.63268288623664	3.52960828924958	4.93459174207135	4.0240300921897	4.52348038113077	5.80543096567169	5.20352502925649	1.35433237004071	5.14216126537467	3.81605905909884	1.56759828371713	1.95842508038848	5.90891157494936	4.50494533229814	2.1792920016739	4.78608562925466	-6.66225885781365	4.33320272514053	0.513657174663155	5.8074307009603	0.347058868907486	-10.7609993404799	-8.65245707814817	4.24048095658709	-0.973740001320551	9.38574001102559	-5.15392754682644	2.2627045181321	2.16844928667047	-3.65136796328052	-6.08695084469229	-0.86323550920477	-2.91991556281808	1.38987747952496	1.8048671278688	3.75091096411029	0.29835526862289	2.84029577215272	-11.0369378827198	2.52534395922433	7.58137806382
102	2.5362081833849	2.89020567769961	2.98269146146308	6.84124032097902	2.73733268306906	1.10189421521334	3.28409419413269	6.80830239979378	4.88966734026168	1.82661237275664	1.58668023823115	5.39003361226235	4.05612344797832	4.18153661567579	6.97459618867127	1.84230656390536	3.03119995182353	7	4.72542893757016	1.11240337717272	4.02000740586624	6.31461418386245	3.1077073286901	5.7838298517059	-8.3500624975459	5.89044619588394	0.522939290350153	6.40376858266568	0.904868366688525	-11.9658209490792	-9.79103181381548	4.27335147726701	-2.20152788601616	8.88929072189495	-6.34380761912755	3.04396551696384	2.08977511631945	-3.04042324329257	-4.02043025782939	0.292816387216072	-2.99969277471835	0.887637533120078	1.37120855462991	1.17865838872005	2.69382222485984	8.39018721094142	-15.270074060144	3.69592614739078	3.10758523009786
103	3.90841113442214	2.33094321617712	4.54087962375809	7	5.07570780910655	3.06007200871023	1.9730206348971	7	2.8472040570784	2.72147360966102	1.08824736274186	7	3.04097026381585	6.50281756796587	6.54748081949688	1	3.1860773330073	3.11115828050403	1	4.35067901121856	6.88553430432858	4.68223881045212	1.07060791972581	4.36022855050788	-5.84468887523042	4.30183697176801	-0.856295082477642	4.75269050821842	1.99202259135951	-11.1581397670978	-8.08973756515732	3.95345489212171	-0.59774288303534	9.08228243406204	-7.21549139115876	3.33285694632216	0.547882863767001	-2.67090527591762	-7.42010633119347	-1.19898364967647	-2.11649831186722	0.87285384996691	2.67386941993451	3.66728614992635	4.24529623049273	3.06796677503123	-4.86995652455127	3.5926002331173	5.84833595966032
104	4.53295408354871	3.60613933324588	3.7550478745439	7	4.40101796922706	2.4269281222397	1	6.85534993478466	1.34344524050238	1	4.71541972426234	6.94570082669501	3.08891267194958	2.94907009125034	5.93272879346592	5.29468557185684	4.65381877948296	4.71491706972262	3.00019491647891	2.68947194064633	3.09856656308737	5.97327011003382	4.01077556467933	3.8918813175343	-5.96556461330955	4.59934031304538	1.09860441866165	3.96177829344378	2.0999668856772	-11.0419518023899	-8.77294711154964	5.18404111400288	-0.847246994589936	9.56462230970685	-5.25446175300293	1.50326709267891	2.14657212557273	-3.91781179535852	-6.09097586964552	0.177686087189684	-2.18008899689553	0.244554806258331	2.75902674111694	0.225450425622134	3.74006067693283	3.54780198427101	-11.6978446570539	3.54142323048797	5.67215295770033
105	6.38603441539509	3.0388989653962	3.26653467882856	7	4.14974695111879	1.05569921482057	1.04162159442302	4.94920127945403	5.29046982895476	3.05278142304759	1.9019450569274	2.20165370344314	1	3.20548610807591	7	1.58376551945168	6.22746023947815	4.4869264578621	1.21570310482449	2.12974657919489	4.52880773364379	5.32463029624096	1.14754386478814	3.21347617377486	7.7157396901166	-5.23982412428925	-5.08840543886757	2.0123005709561	-6.90392407541874	-12.4477663757798	5.09170831948241	-0.553911422645067	1.57024696314429	11.1361375534206	-4.3398630543752	0.949878635107308	4.4452477186691	5.8632600062752	-4.72456925016925	2.96506836627937	1.0842114899305	4.06869007856343	-0.138176437012747	-1.28341293703044	3.61891156883477	-12.0683859008514	-13.1518291629665	2.36176170199746	2.76755865525019
106	1.90645856370239	2.83781559761221	3.10716287140535	7	4.66288069539244	1.48669031086615	4.51736325188459	7	4.73893913863246	1.25854697720318	2.28592609758599	5.92620888959083	1	7	4.27829252035109	4.92987866008766	2.54638045713812	4.46141969136204	3.39680543301815	3.48815355365295	5.44164852513612	1.34187558622762	1.62994902439012	5.44882345295853	-5.54579796752696	6.01432888689197	0.234822472843353	6.21100627096154	1.26543610315629	-11.7660639656321	-8.27290322238665	5.17956724562544	0.669789328354473	10.0330923530272	-4.75620067064535	1.49315461123659	0.474834792222416	-3.47413393563645	-5.31902253510756	-0.894285485701661	-2.22343420026284	2.1201126529324	2.93411234539002	3.77773930673897	0.688721117754435	3.73177824867642	1.41162898982037	2.13701569033714	2.87561474958552
107	3.76227844008756	3.16903829359641	4.33377288681802	5.45349830164295	6.90359476963615	1.43536987546469	3.51703767505978	4.71709968700717	5.3019876472248	1.07430034625737	2.20772742584778	3.34828125669758	5.34658128177523	5.02387602535811	4.66073222305931	2.93517759821939	2.65746153617802	6.59451769194801	5.18481892842319	1	5.08382055616467	5.24390533287783	5.82004444888368	2.51256546395562	-5.30259102481186	-0.119580277587967	0.359243099110704	4.76219579831596	-2.7998773085048	-12.6933289676551	-6.63575341492502	0.722472062706089	-1.50322085902503	7.48830577671169	-1.98616680628023	8.49598392517219	1.04422096142883	-2.78402822653194	-6.44056841510089	8.618851165931	-0.171371641474009	5.81103605197575	-1.2666509402851	1.73911071373433	4.99978004539506	8.04496923029218	-8.45736358562766	2.02278705955637	5.59735350337471
108	2.91937705471418	3.46267613411915	4.59035828150079	4.9809203382647	6.86058742887434	1	3.57980258930309	5.71812851281611	4.10432982828628	1.8745870345216	1.38245894950988	2.91670224458126	5.52418589466359	6.22568528792355	3.56268001275616	1.0733926897818	3.07534453523962	5.79334760874328	4.45497932085918	1.30262084441666	4.08359219653825	4.80418246993147	4.4606010335119	2.66865144822211	-5.41834405705364	-0.307182749825398	0.43762100414053	5.4860059308849	-3.18600619141761	-12.4463214616836	-7.52173681443588	2.0849266343069	-1.00723708189453	7.18018052319732	-2.31232217046808	7.2843735280218	1.62891592753509	-3.23169958236855	-6.1621779916258	8.05159669833731	0.241630156760899	4.44071884704316	-1.39043303448175	0.46884839978531	7.26230173161428	7.64247501899202	-7.43235791848342	3.07578748899163	5.10778628718215
109	3.24960646642116	3.84007658640741	3.70926697492985	7	4.97578873304333	1.98293547267244	4.78538515404471	5.45646114084442	2.73189737363984	1.11314231513205	1	6.06248439818932	1	5.0558064230051	4.81671287810055	2.5851576783646	5.47445519692825	4.03643930823896	4.15432721325866	1.24846697497003	3.41624167323496	1.39196399614434	1	5.58901430234825	-6.19997616202849	5.48144267825818	-1.48407196775116	6.69739437802199	0.892828324625015	-11.5555998179155	-8.24077556222289	4.81766662014898	0.725280598006587	10.5880015255628	-6.53112593682125	0.854384006548782	0.519516914525951	-3.14537219298557	-4.48365628456924	-1.11554547267383	-2.58349247226908	2.0991281792584	3.24521967059397	3.08824354961069	3.46693874624297	-7.52452273151334	-12.6590864438936	4.25733977614452	3.87256892817604
110	3.88087005446582	3.68342374478218	3.59562983338038	5.38155799614335	7	2.21672504806562	2.52759913095437	4.22576125248282	3.76128936432685	2.23756395195516	2.87636569957728	2.63608756333193	5.48570150374593	5.15555557212831	3.18867282881974	1	4.83058101596176	5.01229560636303	1.8732298754694	1.44519519555493	3.90391139492229	1.47908931091062	5.45431117588401	2.04677597865641	-5.53873615642724	0.0492792728794804	-0.116253908331376	5.0005507175655	-1.51842588443982	-12.3681959674357	-5.74705205780878	2.98340567480269	-0.922888250604007	7.73116716340546	-3.57635009189394	8.14561327425749	2.31953037011707	-2.00948622048976	-4.58284217888239	6.30995444334003	0.732795180829969	5.31464264454692	-0.730774463501976	4.0801130353515	7.01457173352922	14.8798470926485	-7.17481274401946	3.06917345791723	1.12776196741717
111	2.9418161084848	1.88692719050044	2.49203639116685	1.79451652149629	1	2.66682883920065	3.3921251425454	7	3.17677381108551	2.73615394368075	3.30338839408228	1.42417804022371	5.87368664579195	1.41000044027594	1	1.65580490978287	4.75800462969234	2.80687835571473	3.70156642244925	1.31308070288316	5.44103239374802	5.11676226586783	1.50183590199624	5.13763940175347	-4.30941074670966	-2.33253325686537	-1.93138032957	4.32447598269667	-4.68275862431298	-12.8627673174352	-9.23803853407065	5.21721894395667	-5.13979199076022	10.3399813750937	-3.48565024233744	7.92699256747581	4.82339369011295	-2.50837988380812	-7.21355506291067	6.64376536461923	-2.21571642590033	2.85453298142623	-3.24455289431474	1.5647185222	-4.38640833791854	20.3351814380059	-11.5218595610196	1.44313167756002	3.82567370318972
112	6.49851738554497	2.56517776248615	3.87637282773259	4.36559213377964	2.41528919594464	2.35820509980676	1.90117603703563	5.31216306538249	4.9024583316931	1.76859261858146	2.33843119477288	1	5.94783275875067	5.24633522697607	4.685013100516	1.80158427665559	3.46325557177861	3.14453658834512	6.41847067606596	1	4.92950677466068	2.87159114672816	1	4.5446286031681	4.77702469737366	-2.84157100857673	-4.47962804631485	2.12162770101401	-4.83459612826927	-13.4852405655787	3.94973311485723	1.37996571220287	-1.10536826390229	9.88685383657416	-7.69984254103027	0.735402051368209	5.54515943538392	4.02922494637915	-4.47802198668993	2.07241121745204	-1.35631014018582	3.77700503570035	-0.619439489697907	-1.39964652626623	-1.82840839254128	8.17532722860357	-10.9101791423631	2.23623570091326	7.63734863040235
113	1.49353926191958	2.03848020914506	3.30384653965159	7	1	2.19753573915907	1.63036661665934	5.32134007948904	4.13032469230128	4.48698128674529	1	5.15882118405584	4.32984816495539	4.54517159224412	6.1984064553513	1	4.61375887964764	6.93469332886779	1	5.41622635961905	4.98616606486543	3.82730825302578	1.84886334681616	5.19172853586789	-5.92102526563275	-4.08885928756122	1.42726875241167	9.2941643326589	0.0976350867164185	-17.5149876286419	-3.85471773343424	3.55847891177125	8.24703315396823	2.76530226979168	-0.79598054465214	7.22381514111458	-0.985139326856627	-2.36062214466016	-10.4615370494837	4.72220872772228	-3.58726684474087	1.69076406565929	6.28245100885129	0.0596654806662892	3.05111840570941	3.72467317407488	-5.71354441893679	4.67469928770144	4.9614956047223
114	4.84047743470301	2.67798333265097	1.80139250370972	5.08267776470279	6.94637349695523	2.49338491882749	1.18107679976721	4.35712033371386	2.89469868648428	1.77206342589729	1.67955544761614	5.60008953472137	2.17701071788208	6.80739909384775	3.43883522197257	3.26422021425514	3.81446109910526	4.47460704154037	1	1	2.98929420359339	6.18177472415321	5.93517710359844	2.49603010278026	-5.6239523869642	-0.70232801363597	1.81569623748646	4.93358797302187	-3.98674556295795	-12.6231137399656	-8.85901283613636	1.21220527275159	-0.470113992903892	6.71495320819469	-2.46652473050042	7.91498964557063	5.0376494124463	0.18115232324846	-7.37792600351527	7.28082595117279	1.81323952924736	3.93968962616309	-2.63002080950959	1.53746716159615	0.756641670777584	-7.43181476432199	-13.637283430196	3.21099187354318	6.77251312138791
115	6.10026991768618	2.3912619219557	3.68451468171474	5.01772200999725	2.22045684332347	2.86911167653268	3.31463011067881	5.30024008826965	2.50392484524033	3.93130360973127	1.78537219186836	2.3275662691235	6.23956504666692	5.29399031903554	7	1	6.74738283439702	3.56524392423543	1.74507016966391	1	4.75017912626994	1	1.6188927486533	3.90510960273527	3.83711184117213	-3.76366982276996	-6.30662439545213	0.286513236272624	-3.12024751644531	-13.6354952800805	4.11080005743878	1.8609707631804	1.66695459906049	10.1099053086491	-6.53282943263301	0.839808082591437	3.52777762004892	3.51249780317392	-2.77904538348882	2.47519712103374	-0.203666417087734	3.8171945425313	-1.09711116202864	6.16454311453985	1.46654144096445	-11.8553829425603	-6.65455174849582	3.57146407826012	5.47493552986512
116	4.48393479159431	2.45275208893989	1	5.34258134949383	6.69331021010421	1.54336481487551	1.40224333079487	4.81206434262177	4.83621379116751	1.55843121490907	1.14615159474052	5.07546193829541	1.33801448945135	2.58310395349316	1.49338210769144	1.72817659113578	2.75914965437883	6.86762536576209	4.30177521151292	3.62195524986359	4.85482374268644	4.11782632536509	6.2401170909454	2.92002364537956	-5.84593739102735	-1.11249588499853	1.28620280855828	4.41374514161378	-3.99240429230024	-12.3673289807019	-9.98911160593016	0.984987832803778	0.770765912791404	7.60316276217697	-2.96256108840609	7.64638570285103	4.8214555106555	-0.48523574102888	-7.71280353713181	6.3959132663413	1.95782845001935	4.51855521576835	-2.31805287165478	1.925401292723	4.4653423341811	-6.62541099586892	-12.6779215891011	1.35315300541168	7.43524111794178
117	6.72570412802474	4.35574605554969	5.43066458177234	3.17529939332	1.64202130102615	3.35691668623016	5.14028892726322	6.50043044313554	1.05040445528535	1.44597306413384	1	6.39839148675838	4.47344681114738	2.72129647741246	1.79647657973482	3.98706268425004	5.18340881549146	6.27331861364498	5.38697302971104	3.27344810184764	4.24003477630129	7	1.23749124482462	6.55221820031916	8.76394995619648	-7.84708864515312	-7.23545175318849	2.66853698992417	-5.06501256102559	-14.1058941921241	-1.79748282747401	-0.566698833196257	-2.15135695801788	7.31222248010861	-9.8531259051218	2.86745538728541	4.3862713115933	0.131418625399367	-5.18257357241242	-1.92338707755501	-1.15059598876891	5.01992981140763	0.0641677250659703	5.01608653805604	5.90272705743716	20.7812433019568	-13.6168327011524	8.41594001417388	6.2520224077187
118	4.2286963676643	3.62148982100145	2.8639062920141	5.10728094059804	6.74779458347424	4.46873241011283	5.2000486995059	4.82207662538008	1.90351436396995	5.21983980033405	3.91688321628664	5.33049142677859	5.78687150458712	5.6463288620669	4.26163818265152	4.55600918729797	4.83991172229904	5.35688006208898	4.25880367902075	6.62882099650736	2.84530476503611	1.28179726956873	5.85764591489103	3.08300231825475	-5.09520045590859	0.458502167537067	2.88297198265042	4.44518421559379	-2.24990311334557	-12.5681905954161	-7.44393119231917	1.85855226880109	-1.62847168551461	6.99027604694477	-1.77662958390773	6.4937338124014	-0.392295382314165	-2.24572154325662	-6.20586957901533	6.08802421678382	-0.895104955370279	2.12291175512695	-2.62465300694944	2.49107297584432	2.62316129668307	13.102598172919	-8.15039737589985	6.12193540931837	1.21445367258707
119	4.8536477277365	5.60062935564856	5.65493112610169	5.85230442409463	4.40666536505373	5.90616764871802	6.87728602244627	2.67871039399854	2.71799632731796	1.58148920052954	2.67185911786053	2.21189265479781	6.45034992096409	4.01846302209944	6.81590215809226	1.49907611419404	4.27885122963588	2.23851840903676	1.02859449742274	1.69968601789668	2.10507158826587	2.02545745671241	6.10858548288631	0.0807934750681608	7.63642357313278	-1.57085571011026	-6.86984372231704	0.325426916971954	-3.3641346552618	-15.880566438321	-4.01528152929798	-0.246897655551334	2.36608362609131	5.41027787750987	-3.07369387978427	3.52612032099044	3.12017905181067	1.88346404290319	-5.65066869826322	-0.113139230244819	-2.2667721471325	4.90723058430167	2.408738222562	1.4532924976463	-2.30566762538273	16.0451666717633	-17.9992445442478	7.43014164853327	6.49251412875191
120	2.3578306516994	3.72034295132098	3.13121706518267	7	5.1005873856398	1.49814822707889	1.68117163139249	5.58078047959687	3.2592988449954	1	1.2958424335943	7	1	4.84182721892168	6.87336226085613	4.77893956351699	2.62227595664203	6.07229886633836	3.1731336887403	1.98092354854854	3.38837943635461	5.75508678576356	2.30398280952279	5.34534537887207	-5.64381946968067	5.94148930180593	0.529674302871071	5.31158080125377	1.29479618350002	-11.8664251487857	-8.79948974916849	5.41841157902135	0.302230596854401	8.73240855720596	-6.28139293799429	0.913107601855509	0.842896680134406	-3.11164774421257	-4.88711972937446	-0.818328968940936	-1.5314478545917	2.56621980651814	2.58960132617998	1.55382953729017	3.55009593938469	4.26957817597793	0.620262953668347	1.57351885986709	3.07251807173309
121	3.96909182147962	2.04297453826456	1.14642670732787	4.14091295297383	5.89854177984053	6.2811729491949	2.1014406526536	2.78908399454591	2.61862230159212	1	2.65272639398449	1.19145660045727	6.16710471187487	4.15825780179463	5.43002307850937	1.6107402487741	5.71846896310065	5.40429750327762	1.80326480079683	2.48074036289325	6.99931455583265	5.54145229481652	3.62504961415819	3.04877512572476	-6.43134275822177	-0.788621828781325	1.40066778829546	1.35774507581534	-7.558864763636	-15.3163177696198	-8.26187512429411	3.21802988921671	-3.13141535284904	7.55977419111408	-1.22710421868216	8.16408950840051	3.8709987750553	0.877356689798561	-3.54227331399544	5.82403986400539	0.767965858274624	3.05343042384233	1.16031738803849	4.78603119612615	8.10348915776754	9.62250112387962	-8.22693799051995	-0.679972295821218	0.50569476448437
122	6.66248978941687	5.04175624226375	3.77390505848447	1.65582171860992	2.41895625498931	2.86608347751376	4.87847467232432	7	5.3097681147645	2.7110462938601	1	1.82502315725959	2.42314929461587	1.80944948336141	2.88836875136149	4.19621596602014	6.08474378026705	4.87637668760216	1.22597535701707	4.19579148849131	1	5.81754760122878	1.38388343445613	5.1095837602439	9.98205358491708	-9.79460745556725	-6.17316092511278	1.06425338522799	-3.16212091018591	-15.7860985742618	0.23723569844743	1.34369137409144	0.95777840102034	5.89612809792208	-9.69723518369672	2.0063978085449	2.13436806682829	1.94453527764667	-3.07475582883733	0.637094246894464	-0.909160002457412	4.67292542646827	-4.05321300126225	1.00383524174507	9.61252756770634	19.2197716124969	-10.0013868121186	2.87387672382535	5.19510976052804
123	1.06475712599208	4.1156608749381	4.20760637835833	5.74900432532374	3.11346323713645	4.7956698152084	2.08158386122805	6.24972635180274	2.95000099759482	2.757478774359	2.23046460202421	6.25623833680832	3.64225605540072	4.55270066350895	6.59006772491338	2.15430779228378	7	3.68495888706915	1.48715660157314	1.65580869443177	5.89150249873294	4.12442415698643	2.12314547184654	5.60719490539569	-7.73526652980776	4.16543413797674	-0.0515819866928069	7.02070962854188	1.58092433249295	-11.0528354233974	-10.4099551792947	4.04387556543609	-0.784456657815566	6.11168983287948	-5.31574713789109	3.26178192005916	1.67148182691691	-1.8680956462217	-3.03614725334425	0.574407588477688	-3.64932678487946	1.18773761328623	2.79171727235639	2.16551647058792	8.37993660731655	18.8845988861395	-10.7127646266495	2.24511594206886	5.67428540872067
124	6.13579545540896	2.68864972575997	3.31443725459172	4.13291929730294	2.46480031844221	3.1597484497697	1.21452076976654	5.51252639663123	5.14912327487009	1.64824823112903	1.52472352281381	1.36490918292462	7	5.10851120311262	2.57872072737632	1	4.16587194629409	2.48697220678359	5.62110080499698	1.85943676554525	3.34078571119176	2.69474060999588	1.28052143882381	5.31775630113401	4.91436021809819	-3.55153411973237	-4.55552972387427	1.5606847554258	-4.89901560607942	-13.0478717489891	3.32681121597744	0.0541702688052793	-0.134496396203191	10.2688037443532	-7.84657982415666	0.773431847919584	5.12822048092904	4.30315652736212	-5.9959406122338	2.15993219984439	-1.91968545005037	3.08688893438242	0.675697500415297	-0.63907622129228	-2.59469843088028	8.34097163890305	-11.3678608741242	2.97409751958536	7.31190782003423
125	4.69714481840377	1.88692792562821	4.79251849571155	3.74160570105947	3.90388856409117	1.33596075147038	2.25591733363987	1.71036948617434	4.49554787457208	2.98034359614265	3.86587571784511	6.34046223283532	4.8413007859599	5.2295706062523	1.87283868859049	1.48173790621956	4.9370255120192	3.70828967876504	3.22680293139096	2.00171297787835	5.03232489267007	6.5700022827759	1	-0.270746758141134	6.6478560022447	-3.98153626068588	-7.78386460201909	2.27819221651376	-6.60931943973364	-17.3378701296356	-3.17844497724027	-0.299331787377934	0.856725475730464	8.51945516409324	-3.75227809039431	6.22111881690057	6.20065850575967	6.25406713315085	-3.12122172656744	1.57988186778199	-2.05123519626645	6.85238647440061	0.949367251926296	2.20108725865324	1.55181760079688	19.5110487121627	-14.8453146667037	3.0235081869975	6.31545813746634
126	2.33619420221932	4.44069580319688	2.40777798007647	4.32161964226484	5.71898037396893	2.67303852350718	4.67718326138854	2.89933744629353	6.40858809478692	1.89474724008084	1.71980025113928	5.07648671682125	3.9514500673911	5.0238116152134	7	2.66071644714344	2.65785161174489	6.43066764772245	3.57080643134061	2.07759769186035	6.07649835682196	3.27569690735995	6.66194023996954	2.92726367184587	7.45084019512784	-1.72548144277774	-6.64413701479787	-0.447430633166281	-1.86652143220894	-16.4340402884025	3.08469408921617	0.125694909650347	4.0976601506622	8.03842544489229	-8.02474077898777	1.76896566567093	2.10549914466024	1.18897293740605	-2.21360015250271	1.10348395844749	-0.924343394837712	1.46874987160432	3.0668194473468	0.956794503449853	3.8123066767524	13.390801078418	-15.4907585807918	1.37891253084666	11.7684414330485
127	7	5.87018952530737	2.55357022027413	2.52540535318052	1.15013672949287	2.26996503738131	4.50902116644551	4.89566912731699	2.95494375529368	1.79456788911414	1.67480141590124	3.70529568629657	7	2.82862855213147	1.42748065488644	3.85059203066209	3.29297529254542	3.48340897003491	3.57555689411859	1	6.42266330653141	1.779838404747	6.0282589504123	4.33712034161854	8.12603760654472	-9.24392890725	-5.34714102170116	1.84409610946165	-4.7859564693078	-12.9853854671099	1.00220501269464	1.52010462636447	-2.45355213839631	3.11946432959775	-9.77959708008016	4.52140850074934	2.72076070529391	1.373005871589	-0.425934700095125	3.17365999517063	-1.30187666006721	1.01802772015377	0.210080448717406	-0.514377368541133	-2.19891291737556	6.38636663735707	-7.6753669513831	2.62121292242671	1.71152813308396
128	2.13547222847125	3.73890271040906	2.73519002303022	6.55232214512733	4.76928801561366	1.64766419735389	3.78609632221849	6.20178549375164	4.9381505375289	1	1.86505571520951	5.04923402255581	1.30423475210801	3.66188220251149	5.24758709710049	5.76163787227325	3.42126344257859	5.08931230134713	5.05371764540095	3.32874377088323	5.86327432280668	1.20739981706995	1.49695249897149	5.23979238211231	-5.88817094139987	6.12315800609032	-1.30713105651073	6.12012013701595	1.49172562200074	-11.0607341386283	-8.4699110595557	4.81526832210374	0.704433879574887	10.0838499263883	-6.37894421954385	1.70552220163373	1.24613213770897	-3.33540278039351	-5.78862668913797	-1.01739041632694	-2.45019194028367	1.38897797181252	2.53884285334983	1.44387412154395	0.286968622697976	-8.09393420203983	1.44684270376044	3.90128999863946	2.25661744938808
129	3.35147994080573	4.77843799704913	5.34048760807411	4.89837622355541	6.06532340810826	3.77538845689618	3.52917481037896	6.82211134113577	2.27652702214805	1	2.81871052976209	6.18511437866648	1.1943819683827	5.87371265291603	4.08081313344309	6.57928934073255	2.50163148483756	2.70072516682034	3.58426513091068	1.04629516506253	4.61161573028425	2.18114096851695	4.07918055208429	3.88164699047779	5.16680131898101	-3.04332454396583	-5.81320819116461	2.32767944208	-3.98300527221761	-12.665747306026	-0.0683560067083796	-3.99631302398723	2.4668951474369	5.64625549092835	-9.1329554307272	2.0395822450933	1.76453861336848	1.41731796736331	-3.12057523154081	-1.15740166424899	-0.850748911027187	3.71886182348503	2.29421216108129	3.97811944645136	5.75664464825207	16.7330171877275	-6.11093058224103	4.31800479291682	3.25557873727529
130	6.11431216314973	4.94341697745	5.52865834029789	4.47726690218055	3.36880396729998	3.28761027353868	4.88735820870144	7	5.87832273820806	1	4.94221373348745	3.14762597625541	5.94947164716128	4.47256892616893	7	4.97535648166781	6.03097952926624	7	3.56823939639713	2.94264986362812	3.17392732344908	5.50763960963523	1	2.17244030680213	3.18474602793772	-1.52822905994737	-5.56199671488261	0.0158365365453397	-2.95882333664206	-13.891794633917	-1.2833179020408	1.91300997562876	-2.71470628857006	5.58387169443396	-4.40924759749432	2.73423978559461	4.6404469611304	1.49448584394196	-5.03360789096177	-0.971375651920681	-2.59405494780835	4.36405935886725	2.93428760220341	5.19828631294037	1.04476188910886	10.1188677155192	-10.6704924866592	2.63632939564253	3.86481282413903
131	3.58403357436819	2.54154732767258	3.1647384260542	5.25973376902526	5.12224127502917	1.25988925860251	1.8504217270408	4.20284669588497	1.21353197023207	4.71909147425553	2.50795544235461	2.54489060279889	3.32561005760278	6.73213920723424	4.04596465775198	1	1.41886301959418	5.25706208515798	1.54074911695495	1	2.26407602658639	1.41135056749792	3.60184152781278	6.11297100812382	-6.97324591974982	3.92886116177223	0.937928766691064	8.02637339916315	0.547828340741941	-11.3810986964779	-7.34324009036254	3.46141785768065	0.134064523532707	10.1527096495883	-5.86847532301213	3.23572551154441	1.85989958927014	-4.59913673316448	-5.86914705440178	0.240969688274	-3.55482216617039	0.688847137924349	1.32458514805331	2.46156589181173	-0.00250833457574789	-11.354178460124	-10.4160806946746	3.69428170042644	7.32666275970416
132	5.87440877443674	4.03483998259618	2.43667238631377	7	2.33113775896304	4.14668562958259	2.00059708799793	3.87535819255246	6.11600865571786	3.42325635514535	5.42648470356042	5.33541517905623	3.69490160367199	1	1.86296104185088	4.45459526632258	4.35584229275936	5.69939294905317	3.67130491150629	2.92892326763871	3.01570223438785	4.29324342407906	1.76832894452298	5.37922841768193	5.38560546095557	-2.83318719352319	-6.07956988404263	0.383028132747296	-7.4306209976622	-13.6470215785251	2.18111521669531	5.37090619937232	-0.145658119981782	5.84402078792876	-1.94594726320238	3.21946602077958	5.36196892845533	3.55008335860704	-4.46591151521684	0.879372928202477	-5.72411061315217	2.2346031308424	-0.347044293147076	0.91551619871596	1.54487153564663	7.4796062865435	-16.3859679897876	1.81574520372869	4.44803838977943
133	4.70263079890993	2.71994223985422	3.87724390585505	6.28354210204543	3.808007608483	1	1.22146238476367	5.08725974998701	5.98546544589939	3.21764515737975	1.99070359315252	2.04882158602655	1.45995362118605	4.69168977770793	6.48767679617223	1	6.69033117319057	4.19279895738733	2.44745145840301	2.55027175611095	2.21375726161488	6.19302565662888	1.07835315953548	3.93507848091431	7.06427362499855	-4.44069892565522	-5.14845676648829	2.15240722006866	-5.93984508231114	-12.2624954810534	4.24713565508945	0.724062290422554	1.53822294304683	10.8437450054098	-4.86894256778113	-0.353620984332276	4.47420073818465	5.2725265715366	-4.33186035054564	3.14210859985491	0.820189129451921	4.71440494852377	-0.123118061988751	-1.10085034950106	4.34797773005364	-10.9944302105602	-14.9628926655708	2.50865101351773	2.19912166126526
134	5.27284393134386	1.88130595313801	1.33756100698718	5.27925188537508	6.07250069922761	3.1830571063162	3.66847493508336	5.64923794097145	3.08615417717715	2.65809257324628	1.01887601336363	6.03392244852007	1.22129247292891	1.41727722735759	1.84892533513283	1.2596110263209	3.36192100087031	5.98481996257189	1	1.91804913166306	2.47328260361886	3.44647732866237	6.36354465994661	3.29676402560247	-5.58454644959164	-1.08338932757942	1.31226960613483	3.96906546632592	-3.96076027974583	-13.5008089357099	-9.53743595309102	0.684192629759798	1.22961348659119	7.56291146386865	-2.75069944429766	8.45162918941655	5.18801373367748	-1.15018390906682	-7.58484616691226	7.5425826583397	1.12443389342038	4.97845167471942	-2.12792695772597	2.83739889761497	3.65562852362788	-7.00526810943209	1.5311085718096	2.93941939777019	7.42188530232288
135	4.95759111917907	3.140480113314	1.42197708436014	4.93689236611393	6.7530718082958	5.06145761805295	1.53156355992755	5.71747439478866	3.89660145693388	2.28033250919757	1.6829386300283	1.60894415534607	5.32484430554776	5.24119671333888	4.10611053973546	1	3.71857632992808	3.62626730588111	2.23556738951705	5.01368583127498	6.75679158905344	5.27240272756563	2.29029613514876	2.71314126590238	-6.37839968003346	-0.0745748600729978	2.16337267670679	1.92942537926882	-7.459997629599	-14.654554340461	-8.49359561584108	3.79450864360528	-2.9993101285219	6.61397492510596	-1.08723845338951	7.30839977335723	4.23061841870584	1.78789196754397	-3.59214448126394	6.64745925272818	0.879094288706825	3.03580725455898	1.3770094545182	4.21723325889728	-0.546923543334827	11.0074830649845	-7.43847465151177	2.76132508780234	-0.61400855172358
136	3.68376653573094	4.65745408424788	6.91783805345781	4.51309385717806	4.08513754649631	6.36194313836954	2.81139587437196	5.09598533530338	5.800162751588	3.59108474927639	4.9439324421595	1.08899338889742	2.82261178385085	1	6.21306936173052	2.36870809139171	5.11060879701777	6.24991549075917	2.4817216393384	2.12462900963858	4.50656388431822	2.70326347637098	1.51041639133438	0.646599579931608	-11.020834885175	-3.77437188248981	5.34318113426956	1.32104450331275	-0.684187531543742	-10.1351413283877	5.74459071912325	3.84216480609251	0.185222098192866	1.20852951505603	-6.103505652467	4.67129717468356	4.66419149254906	3.94312520008966	1.35722592663923	-0.608827107646228	-9.99295098132405	4.99687113689298	-0.555604375827396	5.81348494822643	7.0266966401192	6.00620267884172	-7.01902024219001	1.96946998846017	3.43634181112447
137	4.40778728105794	7	3.47756120107577	5.66465821496052	7	5.97901503662544	1.13850561190472	7	4.54480969652704	1.04815551891628	2.36352213059311	6.75108947167649	6.60626814409376	1.9864899534532	6.28044740630348	4.94183052667785	1.01736367366142	3.67124260615262	2.37385865323988	4.40215785862361	5.10269401960408	2.59660959544885	4.45689087168367	4.07802041589684	4.98062257000608	-0.68699006457509	-6.38564619640118	0.83405655264542	-2.92677901778792	-17.273842683967	4.06399043189559	-1.48185434679842	4.05520722152464	8.5791723826737	-9.09389812980145	2.50159319548297	2.74069362425692	3.2988553736106	0.0665893378899175	0.789556928690269	0.188029832452826	1.19115251135152	0.650430926206618	2.9388192350515	-0.179800280000844	15.6557324352559	2.68563424907448	2.02476823686076	1.27816465541503
138	5.92988027549655	3.4424827252642	5.36265210069567	6.80405969034864	7	3.1214148478915	4.01832535257099	4.23803535062249	4.89767256141013	3.63588365490689	2.09311960149215	1	6.28925510809357	3.21965660876253	1.81315388034055	1	2.19726832209593	4.89878106994957	1	2.92402357215316	1	1.79910037249943	5.23571048792467	-0.251186081893555	1.58964702574897	-1.71365901587753	-5.27264570074034	0.948517088663199	-2.72272819078007	-17.0836058819493	1.30326599262371	1.80510753505553	0.72639298186163	4.92366560179795	-3.69575606080186	1.18097823646612	3.31169888282983	0.23291403069998	-2.7216914251905	1.60959606007317	-2.36919828374642	5.0004564982332	0.643827932392716	3.80250077394188	1.46033547835141	14.4055999552375	-8.94671830260746	0.295100346861818	10.2020543349097
139	7	4.49295204404381	3.60060188780015	6.65856554138525	2.73164140672007	4.38037678503934	1.30435471706541	5.58626645179106	5.66752669486297	3.90249265128651	5.05997654731638	4.92612157377562	7	1.5249799614534	7	3.06247882694562	3.45144604598177	5.94521807460702	5.82538545081314	6.41543943527887	1.74691206132745	3.73414900267541	1.96653930973939	5.38010343155891	6.57719942646461	-3.01983223890738	-6.73639570044666	-0.182993266012859	-7.43608262742754	-12.6957937645327	2.75814732317108	4.58423366067268	-0.21137623143799	5.94519894283942	-1.150094857513	1.85679745466736	4.47778237836538	2.78755816341359	-4.66061013301697	1.82504680053485	-4.40856386458876	1.93635747200153	0.547333008414312	1.6859237188877	0.463703999453752	9.31422573494632	-13.2567609079972	1.99278596752288	5.2301596127703
140	4.12410664117566	1.2887504344592	1	5.56562122319752	4.94917524839792	3.68164081719007	3.90315317473525	6.91044654709759	2.33561780242712	1	1.31928098478508	3.1378312454336	4.1658608583974	6.475791360831	2.98234115921397	1	2.87598395826917	4.97120041911009	3.06511810500392	1.71783261514233	3.58589102283501	7	5.54944147743757	4.0473591970134	-5.7025113520213	-0.586101504515835	1.27409297427984	2.99255034529936	-5.73575120222575	-16.187070752754	-6.82375807956277	3.43676859976933	0.825395009533915	9.10184840681557	-0.232864304398347	7.11629870098522	0.740406358320988	1.16493733285663	-7.61443505307838	6.54829066731029	-1.21211556517998	2.01916247791173	-6.1211636006693	3.4943052101085	4.68647840736079	-6.13225948491435	-10.7422968771335	2.4405915902844	6.60253767553866
141	3.44931459180157	2.10587681627384	6.85135769262664	1.47411147793839	5.12123475410699	5.68925237879285	1.57134121353887	5.85539718999668	6.85502289502903	5.68673178835285	1.45434409430874	1.52518337206562	1.28830986667089	1	2.06863155984716	1	3.02682744816457	6.8094950313591	7	6.05463448651314	3.79487496205632	6.41364873705715	6.80446133459478	0.871607914134741	-14.8807305647441	-8.32728015914225	0.498163960300562	0.636063059737127	-8.3922508019971	-15.7082038501628	-1.7186135694788	6.53641229672354	4.61972185745359	5.60436007370238	-0.830951745905022	1.51999268666805	8.75486438284038	-0.146398612246184	-0.116525196209733	2.76550331994823	-2.22921168172681	3.83391247219644	2.12066070494141	5.08872800534303	-3.14745922748403	14.5602169357682	-10.1648983809805	4.00932608180021	10.5032564975161
142	3.0722265052295	4.09074387247596	4.75836048234579	4.70125928886978	5.11098010042596	3.90390850539669	2.35125623488221	6.23580021521511	3.32518732854149	1	1.29367569717176	6.28867698531204	1.39179863109095	2.28755167594249	6.87118133940649	6.22951534600724	2.59727094240543	3.39285013342959	4.44113718803966	1	6.9789070531775	1.94288141096393	4.46919142034696	4.41057592296876	5.29205301006033	-2.59553126746699	-7.7602200317981	1.80316789528778	-3.77496587151503	-12.7348931628107	1.40357634839208	-2.96895628520375	1.66994282224822	6.11830208011212	-8.79515215242589	1.82637809265756	1.92656135571782	1.55471457120765	-3.73074441718751	0.664982561555116	-1.79035034029953	3.33895362102249	2.61292278928982	5.81085380270066	8.16316669910019	15.62040705821	-6.00460950520068	5.61908815579767	4.17781106486842
143	4.04979793726404	4.26394765275573	3.1402514821297	4.56756838660616	3.45533057730104	4.36810932417266	3.46648749674412	6.10259532154409	3.78711269605558	1	3.18297146827543	6.13211793857927	1.94088533517149	1	3.48938864074509	2.65370517144636	4.01405624680505	2.40564092485565	2.66467584026696	2.52470887060176	6.63675385139814	3.01267287490659	2.01236644365968	3.20421784411251	4.64524317629476	-1.85846939869487	-5.42848266738496	2.16192748847444	-3.78851574878435	-13.8110438445713	1.48685139838912	-1.77034006238385	0.654601001988487	5.17991467664703	-7.28469924555956	3.79130349803106	0.851368140703288	2.99877215740039	-3.12247242411811	0.983559212200525	-0.791314469030603	3.32603143625688	4.44897681634015	7.08129530233784	1.76231721824454	15.6473931935776	-10.3734695338484	1.50830580745711	3.22973604186348
144	3.58949247249323	5.2167621795796	5.719848879819	4.74593281083538	3.93675537104992	6.55668784658529	5.40218508603674	1.11996857967188	3.1758699072006	1.12770990923734	1.77462971071272	2.38741400310656	5.08682285650451	4.7789993993882	5.93524202813472	2.21164279335901	3.48795038343352	4.07976368115289	1.91609901384105	1.22450940874954	1.91694473196206	1.78074520392912	6.22237921710172	0.337204821364347	9.28931987568823	-1.39301811850301	-6.24166958755321	0.981223764158723	-3.76649144318342	-16.0381899889375	-3.73504640756853	-0.411250340573652	2.09802535503791	6.23603330921066	-1.41139361067708	3.39818329997114	2.49242478360236	1.87139679604141	-5.78429898088719	1.28319657308433	-4.09488857089242	4.10402268421613	2.9595122858277	0.33383732991892	-2.18627000850806	17.4635905136843	-18.8908029820608	7.12695373775892	5.39144535071145
145	3.63623687292147	3.00103652544874	2.86416526160775	5.25629461353996	5.16738891159732	1.4894369109347	2.12438436895274	3.86095964417486	2.06578465797998	3.46244071682595	1.90791491889245	2.22697735133772	2.90962754364317	7	4.14355112902702	1.71585776390531	1.60455970346221	6.10898454073879	2.24338828694891	1.1367093693742	1.47606036670829	2.11373273153613	2.84517814293865	5.57512644029546	-7.07467417442703	4.11730878694129	0.995833949462768	7.86235939617283	0.878862288023205	-12.4066386177023	-6.67262968963634	3.10147141050613	0.381247391377137	9.78714741343444	-5.6836878450441	3.91724852008414	1.44657957707683	-3.97640416239578	-6.39107109675493	-0.346459133500154	-3.51723992626853	1.56745913045956	1.73047743157971	-1.64630736520586	-0.458959235458905	-11.4365693356909	-10.0991006385165	3.65068053074246	9.39354834339708
146	2.01125600001749	1.29886523200804	3.56781083091613	6.03135272433867	1.20212950489101	3.08075263008095	1.47286425759283	5.95767098703371	2.82355080282987	3.2839424231321	1.20154491636021	1.23665698265094	1.29463748012879	4.24372360603549	7	6.48372041730302	3.83808639674718	2.5383213380083	3.06458279881819	3.51057341456064	6.23495560116761	1.82950223152504	3.07276744769402	3.41025945030614	-5.92291015266207	-2.65221004621884	0.436613013092773	9.218769917569	-2.06997555873939	-18.1778635788923	-4.61779831852048	2.66538194752623	9.22781308813559	6.34167436557624	-0.745431325652211	8.41840892420471	1.1448542722488	-1.01894789262373	-10.1950158751286	5.52700918063659	-3.77667080550075	2.2567743680169	6.918115599367	3.94403408763501	3.031017408796	13.3674797490404	-5.65377585194641	-3.46138406595114	3.82737353005924
147	5.24607581968263	4.39598614364483	5.64370287366945	7	6.47759181054212	3.77562015658732	3.62167764899863	5.94075215094805	3.54669695082825	6.98890036674147	3.98410926941561	1.59473528216768	7	3.54884442472651	4.2069898797444	1.07355678267714	3.06018268960231	5.24405314256347	2.28995270867778	1.19658168023002	1.65998284917828	2.26104555535737	5.8378843443623	-0.135690156028917	1.88746243400534	-0.834140480154036	-4.92023646635186	0.994962478552365	-2.97419192434304	-14.6658415684202	-0.583531409382667	1.60222128354611	0.0848902191919347	3.36568687027642	-4.89610348791427	2.12188305044378	2.90246878473002	1.84593646475223	-2.3548866009211	0.888245833612441	1.27769568452705	3.33533308904221	0.8573503706221	3.14907005424249	-0.889022457216087	14.7566051087417	-8.33626320022716	6.18869394731566	9.11113232651621
148	2.35081783043828	1.68886948955405	2.90449876289043	6.10486527581824	5.09323623685802	3.12188325964022	1.53326242862163	6.78379200496642	3.60111609083225	5.51848405751625	2.12751390226199	4.95949863106367	2.76531569643026	1.95040766927039	3.37220867266543	1	5.75764619022116	5.31951069127168	3.99790914034168	1.17552881096305	4.98367783613227	2.32039298842007	6.47524850427245	5.35476240280319	-7.30070421798385	6.10524709977436	-1.23327073509989	6.65286791899598	1.40061460580415	-10.0122758022538	-7.92501183413162	4.63007737943283	0.351738226634314	9.01121329627814	-6.41669271099276	1.89686593776086	1.24067920815264	-1.40080272087137	-5.88852178391276	0.0169890063558871	-2.0417308083981	3.03980716816609	2.3363216769696	3.04952350332263	2.58684648233164	2.12288444296536	-11.0313449227549	2.92508727509614	9.37960528449288
149	4.53483024076945	1.5028166032068	7	5.46281798919494	4.77893480067285	4.61491959021034	3.69303188095942	6.81818833452774	5.73186416617509	3.79262255204354	3.44062418808637	1.08039099704002	5.53735933304689	1.94561812087303	2.00804933798181	2.01594343822508	6.0502824412438	5.04650829282783	4.04080125401124	4.73503071757031	2.53056119433336	5.36349076956159	5.6703456823631	0.223164032568478	3.6037665881852	-2.40493682373962	-6.91167526812105	1.01325505194921	-3.01737865167777	-14.5561312731857	0.760284980233346	1.16564148299894	-0.764568944299651	3.84661063834229	-4.1049178198602	1.74458789418015	3.78373182429189	1.62308616357928	-1.11975946679291	-0.815151629380019	-1.24914732100264	5.53276197758218	2.61583590054062	2.72827362457862	9.67828624857345	15.7622972387326	-9.55242742047858	2.67719032165103	2.08118752357828
150	3.08612031014861	1.49585030815933	2.91813547808808	6.54096632971223	5.07061350004303	3.67904587507327	3.78900620055254	6.20998792624218	4.6580286243905	1.17970528579463	1.6570989796455	1	2.17631925400659	1.60631320814313	6.23447932710643	1.8401175845158	1	5.10967098349814	5.68174958689518	2.55793966186211	4.61455527921962	1	3.62257104097239	4.41792161702868	-5.48617996894026	4.72115659440891	4.21514521692403	6.30912549045265	1.92224526112031	-10.1150925993964	-8.27165703777071	3.72106715936572	0.109072775513235	5.54018851668086	-3.97060066734107	2.42535860078893	0.0857903091976478	-2.35758874227722	-2.75325389015831	0.952952900201886	-4.56111581859885	3.8136758082126	5.03243570435412	0.820684767716451	1.8901398208643	10.986804261051	-15.8382708978477	-0.0396312108627171	6.17041479374561
151	3.57628348464514	4.42384636084428	2.9283218682374	5.2474830799401	3.16832047471471	4.27719154189805	6.12109430161806	7	3.13237918943951	2.15731979368367	3.23327639561039	3.63602226272359	3.59224559094817	2.0474137434464	3.53159385707769	3.74368162813728	3.47786452398678	1.59471992505709	3.11506887837762	1.8801738643473	7	3.77789672714225	2.28886978190836	2.90710753236621	4.61688800188279	-1.65240703897465	-5.74805245561249	1.73300634062192	-3.95179707106355	-14.8439855238661	0.919830493129681	-2.02032937412706	0.301063822805242	5.05623515475176	-7.49116640501487	3.79613638709146	1.39080786238292	2.6537499487752	-3.55369338083973	1.05359728576275	-1.32437922600993	3.13805829780351	3.71712609272865	6.49343414735183	1.62676087942048	15.0388056562917	-10.8077006262258	1.56525025410814	3.06677278885015
152	3.3707693410115	4.83741658348328	4.45131048424486	6.21276409590824	1	3.97050590987444	3.23131748697435	4.38605770418532	3.24056795246289	2.27218287276711	4.56511070412875	6.57405276651647	6.680483951071	1	5.86961450514036	6.58344026777123	6.13436602744241	3.99412398590869	1.18593991445037	2.59907558137698	4.99964167108129	3.29624164348396	1.13561218852915	4.56828333122669	10.0753485435117	-6.49454537068599	-6.33048480048654	4.21499689128674	-3.59076338112125	-19.1099957555445	0.747801755752635	-1.53349808087526	-0.614806139220643	8.1801664156594	-5.0554024073831	-1.63133051554363	7.09956630460555	6.61313928987925	-3.3576018224513	3.65888506910199	0.332710628374894	5.15252450596635	-1.55790997240716	3.93794844861155	2.05894932673782	7.34306396564863	-6.15833445170208	0.706859300201305	3.76274230815345
153	5.68488459202967	5.31492428331374	5.28247665594002	6.88820210926016	6.58934860591195	3.04575551611129	2.53139013641218	3.46975858427775	4.4501451048967	1.13473640869594	3.10239684229074	1.72212498554615	7	3.0445147257133	6.50998494555914	6.34654735486808	2.53198147045809	6.43573096908273	3.82521688983459	6.55941470347103	2.62294258666915	2.51896825107779	5.75446546602427	-1.13521710617337	1.51333435031875	-0.816926383965493	-5.90423619284395	0.684754966639551	-3.1345727726831	-16.1080968042417	0.181562455008582	1.44652572456198	0.0256133625208018	4.75377040816601	-5.11822881158693	0.977961979165399	1.4563315459929	0.348112700856192	-2.38019036166722	1.78305113936624	0.298629444689731	4.30227832696996	1.83960404950454	4.95277106496361	1.99877559456593	15.3873329471553	-7.63031866120402	2.41518125417944	1.57775055598453
154	3.21882335726533	6.29711018246294	6.57629240576099	4.54708942004128	2.51620643238075	1.98537959141156	2.59810107912755	6.36107323930918	2.50412579672285	1.6540445398793	1.78385308074535	5.58802314518494	2.04594200307165	1	7	6.51746070155419	4.35240005736165	6.55009680117406	4.37229358223511	4.15487630596781	3.36144469361976	3.06226640181201	6.09318368989599	5.65210664752506	9.91842587451121	-5.2937455645996	-7.83361527443901	2.59029680138852	-3.81636481050472	-16.7716465130727	0.851607959157792	0.193267443689098	0.308616973686408	6.61992080132405	-2.96360046785277	-2.46526347438988	4.84626064679487	6.6687894267408	-2.99305836451774	4.11779605933363	-0.419263507935024	3.52822131764778	-1.17068785136762	5.14341958901065	5.15996301913996	15.1752453302552	-10.3510622184616	2.41419205329272	2.62802778540773
155	5.81234218712921	4.33871016962031	5.66859869957036	7	6.67671812102533	4.19783020587335	3.7580779444264	4.66879586326664	4.44579335860626	2.55329534021885	4.0686085635667	1	6.63968263964876	4.45616874202549	6.54720487537943	4.46025625710132	3.11488754265048	6.23342236083335	2.90722751573357	7	3.21829088229142	1.92138327481949	5.1928689101767	-0.958902130348215	0.557301865413426	-1.30074054978569	-5.48773693334281	1.04017818111118	-2.79098056019851	-16.2994707271593	0.108220069725471	2.31082699713107	1.17421708270223	4.76580420371968	-4.53870048473941	0.434135691812441	1.04042167925626	0.540636025786075	-2.55455926651302	0.899423312030962	-0.129728183501791	4.68022842718715	1.76848606972556	3.33499106038772	1.83214811632406	16.1576595970924	-6.78414616721663	3.17287391983552	0.6449563747078
156	3.44446100061587	6.39066201724904	5.40644041665024	5.62836264618459	3.26449278471072	5.7767117543468	6.47784184386474	2.60594560104751	2.014129135201	2.24796403098073	2.35005131051786	3.8249771208594	6.35330395199937	4.3369031496529	6.61686895210515	1.85112849548455	3.52374473816824	4.65480235532849	2.63287329638094	1.59625195295722	2.64726759192967	2.74752328039467	6.62312793186169	0.0239597371672038	9.50544916669058	-1.23466969030388	-6.25297579420488	-0.0186621398081199	-3.98497792577001	-16.9672619362567	-3.27754194354296	0.200773064344576	2.22781830510443	5.27832021404274	-1.03137422094347	3.75054846035774	2.28089818163085	1.79087086980241	-6.00502577805517	-0.31518507638206	-1.93518929217149	4.68216859899547	2.19248040858998	2.03452264908945	-1.82644752760393	16.1367725818603	-18.3538771357969	7.04017072554118	5.33989427242387
157	3.30237855355818	3.91929863640274	3.92976114126299	3.99912464886788	6.56013980570448	1	4.37230080399687	4.0505529201075	4.86668818537018	1	1.47849122173488	2.72731822489013	1.63408566604353	4.17052747816111	5.55610329007391	2.85592129137084	1.57247317218105	2.72050456232977	1.72302937408981	4.07661868991994	4.8284178915603	1	1.95311309162138	0.916403827160345	-3.94685809286476	-0.608576993688115	0.624965498089123	4.57499516384352	-1.82429026236564	-13.6719856979677	-6.36798737594298	1.47011492937815	-1.16984584135181	9.17521653891446	-2.21317952507891	8.1518865890579	-0.39645617892636	-2.66399878076713	-5.30039846525252	7.15329298823452	0.490610575108906	2.85803813511042	-1.87044987134003	6.37919921290662	4.83790928906369	-7.55710142577323	1.81213529347752	1.06827084941105	1.56355484380593
158	3.71830880900717	2.27719578678468	2.17341427344086	3.29858434758812	2.23946505913979	5.01181097744886	5.82045979218207	4.99404851277257	2.01421726486442	2.04676004496568	1.57353613953333	6.43624741678298	4.65164003789905	2.208685405733	5.65795111771774	1.9277481844393	6.43290712182424	6.93178823815934	1.98404527171763	1.42431228018441	5.88512137291422	1.95813540382178	5.59105333204374	4.72570064803864	-6.69071926367096	-1.97190300607524	0.162683858277738	6.92254001391186	-4.82643207748576	-16.1463727090067	-6.99721903257109	5.2108889728628	-1.41372065019661	8.33101274305496	-4.00995555237549	4.18213077441589	-0.649388810435461	-0.148898092747514	-8.46079379528006	4.76405797713876	-3.81050924810319	0.643611026109987	1.38769680779651	3.87559174518231	0.922977021610891	7.67514395527475	-7.03057947530535	6.15847305210675	4.86174929673423
159	7	1.92808839584276	3.90271093397849	7	4.64025129418111	3.85991793997765	1.64650193235603	4.09930645349487	6.55537463240549	2.93403893342032	2.12278163293469	1	2.74706283730054	5.28370690222241	6.9952411402639	1.05173968884672	6.62286629673325	4.86733159319163	3.74075903873649	5.80974309993889	3.63273027488649	3.52449823062972	1.02947838138272	2.84767433886237	5.49509023216721	-3.46820881800834	-5.34547784858794	1.08554790100273	-4.50304810413866	-12.8949716499796	7.26952519794223	2.88955752642192	1.38269642141796	10.1425688730152	-5.0566922713399	-1.26188961569982	5.70122016403581	4.92443540755806	-1.84779525024075	2.32889034783076	-0.153490024657196	4.80693863629902	-1.08634607237623	-0.230660204540832	0.185491778234409	17.7201297493523	-14.6584976402033	3.39111562375894	3.50389395373418
160	5.61982219263606	2.18849154172499	3.25516643752124	1	1.02872981169513	3.44753200784317	6.86992376803178	4.86268465212589	1	1.35862112200403	3.72780579030057	1.96444203429522	2.68494689177341	1.53341393336434	4.89805225815795	1	5.6783212750639	6.05457658331184	1.21481881416316	3.97697355162768	1.46300741119714	7	4.71127011452635	-0.148603364709629	-10.8637367879941	-0.820106410335933	-1.44187000425739	4.68947964244882	-4.22261644588785	-14.3792597937872	-3.78829210345263	4.81482494663286	2.90932039224061	3.59743594257392	-5.19963090296519	1.10477800822499	1.1569002247452	-1.75519972582995	-7.66048388178606	1.17279432695715	-8.44925386674492	12.1638416081857	-1.08211483462407	3.27531261839139	2.26769226522997	16.5081555561524	-12.3363217830757	-0.577387204285355	5.20825253349872
161	3.52449624933117	4.41105640533868	5.65408163366106	5.93627732677429	1.71603108857591	5.53595190973798	4.5336380199968	5.44597658762884	2.58301402766373	2.72393966385875	4.13999680091638	5.33174387866679	3.19650124559588	1	7	6.79622230430985	7	6.92869009066982	3.72580165273912	4.79902485463985	2.56713769600492	5.73476865272147	4.96966024731117	4.90835276971587	10.2562616509518	-6.51921004131535	-6.14764076349457	3.91586491929075	-4.2179680437258	-19.3863534719089	1.61738838279974	-1.16128818490088	-0.0533207544542393	8.05749024379862	-5.13950561099518	-2.91529110417344	7.04033594472365	7.61278267139432	-3.32618625059423	2.26101019088419	-0.106125281965639	5.3874226325309	-1.60291569932312	3.03019115750613	1.84187291836782	16.5461656858675	-6.36477247523651	1.87348371592332	3.57550607760598
162	5.51423903575458	5.03517961904704	2.61220904309585	4.56444301955336	1.95980250053726	1	2.51759510983049	4.70354258313252	3.57966271797526	2.2844679590544	3.73132210365595	1.2136975560457	3.46820190300639	3.78961425522562	6.54809027426198	2.37662325418215	3.34353551670242	1	2.15384224842964	2.64868335425179	5.2748192165602	4.53936767806668	4.08460853558241	5.39008365842273	6.68504070719431	-4.6935378929658	-6.22921779217932	0.527611722890608	-7.39480768224237	-13.1005861748385	0.96209994343238	3.74451012431591	1.31224026469938	8.76443037333034	-0.960571478420492	3.45538825241619	3.69245441051929	2.82794090630328	-3.48367840526224	0.745688225066664	-4.4699705764876	4.70696935271565	0.470828542988863	-0.748293608257537	8.22981764981765	0.279472018483783	-1.4061023859236	3.7163762061742	9.32655200401068
163	3.64104390300737	2.13496752706412	3.86998298167891	4.88517710088482	6.30011503366026	6.27687996592942	3.58026922814145	1.47318523115087	4.88688478022454	1.42040825615922	1.15035895441284	1.55843561400423	1.34243990450041	1.11250552764213	5.89138306451576	3.22745790976104	1.02007915900175	2.40041505439495	1.81675855584019	3.73609886805394	6.49007833752649	1.9462694499939	3.06884946373863	1.22268540515251	-4.58890439366354	-0.261777819783645	-0.168674412539567	4.43485609649297	-0.65656158342233	-13.2226518733946	-7.09187042225466	1.64496633195511	-1.22433935197679	8.15941820378881	-2.97652374583539	8.32874360370482	1.26206802088681	-2.92649967487733	-4.49253089138379	7.19572338209257	0.382742751000455	2.80355547729653	-1.12556897801924	2.80338323214608	4.33200758507774	2.76444703800082	-9.65853768014963	1.84847966095269	1.76613616738401
164	1.75489770940214	3.48932795305337	2.59539401674468	7	5.40495969187402	3.62640535484118	6.23931828502964	7	1.86874897949784	5.27287328513894	2.76753789767265	5.1358120281471	1.67937652270459	5.92596357704035	7	6.60456029430537	2.3395739267777	3.23156988089723	3.26360323415946	1	3.73965650386581	5.59989716307791	2.91487124833104	4.83788505427912	-5.64100606823685	5.2359311152284	-1.51043313880111	7.16625308772032	2.13327269458133	-10.8775741788294	-8.64772445868987	5.03624006183286	0.894596376890976	9.44769582804628	-6.45898868835992	1.47360435182931	1.39095174053923	-2.96657245541906	-4.56591582814609	-0.604506601828381	-3.44512686676848	3.68902028602096	2.33351480822677	1.76138971606168	2.19593708767934	2.23507975260535	-4.05836580439912	0.926951395350947	1.79704123164941
165	6.92774521687629	4.100372297724	4.50875104148625	2.82961127233976	2.43871058103921	3.77423849764947	6.81459720159864	5.92699707242647	4.84868261847986	1.72318591667763	1	7	5.04191438700031	3.86601830374986	5.95539026921453	3.76948943196588	5.27859741830728	7	5.50770628892705	4.66007221438354	2.83070916982271	7	1.28655870357377	6.58463248990698	7.99840698837094	-7.53728980066587	-6.93274794996562	2.25268995799815	-5.60629980729365	-14.0421797199929	-2.84283098296111	-0.00216233605237043	-2.1052414053412	8.40571385309357	-11.2410647029454	2.98906148831276	3.95820084714526	1.16388752332127	-4.59016518260588	-2.29966265824462	0.497800759498596	5.50634142390872	-0.710048208241275	6.04482178816084	-2.25655607145439	22.5419142283877	-12.8680908241348	7.79848636905244	6.77657030145117
166	1.05614351777878	2.63988125737465	4.32919000503194	5.80341254080732	1.98986218895699	3.98288401270963	1.91332341170881	6.93989206040721	1	3.02866948972416	1.25801639689849	1.89147371902915	2.16764414289744	3.34158902520111	3.98004153792705	5.69101215638918	5.94869968585026	2.99566948006271	4.82512312526738	1	6.78841154801202	1.6889313253199	2.50343475081457	3.04899651943949	-5.9126843114018	-3.5020490436234	0.94653694504552	9.12476922807615	-1.98551078926194	-18.1128728479631	-4.95943374593366	2.84309166961248	8.96665401598964	6.29703167082538	-2.81305994076625	8.79864866606209	0.989453298107969	-0.632428767578441	-10.9409374916393	4.35177468111881	-3.85968595750113	2.02910399025661	6.94938187163051	3.10869070816599	8.9727435527265	16.2476674122722	-6.12251038261866	4.01522180213374	5.71801907387765
167	3.63088247463299	5.40310241832244	6.50879598099201	5.04601183884372	1	4.69213548670908	2.61110252204832	5.24121159078	1.14623415723498	4.14409660851802	2.11572147037951	5.78627744352088	3.65605888248981	1	6.22211444953645	3.9055457703139	2.71016942940636	3.54739866909212	2.69197173007705	3.8357726967803	3.64784999394211	3.46221722407691	5.70819532185402	4.66523717893083	8.87877170688967	-4.41073821016433	-8.83204653366274	3.00548076634986	-3.68670726842384	-17.3798810785687	-0.165991739593132	0.134181642544005	0.667105021314686	7.10476333166461	-3.01302848012294	-2.86794939007082	5.60041720385412	6.74837101618461	-3.40303908438142	3.60968929185736	0.221112705971323	3.95251417175017	-0.807393739214221	3.13598910995528	5.417498722977	13.9584372160825	-7.75787943582714	3.15938549181447	5.32843898598355
168	4.00894941166612	6.65601509896675	5.31766772467321	5.88380532799568	3.81099181220404	5.96741662139151	6.93161906634767	3.12467536760109	2.24150554499726	2.03298898498587	2.71113865172537	3.61442911797843	6.71614614067817	5.79528815543875	6.40732361437239	1.2411652889602	3.79158672404064	4.85597084399269	2.6140862695804	1.12408750633983	1.49684499890861	1.75065056941124	6.10144736396595	0.155845262608786	8.96662353643027	-1.34831175395675	-7.36741017560261	-0.18155161419838	-3.77982289078873	-16.3142122283961	-3.52583311134775	0.00901218521893177	1.91295538044138	5.43717548468408	-2.66645009995014	3.4403679190246	3.53527998523695	1.35183709611016	-6.15391747961737	0.859304152475257	-1.86521074980193	4.81044181719562	2.56205204097123	2.46000659848615	-0.589437860223313	17.598616308929	-17.9192997554251	7.1613375409571	5.91603302321754
169	4.74773702305635	5.24776279079403	4.77981616269315	6.53857097509223	2.46855814925764	6.45357002551308	1.95730797342463	4.85445949138593	4.63616625063656	1.26300142788804	4.30689091701001	1.4400976759773	7	3.79406530438516	2.17069848769009	6.63630921001863	5.57666713322568	6.39151411789199	5.45962954858761	1.64505205039454	1.08557796487201	5.05596210967771	2.26996782670084	2.16221516193779	2.86263976813198	-4.46405060310619	-6.44521924551681	-1.10245030465016	-4.51243589236016	-12.9509179990438	-0.0811855457605087	2.63499391221218	-0.221474366343868	3.64313858352822	-5.27361650288691	2.91462671171447	4.7270692139794	2.26227894474646	-4.09827652131533	-0.929140670773875	-2.48982083632471	5.34266909262177	1.90478776474614	0.281122926321515	0.93444568590266	9.29593133085307	-11.698136271889	2.24573704757705	6.37545656245276
170	3.95870037014393	5.15102486619769	6.39126162862373	4.43814695011848	2.63948345332499	2.95336552436674	1.44529322749067	4.71797217787378	4.46383354353453	2.74135638747711	3.17794266693229	4.51039244389566	4.26687979868764	3.0486157702633	5.56017898045777	6.14443562367925	2.440976459245	7	4.34968585971597	7	4.14395040384638	2.49747774748173	1.51981321295167	4.96603486268822	8.52250914605413	-4.57713180071655	-7.01051192199741	3.01826420792726	-4.40725231831053	-17.9468354384059	0.986761863957712	-0.315234759127798	0.149879525353469	7.1127685819338	-3.86492760632445	-1.39595209438617	5.53893434280259	5.57045731066121	-1.94465831184089	2.2563373056073	0.939866518674387	5.36177782096222	-0.56412461334726	6.1697295852367	-5.89742298203786	14.4841077445395	-12.7292346230733	0.612538907698502	2.1388680814751
171	4.50565249682192	5.00867502882758	4.76468286312948	6.66258524487348	6.31792593331455	3.92881364808434	4.20252738123696	4.65478009912945	4.74198807572459	2.19061453803836	1	1	6.88186517505587	5.63225270046771	6.8965011556722	3.41204951175885	5.05177565124702	5.22708100403415	2.39187106143731	1	2.47348479142068	3.69907078832812	7	-0.531452734507345	1.84822530358265	-2.17145228829263	-5.51056294368703	0.313370938348172	-2.24577500789257	-15.2882635172766	-0.440346547202179	1.45022174036526	0.662640066785769	3.76389876995078	-4.97193616843235	2.46048069850563	1.96714514938807	2.19377830642202	-2.08725588823396	0.800661347812969	0.333185437222726	2.97094472750161	0.611694388702866	-0.350168691375003	3.2804331664294	15.2734158797531	-10.0655024319541	1.11297371419669	9.43271827970047
172	1.87722380002214	2.3509430698486	2.82902309908909	7	4.98225874533574	1.1920505169689	1	6.19784446495415	3.91824169939554	5.57217798181374	4.09477059488099	4.77753976097991	3.15774839273335	5.05851229214913	2.45410909633684	3.38125913041994	5.41519421703666	2.69480202884103	3.64631099288152	2.50588984846335	5.29010797825103	1	5.13978837096345	4.42640787615756	-7.50909417745086	5.57241412744168	-1.05018792721768	6.1565084152041	2.16861095503099	-10.3031916579598	-8.26903362947524	5.21278058694886	0.465110302270519	9.15268728137928	-4.20068801165923	2.24872744950031	0.787975176053258	-2.43001917619599	-6.51339059593399	-0.329672191711986	-2.35561197769219	2.28625685994589	3.01659904266759	3.6605681151792	3.56337987483377	3.10195877866048	-5.13261283354235	-1.88335163191521	9.0793282986738
173	4.9980356506958	5.91299540466161	5.10473796019586	6.2387056338891	2.56271291618158	4.0545209328061	2.2958355439599	7	5.02857289838242	2.10234301236782	4.91068230575759	1	7	1.54435748051541	7	1.36306855222158	1.37261593878357	6.48284913444875	2.12031724022868	7	1.81668375234998	6.04181195198255	1	1.44299195061957	2.84652308373617	-2.97277135761341	-6.03803617742824	-0.887637024961286	-4.34058259294542	-13.9608343541499	0.403407630306008	2.56103855712739	-1.05319807149608	3.79769388830788	-4.63004892255332	3.05873459659299	4.5489294127761	1.81921934069428	-4.34833030829826	-0.982865039092453	-1.5055702782908	6.46106331628191	2.85311248190744	2.13310967759799	6.9928844161692	6.58915353317377	-17.4162226921361	2.52512102851942	4.22796726185424
174	3.82273237662342	5.73877451033329	5.70040442619823	5.36860373365709	3.26937304342002	5.12449419902711	5.27858324954667	2.69982934615035	2.81780394799281	1.59185374446435	3.46599997111653	2.57189568317847	6.89997089761131	4.68568898540119	6.83041899751888	1.43835809353263	3.56133094864806	3.09479855658488	2.46202374764656	1	3.42982885781753	2.24782685460437	5.53446857154201	0.0580497184138046	8.58932764903496	-1.73762162543201	-7.14432461408932	0.638200982947762	-3.04327444816128	-16.7379492814242	-3.93587715757333	0.0157751966354494	2.30552187349256	5.49926670963378	-2.33739118818115	3.69866628702672	2.15561168129008	1.6541386688717	-5.19894661172174	-0.0650869016314678	-1.22072580441044	4.08435875539885	1.71624422932486	2.27904046092126	-1.8394953186564	17.8968512805789	-18.3906638908311	7.18379039176414	6.29649905758154
175	5.05480393619295	1	1	4.61684801187393	2.98520579288571	6.13950800243708	4.77205737972654	4.02376860402296	1	1.63706252786221	2.03548773771446	7	1.85420958676766	4.0616408808722	5.9899550105176	6.82503855822511	2.71592027682576	7	1.81851810303776	1	5.22664542243364	6.2505188118583	4.90229593175891	-0.216864725536892	-4.90936968829388	-6.6989627547747	0.909942389543173	2.76422619471371	-0.978514755834929	-15.1322495412775	1.20250331541755	1.29591196436392	1.01233013743657	0.871612528225566	-7.21044911470099	2.77441771664654	7.04184991835172	3.86618547622548	2.23349338269141	-3.40657189375059	2.65496574308643	0.320222675503168	3.63096147177773	3.83044602158993	1.90984158367663	7.41342185047917	-5.48810378186552	1.94821822128047	4.51370581868555
176	5.34080767702267	3.42663638220117	1	3.37389056838421	6.6595337797691	4.35469392706925	3.23086105962951	6.2589554473267	1	3.37961624374638	1.44764414751795	1	1	1.7819886506559	4.40801100350681	1	2.6557146929425	6.95714239049418	2.79119797782398	2.76082954026703	4.75305137289006	1	2.67342568642668	3.77212297468393	-2.6225238698112	-0.970620370510302	1.95780395612961	4.25233612120577	-5.32450226938284	-12.4952649230825	-10.0048256990442	0.60769441696528	0.65498201032224	5.23137656989093	-3.30469632896476	10.4903425480885	3.1736625945799	-3.05346628201892	-6.69877081716894	8.01752125044721	1.63928124506094	4.2706057080836	-2.60510143994264	5.19711095148538	8.30764167412176	7.15488257466423	-12.7349047834749	3.76024476299202	-3.30795456076664
177	5.83665185894011	4.14708304020706	4.64473760500714	6.82811211296691	6.73976095980317	4.47262137445123	2.28305013539448	4.9656936618778	5.17822877178233	2.42867630385372	3.97467959926885	2.52375705343825	5.21079490176578	2.02635137673276	7	5.57853357329189	3.61614055404588	5.93589349579721	3.69651755341114	6.86630919600774	2.2136948731081	1.95145382618928	5.91403792984566	-1.22855279535014	0.0780707893205953	-2.01681770003575	-5.96263680222492	0.360240550581515	-1.76810963608226	-14.7784780402278	1.10643654309925	2.60722863758422	0.870983702988179	5.86783141335615	-4.62323517814148	0.735710559370615	2.20624438090629	1.28801405053005	-1.89632474201195	1.47203512070431	-0.512108277707776	4.90194335202471	1.46230570809964	5.22588952079724	-1.38237262645752	17.5121155773685	-5.91868823205644	0.583834246937635	10.7849384394005
178	1	1.95203961073891	3.52819434463004	6.87303935613408	1	6.05260402942671	5.03705735544393	6.33054454733285	5.57208556963222	3.1145980242969	1.09070213198543	1.58451348627327	2.57847121296892	2.85781603893208	2.45334543207221	1.60641807597351	4.74193673271811	3.24861280025837	3.11295162356548	1.27913133558732	6.57747516218403	2.71489347452967	2.17917244718298	3.83654988092058	-4.43960419479563	-1.53109124829285	-0.318086665991186	8.52360963031621	-1.59783403353779	-17.7527876536046	-4.67660750234725	3.4356661795218	7.31308898062629	6.53921311279538	-1.48507381004028	8.24730278113163	0.959460656727171	-1.3908821021855	-10.9525057103997	5.1612670604241	-3.12649101231031	2.64340408669105	7.22121312113603	4.69664540585572	2.29143822236609	15.9942911780123	-5.34853151901288	-2.74451721051578	5.57428830696653
179	7	2.01566186707022	4.40563710134307	6.62020421628884	4.59055406443027	3.52136238456946	2.38297063700906	5.22611975466483	5.70159642626616	3.10115361328206	3.02274576732663	1.09121129370027	2.85536207767707	5.25901113009589	7	1	6.37758371419381	4.2832712623384	3.80970690625515	2.0942468403772	7	4.14829201219763	1.15576683877739	3.81689532195685	5.54790631130572	-2.67211620930867	-6.06519549129066	2.4790669420945	-4.18294467580467	-11.7685416877092	6.65960114588433	3.63161193316363	1.23025102534833	10.0605385795196	-5.31960866702257	-1.74973902114898	4.68893993751439	4.62600845716764	-1.78497751937869	1.42605181546184	-0.605343885303113	4.1938852448124	-0.936925516228044	2.32138835233697	-0.240427315453916	-10.420566613531	-14.5026742990176	2.76550036464507	3.2812215091359
180	5.83748272440609	5.21634310791422	3.61474553813837	6.85117639853666	2.8555637632016	1	4.28857790625492	5.51543732184088	2.98426170458114	3.15044821610794	4.81720174010442	4.46624777782932	4.6324488227913	6.01665906676613	5.04156481260322	1	2.27881677824813	5.93777080711116	5.51851821266343	1.90157345831459	3.78597818327992	3.59077056602821	2.36367059883823	5.3169055765325	7.18722676502204	-3.68083445021712	-6.02783728760817	-0.670484473432156	-7.78307993897871	-13.2969877269368	3.30610442008051	6.39394817604069	-0.23232722931168	5.90540601477594	-2.370475736884	4.27331998635921	4.74152626894142	4.40155196923525	-4.48366781196854	2.34020492151753	-6.07355632316352	3.23042880497129	1.1303102579969	-0.178804528130546	1.60938450912845	-10.1483750721619	-9.91106558042561	4.03806898000989	6.45799271438121
181	7	2.60594285442029	4.00676432839078	7	4.86260408029711	2.93125401979681	1	5.07879061665434	5.60579947455487	2.85057438611376	2.29305542792369	2.29071879066987	3.66978160901701	3.66319552162454	7	1.22174445568351	6.21896529829366	3.8731010508376	3.88570461471035	6.21279171503446	3.80527520689827	4.13157415293186	1	3.13189548379261	5.11002814931327	-2.89906535222309	-5.35326909727276	2.83462080604105	-4.35134966049733	-11.1155047432434	7.15756531607584	3.39240777692681	1.4317270171223	9.93058032249655	-4.6349560877018	-0.815809367928886	5.73395943397796	4.47854319575861	-2.25944072709298	2.2064993386138	0.245921078919502	4.23700608682627	-2.13935641732297	-0.14280639456222	0.827397900670278	17.3963768712914	-14.0282555725161	2.71450548051591	2.94230038962528
182	4.75678536377912	1.53918455785502	1.37775821360702	5.0948065712208	6.6069850578996	5.48509720033479	4.08328802257583	5.85468639480635	1.96627496492348	7	3.85421225523014	1	6.94441412934583	4.06225449543942	4.34506523728103	1.37472318083032	1.33132350496653	4.60908206758439	5.554951946245	4.38740336330827	3.74807605039362	3.92783271396117	6.76826425778763	1.59286141469327	-5.57425642994674	0.426033734546568	0.42689049443289	0.976333685338544	-7.85530292690305	-15.0261751130287	-8.89189601625555	3.80975979253308	-2.41831470410346	5.76917996457687	-1.15474634808353	8.19276177325579	5.60465563927643	0.317003147158225	-3.29422848757995	4.95557669991131	2.015549306778	2.67829890222271	2.00488284958465	3.75067075704249	0.00643553975549821	17.983016864885	-10.9279429234288	5.84882093438699	7.95380018989101
183	5.58921763555011	3.964493208007	5.56743178270116	6.81987664811797	6.20186521988112	2.69247054440962	7	6.62734780870534	1.54260786301448	1.15674577441004	4.30167626176799	5.80973502179774	1.44168618652768	2.84833132095812	1.68488747009404	5.07823439593524	5.72524469683125	1.91193803159087	4.14797658655564	2.02727295949044	5.69726140529593	3.24549490831563	2.38365138616322	4.92219488776756	0.816931826457886	-3.82593392117077	-6.12900985115588	1.7990150055582	-3.06917002779462	-14.6070123654854	5.5773076291157	2.07856948125632	0.29399877161753	6.02359866532796	-4.65471221601635	3.12138016695719	1.42803300984846	5.33212150107274	-3.61921798870742	-3.43802564195022	-0.839618878484345	4.23156030720358	2.69381898833106	-0.637342027180692	2.13487392964021	22.9346622863919	-8.84569374587551	3.2536587282233	6.33988029027131
184	5.68514216928961	5.08684613221885	5.07984857981444	7	6.27278993555123	3.77337619599543	3.88380924583114	5.18992396013121	6.48134223279786	7	3.45829442830349	1.02909753712569	5.95465804501195	4.92657826308125	6.80892667081449	4.80611921322832	5.65047337275878	4.8816893680591	3.3687470833392	6.89552019047821	3.686475176155	3.16261267142342	7	0.0860842368735675	1.84385152351176	-1.52727043589788	-6.10181786273015	1.3563347549631	-2.69071174880985	-14.7547044251642	-0.481349907969614	1.3002089647494	0.618516612794663	4.20358665778518	-4.53350434005333	1.92398478158399	1.84693236540753	1.47475840884736	-1.81949938198081	1.93728540106174	-0.817706937596249	3.17484687957334	1.37164845123093	3.14484880581376	4.00630732122026	14.8710122914485	-10.1537556671797	2.31916045826371	1.73150062838363
185	4.30062575162101	6.07904383624954	5.71343294482432	5.867253624965	3.7291883642053	6.43614783358953	5.27367906009113	2.53066181965794	2.00420949780177	3.58272475029606	3.50460768981126	3.08917754237681	7	4.57206362119708	6.15122750505571	1	3.67323381479186	2.88718099752922	3.0091215706189	1.19112481380785	3.02159710359909	2.15496269976124	6.51042704232538	-0.669093458091783	9.02069710279968	-0.898858112110949	-6.03048254256169	-0.368840818418119	-2.98111776974427	-16.4671601946415	-3.31842692213094	-0.297112673043305	2.19521868670773	5.44559735038958	-2.47171079227984	3.2090458768271	2.0940828510426	1.73309216743717	-5.25402544397867	0.624647530760073	-1.96859647205179	4.72742682132797	3.16446923403739	1.05369741739078	-2.79772461440118	16.2741038188909	-18.1925741244694	8.08798604536294	6.06333825417232
186	5.81248546545252	1.1308110312802	3.8539074924636	1.03053674854507	1.0863330472223	3.80295000150898	3.61665192744828	5.01550220692016	6.77402902044194	3.31261298605087	4.69496857870266	1.90344792892926	1	1.51858419770542	7	2.01823932223893	4.97071558580085	6.45290015493185	4.65753690531518	2.15792242457538	2.60448037801815	2.82720043578447	7	0.715394031893222	-10.1183580303293	-0.289069683156331	-0.563981030647326	3.4151269164988	-4.54691977159965	-14.6869259633487	-3.85610951914028	5.27852480112563	2.30069157709838	3.78643788228082	-4.0877287057048	0.97830510313042	1.66983485496139	-1.748295124559	-7.35228539021725	0.206893412332438	-9.21669649322237	11.867567311015	-1.78036402003262	6.01765761854607	1.79965071353432	19.0276050779688	-11.8127618727036	0.0952640390826205	4.50882438971236
187	5.91649714802451	3.84613125832331	5.65354845335148	6.74853965870843	5.17027122186609	1	7	6.69274291901197	1.58514837113554	1.50155958315379	4.17232289800615	6.00228768252474	7	1.98505238001033	2.56825716889951	5.2499152366572	1	6.6618625081449	4.25830231422357	2.5111077251247	5.67004656716461	1.35569141229604	3.85876176894962	4.68893577240857	0.419948574447167	-2.69732351218756	-6.99912051629387	1.21969595957433	-4.86727508935259	-14.488404834056	4.41205818849329	1.65572167118302	0.799524329095778	5.29606937600973	-5.0108315300498	2.05441177495469	0.800207720294783	3.9652697577442	-2.75368173726406	-2.71212158095608	-1.38633477939082	3.92540483429017	3.01179835356653	0.432934776513069	5.48724568404894	13.2722824417095	-12.5443775804384	3.1142981230169	4.69091704674728
188	5.33656621782967	3.76768087942648	5.21107234624238	7	5.1941513399045	2.3184020967791	7	6.87447100435333	6.39974375559008	1	4.30766022171517	5.46338213883322	6.11894829536456	2.92130779681833	4.13691751656118	5.07604913786937	1.66033526963537	1.97921048999089	4.79494715262161	2.3109920326516	6.81820948208363	2.21533157516118	3.97822904332361	3.76404067242292	0.573945474214609	-2.8515656465136	-6.86404383524969	1.45398809676961	-4.60397840284321	-14.5797493846216	4.19781103229525	1.08059234293509	-0.319197382021115	6.20115600434592	-4.22996435037283	3.00899149712307	1.78633172451987	4.36046424682504	-3.14319093545761	-1.92800479827288	-1.13707475088998	3.87690891615351	3.46420298304004	-0.842461109909583	3.27448275421907	13.1946379909455	-9.72453956867628	5.28121883653356	7.48029453934873
[truncated: 74 more columns]
