# Supplementary material for: How Are Mate Preferences Linked with Actual Mate Selection? Tests of Mate Preference Integration Algorithms Using Computer Simulations and Actual Mating Couples
Source: PLoS One. 2016 Jun 8;11(6):e0156078. doi: 10.1371/journal.pone.0156078 (PMC4898694; doi:10.1371/journal.pone.0156078)
Supplement: S3 Data — Long-term couple and agent-based model data analyzed in Study 4. (ZIP) [file pone.0156078.s003.zip › S11/Euclidean Model Data/Euclidean Couple Population 11192015 0111.csv]

	trait1	trait2	trait3	trait4	trait5	trait6	trait7	trait8	trait9	trait10	trait11	trait12	trait13	trait14	trait15	trait16	trait17	trait18	trait19	trait20	trait21	trait22	trait23	preference1	preference2	preference3	preference4	preference5	preference6	preference7	preference8	preference9	preference10	preference11	preference12	preference13	preference14	preference15	preference16	preference17	preference18	preference19	preference20	preference21	preference22	preference23	preference24	preference25	preference26
1	4.1058768807053	2.93272775458476	6.60994286054915	2.02671020228634	5.55825804013676	6.93597851943203	1	1.79746813597	7	2.72564052360148	3.02724269312711	4.29704358960937	4.68255911184554	6.34911698973954	2.74458085694471	2.06850189801682	2.45984055905368	5.11703097578947	1	1.98114067859944	3.33795022195993	4.35491701425151	6.46040878003169	2.51878611508628	0.353433850538213	-2.45863480303524	15.2441298221617	1.83611079730349	-0.159877133455989	1.43286526673861	-0.00533575586686175	3.33596998599377	3.18787941356355	-6.86636474798035	3.66427408538871	4.39852725661557	6.77563779504898	7.06854045316221	-0.278632864747305	5.66254411304702	-6.81598190610959	-2.19141441695421	5.83670680769212	9.22147962802642	-0.543859440001907	-1.83176187200544	5.54949262160208	6.13265819509702	-3.9732362291596
2	2.29882527032809	2.77291933558077	6.34902409563138	1	6.64815490860767	3.96509024788677	3.53229166392747	1.63721529717833	6.21323026950006	5.68516660842074	1.82946406494598	5.38305725818779	3.32296926627395	4.93243567217094	2.00594526942536	1	1.31138813238148	4.72689726820468	3.25080529598552	2.39642025931175	3.41691396446143	3.37674768944049	4.88216414379189	3.0094211481606	0.995608968908403	-1.54505671652047	14.8914886101922	2.23022885028033	0.192725660998317	2.59825908535048	-0.519522892730937	5.84398020298444	1.31667423844856	-6.95096769145577	4.78926691111727	3.735111558041	7.88042879196613	6.15225531830272	-0.929399986750668	5.4059764074007	-7.28183200379639	-1.96510920079611	5.76529709501688	3.09136943589106	-0.206010877857977	-0.146590325457035	8.47419939339286	2.65968774901549	0.678030479238565
3	5.36448821872898	2.70638201660164	2.213183476887	1	4.58164282817601	2.9304141813895	7	1.0774838679178	7	1	1	4.15291360637974	4.63259779203908	5.15928322875541	3.50737711558315	4.61081758317326	2.64501569027977	6.69464145922724	2.44062470307337	1.32703028946309	4.52545140010642	2.27825430217848	3.22572377093197	3.8514521272024	7.17592877942455	-0.460230678075709	18.9606483277513	2.64969483928457	-0.728453176102043	-10.7117436721334	0.514004589305436	2.35411108188235	-3.22749842368563	-5.26788064426144	1.52481770605053	3.96935191363236	11.2510113567141	-3.78299433352302	8.70971831753573	4.16357525885505	3.62723973410995	7.50523605392497	6.77369649684341	5.42832016661802	-2.78838197281362	-3.1795738435241	5.48391338805997	8.27118894396831	2.5364347167948
4	2.50149913993731	3.05884412226482	4.97924769982283	1.88814144921385	6.40989710191297	4.06074117778202	4.38793662599297	1	6.26466514961322	4.32227815318959	1.55624674593118	5.2183864428879	3.20304326311096	4.67588295922756	2.15777424161791	1.91737820278889	1.79488978868767	6.72853420466167	3.38583504695016	2.94638223621853	2.16514387765472	3.6661881912578	6.98837658770322	3.17595411642259	0.696430324339884	-0.775516160767317	15.9399138750302	2.1286836058114	0.916626642912895	3.34037438866854	0.444386613732649	5.62300884703457	2.25294812461609	-6.44159233525572	4.23349082547989	4.93105683309441	7.87417529369531	6.47082937862867	0.0679797023803373	4.3272375910737	-6.41988959112248	-1.62833759169784	5.64668494105914	8.6443840245894	0.928243633271312	-1.00368684605303	7.88873091090512	3.04491619473409	-6.19778823053149
5	6.08824015554081	6.13971717034204	1.16983309834472	2.93267275246873	5.31970980812621	5.90744491454564	7	1.59753750447298	5.50552532426486	6.11541238517343	2.04997799290978	4.07764495047413	1.53160625848295	6.28094358857162	2.5089198081656	2.60718937036466	1.36768584539225	7	1.32999105031709	6.30595453869673	3.02492383749636	4.73158974506448	5.82833455373254	4.74759369483438	6.16685399556795	-2.72942317649053	11.2951885910766	3.12869645351855	-6.80262874553177	-10.8856549223931	0.675170200882381	3.67438092641133	-5.33956819277581	-1.9594439613367	0.931249060001504	3.02380100556486	9.93105382015336	-2.58890921771237	5.81157934146747	1.44151469181129	2.20054509846605	5.17957315195725	7.119444898498	5.3459074301771	-3.24457325918862	-0.509629783887754	7.39849095215226	7.24260367909593	6.32489401036471
6	3.73736061560516	2.58498921564696	5.42618176093702	4.44080349604253	2.89815928834343	4.66475231357634	2.78948062040831	5.78089676256435	6.78240819289712	5.59171382894077	2.24269408474168	2.21365854297352	2.53017752976942	5.00646090821174	1.29608795529981	4.72854420700934	2.13811438799336	3.63498062369083	2.03896421817555	5.11050635238103	4.69554104622243	5.93377158984548	2.11362922018759	3.2858608793396	-1.56479957759502	-3.92005233993472	14.5239103719094	4.29690678903589	-0.310075699428122	4.78097688716557	-3.17186757827958	6.19532761476995	-0.71671678196491	-10.7387976527444	3.65324833024126	4.36245026680739	8.82244032229617	8.33190130180451	0.626505540470067	-0.693203338811137	-2.30674846369999	-1.53156771446019	11.9769870481642	8.64036507463224	5.21330399034755	0.29544485213812	-2.36789517534918	3.23266836162569	-5.0090833741895
7	5.11940532880562	1.86275202037295	6.40210795416908	3.18196422666243	5.14905839473743	5.45572471420396	4.1893087092749	7	4.81246469450818	4.5659297724679	1	1.82118743549935	3.99945396217695	4.22682143664972	4.6997901519347	5.19411354196982	1.87503874947523	5.64968179946542	1	1	5.65719807739826	5.9819634612651	4.26793961936389	0.443665155728408	9.74788585529641	-8.01378312376675	17.9266278559841	3.75815321620591	-0.808655930449003	-5.08771629623121	-3.40894690031628	8.25315876423785	3.37148306945045	-1.69467520546679	5.5036838701002	0.682905076351151	8.78001969431768	-2.45530283115205	9.93506333454986	3.67566278148862	0.131552546452906	5.95502299934937	6.08278177778241	5.29626384392706	10.6318550944318	-2.11128929168672	3.62771537443739	3.50482691647912	2.44612518346261
8	3.44350897617323	2.65134741949484	1.9347364737985	2.01301360608628	2.28411205205109	5.10090250497058	3.00150552003297	2.79136816725094	5.59194645057783	7	1.50251934562629	4.27385244323331	5.20449737258771	4.66673121264865	2.86370601399864	2.21469105557639	1.45603276957812	4.37529081383052	1.99257665199792	5.83117997273823	2.26559905907177	3.61787498709877	7	2.02494736033258	-1.69779197532302	-3.45268104136074	12.9680191376957	6.19782091098575	0.763747800195242	2.74403305649381	-1.74835925842385	3.22215550661626	0.513455807764675	-14.527637525889	5.00444146619176	6.75072902613155	10.4043681416146	7.57236231003595	-0.426069696437304	0.972379078605988	-1.79211141473258	-0.452475597114942	12.13150724553	0.549095405573343	-1.68408754608493	-0.538910459499979	4.86363894695652	5.56838362132497	1.41287153374424
9	3.15530224943614	1.0498480094107	5.57843148821672	2.50917390442506	3.22783676378763	5.87312769898378	6.92898279268179	2.35230907424308	6.97955196190426	2.43661935571049	3.23587787398736	5.3102889905037	2.0832104546995	6.77843963066038	2.03153798083938	3.32425394785774	3.50415421008755	5.24722962818987	1	1.19814787876085	4.82150235164151	1.50678996940781	6.74317158276199	6.59469675628386	-1.7302281554082	-6.25796986309996	13.6301890908274	4.32378414713024	-4.26343351515922	3.610367386445	-3.4385766674751	6.90786980027801	-0.91169616902827	-11.6701315387304	5.98704116774945	5.24027331117217	11.6426215916074	7.34054346030663	-1.02840306690114	1.33936884723079	-4.30869592479887	-0.299986621582661	9.49698125443014	6.49875900752352	8.8195875951133	-6.33922618462575	8.76676296316377	8.76303526657023	2.33483590518089
10	4.72902468932744	1.50834142692821	5.8357519474369	2.89453224438572	2.34664681368264	4.42673595805844	4.62098477614556	7	3.82059968772189	5.243975177418	1.43406449809754	5.07614915782408	2.62288006866555	3.82581877960557	7	2.63607553172958	1.56584157427559	5.54455121335011	3.89930477353069	1.01814798343874	5.32564847375482	4.91100517151074	3.65888617026695	6.04561847508461	-5.40507198159269	-5.33788919527073	14.7897331500599	-0.182575224680109	-2.37687754310666	1.81164275538978	-1.04595688950651	5.22487831398312	1.21683300914503	-3.74385729785519	4.92300257463368	6.85739626749976	7.46795126011539	5.92158676347901	5.23095769943366	5.82248265319233	-6.99119758270996	-2.09015606195529	13.3861375905136	4.72295507923089	-4.65425525412682	-3.89840319180624	9.46019765188741	6.98443685945974	5.89121979796061
11	3.23583579969691	1	6.54444729264648	4.11266640978971	3.22627967285928	4.63315078146863	5.75743784771326	2.70317629324225	5.36694981830487	1.98859783632207	2.16834244434229	2.74151338966276	5.38619760822381	5.88839750738739	2.18134016237368	3.8465988667203	1.51595177679123	5.96308268225255	1.48536917818724	5.64893397616276	2.71916955971702	1.7683308364911	2.50900067554956	2.62102302142287	-1.29465736961194	-3.22656828448981	16.8367193946253	1.8171971088141	1.05737833307943	5.4431453342366	-2.70476374168139	6.13143223895965	-0.897061422681436	-12.6823967331787	3.76829817752357	5.39650432427657	13.706150504468	7.20946881553329	-2.45744223366265	-0.712031299074739	-2.49442785795026	-0.0570047731110325	10.0550789968954	7.08822900398098	0.949831954708575	1.33743287443371	7.44569434478177	7.18823134106022	-2.49839524933619
12	3.19083890523492	1.74333087911422	4.99685609271257	1.9032971822642	1	5.43759455031373	6.59543687538532	5.11204959991816	6.21566966542768	4.22906738038012	1	6.26978601481889	3.43282537614884	4.74948638665701	3.00483147698502	4.3519592089761	1	5.79089436599049	1	1.35736489965067	5.64078358486356	5.70384281902076	5.90983428626244	5.5464868181348	-5.07485563437199	-5.2420278320582	16.5442464565168	3.31026698203913	-2.68859444754021	4.56452943340646	-1.08635409571491	4.10976538728205	2.62203782496663	-1.9988783020814	3.26741195412598	7.77196292804646	4.28293741162586	7.13455464518773	6.20133726209144	5.72033871010474	-6.9511530660444	-1.92231371371982	12.5422396280946	7.3377197391058	0.6652103244588	-1.70810928430267	9.93644369156211	8.62161699521895	5.19676033436648
13	3.80582734017022	2.3575291184226	6.8795651879833	1	2.6887614824899	4.61160980936724	2.78577964263712	6.40082333631542	6.56229182262979	4.09209107036275	5.90984732332319	6.08241240011208	1.65304915779396	5.98488366191662	3.97808119456151	2.46028780914812	3.30150720291128	1.5629829165937	6.53310294679101	2.45233362866502	4.06684682841725	5.39693615558503	4.79470961730076	4.2417613552782	-4.89975941473444	-3.38370699675049	9.16229061858774	-1.26545111713629	1.33491498205667	-0.955151256581006	-5.17240950400854	5.70056776443854	-0.914494477827377	-5.16382694988963	5.13698960534079	3.16098424966234	11.7161035170074	9.99070846395258	-6.34378371851	2.82605566647309	1.05181016454231	0.561144740417763	5.93758089098131	7.31508966144791	-0.485297221868928	-4.43211989203769	12.74540110147	3.10716771773284	5.90994548488295
14	4.92759291470877	2.1674955424546	1.93779710213981	1	5.51694253542082	2.40707851546375	6.38763472575839	6.95516870157339	7	1	1.04273672168781	4.78931959336336	4.95747867636181	5.36937957558229	4.30663327167398	4.81924429085044	1.17963719191266	7	1.78726398788335	2.18854880699831	4.30704134388291	2.75944900871148	2.59305264923518	3.67182572161196	6.74500169394324	-1.56241772713191	18.3987424387438	2.58564773928119	-0.986410494453621	-10.342627910392	0.197311206538065	3.22327074057504	-3.5213886997517	-5.90582971706922	1.9610392302937	4.1880393561813	12.1252515069373	-3.97060800794195	9.37104401217661	3.89977381580324	2.74339621402253	6.63522935727412	6.94929189620202	5.1850084237286	-2.60330134891421	-3.75460467487345	5.7287139829603	8.01264883699552	3.30212785856565
15	6.57307189992742	2.26137674413644	1.01566420672823	2.99262171339763	5.875471022546	5.48256985827186	5.70122296252187	3.30502293950113	3.79568972534607	6.09659309891239	1	4.21584710033736	5.84273526087622	7	4.76962845279938	1.30421578606599	2.89136728317215	5.03692840514791	1.80137243311933	2.34645233662471	3.13179205471148	4.80545337086279	7	2.46234578085964	-5.23788339052228	-6.24200146554519	14.7730334664928	1.5342225361936	-0.56780925099206	0.612485363806519	-1.28608481870831	5.8271441783329	1.64875633178553	-6.28047645829028	4.11433928961146	7.19775858715525	9.59051061783166	6.71123489351523	4.59583707017785	2.13782663043482	0.187046155325457	0.453128771354546	12.8291038402894	1.55206625328805	-2.43866274252018	1.10201859498649	-0.940213244972852	4.16354558835863	6.73848581742099
16	1.82690316746908	1.91063301300571	6.6924879602709	5.56527482462322	1	5.24112527788198	4.44762466643782	3.32687802624532	3.16378564439079	2.43039394664464	4.98565418190065	1.57378008872482	2.42927242748442	3.49655950152055	5.55389099125285	2.57789679545284	1.27726007422297	6.01561753547908	3.71622947899081	2.7600058783746	3.061302450915	4.80616237870277	7	5.04023897288778	-4.68276632274367	-1.71775842315236	10.9922802725341	-0.370735458802528	-1.75746309310064	4.17084979847883	-6.38575269419477	3.85195080676972	6.083540565817	-5.43972605749158	-0.596496047235138	5.97381592075619	4.84881813185912	6.91139406580174	1.01282098051943	4.84457382983212	-4.60820811539513	-4.92204989768545	12.238306379372	7.04588606867056	-4.08053707572503	-6.02970670165563	5.04113966368797	9.48606259596094	4.45028568818826
17	5.62297224602396	3.18258841631921	5.59080661759669	2.0983399573818	1.6028079970877	6.01199411838552	6.89627551958108	5.33261956312489	5.77103544967969	2.32092252662815	2.65097210396923	1.99148787838182	6.1206275895084	1.72390162318165	1.62206476323797	4.25100756242009	1.65030536658328	5.9139169485873	2.97070631090356	1.30455600212985	1.25491802094186	3.34206583897181	4.38328279951326	6.8707431820206	-2.23957058090704	-0.251832203603937	12.4369739451784	6.24441737443744	1.01646464684998	3.71119854145218	-4.76854174322354	0.0045094385563572	3.25150009239058	-7.06022176973297	-0.138495118699461	8.43153710953591	10.545745398914	5.80963674498772	-2.2236107877145	0.825680465908905	-3.8641946034741	-1.52871601532282	3.06317332396863	9.53189663650586	-5.32525151435402	-0.887462960715586	12.5323854067643	8.23811041183394	4.05374555168469
18	4.28217936582375	3.31332101842253	6.68287555284286	1	6.14118418238659	7	1.57862291636093	1.53693673608112	6.12699871009726	2.67846998538407	3.90346348589704	4.26856413565756	4.32723231858378	7	2.53635564004061	3.15564718731722	1.88177087841762	5.45848560488257	1.40012644951504	1	3.24930936725603	3.92816239159202	4.61949867808866	3.54968233461624	2.57832415233118	-1.90688258736109	16.4512240142311	2.92216458934287	-0.104445125792244	0.87040740413688	-0.613099615753729	4.61603133245463	3.30755466798563	-6.38288428377583	4.03891276117241	3.80435683748479	6.86822577469973	6.49013881291573	0.249268174713348	5.92986890808237	-7.31106388567954	-1.39862092626238	7.0539870273614	8.8160896814294	2.81469846787465	-5.35105704665306	7.89730071065146	4.27779711619931	-6.05398932891235
19	5.29756624355	2.18926661559351	5.67222929485878	3.32419874423464	5.01071259412074	4.97305801232172	3.65579846294588	7	5.99523991197527	4.71478171690129	1	1	2.02605132000054	2.75440777077195	4.25959623145311	5.30468234970232	1.44464413199116	3.81393416125598	2.46700576701683	3.15008356367367	2.54901755532538	6.34112296190342	4.12865194003601	0.59137264474838	9.26091370505667	-7.82372197921655	17.3652164107027	5.11607999569842	-0.29183996257121	-4.45736963387908	-2.64850616543043	6.91370023781773	2.61771970449941	-2.16751295012479	6.34604885200612	0.803662976581412	8.31656645474563	-2.89907838680045	9.51211521149997	3.10662529161021	-0.944873642792415	5.73393157384113	6.38404251819643	5.77377389689985	9.08098885245115	-7.03614098512964	2.13756029148109	2.95949024681185	1.72704589505094
20	6.43990830762001	7	3.39317606449077	2.19123672900997	5.51994371934053	6.59638568663956	3.49867443713506	3.4954522311031	6.87350760978134	2.21889658489575	2.06873640355317	4.3766454914506	1.12146807543161	6.63443922695852	3.8641150034581	1.61826305633328	3.32789168799847	4.19962780953275	1	1.17880863146002	1	4.30675367650283	2.5357972292837	2.94792679982549	12.4466074742487	2.13210045990797	15.4600336939984	6.10641472177535	-4.19099237904852	-9.38429014151273	6.73010183555648	6.42751677768281	-1.19151490261755	0.0314906682240911	0.523752385380728	6.0971141131995	9.14435946290799	-4.74277371483573	11.8115460375204	4.73767946622627	0.29151583446331	4.66679909912745	8.71095011034362	5.258936115067	-1.1509902498084	-1.72364538050908	10.216984747243	5.48751862480791	4.62512792292029
21	5.50218372436157	1.88027597455123	6.2274193049792	1.2406605008348	6.14264915447779	6.46955765429003	3.60646849793309	2.9942931386563	6.92573387707508	6.52960356987201	1	5.01301471796948	2.02171677341017	4.81908723255343	1.65406063426576	4.55229678837518	4.77798931342952	3.76567242252318	3.25492043132895	6.92989894607758	4.69276576477366	2.16731540712806	6.81146447466228	4.0558889488247	-7.65823446115917	-7.51466574151208	14.1093912098849	6.77061066715539	-3.23422032922619	1.70070381425805	-3.1327352583567	2.18777404330916	0.207514523869917	-11.0421187890007	12.0462357081722	3.31853744451704	3.34525896281426	2.14926101890266	-0.559638912446376	7.04211583495554	-9.07513590031615	-6.85705568549764	2.14647738288623	5.54004379749976	0.531281335825695	-4.23765114194809	5.24471382088306	3.853998808945	-9.00228993449319
22	3.82626465558074	1.06197805055805	5.07207031781105	1.67567711592444	1.18890792842172	5.71840241117392	6.80632330250051	7	4.20046591193698	3.88316964270214	1.82783539869279	3.94412380451734	1.51484984291066	2.56890956680723	1.42510778861863	2.78374676691239	1	7	4.86606600234057	1.52591974519932	6.02668170682147	5.19881206917805	4.71404965952107	4.37872061314599	-5.97113757823362	-5.78089970699148	16.413396017191	3.97307846821173	-1.07878572940095	3.55808391397869	-2.12913358560072	3.51365894939725	1.2732397443879	-2.49780573367931	3.62455983565052	8.63484289785913	5.10885019652053	6.47811266682608	6.50193964312038	4.86997152374302	-7.64543306973118	-0.500358698324748	12.2870757534234	5.04790973462301	0.883823836119758	-2.09320958052743	13.2224185775762	10.5608770780729	-3.20106562647
23	1	2.8666422238966	7	2.69270184245056	5.65767841899615	6.79422017509455	4.24491935550708	2.77595771443271	6.42629834370021	1.06637014799337	1.39784159195802	5.75841841561316	1.31237780161815	3.87779744271829	1.98175777514689	1	4.84797481985137	6.63181461564829	1.56712046048803	1.9853740664216	2.77109516920369	3.29013410266218	7	3.83520299776723	2.44780173954964	0.204174754010398	15.2113275535195	2.59259500710774	0.0914824642626778	0.829775775575183	1.17370377545595	5.32141777970606	5.32507958785835	-7.77581587699626	4.08582655029324	4.13856951081761	7.39126662913858	7.62546802834121	0.948581998434657	6.39683106784128	-5.88585402237406	-4.37747478438089	9.4966181353644	4.52928476672938	0.895834479344778	-0.188838114329412	4.96138017669247	4.2269449753683	7.15859105219675
24	1.21062775694774	2.37669945076943	5.64254906000379	2.77009685722952	2.68891051814514	6.73481305867897	5.52630562509482	6.49281868821665	6.4883794026713	3.39060217263812	2.08436410756348	7	4.94371492430738	7	1	1	1.99735789133331	6.31384303300731	3.03174231317154	1	1.69804763461831	2.24145248845127	3.21679449927649	1.62125851048801	-2.74808285124549	-5.24506877739433	15.7468134366684	4.60888049341034	-0.166475374327395	2.7169369828551	-4.99996884558326	8.56556093792899	-1.02947011113724	-13.3673381221523	3.39398615440902	3.18982714586841	9.90020896528466	7.694744594556	-1.77820695194639	1.48309029798078	-2.08369380155684	-1.27090829685484	10.5005744404795	6.34744140901778	-3.75860335420164	-6.29324978088296	8.95293311914207	8.74547032142403	-2.60979259861466
25	1	1.91125187096261	5.66535344715393	1.39468143449188	3.20889626056531	3.77176924448319	2.37862952036725	6.61423689580946	5.92584546732034	4.17893872038196	6.83025067296812	6.08631861463179	1.70875946024525	5.04324122465222	4.4617275479891	3.25486074069098	2.69347693749524	1.8358802161539	3.54289237541338	1.76586739053906	3.26169443547225	3.24966984147047	5.26441641247569	4.08532931849022	-4.15040145891173	-2.15941733163823	9.75822346594522	-0.937312100439943	2.26507402180955	0.286260033412614	-3.70565693297151	5.23811601622146	0.363421134756002	-5.1409120074843	5.83877686186511	3.12517352149651	10.7445561509448	10.8211765263214	-6.0413898018556	2.99233732543577	1.83175890367699	0.342046272219156	4.42739534582411	6.79908112185788	-0.293250610375076	-5.27501206952967	12.7015004141182	3.69796485304281	6.21329650193557
26	5.31710704013908	1	4.31839265967712	1.02173112744923	4.39151034496023	6.47097107219696	3.41309937189318	1.3215397758292	7	6.95416173976124	2.71635401574452	6.058310105419	5.12879685885147	5.61541419274317	1.3201339768921	5.11362256031044	3.48931961311651	3.87353864429689	6.61780262194728	5.54880076726062	5.19011644881162	2.89967004293838	4.00113611097472	4.06872124457183	-9.64609467535109	-7.32660360051293	14.6523669742694	5.9809787757597	-4.14986231238771	3.76302314784948	-4.26694901468937	2.00436662552552	-0.18798038066518	-12.4783704785101	10.756803770681	3.70660794565578	3.84638259202732	1.77938924976855	2.55353059674494	5.72100342468148	-8.12373982288239	-6.51731917048886	2.46172819287351	7.27571769890509	0.0678960760743376	0.539225772934019	5.75243352070805	6.27788120545731	-2.27783823214476
27	2.63489669189665	3.53616876437076	2.36448087371366	1.50487139472827	1.57266187854549	2.86725820827711	4.1518900309802	3.90861076878365	4.66818456709317	6.21587219609533	1.45610499252794	6.05101288592035	4.55002444416511	2.47568398998701	2.99721881783195	2.47030814280346	1.48774432475244	4.4634438222131	3.13202545156864	3.16034482887588	3.16876326666356	1.94623088773087	4.59700782967493	1.41637777577	-2.16912971443358	-2.6233443013594	14.0952836159614	4.7952331364037	0.544266467101855	3.55126741316984	-2.95871591172818	1.52463111392378	1.92082007890491	-14.4321405975536	2.65580088698338	5.94593680462796	10.4678750559941	7.7230348861008	-0.405827238370431	-0.256988681489173	-1.20253472097128	-0.977857893960387	12.3603399956309	0.57077273503566	4.57999745272248	-5.239925934051	9.63524072800882	6.04610925011587	-1.62737925639597
28	4.0249929462628	1	4.69159460266829	1.44799154837948	3.48800595892167	3.60038902198761	5.82919891974776	6.56107859510817	6.83684162428919	5.46057831194846	5.83997755677886	5.32776937962609	1.44761516517406	4.53331509071402	3.54835426632989	2.04573336274031	2.49213736173055	1.48885211006257	3.33338468949421	1	4.18106855056949	3.51461725527989	3.65518602755896	4.44104389833565	-4.77625582410757	-2.2447048803462	10.4844774749151	-0.221441225636732	1.87960131669048	-0.938195549139618	-3.84565773667051	6.16932058589114	-1.41313536689547	-4.43564296296063	6.7959641509041	2.12362176608864	11.1482273950039	12.3817711377323	-6.07003836732046	2.67633215638698	2.14929798370638	0.464661693702537	6.2578234646899	6.62197205832951	-1.2519688073644	-1.99317294068036	11.7977496685989	4.6996088398916	-2.68486692400332
29	3.01414639872312	1	6.28431133090823	1.0111757188509	3.53838028500742	6.62750819203433	1	5.98375563141639	6.87965959250142	4.29405021960364	4.82699200168883	7	1.35191791921004	3.80377670888814	4.14602263600782	2.2564973010715	1.86287481964337	1	6.61579990356896	2.27390640742338	3.69538190402595	4.60537602820646	3.56436555101242	3.64183272274972	-4.17951630875417	-3.78944074732437	10.7643388426988	-0.952280863036896	2.55624820089337	0.230062120896385	-4.00916674076939	6.17365219227887	-0.997013092366753	-3.85691599024997	5.76319924925279	2.5094636392001	11.4735771691241	10.8155370032764	-6.03400175559027	1.88171894186264	1.28595229327745	-0.100523650944788	5.57939461751997	6.11751491539485	-1.23733482801411	-2.21956220401119	12.0944108658144	3.74592942975261	-3.41571391019722
30	1.73578692532836	1.94973488723524	6.9783858274143	1	3.03662377317588	6.38117422075511	5.31993786398859	6.43032342851278	6.52606530683601	3.88733423145053	2.85834858424118	5.09965842859371	2.11194104060676	3.37929254972365	2.12654853763899	3.2487225073538	2.89996003156989	3.39657902886455	2.33226874137755	6.40670822548625	3.78778989359828	5.20132221591705	2.00203403482814	3.3517214867602	-4.8085805801618	-2.79630273923678	13.8358449502783	0.63726107767238	-0.945161775705849	-2.13037033519146	-5.62409858135931	6.00367866172315	-0.309930518033854	-4.9023034626518	6.41518248570511	-0.108479757665697	9.80042400609045	11.1124165469648	-6.69463355082493	4.05904412122892	0.254849892829712	-2.60026331348799	7.27864575765843	6.76534525133615	8.62924438623977	-0.168554807970556	6.34813638890981	7.0761035226341	-5.41969295055481
31	3.18484293379249	1	6.98240147403212	4.14335432768567	3.52530719614594	7	6.09504611812551	2.155894002759	2.53078982595494	1.63011840152444	1.64824790199987	6.96771602161977	5.54001162713875	5.37612410115563	4.46188342900775	4.11620667982517	2.32613358334551	5.87815733737203	1.23798873889804	3.70272543723854	3.2807334463081	5.3004323798223	3.77602399609866	2.77000225521461	-0.867285109057039	-5.45079703890054	15.7971334486688	0.913072609541358	-0.857649139174267	5.10367290714542	-2.82520511763517	6.86043044324978	-0.968165055214138	-12.7037706386994	3.85543377026906	6.41487657204821	12.1682168236722	6.4068049038922	-1.82900319384153	-1.88120779737163	-2.03641397316579	0.552425771564413	9.49823549362124	5.23104429549389	9.003535301351	0.977267460000477	7.09350455975461	6.06416216445912	-1.84567961370511
32	2.44990724363443	1.9350482061793	6.45509635614912	1	3.53726639899572	6.53996730954965	5.52623880843752	5.70655628068069	5.69160728708222	5.907009673042	1	5.3752696342263	1.70313138924561	5.04076329141835	2.48022014700594	2.31319806811314	3.43152636346691	3.17996565691643	2.29087454381934	6.11927227744813	1	4.34288917205719	3.16508441436507	2.795381392447	-3.90267614889223	-3.91769915648378	13.8997350420446	1.07683176859465	-1.00294188176107	-2.27918128178684	-4.40505220632217	6.68283974082161	-0.727743553150809	-4.21081898966793	6.52187895853977	-0.180747058399102	9.09795823190533	12.1601443872244	-6.69250121858088	3.78988124805386	0.461753286236145	-2.71005291965223	7.25828639168376	6.66983953531013	5.30331321081332	0.480021938394297	6.14844197461331	4.86019839458922	-6.29346227209626
33	1.31090617862834	2.00909805933677	5.49561038609817	2.8340088937099	1.96695408869629	2.84066667161481	3.3213453594507	7	2.14390938204619	5.37023220663808	3.74626701743824	6.20939003863169	3.06364836129919	4.42920918554663	1	1.05186692947196	1.61801580865613	5.34105759681387	3.44742541997204	1.19607115402763	1.92554559532078	3.46801647397457	3.33781592279528	6.76065506120893	-8.40228993392747	-2.32496119790537	14.5887518107678	7.26244422504375	-1.52913056897389	0.431700442710757	-6.85219137900473	1.71346720384043	2.96725190761084	-11.9660235987061	6.79202413565213	6.41078851885516	4.73139652728283	5.84913110863574	1.09790174345025	3.60600632368578	-3.62739965517533	-0.564928575401689	9.79138362998641	5.13714681358533	-6.30202236384623	-4.33992505919924	8.47397225299911	7.12857207593597	-2.09496365391811
34	4.02230141710354	1	4.78509891914879	1.66013167690096	1.8630619150297	2.92210166179152	6.15209961351464	3.52528889730246	7	6.64179476935758	4.52790828909291	6.00784792357166	4.77821636533414	3.57338304310538	3.59744329957092	3.86534728146564	4.77017808473572	4.37876431643268	1.9236869049983	5.9526224883711	2.68350765690576	2.78578234058284	6.69244780034341	0.327358661246467	-5.79149093759276	-1.6675013471475	13.6585008333152	-0.0444223770842861	-0.629744476264554	-2.55248331564022	-1.70492973007882	6.46706656729643	0.981729340934229	-6.33007794823285	2.20251615172699	2.01280589555987	11.8956116551573	12.552407252397	-7.72572245725226	3.4314278220926	1.34456118400652	-3.95927257491622	6.91456796566671	3.63206976096449	2.21940989794743	-1.45083492463828	5.26997219475976	5.00859614015569	1.71038639074338
35	3.31497895182614	2.22545275514275	5.62832266254014	2.57646358301045	6.5237974021586	6.28386896475794	6.05424331847246	5.08093102325266	5.40099459602951	1.30544133525888	1.72297688761228	1.46119486315482	1.82586459662193	3.15648720953659	5.87933262963093	4.86584133230515	1	2.9902133762897	1.79489138919798	2.75987297479429	3.00285695106165	6.4870009860572	4.6060083085283	4.8462349108007	-8.86529927874284	-6.59732317416463	8.56690308096194	2.18473161325886	-1.26443371239305	-2.69165896753617	-5.06440368731757	9.08744034072163	-0.0244585205714651	-9.42820163171486	6.01167033656258	4.43078980180781	7.78016206886201	4.61674035332856	1.72140991434789	3.32598103364749	-3.54073934625469	-2.42895954570893	5.39774963330815	6.24538450409301	3.01074878810612	-0.442469277768718	11.3707555619756	6.41760588900749	0.605755590185707
36	1.51620415252759	2.5533570400864	7	1	3.96900290458871	7	4.16977936790199	6.87733505113047	6.78525995913724	4.62618473825951	2.64488445333408	5.42827674402106	2.19372367162803	4.58464738002904	1.05120818181041	2.68005827599522	1.89994729904168	5.8270548468777	3.45919443084573	3.07804683541494	2.12783493260138	3.56437124568864	2.48811033016162	4.32919105345158	-3.08553648077449	-4.12408809995106	13.1985758272934	0.100642529930777	-0.724444978004045	-0.640332093366633	-5.03191880302244	6.94057447947208	0.45574908423732	-4.77871989376345	5.86011857973904	1.85301314793121	10.1471917168957	12.4524265471838	-7.12102205049613	3.12215065194593	-0.384951422500522	-2.49040410409472	7.91192708178571	5.95585328745571	-0.982527501340356	-5.72037097636593	3.22921040299746	6.04625782851668	-6.78405681721671
37	2.40593805450413	1.63338511306262	5.94277985473121	3.59299105467789	3.91679686033031	6.7038554700234	6.63681783898025	1.95315839113374	3.22154114366114	3.58449016611622	1.46001306028289	7	1.48270920130927	7	2.85923438975579	1.38697382788011	2.23902147135496	6.12396254352263	2.08098087063609	6.04025576697327	2.79494768042209	4.32055396183693	4.61650230766519	3.49768697357657	-0.962094166143111	-3.72316542725363	16.7248186290726	2.75192750702051	0.545876246472703	4.00741515072733	-2.67787668584955	6.44687689499196	-0.88104371136645	-12.0012089605492	3.48989046983552	5.80830665196686	13.2509305894067	5.61347071526858	-1.23733425209932	-0.641465764926944	-2.48167937271543	-0.332913228372014	11.163622100747	5.53841705848172	0.874691697255591	0.380360580079182	6.76404810656836	5.92696723790468	-1.36636522120985
38	1.58596157606414	2.55242927736215	5.06835974824836	3.0747867516526	2.1386934410636	6.53117572736713	6.74869772123907	6.02453831131606	7	3.99432589753937	2.90416399784913	6.66870137914592	3.83810596794179	4.68882492211404	1.10737537949776	1.54745314029546	2.40105104605052	5.57197378928672	3.08814340129207	2.42668595291208	1.87688190476496	4.6512918254633	3.90703473755005	1.62299910559443	-1.23026463856748	-4.55551400418835	14.9168799551461	5.38685677101386	0.430950316790926	2.58068161625363	-4.69879902807219	9.37918505367214	-1.61527593568954	-13.5845268491158	2.30682779230588	4.0302334484063	9.2320897144935	7.04838290817677	-1.28302310553272	2.19218000417929	-2.22373738826807	-0.557724346196778	10.1861461425846	7.7356560544416	-2.90906270365031	-5.04288594939491	8.10951978395286	7.75174219616973	-5.22879314888854
39	5.44282559039306	2.62861069473956	4.96076658838769	1	6.47536793663273	7	2.79029584677093	2.16367007777878	5.74468502507557	5.25051626327249	6.35535700391827	3.67909568806705	3.06926765182291	5.24835136423571	2.36202340238025	1.71063240477423	3.69828879207443	5.20933673580571	2.1026485690977	4.87086003798132	1.39261370228852	1.93733725335288	5.81883297661185	2.97538461324519	-9.2650257678221	-6.5534587118962	13.8748113893105	6.25220103728955	-3.81255886875334	1.52188569308249	-3.46170773638914	2.28373662144287	-0.145236047087289	-11.3508474304937	11.4930373011089	4.33069798458078	4.15325833918413	2.35979919548052	-0.570855693629241	6.6070008386817	-9.75404868032228	-6.64777368741501	2.04620855314257	5.25450412434295	-0.411265927064481	0.079238459580141	5.63081995407209	5.27902096476423	-8.07001965012787
40	1.23304007004417	2.37622306735648	6.10176217414136	2.9502658458041	2.56126128870975	6.11175439750476	5.50302052558585	5.32403919781338	6.31394213814664	1.47194976987058	1	5.59197912020614	4.30765424905043	7	1	1	1.72880888659563	5.72441608703632	2.6473174655182	1	1.95986495959968	4.67372355453819	4.08467539002572	0.905759487657114	-1.57882908572435	-5.93620868841343	15.3399947483316	4.14883537520134	-0.993285666498437	2.2737797938189	-3.89331153800816	9.02399694004167	-1.5462223693459	-11.8604475563451	2.45003429085592	4.08070668652133	9.6391265672755	7.98856655646062	-1.35031878756152	2.27823433275703	-2.31576189278068	-0.727725207059861	10.6903936902798	6.95360799893028	-3.71360075173162	-5.10974306371717	8.42908091982713	7.63351447198176	-4.72810553325321
41	2.82738589130141	2.60473993571637	3.30363609717147	3.61474915103155	3.08169611123284	7	2.06144494002027	7	5.69133927401163	1.3706806212168	6.21221094978577	3.93067113608342	1	4.86039455236986	3.70606461108168	4.93094232258382	3.86635594127928	6.21848240156045	1	1.4106355545411	1.97408472207205	2.69479066533558	2.46810028499301	2.9567395324649	-4.24742334716817	-2.28046976637138	14.5170559746558	0.0340952144630355	4.2998620778624	3.36484208460955	0.407904024854356	5.47793537226798	-3.6718411874037	-11.9107703231383	6.25018940118817	2.80374509710018	10.1456891480807	10.0870551620957	0.375071646915021	2.53162557781901	-5.99187410245413	-1.26816605297845	8.94468050994201	4.18305115204687	2.9046568555106	6.21625442137332	5.59987449841295	4.51841916866271	-1.60089205296676
42	2.94283200532028	1.48997909707874	4.56128961191376	2.26030256019515	1.82635578782506	5.73537876296533	3.47890046683691	2.72946006493637	6.3116755154329	1.69683746724973	2.56206016759249	3.58349836511591	1.53655470679463	6.44618137923643	2.08783839017681	2.40093674195139	4.54505644520775	5.32147165224411	1.0376794608926	1.61880334345434	2.75508377967383	2.16649456768516	6.65442100021711	5.77497343175626	-2.16650799708099	-5.35956978232875	13.5871821026213	4.55142693583782	-3.95864346391844	3.36717042215161	-3.76764355146352	7.79186429296769	-1.76556696400777	-12.0465845903211	4.97667555996053	5.46025287259601	11.9566775111832	8.02753962113237	-2.44160489851805	1.27327451659867	-3.99711561341614	-0.125104090129475	9.99763604801738	6.10348832519154	0.44091108110206	-0.546611226102189	9.11390480918079	9.09062020127089	5.8498647433378
43	2.92750015557136	1.35138178190147	5.63846137674409	2.17085141853136	1.67553867317975	4.01453347755865	5.85919838165005	3.11092021920757	6.14680334344087	6.58428093962613	3.52336372758499	6.09817004965459	2.5283756639933	5.19493481094796	1.22235116856416	3.52143592289374	3.26180939124393	4.47148393223112	2.15327213375629	6.12712191160774	2.58018166338046	3.92043490760594	4.6702668072879	1.14322330344376	-4.01832710749316	-3.37906220703753	11.4122900018928	-1.16861609885683	-1.80581919347029	-1.84386591290267	-2.03128296407625	5.06488385297499	0.760670923475197	-6.75612700533444	2.97267572963103	2.74263424245307	10.2798830835494	11.7138815250278	-8.15122499846703	3.41444092927025	1.1674711044201	-4.05558882163775	7.97476774913159	3.06613193015206	-0.095867483384923	1.1108047331457	3.83267792881369	7.4814408694199	1.77829126128935
44	7	5.69436343043189	1.23986874687641	4.46450084714433	4.208984979106	5.03828904694034	6.69718165550878	3.44455114340747	6.14155575002794	7	3.42664318217551	4.47500389434737	1.28503882064399	7	2.26382815291553	1.33167438342291	1.69721353201328	5.77297331993462	1.81322888197205	5.44445232302235	3.35325175401553	3.94150263023617	6.18446505283165	4.06551491917799	6.81046909509542	-2.50917709681938	11.0163262216934	3.86671854070019	-5.34285808509226	-11.6047488751746	0.857880215850095	4.05816952635237	-5.18391566893975	-1.65278860665107	1.17202627477924	2.63789735881548	9.88553287261214	-1.92907010552544	5.69986350596283	1.24227232373809	1.73400150713904	5.37788632053347	8.1837372739089	1.55567274192575	-3.55868428530192	-0.814339548580516	7.67827572337191	7.72637121533015	5.03567307876265
45	5.43362333121332	2.63947421660879	5.48860299551731	1.21894107729272	5.8422329718593	6.16027161487564	1.86128513279059	2.87641883893496	5.68600158783239	4.86223022487776	1.67245758190505	6.49942516390584	2.6212234707217	6.40473615864302	3.53257319394136	1	3.95057852351078	4.69461581814102	1.21158681346942	4.46003565882611	3.20700905910712	1	4.8942372523849	3.82554025283057	-9.69491726953058	-6.31481992048739	13.6104494263664	6.69723785916251	-3.38518571376102	1.62184628031283	-3.08257083870756	1.92970754741708	-0.585288510371928	-11.7799694695119	11.7003792847959	4.55077051397623	4.61795801367054	2.71080361459329	-1.1758369712931	6.0952636943714	-9.72608592250743	-6.71156936931468	2.42606893241546	5.4667256858795	0.582598992801448	-4.12020967376368	7.08326785442347	3.92786863575588	-0.404821426589916
46	4.34674018470924	1.69287205796965	6.94796169477712	3.04314848925707	6.13531668798068	5.80197854806784	5.25710669124447	1	3.27873367616898	1.28074479028179	3.34182741192221	4.6676013989829	1.99663739230088	3.70838326746181	1.93816634039036	1.55530421385584	3.09640581584731	6.71376160617895	6.7247618055387	1.48122954952028	6.75030833111349	1.85577094238337	3.83843796197706	4.77090927336374	-9.73201466612974	-6.80956203942792	5.3402830526672	1.22849416808499	-0.278065219689823	-0.785782070449974	-1.50533387445567	10.8298641856097	-0.650950376671745	-7.61308226752002	6.29348224933905	4.31584972259132	7.20871951381395	3.69453188864522	3.77611532126811	4.40121047669879	-2.51021763418598	-1.82474459216244	4.05222511298834	1.01847939945221	2.88886104962686	-0.0880852094354027	10.6744834076053	7.15644231019715	6.94246472930016
47	4.16606648394251	1.961663293142	6.41480431103171	1.53819664195566	2.28316324191631	6.5523119160375	7	7	3.9147172000677	4.79192062615997	3.5652787167902	3.6833768725002	1.41802050206712	4.12141042862744	1.87408257984749	3.74880573474334	1	6.21417812361055	5.20231466362553	1.3908817865973	6.88622971828246	6.11913647539304	5.32600033000404	4.47854152498425	-6.11142853964602	-6.00367955759688	15.0954821601763	3.70123449648753	-1.80686296770056	3.25475619148918	-2.31781302794456	4.08965982505335	1.88013156172882	-2.55731157561309	3.47154789214474	8.48086669339213	6.01985619910183	7.60223761654036	5.86801983275193	5.58020215366375	-7.26041079276986	-0.780532004726714	12.9413511315987	7.22430069060405	2.20208033029292	-2.71213922099304	13.4077861298612	10.6563360316409	-3.21620359835198
48	4.86575473759896	1.57459235301694	5.36304708741664	2.20278870993845	2.14038647640897	5.27311796995732	4.57433754372205	2.58751145700563	4.87401182398298	4.44138020569014	3.21112276369001	4.16860861495273	1.14682940612747	6.25576875653969	2.94859689953797	2.46247174023585	1.40356680822842	4.69713244932849	3.18501944145304	3.52416022265359	4.53711546772303	7	5.72313923573082	5.40279735266228	-6.63309103096948	-4.27324143550193	14.8141964676918	3.01424545995723	0.40068323109279	2.80111518057951	-3.42926715758925	5.19102445790879	1.91796633582213	-3.13799197167572	0.0269360847900536	7.646396912045	1.78704384801516	5.93829524405461	5.45004531757567	2.58570340989017	-6.97537766497248	-1.43461307169632	13.3776041951001	4.72671870966802	-0.0749257785420989	-2.54981973218648	2.27355068299523	7.74829860209396	4.28599635026555
49	3.16786956648277	1	5.54947717568508	5.07456151220918	3.78744910173129	4.91609371635457	4.62089064587722	5.12501112445644	5.11945839116073	2.57755112753547	2.15341616623124	4.86064540719459	1.69661549339033	3.84945986410885	4.39731950847308	4.59270602922821	2.29042903243256	4.11626737724387	6.61583070402228	3.039767050802	5.94405772193218	5.40894960428739	1.40780014003231	0.668680351445689	-3.27107561276498	-10.3977494984294	17.0299959074285	3.95886518083415	0.0206211273274635	3.15478651138256	-3.41700644108209	4.59066652941992	4.95360270162028	-9.7635230639229	5.0323438472146	9.47625425102363	1.53846917677184	6.01273901404906	1.47352476192413	0.94008900182747	-4.91064971638767	0.992497706055233	13.3076524958215	10.1432087612971	15.2787183833299	-0.410912077143534	3.96377973963109	4.45162314827859	2.63289594798663
50	2.3262104912532	1.86404569238308	5.80351700702121	3.01140276214816	7	5.89364280773819	5.40626133587774	5.13630974396073	6.22676932345532	1.69471609011495	2.75673915960706	2.07922934435511	1.55219132585572	2.65116355325812	5.06730104633574	5.23191858150136	1	3.57757064792244	1.55943224656349	2.86324337324137	3.52073251784433	5.58200948950123	5.60228393143792	5.82447437407334	-9.08254252817754	-6.51932357688614	8.6127040288241	1.50806473933074	-0.987325450848722	-3.46487186195463	-4.43152502906023	7.86599213863514	-0.255721091953595	-10.1390276258465	6.39931801140962	3.80435945329527	7.7674919457998	3.0281726912914	2.96534878632887	4.88787791314998	-3.70640623144702	-1.83486420508808	5.26898165715948	5.39938985104047	1.7986983723195	-1.16427323599495	-10.7961364437772	7.1034177522325	-0.0653782491937625
51	5.45628359971178	1.97166565139833	5.63903187151605	2.76322239816988	1.23118433919154	4.99640124714944	7	3.0216459750554	6.59175775009752	4.61514600035145	3.10763689791605	2.17867199387738	1.22882554619433	4.96694345207165	2.32345543895448	3.33731743241393	1.53060671343019	4.62910061837231	4.28060586885762	3.25496741401507	4.87997623523862	6.91132459201839	6.97174264607962	5.54206505971131	-6.48845646606657	-2.72324907834212	13.0141937217242	2.97675921545391	-0.231981346906052	2.75202066930281	-3.96164563072168	4.77542684952557	2.2607286417281	-3.63561053657518	0.431123647627581	6.72454578804076	1.8619145722394	5.05096280093297	5.85069671792429	2.70840516203959	-7.02313416051168	-0.0346999532597269	12.1471129391467	7.22599882536748	-0.16795099622135	-3.04102793480344	1.3626180368565	6.07383809214594	1.25304876759032
52	1	4.06852691814836	5.8308466504178	5.01775772368644	1.80666151849905	5.42387178265271	7	6.59152989925519	6.65537114948433	2.93948190828993	4.50614577111807	1	1.70645658121353	3.17145231944948	4.34896835155391	5.53272009155026	2.35704737610934	6.10371987614318	4.31363930555341	2.92377790821139	5.84780681563579	3.76563602264579	6.47844469895007	3.57428015774562	4.90805858506546	-11.5782690538313	13.7230984001114	1.08727636138644	-0.576222403182315	-3.87451706611172	-1.37396982923601	0.987380913734431	-4.88821097217758	-0.630511161668317	-4.22776890613275	6.37142208412893	5.67418569125632	-2.73208445902387	8.30224372925601	4.49069656412125	10.1320478363697	4.85258336629965	6.96241307585086	3.00136510820611	-1.45832638542195	1.18825255184644	9.17602137719005	7.70177314042855	-3.62852080554247
53	3.77615056800037	1	6.00740410768502	2.32606081156285	1	6.9995712842219	3.8314351783231	5.97418258072607	6.41544576118435	5.46866195450714	2.42530908981423	2.10701709691084	1.04603122458934	6.47644345470306	1	1.0938512441576	5.45416897329012	6.79550702922493	2.77498165823963	4.82716835003024	1.70797939301666	2.69022944914807	5.73025055698687	5.86429835516056	-4.00188129421705	3.29647555525137	15.4552585514566	4.52061708185728	3.36654918652067	-0.019720317168216	-2.31612554552703	3.24549964715597	0.768791107127964	-9.85256843672638	3.60198796880443	8.32477708611768	8.29952140442161	5.93378264808526	-0.238102909147348	3.32088961192981	-4.40523080553	-3.02092802599223	5.86943093940422	10.0412403926729	10.2923526911354	-2.90994925363947	8.42964583737096	0.298698882538195	7.56454097431994
54	5.32380181170816	4.53517530538599	1.97498142136081	1.01459012218313	6.0006495031055	4.97565750650421	5.65412231705193	6.99444883463809	6.59418060486902	1.91876429066834	2.30103609384312	4.59080760658188	6.12511159390404	3.63023079235901	2.80788940195289	2.55844752430343	1.00076358789815	4.09816862160906	2.2992272656672	1.37926523755761	5.97216079984544	3.71089308185925	4.28411767586318	2.83865999849797	6.22184804216956	-0.314408373101801	17.9978467021624	0.54043163031077	-1.28295640226645	-7.99225002457115	2.41763667909826	4.15521702405476	-3.62011517123005	-3.81766370405547	-0.110492877671238	5.22049080657594	10.503580758817	-4.56661249091711	9.01091926573021	7.11939325932485	3.31455308813631	6.30608016526192	4.2628941350149	3.56945628112518	2.09479502566709	-1.50706762262322	4.27212344279537	7.0750936004233	3.91326467916397
55	3.33936036572183	2.90198687332493	6.33808388054403	1	6.07399761086698	4.09475467816596	4.91964792486442	1	6.50781956829029	4.62113437995933	3.58439066496226	4.16628459168745	4.38369809060237	6.81505249041429	2.7173155257139	2.8486125979149	2.44858454649568	4.57641002137768	1	5.06812613373901	2.92271651678911	4.11527044031419	4.4143191061641	3.28779045687448	1.80360721207079	-1.06306545974747	14.7687480842183	2.63966103814698	-0.451931541175565	2.95742198309949	1.9459018794041	4.10494869276413	2.21909083159185	-5.98727748595514	3.88920448692398	4.848085326299	7.91738928496729	7.47089684332956	0.0593654155465339	6.43942497310607	-6.6502515681832	-3.96059110860983	6.65268840204843	9.42150008878255	2.61023009620003	-0.600494702489935	5.20670148793634	3.78341913631706	-5.79992026958713
56	4.23090159060444	1.30134370346904	5.50452581159636	1.27096533635542	5.49981590972621	6.3086443008298	3.25199793223046	2.2704834341786	5.90262175473516	6.33009362727383	3.34777280104291	6.00965588810694	1.57432513202097	6.79535340080939	2.18966246307139	5.42000384072262	3.3339891539043	5.25387462564752	6.43661527132348	4.99439875066813	3.73558773947939	2.31002067856669	4.06161131801486	3.51594535921326	-9.42369613361944	-6.33741440194131	15.5604967046154	5.76067983952618	-2.53397038682044	2.04705928012322	-3.71630303088673	0.97084102100654	-0.0158946473348013	-12.5514545980257	11.3203276506877	5.44634855796498	3.57449600076463	1.4267097178458	1.5107162844362	6.25635367908269	-7.83755297509031	-6.97143011503633	2.04138060072708	7.89002631118499	-0.502407098574603	1.115987509741	7.75601697718735	1.31476548283998	-0.0118329106413822
57	1	1.16029600043336	5.67679723232092	3.17589890264244	5.5682495516188	4.95200643041444	5.24096850607534	6.62141169797531	6.99354752535944	4.79510247663443	5.14258547963751	5.03216351066039	1	4.77261709514775	1.52805861032604	2.39010718408583	1.78695230720968	2.304733675367	1.04076633880667	2.48722580560101	6.81171066949203	1.59927426695057	3.91500509406846	5.76576016762684	-8.32129553902354	-6.588580899323	9.35538403240514	3.77685102529176	-1.50144353050354	-2.21066703890434	-2.7464515097111	8.72277361885462	1.77605397037486	-10.9936032676309	5.09345117511363	4.2213204504159	6.82251102551733	3.03399416848687	2.37524869757667	2.97518997737656	-1.6486544052784	-1.47941551663372	6.034509680586	4.5607158468757	-1.61120823112978	-3.90566173008899	9.53919259237206	3.3795233430994	-1.40788494483787
58	6.42221885317289	7	3.51171489298375	1.89776243177671	5.2735211909934	6.39819363526286	4.09101876288729	5.49852019832627	6.90984197096516	5.01918796144839	1.86018499110002	5.58563850874847	1	6.68328653276279	4.21990559581936	1.02615906701995	5.18432509264187	5.11184912011956	1	5.73241415339183	1.56383799328621	4.78715127677142	2.21560048695587	3.56263920371283	12.9118255668161	2.55605663788511	16.1359264582923	6.44700358059423	-3.50750165397026	-8.97796022361379	6.68323908601951	6.58830017568654	-1.90790247555941	0.0665545474417658	0.337442245613166	5.53580086254974	8.52787412962827	-3.23738485173065	10.3822776934469	5.0012802346022	0.47692600739295	3.75161211371582	7.75713023282761	5.29897576481253	-0.752249636156119	4.49544533661157	9.89494997914691	4.35113920855457	0.398770076792402
59	5.64441188168453	4.10977461030806	7	2.57518797564546	1	6.66680492253521	3.56885245368985	4.94263252086758	6.37827163611701	3.50126350272051	3.0979448378368	6.2538769396353	1.30070375420345	1	6.05886319118369	5.24919565213585	1.91917254966546	7	3.18855641893664	1.20482560105639	1.31828458621242	3.26628856947099	6.50038014541032	5.71728620465371	-1.25994485780317	-3.13416951384422	15.1660915010261	6.81889950396098	0.979258888438292	4.15462209127609	-5.44885613145122	3.21513051325483	3.84888710957203	-5.75255734906549	-0.695901894165733	7.60834317653141	9.60959608864617	8.56169226365038	-1.91608126041096	1.31934113886985	-3.99893204389763	-3.02258371727239	5.85833693435166	8.72906603555544	-12.1345783017201	-4.30147249921555	10.8777671043313	7.41291590004348	-3.50000874677397
60	2.35198125518072	1.99582033287436	6.28499883582975	2.12737674118296	6.80041196544596	4.37639973553225	4.42249071752278	1	5.88388076841164	5.35625450618722	1	5.94940614443693	1.82923152589248	4.51506050056222	2.82858183029348	1.75564906802962	2.70487632352817	5.47694986653989	2.1698138045962	1.70197035610663	4.81572403576516	3.57269103713224	6.65177355449523	3.06820232259924	0.708012194910814	-0.82803747904614	15.3285094056318	3.39935213068526	0.687770386746113	2.60492402275239	0.385017988401773	5.89638154090331	1.31625054223362	-5.61553583299714	4.19993122598616	4.22350587042198	7.81641548888957	6.73809690971603	0.0177742267699436	5.45214823154995	-7.1044213473386	-2.28935467588158	5.90340882726089	9.83405240661784	1.13125639122801	-3.69622665648093	8.79665181048077	4.55932891170918	1.26601801172647
61	4.50557895916095	3.7624506913305	2.65539064524782	2.31734904983204	4.09187119253548	5.65156263821294	7	6.93936381198842	6.00664826957047	1	1.99886134837129	7	3.77806271354644	3.9284005431644	2.33669713142923	2.9818854749894	1.6257907064946	4.25687961063384	1.43571451495128	2.08104969647739	5.11452530441285	4.25956363265858	1.31731197930373	3.16622169099478	6.94327155935181	0.8474643755638	18.1022883619709	1.08550137998834	-3.62345718150104	-10.578727080182	1.92679384730888	3.98138330595501	-3.95710003310363	-5.00817971810562	1.0332630810416	4.51466820821214	10.9861993160858	-3.92929987731023	8.64205223411871	6.31391219923406	3.60358430450595	5.62230525825331	5.31563013930787	8.50776239102158	2.27888824601928	-0.528589640179597	4.10396379383751	8.24158521490909	4.01618323201592
62	3.40616749913017	1.80201323796619	1.71132493351617	2.0795773460817	1.82418517221764	2.76761236960841	2.37258800208576	3.60260398809293	5.36596740389372	6.53809682211722	4.3984333830577	4.57930957830168	5.70138793204694	6.40976857042374	3.18089570814495	2.69119724139537	1.9212782064652	7	2.86183768325252	6.02447235098426	2.51587903849393	3.65307105074186	6.76630399265824	3.21536560475574	-2.08616125749327	-3.59181039076553	14.0356030010426	4.49285384482209	0.680907709097198	2.69878846100684	-1.99291229369464	2.78867898845161	0.463291078896688	-14.2152063420083	5.5693220261517	6.12743413587407	10.4585924407329	7.10204646781313	-0.162950670328375	1.10454235312089	-1.37462264471748	-2.03729286247419	11.9102592916591	1.6999634052516	-2.08791847577869	-1.07876599617979	9.51434506722366	6.05976213435787	1.38072558301019
63	3.73508593676036	3.88645294088677	1.57751950715377	2.32743385154734	1	4.15014278231922	5.79928155036434	1	3.61033550964827	2.84991293952069	1.02304662586507	5.55571245009995	4.88801025804485	3.58949278571956	1.08289720265467	2.54327263847066	1	5.49032090779836	4.25191205846174	4.26397570277445	1.85756042105411	2.51354168898764	5.15679933230401	1.77385651770522	-3.24894983491722	-0.221503818271241	15.8609015759543	6.6294997147094	3.84655191947737	1.41273282758149	-1.85569433982405	3.69045482598413	-1.35502732025444	-14.2463895462689	5.23641912018794	5.42173648451906	9.56330776028307	6.3300696068864	-0.687631068664645	2.05792779570581	-2.79015804841114	-1.97684049357453	10.7233140131651	6.48383175872049	-0.340371631828386	-6.30572294593244	-1.64443099900415	8.37373347667427	1.0155576728751
64	1.871546823969	3.48144572574712	3.76794987676303	1.77878878533884	3.84878249484432	7	5.08421126898617	5.84299283558903	6.64753136284055	1.07846431725744	6.17982685282144	4.08250139744535	5.25015099321974	4.10983296623673	3.43166928016502	1.36128322832488	1.08342307269766	4.29876021664573	2.25224771065737	1	2.65919683848823	5.21293351865386	2.97030165862683	2.97503020849458	-3.9172080886028	-3.50227023718851	14.4598330542381	0.476905160003796	3.82402432418365	4.14291442771287	0.862617228529268	5.34808062296332	-4.39866974324573	-12.4164037559512	4.55041282544902	3.26130979054539	9.92610241958114	9.29605813937131	-1.3270391435876	1.25932474060564	-6.95182739003731	-0.677440401990198	9.19516258690782	3.75484474341491	-12.1854245550468	1.13217256094046	10.7231477277643	5.03006322371392	8.15088318046712
65	1.29254425464554	3.85122677389975	7	3.84632383308525	6.58238305557348	6.81197808369122	3.38581627898252	4.413543916049	3.13319972066653	1	4.46334737120814	7	7	4.64616086215413	2.46180902410836	2.5179156354822	1.73506404383824	6.38958080912093	6.14183646956513	1	3.48016963887327	3.64177357722271	6.98599361255201	3.66699882755924	2.17019442302584	-0.873030484084998	15.7212921772616	2.0016447704689	0.0534818852964875	0.92777708861199	1.65410544376463	5.9524998197354	4.51399881126169	-7.48168961987752	4.78259551802549	5.53543478686139	7.13936039949623	6.60879045435168	0.154794177806584	6.59070439331467	-6.44566029434426	-3.24570405311212	9.12898820926267	4.56395010243708	1.85670873102996	-0.43532602099465	4.79328777299846	4.40132042726854	6.99999439622963
66	1	1	6.14046227386986	4.51780720805191	7	5.68272160348021	3.55603721641874	5.36264166379054	7	1.42695494577578	3.71683900036936	6.08105597424568	2.53157990139779	1.21753896681767	6.92450202187319	1.59524231614352	1.14969443846995	6.60362550248714	1.00799779201924	1.55675090844843	6.92715062431504	6.20774246130285	5.95004282402989	5.36580554580696	-10.1531062024065	-6.33933478287351	8.17774505359944	1.16468228896105	-2.60037320777722	-2.16388277633112	-4.99094280391439	7.58816181140438	2.47088664053141	-10.1078971796723	5.86963342933881	4.01352747988316	6.73720204650817	3.95003882094625	3.81495130916852	5.11551790431886	-2.56441630806986	-1.98458554822313	4.65291055714323	2.09244226467198	-2.74147891582606	-3.76095841555737	9.06378458052965	8.3520474283268	-0.274930932161852
67	5.18029252760506	2.00283940138031	6.12773016410434	3.03108904364448	2.0534951062081	4.86173084634624	4.32991213763931	2.37128083339211	7	4.84003151105823	3.29029874670898	1.99558007400201	1.26305055181867	5.36244758508439	1.55158363073216	2.94629808202437	1.94415929890071	4.76781821687011	4.56527442313839	3.26090021861275	4.48532355208757	7	5.85796174820781	5.16634841854609	-7.06095040307765	-4.04168078404395	14.3428764000304	3.78627430978886	0.275930229544946	2.52413186860289	-3.38577053074786	5.13218292273944	1.62298374079589	-3.89991973885894	0.786178963124922	8.19428395052238	2.51550776246462	4.95097566312597	4.90954300609141	3.13613469578417	-6.89206751979833	-1.03635942455278	12.4743159853727	8.8055453045613	0.561654090868071	-2.42412969589773	2.84152171838714	7.64536231770379	3.87727362004968
68	4.52171268903588	1.86323216037052	5.50034755197861	1.31560034503864	5.93410705446483	1.67178852288207	2.04687984087246	2.18663068816266	6.26470644546831	7	5.22633403374198	6.20880606489502	1.22755229401186	5.71734323505253	1.75973219994557	4.99386556857553	3.45425482928364	4.30438676562958	6.47488837034888	3.35152507525118	3.35258300136156	2.52107115195123	4.60871993909757	4.24461991584293	-9.46250482402464	-6.22768398216958	15.5097549336477	5.80534015654969	-3.30294041536039	3.2358800612768	-3.89914660160896	1.40574776912572	-0.320519676773584	-11.1352222759279	10.7632789738988	4.75184883599511	2.24038882355597	1.06950319304678	1.80381823481078	5.8001606441308	-8.53334121061821	-5.37174423441632	2.74092986223172	7.67101766565484	0.14848333319481	-1.80648731946575	5.34378446322429	1.45579464626061	0.451142672151565
69	4.52271300110466	1.9327825850119	6.69607227032656	3.08026104908138	2.26146407456091	4.51576335273037	4.61754495158236	5.57826482975833	2.00023686656901	4.73760540524926	3.51426110585098	4.02182461481905	1	2.95184887671376	3.03037497837626	2.50329704042414	2.52799088765036	4.8017128952203	1.93243086689529	1	5.74485980927018	4.13509729277728	3.24999633593673	5.25951007085398	-6.81045852486901	-6.11227096766708	16.6076225647188	1.0829386040049	-1.9831257742517	3.93468150123892	-1.59506567362189	4.11581047102469	2.6536566317577	-3.48751633540076	4.38596612553558	6.4569277969492	8.17216802861858	7.47322641747067	4.83947693812998	5.60597044324357	-6.92180793478006	-2.66556169759571	13.1836543553283	7.08397775922301	0.772190088513951	-2.18958044658554	14.1716001104337	10.9368186355028	-5.49717887663744
70	2.88947964979567	5.138462720814	3.96125372808757	7	2.55268175924783	5.32326011210783	3.37077520355096	1	6.3706469407204	3.52297472471689	2.72874845442885	7	2.42076172789197	4.35465934032663	1	3.00592745356448	2.45528736596284	7	1	1.06258328190944	2.65317096461915	1.85471632852097	7	4.23234011857794	0.0378942647740153	-10.6853988449882	15.0355751435689	3.560618810332	-0.193403859316657	-7.41099607586321	-3.29503461805227	3.44717511437002	-5.35105117730491	-0.524835378825651	-5.51390297489233	3.6189028178148	9.03125447530525	-4.64365166463566	4.39716989036986	3.62733944257489	7.34595817100562	0.239332088930342	5.00257010703932	4.62538172774456	1.58014535987568	-5.28301343166389	6.3464468191811	5.5724578034061	-0.510109295987888
71	4.10442171286626	1	7	3.85901118772052	6.17419997128525	3.26183811284213	1.34144733222929	2.29158189295891	6.70579761975302	5.37535594994277	3.49932312146251	3.52047353856906	2.27520233628675	7	1.82336517402462	2.84491042568729	2.37913270866932	1.42946815203748	6.4855024332237	4.88794410805125	5.22874982563662	6.20808558308494	4.01896482793828	2.05092253531475	-2.63717305313274	-8.90934173978436	14.4534160798781	3.29303552736675	1.52583571631637	3.17100312020085	-3.16527488091912	5.46743830715151	4.37373642698592	-8.94950777777674	4.47365519917128	8.90502614268191	2.65904548764483	5.70912317475659	2.36599635860901	2.68474487925628	-4.36441199400622	0.712670485306783	14.6127390592846	0.360204249842095	0.487990205771671	1.25149781686897	3.83538172904215	4.71774775033192	3.87272198901513
72	6.6698855379455	1	3.78004075603353	2.04600160297126	7	4.18901304867941	2.99989333261591	2.45933182058068	5.81306753235262	6.82598068279511	6.06257069804564	4.08701837549337	2.03432765279683	3.77356824115709	6.77418812304013	6.20816826883771	4.56188349520958	3.80428702505292	2.16517356254524	7	4.46318469127331	5.8070664272997	4.02814054168134	6.49584009210703	-5.30239993808602	-5.54278023867321	15.9548073417577	0.975833607175084	-1.35833040335241	1.2338970366335	-0.923011778812772	6.67753848561118	2.07375647799155	-7.85298741671397	3.38104807224167	4.62852130198283	9.53104880120456	9.99884951598864	0.478691938168017	1.07785627138901	-0.0457023104408261	0.673373328548766	12.8258011483912	2.05449603831414	4.40058844407107	-4.50947365830286	4.14463806142793	8.52215552784872	6.15371060240917
73	1	3.57816466677799	7	2.70436630092242	5.5535616849439	6.40008095431799	6.15404052243695	4.76920596105276	2.46774430642684	1.35943214267598	4.56090508284968	7	6.75052149429504	4.20616092708435	1	2.51225258539213	5.05354903543235	5.9148142233262	1	1.42703925341446	2.54028944511817	3.79693957794683	7	4.92731812500148	2.05727612633754	-1.2066704018612	15.4070116391277	1.86957528745135	1.14865303217558	1.36925766962079	1.66119901345531	6.8076369758435	4.83755034396912	-7.79335783728782	3.98683054861548	6.2760122808844	7.48269379792782	6.96558569543304	0.0114299541418219	6.31702637655251	-6.01685872616849	-4.44482413463433	9.56617938464777	7.26955396294764	1.2729932058701	1.37375418465572	4.42773368300661	6.87504094464358	7.2783599800755
74	1.30826902973829	2.30150468354069	4.0515307649592	3.86748952721638	1.59248773791909	6.4820659769924	2.95758122063685	4.56582015656289	5.81442719454804	2.49363884754358	1.64836957684055	3.87161357845489	1.20910967221124	1.62966985713384	5.65040285934646	2.37899926598172	1.71959224179987	6.19642427275411	1.70041350847504	2.80343178123281	1.66934201240208	1.96331551790814	1.42182989344276	5.22079768945259	-2.33283931384429	-3.84419620672347	13.9720563613879	4.56582698352458	1.4246760182406	5.98989109435931	-6.21277790161592	5.56716030774555	0.616492011259331	-10.1664774547994	3.66994039143663	7.83999043595166	11.5591757634394	5.31065799238072	0.431961806947683	0.542009140238252	-3.15968556494943	1.98232830647584	12.5616842639865	7.11251595107173	-5.7269529195473	0.989365558508929	1.19322181949158	6.59099371235052	-0.1993721985267
75	3.91194053772215	7	2.28741136871412	1	5.51283012621162	2.67596677227738	6.14704193539428	5.76725220937079	5.68217937328959	5.65984186174648	1.51123913026814	4.95897215612047	1	1.05686502069183	1.99243341615079	1	2.17035376914467	4.2129273870775	1.79373589974869	5.0403754331585	1.32583825355402	6.27272629291519	7	1.61272664481318	9.59628659242184	1.20209935866705	16.2867680360566	6.30530714792265	-4.02951656164845	-7.88510401390409	5.75896370403086	3.88219983421882	-2.50702606279791	0.614281234036364	-0.531695238024951	5.36471634060486	7.43585279192975	-3.05901263461963	10.3438977992659	6.17905365732439	-1.30955463124696	4.31930959932227	7.96709216792464	8.24716194695067	1.65606747035603	-5.16373685841365	9.29772668546165	9.35113065149006	-0.285985118407543
76	1.84510719103458	3.02954557114486	3.61526668788922	2.975871515633	1	4.96533892910253	3.75698999231175	3.1927078965411	6.18445982284036	7	2.57239512746923	3.48718067771571	1.51746060225921	2.70473039023293	5.2035050638333	2.47355109906078	3.32627789173425	5.55086559784927	2.27498428792653	3.78272551307184	3.17580395876094	1	5.03609714239592	5.49001940048489	-2.12350214960373	-4.01283418360076	14.951396711981	3.79975172524954	1.31509864147001	4.8774477792232	-6.61712749373272	7.12420496746936	1.57582759156059	-9.80376715206121	4.16848462748765	6.51867033787651	10.9430852485437	4.93045372663296	0.0617842393694337	0.305955309332796	-4.12925031933869	1.1821491856688	11.6154556960196	4.87866529182375	-6.12648482243425	-0.52358352178039	0.818951796603586	7.12971683034848	-3.12848657261039
77	1.38857466154107	1.79935188288178	6.40458090106765	1	6.4216992261163	2.86112031416087	7	4.24431086723162	6.09430793275352	6.24957513536487	1.14314023996186	2.13309706743461	2.28398419091526	6.79520413962417	3.84167031526594	1.73719982515601	3.69055465712464	5.03501611443575	2.32143211153093	6.81841296340547	1.81758525758849	1.96123368138533	4.12251802292309	4.08857671519345	1.74192196589025	-0.902658095748911	16.4830099939594	1.63492883637585	-0.754076308513771	-0.0542607931502576	0.229975386575748	5.87798333706193	4.0713603027049	-8.94129187134905	4.22705245013415	4.65364966382624	8.61781446233332	7.57136462020113	2.56309138009775	6.97723275538462	-6.29399321708988	-3.83763799863235	7.27549180112667	0.693711335996086	4.06571860802404	3.03278823021542	6.13862149961985	6.98022779238534	-3.21827781984736
78	4.84597637949949	1.25934882166203	6.59315459394513	2.99232143847518	1.85902415088042	4.35568019352711	5.57712438949613	2.97119666809339	7	3.46960824155656	6.3858207591657	6.03977562879241	1.71137064394616	3.15486135955665	1	3.21268286850174	2.74210871149674	4.61747366658498	3.67895268824009	3.16941808612066	4.15544121516591	4.12345848330952	5.01889248025614	4.8929579804683	-6.01537089912404	-3.04496821858229	16.1535931238164	2.37509014294437	-0.137084038535233	2.72266732898762	-2.54022443015309	6.11501715045235	2.4935440960917	-4.02947792098869	0.581136091743191	7.64326629754275	2.92026663999757	7.51004517729395	3.9992411494079	2.46097596755508	-6.64196533592348	-0.507127069377713	13.1445921550663	4.13194582650235	-1.73968128607704	-3.3986478516138	10.1629789033911	3.15214589443357	-0.614580786997466
79	3.53765656961537	1.47602644502755	6.85825067119913	4.64620127317653	5.20912701197474	7	2.25694272107471	2.44000321818176	4.54685655390045	5.91326201033631	3.17531398050711	4.8420615366195	3.13954400885858	4.9863350691892	5.07813743021748	1.19960573546182	2.50546268862084	4.93428949929491	2.00811451855498	2.41413222548012	5.52669641622489	1.27477945764689	6.10464014804418	-0.69926560033841	-4.58229344528847	-7.00799551697677	14.7275715650059	3.38156275346522	2.34150104311581	5.0186952699467	-2.84400041116495	6.05958651004262	3.2420845279698	-8.44883870761354	4.10687913457365	9.05803650257192	3.98223652045253	6.72171781363968	0.541382715217991	1.84238847406428	-4.50378723674628	0.285858975683522	12.9279362631559	7.63404460258198	-2.75880115736112	0.540488591758734	4.91328719297063	2.65614827357063	4.96508782970819
80	2.07675593924925	1.30153976940748	5.18320809702511	3.99002051087108	6.06140766756774	5.65789780102659	4.55175508212157	3.13252398430693	6.83792569962748	2.20460708693161	1	6.57052665641778	1	5.27254851994694	3.66072413538265	4.44291770344496	1.21123366521383	4.72196325733997	2.96732810389944	2.50847731257236	6.95970191332661	4.69798869912504	6.19626360825354	6.07320793083763	-7.88343370948011	-7.06885130003776	9.09561492885068	3.2107431989084	-0.738084385028248	-3.40178674292611	-2.73826300699681	8.98104903175978	0.306455814748579	-9.41350973206476	6.14298072777416	3.02344970217544	8.61990157072845	4.23646437788695	2.65651310429556	2.70180561834841	-3.15617357982244	-1.85823218029233	5.54147637320482	1.69151045500548	1.09773619076014	-7.10659945851548	2.83117684551914	6.5186671838529	-2.26730304739971
81	4.12168924990973	1.15536336652046	7	3.89532417619965	5.66968991957975	4.33039974168203	1.28642350463115	2.5329517683607	3.75506584804743	2.11505939605238	3.42303035019228	3.76451177684247	2.00954074606807	7	1.92206110143309	5.04235415347598	2.62062200734046	5.45187775036047	5.91071279540765	5.17136977289971	4.30690562552986	4.93257316610445	4.38169496776409	1.41229084273219	-1.87134638434823	-8.83563578920358	14.896927142663	3.61906355546463	1.21203630561552	3.13126371567907	-2.58020334930493	5.24969873328088	4.94348182838755	-8.58913418635796	4.55349746532049	9.64360588410183	2.47255199952071	6.33857581066961	2.71834342957549	2.71082903274277	-4.54832272127307	1.39823917097513	14.4812876908244	1.46494502087612	0.488641337217387	1.3394177345407	3.54220856500011	4.57758659468964	3.29707283813053
82	2.21203888117302	3.53622878160275	3.13599829390336	1.59190148411494	1	3.06140640619101	1.60948436287035	2.40983341387738	5.42873127004534	5.97286258347748	2.76637168471763	7	2.97005124929496	4.99167982227876	1	4.51115963061433	1.02774038516876	4.06383993796962	2.91932872158151	4.42110998732404	2.62823119075693	1.59958050309179	4.76851459290625	1.92251558503774	-2.73863287476602	-2.83846198070931	12.8399064464486	3.95381964962769	0.297758319206966	2.80478855262166	-2.41183397797262	3.13742485639385	2.03574369746507	-14.9690954846288	4.16871290360464	5.95600079359717	9.44626639814586	8.05664292267311	-0.610195632093026	-0.125098399788551	-2.09307524275399	-1.29948410623537	11.6813717567463	1.73364332707467	5.3894475481901	1.25713487031093	8.16514845196446	6.47071130918033	-4.16371199440309
83	6.00484785556345	3.0783198200018	3.17710147089754	1.6038201842521	7	6.09010363813442	7	1	4.29820257224728	6.03977733885225	1.65363151079132	4.5389624188834	1.34832270337963	6.02180766757422	3.32536726588646	5.56694931376747	1.78406271309686	3.82286450999993	1.480255654942	5.50117390064859	4.80902259571471	6.56750100901715	3.65740849608379	5.123153629671	-6.75857202233453	-6.43828893866421	15.5943278478514	0.160766265907487	-1.37184027457432	0.0999756148773093	-0.232735522464631	5.59115376506639	1.46141540914574	-6.83830816048093	4.19777640601884	6.25379284324905	9.49140904557943	8.88891866092322	1.2830380224012	1.50367133046625	1.07308883162483	0.969289836676711	11.7653924044866	4.4888738093486	7.35037019664062	-6.14658009593018	4.48545302538615	7.73233410760396	0.283992427467925
84	2.70400317835404	3.18531409255835	1.48262568938976	1	2.55717714389612	1.93225969902869	2.76426111390862	2.76917859123482	5.60992790397474	6.88670302711039	3.83633445378558	4.91676959733556	5.73931070986405	4.69795692088367	2.53391427578061	1.33999565478641	1.68996500828183	6.66053805809329	1.6954184762922	5.83199563738096	2.64839667170032	3.44212633476004	6.97692207082354	2.62722023131406	-2.51959822270092	-2.4754595716258	13.2706954101862	5.53542070350274	1.08907800831013	1.97556157486968	-1.60164051895873	3.04166326401757	1.17127243953827	-14.859160456046	4.06269011446424	5.5054269166059	10.6185761993949	7.25592482294203	-0.276775130352932	0.385359206470941	-0.996549266323625	-0.984251635486112	11.6356030976529	1.03211990624574	4.41379456975084	-0.045701807677213	9.08803945042124	6.94093432707234	6.38797223625924
85	4.62138323736882	1.04606780844263	1	2.06636981837127	1	4.12361717975594	2.08293367893548	1.14259604099503	6.94042615336029	6.65256187855165	2.38673400377537	5.23540658842818	3.59700493815395	4.13767587258967	2.09300244689657	2.71694826873878	1.74736921585191	4.85219397016142	2.12757988799586	6.19240020106951	2.5828518564393	2.63459112880873	2.40490626764968	1.16002643376002	-3.73258878253015	1.49009329775752	17.6697114810045	2.13190404287365	0.739228634767451	1.07415778987386	-0.624119192964592	2.06548112915656	0.882792433672524	-14.4794202667934	6.00039105985836	6.61137705793904	9.81127209605783	8.82750785984543	-2.85535687726964	3.59822202737989	-0.432228472587832	-2.34708452487089	11.6564376888694	0.21874247958559	-7.10708546317256	-6.69094187591363	7.42807811543098	6.35664429922524	3.46631018776989
86	3.72495315951407	1.05964062597054	5.84104697441254	1.41732943798429	1.28453346849961	5.2931991633946	6.36429018606598	6.11747494860391	3.76179982490893	5.15097029294739	4.60935334541798	4.28701194215051	2.39238983122214	3.7324437034636	1.64797861638603	3.84031343367509	1.0363162442107	6.01173252915827	4.48515794507496	1	6.87611036219845	4.42881362725295	4.00816184003197	4.54249080186795	-5.46948486642716	-6.8741580833135	15.9180002844007	2.84412839042814	-0.476918904890507	3.18058470078518	-1.19480290007581	3.70373511949166	2.04102036357755	-3.11253997819342	4.20051546133582	8.84010710955825	6.80202568189666	7.0012881418821	5.6428353052561	5.98623798798092	-7.90863237243728	-0.602454913722804	12.9939149067434	6.87990914204925	1.51185066843091	-2.77857145778427	12.7158013564156	11.3764513302619	5.6959105639113
87	1.18657818517855	1	6.92969834345558	1.2626849358526	7	3.69622101672753	6.53352665180644	4.53449562292476	7	6.4759309337702	1.88745840171526	6.52541720141075	1.90337543561697	4.76526774928498	3.94464362476748	1.6827241675436	4.07374634428909	5.20996564551289	2.8570475226403	7	2.93041565088652	1.35210209502741	3.70477932657903	4.1108335564819	1.72190885792413	-0.311011429259373	15.8658006702634	0.868135872779564	-0.596832315557352	0.636772398453022	-0.0807659337577079	6.9653936464273	3.78808073115473	-8.95076640960241	5.12371259081498	5.42134321731407	8.71626669719086	6.94237115516046	1.87970289779531	6.44525967458423	-6.41158463143089	-4.55355623804585	8.29264053420316	0.790993669295994	2.03272507281247	2.6556797078256	4.39381742498064	6.38844648066481	0.331859974184951
88	2.87480946825778	1	5.76083752031841	1.84786516575276	3.8733143482234	4.91175490247714	2.92895098362002	5.25571500768591	6.86327870708128	4.50564170900633	5.87639680218235	7	2.13614586358465	7	4.32037170679577	2.95040140822304	1.25267215653823	3.46279888066593	3.93533872376407	1.60198125283093	2.05732138683551	2.09619129818097	4.19417354923269	3.35026472317863	-2.51750197230757	-3.11847583669277	11.6070559779951	-0.224257089694769	0.750187402505754	-0.353954272058708	-3.46920550789064	4.66855820548408	0.0846950719775634	-5.88750100465634	6.6602214791209	3.4914772796996	11.7791702955534	11.0207278965076	-6.33809374661031	1.24386347311865	1.12819006076213	0.63187785991053	7.36247378965485	8.04019803478017	-4.61113780429738	4.95749652200911	11.638036937786	9.54532695586885	7.65312979358237
89	6.18366429958525	6.68361559054592	1	4.88852476794463	3.04204529917474	6.69208501858758	6.40227130604116	1.15796107771514	7	6.46389088361255	1	6.73080653346726	2.35454414432991	3.85972184279002	5.12018872588377	5.74171688908523	1	7	1	5.82008508337185	1.87921400492683	1	7	2.72247049986918	8.60254758564053	-4.31234174030241	10.6587701296474	4.13556057933263	-6.58234477316849	-10.8088031738219	0.212579491656643	4.05920548958609	-5.06954773572769	-2.59055190700771	0.916300152616086	5.66477345596235	11.2976988421457	-3.93905723833257	4.81303906755571	3.20860077165999	2.30833753257083	4.62176403207308	6.55767815367652	4.89636081470531	0.0453722881020294	-2.0133496037611	7.72009656063436	6.48719566176303	5.36060280801942
90	1	1.95161878753129	4.62953937355204	4.51769272505514	5.98932630780129	4.43703521694498	5.83070813399858	1.46392747822115	2.88919419925789	1	4.62854948279582	6.83097991884599	1	4.94855143143457	1.44712161664966	6.18913219630346	1.07626617863984	6.02719016974908	1.62639932561836	1.33102602783195	1.65838096731354	3.28536382140832	5.3361879546948	6.33870543965301	-7.78815407552609	-7.2942070949377	8.80205846150558	1.09384916511277	-2.28875258482817	-4.83099236516585	-4.36382126281128	7.99001349865278	0.558352825843219	-10.1643914759377	5.87629640524176	3.99901672633365	6.06063512410113	4.12142557179945	2.3235682796798	3.35258857471832	-3.24659053630148	-3.43877043847829	6.5300768259804	3.13243406536621	2.58870757128573	1.53504567689794	6.24695675215501	6.73365718313721	2.83974407203964
91	5.70981563557344	2.29326704274114	4.22080060617687	1.09696209259556	7	3.66733193117144	2.85495139492207	1	2.43179485171502	6.74759968560968	5.00667018151007	1.32882766963668	2.22260476603101	3.7526929881001	6.87787711953889	1.51185778830938	1	2.99688395631788	2.03969898763304	4.6684432549661	5.59836986538185	4.08982344470624	3.39081558672524	5.7018052019065	-6.25751783528794	-5.27757926074436	15.4804066048484	0.424230441872147	-2.01116376600061	-0.211036621396747	-0.344160440541755	5.76221981707833	1.91453773832469	-7.24809098081223	5.25018107182144	5.43053486881853	9.45857265275409	10.3716382977871	1.84752820735074	2.74040268262879	1.14182429178488	-0.00723582709423487	12.1358413192184	5.61781507814619	-2.24856661495857	-5.1934464403231	4.59274328212101	7.46855372454816	2.68857494284162
92	5.29182704847275	1.81041004164087	1.4112917769786	1.34135628942865	1	3.40606668727636	7	1.21101147885527	2.1469146846877	5.53445289858763	2.61470198713865	7	1.52846737148861	5.3834245866084	2.31647750242011	2.47051581361409	1.45664465058336	2.03541454555532	1.81285269648303	4.15628259736438	6.99260193215569	2.62072655935918	4.45340756031166	3.08195248182583	-4.46520483762968	-0.10489467932086	16.7476527226778	3.6911123999058	2.47931333701052	1.47831499499985	-1.30708272168375	2.91997276943102	-1.30066634422417	-15.0736631489395	4.93503114105851	8.57566801040436	9.3568703219496	9.18917906622522	-1.29122010297864	3.50603897957261	-0.869952188235359	-1.52715452916114	12.0338894838874	0.40147419216518	1.15625322753886	-5.75734743328707	4.98166771719787	5.0709531291839	5.12162552640692
93	1	1.95057641620316	5.65831352262934	3.35436912992365	5.72428151831846	4.10959445789465	5.79414211737221	5.97731208960285	3.53865351971932	1	4.40593241956813	5.86975400537355	1.14271132883446	3.07735168538134	1	5.91579461273448	1	5.85399885552417	7	3.14196105792098	1.62162878220611	3.48284088723922	6.06356839563605	6.20017239943894	-7.78247103894936	-7.77424151020629	9.72694185644232	1.33340027926998	-1.28463267417576	-4.84728544938537	-5.52849435718235	8.66731434769256	-0.190528628526893	-10.0289861244292	6.80405737907271	4.21023777923495	6.91508477248508	5.11793368515377	2.29447948683064	2.5406486126527	-3.18768459451907	-2.6056696666629	5.58395383665757	1.3921378094716	2.36561550941497	1.46723621056956	5.66098929973718	10.3254922742235	2.43607687293187
94	6.5370059025865	5.66033711912962	1	4.26421446029684	4.76311139819247	3.11864524170357	7	3.54889614402875	4.90369244584355	6.65454230214362	1.5200149362605	4.35005298950797	1	7	3.17735480149691	1.801964071211	3.29742628789316	7	1.73788194320455	5.15446113245014	3.62983256889645	4.64572859378904	4.43683862880264	5.12417389480281	6.47068784284124	-3.49987875539467	11.2435357654049	3.50578292063995	-5.54121232854184	-10.6244019139394	1.37720240431503	3.38996612699383	-5.33629594818734	-2.33864949954506	1.31165918443976	3.28558619299244	10.2957807526694	-2.29376987803769	6.13092568696909	1.25092484353841	2.09383863485173	4.00940437963533	8.46135723598583	1.17083830655318	-3.61081317624458	1.00720061737063	6.91652863370322	7.77293243435669	7.00357846253502
95	7	1.97163421277474	2.46254691882141	1.27793759156063	5.33310655405663	4.72495918413534	5.11276774060267	2.44809080874925	4.51112804439041	7	1.44848170999831	5.33946422858802	1.45133367132339	3.11622664633963	4.76160669475175	1	3.77278263420178	6.51891201523096	1	5.59608398747341	3.41235983364793	3.15726290850543	5.6289833117872	4.12871319803348	-6.4781117288383	-7.30012215042485	14.302468136676	1.29277945098267	-1.77279756841913	-0.273784702958371	-1.09829161029142	4.76818970717398	2.62737868680745	-4.89761945298867	5.64162936895338	7.57004361891278	9.494068062855	5.59528143730923	4.87405870645056	1.32149138206515	0.459904031652723	0.393016262625432	12.5157061491088	0.940819529292918	-0.591608644002805	-0.984838655873221	3.65444462125156	4.14691818205728	-4.50908332342475
96	4.03132392773577	1	1.92406471908693	6.27976591037432	4.56180980225583	6.36140377306632	5.3107953325035	3.77916237857308	7	4.57264300477175	1	4.53751347240175	4.52451376632523	7	3.25866243373122	1.49007277463175	2.89637936290498	5.20308609131602	1	4.84489326795678	3.66477966446646	5.16942023759384	6.36290331692449	4.68101960522005	3.73318933678236	15.5588436734734	-2.70661473048028	0.256807980371292	-3.41733611715455	1.92375328265416	0.40182275000507	5.60599453345092	-2.70838157425035	7.60897445832394	-5.55257649083832	-0.550685956365992	-9.95937710923393	5.62492082402447	8.65980581589883	3.46235315390323	9.74097401070305	-2.6062945999088	-6.46113554119336	8.66588889741698	-1.03149340952234	-4.73339545263429	7.4457160681177	5.99387832204472	-4.95172218845694
97	1.95030225210002	1.38307644711645	1.48850043295912	5.80076966143676	4.62995936939939	2.79670465886824	3.68187475410906	1	7	3.84516241459764	1.79249103995989	5.21598402496156	1.28794129691695	4.76794643561961	2.81038682961122	1	1.87476885808027	4.94427119808816	1.06537350119562	2.71826935184739	4.68507707788717	3.18401837902464	6.53690325220507	5.53722017424997	3.32921008594187	15.1919872206461	-2.45086036912739	1.92741560366389	-2.36919324742002	0.612067012528585	0.261678766798629	5.20410426949434	-1.14399540966008	7.04975004981724	-5.75570014988946	0.428304270525756	-9.14444666127234	5.85547169038401	10.0472332054462	4.93122378193288	10.2644761660691	-1.78578225375857	-7.50056245496304	9.24003715013727	0.910863422712191	0.203435681428114	5.03360689052311	3.80936264102744	-6.17135284127845
98	5.04146331069784	4.60959955915444	3.07711240146487	5.57231969476535	4.63524266611056	6.21928710599694	6.9676127328131	4.34707958807479	5.83825428447649	2.10397944894003	1	2.29366503050018	6.00065326269943	1.1720301703043	1	3.30429544448042	3.32308504541752	7	3.49787728208587	1	1	3.42864046585497	3.58157835140007	5.10790636268672	1.90907604706722	11.4381115631398	0.933015711579408	-0.502342445944098	-5.57952294608106	-3.6211964989798	-10.9395664343466	5.15723816011534	-4.22454323239909	8.18246569184558	-1.43411762655156	-0.510941726823474	-8.75211820862569	11.3102328698481	9.20565071647909	2.72772252850878	12.0959904995121	-0.202053620212876	-7.24390775910743	7.05444358287758	-5.34114250776728	-1.74096387275879	12.3521880614087	8.95876563297256	2.9500309512628
99	3.45566933344382	1.75717862456043	4.4113962280384	6.67348610224848	2.41717543471237	6.89785237823187	3.72387888752927	1	5.77912457221401	2.64844266440694	2.15453947438151	2.12330228752421	2.86867454805182	2.18828440597494	4.80008946653293	1.90316101178056	1.53533184717587	3.40214413033366	2.13800764797489	1.60178997776635	5.27190385187874	5.04571078614552	4.20723624168491	4.90755854459752	4.557921802395	9.12437615634058	-0.632133779959483	3.18496283700805	-5.99903679934338	-2.72130039753535	-10.4127740290926	4.55473595568542	-11.3582963192686	6.95009616217828	-3.79222680312505	-0.861018524356202	-4.4699792949087	7.29441002904026	13.9952887800825	5.53222301818865	9.62641708341653	1.2703226319459	-11.0215357992862	7.7423321522782	9.31659101721434	5.05658562418253	-10.4811346898294	7.91176237157818	-2.03138020639483
100	4.53734815905062	3.68737346418106	3.80489159630281	5.79998159109076	1.158538943527	5.01093476462201	4.08268311772156	3.09787305380868	5.04222463181254	6.80861476900382	4.25468137612651	4.55437932421188	5.34613718793167	7	3.65166535689897	4.01144001180442	1.80589986641974	6.62329940479783	2.32468430071966	5.89989029901008	1.68997806479895	3.77119956732055	4.17399164550163	9.29703894977573	3.38331719373091	19.4902921140341	-0.505836579759038	2.6811586673261	-4.72048115818894	-3.464886533204	-2.97567129969928	1.23857941255788	-2.7479370418137	10.6658124053263	-8.72581648614238	-1.43963384531444	-8.51458107384919	5.88714068030387	11.0910928584327	3.44480338354006	8.21685816410877	-1.88186017116214	-5.64046580549212	-1.23849337290847	-2.15699953614857	-1.02143932634085	5.78926297347353	5.23622564771706	0.906663388206383
101	4.24125883395514	1.05510383590913	4.86728714732847	6.64388143592995	1.78967049547042	4.96950872599066	1.58661529562175	5.7685066354288	5.42068783260935	6.11290754089628	3.54987017556306	3.57149560323249	2.57403794920097	3.94373402058834	3.03410644686365	4.2687730735417	1	3.79299985018744	6.80787031440623	2.84601203699677	2.68294280055484	3.93116115708329	1.78620657563891	4.17504367466681	5.28204144853496	15.5821792401734	-3.01727175342832	1.18439868784187	-5.55940771060911	-0.586402415675379	-1.70112054215223	6.02655133442034	-5.63001818413264	7.74116598891219	-5.99420736749916	2.16785698410149	-8.91860000174339	6.58211836218652	7.0774147109288	5.03894495576853	7.86180717994707	-3.10035618915122	-7.6965080908557	8.50569596509012	14.8992134412593	-3.554999643781	5.5658553023853	1.68526150690267	3.46522317640163
102	3.50273102392269	3.55423575933286	4.67661170740186	1.59384242023155	6.19385577186482	5.07957513897371	5.20429470210274	2.85042249015261	2.85232435401077	5.14940525144001	1.74866632726254	2.16921203089306	3.71018091428538	4.1935756463605	6.98856564453054	3.07185628867123	1.5829664052261	5.27505175028855	3.45433095412738	2.1837147177163	2.90424208990607	5.08957453689718	7	6.22412582364834	18.0980139563578	1.05390040238233	-5.46926924076789	1.44813098483893	1.57309940364303	-0.416208704561889	-4.44936522221668	8.2005790215137	-4.12644468916682	2.73695303300111	-4.99185757234086	7.05936560015121	-11.3308447865238	9.42635166556265	1.14722552429561	3.93062443381073	13.5337121627381	-6.9700072796308	-9.79218962497309	4.57583188582592	-3.20816029912319	-5.09125944667733	6.07002917971004	5.0964446618951	6.02258435494732
103	4.95910922117354	3.92403709528295	4.04288910714841	6.91281420054188	1.1316738649383	2.47917424536102	2.35833704791429	3.02151206453134	5.34870819066443	7	4.2957481672899	4.8342570440689	6.11767472257256	4.39546018839009	1.84155796937696	2.35671679782328	1.84970816349816	5.44561040056862	2.65034091518522	6.10436670270403	2.94682153270777	3.29712056826196	5.39799911035634	8.35599483762046	3.74449736660786	19.7366101903366	-1.05683019102508	1.57684833284574	-3.44224932792086	-4.25933836125698	-2.08902252851866	1.60432109308924	-3.12963890721963	10.1701866004871	-8.93120879398486	-1.47848923406352	-9.10694423780021	5.85178412050753	10.4121189242711	4.33806794381543	8.37201937525438	-3.22828668006326	-5.10118623795311	1.6178983604518	-2.21388064688234	2.72785822902832	5.05583160612412	5.19081730482761	1.1219830298483
104	3.28364962162517	5.40497872276356	5.05404980705571	3.97505754005519	1.591367785387	4.05991772580314	7	1	5.49865325225897	2.07097636977775	3.13054403863727	5.25256902011413	3.14062552038529	6.44055705922208	3.26365131645265	4.83575217132992	1	6.59659434361358	2.17141939130784	5.2645529212484	4.80955642405792	5.25894066114007	5.40956855005031	7.44195464849952	1.97342748753236	12.7950121804561	2.31373450586519	0.254970156191543	-4.62875757462527	-1.6595145500353	-9.73825795470756	5.14479316545778	-7.3743685922415	8.43082396664168	-2.63623507039306	-0.197967202965677	-6.68989504702233	9.13139526012607	7.26944956991729	5.53290649308868	12.2527179307179	-0.356974718628331	-9.37277091572694	6.5452223432813	-2.60168461459446	-3.73638631879349	4.52846338713817	8.38220120579051	1.81499769401049
105	4.70753365197735	1.09216199641838	4.92267051081921	6.11286038858894	2.51704743106612	6.2462856915503	4.03105602334363	4.84615067617734	4.01583248226081	3.08125164735194	3.66422733050802	4.18923100750687	1.92590743631857	4.35337080937504	3.20621559991024	4.33488051129182	3.1167834254592	4.62610619209473	4.96104169568952	2.37272307430949	5.66117467792272	4.33974996399333	1.45548483517189	4.93728853277985	4.65728089417214	16.3701532055024	-3.15126721625712	0.751593612825645	-6.53898633685754	-1.3509191453746	-0.0879346226680285	6.37923937938766	-5.05730737603073	7.98108539435829	-5.64940898489019	2.11279959125885	-8.87261028300086	7.63809740725533	7.67786411765213	4.12036742850323	7.9447988520768	-4.2907519077185	-7.36956570071115	7.73304828759683	15.2436322989372	-0.718240479492641	4.96295662017303	3.77083296928982	3.98781646158395
106	1.86167575686993	3.61818398482869	4.42235929685654	4.67688515032963	1.98732491648126	7	6.30446917949939	1.62612026156181	5.08549817882338	3.55429322630708	1.93648470494434	7	1.96345983692557	5.72124669336489	4.78739104145235	3.32797126645144	2.48483721849361	7	1.54902478604238	6.31573275455263	3.83832005064306	2.7068747341165	3.90805953050425	1.59376676508047	7.49232682374556	13.5044259860876	-2.73143282926825	0.00308170332057761	-9.67798894010866	0.841777787223124	-8.66980511671506	9.45020314112476	-4.36960297148681	9.32588629649092	-10.5920451200005	0.187470799184166	-8.8348241425864	8.60756322381049	9.12431265379164	3.33121929257643	5.68580921053981	-3.0185485591192	-4.3291565595012	5.96939151423326	0.833143754731731	1.48715907368462	7.2933345665115	5.09754422068729	-1.95951207388864
107	3.60071005885572	1.58171449682195	4.98730812467836	3.41910575017163	6.23726763820953	6.70630549297293	4.54464165070866	4.35782746271868	6.48050986643713	1.38238917939965	5.43519618978888	1.66161286206871	3.71797446647038	2.93270513698883	3.11372345494767	4.47675118049937	2.19374369291731	5.32695102577637	1.78337357905147	1	1.85454600657163	3.10332324085412	6.48565917372798	4.36262140315479	20.5902928887764	-0.562929765683758	-3.24958502726009	-0.0189756895636695	3.55978666019171	0.398721252423741	-7.4766284842457	8.85572396514797	-6.92127516982397	2.31201758084138	-5.20226260963595	4.48911745777908	-7.7249679726721	7.86951196383247	5.46739020636744	1.08617360641863	12.4568700111617	-9.15687648234572	-9.55898357799298	3.7229196766861	6.77631150366842	6.0314162084987	6.99642128889177	7.76212197145327	6.77432824317994
108	5.14862347147919	3.56855007361742	7	3.80150411897459	5.75251327571326	4.15568975065495	2.48229494692883	6.86348989827949	6.95554519470426	4.35206390173472	5.88567928041078	7	1.70377435909534	5.30104010567964	4.49190395883265	2.19629436237228	1.88471568086344	3.16265901082701	2.96859188978608	1	2.41491895061774	4.89991112008424	5.77275541301186	0.993176718981175	7.26205738679374	10.6245471008723	-6.24334243640319	-2.0114610965492	-4.57130956130965	-6.34959730049089	-3.90969050552263	5.86002910609056	-6.67557611049227	5.99565690956306	-5.20896528271044	-2.00782033680688	-6.95247224463473	4.32908170955945	11.5816157787279	5.32653452782491	3.18597099284994	-6.10261991490417	-5.44198104960088	6.66896399163742	-1.22914831307994	-7.51495250836679	14.062951199276	2.3498144295413	6.95068928248136
109	3.36420975051301	5.10203735040077	5.67344397241056	3.77996267151143	2.00564849501556	2.91906685629739	7	7	7	1.12304185726564	2.40348558963277	4.83433056170814	4.60999806665704	5.15030083954062	4.21646545395663	3.77036961901791	1	7	1.98911073174828	1.38927812701078	1.77057232886653	4.71204081105716	2.68774152677744	7.14873963383083	4.12779291217259	12.4145973341049	1.72919432001361	0.104699684098566	-4.36746939872513	-0.277618972762643	-8.8830142051132	4.18457928923883	-8.45486905170182	8.55613583689471	-1.50827000923312	-0.30487370326717	-6.74748699362101	9.30452399426199	8.70638311562972	4.87426163862761	12.0607507091604	0.809830168047148	-9.7725282628802	6.06009612076541	-2.52066831863624	-4.72371042751829	5.05338151586553	8.64508965151398	2.58436065046042
110	5.56894327870507	3.06291621181323	4.05459158280538	7	1.47776183669318	1.75052313802449	5.83890278490133	4.7081739533656	4.12946174432317	5.93821513407895	1.64253360512418	6.22853976411033	7	5.75381168541558	2.37222361177406	1.73933121186801	2.92972673272266	4.07939419168591	2.18830884938327	3.68890117011967	2.365551368573	4.61077679450935	7	7.53942087994551	4.83599838810089	18.4187515379634	0.426918944731235	3.09966491868428	-3.75499734978108	-4.08679888534245	-3.38766677367674	2.70880123215514	-3.79810677515042	11.4376494096025	-8.68052920991372	-2.31528908045081	-9.08738593822417	6.90341484897282	10.7598264923958	5.14875081133565	7.65425918939369	-2.78883341064107	-6.89989467838573	1.98639889707636	-3.55454391219274	0.474396139626941	5.4476355323833	7.18841110796805	6.45419409841173
111	3.44705920812666	2.09597718552296	4.61589069120355	3.31748533976196	5.71073898394466	6.94494686064942	4.29708762088	6.72729978207166	6.14796344799189	1.18910441996761	6.22231331488584	4.19262005297773	6.19078883344098	1.59504300559445	2.93215205759381	3.99005589977831	1	6.39786785435157	1	2.76464367924806	3.13190249700991	2.65334321890796	7	4.6212978977491	19.0183141003771	-0.822424018878004	-2.76838473920856	2.36649285210749	1.91904482744708	0.242655506439477	-8.51513626804074	8.4618627214266	-6.25297960978767	1.03239637054004	-4.12289436887642	4.78456024357621	-6.30604578166605	7.77081238662234	3.06253814415668	1.49835161123708	13.0196496904699	-8.41247953217303	-7.86378212177083	4.1541491362039	3.71871190600358	6.07316779129973	5.79342798887665	5.44933428336556	-2.00252218650764
112	5.30308836252075	4.64998332311763	3.90630406600362	5.13804361372703	4.17206727247659	7	7	4.88815023478724	5.939350932261	1	2.19209852894072	2.65012083316935	6.63399215067161	1.71995906425961	1	3.29039293011578	1.67965511862667	6.84731723452053	2.21515998695355	1	1.13816540278551	4.22304408856869	4.50485022322613	5.51845316228323	1.24946066896721	9.69276547208512	0.386435824773741	-0.741775302441767	-6.11987290013835	-2.87499918614068	-11.0969637154299	5.06082460774429	-5.86785275854844	8.2009518052792	-1.42056009622987	0.54586424161043	-8.09572686895047	10.4971603899667	9.67518073243598	2.15679512637706	10.6999177451254	-1.51894605327518	-8.18409826627695	8.60452701903687	-5.19668430227025	-0.412407644855698	11.0735061298475	7.84957457210445	2.59880073371566
113	1.88750556846596	6.57028125079723	5.10368869088549	6.17147859337562	4.72469417598856	7	6.74263043398986	4.3550730574304	7	2.74665476082307	1.37874128458881	2.60382033467591	1	6.04948222381516	1	3.52737413569751	3.57704908274321	5.75993854965821	1.07267452753349	2.30113575342442	3.33829009715156	1	6.74631655883907	7.81173050547083	2.36394595880018	13.3018043472967	1.71283035538317	0.484306338756992	-5.11829416285296	-0.812141647504013	-10.9188146222105	4.64447385745507	-8.11406962696343	8.21166622111913	-3.40197154449988	-0.0785710971773418	-8.30322238889685	10.8042353816036	7.23578015609673	3.45513253166688	12.3707196833631	-0.0993624847000559	-8.91136466134913	6.48291882983211	-0.468727047037701	-6.60547152876069	9.56266886101513	3.85947421891437	5.68793309926715
114	3.46531345834323	5.34747356155342	6.07443860850702	6.30332108668231	1.02584001038543	3.4708704351459	3.12076824838227	6.46731922170232	6.21287570403755	4.03795695600789	2.04329346856192	1.85092388054382	2.4156015372641	4.91076425662904	6.14920327334298	4.44643276164824	1.23152575605538	5.80760534585829	1	1.31033162610052	2.83537205971709	5.96406040099112	3.67154667661624	5.19546300891012	3.6595556087789	9.47354523119374	-2.04391950137065	5.636904091616	-1.61469011390066	-0.103943955670342	-7.26218724028429	7.53582229413414	-9.27249873706979	5.74925967112922	-4.03454219181906	0.0382471068732055	-4.40128778226027	7.77804302630043	13.9391178162723	6.76547106764566	8.27225386032741	0.271683998962345	-9.21815347028553	5.98683764994804	9.18063494967291	-6.23357441016499	3.3285612773336	3.48453011844691	-3.67558601725935
115	6.39381998205476	4.00366142555627	5.83929340783401	6.80552251411964	1.61702908985232	3.28720185416352	5.69391887534342	5.81279968127304	4.79843985910885	4.73362329096738	2.45841417974361	6.4543330457987	1	2.28989300598204	4.05301011821233	5.27302552565728	5.11258014778945	6.13182175344358	1.83234567406777	5.23659557253394	1.59286393035427	6.13541804623499	6.07277897073053	8.39214174549452	4.47174969182714	16.1513054415338	-1.30367442298287	5.42156976130931	-3.95271876568962	-5.20908746139974	-4.28310282685513	2.11100501028193	-3.94539398014287	9.65671560739225	-8.64193393630976	-1.97511431802386	-9.50031771604116	5.26056290952613	8.53388709561446	4.76046870898447	9.76354188058689	-4.98402486264997	-4.79329866247427	6.2756997840995	-2.21350170907108	-5.95809179917886	4.22860365020127	8.62375329974603	4.77651769254654
116	4.63450699743084	3.46288091063021	2.49377471925774	1.66005421523306	3.27803030421585	2.75588202382023	2.44722473915545	4.82663050721226	5.63767332343166	4.45255480681491	2.46670262048184	2.39532547622645	1.14900634734394	5.88224704974259	2.06862891987428	1.85729904870871	5.46358808246126	4.37441532249848	2.61023734226846	7	4.06533378157984	1.79205715154369	2.96160492097623	3.6400055793652	5.78542405986021	12.4238441052977	-6.0143967349224	-2.59744418736441	-5.41401732904659	-3.71764668331586	-2.6824913261408	2.95876810021545	-1.87328199201469	5.13196703678427	-2.12239695336285	0.602542993112282	-7.91211270503006	9.50208307690573	8.6641124706841	5.3283194682169	7.37973576298058	-2.69057222614239	-4.03892076007156	4.95230987054844	3.9080420228613	0.616736958481455	4.31704711734549	7.72487265563435	-0.683430893679967
117	2.18374845832033	6.72537068159457	5.54398426433831	5.11338336000747	4.13438312283964	6.31573395015343	6.8678722706028	5.14688476429958	2.36989249655014	5.28063850348109	1.26405139051626	6.46018790034651	2.80237371501479	2.23106936544185	2.87783817055753	1.43664637908048	1	4.94735259448537	5.05845391618501	1	5.4008316544651	4.07745935339601	4.43142248393064	6.4971093242586	1.13230542785139	14.5813271596959	0.794131965837015	0.718732327693904	-4.79960322210629	-1.80368428228103	-10.5673347328518	3.96463232024499	-8.24154087516171	8.11256332830724	-2.10163901114796	-0.316795119928574	-9.14953772327515	11.6765687986728	7.83890399905748	3.83151615883123	13.0443079638417	0.402754927216392	-9.07241225574228	6.92860679241669	-4.37865566718435	-5.85835471921736	11.9753536804145	9.48292461029777	5.30940043934694
118	3.88979234803434	1.94272916912195	4.35388801341233	4.54725944796209	5.32737897983598	5.89377028865996	5.34723755587649	1.64290722536567	2.48200138866103	1.52244335525172	2.13355502459891	4.79831946015699	1.09977769559908	4.04958787144873	1.73433424582086	1	3.99617698553879	5.85562010216305	7	1.36681601213939	3.50497575040381	1	5.48499436805176	3.5830887424752	3.54863923389612	11.079518851405	-4.25397722767345	-1.9266018446896	-3.75686954963064	1.54147643019642	-8.40449345878737	7.83998388131252	-4.26506093844136	11.0626386743238	-10.4897413643793	1.40973586740157	-8.10707685320619	8.99697996862559	10.3936429172384	6.29749471316637	6.35750209538139	-1.96060407676905	-4.12418747559579	1.55555809036133	2.99845179389033	1.00106901763425	6.53769506849625	7.58348604322261	7.57127812727381
119	2.02653402707967	7	6.55213759128757	4.22103380943924	3.58408301939273	6.71049675498797	6.27685596835796	6.73752356912418	7	2.72833876529943	3.97375623860252	6.88347054558985	4.04825619172168	5.53379703679808	1.22480010575206	1.24080830708228	2.77907886342508	6.15931457838106	3.01998515635446	1.1106007100868	4.26833768512506	3.02206363039898	4.39009815821538	4.69897313894434	2.63298012954872	11.5827920523501	-0.631708199098426	4.87887175913394	0.593907159340141	-0.142651528043312	-8.91150074024986	7.85634646770202	-9.36336157691375	7.94047532896547	-5.34840097641511	1.30542708819326	-5.28345479187693	10.3203534019361	11.9904518409335	4.16572995322079	9.04915100018224	1.09305304055686	-10.182590208781	7.67620296161545	-4.19980038578637	-5.55876948309716	8.12715816641164	7.69747495443789	-4.41481578429504
120	4.80625584109782	4.39058279940613	3.65031195993126	4.66047965007157	4.41225362470486	3.12078448459271	3.31929911263382	6.80229832109117	7	5.0960349879498	6.76019475585144	7	2.35806278454892	5.09807242026837	4.20017507435547	1.61896765422189	2.62584248482101	1.41026836153354	5.78761595251291	1.50225648007612	4.69011191716428	3.14951611481322	5.54374720703956	0.148640930615168	6.7163890530972	10.3520873473279	-5.58335303984689	0.254370540924547	-3.70378458024447	-6.25149616213805	-0.376865009892946	9.56163594316625	-8.77282824334548	5.65317646032295	-5.94870371815786	-2.65715833907801	-5.96536211464847	5.02438603199357	9.7560981435644	5.93278251002168	4.57638560083041	-6.32248899132305	-4.70224668590291	6.95765225022349	-0.257215207459508	-4.47131831556974	11.3471608478364	3.79283725396532	6.47186947903167
121	1.48775093680072	6.79553164007623	3.30711715378468	6.65618283282946	6.76522677046685	4.49799998747657	3.26099498503649	3.69323922974416	7	5.29788709271768	4.64744823538448	4.49281117164741	2.79970929619678	4.40269582515055	1.71050284362097	1.87827791260137	1.45250196318484	3.05072663559426	3.45398257867549	4.17785016151029	1.84189078308637	1.12421571649842	6.49506799084703	5.81479563289154	7.80998347972771	7.09660197741058	1.51917097809111	7.28574644583252	-4.69514846405789	0.825002733658733	-9.11855146342017	3.5844670677403	-8.28476471238086	7.64185020529043	-5.6592454958448	-2.35656061254861	-7.15817438838437	8.68115056952547	7.59081516430952	1.28456979344399	14.0345774939918	-1.01646661791397	-8.23850743165563	4.65729495338328	-6.11294383970149	-3.87644602472346	4.91012445139531	2.04079328644904	2.82893546028851
122	2.01914125674266	6.52276308955169	1.93665390865186	2.89501500267473	3.11074373223931	5.85699927593107	5.56061539457878	1.32477169172365	5.90115627554758	4.33724216201008	2.57941878598044	1.54100944050841	4.45405043486992	1.43594266119975	6.15190619945817	2.83538669456672	1.82376026457237	4.80217986767873	4.27703579669833	5.05906618442038	4.10920605791649	2.34155174049929	3.6896196352607	3.00445465952054	4.72252018877579	8.44047532586364	0.0224436125953907	4.89424797867847	-4.93864296804882	-3.24781820876517	-9.16542950981541	2.46026192879972	-7.310477466312	9.83922148736717	-2.76103748567382	-1.61659466168433	-9.25241321277009	9.30882499117715	6.65219759610204	4.60509446407398	7.83502758907826	0.467193678023609	-11.4634389535365	0.215932185947233	-4.05086719105104	-5.1291187238859	4.67163166956761	6.83265288099477	5.60084863664669
123	2.83992629476187	1.96107281778278	4.08274448418889	4.53051208441118	5.11415319814495	5.1502156249113	5.44519151489933	1	3.97743844333986	1.66977127365737	2.85034765108162	6.54441232634492	1.11694698608636	4.30300819573215	1.84834942562568	3.23732110633179	2.79056657419114	6.49332691739849	6.23266022843975	1.92021509889475	6.43471391353472	3.85848705844119	4.47296977398115	4.34373504003915	3.09940530929203	11.7525754587773	-4.10472410672628	-1.7249907475831	-4.50610433589514	1.07493096684083	-9.53795632026702	7.57915203268228	-4.94134807861423	10.9824284667451	-9.42333309592033	0.799237973587332	-7.47596347769109	9.04466900774466	10.6783557614064	6.95778041577776	6.94603680538649	-2.39523157701113	-3.49448611157777	1.17842752728345	3.0298115261082	0.72809190340389	6.57130696829798	6.77008839294343	-2.59667541108041
124	6.23229809600774	5.15120181212499	6.33818057266232	3.00042508882115	5.48565838388608	3.56199384179084	1	6.65035723507501	7	4.75232805787485	5.5133201358692	6.63677425294259	2.29364669305481	6.26500674532153	1.80715412583151	2.37145618711635	3.84791542877151	1.76453494647694	2.37362747466749	3.60946556819933	1.40327453356164	5.48484463074647	6.53524524246569	2.14308091006478	7.17225790715693	10.426831265517	-6.15206797375855	-1.4649117397671	-4.69872410100078	-5.01659909882052	-4.20926125712073	5.68837927071941	-6.90250810314351	6.47313007410026	-4.89982687804076	-2.03421516286461	-6.70235332705652	4.12061027730585	11.5646341743235	5.59296632819696	3.20907461411118	-5.7006427980009	-5.0159257586068	6.30541766401072	-1.17515504203749	-7.15486241535674	12.9984440091041	2.89248452321278	6.88968993530792
125	1.409766736527	1.20682735466568	4.56500915096738	6.23792285368955	2.98732982050879	7	6.58429022897401	6.91737140317472	4.99426929813232	5.98486695107147	1.99267432907667	1	2.29535574054656	3.34902649715766	6.01260929662308	1.81131945773998	1.53444876150462	3.79006814218078	2.70058488669761	6.87720562953742	1.39392194557013	6.90543516111871	5.0045702231859	6.10129073351362	3.2961755165993	14.4305507560309	1.3416746347217	0.747811412913286	-4.54488366913412	-0.339550840347483	-1.58635085170297	6.07867142674703	-5.63456470218817	6.92204926551766	-6.31509055836161	0.306078208809191	-12.8625117848568	8.6045842433082	6.53387882712677	7.8350324683957	7.85130605119299	-0.891456809442839	-3.69296474497379	4.49357854236418	9.06271427782702	-5.22783573807681	2.34939767904685	6.35150707800102	-3.24051587188861
126	3.52186273499415	2.7680769480867	5.06313839728755	6.99824782448903	1.04941942835544	5.67382611336707	6.23833118651192	1.43519166496128	2.09324428117292	4.1962512626858	1	5.17321144670978	1.74491317996068	5.88276082692979	3.82630681830942	3.18535239520061	2.48209187359521	5.13799048324074	1.53306081463305	5.21607019264882	2.82904027551392	3.64485716589577	6.64761840520037	3.43723016631257	7.55795573571476	15.5915254105926	-2.78447420925823	-0.282586039997807	-8.68841898474415	-0.803226363252078	-8.35135063946829	10.6369468087872	-2.28744212192549	9.1461737664687	-7.1364190224355	0.431415269633896	-10.7387127452662	10.7937961209865	11.6197175701018	4.64896043510434	6.08001872647065	-0.999101639808009	-5.20968647573989	6.06277695262447	0.32997723092655	-0.471252361602394	6.61986880169799	8.52829069482205	5.94073841756249
127	3.52089878626392	5.41352868098736	6.3907076684969	2.71821079237739	3.71975360006797	7	1.66756592289309	3.45170901419033	5.78781279363461	7	2.25601809157538	1.13577727212304	2.41836979421534	2.55114878781326	2.97352439594582	2.61670798606789	3.38247786684725	5.59264122948709	1.38843104029267	2.26056990632915	3.34820689734136	1.48185620144914	2.25345603778381	6.38825900785013	2.61672061032183	12.0119444081952	-2.41223144249447	5.90506381711501	-0.0759851923205226	0.709943232265145	-9.1208152160693	7.67188436492971	-8.16073603929763	7.50230511680429	-7.09768920084138	0.845335761004893	-3.27455621209658	8.56435507277812	13.9055469188694	5.28687846283039	9.53830664168945	2.29730905085618	-9.78707939773968	5.46577524317641	-2.52167953308852	3.47079593099356	0.767072429916809	6.68311768373439	-2.74626734329475
128	5.13671977786296	3.74040294120561	3.67822962827204	1.49848701115371	5.78662669342701	6.57972862720325	5.09494973537941	5.60712585336054	4.20309433975914	3.84366789762334	1	1.78155059969863	2.73589624428354	5.31742165653734	6.1789853560101	3.45107359867481	1.24976338526928	4.66811296073053	1.03126806163781	1.7927906698711	4.72966990300975	3.87841976151727	3.4428838103983	5.51041314642297	19.0734204190539	0.230710078686663	-4.14044265679819	2.77685557983795	1.63035759264044	0.187739410420436	-5.4451533259242	8.70680621715575	-3.23907204764745	1.66908513696347	-3.31560174919899	6.15550198090988	-11.9701468416797	10.2322101469139	1.75041224184606	3.13667108667547	14.7026503496255	-7.72532695065408	-9.40911983604448	5.87670157727023	-4.86738250845067	-4.35715115017136	10.9960933153766	6.32532311648411	-6.15331287486758
129	2.33510781977336	3.66401200438575	1.53255148766278	2.13967621273961	1.95336724529293	2.02935215659229	6.40646263068887	4.43346551961434	7	7	3.9369716054604	6.69966146853271	2.94492195103617	5.84235796772705	1.5203737922632	2.82361832253118	4.56575846040895	5.00388903029744	2.366293445884	4.83546072874665	2.27201192466138	2.80361753250333	4.39735854950887	3.48621867211201	5.9476668961717	11.8311087487725	-6.31717832512858	-3.42635494183766	-5.48056084186823	-4.69596350006583	-0.353719105568184	4.89806870491001	-3.29754144098759	6.75672487419381	-0.282896782266978	-1.74517320855384	-7.32000888603718	10.217633498186	10.0215859284385	5.86342307640956	7.67311185399343	-2.04978958297611	-3.10309874952314	3.13273877736288	0.361231310713912	-0.574784612195379	4.89967997297868	8.8027208195699	0.683210197248303
130	3.97726870720943	2.33469214094534	3.62285517224823	6.87579029234398	2.50171394277362	4.45077499184349	7	2.62666460231657	4.15492359575651	1	1	3.3102143383558	6.08237720036005	2.2478274729876	4.77676298630725	5.44344406223349	3.43850964191844	7	3.60024311057982	2.25416440689588	1.11398515375088	1.40775751784359	4.27472771880653	5.40785564051694	1.31708941964173	11.194060465654	2.21674214923483	-0.476932021111426	-3.00170927830628	-2.46891129183888	-9.63749920895225	6.66499810547196	-7.43563180641895	8.97590028186354	-3.09360399673539	-0.475252971270935	-7.34289428819398	8.12954886257129	7.1144738099576	3.43017291520088	14.0273316712428	-1.02801104929497	-5.53061143950912	7.20312698813764	-3.4614514384028	-1.26857127644108	4.75065821035881	10.2261000226214	6.20507064439289
131	5.60325293638579	3.90492302570005	6.15004365462173	5.64107862371567	3.18726881230614	7	2.0651155945336	7	6.08063048343455	3.92492558082454	2.27738074785869	6.82062764960207	2.58807370227858	5.53843556078491	1	1.93074742448612	4.0712559194798	5.95373313492784	2.51410461143604	2.32037384546826	4.39043984841212	5.49368691657983	6.1223268746399	3.59522805746775	-0.872978476913114	7.99102738667502	-0.466500927546367	2.07494902302591	-4.49425121183753	0.0391296926763507	-8.45959105892798	8.41688094899697	-10.7995629933389	7.59499346261053	-4.14844763196868	3.55629101735663	-3.79266886510881	8.71636563709208	11.0364111841544	5.56469133046252	9.99678451025904	1.62091191389719	-7.60144182494431	9.1975445280642	3.07235110162182	-5.25675867288856	5.95718225845344	2.75855297917136	3.36513993455082
132	1.8241937368331	2.86021416508086	1.86959178075492	5.93637034613768	1.00360168198066	4.94956646612347	5.03176172502911	2.72164282435476	6.99361432285071	5.44432467394777	1.57547615365036	4.91175962864975	2.37057131555047	3.91540136201168	4.2574748566812	5.38776639731855	3.71440193519535	5.1535925588131	1.76953860524679	6.34700351491161	3.3797509129949	1.28715325276636	5.39645617210188	6.16268852870392	11.0565421281953	13.9006816979824	-6.74829477419883	4.93948101134219	-6.62396441162224	-0.465331729527235	-3.99445736166904	8.96058609996043	-1.77692841780316	11.8761902912301	-1.30268121203351	-3.27008173899504	-5.4693796221012	8.73053639477433	10.1772568124537	8.4043999843986	5.0698684849711	-7.32938196063825	-5.78170070383765	6.61446044585528	-1.89153490553407	-6.11851650186792	3.06525170212696	6.78976737595349	-4.51435181995721
133	1	6.75054831536627	7	3.27580182240234	3.5238463037355	6.3723300536454	5.92181803812327	5.19236603207693	7	4.14475519973215	2.67936677356482	5.413255463172	3.49487847061145	6.33765384530667	1.35747731359471	1	2.17179041115598	5.802181645133	2.91281981395198	1.64452127703248	4.07115696489575	4.46055564578179	3.44497190653379	3.82271471298571	2.49605840252586	11.6011661510504	-0.769770047337799	5.3843043613147	0.700545100291577	-0.680928245169284	-8.68330441970394	7.30935271033159	-8.392101505779	8.32117200363755	-6.65542875735809	1.08010831182198	-6.54416332857806	9.76048717630713	12.5587542392208	4.48970807018006	7.67073072211216	2.61047403390763	-9.43801523602489	8.33086143207168	-2.85311956072375	-6.12353219847304	8.43781328558849	7.89830779108883	-4.85727792298125
134	1.37296322473114	6.83935969930919	1.71852870998312	2.6899853568014	2.77341406810243	5.16531804684512	3.78910326018867	4.85397773421635	6.34743723304687	4.38503227115583	2.02773391461085	2.23832854895398	3.6584856768827	1.76172948786862	2.44406003247771	1.76307384038007	4.52708488568986	3.9855652301201	3.33913443446524	4.55272943971336	2.22891977841286	4.13754208873801	3.31602131078302	4.5236594155796	5.0662610765072	8.48781176510113	-1.33484532895268	3.62617250207635	-4.3447249359096	-3.37627342099319	-8.89348217261724	3.19354751796062	-7.88280236626828	10.2993614026876	-1.64085007405368	-3.12345369909769	-9.29022505623351	8.84322699580377	7.4660247727914	3.34993193550539	7.66056838497172	2.07032295271629	-11.398244496275	8.29185027004441	-4.41482230024611	-5.93307507234098	12.0076216442665	5.4783281934424	-3.71526435170254
135	3.61920661428507	2.35910156460006	5.39050459731433	2.16777336683418	4.28809468654687	7	2.31685105780325	6.70834661838472	4.70489906081732	6.20082189626976	5.31226077949498	4.31465467477235	5.29090541936755	1	3.73496507097869	1.07047995622738	2.94560534956146	6.91508127571502	2.41415569429961	2.70559773141373	2.66248924624693	1.76252192136449	2.55706269355193	4.94459575096372	18.74397335927	-1.06696434182193	-3.39731343070515	2.68732154752433	2.25968091110003	-0.755332679993497	-8.40659640030229	7.32076491621085	-5.37636635940775	0.793164902838026	-3.94090485564786	4.58778700836078	-6.73423427584447	8.92967048744695	3.38932184399262	1.59385905724141	13.7273126967652	-9.60045732090318	-8.04742752146969	9.12588606190406	3.39330718913837	0.554223674079662	10.627530921968	4.87512080717639	-1.46131187535236
136	4.90394589292226	3.61592057065383	5.69490862106609	4.94906897267054	2.3433813615682	7	2.30613764638266	7	5.69463430790206	4.40876584736352	3.83488638634372	6.98448732179796	5.34668184872286	5.28289499952302	1.89443920774827	1	4.38573808752525	4.85597003521581	3.68470832656325	3.18499574059252	4.61727343691994	3.20411415278191	6.14654735999082	3.63265582854379	0.796432417717952	7.54966424746457	-0.661767527436121	3.44325406186824	-5.72937897421554	0.0373345942562076	-8.38100332381364	8.83485541652246	-11.2632537635333	7.86696235896205	-4.00316750281113	4.33686219253055	-3.15564794677212	8.75244531124154	10.9999076482712	6.02134551370337	10.6485129940526	1.00646672226857	-6.97263625852515	9.22277964238967	4.06664727878264	-3.02081688680347	7.66116893902846	0.944597760507529	4.84101933767863
137	1.42628848078841	6.96189173779838	5.58309309600561	5.72351389619558	2.6543592455747	4.60171586296151	5.630966525637	4.84234083664865	3.51418301936993	3.1853058639105	1.40695667975366	7	3.93625895293373	7	3.29506506700834	3.50351754372357	3.30601247263689	6.17105455360488	1.67842410961012	4.18830925744555	1.7617317154184	3.16910084147305	5.55701082826226	8.18736250906249	1.93805832354482	12.2737238347428	0.454599742055469	1.5621151110846	-5.9835180209578	-1.39936697451561	-9.16077382984022	5.26456802532951	-5.9515411121553	9.05660146121705	-3.36832756240645	2.41364266793913	-6.02098375178199	9.56884917038768	8.59124483404584	2.91938859965865	13.3703032185381	-0.212125540598229	-5.18632860510514	5.98819395072973	1.96233433157264	4.01953167351478	7.8852645843467	3.32083965404682	5.80824841124557
138	2.81747776925424	3.39736419341871	3.39557150597404	2.41718184551788	2.84972431841804	4.20490124177747	7	3.32439149572957	5.28024305334545	7	4.15730149219348	5.59846460385097	2.92339484963402	4.94485247629057	2.18373757518351	2.43886667536839	4.62469184058049	4.17632612646038	2.58402400729233	4.88192794545418	3.33497062839774	2.87625881762249	3.63623128641464	3.75354949791323	6.03619346934566	11.243817795196	-5.7801532530499	-4.7718699136398	-4.02747639008087	-4.86547012756926	-0.551182257856015	5.1147006738663	-2.93597946113855	6.3339395617414	0.336129756768021	-1.89805355704607	-7.11123313876297	10.1275904818209	9.85131036476521	5.45140806533665	7.35201934163819	-1.70620389639697	-3.43833253186009	4.50861406419699	0.421412280973466	0.501817920111711	4.32013472340553	9.21039648670837	1.75516331647361
139	5.59132253499043	2.0388165621155	1	1.10794125103443	2.18408629074509	1.66690719362364	2.45603755293467	2.56579037842768	4.63286307124159	5.33283163118346	1.79620578101977	4.67427645068476	4.98359915810929	7	2.07300725964437	3.8775827014748	1.11235878852052	4.91321434623828	2.96429326502559	5.03507285438678	4.03033884603517	2.38621316766972	1.97456789635399	2.51693680558068	6.40282417161948	14.3199669576199	-6.42609205845277	-2.01830451399035	-2.75714002739487	-3.22149697718173	-3.07155651578253	3.95131295023714	-1.88249075576651	6.58689808846544	-1.49749096677762	0.235005491516056	-6.88727015988267	8.2824721186851	8.6284201046618	3.81287869193631	5.62213402627486	-3.93294300097435	-5.28017396177577	2.18932041510279	2.46084907288296	0.366447590952232	5.37587662809531	6.54276561086881	1.05644285048245
140	1.00334627651758	3.84500677114343	3.28700083946987	6.71983859702634	2.75839586149728	5.55610983298347	2.42965121000839	3.31072165309398	1.64153008842569	6.42350479753829	4.14847968408413	6.38804216035421	3.19607639995207	5.08022661808817	5.3967422534975	1.44929703872294	2.13153592023318	5.41833212051913	1.77995762174042	2.38166224281481	5.29312949063002	1.46837749999811	5.41272409057174	3.34302470046572	5.35968328223092	13.5560951851323	-3.75691054790124	0.432501353397391	-10.4583874885482	-0.757444971681391	-8.47774876143463	10.3726713905545	-3.44205658467529	10.2457963508354	-10.0904396774447	-1.05769719311143	-10.9716310319271	9.22450489750998	11.3272652983229	2.55600323803242	4.62729339401191	-1.93369531538162	-6.12645932309895	7.32697691748537	0.938660198889639	-0.459450465822446	4.72061846557517	2.76299417837749	4.82257286664747
141	2.88895987957254	1.5011321646961	4.26974193869893	5.39361848269252	5.13778854914486	5.4614423960065	4.7991752383595	1	3.43096695561696	2.06155999672135	4.96053507547747	6.4548748154389	1	4.66299053485418	1.65343478364067	2.77747134013727	2.78262881295129	5.23726295055362	6.40439670514081	1.36623280177029	6.68345551263263	1.5532862321962	4.92752707245887	3.2011350404738	3.99709666061763	11.2176274905003	-4.65624316393438	-1.88843274160381	-4.18540632878362	1.66048004678806	-8.13935730061714	7.75613224829163	-4.83479185524202	11.4935678381492	-10.0420995574467	-0.0454729639051624	-7.90085524527767	10.0755797000426	10.6278579224293	6.64602803515966	6.25799629735857	-1.68010314478554	-3.91670508067387	5.88179670109806	1.90545019536171	0.729941227703514	10.5171829897747	7.59843975254199	7.76771274950108
142	4.25913564547972	4.02072946048115	3.54411974228505	6.95296701862101	3.38739030308658	4.33294894862517	5.91647154303664	6.91041229598766	3.08288763760858	4.96224192030873	1.37791597768271	6.81206321153201	2.31501656400546	5.26131935824622	2.39145614317902	2.80728430783892	1.14780173294316	6.18156541236779	1.79921759980421	2.30141476105169	3.3805926346164	4.64925493213618	1.07281919874767	7.2949790969555	3.20258694588551	9.39506417293876	-0.482656590005619	3.73574210511137	-2.34818090112543	1.0368893119575	-14.9599747494976	6.21282363197148	-7.77009550144974	9.26544735997865	-3.41849712927286	0.999276691576724	-10.0728043352417	9.94202247138548	11.2323228193801	1.32215574685204	10.3595233217027	-1.20404307662342	-6.84936454489796	5.17413142920131	0.406764034105538	-2.3718251588413	13.9193270665377	10.7674837537182	-5.51732736359542
143	3.58605656150428	4.62965424929781	6.69012459033551	5.77498368278585	2.49863834830006	5.03387882250682	6.99913686479885	1.64885549493339	7	7	1.38349810502396	4.2548890316546	2.18291211093295	6.6907699456634	1.24549597975305	1.50533926210574	1.74939935283874	6.46246236590229	2.32579424370933	6.47047363816731	3.66245779453154	4.81519478131103	4.57579459893702	7.26531262041217	2.84411137887614	13.650144613542	2.18141666124697	-1.41276710540842	-4.67659877762008	-2.28103290455569	-9.55413107509668	5.0262643056968	-7.56595084766076	8.39628513424383	-1.9819294760206	-1.12248587580537	-6.96201144303394	9.77744912409346	7.68571027735562	5.95201908854403	12.8550797918614	-0.355474547249834	-8.35984989852519	5.72255826542696	-2.84699719479267	-1.87812987731606	5.28930200546034	7.00373794712306	1.18649003776031
144	3.14458690222616	5.33453235656247	6.57159462530878	6.3065277057048	4.75985325568305	5.50725186361182	2.8678248354345	3.06183983124164	5.05370436046027	4.84391580113683	1	5.80010671780358	2.19551179797822	5.28747795676988	3.48317821467462	2.33693409229187	2.25683928636212	4.60635822854095	7	1.28496768384862	7	4.67255958231588	6.88132649030567	8.12348930984172	8.29691556848661	11.6752293533958	1.66393487290289	2.90293171088644	-5.03619742706687	0.568091281761554	-6.89806169544443	10.030617140881	-7.76073948054587	7.7142905597064	-1.19718978446677	2.32098953787691	-7.23131407170893	7.30189920092934	10.0037061055731	1.7530163709662	9.14846425675511	1.2524009003773	-4.85021747909334	6.25641156100088	14.3978865017005	-1.78013215656191	1.60799729925599	0.531721007371506	-1.30022253778651
145	5.34881650093509	1.86106508796807	2.896477667907	6.99440188950283	4.33477805161147	5.92228599509685	2.95915629278274	4.01163776624932	6.18812069323806	1	1.93936825771005	2.12050910033342	1.67255859594037	1.17921826225576	6.79969866697479	3.45751104508151	5.4249577029521	5.38535325234151	2.45551870148113	2.07165942408212	5.88177629896997	1.79832179132249	4.98736315611425	6.57045526480924	1.86079360580555	13.5028637043945	0.565579916521899	0.717201895200829	-3.35619307422855	-3.56442070323687	-1.45164819331694	7.18031755493174	-2.89288268749699	8.23411886956936	-9.50356100318216	-1.01744491509913	-11.1977332310776	8.56364620426943	4.15390704505476	7.58078027667414	8.09910094336293	-2.17535398565221	-7.1096708072454	3.81271431337113	2.1885074597948	-1.11383864249041	4.35991572781627	7.29019831434083	4.56232910025653
146	1.64216093450681	7	5.35585719918693	4.63990374189633	3.84914283683656	6.43780525446726	7	4.19858870167979	6.87642723201077	1.90392785843702	1.42891684660269	6.74210109601697	5.51537714868426	3.77869548900862	2.86452282352217	1	3.23824876107059	4.28194012657912	1.73019576983015	7	3.14545444104418	3.16793424157324	3.78094223534857	6.85189024352335	2.13724437226429	12.7785978237745	1.76006657241481	0.273233823716056	-3.70198850872692	-1.82762191847084	-9.71514378028115	5.47002266078986	-6.54515939409958	8.42652361552599	-1.64267369196308	-1.07791899904537	-8.31057908119256	10.6937136641714	8.07224925053749	2.07664505041325	12.7941955052113	1.41851907588569	-8.00111828610052	3.65444935092409	1.57903379628317	-3.15865348620424	7.01406829950548	8.03480347513929	-7.62664705645287
147	4.12040659254622	3.19983283058095	3.67749888178409	2.58480640819068	6.75197360232242	5.40979965247857	5.55215098317345	3.4082691540909	6.83544699242042	4.30249326972668	5.49606007052148	5.88703984281243	2.72877719668466	4.72559170348102	6.78001479317012	2.82383820360885	1	5.60598324153223	2.76048448260937	2.73260761107407	3.54206528123188	5.17753047805258	6.84320003496944	5.96800416547657	17.6914958930388	0.561806860792817	-3.75501389621336	1.22585755090763	2.32452089644677	-1.07120671429459	-4.74729151789864	9.63388929458214	-2.84599740358884	0.659747371976841	-4.53556920414914	6.97544257381308	-9.71861736479774	10.0351187392791	1.40593645272502	3.96079883277305	13.6163305434395	-7.15170609342854	-9.45208396624316	7.79686351691246	-4.89946454045318	-3.30892847553997	-11.3478699545604	8.75521515494342	5.35907959778798
148	3.79328302263567	3.03075671461771	3.86960989041665	6.1702311160953	4.26287255206201	6.09256709923752	5.04034410729035	4.49983249582359	4.19011782366683	1.56356211871493	3.67763082093976	3.35753548864478	4.83978724768565	2.5040166796675	2.46534430660238	3.9586743699356	2.15574440952053	6.83737252938331	1.86306530073833	2.36839058237269	1	1	4.37604947542606	5.09080210601252	1.44592757060168	11.5123913382748	3.14644121189621	0.691482685576358	-4.33356827455532	-2.59483381670333	-8.62859527554217	7.93273140568074	-6.99650203464147	10.0584993782409	-2.92118369112082	-0.752540885167936	-7.97817289593766	8.25919505916454	8.19859205390028	1.3209366263401	14.0479550172484	-2.03610581835226	-6.1393776529536	11.25404130182	-2.80241192623288	3.81771706647935	-11.4943130267097	10.1103217888077	6.38656324918149
149	3.53029417579956	2.19534684368202	2.8194788231774	6.79426693205043	4.30525832724867	4.79351832479718	4.55702012805728	3.94604098363115	5.56345146438547	4.91305485149095	2.67086444261397	1.86226300915649	1.72634378314151	1.27350676603172	4.90959027440449	2.64069643583793	1	6.45542827372023	2.15186470787188	1.44335496060642	4.56248784901805	2.01235271412276	4.41645491309464	5.54098338676002	1.82517466931694	12.9026899817012	-0.762070987303015	2.21381397991142	-2.89950569994164	-3.14857005701673	-2.58591205705837	7.52411962470496	-3.36217526296948	8.46041703765886	-8.88203871600253	-0.98414052566351	-10.5959599677314	8.04753456754045	5.03798712379304	7.66798222847717	8.51327875256845	-1.30629949911803	-7.2947401425123	4.71618055819772	-3.49822110805045	-0.777744878009813	7.23912144298718	8.33863703545341	3.91536744172827
150	2.77544644200364	4.85995366292322	7	6.68468639419408	6.7682339748213	2.74498337026929	2.99093779668312	2.2981871786344	5.88117686216495	3.99947535628437	2.46173982083021	5.12791893366736	2.5092380412689	7	2.76224684598836	1.61416735525325	4.23956545443662	5.54288699013074	1.03679140957719	7	4.16031250745629	3.08124083719817	3.34530980815552	3.00412191654067	16.416241570723	-1.30543072055006	-6.69513980300843	3.63563190704828	0.493539951166645	0.837925426265949	-12.6979932095775	7.88499592674831	-2.61736830968123	-4.33431577020852	-7.47752414105813	7.29045040272623	-13.8647030932384	15.1732611937264	1.96942445358776	0.637612213677664	18.3117662046137	-0.146168607208336	-7.61723041326779	0.684841455064459	3.71522300537708	2.07664589290884	4.03145566138772	2.36015601273744	6.34196113310313
151	2.34571200271071	6.51538935523924	2.70156237903947	5.15841694941941	5.70157918075126	4.03953522311399	3.02127373327578	3.80908291757027	5.03317059729719	2.37660911740059	3.13950275113607	1.36468850881578	1.98838271066263	7	1	1	4.88734491335559	5.41600879269088	2.41219613038316	4.88836805888334	1.47932912370489	2.4222537614934	3.83996458324574	6.75766506702477	7.86065568032755	5.80072075819274	1.25068061157607	4.98146091822978	-5.55483530807712	-0.0165790134494352	-8.08319719605237	2.75251343072909	-8.51167531320715	6.04543643044107	-5.59295214319849	-2.80764800624115	-6.87797445444468	10.3517055959461	6.09938416063081	1.35789269929927	12.0675197955222	1.55549639992634	-7.872918948347	9.96349476863165	-1.36095106831779	-5.42277076994559	8.63323808323872	-0.489798793982661	-1.88392189340608
152	4.7434011512305	4.47273018932308	4.55654733216669	4.04223403350143	4.45663726085243	5.25491997331372	1	6.85413741125679	6.52089865760973	1.606849306026	4.93305535887319	6.91658068347179	1.22066325694047	1	5.8973573478445	2.24045994890772	4.21695486992298	6.01759187627005	2.91305702006181	1.96435089590629	7	3.11954467108615	4.23630540101494	0.28081825401566	7.71750465515521	11.7902954874942	-6.24882973215711	-1.63217659931668	-3.52289338758656	-6.84619826552454	-2.35167785545471	8.34836382628479	-9.1137986201178	6.26247460708284	-5.62353522813086	-4.49078809031674	-7.0966352201852	6.58148997422528	10.2071477289874	5.7475752664078	4.88214239182729	-7.02974268626172	-3.62835427080459	4.8528557230364	-3.52078868319676	-4.86237475341916	8.83256643069715	3.01111835596101	-0.203462103512258
153	5.97541684127953	3.36475018819146	6.61265898021009	5.39518455412303	1	3.01447466929024	3.55405400092384	6.25974807622459	4.82247977143712	5.34383492725244	1.35904685587225	5.16317141154613	2.80921975708465	1	5.47334491428255	5.27968733235078	4.95331720478577	4.85443482145153	2.27230352586504	5.26276642528301	1.31845729685171	6.06268027145032	5.92889844153147	8.29125423378892	5.2469964630887	16.9567003594336	-0.785736932614022	5.16643540426111	-3.16947096208976	-4.41016980554139	-3.0654328264093	0.923983600439992	-5.04950502111867	9.74772945972307	-8.44578966037303	-2.65831805948216	-10.2562460507888	5.40637782392743	9.81489344720555	4.60465879787831	9.23383591827757	-3.33933666623567	-5.03653830766548	6.95136385867287	1.03817863425652	-6.05615031154346	4.73372405146782	9.00013665611998	-0.416608033353602
154	1.11666742670714	6.19910257435097	4.92469710530917	3.1274757182795	4.673710798694	7	4.7851992695444	5.32515041291972	6.21827475084221	3.76692014889203	2.62535019599713	6.60937917317884	1.04162854430894	5.69102846920631	5.47977896224604	5.78765376014901	2.07627369355397	6.99485144912046	2.76223636049381	3.98117520781229	6.91720011590632	3.733531519772	4.93654144158163	6.41393286865822	6.20229145774476	12.406327225277	-1.03013987697524	2.78062674461292	-3.38428330035875	-0.662807584208965	-9.4667813128642	8.04529508543418	-9.20225609147999	10.2096272666525	-1.58455855984171	2.488309023496	-8.93624389984198	7.45642279082303	10.9519027886445	0.799047067876502	11.6539589146321	-1.21964154386403	-6.40179855653784	10.1126955631044	-4.42316458335744	-3.69454991560386	-11.3665464712738	1.88845594658893	-4.62593925615304
155	1.59373867123429	4.10330301384151	1.74102778142401	2.12733833419357	3.11768756225629	4.08309458649378	6.57084329925034	2.77751409041532	6.65475379400234	7	2.78058420007386	6.10890264557832	3.42368345967725	4.81344042751052	1.0938212885335	2.31058211229698	4.06632832285603	4.72656110066343	2.03816085678349	5.20382126886157	1.9434052528299	2.88903710257947	4.81032602545462	2.6486539311361	5.34005039074825	10.778258493121	-5.3744333200095	-4.18156390674217	-3.05885427095385	-3.59204248325106	-0.69477950399972	4.45526860583994	-2.90189802160764	7.27215013678885	-0.135084958100649	-1.61936706996945	-6.26374248076202	10.8242438358997	10.5592499093415	6.30923834528104	7.14294195720935	-1.6856597464102	-2.53806142776692	3.7472626223456	-0.0740399334551213	-0.663130594599601	3.70116106018363	8.7992423956172	2.9280157750578
156	3.48913030398452	3.56550310977344	4.03771765921357	2.16040921276763	6.98615858419948	4.97921326373118	5.85771642139832	4.26767681645232	5.48796222659901	1.43247602558108	5.50377326456283	1.47135656594138	3.87182942491123	4.8933138973694	4.90506348730523	3.10922290470007	1	6.18715070343569	2.32903591374853	1.13741762879391	3.56843155857147	5.98365347765308	6.07428435391374	6.16484137758708	18.231536233675	-0.297409558513363	-4.60814292848338	1.05312230977896	2.77992327181545	-1.48087583027517	-4.20180214381756	8.19753781818392	-3.36878111664423	2.09028753300934	-5.1739770125165	7.58506263012547	-10.6396407598684	8.93404793968789	2.39520114410041	3.39235851043452	13.4780494660588	-7.09760907052368	-9.29019447162127	4.68490245372228	-5.76457604117029	-5.9984105785944	5.53971621456954	4.00346099202184	5.0103144915209
157	3.74694776963149	2.42820427408185	1.2018710747593	1.40160245495532	1	6.26073655550594	3.18898739673104	2.14261506305714	6.90252857996267	6.90755017577598	3.78986811016637	7	4.77064939268587	6.42074123382709	4.25606552328487	4.6320613469583	1.56164762439484	3.68508876780117	1.12871804072405	4.50674044146561	2.0288975193962	2.72089323106447	3.99412848971959	2.65349096702931	4.99309782860375	11.6479469355758	-6.31659312580676	-3.58344206004027	-3.0193095260808	-3.41750182661525	-3.07872325678756	5.91049208875498	-0.998308448087427	8.56719918046231	-1.81694356945021	1.36028870057541	-4.90956384464434	7.4901433944144	8.65346531917256	5.07767767456886	5.03392457066466	-5.09445576636803	-5.75811646580058	7.66996120148926	-1.77447546820828	0.205277103254385	5.50168640777967	1.42914444036988	-0.400465920822379
158	4.7642793309988	2.37643930802116	1.44243935414254	1.14541107268788	1	1.67937722677407	5.9927186447202	2.14760736814103	6.5344260493799	5.3805545441786	2.25100099201105	5.31786294673908	4.52313715747569	6.71079446705258	2.59349191204604	2.52034152462553	1.95417470003736	4.68445623438822	4.88928240257142	4.04724456896174	1.47224221328979	1	1.74456631437934	2.64629286943689	6.48104157570152	12.8123332561082	-6.39846298488565	-2.16170109750506	-1.92707070943281	-3.05001253517709	-3.8018434117387	5.13951086268116	-2.27207523081278	7.43527107917472	-1.1219178854913	0.627526092886425	-5.40710269860891	7.61450260427472	9.08329750320171	4.54324241690044	5.44301154437804	-4.91362456287973	-5.78886573896541	1.14782207933265	-3.24052140562799	0.802666881639509	5.74175552130334	6.71041586088432	0.581302644739497
159	3.57631737597181	2.17588904083254	1.50833447003432	3.77559386808264	5.87695984069416	3.40465334284293	7	6.01226565466863	5.20024328257708	4.55744003662222	2.25574724678957	2.37550183362162	2.72098841382153	4.1715666766624	4.07296166889157	4.30541903358852	3.74032527944811	4.28527989889388	1.66398644112019	2.38877457753913	1.1416190375727	2.76604250632072	5.30500903201746	4.08484880515211	4.69867108887265	9.77227228414794	-8.21510400935959	0.299389592253524	-0.46021657199662	-4.25054437005396	-3.89910598585894	5.36084266276048	-6.93085084246812	5.84413809747588	-3.40780558830417	-4.36642254944853	-3.38948716875105	6.25133461346477	10.5655652806355	3.47536528924936	4.56540089110255	-5.64027344575815	-7.04138500891111	12.0088115149272	-4.6241772918301	-7.79783690564637	8.29230831348741	9.5801327222269	-0.745912812493951
160	3.06308958821009	5.12196977615349	6.9458281061245	5.64391436684851	5.36663080548782	6.61133138143836	1.61513868993165	3.4563837706683	4.47666971176395	1.37361166195551	1.41098960814834	6.12174716738171	3.10045387076876	3.29863319150756	4.12185929850269	3.03326045547182	1.38687608648451	3.96259125242375	6.27122152020106	1.62615205695948	5.18893279069665	5.7427893066861	5.74313864394327	7.92205936452141	7.43150433551649	11.7465239233623	1.60529287473915	2.20586554526453	-5.3159133990559	0.186087775088739	-8.15532813087538	10.4023542602771	-7.45278386703716	9.37070956433606	-0.956387772176778	2.14234516627745	-7.30782630689532	7.28300410667149	10.1101205172584	0.830074305348607	9.15655949962464	1.80454364437549	-4.80868108350324	8.2892526002285	11.2710096578414	0.41104874344565	1.98015309866608	3.97997751932425	-1.25030015828621
161	3.85961582125852	5.43906015399626	6.22111596489655	5.06641216017719	5.07755430041108	6.1647140381532	5.47251931220087	3.46536307059814	4.11471786396214	1.88137246063426	1	5.86095836842001	2.39428240548933	3.52450753164804	4.27159957208007	1.59336223807779	1	4.33088191819557	5.83788543193076	1	5.86373228201133	1.87538379813681	5.73958617813442	9.34623440162394	6.61719178354175	13.0327833814656	0.981722853414934	2.47300459226333	-4.40810917336074	-0.0124384335964085	-6.78163976821127	9.9177080422697	-8.67590370696108	7.24543166195397	-1.38165383852675	1.74863658636519	-7.42537808132653	8.97988911487378	10.912692495264	1.49971925373183	8.6179406275652	0.925986155597841	-5.56465265600082	6.42620350539959	11.4875373608453	-1.81220542791092	10.6939603594522	4.46454231240749	-1.47884442185158
162	2.47399514422005	7	6.30850142827845	4.22142490995749	2.85909878876021	6.52225430083038	6.21405145822782	4.67582507504274	5.98068895611306	4.83588693673974	1.63177536858951	7	1.94950834930143	3.7729429920061	4.0110494975803	1.12166224831358	3.57211680099275	6.89382473734038	1.42555247426728	6.99270928494797	2.27167173292186	3.92163372139477	2.17986233678234	7.38383658024875	1.88690418902101	12.0004019382399	2.32752924344646	-0.225541584941612	-3.71485168795254	-2.13887478878532	-8.60243719889139	6.39257673649615	-7.22881606345505	8.24040879740739	-1.44628420547225	-0.600710725850893	-9.72910614180367	9.83400778701874	8.31245212382035	1.65694423969318	12.9790799414363	0.275441864891719	-8.02743875519164	5.00657039294144	1.65372192458972	-3.09600229678242	7.04535832168466	6.3541368750014	4.09208028593361
163	1.37444875982568	1.67500177501879	1	6.16092282312218	3.68940965314907	4.51667668179057	1.71414488499396	1	6.38860097127662	6.52760358284567	6.43079677458393	3.09127994466281	1.96376168723108	6.08129437985563	2.83568909975271	5.04188849437315	2.3499332170253	5.40034989103424	3.05396666442197	5.35599499390575	5.03523370808791	2.67495899736988	4.14755611872361	4.62636460249781	11.7930821939639	14.6597543536617	-4.83356030474031	4.77886233693023	-5.29797140813027	-0.406309413637589	-4.45219429579546	6.5708072772469	-1.54107891860992	11.2252538978849	-3.57679712158966	-0.614838424430787	-4.75095661951529	5.78365881671482	12.4600913334852	8.8374271884249	4.19456356693058	-6.51237899427988	-4.37658523391295	6.29702776027001	2.87735600119363	-4.79920575403923	6.73257861044141	4.0258378340665	5.47922486232359
164	5.55210616608341	3.51209160124359	3.68478251334477	1.84051160917185	6.51158081211982	5.30258744187408	4.24223149232549	6.31092594960153	3.42566844123563	4.60640360289784	1.16861589081146	5.73874172182653	1.70804750675316	3.13589491800888	3.40772938068355	3.82620432897899	2.67987140472086	4.27132629217155	1.69475612962575	2.11209299703731	4.04565711722883	4.06304671999737	3.01325282387383	5.30994436152667	19.768824434406	-0.121087981831521	-4.45627871981295	1.15871335482049	1.45481870513968	-0.285580510323789	-4.45968514161878	8.45684261310356	-2.88333613663127	1.15345781431376	-4.39345461776529	6.41667821558748	-11.2748776388485	10.0720204437754	1.50347298764771	3.06394874929137	14.6786457986342	-7.0866849810237	-8.27837766257244	4.69130264741886	-3.7892358575041	-0.808524699681673	10.9012636554564	12.5026074684859	6.45039470759992
165	1	5.70537509466323	5.66774994964389	3.0448112530814	4.76687419233125	6.34225440967643	3.11675204323928	1.36336608276598	7	3.23165213534751	1.02508763878636	1	1.13693946093332	6.43126312827686	2.78320223244518	5.95884782567228	1.43969725080569	5.9339657195152	3.4195198776717	1	6.97528346502483	3.95016084821161	4.46904211178651	5.43085915351586	6.35707184137545	11.445337699835	-0.635542264847606	2.86269318868834	-3.73940370824678	-1.17472006871838	-8.88140864936757	7.28590054821197	-9.36230854492697	10.8189728664442	-2.3271062971312	2.3873856632266	-7.94774608541728	7.38809819033305	10.8826696422736	0.0291211882929054	10.7605087042521	-1.3732999092543	-6.09643281821193	8.93546667085754	-11.1161581135213	-3.4216917805099	10.9152139477642	7.12664989821653	-0.368461987881567
166	2.34720796429075	1.40508206879477	3.63218547407612	7	5.12957542778687	4.80243950218947	5.07239775624712	3.19784449025372	5.33667517223878	2.3292397307331	1.81722681311805	5.24339829979131	1.42603989314522	6.58801469097482	3.07478046497441	3.42965259557757	1.0390543004587	3.53986693642946	3.16644126953654	2.07557411245503	6.40948061866511	5.97162548672943	5.55021453550638	6.58551910252938	0.156993586044788	14.7959432468588	0.673174573807432	0.606539235678499	-3.17485723662968	-3.48470182255461	-0.941729730326052	6.00037470280457	-2.85116678535821	9.47541679501651	-9.09488600393663	-2.73276971161364	-9.81424058175492	9.61585486299772	5.35599915887201	7.40843305551013	7.30812337357692	-3.65732927425115	-7.08849244002578	2.36578806954755	2.44425350622303	-6.30405347672462	2.22085962150423	9.23371126450199	5.83401057806622
167	2.53172305626948	1.24188384003828	2.08356630977955	5.26671945887131	2.2340958415054	4.39022328933567	1.81225246900434	2.98550963529324	5.88603072595044	7	5.21416499225526	3.67135420535433	2.43197588136722	3.68610116518212	7	5.21861946794806	1.26023791406441	2.29699076628359	2.78380992573805	7	4.47507118103039	4.59531698725206	4.97363082814202	5.71815439178798	11.6835855155596	14.6793407250299	-5.17188677287596	5.87493006192247	-5.20305780152194	0.0975379357918323	-4.57489202964895	7.8227398531823	-3.17958520765826	10.9614723314455	-3.27640454738543	-2.36099995298228	-4.24098902795036	5.50278951121346	11.0126568323124	7.91441163339758	4.67895046183502	-5.25474152869726	-4.63161024235148	2.03384427779167	2.98309564171162	-3.37278111021111	5.0010182900236	7.85207087388237	4.7735059865656
168	2.87983599231098	2.18562763708293	5.45487706411735	6.28494079186945	1.90259112704549	6.09890267549394	6.1818911204266	3.26678814516343	2.55000117060108	3.18212149302748	1	4.97268623678688	1.32904046956444	6.34288101034047	3.95377632899921	2.19628942135286	1.62404096736715	5.32416724323644	1	5.67635402551699	3.19524324770083	3.23811807167404	6.70143062677336	2.34158205478639	7.62220063603921	14.8198743743183	-1.56932122145876	0.444970668359739	-9.17732853963199	-0.00547100408681178	-7.06817836097425	11.1856879107861	-3.56679296593293	8.87065086995975	-8.10115882159533	-0.143800298399037	-11.7636060511693	10.5240983106801	11.3437430526791	3.27054264649519	6.22880153649955	-1.58976675784463	-5.55275210608615	6.97053485660916	-0.162920441802521	0.0117250686249532	6.25595353264156	9.63870798164701	-2.529329166713
169	6.06415028861841	5.36507188123926	3.40383702222976	6.73669776253993	1.43939951455974	6.69620271924577	3.35837007013864	7	7	7	3.20146173372474	3.73751824735656	2.17654951208876	4.6709127242638	4.38690464986532	2.82601041397432	1.87605141896322	5.29121574335376	1.93902944694012	5.65402965194807	1.32870677036846	2.82923244468669	3.0414336153604	5.23380129117411	4.61790986148386	17.3071421428155	0.167823045969162	2.70072059852003	-4.50612088193676	-2.91075565982886	-1.50505756744593	1.48787244791846	-4.88640787879982	8.80645462879591	-6.66607341452344	-2.73466660704255	-9.51095160190642	5.58525330712756	10.4429739235603	4.22366583532592	9.29342913589127	-2.75783110354737	-8.40022476272805	11.0287009712021	1.7070413726079	0.692551700242418	8.67354144388607	2.83046942722205	8.86707148918589
170	1.10471916238482	7	4.73050633263445	5.04343053264322	4.79494381004442	6.756108677847	4.39366335649873	6.11912079565566	5.93531023773191	2.16951491786862	2.08595462379818	6.15562784268737	1.55002332758509	2.30149189747756	1.35809910469725	1.58241343687737	4.87352758813591	5.11053767120884	1.25189491151725	5.53252700311994	3.66988412907898	3.9149331918279	3.83209794605735	7.0094937763578	1.23271169457988	13.591132252724	2.33994128151663	1.18934185035217	-4.72669275717528	-0.627394599420029	-10.3830229405229	4.21381756463805	-6.928375197063	7.73587147200744	-3.00144161382158	-1.33175640720232	-7.22426686705077	10.1434050734084	6.94681394764301	4.52268504448654	13.6199749017465	-0.286785970063319	-8.82226363236746	6.66958841746023	-0.760637528146558	-2.25132093702029	10.7397095014486	10.0283647152447	0.335718499854522
171	2.19860174321047	4.42806343492505	7	5.95902264473044	6.84027729861119	4.36327174608083	3.1321700588239	4.16932934711435	5.34709585228084	3.47638458512027	2.28471287127122	5.22241208582973	2.02469355602701	6.81536029996933	2.34644439764865	1.08517401583463	3.34801325387167	1.82298856158121	1.94102546071458	6.46667989675418	4.29216805619003	1.57357440819877	3.84388420817619	2.37606614717744	16.0814932704976	-0.53788871599642	-6.95242147977836	3.02178915020894	1.34221868666844	0.829721623507375	-12.9279603885316	8.19270260552101	-3.10699932832471	-4.43861355201298	-7.90995245065772	9.41017769556858	-14.3221752736618	15.4424021933822	1.51104853140537	1.18731714132862	17.3132770359778	0.342049275465555	-9.14228195116946	1.52236532082935	3.6216732037175	1.85663907733722	4.26405470113188	2.4663564705727	6.16412713838637
172	1.31375229179259	1	1	5.1810732166805	2.69590664081507	4.21257734789584	1.5515160821045	1	5.83155983266164	7	1.78216094848766	3.12095132455414	3.26628769563834	6.36861591739891	1.68828229908215	4.97637409277673	1.31993807030592	5.30356279239255	1.76788411765262	4.60187702019753	2.50838373755251	2.65555145994698	3.70291873792176	4.23222362643235	11.2095307414477	14.3221775319436	-5.60493809420341	4.51451774357276	-5.22530832756679	-0.338916781826258	-5.35847831548968	7.63924453040526	-2.36213196429239	11.1240228946309	-3.02832601388823	-1.0669886853222	-5.35118905880271	5.16699389770456	10.9996917418317	9.06405281606859	4.12540959094843	-7.83878660566122	-5.41690193543539	-0.409009210491557	1.42627515935359	-5.18330763490935	7.51972718598249	9.24015137603374	8.83690197227377
173	3.9332259880364	3.1414069347528	4.63534425733296	4.85492719595202	4.73518269821265	3.67155074838486	4.86770676934248	3.10177528322114	6.93471255752951	2.96714782582603	5.69082118784592	5.96272859973601	1.45910144772625	6.13056388684694	1.85949494798579	2.76667813337732	2.44023503546575	5.3892255943471	4.21643119343682	2.98830728427208	4.13577159477949	4.74450040305899	7	0.196272769102329	7.02978694525064	11.9377563396972	-5.22741108263577	-0.753811981051809	-4.78375812086225	-6.64271948007652	-3.43751661358633	8.77756206837867	-8.55082881567609	6.56764884983414	-5.37052641330406	-4.54760337066326	-7.27281969058539	5.66681274392782	10.9337066800522	6.13835829727652	3.04154319505279	-6.58304428846235	-3.68900943549291	5.49207506897226	-0.163652336394891	-4.36086126940341	5.7889217689082	2.13494091841759	-1.58689863512042
174	1.65822639613681	2.00136271157319	4.41623792931475	7	1.8814592394387	6.37473582224799	6.31938564286569	1	3.59547949400877	4.28394204688583	1	5.48756934091276	1.67761225670918	7	4.31851765055949	4.2939227803746	1	5.16573013442158	1.60658801312014	5.27934440012597	3.28899054500688	3.46428492793406	6.39390767215084	2.94196546117553	6.98031433040195	14.6700798803913	-2.36102370567179	0.331517421566307	-8.00623348927708	-1.10941305320914	-8.62189106106008	10.5732559574404	-3.48833922794678	8.69203041292024	-9.23686822157729	-0.499971504067833	-10.6674368880702	10.8099428497359	10.7471560974806	4.08312150534306	6.43535202242345	-1.97037543920211	-4.35058411593072	7.56725123165413	-0.37641434440536	4.07716995531107	6.68582463366713	7.74455645260562	5.31787536890596
175	6.60696389922193	5.22529341454829	3.64127048893546	5.89786522849083	2.63777008997197	5.20036702009132	6.30991876455683	1.28118202694443	5.13238548835307	5.40765158806677	3.99966805180429	7	1.24333032942699	5.63843818736857	1	1.86783558530272	1.41869458404206	6.88489892917429	5.43895412343107	6.80613283845322	5.56074235048808	6.95472947026757	5.12789759246908	6.33500483845813	3.93461832196387	18.9852888251685	-0.282458653666336	2.57444650366444	-5.78244848528134	-3.33971403165032	-2.13421427961305	2.14596751602721	-4.58250427381471	11.0936963011848	-8.54379527558866	-2.311826683081	-7.0939387645552	6.31950984800006	10.6941555427962	5.72333113204618	8.21159614788148	-3.01271434584811	-7.70165185014168	7.81351264755074	-2.70963452573818	-3.75935493601791	7.32602814199224	8.81201122461034	6.13014754789095
176	4.08421734819378	2.02164921573594	3.43416400481174	6.17474185596385	3.67554567518022	4.37273552274811	3.59797664468445	6.94785297540967	2.10699334609125	6.49780041943928	2.29329747362871	7	2.76129692372643	3.76596146258026	1.34248933353889	4.1405989481057	1	6.51607452100268	4.30794569430414	1.37919916096565	6.18868543559051	3.03065516138047	4.27259729606678	7.83474835056899	2.76758799922515	16.1769190505868	0.714430694963982	0.446158546548595	-3.31769437661401	1.88836752383395	-5.1688066346031	3.16508990034879	-6.28753244287092	6.9489055164653	-5.48771402101574	-1.32504663109719	-7.54997740554107	9.29543646992336	9.02956011658531	3.94717888802521	9.35109237099069	-4.13797280130702	-6.23134918361534	8.15992499849821	-5.25123792756617	-5.03077588201534	5.59648203326703	4.67482843091539	4.99225650136185
177	1	1.82904232142933	1	5.38548047568419	3.07355809479146	6.76513972410564	6.80877227255045	1	6.92354819731235	5.68314551085533	1	6.50521347941628	2.5197653111268	4.34037499942969	5.35629884176762	6.00346111350735	1	6.35349962280187	1	4.96219751230531	2.95757338605083	1.81884479671443	7	6.69641913203908	11.3112994107259	14.2972504713083	-6.5880491901729	5.89418142755294	-5.88708501736224	-0.310696782524622	-5.21099339046532	9.33100217308266	-1.4042210499976	12.4219628642527	-1.30829978452073	-2.41921037926546	-3.86147441845501	6.57197905538666	10.6822474028776	8.61111620851303	5.53344452740756	-8.05143069949727	-5.12361773755891	4.90139499937575	0.251940969830532	-1.32929570685552	8.25431517546238	7.05377501342192	6.12331826084173
178	2.44838717829931	2.62950415054559	3.89412154756975	6.16752572950769	5.22297961739065	6.02469742556647	1.93683723062445	1.11435406703019	3.92621927763378	6.26551938808122	5.34406905472904	1.58997782108905	1	3.40680679711985	1.8210777843495	5.47098321338943	3.66877656204451	2.60107912501583	1.54547467702581	7	4.86851570544944	5.90606973341921	4.49082707641704	5.6439169704276	10.1234926042133	16.0519721562844	-5.28733436170181	6.02483873527637	-7.04484527354744	-1.79796415099978	-3.16800883117234	6.97549629353319	-1.84776189796659	10.9065266283674	-1.5456668703899	-2.09447869949035	-3.91552007703753	6.35300566502452	10.868304556859	7.95927106401457	6.35827692422527	-3.21156333995568	-7.52908564425536	4.48374564235152	-0.963810966310668	-6.05121539164358	4.57340361490172	8.12594850398788	-0.71737879102375
179	1	1.44281701168717	1	5.68005063211277	2.63268155196478	6.44246294472478	3.6466624807015	2.68938440006595	5.52319821368754	6.15283222110388	1.01887572526334	4.47603688772139	3.89316204126685	5.32309538503521	3.48065456182786	4.45147833010664	2.25520049992597	4.53377393135615	2.85002994789011	7	1.94905382969671	1.79664420435695	3.8909102844319	5.42212544259657	9.83312027462967	13.562867070532	-4.89796464968502	4.08113467851775	-9.0172305591219	0.183261055250138	-3.98549587531397	8.27375380331629	-2.73198743021306	12.3131536199586	-0.719412718739641	-3.25210962877955	-5.20124097081917	7.73305411569436	11.3665190512282	7.31142057148082	4.09599545491679	-8.200122595797	-5.56429143834405	6.66500338901146	0.968010270802246	1.14389408846544	6.10961059651477	4.41225940131202	-0.0373793334142721
180	1	1	1.37739345492512	6.05098863555433	2.21670541914144	5.91743945593733	3.1484677779336	2.63209782026497	6.24208138552613	5.56176545965047	6.05632302233521	6.54639592867567	1.32124045716091	5.7981412774908	2.22543025012692	1.44655443448723	1.4417205473294	3.61226140342528	2.69658291161521	4.5657503014995	4.3207654858704	1.08965781469297	6.78264299563557	5.26120847229931	10.9934987077315	12.9187178588684	-5.12751357494199	5.88892360182833	-8.89418248229624	0.598052117741926	-3.44852054648924	9.11219816515431	-2.5945704936848	11.676054910436	-0.433307800459708	-3.82459799966091	-5.38453875639812	8.13271897754282	11.4799493916355	8.11654094289749	4.50038544512405	-8.29464094605225	-5.17191102298234	5.70338750960935	0.227026935589162	1.10135403418629	4.79037375504164	4.90292677648364	-7.43083432348408
181	4.73160035468753	3.90720081419002	5.24961727731513	4.4114922601538	4.35767894319124	2.800896415258	5.33951634075661	7	7	4.7501718255885	5.87391973239242	6.6623475302601	2.02390218444594	1	1	2.31885949895117	2.17330658136679	5.73393644271464	1.46019566431006	2.19839457111333	7	2.7225198094831	3.79733094596373	-0.0260322913600705	7.86382575944567	11.2643611203323	-5.99144388026533	-0.642391328957405	-3.7329313770095	-6.33271568179624	-3.89534959452327	8.547949582253	-9.99487382593224	6.24987083454498	-5.97039693916389	-4.57681692894703	-6.68406778588126	7.32931040193461	10.4093765406153	5.41867868846556	4.25439056135455	-6.21403191048166	-2.68112162610475	2.95257498509458	-3.67800991988875	-4.11155473675791	8.66036835521728	8.52128730810017	-0.279298194565059
182	1.37297530456218	1.56016626832056	1	5.72620257204162	3.26335649896417	2.58278325227081	1.16757439207154	4.71274084319657	6.59826349641462	6.04601318320552	5.82309800285556	4.01484290963218	3.84387531395986	6.99837646131214	1.79889882279776	1.7004029333327	2.62264058307526	6.16903740701106	2.45622165733621	7	2.58920608541299	3.44729759789285	4.85179793900435	5.02696933802642	11.9632790949628	13.9843908492522	-5.47793009340177	5.61772544493386	-5.2240495973096	-1.27219569704451	-4.73175824709254	7.84701288038748	-2.84333358425257	11.2040503196313	-3.44424701082612	-1.1144982391683	-5.34317307629079	4.90378009128031	12.1299218870934	8.87197597848441	4.31040871210176	-7.31021982908298	-4.43979075330038	6.45821314808804	2.3459368917612	-4.44742704750696	8.11634793076121	4.80835503174278	6.26103486531975
183	1.53607673002441	1.10503955386081	5.16752468034604	6.75623190958114	2.50609126928784	5.40310388489461	6.54287742008749	4.66342979583395	7	5.38106033882396	1	4.0477121114037	3.28867986770312	1.34114796354546	4.72743879303344	3.24371550648832	1.61726804778489	4.13684419141213	1.02353563270369	3.60967356740604	3.75452836969946	2.75128721337985	1.70379273511799	3.36090917225446	0.986503592122598	16.185560983461	1.18620401771099	3.64320531335183	-3.44628469768078	-2.68460684791717	-3.0243006109199	5.61255198836667	-0.73733128260738	11.962059619187	-7.17969011859488	-3.81623925590466	-13.3911699614637	7.22998433559762	6.26402067749305	8.56778398808626	6.90800451531181	-0.983364146714927	-3.38437393678668	6.85212125033139	1.73365526643724	-5.28155676663844	6.66836310047247	9.792096483165	3.2058225567388
184	1.67665505388714	1.08972687924185	1.35116318607603	5.72151176018794	2.30186500153991	6.75591078755032	6.72464549788848	1	7	7	1.44936268422927	6.08173953870292	2.04749925714825	3.9729640102564	4.34429648639617	6.1152129590388	2.14114563118157	6.91347472304857	3.00518925815131	4.77416175095568	2.12016152820021	1.88039384234933	6.00603691590316	6.51390141217651	10.4749242132379	14.2006791238314	-5.23111610475983	6.16186197022037	-6.23421916359947	-1.1165825168947	-4.563426113338	9.10663984865685	-1.34104837226807	13.3519637931952	-2.80477442252837	-2.3705293353381	-3.89856713063917	7.75158615094589	11.2013230529429	8.75741286092563	5.4888334744377	-8.72402847811144	-4.62923320534524	4.99950693204119	0.177426866167109	-1.62413984503343	4.4335870629738	7.06626933521231	6.55301145301545
185	6.04418732839674	1.84510724485499	1.59282724187701	1	1.63199972979027	1	2.45659485440345	1	5.44466552135304	5.37513342778798	1.60079832900796	4.30895484496812	6.73162435450953	6.31626348571664	2.60364174649996	3.46739248808526	2.28158963121897	6.03107516327757	2.99849152908914	5.88967277776648	3.35566636526611	1.04578090388876	1.23576582934605	2.52198196782878	6.24360103535269	13.5877689442843	-5.90192147297285	-2.76546210767616	-1.98524444377711	-2.73380205238923	-3.05717989146959	5.43253474576955	-1.53899406483402	7.23625655819122	-1.51168363901097	1.29454150947839	-6.44538174473502	7.81380214331572	8.44688215142728	4.0450374514548	5.49867318640376	-4.1602571928648	-6.11000169123372	1.7504145913798	3.22859192993567	0.670486805708085	5.51944350374429	6.86484345018203	0.781153045662341
186	6.45867127843124	5.08445856712522	3.24575847071231	5.7212510399574	1.59093994674728	5.52757138433472	4.90101525971791	1.15500172703857	5.74558111634092	5.81911441655882	3.73731445095236	2.04238274366478	1	5.34422739559395	1.57433385743577	1.71349608842687	1.75267927656327	7	4.07147269268282	7	7	6.02203980784773	4.9650267633589	7.44242729306428	4.48838856527987	19.0236187567109	-0.132688139809398	3.06278730200638	-4.93526485253068	-3.84177968834635	-1.53126991198752	1.78151616031522	-5.55999259772934	11.7381982813233	-7.74127906431428	-3.5493641937343	-6.87448999850461	6.91701161143149	10.3291216595162	6.40589567225915	8.08147958126737	-1.82963905519751	-8.0108810204298	6.32372757754634	-2.60506352374085	-3.57310485122373	6.45878871046098	9.00539439041288	6.72438126063884
187	5.16693294670442	2.06453681877688	1.33609819903867	1.87815261960777	1.67168732599018	1.48084993234226	2.47646219017562	2.93420632747591	5.61070438977943	6.0699526936028	3.24829750631172	3.15097194758482	4.44919506747682	7	2.4149384391912	2.65129620022549	1.76010741153642	5.17601268067413	5.94685896656837	6.17693436331506	1.14499487393271	2.10757901285382	5.42500952945654	3.41427532821982	7.09936205253341	12.6212249717585	-6.23370368842825	-2.8204877854283	-2.68314861818896	-2.76261417244111	-3.65129714326831	4.7109056563251	-2.32638413373775	7.29060902193929	-1.16513368449828	1.35769086484681	-6.53383585305728	9.63969585140086	8.5892092882861	4.59983480183945	5.00178576163319	-3.68692181912242	-5.94633524919752	0.746884069812325	2.81994616899808	-1.05117684535252	9.70385626356871	7.27837092619458	-2.49111845880136
188	3.42583518671281	1	4.04388979370971	7	4.78737925213703	4.92917916176993	4.9908721390013	2.33139528710773	4.79138424035341	2.7995114592113	1.0110861391802	5.80395178729346	1.41792923503258	5.86254544414657	6.09299190847582	2.04703232486067	1.12293865008903	4.94662796406133	3.78406542986384	2.62034918778732	5.94452221827676	6.79233211262249	6.49258065193214	6.48395315837342	-0.198941313948177	15.1339890701856	1.27621384875959	-0.066799427222846	-3.63922882375783	-3.34397192764378	-1.03480619954954	6.74300556729672	-3.34084490457284	10.1431658946135	-8.82680875600369	-3.15678000078298	-9.98582599405728	8.79012904208232	6.1149023947043	8.21862067968398	7.16034200965147	-2.30540678020974	-6.49595156743289	7.80533454969909	2.78122662689357	-6.6727993965499	2.81819598203068	8.54232333760568	7.04454062673996
189	1	5.89921726494552	3.97270545836439	7	5.2296129969234	4.43842143876789	5.64932090321726	3.87007211413582	6.49911324456485	4.07652944472765	2.88582135106566	2.87669845204556	1	5.65815719152354	1	1	3.38432223409892	7	6.20527402917596	7	3.17720781168497	3.6972684849702	1.67976802959763	7.69397070982976	1.51946432100703	13.5489828738068	0.591281153641196	1.76221223516558	-4.3533750411395	-2.44410818672847	-11.918947340368	8.26360861660557	-5.07714662427497	7.53533470566272	-1.40554614324499	0.843746242319386	-7.45614349756374	10.4455959443509	8.561805952427	4.06430162466773	11.0877693522372	-0.697638624165181	-5.1427191071293	6.4041308228482	0.482492154488448	-2.11880290202963	6.80668639855931	8.490160675565	-4.87185185372485
190	2.19136554347449	2.1045887074143	3.75303839254043	5.7815654020278	4.82163612955474	5.53833975152452	6.68773914241945	3.29782468016312	2.46264309836122	6.73274989530556	5.41059218903007	1	1	6.31803075794722	6.82026302969992	1.6973857240128	4.31485028910975	3.44390205930688	2.29835379405593	7	5.87372129130023	5.22951613802172	4.14185811079795	5.58621423180445	9.02075152599321	15.7140272885363	-5.31804773898076	6.62162422983325	-7.76280135721663	-1.70821603631837	-3.33879982844087	5.82593566089993	-1.5206654972235	11.1907811334307	-1.54999395230375	-2.67554433954264	-4.24314747087698	7.40306488366362	10.0741629750257	7.57341764022291	5.65700659581717	-2.83458560412776	-5.65641703792581	4.59605284610196	6.8860574870467	-3.97884463132857	5.06111453469022	6.70053174474513	0.00347347319545427
[truncated: 74 more columns]
