# Supplementary material for: How Are Mate Preferences Linked with Actual Mate Selection? Tests of Mate Preference Integration Algorithms Using Computer Simulations and Actual Mating Couples
Source: PLoS One. 2016 Jun 8;11(6):e0156078. doi: 10.1371/journal.pone.0156078 (PMC4898694; doi:10.1371/journal.pone.0156078)
Supplement: S3 Data — Long-term couple and agent-based model data analyzed in Study 4. (ZIP) [file pone.0156078.s003.zip › S11/Polynomial Model Data/Polynomial Couple Population 01142016 2049.csv]

	trait1	trait2	trait3	trait4	trait5	trait6	trait7	trait8	trait9	trait10	trait11	trait12	trait13	trait14	trait15	trait16	trait17	trait18	trait19	trait20	trait21	trait22	trait23	preference1	preference2	preference3	preference4	preference5	preference6	preference7	preference8	preference9	preference10	preference11	preference12	preference13	preference14	preference15	preference16	preference17	preference18	preference19	preference20	preference21	preference22	preference23	fitpoints	sex	algorithm
1	6.77620674411991	5.66388071706918	1.36968659962508	4.48814086676323	6.86839903306533	4.63856666753602	5.94823959310356	6.53564514449599	7	6.62348271503209	7	7	6.37180104838452	7	6.78171366039815	5.87556496736001	6.66709525440059	7	6.74515516951973	6.14056427806414	3.43029372228572	6.30055959176063	6.29829202568792	1	1	7	7	1	3	4	1	7	3	7	7	7	5	7	7	7	1	7	7	7	7	7	100	0	3
2	7	7	5.01922825566417	2.47899184765212	1	3.99891468094819	7	4.01773803347903	7	7	5.95885846115327	6.19881508690951	6.06704154169363	6.97501652326989	6.36436924204908	7	7	7	7	7	6.10331201734406	6.01379452912723	5.92054868197895	7	1	1	1	7	7	3	7	6	2	1	4	7	2	3	7	7	7	3	7	7	7	7	87.75	0	3
3	4.02627252622155	5.59942762507393	5.43383195842871	3.39649044577531	2.47540800892613	6.25264558161861	4.682775338352	6.14072837138876	6.25855246412451	4.42269294981287	6.24399403940298	7	7	5.84626890045669	7	6.7818446238121	7	7	6.58217270185245	7	5.92789467163103	6.89200519410336	5.72837254970773	4	7	7	1	7	4	3	7	7	3	7	3	7	7	2	7	4	7	7	7	2	7	7	82.5	0	3
4	6.95677729278771	5.71011839423837	5.16260785917051	3.04282352442889	1	6.08118894265347	6.52782425779494	7	7	6.7060591074225	7	5.24591585889553	6.48711100715686	7	6.46202283473491	5.03585056373766	6.2564006194442	7	5.6233564794763	6.82104004401354	4.34620443153938	6.54957194605882	6.43012951579821	7	1	1	1	7	5	7	3	7	4	7	3	3	7	2	7	7	7	4	7	7	7	2	89.25	0	3
5	6.67103895915798	6.51104951313541	1.76833235417045	4.67940289869117	7	6.73012992998861	6.79340283144126	6.16778594186362	7	7	7	6.20536194376206	6.23875567154698	6.57253510380682	6.37451230641973	5.69732864867524	6.13824954107958	6.16495048215401	7	6.24719952435332	4.62932541294991	6.71944787884383	5.46527635011334	1	1	7	2	1	3	4	7	7	3	7	7	6	4	3	7	7	7	7	7	7	7	7	104	0	3
6	6.59144650377256	7	5.57664977799108	3.94890820161936	1.24600412682653	2.63072970100023	6.75693505464881	6.63659232218639	6.53599838790867	6.23498231357071	5.67129771527865	6.24342975103712	6.92206689624031	6.61776913606879	2.41276825483843	7	6.8763050257572	7	7	6.72052127865546	5.59844181070526	6.47272947680673	5.50431146581486	7	1	1	1	7	7	3	3	7	1	1	4	3	7	3	7	7	7	7	5	7	7	7	92.75	0	3
7	7	6.66923422628336	4.95891379295879	5.4292321696151	3.96296667987229	5.80831924840837	4.85182558941245	6.2447651360595	6.56914913081068	6.70932443114351	6.91720144338738	6.1600777180814	4.15389535676184	6.70516091160048	7	7	6.45176491727946	5.40898060324443	6.54700457911204	6.43297990689886	3.45970543687535	5.15205975654485	7	7	1	1	1	7	7	2	7	7	3	4	4	3	7	3	7	7	7	7	3	7	4	1	96.5	0	3
8	6.27832338650117	6.85321647801921	4.88600006848054	2.36733529699406	1.56252302510433	6.37954104195819	5.74679432706562	3.72166452452631	4.52471025225173	6.45188279815724	5.93815161278869	5.93565445971702	6.39615503928874	7	5.08065095612066	6.79295446674932	5.94074671222165	7	7	6.5096034610036	3.99855996486133	7	7	7	1	1	1	7	2	4	1	7	3	7	7	4	7	4	7	7	7	7	6	7	2	7	94.25	0	3
9	6.34402807905902	7	4.4112302994356	2.37462860664697	1	4.82419392718896	6.96772770735664	5.84557241329219	6.20126436485889	6.34793994562916	4.27509187327083	5.79596094249793	5.70882480836242	4.42979000900983	7	6.81318475018233	7	6.89909600088532	6.96111225095355	6.79866479026995	6.46121180332407	7	6.08482839753377	7	1	1	1	7	1	3	7	7	2	7	5	3	2	3	7	7	7	4	7	7	1	7	82	0	3
10	6.34919999734388	5.14977953836322	1	3.49964823970558	6.93500371114282	6.22953918385042	7	5.60232191645823	7	6.98457776750412	3.63010975689667	5.28726131843749	7	5.75303024440682	4.77466092549983	6.95128875948983	6.06789734376995	6.92484855248525	7	5.45150309321205	5.870188590832	4.60874732981468	6.6091764073499	7	1	7	1	1	4	7	7	7	3	7	5	7	2	3	7	7	4	2	7	7	7	1	87.75	0	3
11	4.21042501468359	7	4.42736525098295	5.25960706479496	1.10241392251973	5.53358556112037	4.38623885126549	2.91039020322266	7	6.71524881108193	6.96390445006131	6.80819274374495	3.52278680456108	7	6.85483719253672	7	7	7	4.65992697949021	3.14937708981511	5.84445454133792	6.58665125572407	6.53279148616395	7	1	1	2	7	2	7	1	7	7	7	7	3	7	7	7	7	3	7	7	1	7	3	86.5	0	3
12	6.79093901400983	7	5.62165000977477	3.3048966415247	1	1.93955825538543	5.75511178890754	7	7	5.98511614384747	7	5.36843798514885	7	6.27098578207932	7	5.85074617765483	7	5.47693072558358	6.55935071976875	7	7	6.72847564463124	4.32478237301971	7	1	1	1	7	7	3	4	7	7	5	1	7	7	3	7	7	7	7	7	7	1	7	87.25	0	3
13	7	5.76874226208754	5.82867567081435	6.02799491615356	3.77977430388992	5.30104979780921	5.62653151412431	7	6.71177305160225	5.24067289044454	7	7	4.98692304325923	4.28969964586	5.72653422979574	6.95707683177061	6.55186042076259	4.132612876872	6.38248423442401	7	6.50949827335061	6.67073280527028	5.68640808384522	7	1	1	1	7	3	2	4	7	3	7	3	4	7	2	7	7	7	3	5	7	1	1	82	0	3
14	6.30071017596926	6.29459473070786	6.68509898133922	1.56295815567086	1	3.62434612965973	6.12569176748843	6.79844837696291	7	5.54719455816836	7	7	5.84437952686805	7	3.62577051880537	7	7	4.97915558568097	5.95279514270961	4.57747710352763	6.1432861256395	6.54678867490413	7	7	1	1	1	7	4	7	5	7	2	7	6	1	7	7	7	7	2	2	6	7	2	7	100.75	0	3
15	6.87346078786645	5.14090871905033	1.78076907658886	4.66170846927133	6.53985639345854	4.84226629421531	6.91893062745038	6.30442218274839	4.13809911901778	6.94710421508158	7	6.25156864667221	5.78489252861849	6.90280129721864	6.86010007033535	5.98263170267454	6.40908432634285	6.4783366871039	7	5.23693458936848	3.84934666135622	5.7388841916747	5.94963477489783	1	1	7	2	1	3	7	7	7	4	7	6	7	7	7	7	6	2	7	7	3	7	7	96.5	0	3
16	6.52784035263955	5.54010304135278	4.95122201591882	5.60524086537608	3.01984914021637	6.94290819423532	7	3.62438213577083	6.88191298632351	6.75759036267184	6.10641167850459	6.64074272285571	7	6.54144497634068	5.36372850575527	5.18988450952364	5.3320944150353	5.95552697260579	6.46441919822996	6.36368650284939	5.5829996391156	4.56772346900148	4.61699808862942	7	1	1	1	7	7	7	1	7	2	7	2	5	7	2	7	7	7	3	6	7	4	7	96.25	0	3
17	5.00577145505235	7	3.87399604772488	5.26557392695843	3.18646498668734	4.96528126038959	6.55232519971818	5.95852573337434	6.39332374118344	4.82617817376895	6.00648528742356	6.90356007769813	6.54754101649822	6.29625028827715	1.54084154599841	6.85296117388313	5.26227558874314	7	7	4.59882328905215	5.90474469059866	5.99163556655359	7	7	7	7	1	7	3	3	7	7	6	7	1	7	7	5	7	7	6	7	7	7	2	7	68	0	3
18	6.69984736847251	5.70987556814839	3.6422288358101	3.92972439906565	2.73279990832715	6.79647488313267	6.73837124594819	4.15080264952284	6.40096367540153	4.97767304004228	5.86398895386762	5.18009438229736	5.75030618092754	7	7	7	7	5.80545712571049	5.86078634001409	6.14304582522598	5.71890419461752	5.37035176863163	6.95420631191906	7	1	1	1	7	4	4	1	4	2	7	7	1	3	7	7	7	3	7	7	2	2	7	91.75	0	3
19	6.1790405117015	5.67894501159072	4.57646751680643	2.65302416373419	1.72043460932724	5.63543326716256	6.09044463171578	6.34003259208417	6.73511946313713	7	5.57740998189575	7	6.3368018881813	5.24996710987135	2.08516147163644	6.24380933416436	6.74526907094851	6.31290714666687	5.52275635322785	7	6.42171121721654	4.85526598173539	7	5	1	1	2	7	7	2	1	7	1	7	2	5	7	2	7	7	3	3	6	4	2	7	101.5	0	3
20	6.76266066008278	5.33110445248511	6.64724007624153	5.73145563984975	3.12261382259198	6.58739464309361	7	7	5.17539399955364	4.34002182557604	7	5.83172040381784	5.84631135726087	6.0990171580952	5.92300161978124	5.30737448411511	5.40082811940508	6.34340532247592	6.55417721441815	3.64840686650605	7	7	6.24357417680445	7	1	1	1	7	2	2	1	7	4	7	1	3	7	3	7	7	7	7	7	7	2	7	68.25	0	3
21	7	6.48037529789956	1	3.6714124936508	6.36526183116958	2.96963299183387	2.13924964959641	6.89768653563432	6.11390703245747	7	2.40839289327424	7	6.48056202024127	6.4578509894822	6.32042581881029	7	7	6.03172328254118	6.86890808578489	7	5.72957406823999	7	5.73065300660167	4	1	7	3	1	1	7	2	7	1	2	1	6	7	7	7	7	7	5	7	7	3	1	96	0	3
22	7	5.82933956232736	1.34263246312725	4.24391921204063	7	3.45767691619519	7	6.83149279099282	3.17679278395218	6.72159089894209	6.24596778601158	7	6.4910857774684	5.60632030264319	6.69865931670763	5.65889163332417	7	4.75070944119445	6.51628105023406	6.81374569835209	4.02443454071376	6.21320795383304	5.93477537990291	7	1	7	2	1	7	1	7	7	3	7	1	7	7	7	7	7	7	4	7	7	1	7	91.75	0	3
23	5.86661170957241	6.8585824254399	1	3.03349207166796	6.68410263090298	4.88456315222898	4.12991816529158	6.13173850778844	6.81618969380993	5.68295332695141	6.86774164816928	5.08784685216986	6.33721654110807	6.75495373113243	6.68679412534896	6.03088368607612	6.33601643012727	6.92823880662411	6.85161683161748	5.73323225566636	5.86668323195924	4.85154939913847	4.71455530349754	4	1	7	7	1	7	7	2	7	2	7	2	7	7	7	7	7	7	7	7	2	7	7	89.5	0	3
24	5.94897862399418	6.27242611960823	6.47635968262048	1.64013005208055	1.01065216380227	4.14561223630498	6.93886684052524	7	6.65974155089449	6.22193551958598	7	6.59102860223219	4.69484731644619	7	3.37604374843778	7	5.71763259855278	4.10388727650861	6.6036087657697	5.85732406103768	6.24294334302811	6.31562337202615	5.95824856814742	7	1	1	1	7	4	7	7	7	3	7	3	1	7	4	7	7	7	2	7	3	3	7	86.25	0	3
25	5.45116400919204	6.00005926663805	1.31842450839911	5.28829358841252	7	6.36580820371112	5.24142776984507	6.37453050807354	6.89361509249364	7	6.65731407360538	3.18771204837556	6.53095249490687	7	5.20350667971218	5.47230939996691	5.61544509096506	3.16726613041929	7	7	7	1	5.10704454956985	4	1	7	2	1	7	7	7	7	3	7	7	5	7	7	7	2	7	7	6	2	2	7	80	0	3
26	7	7	4.50233951437593	6.50618215384059	6.79844463704629	4.17179824778946	6.3897114832294	3.97993474561089	7	7	6.61280039037155	6.59158654715673	6.47205317204327	5.18753905940049	4.50190060323011	6.44997265990255	6.04440106021402	5.67500741113933	7	4.44578480610665	3.64200512583163	5.10948973973212	5.03394749292344	5	1	1	2	7	1	7	1	7	1	7	7	7	7	2	7	7	7	3	7	7	2	7	106.75	0	3
27	6.9638111431537	5.85877419472263	7	4.29408211510287	1.59106569911907	4.37978747420212	6.63016949071254	1.55163408944544	5.13110676552442	6.96146002056709	5.59115339723654	6.5013273544158	5.84234428681896	6.13619170075947	3.91610357047246	7	7	5.1962171930465	6.88117196686036	3.98937815002973	6.34947977213911	6.12484028411357	6.72364026478782	7	1	1	1	7	7	7	7	7	3	3	7	2	2	1	7	7	7	7	7	7	7	7	76.5	0	3
28	6.92488381355653	7	5.33929522696819	2.42973575745098	1.64276011633164	5.49756854115369	6.41307574104841	6.6962751130882	5.53444090324901	5.61084796335956	5.80057703982766	5.31703502980168	6.78424941734555	7	5.97110111062273	5.99782677235632	5.49343338960197	7	6.57199114511555	6.90381338493827	4.25292419597483	7	2.15430864568244	7	1	1	1	7	7	7	2	7	7	6	5	3	7	2	7	7	7	7	7	7	7	1	90.25	0	3
29	5.17221028485102	4.69550178903931	4.90613280295482	1.31174326052043	3.92785202408707	4.76565538507287	6.5651997269842	6.37844889140275	6.84829750298368	6.25087799767132	7	7	7	5.73776773359383	5.79734012522375	7	5.68741777664529	4.9436473143767	7	4.54379352050595	6.06872522198	4.54595585592641	7	7	1	7	1	7	7	2	2	7	1	7	2	7	7	7	7	2	7	7	7	2	1	7	84	0	3
30	6.70699300214257	5.93298897379983	3.86499310920172	4.36724776133636	2.59116315839266	5.07093203745075	6.93727730545908	6.22473324570682	6.3736018809301	7	7	6.09794207204912	6.68509434850985	6.44833831984554	5.73604237062937	6.25311165213664	4.81085341946036	7	5.36319998520677	5.92132137497404	5.75458306324971	4.64009128831658	6.21084622404648	7	1	1	1	7	7	7	1	7	1	7	3	1	7	3	7	7	3	3	7	7	2	7	74.75	0	3
31	6.4192978267768	5.95662255075205	3.84679793122057	3.30771670912518	2.32030507214375	6.87845545891287	6.1140961017838	6.47920013553431	6.53382088525023	4.24811080599078	6.27548522832795	5.58151772503748	4.83824617186652	7	6.31614294658427	3.64788548807098	6.12411601335428	6.86112577498501	5.77361719534146	6.7713331186257	6.17039593377041	6.25643479581621	5.90831886892967	7	1	1	1	7	2	7	7	7	7	7	1	1	3	7	7	2	7	7	7	7	4	7	80.5	0	3
32	6.2037274693828	4.70084461074114	2.80461280889224	2.90040669398281	3.56219463240727	5.36712246586973	4.06998424578482	6.30608202068307	5.53593527771839	5.63080531646562	6.22321703637119	6.42120323353371	5.76943110590466	7	2.84837420192709	6.89131268459148	7	6.60850695947786	6.92075713629499	7	4.85856624475003	5.54098973724514	4.72371880878073	4	1	1	1	7	5	2	7	7	2	7	1	7	7	3	7	7	7	7	3	7	1	7	76.25	0	3
33	6.79103418386561	7	2.76427970670382	3.33776612834878	5.09465859613584	6.82419671670145	4.36939201685084	7	5.39413627692999	3.97045751867045	7	6.13408724897163	7	6.52148107912956	4.80801161603733	6.02950463651715	6.25625108338826	6.50536674775496	5.76138064678011	6.38732119888612	3.62609589644158	6.32629517740792	5.21394405638901	3	1	7	7	1	7	2	1	7	4	7	7	7	7	7	7	7	7	7	7	1	7	7	84	0	3
34	6.64223854561339	6.57585930475194	7	3.80171690384224	1.24335866424932	6.82507237639931	7	1	5.46860821846561	7	6.06808264319293	4.32681905496805	5.77882133280273	6.69474300353676	6.26378939081247	6.24643883605998	3.369764954134	4.90305323427071	6.00393722236877	6.55171761426319	6.81748112299726	6.48168298611342	6.38126900853331	7	1	1	1	7	4	3	1	7	3	4	4	4	3	2	7	7	7	7	7	7	3	7	75.75	0	3
35	5.3380178985085	5.56696538825689	1.93062048354825	5.42101886222069	6.45111164309008	5.89885791666531	4.64655322594331	6.76551520808706	5.68389773151509	5.90154425769643	6.60304066619172	2.44216033892338	6.632158243579	6.35056314852361	6.55237758892473	6.57623803627421	6.24580649041317	3.47839431106354	7	7	7	1.43406181418425	5.99714037414892	3	1	7	6	1	7	7	7	7	3	7	6	7	7	7	7	7	7	7	7	2	2	7	71.5	0	3
36	6.08283946972379	6.07626604692886	7	1	1.52220373150153	5.83772746247503	5.75963176346292	7	6.64967424649568	5.51665032518057	6.21909907175159	6.6690296890233	3.78338966569823	6.45277584754583	7	5.95135725831135	5.42047960833941	4.91950759042644	5.09036018315406	5.91382646559693	7	6.23070840613456	6.91466625314608	7	1	1	1	7	4	7	3	7	3	7	3	1	7	7	7	7	2	2	7	7	2	7	87.25	0	3
37	6.31114784404894	6.77255450786487	1.2566733076135	3.92528046645464	5.57432689332375	5.88818974753088	3.16513624226735	6.45390143983452	4.86759713492116	6.30140802297561	6.30735512094744	6.13061654208356	7	5.68304521329184	6.24365344013784	5.9996131412298	5.98234303176298	7	5.98049203912366	6.73102779424976	6.0122214217848	7	5.42656972147376	3	1	7	7	1	7	2	1	7	3	7	7	6	7	7	7	2	3	7	7	1	6	7	84	0	3
38	6.34971959027306	6.37229931161254	4.95936027862993	6.2392894486095	5.15574214281638	4.49676485988635	7	4.98323709768842	5.66977836105538	6.84426256898912	6.17799289498055	5.90268694775261	4.79503989372194	6.82091342239399	6.08262710623661	6.43330644194168	6.41560006542536	5.42345842081325	6.85761458896927	6.9694514205184	3.38928486853453	6.08438246961397	6.68952445200231	7	1	1	1	7	3	7	7	7	2	7	2	5	3	1	7	7	7	7	4	7	3	7	76.75	0	3
39	6.331047827081	7	3.09094378797141	4.35844541095359	1.81199096759356	4.63320417081555	3.69371801762396	4.53172901446455	7	5.58479502050799	7	6.23448560667793	6.82445804795655	6.34992896473375	6.36346749482377	7	6.27630208435474	4.81423639098559	6.73006351847421	5.43595820411105	7	6.95223427828451	6.48930832685523	7	1	1	1	7	7	7	7	7	1	7	2	4	1	7	7	7	7	3	7	2	7	7	75.5	0	3
40	3.93250726800257	6.78351539073489	5.66673681551858	2.07907679890715	1	6.6026848953089	4.99464328620911	7	6.60687882971717	5.67527471374609	6.19664993935455	7	7	6.47042274512566	5.7840398354829	4.88713675534523	6.79613573686959	5.06139059020377	4.99367108060909	5.51354786181156	5.1064829076461	5.0764317063091	7	5	1	1	2	7	7	2	2	7	2	7	1	7	7	3	7	7	7	4	7	7	3	1	80.25	0	3
41	5.57479211872046	4.03787913722872	6.84964953236015	1	1.66177029439098	5.23544090267085	6.75703042418351	7	6.97463686571676	6.80898304264504	4.1183429975936	5.68413533359019	7	6.92311013470075	7	2.27685861604452	6.61276809736993	6.56977872986057	5.06516759529277	4.63783850183104	6.53719263578372	6.72571121693994	7	7	1	1	1	7	4	7	7	6	4	7	5	2	3	7	7	7	1	5	4	5	1	7	80	0	3
42	6.86805491790783	6.23689824186221	4.71784203367041	5.69756203089705	4.79047391454038	4.58815512990258	6.35656273071885	6.2548829121682	5.28132014105242	6.82758494180598	6.96059324938027	6.01577568645704	4.25320501024738	6.08398459351342	2.291759116053	6.89852163037577	6.40086033025727	7	6.11325484854705	5.88708861472365	4.07995060873952	5.86336434894882	6.59782001538184	5	1	1	1	7	1	7	1	7	2	7	3	3	3	3	7	7	7	7	5	7	4	7	83.75	0	3
43	7	6.26752406768368	1.94256855282856	6.46746882256951	6.08910641255707	3.77085115412589	4.63269748224401	5.98828363892608	5.89479896542731	6.3802903357996	2.2286240762153	4.64593592084028	7	5.79864594345951	6.96901078347221	5.26735326724024	7	6.34287122050549	5.45748514867296	6.6803713213079	4.54133165014871	6.73478602550548	7	7	1	1	1	7	5	7	7	7	2	7	1	7	7	2	7	7	3	7	7	1	1	7	79.5	0	3
44	7	7	5.12275182182812	7	3.23169634154815	1.4128701175175	3.31033911296467	7	7	4.11064529620189	6.78552180354065	7	2.82777686353311	6.7474773076644	3.60800448085221	7	5.9952914593119	4.68395126705091	6.25557788823157	6.91206926740302	5.20451242117511	6.62734877690359	6.82203745595963	7	1	1	1	7	7	7	3	7	4	7	2	5	7	7	7	7	7	7	4	7	5	7	85.25	0	3
45	7	4.65727988090311	3.30804821020741	7	5.2101905410624	6.59534029932986	5.60072557198632	6.98370404943429	4.74945760395077	3.83984781754447	4.34840916217412	7	5.34263255213995	5.80848814678201	7	4.20255331078153	6.14250552648682	6.99411751748153	7	6.31630106130068	6.49206404410968	7	2.30564533250701	7	1	1	1	7	3	3	7	7	4	7	1	7	7	7	7	7	7	7	5	7	4	2	85	0	3
46	7	7	4.55884583706662	2.15694003156192	1	4.41396458146302	5.56105277902342	6.67577203154286	5.1192680370354	7	4.00189853025813	6.65586330142152	5.54940242334183	6.99418729678758	5.67264222725975	5.62258360056165	5.65823437784887	5.72515554326134	7	6.53759842248854	4.31230362633159	6.29304742833941	6.55146789104742	4	1	1	1	7	7	1	3	7	2	7	3	4	7	2	7	7	7	7	7	1	7	7	91.75	0	3
47	6.70823874826482	5.67743643232549	1.00075531603607	2.39892834146662	7	6.82066098423652	6.04993424022777	3.90883603595331	7	6.31826023396248	4.73306997012846	4.40873640091317	5.28204656159193	6.59030714342018	5.86388175860787	6.47473833655406	5.56927456732266	7	7	5.63659110354482	5.96143327204884	3.70397166586644	5.87200862249889	3	1	7	1	1	4	7	7	7	2	6	1	4	7	4	7	7	7	2	7	6	7	2	98.5	0	3
48	6.13042067962324	6.81198767548312	2.71318308297512	5.05435477950447	2.97487892362161	6.21077513824714	6.35453048310075	6.56173471746989	5.77810943267138	3.08023022266185	7	6.7594289376508	6.73030404075263	5.70006231832073	1.47953336369616	5.49834446509829	4.99267799515654	7	5.87087574620149	6.15755446701995	3.82011175057483	6.87201742926348	6.48010889579532	7	7	7	1	7	7	7	1	7	6	2	2	4	7	2	7	7	7	7	7	2	2	7	78.25	0	3
49	7	4.69644130398673	1.85860254699665	6.92104149116708	5.73495762306948	3.57405635005603	4.90850766431835	5.55404692078438	7	7	3.3165980744498	5.19680991325131	7	4.69676565064212	6.59399482551158	4.68717308277129	7	6.55936623341644	5.79795835913173	5.46951653528527	3.06997018238576	6.45701904713269	6.55418489981609	7	1	1	1	7	7	7	7	7	2	7	2	5	7	3	7	7	3	3	7	2	1	7	83	0	3
50	6.84511019568258	6.26770463510006	2.62055551163544	7	5.32117488490487	5.72767599591047	3.84171728513736	5.97431516955137	7	4.19404046634527	2.95176278584206	5.76249375670099	7	6.05397573829854	6.41229340935588	6.54672960220228	7	6.34118015126628	5.53303667771742	5.75076028762389	4.34315372517587	5.58645255833595	6.95369296080899	7	1	1	1	7	6	2	7	7	3	7	1	5	7	1	7	7	7	3	7	3	1	7	81.75	0	3
51	6.83796488055094	6.89740570459519	5.11749678700748	2.50369274874787	2.27683076456904	7	7	6.83882884717627	6.1050037515079	6.56204761648057	5.59984023120238	4.59255395223363	6.75991222016269	6.81426912024266	5.89507087218342	6.0228848264327	5.59307897669088	6.02478711280967	5.55315401726873	6.55508613520822	3.92405718520353	6.52438204763813	3.20273971770235	7	1	1	1	7	7	7	2	7	1	7	3	7	7	2	7	7	7	7	6	4	7	7	85.5	0	3
52	6.99585507220634	6.26763748091011	1	4.235825641931	6.14707235263665	6.95146853467426	3.43038662114018	5.01411552958834	5.35078782558196	6.70094115476224	5.02661443733471	6.62427525806033	6.68046299910684	6.67850013779258	6.16563680135357	6.90878086727148	6.87857253070446	5.75499777575676	4.54366411631789	6.15213759509732	3.57910058706542	7	3.7502559996069	5	1	7	7	1	7	7	3	7	4	7	2	7	7	7	7	7	7	3	7	7	6	7	100.25	0	3
53	7	6.72870278957968	5.18218852178074	5.86376845145448	3.26823136072121	6.59880214417927	6.01701966191018	4.43321003323223	6.02417144898636	5.0589344980732	3.94763660159302	6.73737052562264	6.90618614807774	6.3800990449835	6.60629688364432	6.625758368625	5.77861844228885	5.91008108569456	6.78132574639345	3.80461522274387	5.3828750216263	5.62278127068345	4.72506428030427	7	1	1	1	7	2	7	2	7	2	7	3	5	7	2	7	7	7	3	7	6	3	7	69	0	3
54	5.69210598757394	6.17822675371319	1.66797236858025	3.41472674843943	4.91106327784559	6.46514093780108	2.57399787933596	5.53351520092057	6.41217620684336	5.02707655796195	6.04391818611417	7	6.74637244890287	7	6.80294827262979	6.16928772315409	5.40074765367069	7	6.23146234687443	6.04650825518779	3.32152814267878	6.31414125146139	5.48910044103223	2	1	7	2	1	7	2	3	7	3	7	7	4	7	7	7	7	7	7	7	1	5	7	78.75	0	3
55	4.12794869977205	7	1.51738972156532	2.07373738382391	6.55885966561997	6.18927224923501	4.05723928114011	6.90201296953428	6.06536953204257	7	3.44923788080292	5.57732172565867	3.30862350645361	7	5.46736460086138	6.25173579832125	1.33576463799258	6.82911463779775	7	7	5.42632638726039	3.96504504956761	6.83545435129686	3	1	7	4	1	2	7	7	7	1	2	1	4	7	3	7	7	7	7	7	7	7	7	81.5	0	3
56	6.75557871968261	4.23965842923948	1.624088365474	7	4.54444346098656	1.7790999914567	4.61605707792696	4.38267066187568	6.25134093605816	5.66770056541711	2.00468778069563	5.99994391461486	7	4.98185181774196	7	6.63163696511593	4.69875854433995	7	4.80211960476875	7	5.8788478791247	6.34936071546493	7	7	1	1	1	7	3	2	7	7	2	7	2	4	7	2	7	7	7	7	7	1	1	7	84.25	0	3
57	5.08289046680517	4.84044915978673	4.26225910863744	4.21991269802217	1	5.36349907953086	6.04678931784816	4.34410053948529	6.2994802953118	6.23759818151844	6.88825319848244	7	6.91179496123477	7	4.97997207075749	5.82841132032799	4.5221368269147	4.4898324446619	6.44181962434304	6.48271665938604	6.54089581064594	6.27236347060013	4.78628972372662	7	1	1	2	7	3	3	4	7	2	7	3	6	7	3	7	7	7	7	4	7	7	7	82	0	3
58	5.88269791203215	5.73412843243636	5.49193485375393	2.72848490946726	1	6.93385422616733	7	5.571746521848	6.80811698940123	4.66832505032724	2.55394804419088	6.36502817127579	6.72320827307376	5.73480344171489	6.68546210160816	6.5207469821812	4.30804118595611	7	4.1945278639632	7	4.37274273020965	6.31975520288543	5.96947522493039	7	1	1	1	7	3	1	7	7	4	7	3	4	7	3	7	7	7	7	7	2	4	7	68.75	0	3
59	6.21545355818783	5.63646412975058	2.9744249755955	5.70211843528646	5.65080726829101	5.71018838627587	6.69630968872102	6.90822064143301	5.09859851945818	5.19169401939879	4.14206169040495	3.88878689904481	5.53171329635681	7	6.37839081648898	3.56506439150197	4.80375558938922	6.95351001908445	7	6.57418561551498	2.15851886574331	7	2.90081281879528	7	1	1	1	7	2	7	7	7	3	7	2	6	7	1	7	7	7	7	5	7	4	2	59.5	0	3
60	5.55716663303157	6.74709985899668	5.32764808717877	6.46174509556892	3.14986320061612	4.68194771589925	6.91089361149298	1.21967891750182	6.75458257994268	6.47976784015802	5.04122902111162	3.90381213234129	5.01310244379616	7	4.92853659854174	7	6.64832579012721	5.48397900813746	7	1.78646443255711	6.73387092162522	5.03141349356125	3.25916560248414	7	1	1	1	7	7	1	2	6	3	7	7	7	4	1	7	2	7	7	7	7	4	7	69.25	0	3
61	7	6.4086729029649	6.62025059345951	4.96068068349596	2.23600116003312	5.35050070294781	7	4.89618175461411	4.63668682062726	5.59387930281425	4.80308117976776	3.82061635629663	6.33795611122148	7	3.78258989533443	6.2984866727796	7	5.21983232195115	6.65231182936818	4.38088525564559	6.55160040478968	5.51967880755312	6.84398211936428	7	1	1	1	7	7	2	7	7	3	3	3	3	3	1	7	7	7	7	7	7	7	7	69	0	3
62	7	7	5.64165745171576	4.35551067152076	4.58936244586527	1.14444958291314	7	5.52818685825384	6.8109041380556	3.96502849259695	4.17773418645803	7	5.71829700997623	6.49858154619664	5.29197421474664	4.63449206651779	6.32244265389996	7	5.02655682083195	5.32106232394106	3.22539087379657	6.0722879518024	6.2760012465732	7	1	1	1	7	3	2	7	7	2	7	7	5	7	7	7	7	7	7	7	1	1	7	76.75	0	3
63	5.30335813164395	4.89267793891881	3.31549936862689	7	2.73042722507499	4.90990858358536	6.97283455167039	5.15729740733663	4.58104022737345	2.23788545126063	6.83932942992332	5.88815701529461	4.46608551535368	6.93618804501039	5.06658096997294	5.56594822322302	6.26394556727675	5.38733539170987	6.57584474767448	6.26285599573554	4.92327032959278	6.96703022140028	6.57128449907036	7	2	1	1	7	4	2	1	7	7	7	2	2	7	4	7	7	7	2	4	7	7	2	67.5	0	3
64	6.88147232292885	6.51595543197976	1.42163725714857	3.57441247979165	6.52511404887641	6.26235360267109	5.19767484407172	4.57639727502746	6.85229686019015	5.50093093613133	4.14138174689557	6.4392343523809	7	6.14092745457818	1.48636643388886	6.63890580827475	5.9242177157523	5.62250912343019	5.13817318672431	7	5.32052239481911	5.84746509310567	4.28228648289701	1	1	7	1	1	1	1	2	7	1	7	2	7	7	2	7	7	7	7	7	1	3	7	95.25	0	3
65	6.60458899013485	5.95282206673501	5.0163365812788	4.429857988895	2.4559327156349	6.63377660191439	6.09118314611442	7	3.24973298458791	7	5.87562599492905	5.08197606756806	5.5918924680902	6.73297323470591	4.84041400447872	5.89061040509285	4.76475260196512	6.13702364175151	5.26054130221193	5.91719037605144	6.94037488189337	6.69350316465895	4.98916669062097	7	1	1	1	7	7	3	7	7	1	7	2	7	7	3	7	7	7	7	6	1	3	7	96	0	3
66	6.7041064220803	7	4.7910724240968	2.36735330382461	1	5.59467161892306	4.73469543546297	6.45452834732263	5.28816090963379	3.89695236380322	5.80009501057166	3.64173519365544	5.64054635115558	6.5719721635186	4.48747874474142	7	6.80580868770468	5.242099988466	6.75199997309273	6.48691466260699	3.59643774921146	6.26224960748056	6.33376047769356	7	1	1	1	7	2	7	2	7	4	7	7	4	7	3	7	7	7	7	7	7	7	7	72.75	0	3
67	6.97472019935784	5.35885532298871	2.07759029687464	6.74350188033144	5.64107417734027	2.74179295422552	4.81452081902838	6.13003260227155	6.03348620261454	6.06675243759736	3.20174521973687	4.73790813233886	6.04670024159696	4.9708470757155	6.78537404924361	6.91450183902509	6.4170507907965	5.93271734843179	6.1091889064112	6.60293543188204	5.23707166321257	6.92351378000724	5.4222099597155	7	1	1	1	7	3	2	7	7	2	7	2	6	7	2	7	7	4	3	7	2	1	7	92.5	0	3
68	6.91193334124101	5.87313234744197	3.92727763145185	5.70819255932893	5.9176973257432	6.47372164339531	4.32089787307133	6.90955484072436	6.95348250167605	6.31493093972776	5.85977650050966	6.25015136433111	4.7730238487708	4.67090840077499	7	2.94728692164399	3.61757044593766	7	7	6.11017787082836	4.01345099215213	2.45140389475505	3.70361592542107	1	1	7	1	7	7	2	7	7	3	7	3	4	7	7	7	7	7	7	7	7	7	7	83.25	0	3
69	6.63601357499048	5.11753015751196	3.15245826595326	2.93381481662284	3.49584015909586	2.37960537181538	3.19278368408308	7	5.4943615691312	6.28690248797655	5.45355422760647	5.83786442977782	6.1427382778512	5.92235751544931	3.36246229713935	5.8154613167297	5.75677155017974	7	6.22820511166816	7	5.2757223069726	6.50012501852162	6.60626571502744	7	1	1	1	7	2	1	2	7	6	7	2	5	7	3	7	7	7	4	7	7	1	7	77	0	3
70	7	5.559696544671	4.46573571034659	5.74449595406441	1.41052590681935	4.2463946168958	3.41244451328432	7	6.68626597610801	4.64948060347337	3.34252950288182	4.21301028379772	7	3.9702308561634	6.54689999153365	4.77293062916152	6.71556492536121	7	5.17532731651452	7	4.18959062790795	6.43144867796577	6.56360852574966	7	1	1	1	7	3	7	1	7	3	7	1	7	7	7	7	7	7	7	7	7	1	7	61.75	0	3
71	6.70892858683443	5.76291499492406	2.59124972812425	5.10044942573894	1.95671556604628	5.90017955734465	6.14472591389534	5.41441132076276	7	4.36001451445075	6.56529423497639	6.04691259424651	3.95176981357696	7	4.32852430219268	6.05230653542297	5.27617980655251	7	6.02307815575166	3.63630586517743	4.24509326462153	3.35743608387773	5.39662841321571	7	1	1	2	7	7	7	1	7	1	7	1	5	4	3	7	7	7	7	7	7	7	3	86.5	0	3
72	4.38812968035283	4.45136553660837	4.68892161770801	2.17499399342783	4.13672383341915	5.56359222251436	6.38255868198769	3.72107755313679	6.80705322907363	7	6.67884280432627	5.83198587156887	7	4.87871811589884	5.21200272233504	6.09489163721279	5.50501378449259	4.88804730837119	7	3.44803371167124	2.25914292187177	4.56292846607236	7	7	1	7	1	7	7	3	7	7	2	7	1	4	7	7	7	3	7	7	7	1	1	7	84.25	0	3
73	4.93299112997761	6.52437909419452	5.44877191677188	4.41668367972634	1.60691272585339	6.49954516061023	4.40328374231745	2.74777396034512	6.07069736488144	5.98403473096415	6.31183346961239	5.83828215119247	6.35120964281177	6.15996455790695	6.2328099356928	7	6.83333882764181	5.76432047885019	4.40713150304217	2.4888914829325	5.02000943203008	2.53397072277711	4.77570956201062	7	1	1	3	7	2	7	2	7	7	5	3	7	7	7	7	7	3	7	7	1	3	7	71	0	3
74	5.70266204330964	6.12300712258386	4.20857418858388	4.06029420903115	2.86690296306625	6.0432817258796	3.87770503742062	7	5.90027694509775	6.02673574632404	6.50400952812901	6.42857896679659	6.10201672000369	6.14139540190056	4.95417223983045	6.7892716245637	6.76378975621129	4.49532467751405	5.00474857239487	2.3891987109145	5.77484387721413	6.33684913812174	4.81004210318082	7	1	1	1	7	2	7	4	7	2	7	2	4	4	5	7	7	7	7	7	2	1	7	62.75	0	3
75	3.88208786672472	6.2954958192458	1.62366702369039	1.62632825689541	7	6.84134674872484	3.99567455882297	7	5.24856611026927	5.85047147115909	5.70618300786533	4.69387275228897	3.8284527001909	7	6.41233403197499	6.79774457029061	4.96769329249845	6.38247358329011	7	6.38395252025654	4.17284221609855	3.76233814632542	5.1021765365831	4	1	7	4	1	7	7	7	7	1	2	1	5	7	3	7	7	7	7	7	7	7	7	88.5	0	3
76	4.70722716864275	6.45056613662309	4.26095016349342	5.53839709178312	1	5.34554135985892	7	4.05085005821643	5.01346024081787	4.91562741861298	6.17787373464562	5.50942309091356	6.86449112098159	6.64449247884699	4.89814721448458	3.96280531214609	5.98674437755001	5.61693044444686	7	2.39340579779605	5.25435480145267	4.16272428329522	5.30951558351991	2	1	1	2	7	3	3	7	7	3	3	3	7	7	4	6	7	7	7	5	7	4	7	54.25	0	3
77	6.75824504845659	7	4.76462483587073	5.87777437046315	7	5.8058136080034	4.10210126478829	7	5.98583160251471	5.2500494343111	4.34995814097721	6.34492222732617	5.66197626546043	4.48187902596333	7	1.66114710638184	4.5076975988077	6.30812866173614	7	6.61080179551533	5.01439433859445	5.85601098164918	6.03279611655222	1	1	7	2	7	2	1	7	7	3	7	7	7	7	7	7	7	7	7	7	3	1	7	64	0	3
78	6.70817723267563	6.41082167096126	6.03950163494868	5.97677628658003	3.31922642434908	6.70715578985939	6.60155908594553	6.59078846111303	5.70100715330255	5.06722014978566	5.95667548983811	6.97511323121593	2.19371233317474	2.73202042067655	6.28040436765763	5.581259862132	3.40310745647111	5.63759098527179	7	4.22022808828267	2.59695529513667	5.91522557455248	7	7	1	1	1	7	7	1	1	7	4	4	1	3	7	7	7	7	4	7	7	7	1	7	60.75	0	3
79	6.85749408153541	6.26332082375417	3.13081838457467	5.64274291794627	2.90138189075632	7	4.81588931263661	6.04001851989823	7	5.08310732449308	6.59983328789642	3.56530161789934	5.98575141207722	4.76229208356844	6.60004107680595	2.70111255596904	6.34635529578518	7	6.4675576392773	7	3.02104856130678	4.32882650953417	3.24398917054092	1	1	1	1	7	7	2	1	7	2	6	2	7	7	5	7	7	7	7	7	7	1	7	73.5	0	3
80	4.237886393036	7	4.53456306098777	4.37205826883832	1.05188282820761	5.11156792370426	4.53385237439327	4.04063114839539	4.93796890728269	4.51779328433059	6.85009983508857	7	4.78961752107328	7	4.54350238624039	4.06675124063715	5.87736857280403	4.81181319003397	6.60062296047394	3.51085162574613	6.18397662157718	6.74157767707713	6.43978963191026	7	1	1	2	7	5	3	6	7	3	7	2	6	7	4	7	7	7	7	1	7	6	7	61.25	0	3
81	4.17604381320239	3.80708092002377	5.7071450252206	2.66425217964846	3.98865460969913	5.01751401431905	7	3.49041450328937	5.50129654913051	7	2.66127722575933	6.75547815922484	6.12051055095074	6.11571284461204	5.48594976599676	6.29842258317251	5.88715787400051	5.10386042227642	6.43571133537248	4.80893096016905	2.76322314026272	4.49682407959447	6.68700509390147	5	1	7	1	7	7	3	7	7	2	7	1	7	3	7	7	7	6	7	7	2	1	7	79	0	3
82	6.43294261627546	4.32890773733797	3.89343639611825	3.88715591985464	4.45722169892869	4.95849655045571	6.47181965407452	6.89508714407668	5.97036265528073	6.62053578634578	5.81339667769809	7	5.88595844056805	4.7933276885483	5.9741273172964	7	4.28595536264647	5.98948422147849	6.34696386500405	3.5847345992421	6.08633943177823	1.35118749108437	2.10307898255691	7	1	1	1	7	2	2	2	7	3	7	1	4	3	4	7	7	7	7	7	1	1	1	89.75	0	3
83	7	6.31436086114621	4.89234926523574	3.45560457423169	1	4.52495138300932	5.1582705934472	7	4.99665048147228	6.09159735383641	2.51101594928665	4.63446648249147	4.66317257193474	5.47707910761546	4.99786550876002	5.59363417910739	6.64378130242136	5.61925366946392	6.72297061300254	5.93963303154884	3.95771180626744	5.79990510361857	7	3	1	1	2	7	4	1	3	7	7	7	3	3	5	7	7	7	2	4	7	1	1	7	73.5	0	3
84	5.66397414171103	5.26555927515697	3.13207711425635	6.31928069881238	2.20438738093491	6.89257069067456	6.63667794692432	4.77232462838658	6.78039816481335	5.54175861138562	5.87777491545036	4.10419452971109	4.25585743392759	7	6.86477860254807	5.30972279754358	5.00210204222075	4.89375308158987	5.5550732157212	5.84963270355351	5.95757549214795	3.65169878956257	4.48277886607675	7	1	1	2	7	7	7	5	7	1	7	1	4	4	7	7	7	7	2	3	7	1	2	86.25	0	3
85	4.869037437008	4.29630178498301	4.85366307562143	3.18960430463603	2.69291721758223	2.9373238281848	2.79499066626975	6.88157368358374	5.75105248483053	4.63833405622599	6.56107577709294	6.6105466989853	6.72492965339558	5.34742732384679	5.55904605453273	7	7	4.1527062900191	4.65115238699667	3.68386042407867	5.50700297252997	5.68088255442537	6.16141745491796	3	1	1	1	7	3	2	7	7	3	7	1	7	7	3	7	7	7	7	3	3	7	7	54	0	3
86	6.66979237355956	7	5.08183321137446	3.66913235510389	3.02912225040509	5.1997566307485	1	5.7017604644308	6.66712964856358	7	4.86126326350408	3.02937639957012	6.23621354325215	6.90895161966093	6.39429772758319	5.54132478629124	3.89588623877117	2.46210352661031	6.16863157616288	6.4966175892405	4.90557153349028	5.4524930379736	6.81197607800115	1	1	1	2	7	7	1	1	7	7	2	3	2	2	7	7	7	7	7	7	7	2	3	84.75	0	3
87	6.21301367144018	7	5.5828245017164	4.56357190361654	2.49676949081853	7	6.17496565454035	5.78871720103126	3.85713413821641	6.74273912903812	6.97209022396428	3.88173188203316	4.82834194515139	6.38691920493217	4.38933860526891	5.54492740331206	5.45927409751111	3.4954546944008	5.82601137309063	3.50251458986041	6.51289474370358	4.23588843817995	3.85964397780342	7	1	1	1	7	7	3	7	7	1	7	7	7	7	4	7	7	7	7	7	1	2	7	73.5	0	3
88	4.0533079315346	7	2.21071416106942	4.21259768706258	6.93332435608672	3.36396603611976	6.42523439269732	6.43918381668844	5.11868633910095	6.20998958590804	3.26089722120068	6.63834841745803	6.06101693003603	7	6.06567097558626	3.90134314951398	5.22514647706817	5.67039056753741	6.0937263095921	6.22348332408713	2.41030111124362	1.46150894495528	2.53742950667497	3	1	7	7	1	4	4	2	7	1	3	1	7	7	2	7	7	7	7	7	7	7	7	93.25	0	3
89	7	5.80230165977423	1	5.30377408211758	6.67946613006006	6.10405184196431	6.34407038144507	2.9182746500263	6.46179847686193	3.70199649749558	7	3.68302490416449	6.01245485471621	6.76511383432552	6.60451012857741	5.2740292775684	6.73973812169923	2.26012632433768	6.17579299842989	3.1289501517932	6.30054434061863	2.99631440337639	1.4212561152809	1	1	7	6	1	7	1	1	7	3	7	4	3	4	3	7	7	5	7	7	7	3	7	83	0	3
90	7	4.33454151526431	5.27999841892862	4.87155971168258	2.36905502083336	3.26111580406355	5.94446168687745	6.60229754813545	4.11413618972844	6.10939957303865	3.49031871920514	6.82797519921194	4.29309104311819	1.93005434428924	5.43648079402925	6.95302101630902	4.45758818267892	5.33031875994796	7	4.83940374035437	4.79072557227722	4.64422907372845	6.15868248352792	7	1	1	1	7	7	3	7	7	1	2	3	6	7	7	7	7	3	7	7	7	1	3	83.75	0	3
91	6.11891294872353	6.33439710851177	1.76079975734991	4.02775150961496	5.06379180471081	4.05738004601594	7	5.16888694616484	5.84955293553149	4.26314415358514	3.84801727217499	6.211183393466	6.63108938463795	2.84381764343138	5.01073839011428	6.16072392716907	5.10948568960067	6.62511560096277	5.26566164222615	5.05931838797612	6.33564517087881	4.58972342962975	6.83245681430636	3	1	7	7	1	7	7	1	7	4	4	1	7	7	7	7	2	7	7	1	2	7	7	81.5	0	3
92	4.72072644561358	6.52015291178693	5.01768185844192	4.18142382593078	2.96073522657442	1.27382406712982	4.97842311401957	7	6.59173535597677	4.73507032452135	5.93862152012645	4.81781128754721	5.64569061358927	3.76868851337907	4.05265589129616	6.69780029556214	6.48304197655267	4.40847989668798	4.3348203473793	2.31392921500922	5.04821843117909	6.25413013106033	5.31971881838599	7	1	1	1	7	2	7	3	7	2	7	3	7	4	4	7	7	7	7	7	2	2	7	48.25	0	3
93	6.84020436826453	7	4.12488440095521	5.06128492998625	7	3.89626195062914	5.64366434001653	6.6974575216902	6.50464615146644	2.57802461553287	3.45294654607438	7	4.23116998922481	4.85838198739751	5.62701354650569	3.73535705138665	7	5.52180681190989	6.11386386302474	5.36103230855012	1	2.15551048988804	5.59545018289271	1	1	7	2	1	3	2	2	7	1	7	1	7	7	4	7	7	7	7	7	7	2	7	81	0	3
94	5.96041484956704	4.61146332064361	2.84225513812661	5.89367828686108	2.08069542266855	6.24619324879051	3.21594570200071	4.37557957491593	6.75015066376043	6.88680524054788	7	5.31947717733815	4.10427129023131	7	6.25362513159337	6.24508836783457	5.1643718346799	4.13427320361861	5.23098059731655	3.87364826408737	3.36696526335431	3.11070975150192	4.07949934494245	7	1	1	1	7	7	6	6	7	2	2	1	2	3	2	7	7	7	2	4	7	7	2	61.75	0	3
95	5.64264417642352	6.56781055369334	3.85484126803609	7	6.8057697412526	5.97970461028234	4.37347626550318	5.35208417265111	4.84616096683791	5.83139531318785	6.01564285567594	5.76870533695539	4.37118421840152	4.3603921824317	7	2.44353080349286	4.09984035908567	7	6.11862333707113	5.28801315666393	6.29822474279108	1	4.83927572314002	1	1	7	3	1	7	2	7	7	2	7	3	7	7	7	7	7	7	7	7	6	7	7	72.5	0	3
96	7	5.38825549921256	4.49564393864131	6.41550892951599	2.01529102862372	6.56955225552364	4.46534137576396	4.82279226230638	5.12374524246899	7	6.86984408872899	5.56173557564346	3.97941732439181	2.81511939501125	5.63902222990408	5.20578212604163	1	3.23602502715765	6.98709046743635	5.5443712429862	1.95184715956992	5.03576299021359	2.73294563313655	1	1	1	1	7	6	2	7	7	2	7	7	7	7	7	7	7	7	7	7	7	1	7	67.25	0	3
97	5.94368290620658	4.03340371262807	1.57441888630323	6.34417742426042	4.11309067602813	5.20355139940165	4.79084473212417	5.3846816405498	4.52795241952293	1.43692688623055	4.66545997128192	2.00405730979689	4.91914123268862	7	6.14059590395846	5.69818215933445	4.45049168817334	1.33075101523618	6.81669112545148	3.62074269292497	5.04572301650765	5.61509451928196	5.5892653032147	7	1	1	1	7	7	3	7	7	2	7	2	7	7	2	7	7	7	7	7	1	1	7	67	0	3
98	6.6055255460346	4.08169261770079	7	4.93978836685625	3.76873696756364	4.0844650929118	5.28873082923274	5.19537683922931	6.14834090070355	3.26464005063416	6.03056082225911	6.0887240156162	7	6.73223429881602	6.18739349318443	1.52104650473988	2.23991907901776	5.53582926271526	3.52682267768288	2.42940713277342	1.06094999386593	1.074330291339	2.38202526352412	7	7	1	2	7	7	7	7	7	4	7	7	2	7	7	7	7	7	7	5	7	7	7	73.75	0	3
99	6.10707695130689	1	7	5.62360087920553	4.80930606082768	6.39509339856892	7	5.2656772429514	6.29864261955274	7	6.58991352513279	6.40806756311812	6.97544883569358	5.91145044915676	6.97151041668506	5.67581933744769	7	7	6.23810400193884	4.82569980361268	6.43588923208553	7	7	7	1	7	7	2	7	4	1	7	4	7	2	7	7	3	7	3	7	7	7	7	7	7	98	1	3
100	5.54141793942877	3.05205648858993	5.8169927693614	4.93258610803987	4.60581883216197	5.81690188793612	4.11517562873592	3.54117791127372	6.74535144512235	7	6.05885064570041	7	7	7	6.52987088892891	7	6.96682039736942	5.14940676873933	6.60037991762915	5.43603560917766	6.86128070603281	7	6.70269615562933	7	1	7	7	3	4	7	1	7	3	7	2	4	4	7	7	7	7	2	7	7	1	7	92.75	1	3
101	6.17078774658073	2.72570265234008	6.42133308435251	4.6807164343389	5.20175293167406	5.07896781295511	4.30358982568743	3.17721146519559	6.33798444951452	6.01575854029787	6.53797753338573	6.50707205680594	7	7	6.90552402837406	7	7	5.62633745432764	6.42080140870299	5.4115754387512	4.77125098285116	6.45672442048541	6.47770981397723	7	1	7	7	2	7	2	1	7	4	7	2	2	7	7	7	7	7	7	7	7	1	7	92.5	1	3
102	6.33209866116496	1.37806905627103	7	5.52362796692107	4.55467477995577	5.29734745664543	5.46583512082384	6.77982345733409	4.96532107115123	7	5.73999159075579	6.589246649397	6.9458187593467	6.47246820001589	7	6.6067038152119	5.28490680482871	6.77514315832359	5.5654952430801	5.86540167043679	6.74027126453688	6.66120396267108	6.89218427211157	7	1	7	7	1	7	4	1	7	3	7	2	7	7	3	7	4	7	7	7	1	1	7	95.25	1	3
103	6.53962413702247	1	6.74187240210592	4.77201625202869	5.20890432001227	5.97655390246124	6.89655514964583	4.19655428342887	6.4731840513776	6.25862111869021	5.47214771870878	7	6.65804215122066	5.24307767714552	6.57347112760181	6.70742968374048	6.88171868310002	7	5.81778992482675	5.1991307497309	5.98492453214812	6.99156009043642	6.24290592308137	7	1	7	7	2	7	2	1	7	4	7	2	7	7	3	7	7	7	7	7	7	7	7	107	1	3
104	6.39975291113706	2.59129482824875	7	4.36853445989561	5.81575849792165	3.80280324066392	6.58263121046291	5.65469823080677	6.65954228455337	6.52409896006791	6.90200135827376	6.31106918877038	4.13803637288921	7	4.36250753759831	6.65348748818971	6.44267929374253	6.44873420676574	6.19090821714606	5.63185824651214	6.28230914206974	5.86015167089688	6.63359702778076	7	1	7	7	3	1	3	1	7	2	7	3	4	7	7	7	7	7	3	4	7	7	7	101.75	1	3
105	5.40467811217875	2.31103372982228	7	4.90409796272759	5.46966492112897	5.9400039957922	6.75764953435597	6.02552982569415	4.25850700424144	7	5.67983460283648	6.75034957449938	6.26731404678113	6.33954045979933	6.83682085178378	5.82955423060184	6.6343043199108	7	6.81604396008874	6.43136174554733	4.10751814731101	6.24333351526751	6.08414080291554	7	1	7	7	3	3	7	1	7	3	7	5	7	7	4	7	7	1	7	7	7	7	7	94.5	1	3
106	6.66999563205552	2.74503752466799	7	6.89610534653692	4.00240192840596	5.16884244563918	6.36748020662264	2.25727333168899	5.95228195838469	5.81394006240144	5.75714440651361	7	5.23220180853763	6.76867818654534	6.2890246571058	6.5786519482317	6.7607868869802	6.9151223698955	6.68964742033855	6.82174149429749	6.67154637060039	6.98049185148633	4.04048331370112	7	1	7	1	1	1	5	1	7	4	7	2	4	3	2	7	7	7	7	4	7	3	7	99.25	1	3
107	6.32024116812405	1.67533812203251	7	4.21963256193995	3.71614823526817	3.81555881044726	6.8170693889915	6.78924022241302	6.23197650767646	6.49200861753125	5.90393982204596	7	6.77200851381374	6.22015741251152	4.92388139432548	7	6.40438867199604	7	7	6.64879997376133	6.17923077469527	7	6.38715839063995	7	1	3	1	7	2	3	2	7	3	7	1	3	7	2	7	7	7	2	7	7	7	7	98	1	3
108	7	1	6.91364955528529	5.64885324504903	4.63657797166333	5.49799421713302	6.32193674998148	5.11868474828139	7	6.42202614514518	6.69201139451284	7	6.94483723953547	6.09162547891774	3.68047631323616	7	5.84472056144578	7	7	6.47865293208892	6.5575114547161	6.58258171393684	5.75953326494845	7	1	7	7	3	3	4	1	7	3	7	7	7	3	3	7	7	5	3	7	7	7	7	94.75	1	3
109	6.13430344893474	3.08575404079226	5.63967970429852	5.29145474075499	5.78791749912346	6.61013322487874	5.30627036907317	3.44760152112303	6.38290193662776	6.50208538196657	5.81799436817234	6.97276455403872	6.56247018079707	6.96377316971568	6.37964014158225	6.64957577298048	6.44964184010859	7	5.65382315763452	4.97548973755597	5.79260903998111	7	5.53320147737401	7	1	7	7	3	4	7	1	7	4	7	2	2	4	2	7	7	7	2	7	7	7	7	94.5	1	3
110	7	1	3.66079092332929	5.28346871717213	3.0314838644354	4.75191697629267	6.56138494737722	6.83455710789228	6.54247191057882	6.74395765669392	6.4456373062494	5.71076378413123	7	7	7	6.65329055687124	4.82665266597547	6.95363243737526	5.80348307275971	6.31362622802666	6.41128429191498	6.68482023456547	7	7	1	7	1	7	7	3	3	7	3	7	5	4	7	2	7	7	7	3	7	7	7	7	97.25	1	3
111	3.22705497137736	4.25876348431532	5.33906608513607	4.13769413143305	3.03487926355794	5.1044766395956	7	6.3685741496268	6.2993945304639	6.70249855646523	7	7	6.35523722505013	7	2.62728715482722	5.27381803037925	6.69502978661405	6.53991048971805	5.88631626599998	6.97533861528829	6.81773353318839	4.98298138851247	6.45025877556932	7	1	7	7	1	7	2	1	7	7	7	2	4	7	5	7	7	3	7	7	4	7	7	81	1	3
112	5.08771206485338	2.2192737458364	7	6.89334162496797	2.65605240179568	6.70613735863398	5.52702887268036	7	7	5.855129087145	7	6.83202934323972	4.64383759091083	5.87427598863071	7	6.65751260743468	5.38768989272817	5.01978433622832	6.89989320311979	6.09353046666007	5.65640881498437	6.5206861768397	7	7	1	7	7	7	3	2	1	7	2	7	7	1	7	7	7	7	7	2	6	2	3	7	98.75	1	3
113	6.39894162672528	2.54277585849561	6.22686754334758	4.61804418723363	5.07613063356097	6.95669551360295	4.8982526492806	3.41960437958936	6.86338688208349	7	6.58599976709623	6.30885274658424	6.05958897204305	5.99740335935197	6.8380173399502	7	6.11011495736653	7	6.39391332632999	5.0283275862507	4.1583176481556	6.83346574318246	5.05809435448802	7	1	7	7	3	4	2	1	7	3	7	2	2	4	7	7	7	7	3	7	7	7	7	99.5	1	3
114	7	4.0738214829934	3.16463032849985	2.04106109351024	1.55715122582179	6.74035584632572	5.3624170192368	6.94369196144437	5.40942697304304	6.31878722163312	7	7	6.97423568617588	6.33824363843166	6.65092655331121	6.45178055023502	6.83214479187693	3.6928393855174	6.00490286957278	5.60294613973246	6.25801272442713	6.30708924954992	6.74872275753682	6	1	5	1	1	7	3	1	7	3	7	7	7	3	2	7	7	7	7	7	7	1	1	88.25	1	3
115	5.76365119079048	1.92985477351507	5.79690122309796	4.3867340627932	2.57316741002838	7	7	7	6.53943420498804	6.88646116159459	6.37435555037889	7	6.13559001128929	6.29613050661473	1.88942693991027	7	6.13895775137917	7	6.77208622971192	6.70413407704385	5.89608124359141	5.6300377578913	6.04143143632879	7	1	1	1	7	3	2	4	7	1	7	1	3	7	2	7	7	7	7	5	7	6	7	85	1	3
116	5.84772369203206	2.24547827338408	4.80472260686199	2.17736242182271	3.66760348038454	7	3.05772257818371	5.64498398677213	6.04681993574879	7	6.75640628629257	6.25085416520571	6.58696748778919	6.63084242456263	6.88873340826381	7	6.55109472005875	6.52064578433624	6.85379372489617	6.18618815227823	7	5.53045986292898	6.19677187976301	7	1	7	1	1	2	7	7	7	3	7	2	4	7	4	7	7	7	6	7	2	7	7	87.75	1	3
117	5.21786719362728	3.76934222434474	5.93598627481252	4.77253326658253	4.50812765860832	4.44062451073778	6.49861977091403	6.87088304184866	6.14132794832863	6.01614475368415	7	6.3866911282784	6.34478396645325	6.86409875154607	4.26856110650009	5.45532824808562	5.40339660345795	6.08544154082767	6.1427807547706	7	6.55495843883451	6.81092275435208	5.98914462390431	7	1	7	7	1	6	7	1	7	2	7	2	3	3	2	7	7	7	3	7	7	7	7	95.5	1	3
118	1.65892368489693	4.76357440210947	7	3.05221165230975	6.21918589067235	6.50749818309844	6.85548484937569	6.98523815045055	6.06706854875454	7	6.99092724370188	6.72505924917269	6.78020533859263	1.71438393202932	6.31036260025801	7	6.42560999001011	6.09584367809591	7	4.77466195416985	5.64409975921033	5.60679296193045	4.97063727679822	7	1	7	7	5	1	7	1	7	1	7	2	4	7	2	7	7	7	7	7	5	7	1	79.25	1	3
119	6.43241831824067	3.42806051584625	6.51669923918817	3.21669559462758	1.43074781822501	7	4.88913103259299	6.33692981260629	5.60655924754166	7	6.02522718155332	5.58752485510458	6.7636650407163	7	3.16995391439746	6.86784295975486	7	5.74737405212147	6.97640123963074	7	3.49841078725631	6.88227301383965	2.74045459534549	7	1	1	1	1	7	7	2	7	1	7	3	7	7	2	7	7	7	7	5	4	7	1	90	1	3
120	7	1.28464037362946	7	4.48965407305891	6.43602642984306	7	7	3.71340789823492	6.68833880378186	6.29681779762893	3.72368770728088	6.56421626411859	5.1651269663558	6.23394170540571	4.90358855290079	5.4422813253919	6.20763509960939	5.92984078964151	5.98596438588557	4.99455375734716	5.763472185522	6.36497653860172	7	7	1	7	7	4	3	7	1	7	3	7	2	7	7	3	7	7	7	2	7	7	7	7	96.75	1	3
121	7	1.05801048744156	6.97012859447767	4.63644253932111	6.01165118883516	6.84996637603906	6.0748152923595	6.0140381277129	6.42871881615086	7	3.17254285677561	4.98058070593243	5.37338790007406	7	4.76383589994464	7	5.26177557292698	6.03664129090726	7	5.69111482807477	6.44734861324456	3.98910813623224	4.93156754901823	7	1	7	7	3	3	7	6	7	3	5	1	3	7	5	7	7	5	2	7	7	6	7	103.5	1	3
122	7	1.79006609407426	5.03065106076764	6.46611959467315	1.95974224749051	7	6.75554527247906	3.51851516418233	5.97789670591445	6.57404647606841	5.97842487087692	5.51373621329141	6.87469644231049	6.61388003342492	4.43104318282496	6.31952135569065	6.31063876350924	7	5.38989859101833	5.66080603561385	7	5.35124378950521	6.60700278895405	7	1	7	1	7	1	7	1	7	3	7	3	2	1	1	7	3	7	3	7	7	1	7	87.25	1	3
123	6.9756017053241	1.90842383998496	5.54856232703823	5.76211023236605	1.51007620719266	6.90109724367417	5.77483802330539	7	7	6.62145088560629	6.08051002018637	4.82827717272438	5.36946813242128	7	4.31524836220587	6.36341065071858	7	6.24021186124516	5.73941805442397	6.74763990816254	6.34642282787261	4.15246458247549	6.54166365123037	7	1	7	1	7	1	4	1	7	2	7	4	3	2	1	7	5	7	3	7	7	2	7	98	1	3
124	6.41509773669133	2.89451220401026	6.05906777892843	3.06984930700093	5.05440873905802	1	2.89956522756111	2.96462217812693	6.42620914574472	6.40970114915342	6.28051616071542	6.90384577553128	7	6.20544390397085	5.57169058570917	7	4.15564886061612	4.86456493483587	6.24537667530523	7	5.06684199161015	6.69267110693928	6.34619369824104	7	1	7	7	1	7	7	1	7	3	7	4	4	2	7	7	7	7	7	5	7	1	7	80.75	1	3
125	2.81496313360776	3.61516537301359	6.00715585604921	3.59721883634943	5.97602536266684	6.8481550410682	6.51663680311109	3.81003681719752	6.43498198912176	6.82670272089676	4.94881628308469	5.21945267884339	4.66802485517724	5.00453117479909	6.28707502965422	6.51791422868588	6.20740879634568	7	6.73924669153201	5.9641302148684	6.27309447239549	6.04893195707971	7	7	1	7	7	1	2	4	2	5	1	7	6	3	2	3	7	7	7	3	7	7	7	7	74.5	1	3
126	5.51285742961977	3.96424288373584	5.09196860581351	4.02800491744937	2.36652206720246	3.01529216475017	6.17389447009639	7	7	7	6.46992088264343	4.69678927149517	6.41711389506691	6.53265941336727	7	6.95097998098914	6.71583117965584	4.66361824355922	7	6.59068687416437	6.97397923910921	5.85718480146743	4.1850061656327	7	1	1	1	1	7	2	3	7	7	4	1	3	7	7	7	7	7	3	5	7	1	7	90.25	1	3
127	7	3.17516014631883	2.79665491326289	2.65462151136063	2.8095196494775	7	7	6.12084165440566	6.04999972898684	4.62137676711893	7	6.47813617315444	6.33259147126626	6.25630809360949	7	3.73797895404182	4.90241902100817	5.44500240413825	7	5.80854743565456	5.1874144100486	5.76074652799986	6.46997662826453	7	1	7	7	7	4	7	7	7	3	7	2	7	3	7	7	7	7	7	7	7	4	7	67	1	3
128	3.2929674943689	1.97543804584782	4.50542436690341	1.54419666509235	5.80594209067751	6.51680975236443	5.83417121577442	7	5.32179684271908	6.18559597836867	5.68626673810493	6.00233471161933	5.18081610798913	5.96773870284043	4.62904184331982	6.76891560851213	6.16514597837602	4.20699954324041	7	6.74432195816739	7	6.37738188945286	7	7	1	7	7	1	7	1	7	7	7	7	3	3	4	7	7	7	7	4	4	2	7	7	84.75	1	3
129	3.53233262971592	1	6.46910001080209	6.78765689576317	4.3001897386626	6.35738724746711	6.04821900509282	5.29314979867503	6.67438870779387	7	5.96078975033878	6.70037225208344	5.34717798815156	6.94472783238457	4.46045677247318	6.14714769174073	7	5.36660352597572	6.9924992937283	4.41555695751186	7	6.48518006791645	6.87893122318575	4	1	7	1	1	7	2	1	7	3	3	3	2	7	3	7	7	7	7	7	5	7	7	78.5	1	3
130	4.71180956987783	1.95659731407486	6.64797010815775	5.74759961826613	1.93234212524535	3.53766323749169	6.26455397412631	6.62918196883931	7	6.39188872179789	5.93963616316697	5.91799293803755	5.50486904221493	7	6.65852237411701	6.52634799518884	5.14162972393054	4.4039077943557	6.8374862054848	6.03812567027855	6.95582568333191	6.3456810381267	5.57949018168254	7	1	7	1	7	5	2	7	7	3	7	7	1	7	3	7	7	1	2	7	2	2	7	98.25	1	3
131	7	2.66244339233855	6.11774505660648	2.57962172545309	2.41054933303653	5.88081737173954	3.4476045344124	5.39554468781092	5.9728630172129	5.90580276776057	6.99692930669374	4.51217722832671	7	6.24540166535309	5.74364545942984	5.4604816813286	6.00472617830057	7	7	5.72262548417394	6.66487158857356	1	4.68377012730409	7	1	7	1	1	7	7	2	7	2	7	3	7	7	2	7	7	7	7	7	2	6	7	71	1	3
132	6.98704603770512	2.15208089349832	2.56921098980976	1.53095349638513	2.45508103582858	7	5.87967948615782	6.67538597241795	6.32864285769476	5.78474991988399	6.92700590787659	5.32564305437109	5.94223418955531	6.28688792589257	6.43094924459884	4.30237652169962	6.28986003193779	7	6.50169277071265	6.71032059975464	5.09370389172934	5.53811915965097	4.76111830468371	7	1	7	7	7	5	7	7	7	5	7	7	3	7	3	7	7	7	3	7	7	7	7	79.75	1	3
133	5.85541164809778	3.49946512166292	5.92839597850098	3.90257054384575	2.72807778236753	7	4.71831366267994	7	6.55345425002174	6.11586003073769	5.51465961819243	4.17121531617941	6.3413873357018	5.30118950475179	6.9650991690744	7	6.62187404234126	5.42722593536981	6.58488753388219	6.59935452332538	6.52468371146536	6.34425685450243	4.79917965316018	7	1	1	1	1	7	3	3	7	5	2	1	6	7	6	7	7	7	3	6	7	7	7	82.5	1	3
134	2.30758145009038	4.23084340197132	6.77621613670978	3.74198984629325	6.36293964752564	7	7	5.65218946581695	3.2952792802924	7	5.85105931020716	5.69235873576894	7	6.85979736953473	3.00749766036926	6.14134733410078	6.55937469721438	4.2372550727769	6.73699004093736	4.65582826292693	6.63855926310567	5.7791222755671	5.93034201064823	7	1	7	7	1	2	7	4	7	1	7	2	4	7	2	7	7	7	7	7	3	1	2	71.25	1	3
135	6.5174719092326	2.61643266844031	6.48927923895511	4.76514825483867	2.79149688722779	7	4.44936765777176	7	5.35190540750533	5.5556313675077	6.77757922023909	4.8347490416305	7	6.62845040237709	6.47421683845227	5.67067180748981	5.09463586870714	5.40052964761668	5.47194083198943	7	6.1733461817641	6.79734387023495	4.91690895271872	7	1	1	1	7	7	7	2	7	7	7	1	6	7	4	7	7	7	7	5	7	7	7	78	1	3
136	6.45223130093103	2.08597811285258	4.89504840099707	6.70473123471246	1.45437220284827	6.83710441542866	6.42807145132805	2.98722243492772	6.97230348178871	6.90071414015648	5.30984504283902	5.37016288540861	5.14896630205994	6.70594388849323	4.97008152872925	7	5.93884779906218	7	6.31195137755388	5.28538936256601	2.69377431911427	4.52805027521794	6.8729373033128	7	1	7	7	1	4	2	7	7	1	7	2	7	7	2	7	7	7	4	7	7	7	7	97.75	1	3
137	7	1	6.88668818251895	3.23521584240267	4.13310681861925	5.35453686960953	5.92590986767659	6.53585564960464	7	4.16361997927264	6.17524358614188	5.31782229529834	5.30902627214465	6.69640569770114	7	7	5.06702531618588	5.39250498767648	6.19931187777716	5.64525679493673	6.91928850820284	4.24246764075884	6.05776264817033	7	1	7	7	1	3	4	3	7	3	7	4	3	7	3	7	7	7	7	3	7	2	1	92.5	1	3
138	3.15054766816969	1.62732797961988	6.96500610677521	7	2.43209239283214	5.16319698465914	2.77960461726355	1.19268699388113	6.88726671392713	7	6.35016384308372	6.45644203042336	4.31629717544369	5.32827521993001	7	7	6.49916238603428	6.2208113495937	6.34875593011339	2.30542659811722	5.08074868224474	6.18410002720259	6.26273698890905	7	1	7	1	1	3	3	7	7	3	3	3	4	3	3	7	6	3	7	7	7	6	4	93.25	1	3
139	6.26874378170029	4.40328659334177	7	3.36881511735706	1.4596753357073	6.23488292181108	6.76527338111875	5.68278345837802	6.78860121762334	4.43480174191746	6.39136106566712	6.98693500181229	6.17403799559799	5.17845871098433	5.15401709038581	5.21327160418536	5.05048080130419	5.95690136685233	6.71355717916451	5.85801514239738	5.92030250190217	6.22043276568805	5.95536459680324	6	1	1	1	1	7	4	7	7	7	2	7	2	3	4	7	7	7	7	7	7	6	1	86	1	3
140	6.61776818810522	2.23619353437366	5.96416294519173	6.4712964673875	4.61894688646764	3.67981936805266	4.10516876391097	2.45730497823418	6.61502699181019	6.66317786396628	7	4.84620543500379	2.44667917689794	7	6.29100519273101	5.68100441789968	7	7	4.42034863666646	6.35470309287633	5.96512142220981	6.75917322822422	3.71809993256345	7	1	7	1	1	2	5	1	7	2	7	2	4	3	1	7	7	7	7	7	7	2	7	93.75	1	3
141	6.94254333526121	3.96785115415752	5.56654276084256	3.34187589813286	2.87423539326346	3.07751818568465	4.06347910196582	7	3.92960400278818	6.55169124498709	2.91515907390208	6.66460725486839	6.40848382373692	6.54725942362776	6.87699641882966	6.78153034570353	6.0959782018626	7	5.00220600177384	6.9322647836846	4.13331006580241	6.82935831215202	5.02187123170146	7	1	7	7	1	4	7	7	7	1	1	2	6	7	7	7	7	7	7	7	7	3	1	78.5	1	3
142	3.288972859249	3.65383177022714	4.12444842782734	2.48567276330844	5.07162247442579	6.7277091824808	6.56600749573199	5.98502678239845	5.52327861404029	6.99046784499205	6.73912621433342	4.14078999325104	6.75966296766571	6.40614226430159	6.85357307910886	6.14874078700075	4.36454947811314	5.56910830970377	7	4.5520318297649	3.46242612090959	4.45459783415112	4.01010342373219	7	1	7	7	1	1	7	2	7	2	7	2	4	7	2	7	7	7	7	5	3	6	4	86.25	1	3
143	5.76950651874446	3.94202769155786	3.48692499138293	1.78821155058941	2.91513681242148	6.04608862501382	5.82893091208345	6.24985416950694	5.07422455397128	3.90091575133711	6.62017544697819	6.4684779962061	7	4.71662970125134	6.4877227609137	7	7	2.62974834796955	5.23979647127438	6.28217400729298	6.87010755712577	7	1.8801866138242	5	1	7	1	1	7	7	1	7	2	7	3	7	7	7	7	7	7	7	7	7	4	1	90	1	3
144	3.70802188909947	1	7	6.69629495647912	3.54263458095533	4.81693667588126	2.54967350043084	3.9910938728197	6.52875078804443	5.3441582410563	5.9766080238023	5.14618635616424	5.74315610641774	6.81672594112032	6.15430218633485	7	7	7	6.31999123564318	3.43027024160097	6.50960091973946	1.61008576210491	6.7631423098715	7	1	7	1	2	4	5	3	7	3	7	3	7	3	3	7	7	3	7	7	7	2	7	78.75	1	3
145	6.35486728561047	1	5.24949896307221	6.05005721503356	2.8756233318629	7	5.13575759029336	6.72109584421168	4.59837211534447	5.09005233103158	6.54259521113416	7	6.30004198194417	5.97841874987433	4.78935278650342	5.36780774838656	7	4.42174212462396	3.78874442131056	6.38864791593049	5.09909706599551	6.67043438580163	6.99759604145733	7	1	7	7	1	5	2	2	7	2	7	4	3	7	3	7	7	7	7	7	6	2	7	78.5	1	3
146	5.69675171222093	3.00574989225581	6.49073828245384	2.84551733045439	2.13503755817366	6.81650939644857	5.95136731854599	5.52137805445061	6.3238344391571	3.22395736879103	6.34989847679618	6.50005501447788	5.33908358402259	5.10276343965567	1.41287736549452	5.74895901549677	4.48997086702608	6.52040172773712	6.1100621123622	4.75885501336059	7	6.73427990077471	6.40150637629857	7	1	7	1	7	7	3	7	7	1	2	1	7	7	5	7	7	5	7	6	7	1	7	99.25	1	3
147	6.01897024881703	2.29397183226848	1.23942154921669	1.245848253006	5.36679379414674	2.42094387833629	7	5.63720716343508	6.99499701011729	3.6252641258798	6.01433952958566	7	5.6955272786199	6.43678080451669	7	4.79996708686884	6.37929856596245	6.61105224420039	4.11721559334088	7	5.18463666997256	6.52759988106568	7	7	1	7	4	1	4	3	7	7	5	7	4	5	7	7	7	7	7	7	7	1	1	7	87	1	3
148	6.63079686240148	2.6354265416016	5.49812360824807	7	2.05352196857716	6.08027622852891	6.46729455093388	3.43412084641241	7	7	5.99812007021188	7	5.75650600123506	6.40498461685444	5.80468367125778	7	6.44140881275468	4.94173705665641	6.12776585999275	5.44620591017301	2.77394804358465	2.47717987315006	5.17279854006384	7	1	7	7	1	7	7	7	7	3	7	7	4	7	7	7	7	7	4	7	7	2	7	88.75	1	3
149	6.93714311528185	2.14035938951277	5.42739287978157	5.57406463571497	1.50694701220284	6.51425354085973	6.67809406586884	4.03531294280419	7	7	5.71758235799488	4.80398572842141	6.62213758133465	6.98900826594932	4.20155498693301	6.28396508056413	6.35990116418864	4.77812469878587	5.23162442054361	5.08718741161631	5.31374122909463	4.2752047948258	4.80259522545408	7	1	7	7	1	3	7	7	7	3	7	1	7	7	7	7	7	7	2	6	7	7	7	82.5	1	3
150	3.26582532210297	2.6317349148062	6.05017699178754	5.94588539596107	1	6.90799135893444	7	6.06054947482984	7	3.73835298958947	2.5910368496961	7	6.48618486330953	7	6.37624939029435	5.16429199644529	4.88036071625967	2.90935837099062	5.77765686546467	6.74461294850285	4.17328078587393	5.97140322172672	6.75881887479584	7	1	7	7	1	2	1	2	7	1	7	4	2	7	2	7	7	7	7	7	2	7	1	82.25	1	3
151	2.24664654242191	3.91933117674042	6.34958376325446	2.00638010853815	7	6.75105059689283	3.47811441313205	7	6.17220056721999	5.21650752756633	7	6.78883015748462	7	6.39775493565806	5.55848299546968	4.28695971076751	6.75335527471354	6.42831357940663	6.02395827936369	5.04898560915824	4.05476580938003	5.03549369579043	5.68346711506771	7	1	7	7	1	2	7	7	7	4	2	2	1	5	2	7	7	7	2	7	7	2	7	67	1	3
152	6.43147859807609	3.7718141814652	3.15795397022161	1.30429205694161	3.39587517840028	5.69666122624676	4.95592317803208	7	6.36689962484773	3.8813698606259	7	6.86308768470085	5.93928729526802	5.4042838615785	7	5.12192409483475	6.67818090383167	6.90093043647278	5.73430889935198	6.69803702772831	4.88686096724319	7	2.57356260313257	7	1	1	1	3	7	4	7	7	3	7	3	7	7	7	7	7	7	7	7	7	1	1	82.75	1	3
153	5.64652816701161	1.52479171200025	4.33635040414229	1	1	5.85342381777373	4.56604819379623	6.65566547893007	6.3575249459763	7	5.20322616940477	2.26098977392654	6.59977657117233	7	6.11677819962713	6.40049998695576	6.73356619298471	3.21238957092416	6.9403801458924	6.66492245088768	3.86579512209108	1.05086968525674	6.49313355646145	7	1	7	7	7	5	7	7	7	1	7	7	7	7	7	7	7	7	7	6	2	1	7	82.5	1	3
154	6.17805094276589	2.07232388513482	2.32716722728568	6.09416588637003	5.17881094442774	2.70277187207753	6.9784085102529	6.0921221840384	7	3.41101305969697	5.76256437015979	7	3.97531183734785	7	5.58278698713691	5.16405271078351	5.43600098952034	3.7732116383083	6.52770509157297	6.5941103268792	5.94327525478902	5.91152011725201	6.72283720334184	7	1	7	7	1	5	7	7	7	1	7	1	7	3	7	7	7	3	7	7	7	3	7	77.25	1	3
155	3.92256594475507	3.77750666290468	2.97056679843793	6.82078150948673	4.50484877506813	5.63355867822471	6.10865786087788	6.88003747531494	5.97278487611845	6.49740722404103	6.68945398140329	5.7346088387217	6.01677821678232	6.80181634415635	5.96929233296712	3.28312697676558	5.78174543927244	5.61288157264223	4.90857167879398	5.37724651891452	6.94536549815018	6.96039721772325	6.7424441564768	7	1	7	7	1	4	7	7	7	4	7	4	2	4	2	7	7	7	4	6	7	7	7	84	1	3
156	3.08142169268934	1.71207355437402	4.29944500650071	2.1429250235804	4.64894867776432	5.76217840494047	6.72483680283677	6.44139065499051	6.14772892947021	2.90208593068845	5.26822380561506	7	7	6.32572330110477	7	6.26983944457428	6.48829170098749	4.51968125614236	6.75388519885409	7	5.31894801659931	6.16804941498581	4.64184227568547	7	1	7	2	1	7	2	7	7	2	7	1	7	7	7	7	7	3	7	7	7	1	7	77.75	1	3
157	3.00909985862142	3.30552250582106	7	4.04714666190751	5.25252474502118	7	5.70289808890792	6.23985302425992	4.5302156995249	3.83365927824422	3.47204671716068	3.10134060010021	4.92851957153437	7	3.30563649459832	3.30043365761548	5.18172568887956	7	7	6.81443128964874	5.81667670701232	5.88862672199032	6.64632761693646	7	1	7	7	7	2	7	7	7	3	7	2	2	7	7	7	7	7	7	7	7	2	7	70.5	1	3
158	7	2.68563590204453	2.34128867407833	5.19843293351595	4.53718564232945	2.5764852022902	6.48675101562219	6.94889759001404	7	5.28398442224146	5.45772665241134	5.52743049721945	3.28492480796951	6.92839224682709	5.97030588398162	7	7	4.72440988920701	5.4545367028795	6.39235705920959	3.45113168527594	5.68353694396606	6.56255693031356	7	1	7	7	1	7	7	7	7	1	7	1	1	3	7	7	7	2	7	7	3	3	7	88.25	1	3
159	3.4514822713911	2.30915120006734	6.46749385528661	4.54664151876353	4.59911582116241	6.52970413697791	3.83065112797334	1.8795072831647	5.88532904137994	6.14521049624785	6.70813057471287	4.17379730469087	5.27973537356341	7	4.83647651511924	5.8978392419586	6.1946694407611	6.23772702143701	5.81325479893604	6.33743790160809	5.89560394813542	6.49145522277322	6.13415072377421	7	1	7	7	7	1	2	1	7	6	2	7	7	7	2	7	7	7	3	7	7	3	7	96	1	3
160	5.53782630450805	2.30316560363017	1	1.57351940398415	4.70311302327291	2.89728369990092	7	5.69058124584152	6.19475865535235	4.38170572195739	4.12051028033878	7	5.57838856978853	7	6.43900164248922	4.5494972877892	6.29635974509657	6.97584645363175	3.40555699800771	7	3.72717672476778	6.45250535432009	6.34911947351967	7	1	7	3	1	2	4	7	7	2	7	7	6	7	7	7	7	7	7	7	2	2	7	83.75	1	3
161	7	2.88971335402562	6.65806530541281	2.64560736047105	4.47056354153772	1	2.04520118501227	6.67629581962681	6.59174462423031	3.11146215421654	7	6.53637568451829	3.31138681034304	6.4579197672026	3.95372889300347	6.02722650013206	5.83304294244502	4.21102566109457	5.0066454197574	6.7102291017163	5.79762720408614	6.99387711509378	7	7	1	7	7	1	3	7	3	7	1	7	2	4	7	7	7	7	7	7	4	7	7	7	78.5	1	3
162	6.13366165687121	1.68736056286566	3.52752349572814	5.74093740630749	1	4.03939997072314	3.15139588522355	7	6.49098056591218	6.85123957739921	6.47624985504457	6.18993121172844	6.9418510506549	7	2.50066167449842	6.4690185333334	4.62895349156263	6.08047920743952	5.39183299844347	4.88325515245835	6.61027339844864	4.87043966117096	6.64101871659376	7	1	7	7	1	7	2	7	7	1	7	2	7	7	7	7	7	7	7	7	3	2	7	86.25	1	3
163	3.78695750434343	1.3584544485309	7	7	1.41309519279014	6.3373127846475	4.52271351711004	7	4.00425633102288	3.2359067689611	5.75189761165465	6.17705500618472	7	5.68109933566483	6.02068628718756	6.83629235733533	5.42665758505059	2.27639414487919	6.88754458366343	6.62933977992923	5.24302799267249	5.06475932652733	4.42364315235139	7	1	7	7	1	7	6	7	7	1	7	1	2	7	2	7	7	7	2	7	7	7	3	70	1	3
164	5.20495630133572	2.86963268304779	2.05378917359937	1.85413203969794	4.41611379524626	2.48691198946364	7	6.56689182483785	6.66605080708113	3.9497185149526	5.23868812262114	6.41332171739759	6.0680240100314	7	5.63386115787448	6.49202397890485	5.57856163536093	7	5.41551432221046	6.31568323580486	4.40811720657534	6.19774910029985	6.03424065181927	7	1	7	2	1	2	2	7	7	6	7	7	4	7	7	7	7	7	7	7	1	1	7	80.75	1	3
165	1.63700538071324	5.01502885757251	5.11122761936581	2.58563265930353	4.58278161252556	6.26288065911792	4.35225925496071	6.60357009529617	6.07200338421683	6.25749386915845	7	6.14604711125705	4.22303682963431	7	4.80776070418041	6.79244469768902	6.18655031083545	6.51878953164969	6.72700099675529	4.68690987600646	4.44017887558154	5.93233792680057	6.68028179682018	7	1	4	7	1	2	2	1	4	3	7	2	7	7	3	7	7	7	7	7	4	2	4	76.5	1	3
166	3.5730732609763	1.36472346708855	2.88666082827045	6.44439414558125	3.55122620907251	5.85651707934495	6.92631384713307	5.10821195702736	7	2.86996256884942	5.97031288383965	6.62433255095134	4.72050577387348	7	6.82408736458201	6.58221141419151	4.88604350981127	6.46147813387238	7	2.96988093499916	6.53634025119387	4.74770181644211	1.91026123554302	7	1	7	7	1	7	1	7	7	6	7	1	7	7	7	7	7	7	6	7	7	1	7	84.25	1	3
167	4.25813828947673	1.70213364458436	2.79775352713738	6.51749315928048	2.79464462795309	1.70985765136162	6.54284703020162	6.03246738821817	7	6.94335737357332	6.76458042613799	5.24882902716621	6.47902623720797	6.43812864869626	6.98810311873381	4.60693368340334	5.75256895252855	7	5.02621680148171	4.97871377046386	6.02259396554916	2.83814114919279	1.36129866160822	7	1	7	7	1	7	7	1	7	2	7	1	2	7	4	7	2	7	4	1	7	7	7	74	1	3
168	4.04584857662196	2.81349177573135	3.25779328538585	5.45877989123388	4.22879308095657	5.25115571302273	7	5.95764002341661	6.38371858944991	4.63598945379634	4.29761000384981	5.63596644170823	4.8897704886575	6.68462111724779	5.27730741779992	6.11755879266381	5.74034603649767	5.33482568737787	6.45229618835273	6.29720288955301	5.85628276570592	6.38336867352295	5.78064556325302	7	1	7	7	1	7	2	7	7	3	7	2	2	7	4	7	7	7	7	6	7	1	2	81.75	1	3
169	7	3.50256653606537	7	2.15730553260762	2.67967991608517	5.77378344857101	7	2.08956978462057	6.73397148752537	5.63167707500676	6.25744657307141	5.42850362286367	6.83705216249354	5.42480358555303	7	5.33166646341778	6.72257879700023	5.10560898635963	6.28224354125419	1.85028455676668	6.0039233965313	1.93800562528186	5.59275320257507	7	1	7	1	7	4	7	1	7	3	5	1	2	4	7	7	7	7	7	7	7	1	7	72.5	1	3
170	4.00793458374913	1.53775842045197	3.26395974734627	1	3.75272667512939	3.15499378596677	5.31166644152428	7	6.65650509166457	6.02762538541234	5.87961290893452	6.5550005532467	5.86046482066559	5.87639059777213	4.73255220615299	5.92377408196031	6.93645348811374	6.87965419765646	7	4.87249093783103	4.34666022126743	6.6445096660199	6.68544986332893	7	1	7	2	1	2	7	7	7	1	7	4	5	7	4	7	7	5	7	7	7	1	7	91.25	1	3
171	2.98424305608543	1.64785993957938	6.22731081798455	6.73404505421987	3.57640310983121	5.08540963375544	2.6065583462022	1.1422501085744	7	6.11622570130239	6.14954516677765	4.84825957507446	5.56361592186405	6.33708974957813	5.97603534331587	6.01863095336782	5.39834365544025	6.38874302998726	5.91552824355226	3.34438534317085	6.74065820557646	2.2535186539087	6.61629058247819	7	1	7	1	1	3	3	1	7	3	3	3	3	3	1	7	5	7	7	7	7	1	3	82	1	3
172	2.9237047395708	3.6276448283672	2.98230812300341	5.99743345086012	5.24684398885514	4.31106508942642	7	5.64269965788922	6.07772172541743	3.38211011886913	6.60609914297686	7	3.87685787397025	7	5.62998734191134	6.27955030460316	4.90579122383527	5.05682254973137	6.28798127181252	5.54584359900987	5.18492449968783	6.88057713628868	5.5823937122908	7	1	7	7	1	3	3	1	7	7	2	1	2	7	4	7	7	7	2	4	7	7	2	83.75	1	3
173	6.79496497848297	1	5.18078222685663	4.98734480367295	2.20847139995621	6.67057300406365	6.59947363820554	5.68645528860201	4.24211735179412	6.97867981737439	3.5493104609309	7	5.47346801878681	6.42912822719059	4.45961931621655	6.428702622539	6.13220558234903	6.66370883178987	5.14552414846194	4.21980207204142	6.48410743985303	2.66223784330871	1	7	1	7	7	1	7	1	7	7	5	7	2	3	7	2	7	7	4	6	7	7	5	7	81.5	1	3
174	6.25693241586938	1.33253293603711	1	4.5962337776537	5.94331257706168	5.52747713811418	6.32504291690995	6.1685581660051	4.88985146969536	6.52671832175638	4.0212172500168	7	5.70666445806898	4.58669730981163	6.689442289338	7	4.6015475875946	6.41784020124051	6.90836499881584	4.74728841089679	6.12587793323811	1.87776590226656	6.21221814267155	7	1	1	7	1	4	2	7	7	1	7	2	4	7	7	7	7	7	7	7	5	3	4	86.25	1	3
175	4.95150324829363	3.08124180121438	5.10224399191784	4.10503231121345	3.35661490116018	6.37198290574142	6.64011151603995	5.9757350093413	5.87419584311733	4.61843153272016	2.95552245422692	7	5.25128225590778	6.7416596468927	3.84562876566724	5.56997030874212	1.58106234382899	7	7	5.28589154918169	7	3.8987365810987	4.37688940487363	7	1	7	7	4	2	7	7	7	1	5	7	2	7	4	7	7	7	7	7	7	7	7	65	1	3
176	2.3302346637632	4.1290932727805	5.60122155516407	2.24532911726723	4.91521232134493	6.41126981793072	4.79353336630207	6.11364637754106	6.08920394640964	6.56444194198797	5.94073216746208	5.00254257903708	4.88274702896129	3.88108141522947	4.63948139392997	5.87498378446886	6.34468794129653	7	5.98344347836858	4.65528281324415	6.08904989248627	5.93147727412564	7	6	1	6	7	1	1	2	3	5	7	7	7	7	7	3	7	7	7	7	4	7	1	7	67.75	1	3
177	4.87074657382978	1.31696249658528	2.2699443918879	6.34040094132446	1.98029416727731	4.76760517535042	6.38374643231041	6.31917439321121	6.26133133948387	5.0617284914496	3.26473664788968	6.50108927556601	6.92120703726899	6.80479874836482	5.93691366079854	5.42939542348985	4.54359595274808	6.84198977796904	6.25205277721756	4.48429713434777	6.15068326441079	4.6741031478663	1.64678094422174	7	1	7	7	1	1	7	2	7	4	7	1	3	7	7	7	2	7	7	7	2	1	7	70.5	1	3
178	3.25906474250365	3.63410685920168	2.50160560514922	5.53917776163573	5.29932806195231	5.17809244215533	7	6.65348418877133	4.53121417600327	1.74853353414246	6.56518540753663	4.95651843331833	2.85149254593171	7	5.92412887578947	5.60953409851904	5.1742158665983	4.34651500629795	6.51321336962017	7	4.68069032185398	6.64690803561857	6.91695232798519	7	1	7	7	1	1	3	1	7	7	5	1	2	7	4	7	7	7	2	7	7	2	2	58.25	1	3
179	6.31274730502201	2.55374423059722	5.59283690128408	1.59334016570388	1.26454728060381	5.97621933113525	6.83000619580723	6.04155104901294	6.49617269922004	6.01807354428429	6.46674552309694	5.16467910776615	5.6411837253573	6.00151328668094	4.18783254311158	5.45651198552382	6.06477277850488	1.84446983938269	5.62941330433414	4.8790728844768	5.4835510523484	4.06838803705609	7	7	1	7	7	7	2	2	7	7	1	2	7	7	4	7	7	2	7	3	7	2	1	7	73	1	3
180	7	3.67299720038034	6.80858992234306	2.98106486540822	3.16588126490765	6.9548073601088	5.92586130616823	4.66804623238716	6.05235665973967	4.93111323827847	7	6.67363333577254	6.51461507249579	4.51965211726115	7	5.22389167107941	5.69637661856418	5.03245914840185	3.16297351910691	3.06889574617523	6.27165610781967	1.62917161967012	5.50424319021814	7	1	7	1	6	2	5	2	7	4	7	1	4	3	7	7	2	6	7	7	2	2	7	67.75	1	3
181	5.83856777624802	2.33563256776782	4.19626695783889	4.01563289250174	4.82719802483579	7	5.49356705388488	4.2759366540549	7	5.54807272865492	6.08004699928694	4.97919619633229	4.00267270451217	4.99432330538858	5.08706053141329	6.39430500449605	7	4.28581794338915	6.93488558530435	6.41127270988511	6.28482874546766	6.69638028291183	6.1687056712625	7	1	7	7	1	7	7	1	7	1	7	3	7	7	7	7	7	7	7	7	2	7	7	83.5	1	3
182	5.17069094411151	3.44868595905837	5.69366152310072	2.09349434817672	2.64668265952173	5.51204022920881	7	6.26183771380278	6.42365796294568	4.63885127307049	3.50849588241591	5.77244386800146	5.04201995480203	6.15764120713973	5.98950399422242	5.80916939147664	6.55153347008564	5.53680796678081	7	5.88564930053821	5.9640158042686	3.11771372070013	5.11614813910133	7	1	7	1	1	7	7	7	7	1	7	2	7	7	4	7	7	2	7	7	7	7	7	68.25	1	3
183	4.35094346454323	1.8984764291368	3.43555952218347	2.21340716634584	4.20040702866232	2.45675598273435	7	5.73062247084565	3.8767367624161	4.85176999167919	3.44221266647575	6.5976296208204	6.1021992391342	7	7	5.5723726062277	7	6.92019151996668	7	5.45420217652742	5.28794287116644	2.34597366767703	5.88791816948495	7	1	7	1	1	1	2	1	7	1	7	4	2	7	4	7	7	7	7	7	7	3	7	66	1	3
184	5.64135944676474	4.5731375251655	6.41360428078238	3.8822756402848	4.81056981817457	6.74281066449215	5.77051001414436	5.98221174013002	4.25167686895538	6.99322222677618	6.22978398785813	4.9007316976985	4.07406124496168	6.96882450627357	3.72349672846581	6.91556547708185	5.36034032562329	4.18900547047386	6.21988814132416	2.9413543494784	6.83603128620425	5.10108350060929	4.42131389219317	7	1	7	1	6	7	3	7	7	1	7	2	3	7	3	7	7	7	7	7	1	3	7	78.75	1	3
185	4.35615459750417	1.84305692586962	4.14643889935274	6.92392204298759	5.41034144068218	5.73988368009802	7	6.57835519411128	5.52783406115314	4.73681730231489	4.47053148511609	7	4.47445381104523	6.85956027935481	4.49335210579576	6.09974161339229	7	6.79057196238481	5.02716701945672	5.18309294330145	4.11811852641638	6.1685421964386	5.76044314290172	7	1	7	1	1	6	2	1	7	1	6	3	2	5	1	7	7	7	5	1	1	1	7	68.5	1	3
186	4.29411057413624	1.06156136369242	2.14678637510613	1.85246863237833	2.66528922614875	2.09962722427717	6.26867538131876	7	5.8266823268272	6.95987631946234	4.01883391612544	5.15786535283154	6.57372350022873	5.5181625892277	7	6.34583299209175	6.05240038460018	5.50719895074026	7	5.61869660189609	5.9477612333993	7	4.70978312773664	7	1	7	2	1	1	2	7	7	1	7	5	2	7	6	7	7	7	7	6	7	7	7	71.25	1	3
187	2.29943545962135	3.79876130014322	6.34509011388176	4.48142599027431	6.67689251864254	6.94540719465312	3.55127816431853	2.54718851772918	6.23105584379238	5.39633947656236	6.68892587434154	5.91720227310838	4.79666833122821	5.68929265961852	6.1798727864759	6.02076914436697	5.23221881663326	5.40557805736056	4.85875715623482	3.59878286425053	5.31360797445587	1.03117292463811	6.34221288199757	7	1	7	7	7	2	2	1	7	7	4	2	3	7	7	7	7	4	7	7	2	3	7	38	1	3
188	5.65334446747993	2.07530958462679	5.37662017298468	4.17902347597792	4.74071058737588	5.69372044671233	2.39148937666797	6.46175999187131	6.03119718172737	7	5.5346192463258	4.89716962347004	3.84018211486645	7	3.75224389022818	7	1.60327194458049	6.53276481545175	6.36968698810215	2.5849376064025	7	3.68636516932393	1	7	1	7	7	6	2	7	7	7	1	7	7	5	7	4	7	7	7	7	6	7	3	7	80.75	1	3
189	5.58086226076263	5.25690940150984	7	1.68259452707484	6.84813950866625	6.90983685306975	3.18671234071767	6.31497984295928	5.38754015395538	3.76772485659089	6.04460238091725	5.89700694279516	2.67744426685835	1.82488981900762	5.89049648675002	4.19133094731561	5.00066986502846	7	5.26843229058728	3.46349453013823	7	6.70867295066027	6.44812475553011	7	1	7	7	1	2	7	1	7	4	7	2	3	7	4	7	7	4	7	7	7	2	7	70.5	1	3
190	5.39707332938889	1.70990758693261	2.27815250845476	4.92626117788416	4.88495362660111	2.55522710107188	2.21043307839562	6.83573493910873	7	3.86727911096492	6.40827549368096	6.28316936561604	2.67052440658192	6.90555782059689	5.65325905780879	4.96904049072649	6.14482492930994	3.16322040752826	6.11900699741863	6.5413329383677	2.98298303613711	7	6.05200741891138	7	1	7	7	1	7	1	7	7	1	7	1	1	3	7	7	7	2	7	7	7	7	7	89.25	1	3
191	5.14252873998245	7	7	3.07197581985276	3.49289469360014	2.75887230709393	3.33048426514828	7	6.77390086849627	2.0233306095059	3.3251562634908	6.49222868486964	4.57108500067938	2.49125909243768	6.64419601196778	2.97532029146548	6.82295647324761	4.67829653058106	7	5.90229754760399	1	5.5528849023592	4.30753456441573	7	1	7	4	2	3	2	2	2	1	7	1	2	7	7	7	7	7	7	7	7	2	7	60	1	3
192	6.82098361719561	3.56727473715127	6.42777185395798	4.46897401095206	2.8295931565174	4.97713740239206	7	7	5.2039616457479	3.5717563881255	4.35173845154409	6.58853923190855	7	4.19808509382981	6.08322688472449	7	3.90863390115842	6.15599959182422	6.88746937160224	5.63183150523111	5.05894806096009	4.09559209677404	2.16666397561402	7	1	7	1	4	7	2	7	7	1	7	1	4	7	5	7	7	7	7	5	2	1	7	61.75	1	3
193	4.02179280717128	3.35870026105128	3.16441861033802	6.11715875812793	5.62483410664036	4.20856670957674	5.88819365051356	2.903646384053	3.51755998107207	2.58228179664571	5.58347779629227	6.86971478696476	5.99427601703562	5.88939878284629	5.95852993671856	7	5.55124282961432	5.24080685807765	6.74424373625924	5.5985629603468	6.50069647888641	5.54860935086014	6.2931639245317	7	1	7	7	1	7	3	7	7	1	7	4	6	7	7	7	7	7	7	6	7	2	7	63.5	1	3
194	5.84663548930303	1	6.86055947089859	6.02955134574841	2.51767411820413	7	2.46595415349097	6.27140649568879	4.38569027054742	4.84354753821438	6.82608076793878	6.13299157819207	4.42549733549957	3.76018634045148	6.4731337447941	7	5.07226167021959	2.32811637766986	6.95776895269046	3.08739361071395	2.46055263794109	4.2523871730871	1.47819123677041	7	1	7	7	4	4	2	1	7	2	7	1	7	6	7	7	7	7	7	7	5	1	7	78.25	1	3
195	4.49798211051882	3.61454692616079	3.63340924254339	5.52218905529856	4.78760747058814	4.63563484551997	5.61739859345998	5.23568405326716	7	7	5.89435852638495	4.36649380474251	6.32330018363777	7	2.13374911968875	2.990203031882	6.07424284401269	6.16029082130972	2.92624961798991	3.53396999821332	5.44797298740929	2.14349874571741	6.53053561168408	7	1	7	7	1	7	3	7	7	7	2	2	4	7	2	7	7	6	7	7	2	4	7	67	1	3
196	6.48918203207344	1.68226179679055	3.89576832753243	1	1.81983567975253	6.87146114556788	5.41676752634031	5.98064001155025	6.20351520002	2.68309901306938	2.09867811073999	4.88975677498882	6.94419604405885	6.74873724948257	4.09053435987517	5.24469062239744	1.761976798723	5.25431809391873	3.97340722329419	6.71882336915188	4.50038745953768	5.05959589772583	3.81455900611941	7	1	7	7	7	1	1	7	7	2	2	1	7	7	2	7	7	7	4	7	4	2	7	73.75	1	3
[truncated: 5 more columns]
