# Supplementary material for: How Are Mate Preferences Linked with Actual Mate Selection? Tests of Mate Preference Integration Algorithms Using Computer Simulations and Actual Mating Couples
Source: PLoS One. 2016 Jun 8;11(6):e0156078. doi: 10.1371/journal.pone.0156078 (PMC4898694; doi:10.1371/journal.pone.0156078)
Supplement: S3 Data — Long-term couple and agent-based model data analyzed in Study 4. (ZIP) [file pone.0156078.s003.zip › S11/Polynomial Model Data/Polynomial Couple Population 01142016 2102.csv]

	trait1	trait2	trait3	trait4	trait5	trait6	trait7	trait8	trait9	trait10	trait11	trait12	trait13	trait14	trait15	trait16	trait17	trait18	trait19	trait20	trait21	trait22	trait23	preference1	preference2	preference3	preference4	preference5	preference6	preference7	preference8	preference9	preference10	preference11	preference12	preference13	preference14	preference15	preference16	preference17	preference18	preference19	preference20	preference21	preference22	preference23	fitpoints	sex	algorithm
1	5.65349443044298	5.64744884758839	5.72432281783697	1.41700779611683	6.5142777784811	5.55134594424575	6.02485512671074	6.761999837141	6.14875248614519	6.91498292304919	7	6.44402749489704	6.97057718352822	6.12815098265482	6.72246737303552	4.72826828548501	5.98828889147327	6.82541206062981	7	6.59464926776985	7	6.96140602557238	6.64233666505226	1	7	7	7	1	5	2	3	7	4	7	7	7	1	7	2	7	7	4	7	7	4	7	86	0	3
2	7	6.77487657755965	5.79465025976028	2.8535829241071	6.6413170555587	7	6.80433268642395	5.801037540358	6.75489433871755	4.36330880464115	6.1329419749375	7	6.92665758199419	5.09970209229343	2.88036977710991	6.62252530354236	5.18683075525825	7	6.9504235430039	6.85005932124176	5.22496779973685	6.83899623885053	7	1	7	7	7	7	7	3	3	7	7	7	7	2	7	4	1	4	4	1	3	3	2	1	80.75	0	3
3	6.92776811001428	5.48653701511279	7	5.92887233079106	7	6.32616457661192	6.58757826934751	6.43911030744062	6.05921359756429	7	6.90021390185724	5.90983527640599	6.79340626476342	7	6.6745947175829	2.79886978246657	5.71823318533358	6.09176598750903	5.95060730870169	6.66734167609975	5.92133542629696	7	7	1	7	7	7	7	7	4	5	7	6	7	7	1	1	6	7	6	7	7	7	5	3	7	92.5	0	3
4	7	5.89005424117681	6.60899303041929	4.70988890312054	6.73710903558541	6.64758420516726	7	6.59811602262047	4.90634500887884	7	6.29456161407914	6.03656456821083	6.31836650422976	7	7	3.46370010671254	5.88592180000838	5.0286958325257	7	6.21971614956389	6.32308638607752	7	6.39993042729122	1	7	7	7	7	7	2	7	7	7	7	7	7	2	7	7	3	4	6	7	7	7	7	94.25	0	3
5	6.89741979035143	6.19934427990141	6.02527072504884	2.11629493281021	7	4.27917497561517	7	7	4.24089249978898	6.12086261920916	6.31306192510102	6.07143192803904	6.93783438673476	6.97498452581537	3.73995336355405	6.1150456476258	1.42660380293628	6.42918505277685	6.93074669188414	6.19059597594431	6.9746326163426	7	6.50121880062816	1	7	7	7	7	7	2	2	7	7	7	7	3	7	3	1	7	3	1	4	7	2	7	77	0	3
6	6.99674143331492	4.74252647083835	7	1.72785209744106	6.8325275251722	5.41742452180103	5.78323429470816	4.86492255366505	5.55863895568513	6.51832761801953	6.19273728052773	5.5645007727801	6.73850796274935	5.77506942248623	6.02545112221761	5.96241432349099	6.75390827478816	5.34720553633019	6.64427961238212	6.41107310880827	6.93680546319432	6.42813398351622	6.47168665387247	1	7	7	7	7	2	3	1	7	6	7	7	3	7	7	1	5	5	1	7	4	7	6	91.75	0	3
7	6.62607215114104	6.45228402395798	5.83594752806893	3.04887683270187	7	5.80861910384295	6.55393841841156	5.67675566075572	6.48425342156404	6.93354744312614	6.65258958987283	5.94468414481563	6.62457850740063	5.37819513756158	6.93796521211887	5.9140607986502	6.99232113284677	6.06663195552394	5.72079449919687	6.04259839621926	3.82585282706515	5.69034685466973	7	1	7	7	7	7	4	1	1	7	3	7	7	3	1	7	2	4	7	7	7	4	7	7	94.5	0	3
8	5.9458433726523	3.925647111336	7	2.75141589073406	6.39284388532105	6.86049643138317	7	5.31683471115254	2.997105317728	7	7	6.75601003467003	6.88149566808357	6.47818307091559	6.7675053229335	4.3246501101802	5.82379662478571	7	6.28045765833426	6.01052108336816	5.97286249382691	5.62496516644892	6.89743644085668	1	7	7	7	7	7	2	2	7	6	7	7	2	1	7	1	7	7	4	3	3	2	7	104.25	0	3
9	7	7	6.90568479293313	2.33262172811775	5.86944362484546	6.15631476030832	4.19569919078917	5.88443543681029	6.56314405260983	5.29859068864308	5.6620151270525	6.88001523460612	6.91673453344152	6.54995358182556	6.93834369704342	5.66448659558304	5.94208382119853	6.34258428595334	5.80013337794373	5.56584123552005	7	6.62578865217396	6.35861932922202	1	7	7	7	7	1	2	6	7	7	4	7	7	7	7	7	2	7	7	5	3	5	1	74	0	3
10	5.27578470415059	6.34248040714382	5.87736465653383	1.83076637250037	6.84000000421823	6.19631029691199	6.24142708138758	1.28516231104329	6.22864898844921	7	6.37904427371477	7	4.46892486917936	6.23051724995211	6.40450359697742	3.32349925512154	6.34185475057859	6.69270233108134	7	6.16646201483419	7	7	6.36379509663623	1	7	7	7	1	4	1	2	7	2	3	7	7	7	7	7	3	7	7	6	7	4	7	75.75	0	3
11	7	7	5.8451526084941	1.8558733150366	7	6.24458682498541	5.88366837847139	6.14024177986532	7	6.93080146787531	6.52117372854453	5.56964968793134	6.04221618828493	5.39248465127763	5.66935101176722	6.63629193239506	7	6.39898634508497	5.66644933268522	5.99699922657725	7	4.95584730094262	6.45527205049663	1	7	7	7	7	7	1	1	3	7	7	7	3	1	7	2	2	7	7	7	4	7	4	80.5	0	3
12	6.8017926788546	6.87489368523881	5.18627127834978	1	6.82138593989836	5.73318117923565	5.37836935184221	6.11109020222626	6.5358326845046	7	7	6.54997594486431	6.81008154749379	6.47693914536365	6.33757776287569	6.58470931118573	6.63656604268126	5.55664697833164	6.7137173878983	4.81118991040347	6.1083440624541	5.59799684966438	5.84728963873579	1	7	7	7	7	7	1	4	7	4	7	7	7	1	7	7	5	7	7	7	4	7	4	83.25	0	3
13	7	6.37273886946667	6.99609310259597	2.17797598698283	5.27541766041708	7	6.25233559610423	1.8944131653809	6.37846606854861	6.65054117929513	4.50901313134857	6.30417069465373	5.93093585048316	7	6.59560691260876	4.27362572747947	6.9172067047604	6.97944037866321	4.52979815373847	4.80526932322637	7	6.81856417213088	4.72971658395236	1	7	7	7	1	2	1	7	7	7	5	7	7	2	7	7	2	7	7	7	7	4	7	93	0	3
14	6.76475325470787	7	5.63547852472436	1.56645622651484	6.22425739639488	1.77882245940297	6.60661231986028	7	4.77640992653213	7	4.3972752066767	6.30667409325092	6.86656982014321	5.98700609667775	6.03414501757174	7	6.85684078264	4.16103284459596	6.40612554641263	6.96148375616636	4.21711860591913	7	7	1	7	7	7	7	1	2	2	4	6	7	7	7	7	1	7	7	7	1	7	7	7	1	78.75	0	3
15	7	3.33673450655437	5.32631949930642	2.80112780465325	5.07459277785767	7	6.64732020412575	6.46111068055925	3.65696936165781	7	6.8239456710444	6.62941507276764	5.97413924407554	6.81048163310407	5.22464421882257	3.57239498242231	5.22682748702409	6.81682808802378	6.76985633574716	6.01766922681742	7	6.31674087249967	6.01811924747162	1	7	7	2	7	2	1	3	7	2	6	7	2	7	5	7	5	7	7	6	7	2	1	93.5	0	3
16	6.86896843711308	7	5.49897411318849	2.65715331496479	5.99053858627977	6.77293125614009	6.77401515392158	3.3830457864347	3.67290839771289	7	4.62473052516524	6.4142633276364	5.92743171608696	7	2.73631970827773	7	7	3.79676573276198	6.27816833501405	7	4.76820701128547	6.21545844479189	7	1	7	7	7	1	1	2	4	7	7	7	7	7	1	1	7	4	7	1	7	7	4	2	89.25	0	3
17	4.9954091822383	5.57070274146056	6.12580300089558	3.28140337749705	6.9911420228683	3.11524985607406	4.89563193918118	4.64365883257099	4.00433739077125	7	6.73466772900862	6.62367524218682	5.76029863887223	7	7	4.8487220965987	4.04692936696395	6.69429260877305	6.69837662189461	6.80491970506044	6.55236846015354	5.44064148818392	6.95487047671111	2	7	7	1	1	7	5	7	7	7	2	7	2	7	6	2	1	7	3	7	7	7	5	100	0	3
18	6.44260313457626	2.59398266563437	5.16114704031268	6.70111962525908	6.04900164824373	6.06980524545663	6.96441402281445	6.95986400926756	6.59778492583367	4.74073294428165	7	5.66073633842307	6.33118290756193	5.99581619977875	6.64805926500757	6.68066959147919	7	7	7	4.70141039313684	6.76587364409952	5.48264082415099	5.91991793934615	1	7	7	1	7	7	5	1	7	2	7	7	1	7	7	2	2	7	7	2	7	3	1	76.75	0	3
19	6.70829295622853	7	6.58385094775529	3.58447778053763	6.63301796932208	7	5.83503402140823	1.44262123869397	5.47740309505816	6.59028384798533	5.27669980257673	6.1916487241094	6.6236025583419	6.77095894135617	5.16982223932884	5.83571065616215	5.2613270189795	7	7	5.3199481019749	7	5.53873670298516	5.58020902782591	1	7	7	7	7	2	1	4	3	7	7	7	3	7	7	1	5	7	7	7	7	7	6	100.5	0	3
20	6.13987560695529	3.75680238043082	5.66031536794262	2.85391908340582	4.84901316235712	7	6.04007749000418	5.10701229221615	3.8643863852525	6.41411664744909	5.96961296526001	6.06329728862107	6.59415485119188	6.48791359405925	6.54586358040348	7	6.05523034382691	6.6860706724815	6.34780919631565	4.8589939062076	5.4221739689038	5.27477808068669	7	7	7	7	2	7	2	2	1	7	2	7	7	7	7	7	7	1	7	1	7	3	7	7	84.25	0	3
21	4.80115949948225	2.52586268871129	3.78995839625469	2.781462941894	6.55182144220444	1.44220840770715	6.76467123158506	7	6.6234188785232	3.08870472683328	7	5.69640458002479	5.98300747261751	5.75678725982315	6.47058121923822	6.04112996260407	6.09854824937469	4.96290510347083	6.0365841670314	5.3444376616324	6.4996703036101	7	7	7	7	7	2	1	1	1	1	7	7	7	7	2	7	6	7	7	7	6	7	7	2	5	100	0	3
22	6.73707900912198	7	5.01808816050405	3.4715086983996	7	7	6.80435150521695	5.77601785241912	7	6.27476088404597	3.78796673804819	6.54973579321029	4.82041341583038	5.67290743804438	6.14645118757828	7	4.49007389851715	6.53834335014977	5.5244168267771	5.66661974277155	6.94449988576376	5.72571336041387	6.12901248565621	1	7	7	7	7	5	1	7	5	5	7	7	7	1	7	2	5	7	4	3	3	7	7	81.75	0	3
23	6.57362316948798	3.37834469250816	5.52191905098364	2.64126082954231	5.35923834288344	7	6.69198876636337	6.36209567201342	5.47789046267876	6.59733943455095	6.34224031294567	5.00696585334687	3.66384396792297	6.56779227774743	4.59922843545989	7	6.00997549875146	6.37793711704372	7	7	7	6.48646737003088	6.43522673731786	1	7	7	2	7	3	2	5	1	2	5	7	1	7	4	7	6	7	6	7	7	2	1	78.5	0	3
24	7	3.07763953519538	4.37822462948863	4.38845513231184	6.74103127601763	7	6.10229535503772	4.48778644664155	7	7	5.20062863384534	5.16492172554787	5.52977142337975	7	7	6.20973774950137	5.90759364276196	6.070203056243	7	7	6.3741194503771	4.49376527945279	4.28411305508482	1	7	7	7	7	7	7	1	2	5	7	7	1	5	7	2	7	3	7	7	7	2	1	88.25	0	3
25	5.6258114548592	5.43256513113164	6.31023607261886	3.84040256703493	2.85967158003251	5.61526314893547	7	7	6.90396625813014	3.39224950808183	5.82479689465884	7	6.52679898826111	6.77907822082348	4.45170435470218	5.4668162397733	7	5.5049208647661	6.33012160593144	6.05159754325675	7	7	7	5	7	7	1	7	7	2	3	7	1	7	7	7	7	7	7	7	7	1	2	7	2	7	82	0	3
26	6.7497369791631	5.11172489622682	5.89397948583243	3.30241564443741	5.90271663248004	6.52298128008142	6.27972153611749	5.15967820964778	4.0750542163988	5.59658902842587	7	7	7	5.5122007849516	6.05737313707166	5.49694085646507	4.84048502351823	6.62448907853185	6.88118369530994	5.53795460925311	5.73954293607601	5.07560110277022	6.47397386091214	7	7	7	2	7	7	7	1	7	2	7	7	1	7	7	1	2	7	1	5	2	7	1	94.75	0	3
27	6.42281743294355	4.30863571242729	5.92092378926296	4.24972803631378	4.4406010202867	6.70184455749789	7	4.91156623526035	6.01682974302646	4.2351223634081	7	7	7	4.83127904405895	7	7	2.8028068081393	7	6.64880832044332	6.33652078238267	6.92500277186851	5.43538521938277	6.30754669475186	1	7	7	1	1	2	1	1	7	3	7	7	7	3	3	1	7	7	1	7	3	2	2	86.5	0	3
28	6.36177224460231	5.57306321799229	5.83283011229712	1	5.84674955268259	6.05932568004052	7	7	3.07822089946296	7	4.42550171527423	5.43832755576771	3.70422028948069	6.69750028035907	7	4.53978394863487	5.06510788561691	6.96456755076824	7	6.35859222301074	6.87915263330044	6.81148986260903	5.55615197147851	1	7	7	7	7	7	1	7	4	7	7	7	2	7	7	2	3	2	7	7	4	7	7	83.25	0	3
29	6.89237116026866	4.59033096436666	6.80038768183393	3.00392738945486	7	7	7	5.91522042454554	2.00801242040797	5.98202989227455	4.80399050874942	6.02131507548438	6.17773388159553	7	6.93061651067174	6.11865229279008	7	5.19556870474406	7	5.61689297234885	5.67327820085684	4.06951923521958	6.87501785139695	1	7	7	7	7	2	4	1	7	6	7	7	2	1	7	7	6	7	1	4	3	7	6	101	0	3
30	7	6.8450124913372	4.61048526512778	3.11652736176508	6.99333425040593	6.9225701524252	6.15492715291866	6.64358808841708	4.37894441855772	5.05222110301904	3.33439540831729	7	5.19915751889408	6.86208454430159	4.87438457669935	7	5.00032892458292	6.95216054554628	5.21446716666981	6.79296019882236	6.55828466437384	5.82794043966171	7	1	7	7	7	7	5	1	4	3	5	7	7	7	1	7	2	4	7	4	3	7	7	7	83.75	0	3
31	6.31875895100951	5.82070256707501	6.94884106720507	3.33877897842791	7	4.93263351734927	4.12496990065414	1.51490234994873	5.46790907415746	7	4.37928613077325	5.91649600837273	5.73043584699818	6.39672998386834	5.83621009308913	7	7	5.10394421160673	7	6.12337527800775	7	3.94331931687818	6.82315935584322	1	7	7	7	7	7	1	1	2	7	7	7	7	7	6	2	7	7	5	6	7	2	6	99.5	0	3
32	6.68948360097601	5.70546555301099	5.57293896888278	5.50330012906342	6.00498744744307	7	7	7	4.9990979190261	7	5.47155976330779	5.27800334628081	3.59773137212299	6.02395450496585	6.82879738137328	3.15513262952453	6.56627513394699	5.06667211938771	6.84995340945066	5.82026528247574	5.52698214961835	5.30368059954274	6.2740012344522	1	7	7	7	7	7	1	7	7	5	7	7	1	1	7	2	7	4	7	6	6	7	7	78.25	0	3
33	5.71143473069644	1.81796753006916	5.45533711031596	4.8545504448612	7	5.6712044682703	5.69092827819145	6.89257360871432	6.7439397945685	3.53376148070021	6.33776917581959	6.50572174376574	7	6.17134755484882	7	6.77284905714536	3.96212772091447	7	7	5.72204392803252	5.17983996187107	5.1589465376215	5.19447511830029	5	7	7	5	7	1	2	3	7	7	7	7	3	7	7	7	2	3	1	7	7	7	7	64	0	3
34	6.9397421083584	6.98014454377654	6.86500447768291	1.12142286303335	7	4.07718203838055	7	4.98940595435064	3.42260667963576	4.90061340227132	7	6.22044050782315	6.36750024001808	6.42896864298138	3.57298087543348	5.59839010365841	2.36258993598971	7	6.11450615915669	5.89845329061395	6.72973678004786	7	6.71310325956688	1	7	7	7	7	7	2	2	7	7	7	7	3	7	4	1	7	3	1	7	7	2	7	91.75	0	3
35	6.47734539895336	6.79423711693257	4.8007457623459	2.19655965514666	6.89136047797806	7	6.49702594466339	5.5419970750067	3.62263903833554	5.8853741809426	4.49056937706913	5.95013606023388	5.26986095140747	6.69272495388485	5.51428107853919	6.66825784466587	4.26409760845107	6.78962101877921	5.55222077764676	6.88722324604568	5.44138585740493	7	6.65619183290912	1	7	7	7	7	7	3	4	5	2	7	7	7	1	7	2	4	7	7	4	3	7	7	69.5	0	3
36	3.70186070248598	5.07155636238466	2.97098120142869	4.06614273841446	1.84352947519425	4.24687689899964	6.42282661065665	7	4.36585271814101	5.2148535745172	3.18833633584466	7	3.54339025254408	7	6.69676590124624	7	5.0720561031427	6.78446647586997	7	5.85983210995157	4.59846506981485	7	6.42607313678496	7	7	7	7	7	4	3	2	7	7	7	7	7	1	7	7	2	7	1	7	7	5	1	86.25	0	3
37	7	6.94432755900972	5.16738623591425	2.52229182064995	5.39024676980667	2.1570623229555	6.73453233311459	3.24800532456761	4.2193189221723	6.80965901314343	4.51943327625694	6.81704398535032	6.89503019463879	7	3.08277829989715	7	6.24338896440397	5.97033026013798	6.43335488732415	7	5.00039057086202	6.68293519381816	6.62522344333859	1	7	7	7	7	5	2	2	7	5	7	7	7	7	7	7	3	7	6	7	7	4	2	78	0	3
38	4.13010948210816	4.24156107609685	3.30920856196731	5.85727925456796	3.67606724212738	3.91573108023177	7	4.32210644566774	7	6.30455761345388	6.002498512919	7	6.79126181687923	7	3.88068498586757	3.77588010795767	5.13723028573742	5.57077573809244	5.91436727524003	5.46816237604108	6.4267951875954	6.43094930126762	7	7	2	7	7	7	2	3	7	2	7	7	7	7	2	7	2	2	7	7	7	7	2	7	82.75	0	3
39	6.7596029438805	5.35802898689174	6.47563652727072	3.76214665563324	6.08080769502397	3.04006369100492	5.43574497522945	3.71716317390242	6.14535381932023	6.83537936178401	6.78051825214793	6.72750234543833	6.65365493053095	5.75899106299176	7	4.14301523465281	7	6.5880732397485	3.7565654054701	6.46339854191466	6.11948705161327	5.14105793927984	5.98581932846325	1	7	7	7	7	2	7	4	7	7	7	7	7	7	5	7	7	7	3	6	4	7	7	87.5	0	3
40	5.5762185783452	1.63505550120284	5.52434851331483	4.7757842901362	6.85681872054064	5.95579693379945	5.81759466132913	6.47684665667944	5.91345179035383	5.36307812036448	5.71159363985193	6.98551957889614	6.37311242935873	5.65029850816453	6.80764940250183	6.90227815127891	5.00301217424212	5.51574615876017	6.63416835021636	6.7276416698456	7	4.78964202195621	6.75531927194873	7	7	7	6	7	1	2	4	7	7	7	7	3	7	7	7	3	3	1	7	7	7	1	78.25	0	3
41	6.42479855077148	5.22333366890764	6.8765298966882	5.42327287590831	5.33543169818112	3.99217752672094	5.1399132556699	6.49021943061836	7	4.92906363986518	6.96825052304844	5.91697374609314	5.92213907138723	5.71601733449116	7	4.53647299940175	7	7	6.35715154609961	3.5585625914579	6.81924245738939	5.56311300014742	5.58146106339889	1	7	7	1	1	1	1	1	7	5	4	7	4	3	7	7	7	7	1	7	7	2	7	82	0	3
42	6.11882062789325	6.45421246625279	6.79268837041875	1.19893643317428	5.6552281540693	7	6.7637070388769	3.20367081339474	5.39967952238112	5.09172555554376	5.23746904644488	7	5.82176463608265	5.596893647438	6.27845906691129	6.39507100301485	4.67790902168244	6.58616417143983	7	6.27016429214047	7	6.56634471788446	6.70690391958726	1	7	7	7	7	3	7	1	2	7	7	7	7	1	7	1	1	2	4	4	3	3	4	81.75	0	3
43	6.29275729857592	4.76541121805888	5.44714825670105	2.27357878164278	7	5.92455706702134	5.97670595091412	3.19220758656715	6.50761928677596	6.64952511636563	7	7	5.02813929711874	6.27028983338262	5.30219161900395	6.49292275608521	4.22920692390244	4.57810192437197	6.64308715340527	5.50675001864441	6.83432273754772	3.84724021557705	7	1	7	7	7	7	2	7	7	7	7	7	7	2	1	3	7	3	3	3	5	4	2	3	80.5	0	3
44	5.60669945729713	4.32963195166401	5.95161658565028	2.11920734598718	4.94553454641629	6.62826092679765	5.69974813281374	4.27058656967427	3.68510156044042	6.04705049916337	7	6.99921235395211	4.71834032972931	6.26474347751537	6.55050671288136	3.89217102558833	5.58933848390793	7	6.04819632520006	7	6.3196796099585	5.44870357382654	6.87594107340083	1	7	7	7	1	7	1	1	7	5	1	7	7	7	7	2	7	5	7	7	7	2	7	80.25	0	3
45	6.42595550268881	6.50087288099689	6.03277501705814	2.22872701134775	3.82706781050487	4.61041154860343	5.93416491854453	6.19660384248748	3.8679585452079	7	4.99824522615967	5.98024635057004	6.63618525812152	5.57143303181978	7	5.86930210658747	7	5.34922086282528	5.62472309688443	7	7	5.16672329887377	6.98919375028206	1	7	7	7	7	1	2	3	7	2	3	7	2	7	7	7	7	7	7	6	7	1	1	74	0	3
46	7	5.50236532027798	6.87229756414543	5.85300377104309	6.46802097371171	4.70699836069711	7	6.84202322842616	6.54413130046986	5.60373784530201	6.65567658240621	5.7414352272519	6.30488954700926	6.13956389509842	6.59122041693036	3.15881429083711	5.25552320535937	7	6.43176278009136	4.76975329702349	5.8685532402214	5.19887844558814	7	1	7	7	1	1	2	1	1	7	4	7	7	1	7	7	7	7	7	1	5	7	7	7	89.75	0	3
47	2.03123117762152	3.02415386517009	6.54231950432259	6.10732367674481	6.45758262437855	4.50824436030076	1.27285763624595	5.38816158154721	7	3.66153344375069	4.87721447875962	6.70760184874812	7	7	6.84152778437391	5.03236848941662	6.23522287903288	5.01039777136186	5.16988047038433	7	6.39576989210973	6.51699797683272	7	1	7	7	7	5	2	1	1	3	3	4	7	7	5	4	1	7	7	7	7	7	3	3	69.5	0	3
48	4.01966516463705	4.95485526414569	4.09610925176687	5.46412697748649	2.15022075595457	7	5.57084611715443	4.01547726060183	5.49002440657812	7	3.57428070226205	6.25065405530445	7	5.99732027426841	6.82663231445515	5.75370231998749	5.46285806165946	5.56274569396966	7	5.43940122821365	6.71537667333711	6.19425139143312	5.29118380019461	7	2	7	7	6	7	3	1	7	2	7	7	7	7	7	1	7	2	7	7	7	5	7	92.25	0	3
49	4.97975104974738	2.27160207693769	3.60107823861411	2.21749393838727	6.59454600416498	6.34708409845185	4.71574600551484	7	6.53226838176265	5.38544442040479	6.80345819990852	5.81717090390849	5.52685862329926	5.6504682604022	6.01365505057231	5.48103240829338	6.47456972122913	4.66050857386228	6.65847946264175	7	5.91028498091762	6.41317181090589	6.39444318254124	7	7	7	1	2	2	1	2	4	1	7	7	7	7	6	4	7	7	7	7	7	2	5	84	0	3
50	7	6.60259491968756	6.11367144544282	1.98489610133205	6.81265300994982	6.43449100539572	5.98279510314648	4.3532803305902	4.14279531265312	5.69408109977411	2.33820636956736	7	6.16686313445783	7	2.65534362748928	6.16543776637437	7	5.78620712029253	6.54863792612262	5.97483118761726	6.40633169232945	7	5.94096244182232	1	7	7	7	7	7	1	2	7	7	7	7	2	7	2	2	7	7	1	7	7	2	4	77.75	0	3
51	6.76724860798286	3.21833796640251	5.17610627529754	6.79185604560058	6.7119726765868	6.62831133489772	6.01504706050022	7	6.37042275972787	5.87174838520667	6.94718055972132	5.36470630668615	6.58507060030175	6.6560293003518	6.4518341612019	7	4.62063670202814	5.23156411987505	6.42238561032257	4.80131804082509	6.3854719490407	7	7	1	7	7	2	1	7	7	1	3	1	2	7	1	1	7	3	3	2	1	2	1	2	7	77.5	0	3
52	5.45781904541472	5.68117219211971	6.7928429948206	2.95828739473702	7	6.57229794918011	6.18406786155303	5.40294859444608	6.23469024764269	7	6.77311031216932	6.82213545885903	6.20895149528677	4.49138179388376	6.37338102534423	6.21735720044444	4.21480870922523	7	6.64036569665491	5.86841338163561	7	6.5689905181506	4.55768916256874	1	7	7	7	7	3	7	1	1	7	7	7	3	1	7	1	7	7	1	2	2	2	1	90.25	0	3
53	5.27086179784433	2.22465779835338	7	5.00603100659126	7	6.16583166301962	6.34725622577044	6.60044082971271	6.04124318336814	6.8606294807909	6.67061376899394	6.62799424721218	2.70608316776273	6.29657102242464	5.1117393024409	1.17210657728785	4.84821575940412	6.66314213825055	6.80734128865556	5.84649063893913	4.98803951699051	4.60325740956977	6.15977365442941	5	7	7	2	7	2	1	1	7	7	7	7	3	4	7	4	3	7	7	2	7	7	7	82	0	3
54	1.35845146326129	1.94807550355019	4.5458744208469	5.59242723117541	6.49317616744326	6.14523332491045	6.26194507267047	4.0213587610669	6.3882935711647	1.71530803639567	6.78863662596078	4.23130820522618	4.36977466680064	6.8946562313922	6.25556807280886	6.31166913208155	6.37762967471311	7	6.23384836496805	5.45988754329003	6.68513450644547	6.08664267574941	6.91361059607043	1	7	7	6	7	2	1	1	3	3	2	7	5	3	3	5	7	7	7	7	7	3	7	82.75	0	3
55	5.58601411152086	3.89193922102681	7	4.12043866505725	7	4.2107137855606	6.3800677064772	6.42573597300139	5.52762786393367	6.15968443072532	7	6.10184506569465	5.68213442272313	3.84894927140134	6.23074493991222	6.41110100941465	6.40158982630918	7	6.86561863319265	5.50982703140822	6.36369153680901	5.30088236027318	4.74314214148399	1	7	7	1	7	7	1	1	7	7	7	7	7	7	7	1	2	7	2	3	7	5	1	86.5	0	3
56	6.02242282006607	1.71931905513675	7	5.22039309412038	2.78273593004336	6.84532190575156	4.14440536736662	5.7235020468631	4.14083015197669	6.76081770321558	6.44847630818631	6.25056313990788	6.29705508846936	7	6.51689347481231	4.46086938073018	7	6.33742034005695	6.70434330117985	3.78863266365592	4.73356816545872	5.06477938400987	6.06945866397036	7	5	7	7	7	3	2	1	7	5	7	7	1	7	7	2	2	7	3	7	3	2	1	81.25	0	3
57	4.57052273765133	4.68865990753612	4.86423923259126	6.8144681551659	2.36563034596207	6.9533174924237	6.75460158280075	4.45192035695145	3.64859158469226	7	4.46874837446353	6.33037193215343	6.2067219715214	5.46786373946799	6.84536108630232	6.03442223917615	4.66433389035087	6.60688502470875	6.71648234272498	6.13658055432771	4.92148440294303	5.50458274170048	6.34977496535837	7	2	7	7	5	7	3	1	4	7	7	7	7	7	7	1	4	7	7	3	7	4	1	96	0	3
58	7	5.67098841219761	6.44544238930296	3.86247677723623	6.67351603749572	5.75941819146863	3.38643084276801	5.60984295785945	6.04946006921502	6.07412179055694	4.86863182281879	6.82333382800401	5.970861899929	6.65270466508361	7	3.79873637951865	5.19687777802596	5.42907333498323	7	6.02176694013014	3.02814604302312	5.54943447432749	6.95876025435913	3	7	7	1	1	4	1	1	7	2	2	7	2	7	4	1	7	7	1	7	7	3	5	92.75	0	3
59	6.38727862207832	5.70486461076228	6.38872293786514	3.97394344846614	3.16365452558821	5.56917759923273	6.54858874169485	6.20664893317276	1.68954036437618	4.01546692051447	6.42744800529957	7	7	7	4.65852005713236	4.99690728966066	5.50529837499356	4.45982999607898	4.82223697856124	5.97455075194152	4.19168112152032	6.35438044543531	7	4	7	7	1	7	1	1	7	4	2	7	7	2	2	5	7	7	7	1	6	7	5	7	68.5	0	3
60	1.44544946042202	4.52544669397204	5.59036608606096	3.95050697497387	7	5.98120766406288	6.27992260954719	6.95871765542159	6.76800336277501	6.66044990564718	5.74959306072168	6.66555772403269	5.808722752291	5.86902143841886	7	6.9426251691228	5.53787049734972	3.94798520481717	3.83078289379237	5.77447136702487	6.36644314778901	3.72862168385545	6.13988468624892	7	7	7	4	7	4	1	7	2	7	7	7	1	2	7	5	7	5	3	7	2	2	1	71.25	0	3
61	4.49422868379217	4.26392388942357	3.19752119785983	6.64118652503516	2.25052068833361	3.52102794526766	7	4.39297805948495	6.17448703837148	4.84813046031566	6.44326025063797	7	6.64539992204736	7	3.29322830421914	4.06538158171865	4.75802650786011	6.82930338548177	7	6.51905022186557	6.48193971124164	5.2513958500521	6.52207074700453	7	3	7	7	7	1	2	3	2	3	7	7	2	1	7	2	5	7	7	7	7	1	7	79	0	3
62	3.02336878383294	2.47932231783966	7	5.9097738374003	5.85859947105748	5.45677549956822	6.31052620480976	3.81306983546368	7	4.65731078213351	6.41841017107213	5.60148498670739	7	4.90278457060925	5.17723871254877	6.74688831337983	4.4784775987837	6.31127282901055	5.93148970755373	6.58343290266506	5.04958799267097	5.905032390845	5.63551659158813	7	7	7	7	7	2	1	1	7	3	7	7	2	5	4	2	7	4	1	7	7	2	7	62.75	0	3
63	7	6.07591190991364	4.62892986832638	2.87487814101066	6.29310866924954	5.95264325366889	4.93810399177519	7	3.96517832101724	6.93425430232638	7	6.67916760496557	6.53268864707226	7	5.72000485403202	4.29113007689738	4.63446223970323	5.14363548502145	4.58581972948457	4.93906044645483	7	5.69536016128117	5.7158025787974	1	7	7	1	7	2	1	7	2	3	5	7	7	7	7	7	7	7	1	7	7	3	7	76.5	0	3
64	6.0035013379599	4.97716757470806	5.9480085946797	4.60001952671604	4.12800260224675	7	6.74644487473646	5.2481823964954	6.48863505920531	3.77986881372754	7	4.37274141364271	6.49670358089674	3.99758692747544	7	6.64405797846638	6.61177249457816	5.99660799099768	6.3551356282093	5.43748153069382	6.23198695350359	5.25545567384675	6.43025112868029	2	7	7	1	1	1	2	1	7	2	4	7	7	2	2	1	7	7	1	7	4	2	2	89.25	0	3
65	2.41515930194151	3.31196029185777	3.9117201731045	3.84368262874605	5.47030516641552	5.65757375524299	7	6.63413371280861	3.62712683923316	6.94295969815715	6.49352217541106	5.65169361942328	5.94826995878875	6.35306529302906	4.67274748322983	7	3.92197729322908	6.75496388054639	5.93865526949873	3.19597712128706	6.32964182802904	6.22684644943157	5.16213076160793	7	7	7	6	7	1	1	7	3	2	3	7	1	7	7	3	4	7	1	7	7	3	7	78	0	3
66	5.46605512099169	2.23403165448613	7	5.80997777974624	2.47011505219221	7	7	5.11741842049186	4.49715949520546	5.94387084436121	7	6.31252555719538	7	7	3.26335268291381	5.0141344046877	5.27319116228322	6.05172809330463	3.93960290127882	7	5.37509313570572	5.901203515187	6.32143450487989	7	4	7	7	7	2	1	1	7	5	7	7	2	7	4	2	2	7	5	5	1	7	7	86.75	0	3
67	4.13997408577238	4.85178969942876	3.16066219369769	6.97562223936322	3.33517796206773	6.59916924486057	6.97531181089782	4.53080145617132	6.53730180687774	5.64073675253585	6.02461817671495	6.43386669846847	7	6.8372145203375	4.1008884354648	3.54341715210604	6.01061062381958	5.33022497745266	6.53595388181992	4.58973275266044	6.95663726293134	5.42315257593761	6.79292884567171	7	3	7	7	7	1	2	7	2	7	7	7	1	1	7	2	4	7	7	3	7	7	7	78.5	0	3
68	5.85093369847292	2.33391608504128	3.6633194058569	3.61388483013297	7	5.59628187743436	5.75335094604258	6.80980981463125	4.04433989682084	4.05591865674053	6.54470707202484	5.34416208780887	7	4.46356193301287	7	4.65503019022258	2.99569905191288	6.16445754204662	5.62971737311567	7	5.34417297278538	6.93715492541764	5.7157412107569	7	7	7	2	2	2	1	1	7	4	7	7	7	7	7	1	2	7	1	7	3	3	7	66.25	0	3
69	6.93636734305775	5.76132547740744	5.97413278590476	1	4.68068370405295	6.15143446610101	6.06889486891291	5.00907961828959	4.99508255238258	3.35938608110047	6.21102152899214	7	1.69882483442419	1	6.3616787521467	3.90960353861204	6.47896936250569	7	6.78011052709418	7	5.75979543666307	6.92467987521182	6.79872161709114	1	7	7	7	7	2	1	5	7	3	3	7	3	6	7	4	7	7	7	7	7	2	2	69	0	3
70	7	3.37697534008311	6.02575549174265	3.65277093254143	6.84065628327907	7	5.10431868517806	5.81235350520639	6.32316065116005	5.22479820299433	6.59900383562282	6.81161897409281	5.57507136963012	5.70382769378465	5.68953862122213	3.35178108477249	5.26837052337422	6.86947984371864	7	4.70648097255992	5.75438931358107	4.76976076357304	5.61925605811352	1	7	7	7	7	2	1	1	3	7	7	7	1	7	3	1	7	2	7	5	2	7	7	79.75	0	3
71	6.47284534125918	5.40941949065407	4.89549140958613	3.30940636679966	6.77732311719087	3.6535189630291	2.20216252082316	6.62465553155319	6.96115144225035	6.2161713556206	5.00399091401578	7	4.16586005173202	6.61890198327713	3.40508097207781	5.98364592684878	6.07706149474358	5.25877074720733	4.51907064346978	6.68152044257785	4.1986213015404	4.19752055545502	7	7	7	7	1	1	2	1	3	3	1	2	7	2	7	5	1	7	1	1	3	7	3	7	70.5	0	3
72	7	6.12475201402205	5.67733587778074	4.65085900502102	6.13446131686604	5.75649958660178	5.15092472035667	3.09763619683412	5.05193348511311	6.15082352694607	5.62606137212412	5.38091819726071	6.6119050734733	5.52488411194316	6.21128766708674	7	4.48374475002344	5.54949753485946	4.90660512006401	6.51059197940244	5.38807913439013	5.01681999836764	5.65757297957848	1	7	7	7	7	1	7	4	3	7	7	7	7	7	7	3	2	7	5	2	7	2	2	55.25	0	3
73	6.55109951374182	3.26579857247572	3.96891781903095	1.01328614402648	4.20300011172156	5.19746890027942	7	5.04819647146909	5.22552610565268	6.78778263826712	7	5.98134019577919	5.64188257058293	5.64391787868007	6.23689724636813	6.45932495084143	5.8480500972866	6.49015269477135	5.90223104183434	5.54950911695149	3.34677084567437	6.45121707974724	5.08789630680489	1	7	7	7	7	1	2	1	7	2	7	7	1	1	7	1	7	7	7	3	7	3	7	83	0	3
74	7	5.8818759214375	5.82868073567799	5.63200836850455	4.7695907025775	6.05494123427423	4.8315364217591	6.42826070238672	3.76091125880123	4.83175949310802	6.67789347185103	6.06044352720861	6.44734661805576	6.52979178405352	6.82059557243802	4.28360271496581	4.56899586296109	5.81712490997933	5.86639155376653	3.96555621389894	6.54058910045198	5.66698964544381	6.63820780744128	1	7	7	1	1	1	1	1	4	4	7	7	3	7	7	7	7	7	1	7	7	7	7	81.75	0	3
75	4.42414442957938	5.47212076893671	2.07319241260537	4.03165111332995	1.71416091787723	5.97852576026455	6.4507954041043	6.93663635039497	5.39982226951701	6.00227478076844	7	6.83393107417777	7	5.59344383834605	4.26519009392183	7	7	6.24715033159396	5.17721013769687	4.93087309029056	7	5.67138977459683	6.54262638517764	7	2	7	7	3	1	1	1	7	1	7	7	2	1	7	2	7	5	1	7	7	4	7	74.5	0	3
76	1	2.99985026637456	6.89870183487741	5.04718303709781	6.22338893406025	4.53298010867165	7	6.18719402436462	6.93575365800391	3.20389875200638	5.34813372007629	5.56714392989539	6.3030600599566	5.4844144389705	7	4.5690215772377	6.49340495331322	4.65790480072086	6.6748842691093	6.39851200139522	4.77770680886491	6.1380405201105	5.13661844018805	1	7	7	7	3	2	1	1	7	3	4	7	7	7	4	1	3	7	7	7	7	5	7	74.25	0	3
77	6.01077783632604	5.64766981039138	5.68416975419485	2.78907748954786	6.71808973037911	3.60499011485427	2.58156504362308	2.78017121476204	4.37129988209046	6.16417175689961	6.31068018421981	5.9129527960115	5.93194128678647	6.36218169875673	6.39870653611515	4.5508855128498	4.8981083125977	6.49766180294041	6.13378415660633	5.81875287569224	5.98889315056248	6.39743110494853	6.75704208651974	1	7	7	1	1	7	6	7	7	2	7	7	2	7	5	1	1	7	3	4	7	7	7	82	0	3
78	4.34987535644412	5.20822946018892	1.95173728795783	4.22991300588241	1.91584448453741	6.10214148191131	6.31564235249237	6.52331488190747	3.03741417598363	5.79940310081401	3.17366578663544	6.41668903892642	3.14909696974257	7	5.66128712185658	6.6797578311278	4.91612528205513	5.58858315031237	6.69194566067168	4.5998048383595	2.76544914101217	7	6.38847061594847	7	7	7	7	7	4	3	3	7	7	7	7	7	1	7	1	1	7	1	7	7	5	6	81.75	0	3
79	3.26453319904304	5.85204274736635	6.81899506535305	2.69002607295156	4.94215839289835	6.1274423799624	4.19738624060542	6.11081206610525	5.24829697447743	5.31464310155893	4.90723237280851	6.04186820844713	6.35782897316004	6.56759065927907	5.44585949002868	6.8705255909308	1.55954257485466	5.35056189668419	6.0797044054401	7	6.58220176122773	5.47472318206013	6.58553661694671	1	7	7	7	7	7	1	7	7	5	7	7	2	7	7	1	7	7	1	6	7	7	7	78.5	0	3
80	2.86975296995988	6.38261173957957	1	7	3.29731758533138	5.923488050299	6.9273098196009	6.37699498100609	6.74613351127322	4.91098018121436	3.17977060093176	4.80668667388082	5.64036618024616	5.19323255350174	6.64416275550729	4.49367062736569	3.58948692926925	6.43265526073319	3.02385148715124	6.84614977087892	4.66593058033215	5.88105767681194	7	7	3	7	7	7	7	1	1	3	1	3	7	6	2	7	3	7	7	7	7	7	3	7	67.25	0	3
81	5.16626620072596	2.5600275568932	2.24566459589557	1.25819162189024	5.29056365760526	7	5.62461403046	6.20463753624692	5.31530679319196	5.63651317112339	6.20575121737181	7	6.02720889760128	6.05766416294037	7	3.90421720807214	3.42394848618539	4.54947420419509	6.21931481319262	5.83192752694623	7	5.29217409510153	3.55797043350974	7	7	1	4	1	7	2	1	2	7	7	7	7	4	7	2	7	7	1	7	7	7	7	73	0	3
82	6.81178754708276	5.30451967774951	7	3.1031096407321	6.27632692822413	5.76305379076111	4.43649625334229	2.69606832609996	5.9265262083917	6.8473042750876	4.02639057592538	5.44677470277323	6.19040454257966	5.28837596845034	5.41872019370096	6.08014460438164	7	4.71300477385318	7	5.38853834610366	2.97414768349669	4.64640079060339	6.44994271198169	1	7	7	7	7	7	2	7	3	7	7	7	7	7	2	2	7	3	7	4	7	2	5	83.75	0	3
83	5.27514166257888	2.23914856232096	4.71262113444657	1.61723357054715	4.40400895571953	3.3160697979093	7	4.6797051993828	6.19341866126046	3.98748222542846	7	7	5.67215811407913	5.62845743836756	7	5.41856203679092	6.8142562385102	6.57930423599293	6.40389578531453	5.47975221472728	1	6.68693345423267	6.64882956513033	7	7	7	1	6	2	1	7	7	3	3	7	1	7	7	7	7	7	7	4	7	3	3	74.5	0	3
84	6.8809284823406	3.08976981712133	5.09833137618486	2.75348929768168	4.61880846533128	4.00806357321377	5.52409180201722	7	4.29923531260578	4.85538719650748	6.34151212383831	4.33019424015672	6.13378506273766	5.64644065407131	3.80453954707584	5.72963575624009	5.56553716682072	6.49780877632133	6.72575858403662	5.72012334013516	4.6950230548144	5.71994169606524	5.52426794861993	7	7	7	3	7	1	2	7	2	4	7	7	2	7	7	4	7	7	7	4	7	7	5	55.25	0	3
85	2.80717471421944	2.90661870813179	4.54803363679067	3.35150299914018	1.3316207662493	6.28194035201745	5.07107719234415	3.96853965754408	7	6.36041827455813	6.92549069417631	5.16690034915311	5.96563196146355	6.47082185454383	4.38768449677491	6.45904249871702	3.044873791153	6.96859411128936	5.67805086800883	4.19293434280386	6.02799630130401	5.95014065708984	6.45044659140541	7	3	7	7	7	1	7	1	7	6	7	7	2	7	7	1	7	7	7	2	4	3	7	69	0	3
86	3.75416075234716	4.57963652570897	3.36965156573027	7	2.76042888216556	5.55804375221899	6.54418195293103	5.33956259671303	2.80438893837172	2.61276875078307	5.12462195042926	6.94343644761336	6.69530887619993	6.29641086307626	5.85758626398608	6.48161027042951	4.3832060640265	5.94179944341255	6.90113737801974	6.40518132533446	6.45320460978921	6.36259040935515	6.21210109984444	7	4	7	7	7	5	1	1	3	2	2	7	1	7	2	4	6	7	7	3	7	2	1	81.75	0	3
87	5.00380403020372	4.48252473568043	2.89060497256396	4.81940982875785	6.39680593317499	5.68494721746396	1.51384663627944	7	6.74004690864713	7	6.38596819251469	5.70087701601426	5.16316329940489	4.82245113291826	6.35007979940198	6.5065715802644	5.40892778742367	3.9772559426871	6.64583163677037	6.25465572092664	4.67457753199691	3.49763250894685	6.51856609217563	1	7	7	3	1	7	1	6	7	6	7	7	7	2	7	7	3	7	1	3	2	7	7	68.5	0	3
88	4.57262275854142	3.07458344027825	2.54820467726384	5.28414146574423	1	5.85793804695224	4.90159662046038	7	6.18239613650536	6.30908023702702	6.99404941740957	6.30573240281702	5.49943582762628	4.71719766813713	3.03766090037521	7	4.39023963344412	6.57979270541474	4.64004924876835	4.2607240354523	7	6.06841279461092	7	7	2	7	7	3	3	1	1	7	4	7	7	1	7	2	2	5	7	7	7	3	3	7	76.25	0	3
89	6.99861173117537	3.88111669016398	3.50090415728213	1.24038924441712	5.58889583788799	4.89249474556471	6.98858236488456	3.58584615039353	5.64850801558735	5.630615145716	6.99527480483069	5.65236967750987	5.3240473593651	7	4.28035144587837	6.28603472004334	6.95898907900575	4.48712446964241	5.45169155482329	5.95230861702402	6.39947961783613	5.0041135643296	4.75904114896741	1	7	7	7	7	7	2	3	7	1	7	7	7	1	7	1	7	7	7	2	7	4	7	64	0	3
90	1.0571895092054	2.0207149125701	5.47718867641211	5.77706075740799	6.7797338930345	3.45165396542778	1.48441156832851	4.58222506881372	6.95633118038443	1.5314111412676	6.1519616341994	6.99764515932668	4.00731690571433	6.73809421580809	6.82167604415917	4.61558899883005	6.30957569563354	5.33682499624388	5.8784665220699	6.12765268091411	1.42819247910907	6.79582162385176	5.99320088326932	1	7	7	7	7	2	1	1	2	3	1	7	2	7	7	6	7	7	7	7	7	4	2	57.75	0	3
91	2.5865722342249	5.14086234241505	2.78178650408204	6.28388051039738	2.34153649329291	5.73924900722823	4.63703212003343	5.40368967657562	5.60488261242962	3.98199675469182	7	5.85721796641938	5.35726474099605	5.17245480067	5.35582954146418	4.99021236941711	4.90221724346095	5.2769130259972	6.47194978884613	7	6.57385976001707	6.32673736851237	5.76224512578282	7	3	7	7	7	1	1	1	4	2	3	7	2	7	2	4	3	7	7	3	7	2	1	83.5	0	3
92	1.40174690665993	7	1.51239681769836	6.78969915625877	2.62613467248168	5.12683158894634	7	5.8474845325908	5.5388833738398	4.69377239887996	5.6547013844857	6.23941224814446	7	6.11236781564395	6.88937639338344	5.92209931081041	7	6.11914786523758	7	7	7	7	5.0132325342963	7	1	5	7	7	3	7	2	7	7	7	7	3	1	7	1	7	7	1	3	7	7	6	83	1	3
93	6.47625912426444	5.85697974687383	4.63444267150371	6.00309626873572	1.66309653499647	5.9507603735313	6.63307251894556	6.52748186238744	6.38003236240564	6.40823690541015	6.1669158196745	7	7	6.53262415902274	7	6.19014662002903	5.93575439201139	6.1567283415261	4.89066084943455	5.89578977728371	6.9992894888764	6.60918279959793	5.12386460440915	7	1	1	1	2	2	7	2	7	7	4	7	7	7	7	7	2	7	7	7	7	2	2	77.75	1	3
94	1.49550619964727	7	2.28732692224564	6.42642729291292	1	7	5.46965523937733	5.34660662160565	6.86281675080874	7	5.79515355927666	5.37445570408058	5.1759733482876	6.85398545522659	6.86491137543501	4.83865985846543	7	6.01383447442897	7	6.66925680012109	6.36649338009537	5.72338194626644	6.76834110655364	7	1	6	7	7	7	1	1	7	5	3	7	7	7	7	2	3	7	4	4	7	3	7	95.5	1	3
95	1	7	6.42375551922783	6.8927079183586	3.54980407615466	5.47384450748995	7	7	6.7837319204852	1.94952618634581	6.73209829080297	7	6.35823337733948	7	6.29354961600271	5.32049788560223	6.83004883954871	5.13484858423309	7	6.62623487757119	4.30482815929308	6.83390013415786	7	7	1	1	1	7	7	2	4	3	1	7	7	7	7	7	7	7	7	1	7	7	4	7	100.25	1	3
96	5.16373797401509	6.18332410640165	4.43688752983426	6.88035129559789	3.67810649909158	6.21125017479957	7	7	3.31662518982342	6.02911703148502	6.72825161816222	6.72864064336527	6.27821943377875	6.70867757291192	5.7024531667564	5.95762244037395	7	4.50428190977481	6.37069730090551	5.46188145594794	6.7434418611824	7	7	3	2	1	1	1	4	1	2	7	7	7	7	7	7	1	1	7	7	1	5	7	2	4	100	1	3
97	2.78060840108698	6.98955344306272	3.2702486281901	4.68115515500467	6.43764488693439	6.93545731339674	7	6.56833918007954	2.41454326582921	7	6.74842370457478	6.68250336831104	6.65461754284396	6.6014501368356	6.73513531981394	2.05666475335417	6.80071626968964	4.89886802892978	6.22409483155791	6.05481792230415	6.48264861990867	7	6.50515127497547	7	3	1	1	1	7	7	3	2	4	7	7	2	1	3	1	7	2	5	4	3	7	7	92.75	1	3
98	1.63529479528795	5.37290278698511	2.53895669760361	6.73184200380965	1.7265689316701	4.88572883296564	5.37836608921615	6.24100327169345	5.88359391675927	7	7	6.58709488234156	6.68458298089455	6.00238594175849	5.96623635188872	5.76301120791901	6.02245984997606	6.73077660885044	7	6.99454217113783	6.22127302010075	5.88959935999394	4.8750821213236	7	1	6	7	7	2	7	1	7	6	7	7	7	7	7	7	6	6	1	7	3	7	6	92.5	1	3
99	1.78462619255014	6.93370639903777	5.88411926601506	1.88372879925616	4.63220312227464	6.59841242134683	7	7	4.32084170633022	4.96455147939533	5.8847856592654	5.71243409261093	6.24562408657679	5.74501030628079	7	6.22323241886541	4.15942191402285	5.6828841787204	7	5.91198567927102	7	6.76654808587244	6.58859003191714	7	1	3	1	2	2	5	1	4	6	4	7	3	7	3	4	7	4	4	5	7	4	6	91.25	1	3
100	3.20823347172643	5.48004297309296	2.74843752663481	5.93157540647026	5.12158712029603	5.14189987004405	5.98565369283711	6.24072617757631	2.03946106543789	6.78168529794208	7	7	6.12518777650561	7	7	4.08865165983489	6.21343139692614	6.6183214280338	6.39550613799846	5.54720272935254	5.79409523096582	6.75935092987346	6.33960214890433	3	3	1	1	1	7	2	7	2	1	7	7	2	1	4	1	7	3	1	3	7	7	7	86	1	3
101	5.29875915298695	6.47473007391476	4.63903734282363	7	5.03791651656783	5.04758674574274	6.95395046722245	6.88087105546458	2.63423457154631	6.4189915011139	3.49577935740775	7	3.95831679001465	6.57475548813164	5.25543437170165	7	5.56820552781561	6.69503301690152	6.76630854144557	7	5.8189421638879	7	5.99076427077976	2	3	1	1	1	4	3	6	7	7	7	7	7	1	7	7	2	7	7	7	7	5	1	94.75	1	3
102	3.40821535815996	6.79949393525203	4.44528290943369	6.46117790475038	5.17552642303282	7	6.23390346278875	5.22521387254554	4.62791571909286	6.1022342603153	3.72141453765681	6.44071573382111	5.00362029743349	6.85719183301243	5.58523068056876	7	4.76639788528739	7	6.82545594062952	6.33279802935532	6.84218270501314	7	5.71549659564597	7	2	1	1	1	2	7	5	5	6	7	7	7	1	7	1	4	7	7	7	3	7	7	87.5	1	3
103	6.84448321584941	5.74572312866657	6.19081825243161	5.74846828860231	3.99218961698487	5.95159614501999	6.06775082167701	5.41583899143387	6.69760696466849	6.79290129098401	4.23326866967548	7	6.50788972094904	7	5.1815193877917	3.07094639671515	7	5.47329430926422	7	7	3.64357785286206	7	6.43012606915937	3	1	1	1	1	5	7	7	7	4	7	7	7	7	7	7	7	3	1	6	3	7	2	70.25	1	3
104	2.54608240353571	6.08463964741163	3.37585706487895	4.96895898994224	6.09197562346286	5.40259911820626	7	3.46256821833096	5.24636250476488	6.05456477074714	6.04355177335926	7	5.46185971818407	5.80192626427581	7	5.47696000349943	4.59572435734953	6.81680632163885	6.37886754355681	6.27072319354056	7	7	7	7	2	1	1	1	3	1	7	2	3	7	7	7	2	7	1	1	2	4	4	4	3	3	97	1	3
105	3.21833045720087	6.03363061368465	6.85967983538911	6.60766459978841	7	7	7	4.5532699502564	6.12872218292009	7	7	7	6.57053572152899	5.04391647375741	3.82846143883817	6.94252268668576	4.17750743307529	5.41939326787875	7	6.66219138908497	6.53624441709553	5.60298963170074	7	1	1	1	1	2	2	3	7	2	2	7	7	7	1	7	2	1	7	7	7	7	1	7	89.75	1	3
106	2.5170143588245	7	2.16943969565149	4.87739042803936	6.74493670448247	7	6.56517743955656	6.84302734540031	3.0375578947075	6.04960342003966	6.88021357358113	6.45129344784493	6.4026048140942	4.25746156277993	6.50445406891631	5.81150811155883	7	6.33161005721765	5.41099956515946	6.63509655634398	7	6.68314403407563	5.74029211437438	7	3	1	1	1	4	1	7	2	7	7	7	1	1	7	1	7	7	4	3	3	2	4	90.5	1	3
107	4.14651476887312	6.93145345826353	6.85565662263748	5.94077837378955	6.60516450273345	5.79962166952942	5.16489598232542	4.37989427528093	4.45453080185841	6.09502219097367	7	6.29856729703218	7	7	4.60182761629071	6.55910340253637	7	7	6.25150217171392	5.50320787956144	6.17425763037992	6.01759782627176	7	1	1	2	1	1	1	2	7	3	3	7	7	2	2	7	2	7	7	7	7	3	3	5	92.25	1	3
108	3.96547360284524	6.33611729543421	4.96547117881273	3.47648080088807	5.97245833530249	5.32609981302727	6.47199986614379	3.11328338962611	6.39799779316585	7	6.80303486539267	5.85371190458181	6.99014488539687	5.11381102833212	7	5.48715175525605	5.46259915650524	7	6.3396149167961	5.2739430089135	3.46104042817942	5.99659457231511	6.15117511524051	7	1	2	1	1	1	1	5	7	5	7	7	3	7	7	7	7	7	1	6	7	3	7	105	1	3
109	5.71871179971755	5.56090516427078	7	4.16265949846368	5.79774080863026	6.89216907732668	7	6.74943424138706	4.25873996460281	6.73684675717011	7	6.67066228616864	7	7	6.30066358629143	3.9858404735851	4.13906410984368	7	6.07496933041375	5.35632908183207	5.75768334575399	7	6.01663654154801	7	1	1	1	1	2	1	7	7	1	2	7	2	2	7	2	2	7	7	7	7	2	5	82.75	1	3
110	1.21569092061455	6.16831588825424	2.56832591005413	6.94163793277306	1	5.61463830461333	5.24954219400053	5.05036416397092	6.11965903412981	6.99084808106004	6.42211595296743	5.50140595671188	6.73267552738326	7	7	1	5.69177161315895	7	6.17043420930406	5.31679450437791	6.30099791453557	5.59972792305245	6.28376040252403	7	1	2	7	7	2	2	1	2	4	7	7	7	3	7	2	7	7	5	7	7	3	7	98.5	1	3
111	3.55119508307423	3.8431297565079	4.55967958244544	6.57441649193827	6.93961434344192	6.88317838288838	6.2714095975934	7	5.42403339286991	7	7	7	3.09604257157413	6.80097429117637	6.14895540061588	7	4.56248447415428	6.02289705384689	7	5.88211436276034	4.53048767224645	4.1840180087125	6.09462001962028	1	1	1	1	1	2	1	1	2	6	7	7	3	1	7	3	7	7	7	2	7	3	5	96.25	1	3
112	2.0666967296091	5.78879086246059	3.42914522704171	5.89993184528513	2.64582182055876	4.13696577220747	7	4.59828237401864	7	6.08778030677669	5.87698369560435	7	7	6.30357303914094	7	3.46178147703875	7	7	6.45122349969887	7	6.50844378604894	5.79122613932306	5.17179912073841	7	1	1	7	7	2	3	5	7	7	7	7	7	7	6	7	7	7	3	4	7	3	7	73	1	3
113	1	5.86701663168719	5.21908678489314	7	2.89764171483375	5.79315713754794	6.97030186403136	3.32324364849236	7	5.21825201285905	5.95404219492143	6.40484469620642	3.00236966814489	5.25510790988282	5.21053715086741	3.83065273546007	4.61452706773934	7	6.72806589779483	7	6.35232327516962	7	5.33943938611756	7	1	1	1	7	7	2	1	7	7	7	7	7	7	7	4	7	7	7	7	7	2	1	92.75	1	3
114	1.93278119025595	7	4.27727055921951	2.80430655935767	5.52888591762896	6.18738273086352	7	6.59043186711432	5.06308970452187	6.10605390517485	6.23176212115775	5.68439302913797	6.05330373372788	5.56962693094549	5.83381655477017	4.70523081729664	1.81219832341836	5.82264352308758	6.32410890040599	6.48363756195815	6.1289993792778	7	6.9758968663869	7	1	3	1	2	7	4	1	7	6	4	7	3	7	7	1	5	3	4	5	7	2	7	99.5	1	3
115	1.70043414550341	6.33320724958328	3.39271497558589	4.98598254108819	1	5.93830217236586	6.06272018526907	1.01990344382641	4.98314571000723	6.49819243149262	6.8884504220375	6.57819653639639	4.29144268504144	5.73659310463068	6.3670652417435	4.35156332910519	7	4.60055391051952	6.0134048512292	6.40394266568445	7	5.80580589575535	7	7	1	1	2	7	4	1	2	7	4	3	7	7	7	3	2	7	7	7	7	7	7	6	98.25	1	3
116	2.36603968246407	6.0994182685249	2.94107142862994	5.44575494012137	3.0072382975875	3.14527703900529	7	3.78263844455516	5.8214298025421	7	5.6166784436401	7	7	6.9025911786081	6.72133401403542	4.15835973630807	7	6.38815492380973	6.31778423994981	6.4310955335667	5.9842740463982	6.3225234231761	5.55740803894989	7	1	1	7	7	1	7	1	7	7	7	7	7	7	5	1	2	7	3	6	7	7	6	90	1	3
117	5.09367855707549	5.33901688541256	2.47104531208854	6.73550771447501	4.0040732347327	5.7181927582288	4.57952892432271	7	5.95257709865111	7	7	6.67894243613889	5.36531358013386	5.23992549469552	4.242759650221	1.36209064649715	6.68163521159472	6.92715975932673	5.94127616961356	6.51870881004084	4.88841461807966	6.22524706738129	5.77514572415284	4	2	1	1	1	1	1	7	2	7	7	7	7	3	7	2	7	7	1	3	2	2	7	74.75	1	3
118	1	7	3.11512740816284	7	1	6.26430232840844	3.45868295699894	3.69483073972752	6.6497240246166	4.67720671078886	6.42616465916032	5.39604888082645	5.87889932008853	6.54329683152194	5.29638367547236	6.27832519613728	5.08678000105239	6.94497684014689	6.17954947402996	4.83244952132267	7	6.22614981052833	7	7	1	3	7	7	2	2	1	7	4	7	7	3	3	7	2	5	7	6	4	7	7	7	94.5	1	3
119	2.27051893876025	5.64676793604769	3.037529036482	4.10253517268061	6.24830468537044	5.51678205499728	6.62253082037271	3.77001941379507	4.61496556812218	6.08359628969299	5.28276822895842	5.93737079120287	5.60374034575385	5.62343673704949	7	6.58096729425632	4.63052485819378	6.60544460036669	6.67454684600271	5.56748832229489	7	6.89431706336607	6.50539464319142	7	2	1	1	1	2	7	7	2	7	7	7	7	2	7	1	1	2	7	4	4	3	4	93.25	1	3
120	3.30012232682939	6.30578451434312	4.0008115312967	4.05950415798585	4.47893096958245	6.5026655242142	6.81099605007809	5.17453863689392	3.40543709588465	5.91857443663466	6.59426131678496	6.86501354745117	6.88918848365424	5.76187633641488	5.57083542383511	7	5.11132021217218	6.82439531454025	7	4.72579607791371	2.93693146146502	4.57164478776745	6.66097144047584	7	3	1	1	1	2	7	1	2	2	7	7	7	7	7	1	2	7	1	7	7	7	1	88	1	3
121	1	5.86373256495637	4.72964617247751	7	2.86722910436368	4.73249094727175	7	7	6.9797019550432	5.02307695733408	6.13461679905844	6.08630605030793	2.97783593314186	3.37525533980839	7	5.80818763162592	4.05139128940212	7	5.83570382996845	6.76537929625966	6.91361604425102	5.19167694138496	5.67482273837829	7	1	2	1	7	7	2	1	7	7	2	7	7	1	7	7	7	2	3	6	7	2	1	85.75	1	3
122	6.60914242516355	7	6.52915325679341	2.00938865353489	5.9211119445199	4.83684219008717	5.656473797316	2.69592823849591	6.62139592483272	5.78989176981575	6.1275840932531	7	5.77293162727521	5.88983239609954	5.49187308377418	6.05950161932057	4.4552794891959	5.48459298834558	7	6.43483660758404	6.28412814444379	4.33367424512249	6.77386370160347	5	1	1	1	2	2	1	2	7	7	7	7	2	1	7	7	3	6	5	5	4	7	7	88.5	1	3
123	3.61365970273919	2.10842049834961	6.07862392677702	5.64932265730535	7	7	6.97980105191462	4.47671853936148	6.99314280070042	7	5.7360580656278	3.40936995068003	4.76057412927383	5.56999595602922	6.74775687674015	5.5966201735027	6.01301938865063	6.80310688597991	7	7	6.07050202518212	5.27576993221533	5.23312754151692	2	2	1	1	1	5	7	1	2	5	7	7	7	7	7	2	7	2	7	3	7	7	5	82.25	1	3
124	3.23825930118607	5.44993308955389	2.15746914809811	6.92507070352738	1.61493867621104	7	7	5.70478076458304	3.91689402772073	3.99352315788743	6.52598153452072	7	5.70267765341804	5.34201339904624	6.50901006867194	5.80653874653274	3.67580572605246	6.67678806817086	5.6513039468046	6.23578650499974	5.93895594923487	6.18706538430725	7	7	1	3	7	7	1	1	7	7	4	7	7	3	7	7	1	3	7	7	7	7	3	7	87	1	3
125	2.16355276974747	3.05042311974611	5.03366568640772	6.05713213819582	4.2560975104782	6.30950131882282	6.75878514737538	2.69204412530803	7	3.30347565651851	3.23036427416063	4.98863413919395	7	4.0485748730227	6.28784285777292	5.0265751821569	5.77288018720863	6.96426094609578	6.7359221665325	6.96236442643906	5.04401563536642	6.70167386264397	7	7	1	1	7	7	7	1	2	2	2	2	7	7	2	3	2	2	7	7	7	7	3	7	79.75	1	3
126	1.29166916952508	4.12718295016036	5.67209716724236	5.99819545849849	4.06257058803416	5.19819598231789	6.24016121891304	5.84572817939512	5.37585097205027	3.0292604602134	6.46687909696375	4.72688625129281	6.71111332734389	3.04545220165777	6.94098315698801	2.48297213317691	6.38835549500654	6.79830707653597	6.53976336998231	6.95259226725697	6.91491690686536	6.84951644693164	5.77324631347763	7	1	2	7	7	7	2	2	7	1	1	7	7	2	7	2	5	7	7	7	2	7	2	74.5	1	3
127	4.59161171555412	5.87805138556352	7	5.47218609057322	4.55162400148766	6.03695499878614	6.15004079881843	5.84345431831903	4.96931821954378	7	5.41438340223165	6.95780525750203	1.46565690353832	1.92244102887799	6.28742632737793	4.37489629719921	5.40519425173777	6.5204203878313	6.15067804493374	5.34278739364924	6.39702652548858	7	6.49898481523971	7	2	7	1	1	7	3	1	7	5	2	7	4	6	7	7	7	7	7	7	7	2	7	84.25	1	3
128	1	3.87297342045674	3.820287902455	4.18294642306533	7	7	5.51970176204566	6.16413920404978	4.43653007756457	6.66524147839151	5.58461188152318	7	6.58756877070901	7	4.31752733971708	5.13013548488873	6.85102041536112	4.31290946855261	6.04947576898057	7	4.64008929968523	6.89203635015796	4.98677691869293	7	1	1	1	3	1	1	2	7	7	7	7	1	7	7	1	7	7	7	7	3	7	7	62	1	3
129	4.02074079492736	7	3.87867216974713	5.46452681240273	6.00672252776183	5.18221836481475	6.57813587869294	5.11293961074539	1.34058124061093	4.87815918214117	2.41281312060754	6.25750744742473	5.31848372835261	6.94352013188329	6.49674665814482	6.69092590293016	2.48605581537379	6.91751084280953	7	3.73329704802961	6.02359288451293	6.75724410926236	5.89693060760888	7	2	1	1	1	1	6	2	7	7	5	7	1	1	7	3	7	3	7	5	7	7	5	80.75	1	3
130	1.52035946816777	7	4.63272602792496	5.20512400755014	2.88374011805704	6.05411910799712	6.4022222177116	3.70544783878752	3.08349110566176	6.69704507444227	6.71636374090525	5.16332407590899	3.2694986318497	6.38594443053274	5.46161394371908	3.23607949980507	6.03109035154097	5.05802504828577	6.37389920915881	6.49077055727256	7	7	4.6013904705373	7	1	1	1	7	2	1	3	2	7	7	7	1	7	7	7	6	7	5	7	7	2	1	85.5	1	3
131	5.32029312861742	6.82337767909372	6.4121308960004	5.24436337793679	3.36534332350268	4.54497848718302	6.61030505035879	3.06293490873134	6.35150736499461	1.96313493138219	5.01289690652887	5.81415479961134	7	5.56026465652895	5.68551814991893	6.03065415528959	3.54955492932475	6.61998127896493	6.51607517489349	4.97891127914658	6.81717816653264	6.72370031044752	7	7	2	1	1	1	1	1	2	7	1	3	7	4	2	7	4	7	7	7	7	7	5	7	96.25	1	3
132	4.44956584469517	6.61341913671504	2.76947451671849	5.73410747303361	3.5467504543793	6.82590506470889	5.55124457864214	6.17829271880521	6.83446000100813	5.27415998940125	7	7	6.28510959263975	5.36566761419456	6.47611386226897	2.77640752854124	4.539338422116	6.479743549475	7	4.50074648900072	4.94556761729752	5.47114062656346	4.48010136354417	4	2	1	1	1	2	1	1	7	7	7	7	1	7	3	3	4	7	1	7	3	7	7	75	1	3
133	3.08998574650418	6.70186974693825	2.31655838102856	3.95421428367231	6.26292079983559	6.55163171556355	6.46077284582759	6.48574195248826	3.56381648086173	6.52894107084742	4.86115241682676	7	5.3691487277411	6.67940672322986	6.41820488736697	5.85462596972992	6.69304116321606	6.54610182233973	5.86908242132556	5.99619793254795	5.39651186882998	4.2912818497843	6.92976820828027	7	2	1	1	1	1	1	1	7	7	3	7	1	1	7	2	7	7	3	3	7	2	1	70.75	1	3
134	2.10526676002499	4.99513512870842	7	6.75712656782477	4.32842121526187	7	7	6.81329772234014	3.74577671833476	6.43788532030225	6.3736229375349	6.12053265132429	6.6639460440568	6.18036357195907	7	7	1.5524735688178	4.96977379705713	5.31091095031645	5.43273127148762	7	4.60138829790729	6.01908797001345	7	1	2	7	7	2	1	7	2	7	7	7	1	7	7	2	1	5	5	7	7	2	1	78.5	1	3
135	6.16242130623195	5.41442317660119	6.48576361442592	6.54568251155258	2.5813045290496	5.84208562127647	3.47399453240353	2.93051449227193	6.57859050830403	6.85670407665994	3.96631067599351	6.67851590633034	6.27537626147639	3.43809149320849	6.81457227280438	7	2.18590952127754	4.53449555789652	7	5.82155767926321	4.04550879339141	7	7	4	1	1	1	1	5	3	7	7	7	7	7	7	7	5	1	5	7	1	5	2	7	6	97.25	1	3
136	5.61577399790155	6.75912953669169	6.82874979999517	3.09172816616528	6.84828132160144	5.62804806628101	3.98127515005477	1.7177848395477	4.78422757963645	7	3.98812551980572	5.39945879270238	6.12351577717407	6.4937994261094	5.6189359854443	7	5.78919200473062	4.07938891430094	7	5.80427899597906	7	4.8385614486208	6.95722172370923	5	1	2	1	2	7	1	1	3	7	7	7	7	7	7	2	7	2	6	6	7	7	6	87	1	3
137	5.06664733914412	5.68806342931516	6.08150055265698	2.49607671139592	5.11701122175179	5.81405542594679	5.11331597792008	5.95351257721879	6.59949979099586	3.20852438819259	7	5.82579323026303	6.43109925675359	5.93501621746582	6.98479551230069	6.26278425690291	5.25100217020227	5.35834743603184	6.15517007236937	6.29262937465724	6.59351751959641	5.0522119089728	5.40050910393543	7	1	2	1	1	1	1	7	7	7	7	7	7	1	7	6	7	7	1	7	7	7	2	89.75	1	3
138	1.00853225411153	4.09614233888687	6.21558833407781	5.73095151964411	4.67839764462403	5.78269582378716	5.82267577306787	5.9970517955451	5.35422407994017	2.82829694803247	6.70181996557938	6.03915796291867	5.98129731587046	3.52907527211074	6.45654577167847	2.60047304432502	6.93829305888913	6.54140551139889	3.94452865649837	7	6.8273813687713	6.92678698852486	4.70240218696812	7	1	1	7	7	5	2	1	7	7	7	7	2	7	4	2	3	7	7	7	2	7	6	76.5	1	3
139	3.64067142596544	4.36031336093603	4.39447601554944	6.1473953328843	7	5.00350057272506	6.49127650186318	5.68201782552565	5.45654147089647	7	6.17219857173214	6.7635377747446	2.5044247737162	4.92042553047537	5.37222308493488	6.85237533912499	4.45321339278755	7	6.39319205149584	6.57232678424113	5.39087181366737	4.45139569342591	6.1657316940476	2	1	1	1	1	1	1	1	1	7	7	7	3	1	7	3	4	7	7	3	7	7	6	69.25	1	3
140	6.85763048960044	5.52087386051426	3.81602518321995	1.48404545562361	5.19078719102816	6.00929945787703	4.83063855580703	7	5.55580795190943	6.01002382201276	6.43196541609444	6.40194440777594	5.12262840327854	5.97989916665795	3.25496161217234	6.9702715659158	6.29966401775804	6.28328316081698	5.3567626382006	3.26738583494642	7	2.55421930750195	7	3	1	1	1	1	2	1	7	7	2	7	7	1	5	2	3	5	7	7	6	3	4	7	70	1	3
141	2.10877335023996	6.7256478555315	3.97586168366007	2.54324122551438	4.81963883269324	6.91880993844711	6.79076941821088	2.08496049680799	3.87478850817201	4.30254226691995	5.44538877510728	5.6495024500306	7	7	4.09846968576595	5.68261204036819	5.26459625567629	6.68761652707526	4.88767531214919	4.87966471578964	6.08631891745275	6.94612153017616	5.16477010310545	7	1	2	1	1	4	2	2	4	7	4	7	2	7	7	2	5	7	6	4	7	1	4	81.75	1	3
142	3.15487069033946	5.18511981441774	3.41338056396141	6.89093617054611	1	6.52044142553788	5.94022656252758	6.3130483106259	3.41918536985293	3.48730488820876	6.43806731715681	5.096605390563	6.33309455002368	6.64924138960051	6.46567327543022	6.38458898763437	3.10010318215224	6.69852536637672	5.30657504557695	6.16695500469418	4.98683870160852	6.68929948796879	6.81695209269973	7	1	3	7	7	1	1	7	3	4	2	7	3	7	7	2	3	7	1	7	7	2	7	80.5	1	3
143	5.02051165125976	7	1.59598259693243	7	5.21507336153676	4.65289413129218	6.76625931376578	4.53852702033825	4.85864535182558	5.07260205332253	6.2683091522494	6.38048253701718	6.25596220080273	5.60839204923204	6.13669963447253	6.93562179103741	6.22929512578416	6.2017871080259	6.10822963006311	5.5458701441724	2.8493183142746	5.34965892385419	7	7	2	1	1	1	7	2	1	7	2	7	7	1	3	4	2	7	7	7	3	7	4	7	83.25	1	3
144	5.83495703063301	6.05337330932002	6.29766429024593	1	6.00012695285724	6.60211706118256	2.97046659415834	6.64967893668436	5.68190983636448	7	3.79964204457022	2.45693622125947	6.90842504678586	5.8209601779854	4.62571756692736	4.52805546208736	4.64934985359103	6.68129876760268	6.10250892957276	6.81519878385485	3.45041379607038	5.93663527021155	6.16165883897938	7	1	2	1	2	7	4	5	7	7	7	7	7	1	7	7	4	7	7	7	7	4	7	78	1	3
145	5.68535080294824	7	4.98332824125444	5.04094547455438	5.09178062768059	4.24832735874171	6.17228137622954	1.64254196580959	6.82744955082612	7	3.98970523384124	7	6.53347742839814	5.87090719043891	5.02586054814546	5.75284774558571	6.04653534776776	7	7	5.37049975874637	5.83723672484413	4.0653760833773	5.48290656561166	1	1	1	1	1	4	4	1	4	7	7	7	3	7	7	1	7	2	5	7	7	2	3	80.75	1	3
146	2.90326777869253	6.45290521678038	1.32780833891173	2.06919723388407	6.64084937040218	1.09222739823813	5.5401329734362	6.99123899817027	5.80727259462042	6.36984463040754	6.98930732090734	2.51635705676238	7	5.67357057752292	6.22240724000591	3.98033079705749	6.73870789093738	6.84621991115559	4.74927424905057	6.07271500826123	5.32525914361569	5.22642007310555	6.20581851520618	2	1	1	1	2	1	1	1	7	3	7	7	7	7	7	4	3	7	7	4	7	3	7	69.5	1	3
147	3.98183146656891	3.00711243684039	1	6.63698942116184	4.64931827218776	6.64862503541039	6.28841420455536	6.06408471895042	6.0502920768193	6.59735801447702	5.53453128221821	2.91449089095388	3.38038835256434	5.28092098229871	6.66115111818346	2.81286426347024	6.2635675403096	5.94101909003922	7	4.99495210681168	6.39698693672029	6.44079971607512	6.81806710507087	5	2	1	1	1	7	1	2	1	4	7	7	1	7	7	7	4	2	7	7	7	7	7	76.25	1	3
148	1	4.19162069971512	3.25920424386559	3.88410662491073	5.78103930386255	5.62920127223995	6.94475805699531	7	4.27254533724675	5.27060837788932	6.2766089807924	6.56135760233349	6.14213181427508	6.56711646148009	3.638104282101	5.1813591691937	6.55405191243113	4.58259084341526	7	7	4.01392253736047	5.94596356087976	4.74009237206424	7	1	1	1	3	2	1	1	7	7	7	7	2	7	7	7	3	2	3	7	7	7	7	74	1	3
149	6.63821317370673	5.46228439193973	5.90499881104083	7	3.88124087491819	7	5.27764495794326	3.2881348701605	7	6.89139676758974	3.58367072355778	5.03230322127863	6.46339665950787	6.32193515885707	4.85733532358776	6.55208187014369	2.51675221376061	5.16612037960432	6.35591977475969	6.90673984642787	4.12941323653475	7	6.08302515090298	4	1	1	1	1	2	2	7	7	7	7	7	7	1	6	1	7	2	1	6	3	7	2	73.75	1	3
150	4.58259308818839	7	6.59721924113844	5.87984381764565	5.59521505066695	6.30947040413465	6.91640531278335	6.95740109978882	4.9550851132209	6.10166246105759	5.83342553156056	3.89723637162817	6.87657006652258	7	4.19849484190541	4.50244909887415	4.51516820412377	5.75391216745884	6.82526317646269	2.9815199769559	6.53071520665329	4.9234464322232	6.72093371598735	1	1	1	1	2	1	3	4	2	7	7	7	6	7	7	7	7	7	7	3	7	2	7	76.5	1	3
151	2.46289564926475	6.2627876537786	5.20662945622704	6.19390788542471	6.89214253733776	6.50886820909473	7	7	2.0023534236604	6.350066907385	5.21499632062077	3.85424357501554	5.86381122568431	6.97993275260019	6.37191530747825	7	4.53664272740679	5.24101189372459	5.93970461224399	6.71128257890577	3.20221059214387	2.75590677392467	6.07683634113516	1	1	1	1	1	1	1	7	7	3	7	7	7	2	7	1	6	6	1	7	7	2	7	80.25	1	3
152	3.4706404140442	6.24852346501497	1.85995217798828	1.67215745402454	5.8052560048535	1.61260525308737	4.80688696914379	6.3316711408103	5.33769075653299	4.73343598830592	6.43444743271861	4.9888245932748	6.62031741445323	5.40853462610698	6.83091262170742	5.62938157372131	5.87587389606658	6.05678149458608	4.83330240672585	6.62183507228032	6.17527271770651	6.46023350153049	6.82509139503977	3	1	1	1	2	1	1	1	7	4	7	7	7	7	7	6	3	4	7	5	7	3	7	67	1	3
153	5.09896084302343	6.55101814076744	4.13525100148372	5.80725103087801	2.44858095894871	5.25360275136112	5.39748088179124	4.37828366766832	5.98608476240128	6.10573897504487	5.05307173912497	5.51789713795246	6.63890119808015	5.0205989812896	7	6.28403166355795	4.02122998807534	4.83190291535251	5.6230236126962	5.5847747558138	5.98690019421297	7	5.12653291280535	7	1	1	1	2	7	1	1	7	5	7	7	7	6	7	5	3	7	4	7	7	2	1	79.75	1	3
154	4.20998672571624	3.81075862218954	1.05084099704843	6.18624989147909	5.13026985327283	6.40771832683515	6.68301960092872	7	3.51844135688839	6.24605478947217	5.02813745751516	4.97694970360948	2.50912434642111	5.3168366520542	6.23631696369729	4.24407616897186	7	5.95915589534664	6.15472227330948	7	6.08186772789726	6.26621318711395	4.40724504919316	7	2	1	1	1	7	1	7	3	7	4	7	2	7	7	2	2	2	5	5	7	7	7	65.5	1	3
155	2.44343224610276	6.52520877543405	5.13265651813514	6.51585401051626	6.16094738706367	7	5.46364112053015	7	2.63192640615899	4.57703760377401	6.60645298924786	2.78246442246313	5.97070855269148	7	6.0708140536048	5.14613302036376	4.4187953442289	5.03289329136402	7	6.25764699066385	4.09722783297711	6.22628100260499	6.72153344959715	1	1	1	1	1	2	1	2	7	7	7	7	1	1	6	4	1	7	6	7	7	3	6	102.25	1	3
156	2.88015943605376	5.67047653039916	4.69737171544719	6.80822587967984	5.87374690599391	7	6.64258182553958	7	1.89439919496648	6.54396684523844	4.16058335497532	4.86797328700726	5.92960227450547	6.54515633760647	3.18843121924429	7	1.31584570157353	6.19770506171754	6.47579467583628	7	3.22636982339147	4.45010710076443	5.72579607383889	1	1	1	1	1	1	5	7	7	2	7	7	7	7	7	4	2	7	7	7	7	3	7	76	1	3
157	2.05675674905286	3.34206469753602	5.1172387732932	5.49666814414686	3.94868916473246	5.5997871763227	7	6.30368954334519	6.62170996382346	4.05179356320716	5.39205639570076	6.39362986442973	5.59842191113607	5.00400213155689	6.80056412470139	5.01863382679044	5.61833260809861	6.54187055843261	2.47157751632945	5.43128905401629	4.50421316848209	6.48229572286918	6.75427986863948	7	1	2	7	7	7	2	1	2	2	7	7	7	1	3	1	3	7	7	7	2	2	2	83.75	1	3
158	5.8727677736647	6.58922103244946	5.53139763428515	4.13393982943998	6.64457283368222	6.11970312222243	7	1.63382457769986	5.3897461394745	6.09606369858835	4.64593016083543	6.20141572908119	4.60247359940267	6.14056451673244	7	3.57353540668047	7	4.59755352870688	5.33904453282361	6.85774490444358	4.80089073861814	6.08325818200036	6.03882447180262	1	1	1	1	1	7	1	7	3	3	2	7	7	5	7	6	7	2	4	5	7	3	7	78.5	1	3
159	2.96700745509476	1.89627437276775	5.36182421132609	6.06307611473226	5.77330505441835	4.43233489727407	3.98396108542971	6.05625008269502	5.17024333523413	5.03891564026553	6.5631535288695	6.43547095643144	6.34698699523792	4.0202735325139	7	6.26869519101864	1.08589082038391	6.30522261152436	5.72763140786632	6.74142892512743	6.90131378985307	5.92792321559503	5.60138650418561	3	2	1	7	1	7	7	7	7	7	7	7	2	7	7	2	7	7	7	7	1	7	1	82.25	1	3
160	1	5.40442036453784	4.94618743500853	2.74046556919881	4.72851995283945	1.47984977236819	6.29849881304481	6.51789482330345	5.88532184830319	6.1172967449277	3.05946727599807	7	6.08946632723533	5.44047543223034	4.85257926919448	5.2728781734487	7	6.18255905447994	6.43990564202887	5.18503115942765	4.29711900304994	7	6.12813069039378	7	1	1	1	2	2	1	1	3	7	7	7	1	2	7	7	7	7	1	7	7	2	1	75	1	3
161	1.43329023790416	6.9710958058271	1.40116393118259	6.29196173352083	3.30478766757849	4.32070960008206	5.8311970118552	7	6.18216606569991	7	5.61526610701721	4.02052571549199	4.45952046649299	5.19485541760209	6.07761982603618	3.12430083509187	2.13808861431214	4.75335050318655	5.73052080372748	4.2624927809174	6.89623589353663	6.41239567553428	6.31467838898181	5	1	1	4	7	2	1	2	6	2	7	7	7	1	7	3	7	7	7	7	7	2	1	66.75	1	3
162	3.3894647882708	3.85837643011228	2.98365719784556	4.62578361977684	1.31514457316957	7	4.66342421522058	4.26015960364266	6.9618701453434	3.59164688112725	6.44534014696812	7	6.9393966869766	6.65514343618036	4.07117583578375	6.52562873112651	6.87611528721804	6.20924795023501	6.08228335850253	5.05862288934278	1.42467765927162	4.63767964995536	5.28925738683388	7	1	2	7	7	2	3	1	3	7	7	7	3	2	7	1	7	7	7	3	7	2	2	62.5	1	3
163	2.65814410454729	4.98785876657385	7	3.71868337154643	6.81924660396351	5.77801422770208	6.33281846388419	6.97211704438539	1.99525961929664	5.898644050427	5.1867379181041	2.22726863575452	7	5.87551029738634	6.07730595047526	1.11017542855846	4.68731179144119	6.28713704212761	6.95588792275094	4.98995725744665	7	6.14952441982925	6.64414256649577	3	3	1	7	1	3	1	1	7	1	5	7	3	7	7	2	1	7	3	6	7	7	3	62.25	1	3
164	6.23897044107822	6.83078469548437	2.07621020859743	5.74638182426471	3.89968250319657	3.93664238167493	7	6.19759798151244	6.63062418347796	6.24604219837201	5.40567913282281	5.54044902894941	7	4.58717032616631	6.44791271253978	5.23713426419703	2.85163397729583	6.6306738053854	4.70895174417345	4.91896244297505	6.15179952071655	6.41897133350049	2.94704192613577	7	2	1	1	1	7	1	7	7	7	7	7	7	1	7	7	7	7	7	7	7	7	7	73	1	3
165	4.88796793859681	5.97383149979792	6.24846218691699	4.6656137959559	4.23678527985782	5.22863149465955	6.53712966516	4.26514881898759	7	3.88001264378674	5.96939457268576	6.75001404855943	7	3.93215471102605	4.67617771311294	5.61492637132432	2.7871579242541	3.92583911256722	5.57221010325237	6.3244805575804	6.32209332801954	4.12288518226524	6.59976557199359	7	4	1	1	1	2	1	3	3	1	7	7	3	7	7	1	7	7	7	3	4	3	5	74.75	1	3
166	4.29579450612849	5.84408033207633	6.02598314669836	4.96782509902698	4.11022987541192	4.39571303819134	5.80032067741619	3.77912184761815	3.29757605553323	4.01230919794919	5.95632560752623	6.95291640097336	7	7	6.22369457653167	7	1.38194027792162	4.65953805746428	6.36234232065372	4.42964492268589	5.45918428591806	5.3637849509515	5.31005534639645	7	3	1	1	1	1	1	1	7	1	7	7	4	3	7	7	2	7	7	7	7	4	4	57.5	1	3
167	3.36950522546697	5.05792103714627	4.60493974114368	1.69858412977913	3.24338014141146	6.66319181266125	5.00198296927781	5.42537786155372	6.28671734840604	4.0990927032328	4.87678147554216	6.23778154869069	6.0637162134639	3.76199338149617	5.93565772935578	4.66810017070333	5.06143476261945	7	5.44651761801231	5.45191264695263	6.51356260349826	5.56492574490431	6.61273498202783	7	1	1	1	1	4	1	1	7	7	7	7	2	2	7	2	6	7	1	7	7	3	7	91.25	1	3
168	6.08445134279672	6.23543019037631	5.74656683210221	3.54561156526501	3.47965529822564	5.28109041847154	5.1683156884017	7	3.74491494140588	7	6.60850149138608	5.69112309909333	2.33932346100504	7	5.24345829598521	6.26106235803573	3.18302526436074	5.73777359463369	4.03494755428957	4.63733491460375	6.96539215194384	6.48687136744201	4.73825226840908	7	1	2	1	2	4	1	7	7	4	4	7	7	7	7	7	7	7	1	6	7	3	7	79	1	3
169	2.44337855923061	2.79242406135563	5.70269278038348	5.85921619474972	7	3.17919939249969	6.7251464302772	5.79278946556246	5.01257659817946	7	6.89472213720441	4.94299220591537	5.2723980098377	5.04336579417477	7	3.19565736533688	6.24050986706625	3.62064402248402	6.49919090427182	5.52707215132028	5.8010500962171	4.6491100394154	4.13897906285883	1	1	2	7	1	7	2	7	1	7	7	7	7	7	7	1	2	2	7	7	7	5	1	67.75	1	3
170	2.80746674002154	7	6.86505267917039	6.87167453326155	4.09697141960178	5.40968198718026	6.29975245024226	2.966038252643	4.00953420248359	4.5577684270299	5.82581322312797	6.31856648726662	5.09512356354553	5.73727282744348	1.83277552548416	6.45038760266347	4.00429896185066	5.97532671199397	7	5.21390658138916	3.4101425607592	5.27627797395552	5.08907265528763	2	1	1	1	1	1	3	1	2	3	7	7	7	1	7	2	7	7	7	7	7	7	7	69.5	1	3
171	5.02298020592318	6.10933754606119	5.20015613979439	6.10746347430096	5.74299889490994	5.13947674401633	6.64291510119468	3.24423282671266	5.51340319238027	5.06332915611932	3.38674645320289	5.3293802697675	3.11633830192547	5.02752743251185	4.96359590509143	6.58910497468862	4.96617029373668	6.48506501955115	5.11829463337577	5.61260716416896	7	5.65814705489858	5.87684734507216	7	1	2	1	1	2	1	1	7	5	7	7	7	7	3	2	7	7	1	7	7	3	4	74.25	1	3
172	1	4.87916906272077	4.98416583976901	6.19567773954285	3.48982209817481	5.24665961024354	6.37336540897411	6.35172993960958	6.72056869222942	3.39856888715036	4.2786058154083	5.99311335342651	4.13233549375268	5.02432350786426	6.3044495744524	6.84693068224499	4.0377116634632	4.51531010737666	5.86336428017376	6.30422577424666	6.92992645064123	4.17620264881349	5.38497050414121	7	1	1	1	7	2	1	7	7	7	7	7	7	7	5	4	7	2	4	7	7	1	1	72	1	3
173	6.78861461935648	6.92898957928863	2.80113184053581	6.96479798495346	3.04844029717521	4.08678748487664	6.99931545164756	3.3926450169767	4.88829175008618	4.49353759057035	6.4522786924579	4.43029817773802	5.79816327345107	5.64224113356413	7	5.95942953697355	1.85775653217396	5.18626630580732	6.39853781381876	4.57533752852224	5.83565448156627	5.17249397954827	5.10818376149278	4	1	2	1	2	3	1	1	3	7	2	7	1	1	7	1	7	7	1	7	7	2	7	84.75	1	3
174	5.9629840461412	4.6552209511836	1.88088657103556	7	3.05989440654096	5.62125656526199	4.66444587185057	6.76386637923686	6.33242891087589	6.58264088538252	6.82805253935328	4.91524865447629	2.51328765175207	5.04488939949902	4.94735574810755	1.18682953520885	5.07628309568063	6.80617567257536	5.75990976053417	5.49061915965517	4.32071655662963	3.57037237976108	5.55149883505913	5	2	1	1	1	1	1	7	3	2	7	7	7	4	7	7	7	7	7	7	2	3	7	70.5	1	3
175	3.58981766273195	3.61358080573449	2.44591243329724	7	5.11289284857754	3.45672852276815	6.03065044613064	2.51262115573364	2.89021793022793	4.10646882654851	5.01190461643381	4.29731702194185	6.613237353077	5.20759446769804	6.23783667762583	4.90188120264487	6.07830740417754	7	6.6272235706543	5.61770781190599	3.56710057948913	6.84967882967297	5.28728206646219	7	2	1	1	1	1	1	7	1	7	7	7	1	1	7	2	6	7	7	7	7	4	7	63.25	1	3
176	6.75296812132363	5.24652224635955	3.41959742835624	6.55478153233195	3.75408042025362	2.35825269560406	4.92500544064404	5.52312748900487	4.83007847974874	6.37226130431882	5.90981229088497	2.91761383776699	5.10349836391861	6.39020418329144	5.4069301404831	5.52341183940896	5.13242969972652	6.40423941481446	4.94995525766451	3.39618684799069	5.59265639601745	5.48229330246984	7	7	1	1	1	2	7	1	1	2	7	7	7	2	6	7	2	5	2	1	5	3	3	7	76	1	3
177	1.3917847158748	5.45496936802881	5.40908748629799	6.85802784153103	5.00546597729253	3.17463995557692	7	1.50970335891367	5.92758839730356	3.6212487591476	3.83185077347773	6.86264224190663	6.67743250675428	6.42059223974792	5.65906517005863	5.5444397489058	3.97197943971285	5.25918292792912	4.24540993385451	5.616378189323	6.70459511853807	4.67823201642231	4.92738057434822	7	1	1	7	7	1	1	7	4	5	1	7	1	7	2	2	7	7	4	7	7	2	2	63.75	1	3
178	6.19017507207549	6.62071860362186	3.48955468405396	6.7876684042521	2.90369630666302	5.394903040244	6.51914457943363	6.13918396122885	4.26798775733748	5.15377199551772	5.40196037155442	5.47204858759804	5.11319394591232	3.81680997236923	5.95560937075551	6.41631442416895	4.14818952067592	5.14855950194691	5.67832137070681	4.42896709792276	5.80811595157194	5.71834608564345	5.74757380239744	3	1	2	1	2	2	1	1	7	3	3	7	1	1	7	1	7	7	1	5	7	3	2	75.5	1	3
179	5.77340932769711	6.40626571961431	6.02834308415251	2.54032202908889	5.44328744557607	5.36655486690881	5.04785747914493	3.40937797201259	4.03140099450466	6.07706663847494	6.45911255895957	6.29155919541877	5.99779203295117	3.29221233128378	3.94445268141302	2.32799780772375	4.13409676174525	7	7	3.2992184611885	3.76131955824677	4.25686684345172	5.67010891967974	7	1	4	1	2	1	1	7	7	2	7	7	7	7	7	3	7	7	1	4	7	1	7	74.25	1	3
180	6.63731813750968	5.5009359924234	7	5.68248663956937	3.47885893444274	5.87745284726143	5.8408255172158	4.98389013339403	5.03371801835137	6.39328675338857	4.63044283128377	7	5.89672198586447	5.31076758612357	4.67118459039994	6.9409309806452	4.1229603438031	4.26092781865008	3.65994692974206	4.90249023551566	4.1504918727952	6.42344112998958	6.38464746755908	2	1	1	1	1	7	4	7	2	7	7	7	7	7	6	7	3	3	7	3	2	4	7	63	1	3
181	1.69152661687225	5.15832723328591	5.47280636906699	2.76490408452114	7	1.07023046001628	6.38894924246984	5.60532539225488	6.56707803930648	3.73338242614552	2.46396763769113	7	7	5.31697360534091	3.99908917616348	6.12034995062568	6.0031521337044	5.88359126985958	4.36856294804539	4.72369616542278	5.0816112779758	7	5.59846526063108	7	1	1	1	2	3	1	1	3	1	7	7	1	2	7	2	7	7	7	7	7	3	1	51.75	1	3
182	3.38208031270605	5.8933615129691	5.58331695713537	7	6.27050862446732	6.61391351415395	2.66064318917919	1.98556843367439	3.87242393957572	4.41889114026419	7	3.83767288310489	6.33366586923186	5.54721977725515	3.07849466247431	5.39527916631193	5.22019094715195	4.29846653511276	5.69813674409737	6.81912354176438	3.47848838179116	2.75394039869545	5.42124823889095	1	1	1	1	1	2	1	1	7	1	7	7	3	1	5	4	1	7	1	2	7	3	6	76.5	1	3
[truncated: 5 more columns]
