# Supplementary material for: How Are Mate Preferences Linked with Actual Mate Selection? Tests of Mate Preference Integration Algorithms Using Computer Simulations and Actual Mating Couples
Source: PLoS One. 2016 Jun 8;11(6):e0156078. doi: 10.1371/journal.pone.0156078 (PMC4898694; doi:10.1371/journal.pone.0156078)
Supplement: S3 Data — Long-term couple and agent-based model data analyzed in Study 4. (ZIP) [file pone.0156078.s003.zip › S11/Polynomial Model Data/Polynomial Couple Population 01142016 2117.csv]

	trait1	trait2	trait3	trait4	trait5	trait6	trait7	trait8	trait9	trait10	trait11	trait12	trait13	trait14	trait15	trait16	trait17	trait18	trait19	trait20	trait21	trait22	trait23	preference1	preference2	preference3	preference4	preference5	preference6	preference7	preference8	preference9	preference10	preference11	preference12	preference13	preference14	preference15	preference16	preference17	preference18	preference19	preference20	preference21	preference22	preference23	fitpoints	sex	algorithm
1	5.93238671018761	7	6.64876723465635	4.93424545905422	4.44882506172702	5.02270797431071	5.89461998953132	6.57953378468323	7	7	6.74855613468845	7	4.50863978921762	6.10064104651786	6.34857456161695	6.95501579172439	6.82614520075538	7	6.53926617326269	7	6.67795209023863	5.48187319806193	6.95172965545452	2	1	1	1	1	7	3	7	7	7	3	7	7	7	7	7	7	7	7	3	7	7	7	93	0	3
2	3.067511099823	5.47098599139502	2.88432745864587	6.21708978969322	1.54610528712792	6.9654399617535	7	6.33399934522495	5.89562347519146	6.18907707070331	7	6.54204650025027	2.70226494001353	5.57646496062929	7	7	4.69231576210383	6.320396984196	7	6.73788743236651	6.67603521821255	6.07065640437242	6.87098609004555	1	7	1	7	1	1	7	1	7	7	7	7	7	7	7	3	1	7	7	1	1	7	7	89.75	0	3
3	4.25053547223299	5.73226847094759	6.99772733039838	5.41541735746394	3.53709034124483	5.37261950448578	5.85596361871103	7	6.30962408137972	6.76577184979043	6.0808006299814	6.48469978329508	4.32522741255796	6.34235870575756	6.26353679495723	7	5.49692010090546	6.75213669773183	7	7	6.29643538921514	7	7	2	1	1	1	7	7	2	2	5	7	5	7	7	7	7	7	7	7	7	2	1	7	7	104.5	0	3
4	4.07152265160286	5.26023496989012	5.67545576405581	5.95306755092904	3.5387250877333	4.12894428595148	6.31771452647896	5.87785266250397	7	7	6.58326609174004	5.52359164854967	4.83313160085445	6.88213365607679	6.14866939025255	6.6925657970143	5.88614936352959	6.86657747896536	6.95258791013062	6.97003743729524	2.9082999425486	5.86616776602881	6.8460419481391	3	1	7	1	7	7	2	1	1	7	4	7	7	7	7	7	7	4	7	3	1	3	7	84.25	0	3
5	4.01772595109597	6.08941311438792	6.71194476206171	3.5179292647962	3.71010847897366	5.82512616906402	5.95535550950511	4.36092930458789	4.63678584930782	7	6.5280265270413	3.47789859070111	4.43203054211478	6.27069134636744	7	7	5.9080596030431	7	7	6.44930721944252	1.64847510119939	6.88925915615426	7	3	1	1	1	7	1	2	6	2	7	7	7	7	7	7	7	7	3	7	2	1	7	7	99	0	3
6	1	1	6.89895324104221	2.45622475601584	6.04368972336171	5.85427986878195	5.85495715961265	7	3.9706956900882	6.44445679873956	6.91434093363607	6.14786626690578	5.70825743965362	7	5.55595884457194	7	5.03778731101781	7	7	5.98799963738318	5.68261058906974	7	5.95089112940391	1	3	1	7	1	7	2	7	3	7	3	7	7	7	7	3	7	7	7	2	7	7	7	96.75	0	3
7	3.66670776395416	6.37970527300835	7	3.73494110740009	3.72535554597698	6.84516080615014	6.86851290070342	5.22871784763108	7	6.11499302741197	6.90308950795274	5.69175073592806	5.3226790680526	6.487669554522	6.5738525184748	7	5.72290544633969	7	6.33679534429585	5.16730314691671	4.81562542767796	3.30885426206118	7	2	1	7	1	7	1	7	1	1	7	7	7	7	7	7	7	7	6	7	2	1	3	7	90.5	0	3
8	4.64737509415015	1.87195507017321	4.31913840712459	5.61556233934649	3.5856219141564	7	7	6.50195042311573	5.7688135419671	7	6.37079436037935	6.14441223439273	4.64692025242584	7	5.17199194950894	5.67652965497698	6.5113039268785	5.58783155546991	7	6.06153413122795	3.75986777005983	6.60980511931594	7	3	1	7	1	4	3	7	7	7	7	7	7	7	7	7	7	7	7	7	2	1	7	7	95.25	0	3
9	5.38039743654297	1	7	6.53510637432245	2.60680399482281	3.26912811761339	6.65020104343015	5.10364966446781	5.71702413488247	7	7	6.21905836544484	1.62617627598083	7	7	7	6.65238121379787	6.40677476305948	6.85403633829622	6.07877639176508	1.71032842284984	5.7769836906653	6.62915817781881	7	1	1	1	7	1	4	7	7	7	7	7	7	7	7	7	2	7	7	2	1	7	7	94	0	3
10	2.65270681571501	6.1581569847821	6.69731815650744	3.26293070479395	3.55007180914045	7	6.74890775031546	6.42583161169328	7	6.92547013402417	6.80437342167481	5.93702444035979	4.58184103716276	5.7687248053917	6.30713806417875	6.95304725757319	4.75726043216265	6.86096771619412	6.0745989446994	7	4.4391245298503	3.13176369166503	6.31287769038732	2	1	7	1	7	2	7	3	1	7	7	7	7	7	7	7	3	6	7	3	1	4	7	98.75	0	3
11	1.9404742973905	3.70223025869739	6.45009328341133	6.86516669619673	1.81995177913217	6.38521281055602	6.3982324149768	4.56029166075752	4.79189778855587	7	3.65843300682801	6.23227136029213	2.38293905719206	5.76527310514196	7	6.77263283781095	5.58674028217318	7	7	6.69148649195242	3.15925299963617	7	6.74707955930464	1	7	1	7	1	2	2	7	7	7	2	7	7	7	2	7	7	7	7	2	1	3	7	88.5	0	3
12	3.72092978271302	2.14381935684495	5.50822051616944	4.2833858010174	5.6634699689621	2.34255157011412	6.08833920168431	5.08170188245634	6.72232108567303	5.72906583071675	6.242055708073	6.16745335706917	6.81813885017231	5.34385912112972	7	7	7	6.96797202425836	7	6.44054429503127	1	7	6.9303086299702	3	1	1	1	2	7	2	7	1	7	3	7	7	1	7	7	7	3	7	2	7	2	7	77.25	0	3
13	5.7295836336158	6.1390487590067	7	7	2.76530759219934	7	4.77266755608192	4.24983284011377	5.76033647795141	7	6.95560287913721	7	6.60703138864686	6.11567639858438	7	6.31681225799894	4.35021814960843	6.47320202866849	7	7	3.79429195985608	5.18469345205652	6.49554822847028	2	1	7	1	7	1	7	7	7	7	7	7	7	7	7	7	7	5	7	1	7	7	7	84	0	3
14	5.80409269185749	1.8192516854812	6.28466078065615	1.50933844348651	2.44185810587988	6.33345086294237	4.81674239014268	1.03145443701952	6.79670538140634	6.11238126343611	7	6.82892316374913	6.59710649650907	7	4.75025375435875	6.76030020081058	6.76053702284632	6.50726350785258	6.69146003302388	6.05659514469514	7	5.96172625387477	7	7	1	1	1	1	2	1	1	1	7	4	7	7	7	7	5	7	7	7	2	7	7	7	84.75	0	3
15	4.37907095159667	1.44193777115591	4.7436003073924	6.15383261285482	4.58052816773437	6.80667189383179	5.57754139388012	5.99310468708081	5.87359706506484	2.76955090316668	6.30060697285415	6.8466856844616	5.13828991775516	6.43684849393686	5.31741725881435	6.60723456575712	7	7	7	7	4.80747516179405	6.39947342526438	6.68381121503599	5	1	7	1	4	3	7	2	7	7	7	7	7	7	7	2	7	7	7	2	1	2	7	87.5	0	3
16	6.60236299987221	7	7	4.92390603944044	3.54254054428204	4.60713691985868	7	6.91302266170612	3.54172040930808	7	7	6.89020897651715	5.42909094733395	5.85194320982163	5.47705215257633	6.79939773807294	5.83511042062876	5.31572072976097	6.84434664936395	5.26029581495858	5.40961837094223	6.9003605285194	4.05003144758536	2	1	7	1	1	7	7	3	7	7	7	7	7	7	7	4	7	7	7	1	7	7	7	98.25	0	3
17	1	4.62440321239955	4.83821873053371	7	3.11505111919298	6.12696732582211	7	6.29313872485218	4.77350610155368	5.80392950116588	7	3.2269385092426	4.16237891665196	6.3022651468178	7	7	5.98392228297464	6.816185729206	4.63539145463291	7	6.7113235680054	6.14961466946444	5.55418717703379	1	7	1	7	1	7	7	1	1	7	7	7	7	3	7	7	3	7	7	1	7	2	7	82	0	3
18	4.81007812044091	6.77697029262756	4.08633317601017	6.70761632033993	4.43148650379906	4.29198997562845	6.01583629571229	5.6258366653466	1.54955732403299	7	6.7080834521819	6.12748033895477	6.44474373991576	7	6.67469503439686	5.96600273108626	5.50903014741684	5.9219877871928	6.23464539798583	6.64542727771258	7	6.74189858793982	4.53332667106497	2	1	7	1	7	7	5	1	7	7	7	7	7	7	3	3	7	7	7	2	7	7	7	74.75	0	3
19	3.6088269616709	1.40993625146146	6.90158800467015	5.83091445701091	2.58674925887841	3.44257283779172	6.33960208939181	6.47640597614256	4.41233918810632	7	7	6.84209121306258	3.21048406388583	6.82307420586376	6.52221035683557	6.83596645390685	7	6.28640445398543	6.98374445815661	5.89895986433241	1	5.21503516363232	6.21535743000351	5	1	1	1	7	7	2	7	1	7	7	7	7	7	7	7	2	3	7	2	7	5	7	88.5	0	3
20	4.15145708297305	1	3.921024993344	4.76552051776331	5.1719033313179	6.67647043798909	7	5.70080644142997	6.6294968505434	4.38684432773521	7	6.22833734236969	6.55639949137864	7	4.79161937322936	6.32863983993989	7	7	3.48261006510595	7	5.9157186564148	6.61836183687261	6.95294071659553	2	1	1	1	3	7	7	7	1	7	7	7	7	7	7	3	7	7	7	2	1	3	7	67.25	0	3
21	1.48235189891734	1.1076564410145	7	3.36272747405074	6.54701359537604	5.9276688265642	6.97574893970034	7	4.62155323056542	6.85451209681375	6.3890046362725	5.50728774388232	4.03159744731143	4.64057451654566	6.56397845725288	6.92524030927191	5.13203920553016	7	6.1031623973499	5.41388833008767	5.88574199955302	5.9317690276849	6.84588237837723	1	4	1	7	1	7	2	7	7	7	7	7	7	7	7	2	7	7	7	2	1	7	7	90	0	3
22	4.02502316291218	6.31936668426567	6.87844963780465	4.41122136594434	3.71153774682272	5.33677597344106	6.17283557615831	6.65459819379218	6.15081206066786	7	7	7	3.74529072582286	3.27391512398238	6.63929258195164	6.04995269606404	4.34721347430542	7	7	7	2.4216869392664	5.17297648234992	5.14004823159644	3	1	1	1	7	7	7	2	7	7	5	7	7	7	4	7	7	7	7	4	1	3	7	88.75	0	3
23	4.02313320740551	2.14052128746437	4.57768890465034	5.19136051523065	5.23886220287397	6.74411573553798	5.5480589988337	5.28600175551142	6.35309772188552	7	6.66115090863924	5.45481176393422	2.91555407538226	7	3.91329530479985	7	6.85554381234178	6.2790098654032	6.08539586268978	5.58381157497271	2.43644341946104	7	6.29069106240275	2	1	7	1	3	7	1	7	7	7	5	7	7	7	7	3	7	4	7	3	7	3	7	102.5	0	3
24	3.36230303225791	7	5.91166240711991	4.57652757325409	3.85220110238217	2.89634415299158	6.22202265794907	7	7	6.77701357957739	6.25032490244702	7	3.15758525163505	6.86496359083378	6.8495205407487	6.63905572942379	4.62514755722001	6.81236180779328	6.96460311692393	4.45358940798556	6.72896500669158	5.35592725683542	7	3	1	7	1	7	2	7	7	2	7	7	7	7	4	7	7	7	3	7	3	1	7	7	97.25	0	3
25	4.99260903828755	5.1250644208236	6.39449550752368	3.8691741051036	4.82992884728726	4.0772496368486	5.37942788743709	7	5.45944424571988	6.47895891083952	7	6.03160787945207	5.35970593867424	6.95731809856813	4.47565110337648	5.39801287874845	5.17620649288759	7	6.31409247636433	7	2.51899090865255	7	6.4508899970838	4	1	1	1	7	1	3	2	1	7	7	7	7	7	7	7	7	7	7	3	1	3	7	96	0	3
26	1	1.33985212036066	6.90659543322888	3.03620806257794	6.184823640274	5.2209634934056	5.59517597979315	6.96373809580265	7	5.90218242750436	7	6.50267160933571	5.28240640164306	5.21554501930026	4.98788717107889	6.76672069616647	5.58732655626528	5.6486085266409	7	6.17299773561997	5.24454341619471	6.0417512647337	6.42424490118567	1	3	1	7	1	7	4	7	3	7	7	7	7	7	7	5	7	7	7	2	7	7	7	90.75	0	3
27	3.33911309051961	7	6.55873154317852	4.63674126108288	2.99194910523232	5.07379321064819	7	6.2557905490025	5.16537874402577	6.61846978529991	6.91605059280888	7	3.94236768532378	6.33105767677662	6.62184485204273	7	4.6952769982298	6.04237855106795	6.73230371802088	4.72088855846109	5.08663288281794	5.7012977927738	6.43299705994148	2	1	7	1	7	2	7	7	2	7	7	7	7	5	7	5	7	2	7	3	1	7	7	104.5	0	3
28	1	2.37866219589444	5.77404277557028	2.29019430847743	1.59594567493618	6.6856581278058	6.33419964886534	6.21539018111447	7	6.76031937637133	7	3.45876898234621	5.99330808747267	7	4.22420752871694	7	6.47546341557048	7	6.55224712187117	7	7	7	5.63144388602356	2	7	1	7	1	1	2	1	1	7	7	7	7	7	7	2	7	3	7	7	1	2	7	91.25	0	3
29	3.08945227207123	2.34781153771741	6.79530253342268	5.56488524266802	4.32217164560526	3.53714008342903	5.97156797463652	7	6.94034063645299	5.3925443908404	6.51223993310902	4.26109929931156	7	6.41392361628191	6.0905875333581	5.37733429164118	5.05444872222878	6.58275588798063	5.45437085004954	6.77378262991257	7	6.51200088284691	7	1	4	1	7	1	7	7	1	1	7	7	7	7	7	7	5	7	3	7	7	7	7	7	77	0	3
30	1.10777251136034	2.54060993994372	5.79996475490369	4.3946901416638	6.33338372270419	5.9061966713683	6.48337530859374	6.82374432701798	4.94881992286404	5.4504589260002	7	6.76689720411422	2.66392515133663	5.34619190612776	6.21008206791786	6.06268304394976	6.74904208395065	5.92947776571352	6.54085128794466	7	6.54469448842202	5.81992474220394	5.85882317299821	1	4	1	7	1	1	2	1	7	7	7	7	7	7	7	5	7	7	7	1	1	3	7	75.75	0	3
31	7	1	5.31402871762642	4.96670276879924	4.15272306586102	4.94465972788571	7	4.88501025760865	6.77552747589358	6.80953570207436	7	5.51250961973187	4.09320043461346	4.40117860628093	6.02366203934367	7	6.90477974566145	6.16518879824807	5.95034760120549	4.29080197523764	5.85811131825933	6.71756968404205	6.95766275649833	4	1	1	1	5	1	1	1	1	7	7	7	7	7	7	7	4	7	7	1	1	7	7	76.5	0	3
32	6.34801731505111	3.81157368488587	7	3.36479707576767	4.69350952142999	6.43779142611365	5.91684346984261	6.771103239966	6.61248089984116	7	7	6.60959973747488	2.34039287219655	7	5.51334094946584	4.09239676708393	5.56879076700746	7	7	5.4849318436795	6.13460280383912	4.38231189984672	6.4322281558874	3	1	1	1	1	1	7	1	7	7	7	7	7	7	7	7	7	7	7	1	7	3	7	103.25	0	3
33	1	1.39990753739764	6.90643124167344	6.90521199341815	1.32534346697686	5.66997012850901	5.08652217072874	7	4.74613752350612	6.37765336994095	6.4939008694504	4.91535746944753	4.5392174143405	7	5.91299345442582	7	7	5.22019123653793	6.95672795983616	3.14563180783855	1.11523608732017	7	6.14929570853738	1	3	1	7	1	1	2	1	7	7	7	7	7	7	4	7	7	1	7	1	7	3	7	98	0	3
34	1.43881525065054	2.11584522363074	7	3.420119107767	3.80849802545657	7	6.30427003390454	7	3.32255579207893	6.64193306782014	3.36720856083866	6.85101975557378	3.13171255525618	6.41652007903433	5.26046448476256	6.78407796636502	5.95415265713152	7	7	6.19901009772738	3.67069265659261	7	5.76177067457129	1	5	1	7	1	1	2	2	7	7	7	7	7	7	7	7	7	7	7	7	7	3	7	103.75	0	3
35	1.13748080957553	3.05748209829043	4.34612377799115	6.7059273256648	2.74679278625357	6.97908909722779	7	5.66369297389861	5.14707986402997	5.36171933437768	5.81154896675895	6.60710745058655	4.59662486074143	6.02355987976008	7	3.6262160954498	5.6561310578619	6.07473159127421	7	7	4.29781391238955	5.62877694017353	6.76533187956465	1	7	1	7	1	2	7	1	1	7	5	7	7	7	7	1	7	7	7	2	7	2	7	84.5	0	3
36	1.0859774321778	3.14240301647515	7	4.72998703571583	5.15392507799891	7	7	6.14075360188013	4.91555053665545	6.90921661672136	6.9742540985575	3.07409589539047	2.47815319776196	6.21557786510097	5.40363132102736	5.27598923661844	5.99882358037632	5.97650268210338	6.68663786110652	6.87067332716774	3.52671199924816	3.6277531442513	6.59701443882496	1	3	1	7	1	2	2	1	1	7	4	7	7	7	7	2	7	5	7	2	1	7	7	94.25	0	3
37	4.81419017652608	1.70575100266362	4.27754341669162	5.98434334959693	4.03591238757776	6.4601768209758	5.57721742678283	5.60261788809584	6.60962152536912	6.74530463727732	5.95321034469979	6.5572763562634	4.50839314305494	6.63767648940069	5.25986164388085	6.38999946441241	5.28346331589961	5.79663299244912	7	6.93892344147193	4.52533008581411	6.76509520009722	5.51960001545668	3	1	7	1	4	3	6	2	2	7	7	7	7	7	7	7	5	7	7	2	1	7	7	79	0	3
38	3.43503349486754	7	6.44817598251241	5.09277917986833	5.68311955473403	6.6180502672339	6.18385414230271	6.68053476785324	6.33775410178772	4.84329891668308	7	6.70565357548833	2.11616369539169	4.49434122951476	7	7	5.31594616247905	5.27892401043334	7	5.65189365042019	2.13827366702553	5.63549945683638	1.17571522120478	3	1	1	1	7	7	4	1	1	7	5	7	7	7	7	2	7	7	7	1	1	2	7	95.75	0	3
39	4.74004922650925	6.11666384214861	7	3.22117960808531	4.72411778141828	5.31991578818515	5.83840012370058	6.21281721588813	4.88913217696052	6.78848682060821	6.91731029278456	3.34549256892977	4.96929867618672	5.19976906023305	7	6.46544898846257	6.2491641967951	6.5412860345437	6.67594754367607	4.76346984617091	1.58737964073243	6.75804917685883	5.22801637579367	3	1	1	1	7	1	2	7	1	7	7	7	7	7	7	7	7	2	7	1	1	2	7	94.5	0	3
40	2.84404208178814	4.34244329696255	6.43862651743661	6.34258606806208	2.38204580039629	4.63209412256348	7	6.55944552329348	5.91548846032976	6.15408655973473	6.86135370273906	3.32795028553118	2.11111540925677	5.37300981981101	5.89595119303046	6.04702275526208	4.49149491839492	6.81597222076934	7	6.33140646235236	5.39382978229422	5.58924694131642	7	2	7	1	7	1	7	7	2	7	7	7	7	7	7	7	7	7	3	7	2	2	2	7	84.25	0	3
41	3.51823586528457	5.97408595932083	7	3.49713424393642	4.14762858508961	6.60829809749155	7	5.27564918079964	5.24081995842151	4.1519116672621	4.96912320552174	3.82046203411518	4.9613839451167	6.35673744882321	7	7	4.94336433937484	6.57750001238912	6.50240870462506	6.39511042220475	2.07537046327401	5.33056669971231	7	3	1	1	1	7	7	2	6	1	7	7	7	7	7	7	7	7	2	7	2	1	2	7	96	0	3
42	1	1.75117979591538	6.11542874672705	4.90061318134091	5.01883028539772	3.46538917871349	6.63828412887664	4.85172646370735	5.45364715235495	5.82565322351579	7	6.18557210766273	4.21708041690447	6.04028267263773	7	5.96300262759527	4.21581472316307	6.97297596792814	5.66518755770463	6.81597018144609	5.19324501343653	7	6.69863322353708	1	4	1	7	1	7	2	7	7	7	7	4	7	7	7	7	7	3	7	2	1	3	7	78.75	0	3
43	2.10101983956568	1.65132879246285	7	5.57936716728145	2.2424554742254	3.45987328562403	7	5.19402343791092	5.64338502906832	7	6.82604683855789	7	4.79984393138722	6.32195410482205	5.94878427631977	5.4608468664497	6.0159005045356	7	6.17782907462704	6.64032011139448	2.24432128138752	6.32101367045878	5.2174826634098	1	7	1	7	1	2	7	1	3	7	7	7	7	7	7	7	7	7	5	2	7	3	7	91.5	0	3
44	2.72153273549871	6.89661466117304	6.90113356277022	4.46892482121133	5.09997373555519	6.04630353659414	3.5967192336412	6.56127537091433	6.80379508766968	7	5.19056106363493	5.6542620577559	4.48678245361975	6.23919277029333	7	5.00823383400608	6.81208799932044	6.25548050117586	7	3.95390905481872	3.54958419476869	7	5.44157491550801	2	1	7	1	7	1	1	1	7	7	7	7	7	7	7	7	7	7	7	1	7	3	7	89.25	0	3
45	4.49607357039178	7	6.84389524311389	4.79645300521517	2.84564349600172	1.92842031820387	6.23574753235466	6.50961432363575	5.99633217428916	6.27870865583009	6.96903477259073	6.82176803759417	3.3606279719083	7	5.89669160263219	6.95118200526931	4.76525485812534	5.53086845383491	5.982976349988	7	5.42318909204606	5.54246316055049	6.68938081783574	2	1	7	1	7	1	5	7	1	7	7	7	7	3	7	6	7	3	7	2	1	3	7	92	0	3
46	2.4520975960916	4.89674258120963	2.50071401372992	5.54185398399999	1.13413531337147	5.61200597118773	4.84933808237408	6.46375991837346	5.95320321121697	5.66314538833276	6.02017665744849	6.50977806751541	5.9320088757435	5.80540700773815	7	6.83131417445234	4.1674300506035	5.95227718300984	7	7	1.92886876670017	5.9657732413597	6.7851745702069	1	7	1	7	1	2	2	1	1	7	2	7	7	7	5	2	4	4	7	1	1	2	7	67.75	0	3
47	2.71361360279665	6.02433405605208	6.60546115340404	4.6178424229436	4.80243136072785	6.32805430916808	3.89845458689419	6.89070918896269	5.50634106871612	5.52897557770742	7	4.14826255282143	4.8719700518485	5.51237721150894	5.1555932769214	6.59357510402697	4.92045332872472	6.64184606615152	7	5.87083437856895	3.53371432455629	7	5.05928853221896	3	1	1	1	7	7	2	6	6	7	7	6	7	7	7	3	7	2	7	3	1	7	7	108.5	0	3
48	1	2.36804091873068	6.73466980333928	5.9519323612873	5.52193440963513	2.08548422163035	6.66269817511978	3.35079296076879	5.33405311058554	5.80793471583354	6.54988170254034	6.35825774553843	6.09839307941697	7	6.8854000402381	6.16614982669981	5.8918070850441	6.79377315638528	5.60426959721529	6.8664695440645	6.41414764280073	3.66976457687106	6.6075472843254	1	4	1	7	1	7	7	7	7	7	3	7	7	7	7	7	7	3	7	2	7	2	7	72.25	0	3
49	4.60724320493166	1	6.99155950094363	2.48896767390073	5.51455868461907	6.66639461966991	7	5.64632877875968	4.97179867579477	6.89909549907474	4.51255621231727	5.92081070070795	1.79829276042415	6.75514342265593	4.84499667036597	5.90710411366934	7	5.40294281380234	7	6.62369270635256	2.55744057742698	4.82484268682209	6.34991760225854	3	1	1	1	1	2	2	2	7	7	7	7	7	7	7	7	4	7	7	1	1	3	7	73	0	3
50	1.9861979764045	1	6.44906968838912	6.80548020905192	1.65852137938354	3.43700937890634	5.28057794788876	7	5.52222745507642	6.14877347509364	5.94784837584353	5.41828147907417	3.78001923059933	5.96403084326978	5.3634886551042	4.65726011711302	7	6.95759748775448	6.89631005081872	3.52670664401097	1.5516901995843	7	6.75785693880435	1	4	1	7	1	1	2	4	7	7	7	7	7	7	7	7	7	7	7	2	1	7	7	77.75	0	3
51	4.21876253425865	1.6226757812547	6.41832681086506	3.08420175109197	3.50688201399544	6.54732307795287	4.939717434214	5.36811028070298	6.7729531258525	5.57311367557505	7	7	3.08301310755358	6.34076929472067	6.97778902029336	5.65417484899141	6.059819808773	7	6.42150531495079	3.01001556412085	4.7892439984557	3.93830154656796	7	2	1	1	1	1	1	2	1	1	7	6	7	7	7	7	4	6	7	7	1	1	3	7	71.5	0	3
52	1	3.53888795058193	5.86992566058768	2.21520581919345	1	5.13112215100597	6.00899309901337	2.97445041541762	4.88462062500579	5.89538181937684	7	6.64555683583262	6.12531099902365	7	6.82477924610425	7	6.51668760514549	5.6052952019046	6.97043914194033	6.69294465862357	2.36266435020369	7	5.40178520231302	2	7	1	7	1	1	1	1	4	7	7	7	7	2	7	2	7	3	7	2	1	7	7	93.25	0	3
53	2.69079833643375	4.09130336300673	3.38236308146638	5.84507823662741	1	5.94973344849829	4.83387094751767	6.2160628493703	6.3345031730199	4.9512194455162	5.65177513612874	7	2.49920004346422	6.79162327061127	7	5.79060791607892	6.53375496194416	5.63634946834318	7	7	2.78093802326186	5.52910983877648	6.87635268505927	1	7	1	7	1	2	4	1	1	7	2	7	7	7	5	5	7	4	7	1	1	2	7	73	0	3
54	1.14125888781387	2.55474924294847	5.53591567258321	1.98262695224638	1.35510070470627	5.48807009153981	5.50208044348238	6.26667568614174	5.90013644750667	5.60049231578297	6.47252344250737	3.96406399556342	3.05090841198858	6.65403316165127	7	5.46048403975361	7	5.54448103505952	7	5.88122160077034	1.87244560567096	6.6276357508014	6.88493016232821	2	7	1	7	1	1	2	1	4	7	7	7	7	7	7	7	7	4	7	7	1	7	7	91.75	0	3
55	3.93336479492164	2.48510957981726	6.77414071792411	2.10883616393238	5.1351711283704	5.63952127705033	5.97213514757533	4.91154399633214	4.79802359136476	5.98073907019914	3.69610408295704	7	6.94380443960763	6.59535883912708	6.67949470081022	5.27507013920229	5.5035502873691	7	7	3.57835299064323	1.53493529185038	6.99865429538503	6.54380334613857	4	1	7	1	2	7	2	1	1	7	4	7	7	7	5	7	7	7	7	1	1	2	7	92.5	0	3
56	6.54095903039447	1	3.61554222937471	7	5.26200781313434	4.53488269096424	5.40570290185685	5.97208203081539	5.78128414953857	6.3442226669738	6.20184065377577	7	5.47174770044605	5.97446437034625	6.84578047893305	5.93665476632797	5.02300457620533	6.28473081399356	6.37941740928859	7	1.24785205012542	5.46239211213372	5.43843471231696	4	1	7	1	4	7	2	1	1	7	2	7	7	7	7	7	3	7	7	1	7	7	7	74.25	0	3
57	1	2.66434148465234	5.67126504806619	4.62375265487597	4.00143884159643	4.8197392185337	3.9582810744712	6.22059227463861	7	6.55539515076521	5.14033436441646	5.00909910185662	4.53652234901861	6.58711998526363	7	6.75365113764603	6.48257294337499	5.73919378765912	6.26142143779713	5.56620108449073	5.06882919705934	6.10703402637583	6.09922368324665	1	2	1	7	1	7	7	2	7	7	7	7	7	7	7	7	7	7	7	1	7	4	7	81	0	3
58	1	7	3.0856679509043	6.71044733029862	1.54919269724655	6.5332587208083	5.74647471952274	7	4.94584370741954	5.86507707782784	3.87897404383527	5.73671779407554	2.99747014980233	6.30791695407214	7	7	6.07819077545633	5.70799711991333	6.74630097313599	5.01377337037688	3.44408943417605	4.51908043015507	7	1	7	1	7	1	1	7	7	7	7	7	7	7	7	7	4	5	7	7	1	1	4	7	86.75	0	3
59	1	6.35502170299859	4.17886346599859	6.14807065048893	7	7	5.74789867525121	4.5028267815531	4.0908356473021	4.76573087721723	7	5.41062704948781	3.38096716088368	3.97303677567564	6.83216541953171	6.35128848132637	6.85896407602275	7	6.15565327344097	5.22300147937311	5.80218632324031	4.56300805432061	6.98681854649302	1	6	1	7	1	2	7	1	7	7	7	7	7	5	7	7	7	7	7	2	7	7	7	57.5	0	3
60	2.21389801965003	1.78459572711121	6.97494953102973	5.70222752599931	5.57367706795181	5.58349814855612	5.14418833398733	5.60272606141865	7	6.2712209098132	7	6.38639216248782	4.38658186430827	6.72101444124235	6.62166968818181	4.30127624850407	5.7475414014023	5.33806598886298	4.46184172915411	7	4.27819058950721	7	6.2815554369962	1	3	1	7	1	1	5	1	1	7	7	7	7	7	7	7	7	1	7	2	1	7	7	60.25	0	3
61	4.54712418435681	6.82133598900807	6.19536694926193	4.9551368906486	3.00870232926353	4.11535557572904	6.28212818081237	2.21599069094757	4.71065985277049	4.81084099671444	6.30717064370796	5.71173712322233	4.3272345056879	6.10259084041264	4.53965035150081	6.45007925038954	5.95843138305995	6.27036533789554	5.981202829812	7	4.04052573166733	6.98897615064688	3.21969207517583	4	1	7	1	7	7	3	2	2	7	7	7	7	7	4	2	7	5	7	2	1	4	7	80	0	3
62	4.41095028228545	1.50849845112998	7	1.85151633746544	5.35606586472637	5.12141819742172	6.57100064036108	6.53622923836932	5.3515244103199	6.88614767891093	4.82694137140409	6.37241937037234	7	7	5.3388183147854	6.11013672474217	4.1855557469187	4.89881497183088	6.86259843665304	7	5.03310209018282	1.70577548689259	6.79468271182029	3	1	1	1	1	1	7	5	2	7	7	7	7	2	7	7	2	4	7	3	7	7	7	64.75	0	3
63	3.61176057965097	6.19272090318566	6.91259908152777	4.99861077422859	4.60980576024224	6.01957068488684	5.69972186071795	4.32991165280668	7	6.15274292255769	5.92936183627431	7	2.47214352671993	5.23037397058767	7	5.98362677069354	5.51802180214829	6.3215069572377	6.71843196100597	6.97714375130656	1.93238116497797	4.77298288503258	1.38254945514127	3	1	1	1	7	1	5	1	1	7	4	3	7	7	6	2	7	7	7	1	1	1	7	82.5	0	3
64	4.47982433916246	1.29063674748399	5.73543105754499	6.47881058914341	5.98472388554271	6.06757517278121	6.70307170341292	4.4980257129682	7	6.18665491331361	6.40457993446084	6.77740863714951	3.78349328088468	5.00693570687253	5.96154423773387	6.85694276946339	4.92548723909119	4.76503647906973	6.49964622335466	4.80966492306272	4.0911207604132	3.89777676383384	7	7	1	1	1	6	7	7	1	1	7	7	7	7	7	7	7	7	7	7	1	7	7	7	72.25	0	3
65	4.63535466866384	5.43003683026239	7	4.8386101150848	4.21495293606914	5.01103786536031	4.76544476895667	6.28684888217465	6.5960082004434	5.36394402294355	7	6.12297166500854	4.74905191043777	4.09673014112373	5.403073223297	5.60645247778204	3.06638089328752	6.14188957871982	6.01056773184959	6.46839964896493	1.85616935096824	6.19982908225194	7	4	1	1	1	7	7	2	2	1	7	7	7	7	7	7	7	7	7	7	1	1	7	7	61	0	3
66	4.87923739439788	1.3377598238686	7	3.02365021954967	5.71943072922165	6.15781227755157	6.8098362072576	7	4.87806615348434	5.07750640004407	5.15443077822913	4.79207956604517	4.95590134774911	6.72025754862636	6.3693387258627	6.51767169117198	4.03957545542993	6.3910968208181	6.47544671675693	5.87671592800919	3.39272413136875	3.03749774603818	6.06498033127455	3	1	1	1	1	2	3	3	7	7	7	7	7	7	3	4	3	7	7	2	1	2	7	87.75	0	3
67	1.90316676229133	7	5.21175933676274	5.90905151852396	2.30000255426178	3.88466100695058	5.3964768726635	2.72126629628622	5.5466814980655	5.47105502390832	6.84279272299284	6.60235487658377	5.39101937641367	7	6.95772362488036	7	5.22539644223115	6.17649491653326	5.10051458824015	4.63079321224069	1.21712357934063	5.26568307262616	6.96888658227139	2	1	7	1	7	1	7	3	2	7	4	7	7	7	7	6	5	4	7	3	1	3	7	78.5	0	3
68	6.70802752010966	1.48035927194965	5.36301525808059	7	3.27097823286146	5.24645854063434	6.13630204908227	5.7256950565224	5.76806163207853	7	4.18216809609781	6.36122808102896	2.19970068981099	6.50048974449758	5.3632323665643	6.58387747997283	6.24737033449172	7	4.88615738024855	4.11090226746408	5.10574436766718	4.63696739527244	5.75476636983882	3	1	7	1	4	7	2	1	1	7	7	7	7	7	7	7	4	7	7	7	1	4	7	68.25	0	3
69	5.68473468194578	6.40925428817314	6.7486900669333	6.93293230781382	6.0842035802267	7	6.9041991022631	5.38689812136401	4.03065859978226	5.5125182607167	6.71646565925123	5.18237063172372	5.41646640694498	4.54794648301421	6.07910575973687	6.73427574696721	3.77727717616848	4.82444094781469	5.78453518955059	5.53143620687314	3.96080198596293	7	2.7743445547687	2	1	7	1	7	1	2	1	3	7	7	7	7	7	7	7	3	7	7	2	1	3	7	77	0	3
70	3.90452206671803	7	5.84854996914372	5.24593629716611	2.68997897794468	2.60193806776065	5.58469364214005	2.236574850884	7	4.35373452363198	6.79561625398629	5.9720780068366	4.98589335486878	7	6.16239501390617	6.68992523171708	5.0554675409198	7	6.02360410082941	4.94984324511136	1.27126520057355	5.40096964290029	6.59174539911236	3	1	7	1	7	1	7	3	2	7	4	7	7	6	7	6	3	3	7	2	1	3	7	81.75	0	3
71	3.98781167190528	1.23851167020716	6.32047414997282	7	5.42574195064101	5.94879877927479	7	2.06984707959199	6.95116846860148	6.5300922833979	3.84673119948443	4.43167027542448	4.35117574708183	7	6.17848695410987	6.97519835949982	4.97435498052359	5.24045485767244	6.09646226465813	5.01136520905674	1.3894056341495	5.33392642664762	5.0613393758882	7	1	1	1	4	3	7	1	1	7	3	7	7	7	7	7	2	7	7	1	7	7	7	87.5	0	3
72	3.14836936432535	4.71896904023818	1.63838769127897	6.20811840431209	1.17722725281053	7	3.92577239824066	6.02412701183157	5.83942314714582	6.37214768126535	6.03188079826239	7	5.79472374575248	5.37169476335822	5.73947282650956	6.71933596952764	7	6.64009120479169	3.30253006779558	5.73631635029161	5.19029878866276	4.28573870922366	5.73754926256582	1	7	1	7	1	7	1	1	7	7	2	7	7	4	5	4	7	7	7	2	7	3	7	85.25	0	3
73	6.38907703440495	5.07688569928859	6.66484622287309	6.44666147906247	5.75041097902735	5.54057905634301	5.365498850352	5.44535832188611	5.31751316446147	4.92959935817025	7	7	6.58721899105254	4.77617026824285	6.57145753747958	5.50654000060243	4.50853423882981	5.15194944284778	4.53852406047681	5.43155923836559	3.76901017785313	6.45889681733523	6.0926968712023	2	1	7	1	7	1	2	1	1	7	7	7	7	7	7	7	3	7	7	2	1	2	7	55	0	3
74	4.94849552588743	2.2078568956873	5.75260662816109	5.31532493040215	2.17682892290671	1.54998560726635	7	4.9383398897333	5.28886030547881	6.82201381134651	5.98391817041616	3.4351715607248	4.5363209585374	6.10803977316674	6.14694469531028	4.92977372559367	7	5.23730871535145	5.47136221946382	7	1.02070287551349	6.35417460778653	5.42531378587365	7	1	1	1	7	7	3	7	1	7	7	7	7	7	7	1	7	7	7	2	7	7	7	80.75	0	3
75	4.43079181848379	1	7	1.05489260703065	5.95642382654317	6.96819795644145	6.19765356193005	7	5.40019082412266	5.20519121225684	4.87074829050633	5.78088386018155	2.75110969428356	1.35614274132683	7	3.80884172747803	5.58592784449597	5.26218211519806	7	7	3.0115906596481	2.91223270630624	6.52564970254489	3	1	1	1	1	2	2	1	7	7	7	7	7	7	7	6	4	7	7	1	1	4	7	64.5	0	3
76	1.60025190032292	5.76789902328408	5.52130189165966	5.78127252958074	5.38404223870271	4.75733329151215	6.68329748606534	6.71615466318391	7	5.57963574941951	4.45747436272689	4.98115239948886	3.24922231645705	4.60519011381404	6.54719810320975	4.96404598229048	5.88136922066017	6.76584952069119	7	3.24353766203855	6.04119108292713	7	3.28939420853738	1	2	1	7	1	2	7	1	1	7	3	4	7	3	7	7	7	7	7	1	1	3	7	79.25	0	3
77	1	2.02129073343394	5.17595467422281	4.31449468480164	4.19342742929606	5.24199483746629	7	6.50854063356254	5.9036509744252	6.36812060239117	5.4893536676377	7	5.72691712189839	6.51438182306484	6.780101957646	7	6.13798770710491	5.6771263993764	4.0034223592827	4.64815999910747	1.16942464789857	2.81169242773844	4.70227195705966	1	5	1	7	1	7	2	3	1	7	7	7	7	7	7	7	7	7	7	2	1	2	7	89	0	3
78	5.94622035598373	1.32483483499858	6.95988381620372	4.84428028472083	2.44607997157245	6.37448368806296	5.81074037431213	5.70249092740495	7	4.56229241700664	6.44095172958366	3.56914282949954	4.63628811755837	6.86019453010656	6.77758876936512	2.99491584450999	2.55486514239625	6.74006048080833	5.13524826979616	3.62647137480899	4.89942742800105	5.4922235564965	6.23060330137537	6	1	1	1	1	7	6	1	3	7	7	7	7	7	7	7	2	3	7	6	7	4	7	67.75	0	3
79	4.10236840429087	7	6.27349787233303	5.32229542669372	1.89076904441187	4.99180203964951	5.72537262707292	4.81874671540074	5.4267429467116	3.9755704188562	5.73433974515115	4.05513549307255	4.2620673531465	6.17337292527557	5.11449797253864	6.79594853201233	6.97247070685095	3.69310170987914	4.96659576540671	6.22548045662883	3.62672517332593	5.53793652406941	7	4	1	1	1	7	1	3	7	1	7	7	7	7	7	7	6	7	3	7	2	1	4	7	74.5	0	3
80	2.03018287168523	5.95789300789258	6.49771918855641	4.70858877824006	4.5764035374045	4.71067465712885	5.36202168356825	7	5.91399139339298	6.26248839303607	5.36466674594792	5.99328946710263	4.7949774268047	4.99324625120693	5.51445369678304	5.97607663757394	6.14646943488282	5.84371883687795	7	5.02103329234165	4.70210345923512	3.39350090497471	6.67314841313911	3	1	1	1	7	1	1	1	7	7	2	7	7	7	7	7	7	7	7	1	7	2	7	80.25	0	3
81	3.2656352717647	4.73410322302226	5.90929106313966	1	3.97667510836615	6.44210609136178	6.3952750147009	4.2610635103072	6.90979154579435	5.98288351445249	5.4533097260183	4.68685760109239	3.92461017965314	4.0940141128962	3.89184566517235	6.6931726176478	6.20533540098179	6.8077612536889	6.89673094828334	6.14084947280558	1.18054187516619	3.13068129699684	5.30868925008059	3	1	1	1	7	7	2	2	1	7	7	7	7	7	7	3	7	7	7	1	1	7	7	79	0	3
82	2.11526288644239	6.70988337667673	1.76178539743917	6.81339995057552	7	6.9562265388559	6.02428151579269	6.79496054502602	3.74612375977601	3.70133952997733	4.81495334801119	6.76796724245188	5.1143382172074	3.943598361294	4.606466020549	3.6310064942953	5.14810528649698	6.89199754548728	7	5.62759848998585	4.16757830913744	4.95922154943627	4.8936057431652	1	7	1	7	1	7	1	6	1	7	7	7	7	7	5	7	7	7	7	1	7	4	1	70.75	0	3
83	5.93633006912006	1.14591031803286	3.88043756525584	7	4.52959099879533	4.6928773719715	6.63613882877727	1.08281681147956	5.42747420772922	6.78131967932187	6.59792318191044	4.42595445016995	3.16177587108363	5.73732473455326	6.58944561586317	6.00041125250384	4.86937911621808	7	7	4.64982171503183	2.98416803910256	3.05158089851738	1	6	1	1	1	6	7	2	1	7	7	7	7	7	3	7	7	4	7	7	2	7	3	7	81.5	0	3
84	4.9026858557245	1.58202314925371	4.13167172735498	6.50421069819059	4.9945493046638	3.6691017106148	7	4.93651335537469	4.81494276686946	4.7814356167285	6.70068972541543	7	4.85284784829991	7	6.27642692438773	6.06640054379714	5.1902703856933	5.19947119706815	7	2.61838129065519	2.33313616956493	5.97495316953971	1.50381820380394	7	1	7	1	7	7	2	1	7	7	7	7	7	2	7	7	7	7	7	2	7	2	7	79.25	0	3
85	1	7	2.80832444589905	6.90140445172643	7	5.86448289113397	6.23553436784874	6.42067951129288	3.93094784788215	2.90052476548647	4.96445600205623	6.4109350405211	5.50213796035861	4.67592295463123	5.75454229979864	3.76781118115488	5.8557760662072	6.98362705310734	5.71669652555504	5.5121767301035	3.59818716591461	5.50838277416694	5.48685248333324	1	7	1	7	1	7	7	6	2	7	7	7	7	7	7	7	7	7	7	1	4	4	1	65	0	3
86	3.67865767673536	1.73155352292409	5.21415284618607	6.7652409469749	5.70681354743833	6.45330919528546	6.31461841922442	3.75368755949143	7	5.75479066391185	3.20192646184868	6.58632889395843	4.12676527884081	6.77583974467879	6.42433217334255	5.53402810827296	4.67278508266144	4.78103065901888	6.53678818138407	4.14189410927357	3.75198277676482	6.20538385605958	4.17419507221847	7	1	1	1	5	3	2	1	1	7	7	7	7	7	7	7	2	7	7	2	7	2	7	72.75	0	3
87	1.59605316997518	6.89739280727431	3.77935534190449	6.38704678988468	6.85646881788911	7	6.00709683413157	7	4.5980716897039	5.71592387663474	4.91235624150808	3.49080816543501	4.75655007511059	3.93707004080934	4.84842452595031	4.2705879074473	4.7667279501496	7	6.04357172109023	5.77104018227305	4.64027859644867	5.34424873319463	5.52524161553516	1	7	1	7	1	7	7	1	1	7	7	7	7	7	5	7	7	7	7	1	4	4	1	71.5	0	3
88	4.41100636940994	4.45575378269307	6.26518182949605	4.14880835856728	5.01492454014885	4.73784127011125	4.63695413823539	7	7	5.06806491248829	5.91817448865112	6.77916653675442	2.32228388238662	5.33123654303931	7	7	6.67320309465531	3.20916250192837	5.79190800885458	4.65177399288151	4.60645441218099	4.37963006096256	3.78494744551907	2	1	1	1	7	7	2	2	3	7	7	7	7	7	7	7	3	2	7	1	7	7	7	73.25	0	3
89	2.11457405171067	7	4.9099143226415	6.3756572544707	7	3.99630154639267	6.75022186948428	5.77893915790203	4.87886977846353	5.39483143540299	6.31914144099902	5.80120081089519	4.34030924599062	6.04202382855744	7	2.8896077701368	4.32669855152582	5.11527567748661	6.56709374397902	5.84366058618214	2.77402833383953	7	2.52523271644606	1	7	1	7	1	7	7	3	7	7	7	7	7	4	7	7	7	7	7	1	7	3	7	63	0	3
90	5.23710447462562	6.19776165703034	7	5.19808262951108	1.64849087848128	2.24126791077368	7	2.00683426309953	2.86193699835259	6.6822092215458	5.57215964465623	4.4601627269642	5.75403462853364	3.81846632194848	6.48100381032641	3.83530340820389	5.52565459130672	5.44146984400845	4.34133241409189	6.49123032175218	2.00269195976334	5.3456111014213	6.8656352841023	3	1	1	1	7	2	3	1	6	7	4	7	7	7	7	7	5	7	7	1	1	1	7	82.75	0	3
91	5.37016184567145	1	3.21954204281055	7	6.43802834232095	3.75483844016187	2.34824411942995	4.17134956684495	5.85169908442948	5.65632820071526	3.91074086558783	4.76793769715896	4.85944531514194	7	6.0824848633155	5.27818748050901	5.38531517740799	6.52019001236569	5.60915920970348	2.25479163234637	6.20568462729624	5.99592014749007	6.28250136313289	4	1	7	1	7	7	2	2	3	7	7	7	7	7	7	7	4	7	7	1	1	7	7	68.5	0	3
92	5.50324097575967	2.94803320504018	4.8882324506531	7	5.09305411884942	7	4.22383632896168	2.78552265956355	4.63442901078579	6.24942610191458	1.12891412030049	3.96548967293075	3.14146521175526	5.49438055650193	5.0614111938909	4.7197743107219	6.65854489722763	3.52308792202483	3.48029845885682	5.92491665006865	4.19040197337253	6.21313104486864	6.74235382721268	5	1	7	1	6	3	3	7	7	7	4	7	7	7	7	3	7	7	7	2	1	2	7	79.25	0	3
93	1.93486096872022	5.6074228624593	4.26774952032427	6.41831664989432	5.44693795057881	3.73213445665013	5.82649779087861	4.24139280874978	6.71357845886343	2.97169881947682	1.73005985526569	6.15755260378068	3.97842498093284	4.03706371910911	4.00624644555762	4.44927680392924	5.26930351564927	5.54350096943111	5.64011945034694	3.15942178045894	5.39208088232841	3.17079677820383	5.73275009832066	1	7	1	7	1	2	1	7	1	7	7	7	7	2	7	4	7	7	7	2	1	2	1	66	0	3
94	7	7	4.26942245815688	6.39207110470969	6.59881976241367	6.0996660541913	6.38487746726869	6.62402447444881	6.44568279602387	7	6.8621566179741	6.67633280536413	5.61926896762051	6.20866393007211	7	6.64297422624661	5.72955622205533	5.8465621679046	6.65062851894404	6.78283807787086	6.3265420235491	5.82800294612786	5.61980609580277	1	7	1	2	1	1	7	1	7	7	7	7	7	7	7	3	7	7	7	1	7	7	7	94	1	3
95	6.85887555330468	7	1.6955364633912	6.90184376200179	6.68392456489592	3.9575400765851	7	7	4.75462983264314	6.99584946999349	7	5.54591821272727	5.19517015308998	5.69930480461711	7	5.07797283614857	6.90073398332116	7	7	7	6.74555552003709	6.14807171139229	6.27347674796132	1	7	1	3	2	7	3	1	7	7	7	7	7	7	6	4	7	7	7	2	1	5	7	91.75	1	3
96	7	6.21011181642002	4.03309575029495	7	7	5.40350185385411	6.99519084419356	7	2.39022128394454	6.23054568486222	6.61180765840645	5.93936221908897	6.74893384117273	7	5.69279775807927	6.71247983193445	5.59186611861789	5.8116440579209	7	6.67095911889152	6.52194520804794	6.47740804630445	6.3750754636641	1	7	1	3	1	7	4	1	7	7	7	7	7	7	7	7	7	7	7	2	7	7	7	98.5	1	3
97	7	7	1.86192512971988	5.7647220501863	6.70079977782478	5.00345040510687	6.14074132902039	6.13022574785081	6.13179275056927	7	6.02768903858965	6.13103945505279	3.18784497328286	6.47742485415319	5.95773151364126	7	5.33058048387351	6.73315465889813	6.79310641153498	5.03094940984338	3.88842824833962	5.5966811580293	7	1	7	1	5	1	1	2	1	1	7	7	7	7	7	7	4	7	6	7	2	1	2	7	99.25	1	3
98	6.91116997806179	7	2.58199016021169	5.12841952906049	6.34932317143107	6.83138802618657	7	5.82928388482453	5.42657061477503	5.53014408171129	6.46077869948709	7	5.68228262992872	6.70256304911224	6.15415776867314	7	5.929574005652	6.3563075765163	5.76976958473095	5.97185259878703	6.72389492430392	5.07162912725806	6.85922038219198	1	7	1	3	2	2	3	1	1	7	7	7	7	7	5	5	7	7	7	2	1	5	7	102	1	3
99	6.02831550229326	6.62813295017389	5.1342008485118	3.12439755436072	4.88679570338517	7	6.06971072541197	5.86014859206938	3.99663722281686	7	5.54837448328371	5.49922556542161	2.68508360977335	6.93401059550773	6.94724426437017	5.30883293251774	7	6.72864963010039	7	7	1.22846543731037	7	6.7478221448261	1	7	1	7	2	2	2	7	7	7	2	7	7	7	3	7	7	7	7	2	1	3	7	83.75	1	3
100	6.22288226030875	7	1	3.28954640461848	7	6.89987015282915	6.84916364133186	4.90588770680918	7	7	6.96839073407235	3.95389749892327	3.5393546118082	6.82208369475138	6.34718313724604	6.733321494087	5.13044391855869	6.52101810365429	6.71178896010014	5.52393679162048	1	5.68425210565222	5.0843181824201	7	2	7	7	2	1	2	7	1	7	7	7	7	7	7	5	7	7	7	3	1	2	7	109.5	1	3
101	7	6.38774586163353	5.30326130259954	6.08798491687499	7	6.70749008461309	6.17766546442521	7	2.43574031283012	7	6.66692753018047	6.37057602932274	2.70628749534706	5.36093357215199	6.95731207491977	6.08380445417452	5.95236658954798	5.76307913911336	6.38760056888519	6.72616169934575	7	7	6.08783739337442	1	7	1	4	1	7	3	1	7	7	7	7	7	7	7	7	1	7	7	1	1	7	7	79.25	1	3
102	7	6.27379268691222	4.67744569224432	3.58408800317695	6.85660364495889	5.9671851417057	5.31035264674307	6.53672583010345	7	5.63706069113769	5.49499588880124	5.02331634788206	7	6.80241446112941	7	7	6.72941719600886	5.74986832893117	7	6.17081387746361	4.4131167253928	7	4.66965750734648	1	7	7	7	1	7	7	1	1	7	6	7	7	7	7	7	7	7	5	2	1	7	7	92	1	3
103	6.1200373386696	6.38244991810546	1.12083872420505	3.29528431285005	7	6.84366565135069	7	4.63701735345589	6.66577492650838	5.67304929096214	5.59645694655858	6.19193915952663	5.35646733885059	6.282534113935	6.15247907986674	7	4.76326988819326	7	6.65002739686609	6.93805337347761	1	3.18274024484316	7	7	1	7	7	2	2	7	4	7	7	7	7	7	7	7	7	7	7	7	2	1	7	7	96.75	1	3
104	7	6.80867418353648	4.89248371427591	3.24829597092402	5.99823823918718	7	6.44095676988006	6.421187836406	6.65091088447217	7	6.84193789312607	5.29089596022442	6.42476046014013	5.01569257623844	6.91830047319529	5.64538575772142	7	7	4.52065997297705	6.0968683203171	1.17759029654914	7	6.54388188753849	1	5	1	7	3	7	4	7	1	7	3	7	7	1	7	7	7	4	7	2	1	7	7	72.5	1	3
105	6.73923687498631	6.6094261373406	1	5.87274270709076	4.44125791377961	3.35915532187204	6.55939888488965	5.76138479725766	7	7	6.96237870359439	6.04987846183421	5.73537296802841	7	6.06952231722631	6.46184685332035	6.80948361521803	6.21050639933215	6.76283097310447	5.67892550242333	2.36951347939127	5.41611815321618	7	1	7	1	2	2	2	1	7	1	7	7	7	7	7	7	4	2	2	7	2	7	7	7	84.25	1	3
106	5.27180927417976	4.93652031311951	2.99576831272648	4.84888485601068	7	6.02163385664004	6.08520213310051	1.09111477279524	6.03878481245972	4.34708579358727	7	6.79157973967873	7	5.49223518253012	5.46217433502289	6.04623069692665	5.9101430142929	7	7	6.63756228273486	7	6.97701316390706	7	1	7	1	7	2	1	1	1	1	7	7	7	7	7	7	6	7	7	7	2	1	7	7	75	1	3
107	4.6254318284201	6.32079059161291	1	3.73303601406155	6.82281491475541	6.62143027141401	7	4.66302683669947	5.21269286490716	6.3604739388649	4.3712034080584	6.80730245128575	7	7	6.82290403947136	7	5.37278643285577	6.90201879490425	4.51974778534718	7	1.09133815861881	7	6.50613030295518	7	4	7	7	2	1	2	2	7	7	4	7	7	7	7	7	2	7	7	1	7	7	7	95.75	1	3
108	3.69228626323782	1.88027935497639	1.09254691483817	1	5.60387990657361	7	6.86355555434439	7	4.4560686767904	7	6.39158360829819	6.92517584893428	1.66255876705356	6.09534315575987	4.75913073347651	4.88932647206139	6.45927348189507	7	6.94502808564367	5.22938585826755	5.3496011257951	6.61883632040432	6.05979592581419	7	2	7	7	2	4	2	1	1	7	7	7	7	7	7	7	4	7	7	1	1	3	7	94.5	1	3
109	7	5.71867823300407	1.16325586247091	4.87606504627542	5.1313183490569	5.19129293384758	5.30592522618512	6.15568603198981	4.91043934062022	6.88644312576194	6.3588805473186	6.96588341515404	4.5709559419637	7	7	6.90734984314724	5.99452520349783	6.43856010404829	6.66022602096953	3.65325959125835	1.15405376160463	7	6.99511235800206	1	7	1	3	2	7	2	4	7	7	7	7	7	7	4	7	7	7	7	1	1	7	7	99.25	1	3
110	6.31540263816549	5.72241239512284	5.44392106211121	3.70118227559141	4.76797362435643	5.93359409880854	4.3019913750005	6.42634032418382	6.88119297677085	6.32538366589201	7	6.65396498870176	5.70193446340728	5.23964124927944	7	7	6.70904565620118	7	5.86416592399501	7	1	4.45472609650589	7	1	7	1	7	2	1	1	1	1	7	7	7	7	7	7	3	7	7	7	7	7	2	7	70	1	3
111	5.97138240121042	4.63327500703611	3.74236861954715	5.82026459308744	5.47433968881056	3.90116495913111	5.83316925560803	1	7	5.51239528983989	6.98403363720088	6.7984307287371	6.22036627434754	5.1282425780217	6.32424626056868	6.76759268824302	6.68326938665023	6.6189293581458	6.41426702077738	6.47878378311135	6.62825916460092	7	6.3425666917992	7	7	1	7	2	2	2	7	2	7	7	7	7	7	7	5	7	7	7	2	7	7	7	81.75	1	3
112	5.77934455123827	6.80314838280857	4.98645069487322	4.75364795420818	6.5358573684305	7	6.83283642053367	6.12583611581991	6.25378355166258	6.83585259285375	6.88995850349902	2.81937267648665	5.44256354142972	6.56803996104843	7	5.66523560390039	6.89221560780148	6.58211503581836	6.87191249753289	5.96730375332474	3.80432640869106	4.32410307561445	5.95571724318369	1	7	1	7	2	1	1	1	7	7	3	7	7	6	7	7	7	7	7	2	1	7	7	88.5	1	3
113	6.15912816144935	7	6.54060504139592	1	4.01987315241425	5.90287759225031	6.20761649354885	5.29025225805339	4.51443668584957	1.8576158464118	7	6.01891743239403	6.09297306074872	6.85962728132743	5.97927434730536	6.87644594209765	4.77632403616608	6.7806028317561	7	4.84203053700314	5.01663304088106	7	6.67584702550345	1	7	4	7	2	2	7	7	1	7	7	7	7	7	7	7	3	7	7	2	1	4	7	90.25	1	3
114	4.70232910546525	7	1.52326105278635	6.0217150112336	4.33914737914096	5.32671155211927	6.85038735954893	6.54118310728164	5.93611062332396	6.28302480826791	6.56296575760949	7	3.95154904112605	6.04999072456905	4.8900994350837	7	6.54020862448862	6.01175315230895	7	3.56767744587569	5.47249261870434	7	7	1	7	1	3	1	7	7	7	1	7	7	7	7	7	7	2	7	5	7	2	1	4	7	90	1	3
115	5.9896243135321	6.7562278125529	1	3.3900397850674	7	5.73595106839038	7	5.21153254309111	5.18662349495929	6.95517809103865	6.77332866152069	3.77242153714507	5.3488816407081	6.73934654535084	6.86567261798665	6.53073358812296	4.87692486599739	6.55861451699873	5.77455792480667	6.65584260401159	1.5211254030523	6.30061392072528	5.29703555995447	7	1	7	7	2	1	7	1	7	7	7	7	7	7	7	6	3	7	7	2	1	7	7	88.75	1	3
116	6.79909499388298	5.75720056248045	5.95021670693642	3.31505375550433	4.952346693798	7	6.90954032977522	5.54774286650754	6.30685592221342	5.84148019895073	7	5.30590401845318	6.6061183299838	6.20724159770853	6.10166366669486	6.35184578396085	6.65774077203342	6.6049936293957	5.77787835850012	5.52314781552457	1.56340656032351	7	6.2350085966188	1	7	1	7	2	7	4	7	7	7	7	7	7	7	7	7	7	7	7	2	1	7	7	95.5	1	3
117	4.77927471623502	3.59987994176728	4.18412947319211	5.20954284347254	7	3.03407907537602	6.17258549153497	6.89609610131349	6.7537423353821	6.73955702346558	6.76481205812289	6.10575363619804	5.0179677879736	6.40699777126541	6.80353658801517	6.25406968235618	5.02580256380443	7	7	7	5.05195886920939	6.01054353427671	6.54943210421999	1	7	7	2	1	1	7	7	2	7	7	7	7	5	7	7	7	3	7	3	1	7	7	76.25	1	3
118	5.65709159780088	6.01503620744237	1	3.48974785705918	6.04992301108505	6.4808905075225	7	6.43826431659282	5.20662439441391	4.81900621215137	6.52514095325068	6.20948524358476	7	6.09275018531325	6.8322875591147	5.74498513267151	6.60020117151805	7	5.37224525614199	7	1.41848820951406	5.18589171028658	7	7	7	7	7	7	7	2	7	7	7	3	7	7	7	7	7	7	7	7	2	1	7	7	55	1	3
119	4.49517656763498	7	1	5.80016822721732	4.37046223852129	4.80766185265341	6.40825896966452	7	6.91377735604186	4.66694305148421	6.13799037509469	4.65193087100042	3.2673551689749	6.00233009574009	6.50903105133915	6.17870920177836	7	4.88581798412358	6.99703289336612	7	7	6.77315260182948	6.32772286905727	1	7	1	3	2	4	2	1	3	7	2	7	7	2	7	7	7	5	7	2	7	4	7	67.75	1	3
120	6.61454507741048	5.81771063605905	2.96188107585828	3.9891579039468	7	5.69347753408106	5.62114076930454	6.65587608932156	6.91210146061114	6.49002428470031	6.8463722155462	6.54979418349774	3.75018341002534	6.7384113909481	5.25708136819028	6.99226811921524	5.25435522247682	6.80618611336744	6.16181293340196	4.9688346130903	5.97185033605615	6.4085996982374	5.73528392749408	7	4	7	7	2	1	2	5	3	7	3	7	7	7	7	6	7	7	7	3	1	7	7	95.5	1	3
121	4.49318661023142	6.59987384923404	6.76174072228626	3.68366793080421	6.04282049766761	6.00874911137499	7	5.39256055756617	5.52190225926827	6.7293424508207	6.36602269426046	7	5.06804337213867	6.7504200624457	6.37059511027251	6.16053369783346	7	7	5.66085010048448	5.92203796127321	2.69619557439496	6.87199606968769	6.94787430653288	1	7	7	7	1	2	7	1	1	7	7	7	7	7	7	3	7	7	7	2	7	2	7	91.25	1	3
122	2.97240349581459	6.74824416835596	1.68162648019898	1.27781861276633	5.27170620468888	4.39176275797106	6.37242735889093	7	4.84576557831226	6.3331766259532	6.29181399502046	4.09707360020869	5.41830693729296	6.33704697867737	6.34737598713916	3.82882239772386	7	7	7	5.52061749246657	3.44598650999019	5.37311463612652	6.11881408577354	1	7	7	3	1	7	2	1	7	7	7	7	7	7	7	6	2	3	7	2	2	7	7	100	1	3
123	6.69926423559848	6.62627836069911	1.3671685756239	6.11955664935043	6.77743549745823	5.11418550950147	6.09120242864072	5.01234673507141	6.24840795547358	6.67380118171785	6.67199445947702	2.47700840655953	7	6.28259735411324	6.07246146660143	6.05474068585703	6.15290269227739	6.66643046474812	6.22728385519569	5.13540094455306	6.72339806446406	6.26354300319496	6.94923899515668	1	7	1	4	1	7	2	1	1	7	7	7	7	7	7	7	7	5	7	3	1	7	7	72.75	1	3
124	5.7622192500948	6.2425183294944	5.86377604749556	6.42398731633233	5.71208715883068	6.73689383562585	6.21987817122536	5.50296513140681	6.51979364554831	3.33484338888807	6.86606619889797	5.72907499377673	5.63372387804123	3.49824944031862	6.20131906647189	6.99202595333492	6.30361384440881	6.17919363606848	6.48700368628992	7	6.80566161674413	7	6.96629235599226	1	7	7	7	1	7	1	2	2	7	7	7	7	7	7	7	4	7	7	1	1	7	7	76.5	1	3
125	6.10747719706327	6.00765425526269	3.01901272883996	1	6.24323525822522	4.86227242798442	6.73776318685731	7	6.06257908721017	6.2948971258695	6.52361496921457	5.529416688301	5.30191014115478	6.74456955393909	7	5.44815588866284	5.80274568622244	5.11991714957808	6.02302047579481	5.48561503436046	6.17612677273299	6.9646699803949	6.66583688870379	7	2	7	7	2	7	7	1	7	7	7	7	7	7	7	7	7	7	7	2	7	7	7	78.25	1	3
126	5.53241633392621	5.63737300952705	2.10408419510181	6.37459524029065	7	5.84862128535074	6.19851878005664	7	5.09964403069332	5.09647255417373	4.53479882595615	7	7	5.46615235842611	6.27103169344796	6.18971345954941	7	7	7	7	2.58150799990053	3.03906089380466	7	1	7	1	7	1	2	3	1	7	7	7	7	7	5	7	4	7	7	7	1	1	3	7	72	1	3
127	4.48022181662252	6.97775238791921	5.60653994507051	4.21170471324196	4.52534009809346	3.91643594541022	7	5.51071450428095	5.44565970474095	6.43039122966371	5.92172162013192	6.83428016571363	3.38001793978781	6.93895899317966	6.51761898238965	5.96738771363879	6.85226844880399	7	5.20069212867849	6.59143846898506	1	5.79000029660159	6.35591185056218	1	7	5	7	1	3	2	1	1	7	7	7	7	7	7	5	7	7	7	2	7	2	7	86.75	1	3
128	6.18036484911398	7	1	5.99131524169329	6.16679979247153	4.81522100092668	6.6960039185892	6.05922263404355	5.39411547319887	6.90853234755029	6.90797123659672	3.66649054867948	4.77531420191631	4.4324324961607	5.86260622587017	4.90383459161059	7	6.97110556013239	5.81277607308536	6.65160249930781	3.84254595201585	7	5.68471894816133	1	7	1	7	1	1	2	7	7	7	7	7	7	7	7	7	7	7	7	2	1	6	7	73.5	1	3
129	6.45388612151341	5.72757698491063	1	7	6.8932054598079	6.00287182080015	6.05678312076474	7	4.94520803157301	5.24247507360684	4.20782159816846	7	6.49275610905131	5.63909680752743	5.80767170875469	6.50980864010233	6.77592700648278	6.17508947581259	6.86135501122075	6.5226385006923	7	5.8330054160093	6.16521207069602	1	7	1	7	1	2	3	1	7	7	7	7	7	4	7	5	7	7	7	1	1	4	7	85.25	1	3
130	7	6.72829742710464	3.23706829083391	4.87965766435165	5.02790088727446	1.89998901267733	5.75184081748642	6.58213608244257	3.88419776070472	6.32249384261242	7	5.54507706623632	4.35746168406384	7	6.1747753901579	6.29831896614018	5.75555692713911	7	5.58533205980782	6.89071608550786	1.90344890558205	6.02778431838824	5.28160245178194	1	7	1	6	2	7	3	7	7	7	3	7	7	7	7	3	7	7	7	2	1	7	7	80	1	3
131	6.40016979383774	3.95857422349722	2.83391095426842	5.48502482402459	6.55083301743844	6.44948874759716	6.88664758740244	6.6369047910006	6.10247228650637	5.53256470805534	7	6.37148163424266	5.69287270144888	6.02466989209593	6.50450883135132	5.41307759488353	5.07977055948129	6.99439096211433	6.47375689351474	6.36750733438267	1.02969840497497	3.58231094853078	6.10624094356361	7	7	1	7	1	2	3	3	1	7	4	7	7	7	7	7	7	7	7	3	1	7	7	90.75	1	3
132	6.43401723580436	4.13973431559934	4.10265262067606	5.57934163170903	7	2.05174035234221	6.84911905954371	1.83716939913106	6.10482571236082	7	6.71112584464035	4.73033209872361	2.23545221350123	7	4.73111111722027	7	7	4.635808740706	6.20533667205797	6.09879613143917	5.9215193533121	5.3116867965224	6.81678873023104	1	7	7	2	1	1	7	4	1	7	3	7	7	7	7	5	7	4	7	2	1	5	7	67.5	1	3
133	7	5.01496657275788	6.63139792207222	7	5.52877989736282	5.60240387378414	6.41151127153571	6.9044592133898	3.1093120715979	5.4374252827326	6.64179912792041	7	5.34395189674306	7	5.40340178403665	6.8524881333789	6.33630634096904	7	6.09853876919622	5.40387401315416	2.88165487343404	6.85644561504095	6.37780117315493	1	7	7	7	1	7	2	7	7	7	7	5	7	7	5	7	2	7	7	1	1	7	7	90.25	1	3
134	6.05679649273435	5.12335864657248	2.05209319218969	1.56105423832348	5.46388353441709	6.6887984721845	6.08461711395935	7	5.25668740017052	6.15647307479619	6.47536732334663	6.16631166879847	1.86684912242256	7	6.42515319769062	7	6.07910188187183	6.60110356167016	7	6.15012682909408	1	4.07939049211226	5.55949612851781	1	7	1	2	2	1	7	7	2	7	2	7	7	7	7	7	7	7	7	1	1	1	7	107	1	3
135	6.04203241340375	7	1	7	3.97002343539129	6.02428616246421	5.21128632149173	6.2548622886176	7	4.06676635250595	6.03630250015208	7	3.33634028922698	6.57813311901563	5.62889728624614	7	6.34048922769488	5.65673090162292	6.56992883033312	4.78875775258949	5.62610162622059	7	7	1	7	1	2	2	2	7	7	1	7	7	7	7	7	7	2	7	5	7	3	1	4	7	83.75	1	3
136	4.70382257121742	7	4.48138297246895	3.44815815980952	4.62156583206925	4.09955512957048	6.31737177082709	5.74289470471096	3.94252423500016	4.16613527340186	3.38490888406801	6.10675992096434	2.38410058275563	7	5.3155466947648	5.4911783872831	7	7	7	6.89990262533591	1	6.78537868185055	6.83447216459186	1	7	1	7	2	7	7	1	7	7	2	7	7	7	2	5	7	7	7	2	1	2	7	68.5	1	3
137	7	6.22009114841391	2.50776922800856	4.81449765480866	6.56500902844697	6.94729018037577	6.43564683421863	3.41698505507241	4.69911037902351	6.46874873566505	4.61195645576334	6.39628468540933	6.37120128080703	7	7	3.95515774658688	4.79884520772332	7	4.2814196368894	7	2.24294714573102	4.82425015730461	6.80940557475881	7	7	1	7	1	1	2	6	1	7	7	7	7	7	7	7	7	7	7	7	1	4	7	82.25	1	3
138	5.42132150649012	5.16946044998732	1.39451436616033	7	6.25250329664021	5.35802662174256	6.71877631243179	6.1798292797334	5.3131463391957	5.96104480786593	4.98616217477547	6.66428912930008	2.0717716425252	6.53238732346101	6.53714397481735	6.69981560947949	7	6.98410382505746	7	6.66289304266887	7	3.30631098612545	5.88366057688819	1	7	1	7	1	1	3	1	7	7	7	7	7	7	7	5	7	7	7	1	1	4	7	72	1	3
139	7	6.08270083667644	6.852320681288	5.08169979074261	5.45438325563857	6.49603913470261	5.47314937808962	6.90268248545098	4.01694413668495	6.74447303894335	6.5393086430644	7	1.53750490876003	6.41552055214752	4.31734603178122	6.5473452842093	5.55100493807944	6.58523513889637	6.73735681722849	6.68892404225064	3.55623313993168	6.08076329944703	6.66744195446214	1	7	1	7	2	7	2	1	7	7	7	7	7	7	5	7	1	7	7	7	7	2	7	78.75	1	3
140	5.93918481908779	7	6.21164021084203	4.42781163855367	4.17549647321487	7	6.13929681139888	6.31063183086877	6.81417589954297	2.9950577866745	6.27949636411424	2.95287135862977	1.59600136432398	4.85403792847073	6.44457611050542	6.27072091914442	6.72384782037427	6.87252176888154	5.88536427921167	4.53648295797664	6.28859336805112	7	5.24674855067931	1	7	7	7	1	7	3	1	2	7	7	7	7	7	7	2	7	7	7	3	1	2	7	78.5	1	3
141	2.27411879789888	4.56447028716188	5.9223605357837	2.49301450775067	6.99098427013543	2.63615705717391	7	3.6859262696421	7	6.52007493230153	6.25317191399657	7	6.1415594544862	7	5.87407491612452	7	4.52975424613039	6.9417465842347	5.59683311377878	6.97322709576408	1	3.61887563095222	6.99355411671716	1	7	1	2	1	7	2	1	2	7	4	7	7	5	7	4	7	5	7	1	7	3	7	100.25	1	3
142	5.54151370131636	6.86753091740957	1.48267000652964	6.21552381566681	3.28248726011203	5.8545183655732	6.80775114100042	3.23738558235346	6.45599381235573	5.18018115161827	6.01402676259309	3.19284695506811	3.54415415765033	6.72586001141522	4.43676183743258	6.37006331849271	6.4527425029288	6.46987181602862	6.27714120503421	7	5.43662922951951	7	6.73368108349007	1	7	1	3	2	1	7	1	7	7	3	7	7	7	7	7	7	5	7	3	1	2	7	80	1	3
143	4.3198930801775	6.39388720189356	1.86048469521716	7	3.28444707555827	3.65715442122013	6.59527466612801	7	6.46501656946051	4.51082682301765	4.67687706382325	5.38378445821926	2.97825166337133	7	7	6.75899406851194	6.06940144907678	6.3687712824228	6.55690832309903	6.55735025934067	6.54313482011972	6.74334316671757	7	1	7	1	2	1	3	7	1	7	7	7	7	7	7	2	7	7	7	7	1	7	2	7	88.75	1	3
144	5.92470563105849	4.36315401215099	3.31597976597375	4.82063535920939	6.82030287106087	3.45014161415324	7	6.14932117207622	5.04416439262986	4.96062409624982	6.98824457173287	4.28374776723727	7	5.55386794595325	6.0228056204793	6.53577519412023	5.87652476099524	5.94045439985178	6.61626332043378	5.81466880506626	6.64131656813207	6.27852872926011	6.22976067348448	7	7	1	7	2	2	2	1	2	7	5	7	7	7	7	7	7	7	7	2	7	4	7	90.5	1	3
145	6.81913412394448	6.802225567627	3.5217648811578	3.31707561867377	7	5.53202646532486	6.22186263667395	6.18427399498266	7	6.9863732060028	4.87786527815953	6.65687004929405	7	7	5.74785652576215	3.848139154304	5.79898666476377	5.96851767144382	7	4.86677268543518	3.04079602808003	6.81391231406664	6.08071282205595	1	7	7	7	1	7	3	1	1	7	7	7	7	7	7	7	2	7	7	7	1	1	7	91.25	1	3
146	6.65756229955002	6.18617312064094	1	6.15794420012542	6.57922710819577	5.48135438317957	6.32717754754509	5.69800365420681	5.7575817586327	6.27291558658846	5.98696468618784	4.50481383128534	5.53994262657108	5.08615111561484	6.56317419850737	4.56598113922554	5.87826817270977	7	7	6.77411903968164	5.82385239874998	6.91952205284069	5.51695000649721	1	7	1	2	1	1	2	1	7	7	7	7	7	7	7	3	7	7	7	2	1	7	7	78	1	3
147	5.2176851776508	7	5.59245597821363	1.64697534804119	4.32499540229908	5.9024393780956	7	5.83649627712863	5.14685408525652	6.62135888864472	5.98740577908498	3.83619474509851	4.71952389618207	6.23560311031242	5.55978070032104	4.64260345401741	6.51325900779956	6.73153447541327	7	6.46773354482743	1.49892666354387	6.04753274842187	4.8617727259334	1	7	3	7	2	7	7	1	1	7	7	7	7	7	7	5	7	2	7	2	7	7	7	97.75	1	3
148	4.62044266006052	7	2.19618143179127	2.94560713619131	6.90481735677286	6.86400415243765	6.77880450841958	6.17135334394472	5.04585167171983	5.76675790252437	6.40895411288084	7	7	5.05196019889732	6.34266584139898	6.87682702742093	5.32739657759386	7	4.46775996986428	6.09467078300901	1.07731031138812	6.54985197224458	4.97450350959473	7	4	7	7	3	7	3	2	1	7	6	7	7	7	7	7	2	7	7	1	7	7	7	94.5	1	3
149	5.30748245463497	7	4.26073116049047	5.03904755122962	6.61510448710606	6.46602111285367	5.95183068221355	5.80083590507281	2.90404163585108	6.19154346772404	7	5.83594222539531	2.7391106615492	7	7	7	6.13269672700113	6.54924814846163	6.29784228208147	3.9912577792583	4.64486663754465	3.57632949898	6.59680329179907	1	7	7	7	1	1	2	1	1	7	4	7	7	7	7	7	2	7	7	1	1	3	7	68.25	1	3
150	5.90986644076902	6.46369127567162	5.78471108706784	4.55291106794325	5.73839041860487	5.31701996141845	6.56253303314775	5.92455281739865	4.91827369720135	6.43647404073532	6.53464145678734	5.60797016874428	6.35988635736056	6.32812573158154	6.95845658679949	5.74594747749089	6.51154354449929	5.63787381071102	5.81128686905311	4.71315921217152	2.83125752346085	2.82881941914185	6.16816581064427	1	7	1	7	2	2	2	1	7	7	4	7	7	7	7	7	7	6	7	2	1	7	7	66	1	3
151	4.90201660199392	6.89839321275502	1.45677526084283	4.47772143184805	7	6.9361506030073	4.30460434964786	5.71773108953922	6.68320624414718	7	6.1697239529326	4.93193816555222	1.80633149277738	3.63766478367282	6.29189552200139	5.28793427720171	6.66667465493215	5.175447630371	6.67709665553771	6.17105518304626	3.48114469297433	6.07091680134657	7	7	7	1	7	1	2	4	7	7	7	7	7	7	7	7	2	7	7	7	1	1	7	1	70.75	1	3
152	6.81910880569527	6.99938291563285	7	2.44570366130432	5.06282380139481	4.86139275885389	6.88172817053685	5.23066043302448	5.82036302294719	6.34123998338551	6.92942500868234	5.12454481808592	2.51879841631912	6.77236696254878	7	6.17434844628443	6.61511559901866	6.7584373536779	7	2.56743257605341	3.44317189637303	5.64454431326779	1	1	7	3	7	1	2	7	1	7	7	7	7	7	7	7	7	7	7	7	1	7	7	7	85.5	1	3
153	7	6.99667573195865	1.55952175248392	5.62659441247633	5.44123454729277	3.63172284905165	6.93651292316523	6.08747636915179	6.76276728585518	6.46942603580415	5.78669485849445	4.62246015632121	5.26312379605235	7	7	5.13786803831223	5.13605331197863	6.31731521675528	4.06067006564249	6.70423031679679	6.9239894794746	6.30937111604009	5.76720292222457	1	7	1	4	1	7	7	2	2	7	2	7	7	7	7	3	7	3	7	2	1	7	7	76.25	1	3
154	5.20950495064649	4.3556599450094	2.74313431240352	5.93625596503861	6.42335806519189	6.7580676369996	5.77647965604626	5.6148636608807	6.14174563396042	5.27822571769676	6.50747905210166	7	2.78735157417003	6.31820807928754	6.90429146756952	5.54142128268757	4.96688034104659	5.54862446312583	6.40792333531884	7	1.51004720859192	5.41815680468358	6.4981277633044	7	7	1	7	1	1	3	3	1	7	3	7	7	7	7	7	7	7	7	3	1	7	7	66	1	3
155	7	6.66617463242296	1	4.02385819740822	4.02891933343235	4.85733659438937	6.46397972237216	5.98001096997601	6.88848742792781	6.4208497397255	5.29628920200666	6.38187423350617	3.7814187942636	6.29023339044303	6.11248529704653	6.99512337895451	5.22207659428342	5.8187455314298	6.6450957354773	5.56600923515886	3.20495913034489	4.68107995892884	6.12495658493709	1	7	1	6	2	1	5	1	2	7	7	7	7	7	7	6	7	4	7	1	7	4	7	87.75	1	3
156	7	5.29734993916661	1	4.8047025576501	7	5.01113563239212	3.62439547339465	6.51423090069177	7	6.37915696936955	6.54248345819355	3.26560817235603	7	3.3776139355512	4.52067732946965	5.19243259684919	5.88985853031253	6.05609344977606	6.67931188731151	5.48935609559535	3.27209194171151	6.44364708513741	6.84778852043231	7	7	1	7	1	7	1	7	7	7	7	7	7	7	7	2	7	7	7	2	1	7	7	78.5	1	3
157	6.81730726609079	6.66737992897497	5.6783777034701	5.40895180864627	6.52848588031153	6.2136961994571	5.39744602328676	4.88534753199981	5.83981689240552	5.58023428923972	7	6.98690030850752	2.64287278917951	6.37883698501975	7	6.95882532576397	5.87521230636334	4.49709989618131	6.91043259126388	5.9022383084631	3.23863043319833	5.67922506299825	5.07359568885667	1	7	7	7	2	2	2	1	1	7	5	7	7	7	7	7	2	7	7	1	1	3	7	87.25	1	3
158	5.05804277351209	5.958880064719	3.01102213491891	1	7	5.70177686630305	7	6.26554184863769	7	7	6.89217431498497	5.37602383922466	5.82957600628333	7	6.85560118609982	3.90435254233282	4.58689097864602	5.93685141983085	6.25498504197677	4.96760057674776	6.65810405264227	5.94464636494163	6.49452602849744	7	2	7	7	2	7	7	1	7	7	7	7	7	7	7	7	7	4	7	2	7	7	7	67	1	3
159	6.6222803071361	5.71555365742431	1.52981895944287	2.7116816646331	5.97522147609761	6.31547546267509	7	4.91889312379982	5.46632427126591	6.07191536104351	3.40921280239546	5.59011575110226	5.47534771963264	5.81656508814384	6.55866312196793	7	5.59951458252833	6.37541972097082	5.75373379875967	3.8970044036299	2.06658147645112	5.79353594369775	5.95182757148149	1	7	1	2	2	7	7	5	7	7	3	4	7	7	7	7	4	7	7	1	1	2	7	85.75	1	3
160	6.77454744430175	6.25508082553274	3.59520128833583	4.98560674247338	6.88651108861223	6.0238919633198	6.12806976745088	6.85540152735106	7	6.84996500422326	6.63704039878297	6.16693344159168	6.7837514493387	5.48761559272947	5.07297024640198	7	6.21372175469801	6.73006750937462	4.71062326328435	5.03478982077694	1	6.71437518562452	3.3872382213197	1	7	7	7	1	7	2	1	1	7	7	7	7	7	7	6	7	7	7	7	7	7	7	67.5	1	3
161	5.66121986230119	2.27093295284349	6.07106437753095	1	5.37842710002421	6.58505464723861	7	1.31817122930755	4.68264464961739	5.50269649191152	7	5.61672218141521	4.3359644034424	6.91661690491267	5.22603855596179	6.08123673420003	6.71516285231548	4.74223412262783	6.65424570091338	5.21366173398498	3.76488839828009	6.16126207568074	6.49875676146708	1	7	7	6	1	4	2	1	1	7	4	7	7	7	7	7	2	7	7	1	7	7	7	80.25	1	3
162	6.30607801186747	5.59257463689948	5.68786950076507	2.61847111432479	4.55904104735248	6.86124840752783	3.70118459350039	6.49406117496377	6.70070194200574	6.8125810114282	3.97859937750483	6.53979074969415	6.71952134921446	7	5.06569521839924	5.55920705952796	6.71751326407327	2.37322022620764	7	5.82442440867267	1.46064405148052	6.74928130751119	5.27040273055284	1	7	1	7	1	4	1	1	7	7	7	7	7	7	7	6	4	2	7	2	7	3	7	79	1	3
163	6.32431587195539	6.77248170037089	1.37099159114566	5.89738181615902	5.79783876258496	6.82288394026771	7	5.53640049323112	6.61023533204987	6.17805258192024	4.62170043594853	6.59033799087295	4.38798505713443	6.31576447540711	7	5.56539691396922	5.40557661568065	4.70140313556061	4.87195885745255	6.45784907942469	1.94492823157276	4.15979399599367	6.96954540466992	1	7	1	6	1	7	2	3	2	7	4	7	7	7	7	5	7	6	7	1	1	7	7	58.75	1	3
164	5.32301886911497	6.66638993894936	3.10951294869209	2.9896195738863	7	4.34811954038827	5.52037089670463	5.83171513145796	5.4222731103887	5.08523307433986	7	7	3.81883305939274	6.12894896227518	7	6.54944098641996	6.27986226205544	6.48098556842291	6.32877971334433	6.45769442520009	1	4.43497104656078	4.98955018865338	1	7	7	6	1	7	3	1	1	7	2	6	7	7	7	6	2	7	7	1	1	1	7	85.5	1	3
165	7	6.26890752704938	1.44169067530094	5.43976951668642	4.6318245898326	3.93694486881772	6.61660102349793	5.27047588874745	7	7	5.65317394894921	3.28376876572136	5.10585803356968	6.68620153860449	5.74067693392203	5.00941924923926	4.02328556099806	6.44192241699501	6.36394991833744	6.94924004277828	7	6.13721102181718	5.26755066546738	1	7	1	3	1	7	7	2	2	7	7	7	7	7	7	7	7	4	7	1	1	7	7	76.25	1	3
166	7	6.3063101245761	6.42649618695062	4.00563299105375	3.23098278751605	4.7676526842526	5.01841261019742	5.51069539023822	6.55584867230365	4.04658166456036	6.57578922177854	6.40641607758646	5.04834957538882	5.88393494384287	6.53093649661402	6.7900638629838	6.09644578973697	5.92847716079809	6.60279046095278	4.73027744464294	2.60942875312886	7	5.65870726130271	1	7	7	7	1	1	2	1	1	7	7	7	7	7	7	2	7	3	7	1	7	2	7	82	1	3
167	7	5.86594807563541	6.47462012246736	2.62620169075163	4.44649758139881	3.0067343248774	6.13525203380991	6.1006400870066	4.17112088940984	7	3.60232998090823	4.12282013921666	3.80112348079497	6.08798363138545	4.31474562778348	5.94776389740842	5.96689687662205	7	6.56093377232613	6.17044240821015	3.62803276460735	7	5.7936267111234	1	7	1	7	2	1	2	2	7	7	7	7	7	7	6	7	2	7	7	7	1	3	7	100.75	1	3
168	5.97090471532159	4.65672806236518	1	6.40466113056547	5.59154963978152	6.48079823896949	6.56400097716585	5.28776563662756	6.75935669648737	6.83688077040884	5.09249939487367	4.36440444447305	4.94356155728509	5.87847018610789	7	4.82475955588912	4.46425720449228	5.8243770614261	6.4329844379302	6.44964805609401	2.65098677187756	4.63712508334732	6.17028745208722	1	7	1	5	2	2	2	2	1	7	7	7	7	7	7	7	5	3	7	1	1	7	7	62.5	1	3
169	7	6.04884457997403	7	3.43996331757734	3.79310994570663	5.36257301279753	7	5.90150221488555	7	4.01123588571506	5.41126128439595	5.03688970206948	1.89683852680814	5.59129654150015	7	6.58343698808403	6.5525578273403	7	7	4.66797224104495	6.04499307112126	4.0776798009835	3.09823314826204	1	7	7	7	1	1	2	1	7	7	6	7	7	7	2	4	7	3	7	1	7	2	7	75.25	1	3
170	5.21897497579276	7	1.61348470279702	2.1384931144753	6.85803626492628	1	7	2.86016003753814	1.82385090964156	6.70930763520859	6.35299160485708	5.37971957815161	1.64251575528558	5.86051020622897	6.28880584240898	4.95543557620287	5.50012274705349	6.83828638367722	2.17069363746296	7	1	5.4960382235176	7	7	7	7	7	7	2	3	7	4	7	4	7	7	7	6	6	5	7	7	1	1	2	7	82	1	3
171	7	5.777043835339	5.58397424725806	4.81310310050583	4.6977969844539	6.06669132446963	3.87986910144333	5.68803507076008	4.8963097166898	1.85457589889097	6.03436414711676	3.88716988836894	3.20200364868849	4.59974234777369	6.46808284153854	6.2784091947106	6.43664613317639	6.37105685626599	6.61612592507029	5.37314462478917	3.33779867725416	7	5.76068496253274	1	7	7	7	1	7	5	6	2	7	7	4	7	7	7	2	7	3	7	1	1	7	7	91.75	1	3
172	5.3733286483459	2.18144386980968	2.26922460617277	3.79548781286889	5.73349993307162	6.8290565179403	5.32764158387227	6.50541037917452	6.7198138059177	6.32284475190258	6.36781583007679	6.42965572660138	7	7	6.44458263856275	6.0087062053241	6.42814987405257	5.29184883624422	4.31684226641054	5.72351883201267	6.79578363622139	5.46549753450337	6.12037285961301	2	2	7	7	2	2	2	7	1	7	7	7	7	7	7	7	7	2	7	2	1	7	7	68.5	1	3
173	4.75606195102045	7	4.74936852013623	4.02206819518567	5.39423290666855	5.26201363499892	5.77632705223316	1.17882526804657	6.60532898834966	6.38406926275168	3.97761653907645	7	6.50569016182998	6.13791227309145	5.66741453099872	6.5846991093819	3.42036867193838	6.39858073040986	5.64864110977706	5.51093762462171	1.03133928111946	3.38537797158612	5.74399046437606	1	7	1	7	1	1	2	7	7	7	7	3	7	7	7	7	7	7	7	2	1	3	7	80.25	1	3
174	6.93407965659341	6.62877789484774	2.99156111029206	4.65866397419372	4.96325668693005	6.33043618605229	6.52078259698059	7	3.16241827011941	5.35782437178484	7	4.801727298234	5.65150084852889	6.06680271105341	6.36685718644695	5.71697001784338	5.22733793450946	4.9621682948517	7	6.04379497574622	3.02228354903925	4.6758218378259	3.65849219770348	1	4	7	7	7	7	2	2	2	7	7	7	7	7	5	7	2	7	7	4	1	7	2	75	1	3
175	7	5.26344631450398	7	2.44602674084329	2.86957413750041	2.68482835961727	4.96559524459856	4.8030586501105	6.4012036325257	7	5.82671642118096	4.52629818894095	4.73084334275079	7	6.61074072547923	4.67727909263706	4.88913587539354	7	5.82462557783703	4.27645935605076	2.40383769690503	7	6.27730496289144	7	7	1	7	1	7	7	1	1	7	7	7	7	7	7	7	7	7	7	2	7	3	7	87.75	1	3
176	6.66925018784581	5.86821690573789	4.93841865294623	5.93092717889871	4.0269499555786	5.77699995830096	2.97419117712885	7	6.58930374192292	6.6289815149512	2.50217351617009	5.24373353914237	5.17560109453928	7	6.10646283991342	4.9089825284671	5.24023391501354	6.82630782955364	6.06007695895325	4.56251938193256	6.77672345782724	5.92990497565688	5.9982031021212	1	7	7	6	1	7	2	2	3	7	7	7	7	7	7	7	4	7	7	1	1	7	7	80.5	1	3
177	6.58156448392459	2.57878059437832	4.50328246452934	5.90386060311804	6.10276227397186	6.94794042034688	6.40292030557479	4.31900320616738	5.70151519761717	6.36074682772288	4.91939446368294	5.01494300497637	6.51010624217757	4.71244566549331	7	7	6.18552198189062	5.13697960826561	6.76018790841019	5.85557300085632	1.18468694907004	3.13151114459572	5.51836401341378	1	7	6	7	3	7	2	2	1	7	5	7	7	7	7	4	7	7	7	2	7	7	7	71.25	1	3
178	6.58216914831942	5.50623131989102	1.10322861531638	4.92030208905253	4.15686938196461	5.31795153143091	3.96808650491992	7	6.07630591591319	7	6.61362613590915	6.24610395544956	4.57445912150484	5.84299383420622	5.08910967031442	5.11716297762694	6.98115596509208	5.96813138638276	7	3.19245195255245	3.61883961542522	3.51695737272239	6.31419337617502	1	7	1	5	2	2	1	1	7	7	7	7	7	7	7	7	7	4	7	1	1	2	7	76	1	3
179	7	4.72509723093836	7	6.66138961819929	5.03744163410374	4.89336195875001	7	6.6708845160031	3.56789149019519	4.35860458302785	7	6.39987790766133	4.89795354102242	5.97253153972869	5.48396691803337	4.07056476292832	7	4.33521855916665	6.00119251688336	6.11875576347617	3.15754058638192	7	4.75241484117695	1	7	7	7	1	1	2	7	7	7	7	7	7	7	7	7	7	7	7	1	1	7	7	63.75	1	3
180	7	6.70343013792468	6.67402319610073	4.35168368050081	4.12418681944826	4.78361876873038	6.53691745314786	5.2596499641238	6.90462134418549	2.73010851038909	6.57470879137503	6.02189643797876	2.65126430787099	4.97665532783723	5.60351467566258	5.61737264060715	5.8951916762081	5.8518617965558	6.93375197219348	4.39479461163527	3.99229471177097	5.93810444631453	5.89891314084673	1	7	7	7	1	1	2	1	1	7	4	5	7	7	7	4	7	3	7	1	7	3	7	76.5	1	3
181	5.80218600982184	6.95204924642472	3.68803746783487	7	5.68278892492145	2.64517682024775	5.41942224049877	2.22920002503503	5.84946759294463	6.16902953625215	6.37260508941499	6.2182140687796	1.8788444657971	7	4.7430795208535	7	5.31309226474937	7	4.9754878997068	6.04624224072793	6.22041259256528	3.35086459854382	6.61562763473229	1	7	1	4	1	7	7	1	1	7	3	7	7	7	7	5	7	2	7	2	7	2	7	61.25	1	3
182	4.11240422324409	6.22278307002905	1.56903196761276	2.73177282504112	3.9210315827332	4.4920713356455	6.44478035889677	6.76841679114356	4.73230772074442	5.43445288696829	7	6.04830335660642	2.72860199671771	2.79034426569868	6.26436273407705	5.65324566631659	4.68664521146613	5.29491397653656	6.24367482836048	5.79039989937545	5.9866073221291	5.39009445735973	5.28340587794407	1	1	7	3	1	7	2	3	7	7	7	4	7	7	7	6	7	7	7	1	7	3	7	75	1	3
183	6.00007927912982	5.60129894158167	1.55277686687958	4.51217293397244	6.96368404231326	6.83720574777747	6.29462707420794	6.58589660362694	6.89285886834074	5.53261588964707	4.20318386162987	3.65738004739762	2.31314617718416	3.61180511237173	4.85655349984654	6.09456331234876	5.94178788083378	5.11993681071764	5.54116020483999	6.78605582029716	2.99594525166773	4.84024054324164	5.89883604734914	7	7	1	7	1	2	2	7	5	7	7	7	7	7	7	7	7	7	7	2	1	7	1	66.75	1	3
184	7	5.96975257384624	5.52106651866362	6.10535802449022	4.9122432195471	5.07217840418132	3.24010678379912	4.41341043447242	5.98844563496952	6.03748261990725	3.87825171238303	5.90183574191892	4.53075703310925	6.69095354632086	6.04159889863645	7	5.81874173422712	7	4.27030073108435	3.322810884843	1.41071024409907	6.17824004113716	6.94994901338753	1	7	7	7	1	7	2	3	3	7	7	7	7	7	7	7	7	7	7	1	1	4	7	88.5	1	3
185	5.19816916385397	2.51588457989274	5.87109081142724	1.14565174085333	6.05768613991716	6.02908914510094	3.63737891472602	5.16013351726231	5.69639482145329	5.37269315068417	7	5.49547998348206	4.7775572745543	5.7360152390465	6.77604942596409	3.61616232662742	7	5.69795256568682	3.38790639086792	5.34585351426191	1.07495910983479	5.69233642743136	5.54226171997168	1	7	7	7	2	3	2	1	1	7	3	7	7	7	7	7	3	7	7	2	7	2	7	64.25	1	3
186	5.37240238595373	6.49884931503168	1.61574779850988	1.80768112259982	4.61475292234066	5.918881734658	6.14331280060066	6.70385872530755	5.27895344389435	4.35735878538719	3.42994205927504	3.24682222643066	2.30982218241678	5.09154914323582	5.31940456171237	3.45045920872487	4.22353488132914	5.34880827532072	6.44838690784023	4.80930837530979	3.72213489561843	1.30659901495463	4.23277555023548	1	7	7	1	1	2	7	1	1	7	7	7	7	7	7	7	7	7	7	7	7	2	7	56	1	3
[truncated: 5 more columns]
