# Supplementary material for: How Are Mate Preferences Linked with Actual Mate Selection? Tests of Mate Preference Integration Algorithms Using Computer Simulations and Actual Mating Couples
Source: PLoS One. 2016 Jun 8;11(6):e0156078. doi: 10.1371/journal.pone.0156078 (PMC4898694; doi:10.1371/journal.pone.0156078)
Supplement: S3 Data — Long-term couple and agent-based model data analyzed in Study 4. (ZIP) [file pone.0156078.s003.zip › S11/Polynomial Model Data/Polynomial Couple Population 01142016 2131.csv]

	trait1	trait2	trait3	trait4	trait5	trait6	trait7	trait8	trait9	trait10	trait11	trait12	trait13	trait14	trait15	trait16	trait17	trait18	trait19	trait20	trait21	trait22	trait23	preference1	preference2	preference3	preference4	preference5	preference6	preference7	preference8	preference9	preference10	preference11	preference12	preference13	preference14	preference15	preference16	preference17	preference18	preference19	preference20	preference21	preference22	preference23	fitpoints	sex	algorithm
1	1.63106066771474	6.69977576660144	4.58164694213065	2.95331157636885	6.68291532278716	6.18034323322175	5.32782251122315	7	5.02470019408185	7	7	6.56985141739161	6.79755409105487	5.85598411893834	6.71454878307558	7	6.75898330901834	7	7	6.58450700113247	6.3580511201427	6.20256871545571	4.9911523977316	7	2	1	7	7	7	7	7	7	7	7	2	7	2	3	7	7	7	7	7	7	2	5	99	0	3
2	1	6.57532667489215	5.60211743933892	2.97368447080293	7	6.44803447354145	4.88862851665982	7	4.85454191156303	7	5.80672166976781	6.87652937746458	6.46005906316029	5.550189192412	7	6.71201110715797	6.37174578486445	7	6.67554896191868	6.79665847060292	5.91133021358616	7	6.90777899436688	7	3	1	7	7	1	7	7	7	7	4	1	7	2	2	7	7	7	7	7	7	2	5	95.75	0	3
3	2.34145640803724	7	5.06127366891346	2.07944001533811	6.86146009081455	6.63615767689919	5.86085217147826	6.25325159488915	7	7	4.95300917578556	5.58940974890697	5.69064753758389	7	6.41476245286905	7	5.44777790894734	3.90124808017727	6.76951370532358	6.77266114783959	7	6.36675352962442	7	7	3	1	7	7	7	7	7	7	7	4	1	7	7	3	7	7	6	2	7	7	3	7	95.5	0	3
4	4.6012581987334	6.60334435615484	5.97090865465526	4.05562569149249	7	3.36254852774126	6.32474693088809	6.95021719566877	6.70885263390631	5.63688951102765	5.65033930131592	7	6.56630076250768	6.86511520291278	6.46963012844828	4.79793774163042	7	6.54413529850589	6.52811676160744	6.22790529973172	6.58269681758878	6.77102242554417	7	7	1	1	7	7	1	7	7	7	7	7	4	7	7	6	7	2	7	3	7	1	3	7	98.25	0	3
5	6.00329170105391	4.71025562593016	5.31908788465102	6.83225397208728	5.26425361328712	6.9169205091627	5.58943305779718	6.74398573897691	6.02375913294695	7	7	6.33401392439092	5.62258393840464	6.78743070277255	6.94331023047085	6.59356087459117	7	4.4087644144624	6.26846577535185	6.87235506510341	5.79299105547276	6.21183893662451	7	7	7	1	3	7	4	4	3	7	7	7	3	7	2	7	7	7	7	1	7	4	2	7	90	0	3
6	6.40520127196922	7	7	6.50880215935702	3.77930551210149	5.39751103874196	5.39202591589268	6.69925627495937	6.29343761237807	7	7	6.5879954762212	5.61326575440323	5.63670073610268	6.65250960463246	6.56146203197788	4.67726834959213	6.74228658397626	6.37932104872742	7	5.7262868786919	6.11468672728771	7	7	1	1	7	4	1	7	7	7	7	7	1	7	4	2	7	7	7	7	7	7	5	7	92.75	0	3
7	1.13384174319238	5.859329215648	2.64922456545792	7	6.58240425589543	7	6.80362229638775	5.72642897994083	3.70429132625846	5.54621238799072	6.56354609698981	4.80533634609641	6.110517488274	4.96544111404195	6.51991810343462	7	5.60974957963765	6.82317939357176	7	5.4127850291357	6.14486010522436	7	6.55898894909039	7	7	1	7	2	1	4	2	7	7	7	1	7	6	2	7	6	7	2	7	7	2	7	90.5	0	3
8	1.7398951443038	4.33274623541618	4.73345152750192	2.85528435283421	6.15337406526463	5.39810534490618	7	5.38346220694231	6.55423262535583	5.08382571928914	5.80197337716527	5.9235398792796	6.62864816207989	6.80054014315232	5.72422203643082	6.0338335218754	6.80714992815434	6.4154458230106	6.53976748238662	7	7	6.02583820140751	7	7	3	1	7	7	7	7	7	7	7	7	3	7	1	2	7	1	3	3	7	3	2	7	101.25	0	3
9	7	6.16687820203214	6.34736812057694	6.01161156328899	6.64962909391062	6.16804006293478	6.28571284823251	6.33019885193616	6.17468282788136	6.89207522871403	4.55160163255664	6.51990495779436	7	6.76843275135387	7	5.9062747502134	6.27695125515196	7	6.41115888226404	5.82375337540827	6.27160366827029	7	6.57390751842269	7	7	1	7	7	1	3	7	7	7	5	2	7	7	7	7	7	7	2	7	7	2	5	88	0	3
10	6.67444588998432	5.33916550865949	6.75996359953202	5.76917982700311	7	6.50923483389891	7	5.14035827083584	6.9275726519358	6.55186108691861	5.90707113542288	7	5.64637891476546	6.3275334956741	6.88341776928579	7	6.67796958514159	7	7	6.99989143253859	7	5.43554525818167	5.90496103418009	7	7	1	5	7	1	7	7	7	7	3	2	7	7	7	7	4	7	3	7	7	2	7	89.75	0	3
11	7	5.78702534530819	6.12370850511666	7	6.94577649571002	6.66772839770323	6.80788896091003	7	7	5.78382791600853	5.18274320368657	2.83750690312538	6.310275748283	6.31780344039087	7	6.25210665198454	7	5.05642460130993	6.45159044256114	5.57938430222243	5.67681866143967	6.42739374761152	6.88774259250723	7	7	2	7	7	1	3	7	7	7	3	3	1	7	7	7	4	7	2	7	7	3	7	89.5	0	3
12	1.10399021612751	5.43840722850334	5.31153513569741	4.32560984378394	7	5.80762549930018	6.6179730302906	5.02773491286921	4.01350529301678	5.01453960872894	7	3.07431163428552	6.73463416691431	5.12869529473322	7	6.89986080968225	7	4.66953065923459	7	7	7	7	6.84077709439484	7	3	1	6	7	7	7	7	7	7	2	1	7	2	2	7	7	7	7	7	7	2	7	92.25	0	3
13	1.84007563837064	6.00581921228825	2.07983204482425	7	7	6.54616916092269	5.85306026766594	4.14774534813459	5.66142275160856	6.30103344633891	6.34250393633481	6.28427538198366	5.28181605150833	7	6.54936360939512	6.95027923040083	5.79382274408871	4.76140890026575	5.75223003325331	7	5.78749139451077	6.6477610202902	6.04354280767763	7	7	7	7	4	1	7	5	7	7	1	1	1	4	7	7	2	7	2	7	7	3	7	97	0	3
14	6.46562095042774	6.66797560366048	6.80774897832237	6.39872913120834	6.9531777635275	7	5.49847922641685	6.53467948165827	6.7801085316608	6.44571334566505	6.09292712666785	6.04244376206688	6.47297098948469	7	5.2472584384582	6.82790485851348	6.65957493605581	6.84546489328514	7	6.4659823370847	7	3.6660911570861	6.79335625646993	7	7	1	7	7	1	5	7	7	7	5	2	7	7	7	7	4	7	7	7	7	2	7	87.75	0	3
15	6.67542318514389	5.80544118587328	3.78544007051342	7	5.13969505826003	5.09876720929851	5.1259185749613	6.40956536330756	5.09060840269276	6.87377948762116	7	7	1	6.57800031244562	7	7	4.91569689297492	6.84477698387828	6.12146752028542	4.80133680791844	5.67298469151376	6.00779752867965	6.0232277740593	7	2	1	7	7	1	7	7	7	7	7	2	7	2	7	7	7	7	7	7	7	7	7	89.5	0	3
16	1.08571334479279	4.56700852524118	5.09832058748713	3.0930209624981	7	6.50500436263819	5.32593773275116	4.16971103123068	7	7	5.54553707641534	7	6.75676346163689	5.3551161355177	6.80952702648955	4.86104736209409	7	6.1527897572492	6.58908706282621	7	6.14957244559546	5.65818256257041	6.72560482860907	7	3	1	7	7	7	7	7	7	7	7	1	7	3	2	7	7	7	4	7	7	2	5	76.25	0	3
17	7	5.22530844974027	4.86250487854747	6.2812431073644	5.080835370804	5.49073348913351	5.04672326298814	6.50570909507578	5.20031304310787	6.59667486141133	7	7	5.80605318254196	7	5.39365966524595	6.94989971243639	4.52935423578322	6.8179952473448	6.77335266777797	5.35087332785527	7	5.69575802825335	7	7	1	1	7	7	1	7	7	7	7	7	2	1	3	7	7	1	7	7	7	7	7	7	89	0	3
18	7	6.1810253139895	7	6.39571016040187	3.2910636831868	4.74548445625063	5.79934918126822	7	6.24004483275246	5.60460538263836	6.53883969450742	5.56466300118205	6.3871174119095	6.0159557681443	7	5.70016609822664	6.23541669490475	7	5.47594054406721	7	6.86353401426361	6.12839026508722	5.85801954014503	7	1	1	7	7	7	7	7	7	7	4	1	7	7	7	1	7	7	3	7	1	3	7	84.75	0	3
19	1	4.64294379264163	5.82792243177944	2.62004172673954	6.41631937764354	6.78011813182309	4.87011978864172	5.32449879802261	6.36403193118284	6.39712107699383	6.8081217940501	5.68189324505693	7	3.93372779280801	7	6.64119008876037	6.25757202368802	5.32240094460161	7	6.87973236919075	7	5.30159345679593	6.96064749478467	7	5	1	7	7	7	7	7	7	7	3	1	7	1	2	7	7	7	4	7	7	2	7	104.5	0	3
20	1.13072459402665	6.67448914628844	5.48950766328855	1.22437639028253	6.2823433605007	6.69588250132567	6.27974190757625	4.56937587109784	6.34814158277822	6.34786916075825	6.03699791134948	6.12569744250679	6.61323336856807	5.54030191110393	6.32453108756093	6.17699254022019	6.32136124605711	4.00409893629187	6.69746444636974	7	6.06663764955017	6.19075953265338	7	7	3	1	7	6	1	7	7	7	7	4	1	6	7	2	7	7	6	2	7	7	3	6	87.25	0	3
21	5.75176781280501	6.75193858004497	6.60423525150148	6.18919416607841	6.35176554202823	7	7	5.16384317021795	1.55359880461718	6.52089320033034	6.12426368668116	4.6483858335283	1.37088231267618	5.54569562094319	6.95785912722394	5.93501107577045	1.21824747882742	7	5.69917097012442	6.67441496487364	7	5.04252048148877	7	7	1	1	7	7	1	7	3	7	7	5	7	7	7	7	7	5	7	3	7	2	2	7	89	0	3
22	2.68448831497703	3.73749753990355	4.99828510353446	3.55119913049502	6.87205034037505	3.98200264021194	6.33868311983518	5.42760142270896	5.55036430394154	5.02963603656758	7	6.62624665555621	7	6.90967676259067	6.83008830803586	6.22552939344531	5.13291611757932	6.55330217157063	7	5.10986916946767	5.1219106377266	6.75889065498273	6.7376813234705	7	1	1	7	2	1	7	7	7	7	7	4	1	7	7	7	7	7	7	7	7	2	7	93.75	0	3
23	1	6.80330040492061	5.53559269278405	2.4885702180773	6.40659844087438	5.224778198692	5.70488410723467	7	5.84527195657242	6.30987210196025	7	7	5.84935450794406	5.85934847999636	7	7	6.17199028582862	5.07475600944054	5.44306637112508	6.59743115570113	6.42990681668222	6.37904947245253	4.25794591182423	7	3	1	7	7	1	7	7	7	7	4	1	7	1	3	7	7	7	7	7	7	2	4	87.5	0	3
24	3.27641962720639	7	3.95875913255781	1.71248972851606	6.35774955958989	5.65161169098463	6.89514239336915	6.49508830542963	4.5619904696906	5.26526645992237	6.56552185122454	4.6003689397286	5.52592163895288	4.77695616754724	7	7	6.70105558874874	6.32089624036151	6.67524733689495	7	5.9652508958646	5.89055028185744	4.99165260747275	7	3	1	7	7	7	7	7	7	6	1	1	7	2	3	7	2	7	7	7	3	4	7	83.25	0	3
25	2.92602676370923	6.87268682312109	4.45341327775007	1.62644436197149	6.20461148118264	5.19943190591466	6.96473574824998	6.03990002696604	6.09155922046832	5.56072655245497	6.6909342267337	4.44742557973945	5.66112169837175	6.40662379026449	7	6.00566828143564	6.48314885696304	6.73740910801647	7	6.46340489895669	7	6.37725970509876	5.58569523839322	7	3	1	7	7	2	7	7	7	7	7	3	2	1	7	7	1	7	2	7	4	5	7	81	0	3
26	4.61910819199737	6.24828095363737	3.57670365591896	7	6.6689612151286	7	6.78989301016473	7	7	6.645918509191	7	5.5813874813054	3.40542822034379	4.73317673034014	5.37363478343041	7	5.29987967247418	6.31650589360271	5.90430284567664	6.72940677371154	3.77225592421559	6.07675356632776	7	7	7	7	7	4	1	7	7	7	7	1	1	1	7	7	7	1	7	2	7	1	2	7	87.75	0	3
27	5.86115211851775	4.92812967885592	6.09490534998568	6.71270762269294	5.76435139018561	6.31460370849729	5.53588385328619	4.62750112763337	6.34693892644923	4.69316368352249	7	6.6526814751329	6.70051671773793	5.8976836016727	5.64156756994942	6.88090055284136	6.03227137796171	7	7	7	4.35951331264444	5.60173111227186	5.13098555682287	7	7	2	3	7	1	7	7	7	7	7	6	7	3	5	7	7	7	1	7	7	2	7	100.5	0	3
28	2.49435185346199	5.22177118434851	5.12124289454886	2.48528958825228	7	5.75523263344022	6.11439574154374	6.22016372034025	6.12896766631313	6.55033297774405	6.90160119591796	6.9883338367283	5.75892993717459	6.55482121126801	6.43135201065466	6.56103180600503	6.15909696664596	5.72880977401966	4.41005499565602	5.71914695724308	2.85965144174949	7	5.58253378575806	7	3	1	7	7	1	7	7	7	7	7	6	6	4	7	7	6	7	7	7	2	3	7	77.25	0	3
29	1.89456163653721	5.37511748209214	2.8467105467411	6.33520050333076	6.46333308318687	5.65682973131363	6.17939130043829	6.62523500571607	4.4997630079539	7	4.50584965656851	5.12201390658989	7	5.38168809978112	4.79162897788902	7	6.67224988137139	6.18073879982146	7	4.5143584157397	6.81732728629946	5.98397423164957	7	7	7	7	7	3	1	5	7	7	7	7	1	1	6	1	7	7	7	3	7	3	2	7	83	0	3
30	4.86377807220484	4.59820166981577	6.08730089495802	7	1.62288241800772	7	2.72443985034832	5.78301302759544	6.75338608241289	5.65742180314004	6.60622593852283	6.89783395277738	6.47825784513761	4.47621400085248	6.0776147442218	5.77614644956556	5.11463563402211	7	7	6.18961402856673	5.87231603407606	5.99577745290028	7	7	1	1	7	3	7	7	7	7	7	7	7	4	5	4	7	4	7	7	7	7	2	7	80.75	0	3
31	6.21453340420259	6.49367589491933	6.28549908379351	6.30126276449067	7	2.42282131173725	7	6.59322184653468	6.39790646575241	6.95346415672032	7	3.77038020693576	5.5644129419015	5.06732346287938	7	6.51990524588435	6.70438758611275	5.84732014391572	6.50248637944863	5.8119586980598	6.18361482807486	6.76585803256655	5.01992639152781	7	2	1	5	7	7	7	7	7	6	7	1	7	7	2	7	7	7	3	7	7	3	5	74.5	0	3
32	4.32028400944495	6.24038394699938	6.32034477018752	4.23029201174683	5.27668364091083	3.48143613755771	4.95819211662496	6.12864141331576	6.23214083413113	6.2272535289981	7	5.86569852656382	6.7255169880104	6.56233088801071	4.98404082572162	4.9786061988801	7	6.13582042949563	7	5.09535608986438	6.99634114795559	6.64746599336378	6.59537504205185	7	2	1	7	7	7	7	7	7	7	7	7	7	1	7	7	2	7	7	7	2	2	7	98.25	0	3
33	1	4.95069706620144	4.23420726863114	6.36200092337868	4.97935522143789	6.97328129946803	7	6.29305211051502	7	4.89941473507108	7	6.76461803900304	5.65526351668095	6.43791823699213	7	7	6.1195082332598	7	5.08483620271961	4.52425530467112	4.44749747151684	4.92868880567797	7	7	7	1	7	1	1	7	7	7	7	7	7	1	7	1	7	7	7	1	7	3	4	7	78	0	3
34	4.41911736528864	6.04743393413755	6.65164640607712	4.12330865378191	6.85810069301746	3.96413917882018	3.57504746050283	7	6.29208377071554	4.73510681336443	5.49427447485056	5.3805231336407	6.86401234803989	7	4.99244443925381	5.3628970279355	6.95141410465301	7	6.07276076910715	6.12727318492346	7	5.96700827600731	6.93486252961429	7	2	1	7	7	1	7	7	7	7	7	4	7	7	7	7	7	7	2	7	2	2	7	86.75	0	3
35	1	2.07187172334342	3.56878515046367	5.91379602598643	6.27129676459073	6.0321494971787	3.92786962880872	6.27799120293282	5.5861772813019	5.85865843500166	5.76122106141614	7	5.9895772161	5.7094285424215	6.80377373003643	6.39990716288824	7	6.06714348378272	7	5.57268709891139	7	5.50950094822624	5.54614360516857	7	1	4	3	1	1	7	7	7	7	7	1	7	1	7	7	7	7	3	7	5	2	7	62.5	0	3
36	7	5.1165324691586	3.37761152779352	5.74416390243515	1	4.07865904664135	4.21440714769059	5.98419823764432	5.32651651918284	6.58778788314168	6.17972992441689	7	5.71681320380575	7	5.70144072865185	6.81154498979532	6.86523524691466	7	6.38711701900465	3.74154464539362	6.30987247087677	6.72864677903581	7	7	1	1	7	7	2	7	2	7	7	2	5	7	5	3	7	7	7	2	7	7	2	3	83.25	0	3
37	1.43664048220245	5.29044897982341	4.097743050046	2.5652737146632	5.80868248872114	3.39059376480281	6.50230300159245	5.07010145955299	4.90198588598158	7	6.11895458194039	7	6.08239239369455	6.72065553851187	7	6.26633503720149	5.64289709080094	7	5.69454428541459	4.77032410044155	7	5.94095667174633	6.69514457061072	7	3	1	7	7	7	7	7	7	7	1	1	1	1	2	7	5	7	3	7	7	2	7	83	0	3
38	7	7	4.89486110830986	3.26683446982688	7	6.89095250500976	5.55746062585914	5.92653538500664	5.51517941374587	4.62795373638021	6.51484202700603	7	6.81136173947713	4.9745340834737	3.2360194229307	6.80854533866218	3.88924416101333	5.2629058986197	5.328309689471	6.72616904808895	6.00150768749617	7	7	7	2	1	7	2	3	7	7	7	7	7	1	7	5	7	7	1	7	2	7	7	2	7	85.75	0	3
39	2.75187328674498	3.26861400361601	4.59089207199848	7	5.64817714715251	4.23542321899703	6.69579077855455	5.18993981364591	4.20163980551838	6.26542686084332	4.57418846236417	6.73238682378891	5.57561169357427	6.30066517715626	6.64569043735998	6.35326993050545	6.9830065254966	6.71032928973009	6.4625853909607	6.44724414328214	3.77567888250286	6.26390478700258	5.99533214943937	7	1	2	7	7	1	7	4	7	7	1	1	7	7	7	7	2	3	2	7	7	3	7	86.5	0	3
40	2.71477471504939	4.81302489637488	7	6.27533811062781	6.62737822008058	5.39872711529585	7	6.94902570451939	3.72996192459721	3.91208781666168	5.11498450171028	6.60687156916322	7	3.89247657068093	5.53342261506501	6.31426870507193	4.591332465351	6.21615771395443	5.04250365890709	5.23659724645964	6.67528978285512	6.47601160956841	7	7	1	2	7	7	1	7	5	7	7	7	1	7	2	7	7	7	7	7	7	1	4	7	67.25	0	3
41	3.16822010643577	3.44882491374429	4.69285089339621	7	5.40918138447117	2.83936985559016	6.31589910981459	5.74991365638104	5.305453665834	5.61508321210116	4.10667719107372	6.2930942340583	5.56939796970926	5.32389064536533	7	6.84504222643926	7	6.08342800668084	6.72433655925038	5.84518142660005	4.99035335906413	6.56467735268671	5.79096664163151	7	1	2	7	7	7	7	3	7	7	4	1	7	2	7	6	7	7	7	7	1	3	7	88	0	3
42	3.22758071066278	5.59077086548902	3.35604709866609	7	5.9597882347246	6.03101416973638	5.96902640843633	5.17415967040404	5.71888436137977	6.25746581197407	7	5.85209272126056	2.67977941061623	6.34610989638611	7	6.04681751297833	5.5124179046508	6.48518724417152	7	6.74248819047459	5.41266921863815	6.51488857156409	5.72409275697875	7	7	7	7	4	1	7	5	7	7	5	7	7	7	2	7	7	7	7	7	7	3	7	95.75	0	3
43	1.35915801553089	5.28779902095313	2.45399230753056	4.47560719765955	6.64278129626782	6.35852419310643	6.6225548315925	4.27834517207732	6.87427118368976	7	6.18499629719552	5.56139316600124	6.85546659021744	7	7	6.31186016728296	7	5.27548831841084	6.8109926499103	5.74460125338712	5.28709514130528	4.53911006760587	5.5333951445139	7	1	7	4	1	1	7	4	7	7	7	1	5	7	2	3	1	7	2	7	3	2	2	72.5	0	3
44	6.65079058642564	5.71046555285972	3.65196735760098	5.69912611600813	1.45377804748053	6.0325473239091	5.31258223405464	5.14722934248316	6.11503890461298	6.29014081149804	6.42889894190075	6.76077598394654	7	7	5.42603411231449	5.69871872016657	6.66687389717565	7	5.63613089322691	4.55412487225729	5.08846565976322	7	6.15622526911649	7	1	2	7	7	1	7	7	7	7	2	1	7	6	5	7	7	7	2	7	7	2	7	81.25	0	3
45	1.50309368089734	5.85592796649968	3.27343583662491	5.94465365253887	7	7	5.68163030845184	3.84596328470862	4.26452668465313	6.20948996529619	4.01031978430021	5.47151747366122	6.62177671296482	4.76049562712161	6.83634622663809	7	5.57286147221516	7	6.28151672353981	5.50160682926729	6.06040270534473	5.36437858996686	7	7	7	7	7	3	1	4	7	7	7	1	1	7	7	2	7	6	7	2	7	3	2	7	83	0	3
46	6.83396499769839	6.41109935815305	5.54612940584235	6.63421375485948	6.38299213453621	2.66794311300947	7	6.09245337517212	6.42455629107936	6.58852126827623	7	6.27277674890017	1	5.488083380563	5.37480054034955	3.72248943085211	5.35495968856782	4.71798088801559	5.21685909448438	7	7	6.78325294766164	6.05497143821822	7	2	1	4	7	2	7	7	7	7	1	3	1	7	2	7	3	7	4	7	7	3	7	100.75	0	3
47	7	6.56134716398679	7	7	6.56613264666487	7	6.66033501293135	6.32935917230307	7	7	7	4.77151140768123	1.70152411037066	5.87879324937332	6.23379457560753	4.36299844760234	5.6153060877614	4.09071987072208	6.71462394696295	5.79106161745618	6.48414556383552	6.4309556363203	5.23057778905356	7	2	1	4	7	7	7	7	7	7	1	1	7	7	4	7	4	7	3	7	7	3	7	87.5	0	3
48	2.09324919896378	4.50323961873876	4.40259635623164	1.93071246735245	7	5.96385216453678	7	5.11828170166318	5.37218933288493	5.86581246291867	7	1.98928405473972	4.6695022885985	5.7027692372713	5.62012325871772	5.22238307283893	6.25802153844474	6.31921546740062	7	5.75102086671225	4.37713696462654	7	7	7	3	1	7	7	7	7	7	7	7	7	1	7	6	2	7	7	7	4	7	2	2	7	84.25	0	3
49	6.47791300137881	5.95232332655751	7	2.64449152267489	4.91053386846032	7	5.13732604693858	4.05098913844453	6.03234111657488	4.91788371101711	6.72079406137216	5.97355133198857	6.49436274832647	6.99013332845814	4.59872249637614	5.34682779134649	6.37296684573947	5.79632030515794	6.03943329488779	5.09943264298487	7	6.65687425108715	6.09566356793539	7	2	1	7	5	1	7	7	7	7	3	1	7	2	2	7	3	7	6	7	7	2	7	81	0	3
50	2.21351829456764	5.77864401299811	3.70027299234495	2.07609726411136	6.28019536975013	6.16403124317469	6.05926561051317	6.07546558493425	4.28575846822225	7	6.61031010180438	5.1175152842772	5.06419031391577	5.29905763873868	3.75434598091871	6.48172428617446	6.21435169797817	7	5.63467105862037	4.30425229757861	6.2112673382162	7	6.99260071967615	7	3	1	7	7	7	7	7	7	7	2	1	7	6	7	7	3	7	3	7	1	3	7	82.75	0	3
51	1.12075074950202	6.05973498993251	3.83256248899054	5.67811173565716	5.79505673196804	6.57633519506023	7	5.66264632671211	5.08420720185354	6.77098484018451	7	6.66748765846312	7	7	5.86661093087607	6.84520260788654	5.74199049660939	5.92278110679121	5.60333903742503	4.92428536641577	5.25818526460399	6.37359401783056	4.72179465392947	7	7	1	7	2	1	7	7	7	7	7	2	7	7	7	7	7	7	7	7	7	3	7	75.5	0	3
52	4.33779917557184	6.1068640059313	5.37205181408872	5.70878923372011	6.26924702703348	1.40336020401278	6.92421749747408	5.51870358019201	5.0510577062513	6.7101305155299	5.78554279010418	3.33296920619209	7	5.40549407442653	4.46667675213118	7	6.35192989804951	5.57595975007511	6.77964424362408	6.63090636194241	7	6.27191806599903	5.41794221447612	7	7	7	3	1	7	7	3	7	6	7	2	7	2	7	7	7	7	7	7	7	4	7	78.25	0	3
53	4.81218252093334	5.90640315931433	2.40692471505121	6.0754344504805	5.56048894337271	6.64136353347975	4.94233149820575	6.52686575670042	6.31942209625983	7	7	4.08778858887359	4.34151830971615	4.80889662174123	6.95394543782258	6.05668347115509	4.60389731452659	4.94989605990931	6.31361328287529	6.73333636275819	3.99920837106237	6.52234004953891	7	7	7	7	7	5	4	7	7	7	7	7	1	1	7	7	7	5	7	1	7	1	2	7	70	0	3
54	1.06082621038642	2.650714425896	5.23598228440666	6.31058749423106	7	7	6.93419603348896	6.01716833595528	7	3.41499159647435	4.90197814976532	4.91397866608063	5.83615502194752	4.30079907773599	6.9628330788527	6.572973758631	6.42824812571397	5.74557077874984	6.68962635329012	6.54211386454243	6.06466724432427	6.25179497507524	5.4527384912811	7	2	1	7	4	1	7	7	7	7	4	1	2	4	4	7	1	7	3	7	3	3	5	71.75	0	3
55	2.54748896758225	4.33863476294894	6.19133057475995	6.74896093497634	4.61086743713008	5.02362090856808	5.39903475889707	3.35201607844534	3.64237394333728	4.76400905918367	6.75972776013007	4.21251364864988	6.56761435276846	5.91448254822522	4.589726240723	5.30771430059621	6.69962429203878	6.8393407915405	6.86106418430079	5.51502396183275	4.92566782726487	6.75588377268564	7	7	1	2	7	5	1	7	7	7	5	7	1	1	7	7	7	6	7	7	7	2	2	7	89.5	0	3
56	4.45132451013491	6.44672200288179	6.43708232571869	4.74682848019035	6.68126555785863	2.05442881033531	6.08058582619548	5.68288775561952	5.93144159007638	5.18030177814288	5.88108588051277	6.01377046655741	4.78788648566193	6.71044524205269	6.68403507298726	5.56152535667388	6.62907004304089	5.45174076092868	6.39386275856219	6.40620441670457	7	7	5.75187885123168	7	2	1	7	7	1	7	7	7	7	6	7	7	1	3	7	7	7	2	7	2	2	7	90.25	0	3
57	1.37774629283192	7	3.57336541773086	5.97953832694836	6.3395371978522	5.13096936690239	5.68326239743502	4.41866256005473	6.3301772428387	6.98466864978864	4.53392067386137	7	6.18035807103246	7	6.81155018697508	5.9306437690546	5.82062723127719	6.206774448332	4.93817028160074	4.32021212555848	6.12868244838805	7	6.36028418309569	7	7	7	7	4	5	7	7	7	7	1	1	7	2	5	6	3	7	7	7	7	3	7	62	0	3
58	3.9847675929658	3.67253055859511	6.33170516190069	3.25388550633686	6.54388984576884	6.57130598818839	1.95872207339731	7	6.17830695383561	5.18002507844085	6.19824661086818	6.26434122009137	7	7	6.28356749816472	5.09029425196463	5.1295112251461	4.41345831166264	4.9767976636023	7	6.65844707760788	6.6496974363518	7	7	1	1	7	3	1	7	7	7	7	5	7	1	7	7	7	7	7	7	7	3	5	7	87.75	0	3
59	6.64223370577893	7	6.96574260304691	5.40144452634488	5.88575059268497	6.8226449336378	6.07287783897617	6.39007386650197	2.38022017841584	5.31616635204554	4.88735696973087	5.63075009504274	1.26351090678825	5.88803358337127	6.49310268881966	4.39460568129588	4.44380666373311	7	6.29771892440731	6.54011127011953	5.94104244645044	6.70605594258437	6.73856834459757	7	2	1	7	7	1	7	2	7	7	4	3	4	7	7	7	7	7	3	7	3	2	7	92.5	0	3
60	4.86544213601457	2.53589652337103	4.25492806359031	6.32844988635721	5.65473502077957	3.70606404147046	7	7	6.64808018746623	3.22835159664499	6.77239258646236	5.75624455895793	6.52938270710844	5.74770196332534	6.74608993208236	6.7669306940963	6.27196658295419	5.73379653336935	2.64630397980355	7	4.70378263436783	5.18256586065222	4.89057022797365	7	7	2	5	1	7	7	7	7	7	2	2	7	3	7	7	2	7	7	7	4	5	7	85.25	0	3
61	4.99068650020863	7	6.68592263010953	6.59612987304334	4.64908031907065	6.16627055900228	6.31288982025023	6.93705517716305	5.79254351843098	4.61674676485274	6.45771205374528	6.99407518702006	2.74664880043544	5.8731618542385	4.78627430633026	6.18100289552046	6.73312766600893	5.70635084741213	7	4.18229934015659	5.76813716068915	6.42711324396311	5.6456056431514	7	2	1	7	7	1	7	2	7	5	7	2	1	7	5	7	1	7	3	7	7	2	7	70	0	3
62	3.22669251396083	4.1019465143038	1.7417423616371	3.75963459276529	3.47047377477629	5.00972553045111	6.85897674853822	6.3823094167708	5.21952131453209	3.87415847299564	5.66442302250374	5.44651044760415	3.85452092801824	6.75719127713598	6.94572104478003	7	6.92237144803236	7	4.92056018926388	7	6.59467345259934	4.67897722458328	6.94218122499588	7	1	1	2	1	1	7	7	7	3	7	4	1	5	6	7	3	7	7	7	7	2	7	78.75	0	3
63	4.12519096143901	5.05206017960925	4.38405011084638	6.73591964505691	6.63714922018862	7	4.60949154876444	5.86285839971024	4.11090319727955	5.56673456228797	6.73736711421067	4.11964838067824	5.1264774266368	7	6.31351459821734	7	6.98564297531997	4.29690296220087	4.94585669770207	6.08623565503693	6.26497649162597	6.22672058191351	5.79066254923018	7	7	7	7	2	1	7	7	7	7	4	2	1	2	3	7	7	7	5	7	7	3	7	79.5	0	3
64	2.53193201512188	2.91345081687079	3.26582434197194	3.02519105574289	6.50218441036092	6.65908654710588	3.96550802294133	6.39729126922568	1.91478424042179	4.45873406605567	5.93999481464133	7	6.75453979599066	7	5.34681958950719	7	4.25449392912859	6.76762252865507	4.40561497589005	6.49054690576892	5.26220514897162	6.3908435893292	7	7	1	1	7	3	7	7	2	7	7	7	7	1	2	6	7	3	2	2	7	7	3	7	71.25	0	3
65	1	6.87994030900189	4.65782044141035	6.40581639633006	5.84240558541275	5.83918227955064	6.65775482014763	5.44884523667427	5.7191897900318	5.53151814773372	5.41432537255649	6.40421584156247	4.45278360288499	6.02564252870535	6.58924185574504	6.41634951760812	5.70346152464092	2.31398914414349	4.7127483446519	6.37061524286061	6.61597529792504	6.33897631278511	7	7	7	7	7	2	7	7	7	7	7	1	1	1	2	5	7	2	7	7	7	2	5	7	80	0	3
66	3.399346640418	3.19648269715826	4.20612812108417	7	4.81996209976845	5.66441233877187	4.34716310233657	6.01310200650069	6.45715364776118	5.16249227610243	7	6.26529751913487	6.9279413231821	6.56194963203675	4.38558661947356	6.5094529197376	6.52738156918274	6.15679236286959	5.04810002069359	6.74402215632964	4.89708471528085	3.60439376219421	6.04858652572006	7	1	1	7	4	1	7	7	7	7	1	1	7	2	4	7	7	7	3	7	7	3	7	72.75	0	3
67	2.12065693619164	7	3.89770729008299	3.01838010861843	4.41487945606336	7	6.41825487661228	6.92391406054526	6.49281560654157	7	7	1.98869540399965	6.7878860049743	6.74996239867887	6.11503482494996	5.10847927312874	3.88107852046062	5.97767188780675	5.77131302748721	4.97450943860458	5.80697276826586	7	7	7	3	1	7	7	1	7	7	7	7	3	1	7	7	7	7	7	7	7	7	7	2	7	65.5	0	3
68	5.19996963783418	5.72036375256071	5.72191397269044	6.45325833229307	5.37919894932609	3.38351564651405	6.8472052420105	5.83565858884863	4.7596264187957	5.51390340334352	6.74407271925946	5.2466599137437	5.45429047332751	5.87287056052886	5.86564391146593	6.81574102799355	6.17600905206605	6.21687539407713	6.54373073626377	7	6.0447270000365	6.71770433375328	6.75488021860348	7	2	1	7	7	7	7	7	7	7	1	3	1	1	7	7	7	7	2	7	5	3	7	86.25	0	3
69	7	4.84479522107378	4.7825264547197	7	3.9561341605396	5.66059958992247	2.51909679901376	3.49108329578912	4.77402151646906	6.32118802726584	4.8549564981375	4.32043636628901	6.10655021028578	5.22232192140231	5.81296877497378	4.50741203507476	4.40201075348772	6.01946136625634	7	6.84041557652516	6.50287484198154	7	6.74094424046632	7	2	1	7	7	1	2	6	7	6	7	7	4	7	2	7	7	7	7	7	2	7	7	65	0	3
70	3.18842266967876	5.74191792110809	3.24018671470473	6.99068912402316	7	6.51963847385984	6.05112750831742	5.30543293018468	5.62132304978083	4.93823453724116	6.20066897615374	6.44110787383682	3.3627355750137	6.51369581851873	4.00003122291892	6.88335317293894	4.06084452718297	6.70278354770331	6.76691720463582	6.25395609489915	4.56933527482797	6.30866882447141	6.42693598725401	7	7	7	7	4	1	7	4	7	7	1	2	7	7	7	7	7	7	4	7	1	3	7	71.75	0	3
71	2.83331082919934	4.44736847533165	5.3923729137887	3.97314479696528	7	3.80395577214405	5.12856320296125	3.73418447952508	5.5426317856597	6.01449215770875	7	5.74342668643883	6.46108064444727	6.70105857984506	6.15093014076955	6.6733429449709	5.97202002867747	6.86027181510954	5.07568898347999	5.98612658432463	4.98363296606956	5.56380133184308	7	7	1	1	7	2	1	7	7	7	7	7	2	1	7	7	7	7	7	7	7	2	2	7	84.5	0	3
72	3.50597934017929	1.01568237181465	5.71390572355412	7	3.66214934315395	6.59443025946173	5.13425482187585	5.198305540594	5.12815684454698	3.63582974094122	4.94594691398102	7	6.44062294165559	3.07701942254524	4.52936648059591	7	4.0914550945917	6.17462398091962	5.08637643799929	6.76896029293875	6.3214555979403	7	6.62599231873091	7	1	2	7	7	1	7	7	7	7	2	7	7	5	7	7	2	3	3	7	1	1	7	79.25	0	3
73	4.35535700820064	5.65512610653151	7	5.39982803054727	6.15454617243074	2.54575239256639	7	5.36155917696013	5.78139621796089	6.35376237228423	6.41342497345504	6.56234972747657	3.247266706746	4.76284951172302	6.40162208768296	7	1.61950747747439	5.28954096565874	6.86080474117576	5.80740301835308	5.72268978873605	6.61700587519335	4.69570038175172	7	3	1	7	3	2	7	7	7	7	1	7	1	7	7	7	2	7	1	7	7	3	7	76	0	3
74	3.81335370199862	4.88999872024351	5.7562867578475	7	4.78091030025767	5.05524052547583	1.87461403237329	6.36857183811236	6.24398618501206	7	6.44862246213775	6.52149676213571	6.28201443004313	6.25113600022733	5.22374616812443	6.08969261878768	3.37649855487153	5.7517955768793	5.6748995810323	6.0626586748096	6.42655712151675	5.58255591547382	5.73404595497727	7	2	2	7	7	1	7	7	7	7	7	1	1	3	2	7	2	7	7	7	4	4	7	68.75	0	3
75	1.44309070971653	6.66208800008395	2.48608445004919	1.69903989510802	4.17208631656926	5.82787401950611	6.46421483666001	5.56620819230914	5.78690964749311	2.92311725951841	3.77687443666935	2.64336018703991	5.52962551843554	5.87652613020507	7	5.89272804682655	6.73220535312821	5.14250456013557	5.2022858449417	7	5.06140515405684	7	6.60108757006926	7	3	1	7	7	1	3	7	7	6	2	1	7	2	2	7	7	7	1	7	7	2	7	68.5	0	3
76	4.75431589687521	3.5711050189429	6.91377153054696	5.44347065244334	5.83065967258817	3.70754326121101	2.86387788331678	4.42429978796608	6.61566843105693	5.90965973168259	7	6.92838275448209	4.12275062927415	6.2394571157458	7	6.75227656055976	6.39939451669868	5.96106188510996	6.71079110897296	4.79976522323419	5.99657346440692	3.84181272908897	7	7	1	2	7	7	1	7	3	7	7	3	1	2	2	5	7	5	7	2	7	7	2	7	80.25	0	3
77	5.87137511794742	5.2171004994983	5.49360804584489	7	3.47162076294691	3.1453490619655	2.73951365690339	5.65645067034902	6.79272741546831	4.64922014208976	5.97132878097528	6.16992250370162	2.13351520985397	4.95633787197819	5.15733899159165	2.64611427939498	7	7	4.38600357956087	6.52683999503633	6.75486987059965	7	7	7	1	1	7	7	1	7	7	7	7	7	7	7	2	7	7	7	6	2	7	4	2	7	81	0	3
78	6.34395108265667	6.84334777450483	5.52542741831432	7	3.4343388013096	6.77527544130518	5.65206571750621	4.63946280776395	4.31614472514202	5.99646794553697	4.87897766681347	4.5568150222432	5.15445502307766	6.60509604562752	5.65583251713392	6.39094579793351	4.76787971323014	4.81457762943603	7	4.65700641224609	6.70501894383944	6.2577088536699	7	7	1	2	7	2	1	5	2	7	7	7	2	7	2	2	7	7	7	7	7	1	6	7	76.75	0	3
79	1.73231071869473	2.7917300385904	5.50194909577425	7	5.46988658458925	4.16016806599643	5.77076410292933	5.04088953278573	6.25130615925919	1.38434003508423	7	6.38604457750016	5.28594395215108	4.5039493048447	7	6.59882754617494	5.74449193128882	5.50917097375966	5.02457065300476	6.81442661763111	4.83053924181327	6.47154450700493	3.15556037942489	7	1	1	7	4	7	7	7	7	7	7	1	7	4	3	7	7	7	2	7	2	3	4	87.5	0	3
80	3.49482604759609	5.9957403204915	5.23369971350817	7	6.6487223681061	7	4.94943836588916	1.62802443327051	6.84863081727612	5.70391239112276	5.73439385952054	5.45956265262017	5.11761728662283	4.89447662160492	6.96870014149137	6.02887548572245	7	4.45937742148493	5.04175102128417	5.21475701632055	6.96287380575135	6.76209575441672	5.47379659424856	7	7	7	7	4	1	7	7	7	7	7	2	1	7	3	7	7	7	5	7	7	3	7	76.25	0	3
81	1	1.60906284079799	5.45129515137665	7	6.79407693111017	7	4.52942617804735	2.79399825131474	7	5.09416537458776	6.79351054989139	4.20539455653019	7	4.44092246871812	3.84521094545175	6.06751310384584	6.31791453446213	5.99120672670287	7	6.81691177289978	5.1287650971455	7	5.34329544344016	7	2	1	7	5	1	7	5	7	7	7	2	1	4	4	7	1	7	3	7	3	2	6	71	0	3
82	5.17540081437951	7	6.6224441779198	4.84101043894742	6.17023279347785	6.79066899043423	4.76301189991121	4.68693170669066	3.50891722326438	6.5235726020414	5.59954582890885	5.96123695599421	5.26951371649453	6.91970471540969	5.86674850323715	4.76862333275383	6.05390107579168	6.14722182394924	4.99089562377331	7	5.48345042010803	6.22255613376248	5.47184659698486	7	7	1	7	7	1	7	7	7	7	7	1	2	7	7	7	7	7	7	7	1	3	2	74.75	0	3
83	4.76793493775289	3.18436801055875	6.46673361094977	6.2588640106019	4.37966252810266	4.43502040237018	7	5.04969259337976	6.17252824050324	7	5.83057538189213	6.25271379211557	4.53261292202607	5.81991864421718	6.54947898610663	5.38808172883017	6.94248522351983	6.03052334897777	6.80712551516287	4.58198398793494	4.21235722024021	2.99001200973207	5.4470623155995	7	1	1	7	7	1	7	3	7	7	7	2	7	2	7	7	4	7	7	7	7	2	5	64.5	0	3
84	2.39025293111914	3.30748643532284	3.62919541062113	2.73624591905586	7	4.3518125632008	3.97246078242954	6.56657761226632	3.79730083864988	3.18351748653149	5.9368841289974	7	6.54912731863855	6.07677304857671	6.09207586668922	6.45497395511533	4.97201101474189	5.09892108779473	5.19751587727756	5.98459523310564	5.90510724602137	7	6.95954006403585	7	1	1	7	4	7	7	6	7	7	7	6	1	7	7	4	4	7	1	7	7	3	5	63.25	0	3
85	2.10557606603157	5.26507023925614	3.46267325437356	2.29601203203466	5.56651086911394	5.52500307393291	6.31383569238762	5.39467687786152	6.02781013624625	3.27785485694398	5.37780929265499	3.98768452105763	2.84708289142679	6.46181337266664	7	5.80227549058186	6.45458197893181	6.88411721477902	5.27278017087514	6.47977100723748	6.8023483461039	4.07955929050358	6.10667219189156	7	2	1	7	7	1	7	7	7	5	3	2	7	1	2	7	1	7	2	7	1	2	4	67	0	3
86	4.14081181407233	5.87143649964904	6.65869608293492	5.8262367244794	6.61238421860678	5.06284518293617	3.91051148544882	5.67355550719933	5.47182282236856	7	7	3.67967726016543	3.97083691985655	3.70970639140411	5.98807767210625	5.79074754687098	5.96259018044262	4.63198067716771	6.28858141087811	6.41888030296857	6.18667911730593	5.86125225310802	6.30913324821506	7	2	1	7	3	1	7	7	7	7	7	2	1	7	7	7	1	7	7	7	7	2	7	62.75	0	3
87	1.4128525596277	4.22174652801314	4.12710904319648	5.80660699198171	6.2217144062628	6.30755652265634	6.25836518967799	4.11147138228871	6.32380207953248	6.00115187458597	6.24273945758098	5.04951307094355	6.59441921307103	6.45235068767435	5.1947502953065	2.84249436493214	7	4.75230097091962	6.41349040627392	4.91378150055841	4.96217831191058	6.81131680176586	5.84121091838122	7	1	1	4	3	1	7	2	7	7	7	1	3	2	2	7	1	7	2	7	7	3	7	62.5	0	3
88	6.3061838434529	7	6.71765712627287	4.29817993252024	7	7	4.16513733096034	4.14588774306851	3.46798315451907	6.84265463542906	3.96870722623047	4.54667843860981	5.84430893863939	6.01398359034631	5.10815686501231	7	6.97122387053084	6.30464515783049	4.75783946668422	6.77506793053614	6.68920947210678	5.95509630679601	6.14200266786509	7	7	2	7	7	1	7	7	7	7	7	1	7	7	7	5	2	7	7	7	3	3	7	71.25	0	3
89	4.364319950968	6.0161066435196	5.33543441547112	5.32131829904125	5.20716377163069	4.67634789526722	6.54327743557451	4.55711824871624	7	5.27774754046897	6.5559901908157	3.37716650210004	7	7	7	6.97682406501291	6.56195329215547	7	7	6.19683251178864	6.59292268530363	6.86557910832894	6.23678244953472	1	4	7	7	7	7	3	7	7	7	2	1	7	2	3	7	7	7	7	7	7	2	7	101	1	3
90	4.7540889083541	3.7013846871372	1.65385023085158	5.60463667243501	4.77042962670315	7	6.03008463030859	7	7	6.67990919493649	7	6.13214790294176	4.0147557746632	7	7	6.42324561561146	4.56394965232221	6.7337126758776	6.98951546995969	6.21472507311016	5.02058126013037	7	6.87578614825105	1	7	7	7	7	7	7	7	7	7	7	3	7	4	2	7	7	7	2	7	7	6	7	94.75	1	3
91	6.61691147487778	6.43824727753955	1.00714101444399	2.45983420853298	6.29343846761781	6.6281160831458	7	6.40446005011376	6.6861451776295	6.51647357100938	4.95376968295298	4.66726372924361	6.26430094443004	6.53215300945083	6.96245613760549	6.41929018460319	5.48790039642078	6.32999098845095	6.41524139949372	6.32841032066189	5.7083138280223	6.48694326421856	7	1	7	1	7	7	7	7	7	7	7	4	1	7	7	3	7	2	7	2	7	7	3	7	75.5	1	3
92	6.62609598656637	6.12296846684244	1.53916901212215	1.87704816050574	6.42995866077116	6.04557347504981	6.78840613987029	6.82342138971077	7	6.31171073859961	6.60279409425153	5.59218202162359	6.97911405646296	5.39400992076197	6.50408776982824	6.45658777250962	6.05476710569217	7	7	6.45996962668965	7	6.18245541830919	6.80031353371244	1	3	1	7	7	7	7	7	7	7	5	1	7	7	2	7	7	6	2	7	7	3	7	95.25	1	3
93	4.92016347038741	3.03037559661881	1	7	6.62395072143196	4.65214450304721	6.72057815944564	7	6.73532905617546	5.2071713051815	6.46539906615401	5.66221206019534	7	6.70819743671154	6.05428051834697	6.64856660039936	5.88280425376071	6.56599936460579	6.41063177085455	3.49236438409802	7	5.7204750749968	7	1	7	7	7	7	7	7	7	7	7	6	3	1	7	2	7	7	2	3	7	3	2	7	106	1	3
94	4.04145234044645	2.59585614806939	2.74797783906707	5.95913274852991	5.61461369304854	7	6.52810169691627	5.1731912371101	6.05719013691938	7	6.43171831593743	7	4.63262763732271	7	6.58354616378419	6.07603020193447	4.93096983423463	6.84124069460344	4.24509771240384	6.92136099720571	6.60448864236657	6.70712635300437	7	1	7	7	7	7	1	7	7	7	7	7	1	7	5	7	7	7	7	7	7	4	6	7	92.75	1	3
95	5.95462079282292	5.18281593281653	2.04184239151267	6.50869010374429	5.11716766712267	5.94762015469783	3.90085299839745	4.88407648945478	7	7	6.56813385577415	6.94899506314547	7	4.34307693635962	6.41085865423899	7	7	6.31792922802647	6.24722104312647	6.79711072391455	6.4493445297611	6.12789388849754	6.30050272693793	1	7	7	7	7	7	5	7	7	7	4	1	7	5	3	7	7	7	5	7	7	2	6	92.5	1	3
96	5.89823596714373	5.0353592033774	1	2.3573466950647	6.18379695179979	7	6.3875998558258	3.73432785479577	4.81000975868011	7	7	6.53527886853908	6.12346691421513	6.54148126587576	6.89652244470566	7	4.54883693183033	5.45965052039334	7	6.26821825233843	6.77511242988319	6.4018292649318	5.61285549992681	1	4	1	3	7	1	7	7	7	7	2	1	1	7	2	7	2	7	1	7	7	3	7	85.25	1	3
97	3.41402089325257	4.82368592420278	2.77465450944803	6.86458603648997	6.69162218035474	5.80446200399254	6.25230500465862	4.57891924562121	7	6.15317630391082	6.69430277965165	6.88972294595566	7	4.97263244578297	5.68918865279892	7	5.60640055703242	6.13760396967295	7	6.73159087537579	4.94202011364174	5.57879027555537	7	1	2	7	4	7	1	7	7	7	5	7	4	7	7	7	7	5	3	6	7	2	2	7	99	1	3
98	4.85191884694056	5.77651874304065	6.80053628146848	5.59431987354514	5.11126727688256	4.82966069393542	6.37507372597801	3.19868440792045	7	6.82693509281115	7	3.86650362451811	5.76873795527287	4.7909442220642	6.72921125025107	6.83128148847943	5.9144515351563	7	6.34340727296101	6.46452813289145	6.38147517886219	7	7	1	2	7	7	7	7	7	6	7	7	3	1	1	1	7	7	7	7	7	7	7	2	7	85.75	1	3
99	4.83449751815181	5.4850226315336	6.58172879282638	7	6.00850466634069	6.47080806367068	5.21959975314067	6.85942915214273	6.9152973513255	6.10357876469382	6.39363917557781	6.3895799622657	6.41672075221256	5.89919872390951	6.48064069951364	7	5.63522894760109	6.06031999799347	5.69119353547505	7	5.78628970784834	5.69289991309003	6.3724855910644	1	2	7	4	7	7	4	3	7	7	7	4	7	2	7	7	7	7	7	7	7	5	7	83.5	1	3
100	3.95701886299311	6.21145608189043	5.90113453883479	5.87851030308094	6.50385119960809	3.59187149063762	6.18800948822856	5.7195277857542	5.81456405838774	7	7	5.39722706568908	5.61163661122516	6.38339686240183	6.78745980344852	7	6.37976130631708	6.1282340544074	7	7	6.75135872456308	6.31639052545045	6.63441708098586	1	7	7	7	7	7	7	7	7	7	7	7	7	6	7	7	7	7	2	7	7	3	7	101.25	1	3
101	5.19253425552369	3.58747998163317	1.83598504190668	5.34317995517254	6.00910846355175	5.3684801141145	4.61239843167471	4.20388468550751	6.15606138628322	6.24545988438409	6.94358646251391	5.10305155842962	5.28426478284095	6.80155816674204	6.98673886051826	7	6.95093929734865	7	7	5.92425773543756	6.04482739494065	7	4.53304526097701	1	7	7	7	7	1	7	7	7	7	7	3	7	3	4	7	7	7	7	7	7	2	7	97	1	3
102	5.3969049355251	7	6.55677839733122	6.71617027355982	5.39786131514012	6.68346391984033	6.63739572604179	5.5118389295857	7	5.63101765590532	6.23882390037284	7	5.47027877728874	7	6.56509908239654	5.85722498749137	6.21364220503204	6.78883125293717	6.09430474761918	5.51123724068543	6.09395597175351	7	5.49876046800414	1	7	7	7	7	1	7	2	7	7	7	1	7	2	2	7	1	7	3	7	5	2	7	79.75	1	3
103	4.59592895081496	6.58959349978631	3.945953682937	6.14581472194598	6.76730666234562	6.5038817097174	7	6.64763377533122	7	7	5.66683166855486	6.6928341732206	5.90344598791277	6.26819961079362	5.61161250643027	6.22559185341298	6.41787089738034	6.57596459406347	7	7	6.80240638782086	6.30497131262871	6.89647597814886	1	4	7	3	7	1	4	7	7	7	5	2	7	7	7	7	4	7	7	7	4	2	7	88.5	1	3
104	4.40200801934617	5.21397422093109	3.16161370679256	6.65056925994362	4.1894851116436	6.60472533704132	7	4.86324946883532	5.70049474105669	5.79411773664723	6.79138725507947	7	6.05819218453373	6.11111352453855	7	5.38202430206248	6.19843309495185	6.55561715344961	5.10905322302322	6.51176257731253	3.60646202729788	6.86092076413022	5.98078874359042	1	7	7	7	7	5	7	7	7	7	7	1	7	7	2	7	6	7	7	7	3	3	7	79.25	1	3
105	4.75271045971313	6.07998382593048	6.35252343163074	6.98714768236645	6.03919725403477	6.67373100119561	3.96037665568083	7	5.46727480942424	5.39099304126159	5.03499594564067	6.49180914845086	5.16169411392641	5.92703156668862	6.79056857052609	6.47012095711688	6.14762066464537	5.75820095428163	5.54050774610529	6.31316993913142	5.51840732652297	7	6.9307854515185	1	7	7	7	7	1	7	7	7	7	7	1	7	2	7	7	1	7	7	7	7	2	7	90	1	3
106	4.6701271747819	6.26902491277256	6.79865635251466	5.84333651036647	4.75348277890815	6.56950316556384	6.98382614485928	5.17283124714941	4.6031943987549	5.18881223028828	7	2.84943831207715	5.50430918061759	5.79171643022637	6.60632555647828	6.12414909447185	6.0974565882298	7	5.98019764910247	6.97842034084317	6.7186178137977	7	6.66631264341448	1	3	7	7	7	7	4	2	7	7	4	1	7	1	3	7	7	7	7	7	7	2	7	97.75	1	3
107	7	6.9195160842894	3.78016741096626	5.22678873057058	6.45042645289832	6.80382502888232	6.32496951918774	5.76301422768271	6.03535897236901	5.87736975407902	3.95901838353201	4.2740177509416	6.74965823329048	5.56192890437417	6.91237631144422	7	6.67557891072122	6.40849288496192	6.13908044105118	4.6864450223162	4.37207996176149	6.42039442011482	7	1	1	7	4	7	1	7	2	7	7	7	1	1	7	2	7	7	7	3	7	4	2	7	79.5	1	3
108	6.29339557859346	6.29006868747472	1.39906471588389	2.27981569523397	7	5.89542333706163	5.75072561600187	5.09028319881563	5.96210121198501	7	4.98287411413773	5.02288085158005	5.73179620165778	6.35583198650881	6.3517703724914	6.71450075333976	6.24204504476075	4.82848477080064	5.97103299749675	7	5.0466511667525	6.39368525818729	6.79474366944195	1	3	5	7	7	1	7	7	7	7	7	1	7	7	2	5	3	7	2	7	7	2	7	96.25	1	3
109	3.21333693702634	7	2.68610125974422	2.11834822536757	6.68578514428497	5.99980653059559	7	5.55785603483462	5.06411890306806	6.83947541336771	7	6.22376931664058	5.49551184163113	6.45006809305824	6.9029027815269	3.96450677593351	6.26013537223713	6.46110782690032	6.52314087108421	6.70860712742198	6.64224014031484	7	6.82567173685719	1	7	7	2	7	1	7	7	7	7	2	1	1	1	2	7	2	7	7	7	7	2	7	98	1	3
110	6.49017548414678	5.62589948238459	5.66178566005992	5.72333668672399	7	4.9299863147237	7	6.40091245563745	7	6.15018737389846	6.78993925686249	5.42299514453802	6.62571967955272	6.627036587759	6.36415021963765	6.60374150941107	4.73392316679053	6.73958008468847	5.96990798987133	5.91790149599179	5.50422118918423	7	1.27922018107757	1	3	7	4	7	1	5	7	7	7	7	3	7	7	7	7	7	7	2	7	7	4	7	94.75	1	3
111	6.3271005875022	6.23722854858534	4.09202235065862	5.26874947697263	6.74133445515355	5.32235484207228	6.65646091617055	6.38823335152831	7	6.0903622025026	7	5.62736321777275	7	6.26591637398808	5.99417715569959	5.9623333344059	4.53125779890706	5.13001248407525	6.76992844576125	5.21130280018938	5.61082175684909	7	6.18133045811106	1	7	7	5	7	1	4	7	7	7	7	1	7	7	7	7	7	7	7	7	7	4	7	91.5	1	3
112	5.84865319155096	7	5.95312615330756	6.61995354679422	5.31960462815306	6.37985091914596	4.37350770582945	6.27025131889079	5.93921794555877	6.10643126024344	5.31022382650677	7	5.04670380659843	6.22182562923961	6.07977519393487	6.87868283038387	4.93957325624716	6.55541002138924	6.58035248584011	5.43894640364998	5.10621945839028	6.71279518192432	6.82322542579995	1	4	7	7	7	1	5	3	7	7	5	1	7	1	2	7	7	7	3	7	3	2	4	90.25	1	3
113	5.88263927996663	5.24066035570086	1	2.75593789004777	5.72507749031768	5.77308307046895	6.69926199414649	5.85498415215447	7	6.79776930662487	5.43451787666156	4.10466943854332	6.9542272092573	4.67416089914043	6.26530016989457	7	5.71009619580612	3.74922208824265	7	4.46290001597496	5.86664759052078	7	7	1	6	1	7	7	1	7	7	7	7	5	1	7	7	3	7	7	4	2	7	7	3	4	86	1	3
114	6.90916334079489	6.54350012032499	6.43126019437152	5.95230176881108	5.34587380498121	4.86866032742586	4.04784329055044	7	7	5.58055797901314	6.52635873300061	7	6.25450890331908	7	6.36997877021354	6.94439028360869	5.58984870619327	5.06411873913339	7	7	6.67989624821512	4.9574805278483	5.67415841175159	1	3	7	7	7	1	7	7	7	5	7	1	1	7	6	7	3	7	2	7	7	4	7	95.75	1	3
115	3.43013685061215	6.80040423931984	3.75607279815614	1.60685251806738	7	5.93592947111859	7	5.71071242200562	5.55483223959653	6.8639067097865	5.85135822530663	7	5.85672850399184	6.34153824934423	7	5.20444279994084	6.15447269257191	6.1203716126706	5.78330210535495	4.37045374371023	7	6.68063838332342	6.49870024699878	1	7	7	2	7	2	7	7	7	7	2	1	1	1	2	7	1	7	7	7	2	2	7	71.5	1	3
116	7	7	4.06572672832579	6.3866815620885	1.33118137653716	6.16307414380648	3.48306617884339	6.15290145625362	5.72771855508086	7	6.84292078318079	5.72687555152665	6.1141295150388	3.83157431570454	4.42304004691119	6.52357574494195	5.75029873968147	5.82572053643981	7	6.92834392584137	2.69489027983022	7	7	1	1	7	7	7	1	7	7	7	7	1	1	1	7	7	7	4	7	2	7	1	2	7	83.25	1	3
117	5.8900841207301	5.61659010493783	1.79258201170764	1.99039271443055	6.62147821482245	5.44464806493809	7	4.57495844325174	6.44997548100619	6.63522844071771	5.91304023744195	7	4.83918725166336	6.43971335065444	7	6.18883346686917	6.50763157509872	6.20826078863209	4.3068992984862	5.14887420912647	7	7	6.94729278127436	1	7	1	7	7	1	7	7	7	7	1	1	7	1	2	7	2	7	7	7	7	5	7	93	1	3
118	6.39127770134515	6.62832719443792	6.12653514063931	7	4.92421684047569	7	6.59258880440107	5.75338191916911	6.80024377891802	5.48979128384292	6.28340133332293	4.0785115331723	5.37777303137905	6.9189191906403	7	6.61588786311894	5.45161319442837	4.67840539023169	5.13430161148584	4.95948818139561	7	4.55954737681535	6.56490400839288	1	7	7	6	7	1	7	2	7	7	7	2	7	2	2	7	7	7	3	7	4	2	7	83.75	1	3
119	2.70812556604638	5.67181636781212	3.22735651766847	5.94161296556152	6.21895244755171	7	6.49523876592237	6.36293441639899	3.97145551634674	7	6.86215054583447	5.32006265159077	6.2331047725717	5.5314010584452	3.57085058801462	6.08974891516682	7	5.26111432462362	5.1485714733385	7	6.0818303012434	7	6.208165667365	1	2	7	6	7	1	7	7	7	7	7	1	3	1	7	4	2	7	7	7	3	4	7	72.5	1	3
120	6.14026562179128	5.10165892860266	6.13578151356139	7	7	6.14266119880395	4.59759359112823	5.53029172259894	5.64621676173965	6.65566070819005	6.893050394526	7	6.90186683330824	5.84206743049663	4.63349281602642	7	2.58878356381545	5.25202216108088	6.76422838200428	6.25344165999786	6.54658270730614	6.72926576302066	7	1	2	7	7	7	1	7	1	7	7	7	1	7	7	1	7	1	7	3	7	1	2	7	98.25	1	3
121	7	6.51941285415119	1.01826143327686	2.33746215147568	5.86966242440719	6.85236925577879	5.22910219367206	5.06428277015481	7	5.62882469614815	7	5.50452050389139	6.88672221842972	4.57358782743134	3.42621003914895	6.94946724793322	4.64597415927348	6.73487484847702	5.59221820995874	6.24420251948234	5.62746081773119	6.48962936711514	7	1	7	2	5	7	2	7	7	7	7	7	1	7	3	7	7	1	7	1	7	7	2	7	86	1	3
122	4.35904931087289	4.2239893050757	4.16243021288545	6.19299889589827	6.46439091360437	5.4144006726527	4.89955438023487	5.05501385949733	6.55627014771903	4.77371013716512	6.62929834923197	5.60351828487782	6.72756242415271	4.70967246660814	4.94430353298914	6.75692585281995	7	5.79085717003086	6.58762328695353	6.67712538150068	5.95845707413721	5.13959489274574	6.45992966491954	1	2	7	5	7	1	7	7	7	7	7	4	1	3	7	7	6	3	3	7	7	2	7	92.75	1	3
123	5.04826763831084	3.46860439336974	1.25203107916353	5.81653448889132	4.84937391002066	5.36674406696254	4.95987266958849	6.7065087763859	5.84198585875074	6.16532828807223	7	6.81090809017223	5.85481485047091	5.6582861165797	6.02123544402927	6.67978360125731	5.38746119044463	4.92470590056014	6.54522530068437	6.58001052687026	5.65479186474319	6.14754261150493	4.62796228126023	1	7	7	7	7	1	7	7	7	7	3	1	7	2	3	7	7	7	7	7	7	2	7	87.5	1	3
124	4.98621991165135	4.95511756076005	6.51692120041206	5.48063985507781	7	4.23963493816926	5.06390786602511	3.09425046154576	2.0820747799411	6.2093478298902	7	5.48677287564014	5.96046035544348	7	7	7	6.38110080482238	5.33068152194553	5.00461798197264	6.28302613050492	6.0343424240348	6.77440039148051	6.92287227529266	1	7	7	4	7	7	7	7	7	7	7	2	7	7	2	7	7	7	1	7	1	3	7	84.25	1	3
125	2.77180012891159	5.58984711876691	2.79906832795563	2.61915932108599	6.97783957150595	5.08329666056228	6.06033333738076	5.89609989538229	6.2102443967024	5.72242722347771	7	1.83404979215956	5.43925661009457	4.58575435798193	6.73142068179793	3.87667885640305	6.30473011843309	6.91134369007943	5.99953484690481	7	4.93089946280737	6.49247540764275	7	1	7	7	2	7	1	7	7	7	7	1	1	1	7	2	7	5	7	7	7	2	2	7	99	1	3
126	4.71411888180687	6.12785203698312	5.39102044081034	4.20632041487652	7	4.46423500683373	5.63820384459058	5.55385967464919	7	6.52014961192018	6.42527103408568	6.59219694115188	5.64476955029109	6.7766464247084	6.11607625273724	6.02525523881757	6.21524850095711	6.60276619290265	5.54954199114171	5.97076915522832	7	6.65380526158545	6.18414149863269	1	7	7	4	7	7	3	7	7	7	7	2	7	7	7	7	7	7	1	7	1	2	7	87.75	1	3
127	3.00210500418897	6.498589467693	2.80649518129617	6.40645504514426	6.29288174701301	6.81698390032442	4.99921038096228	5.82576923758378	4.86711428750094	6.63704265307488	6.86491621285917	5.56281593159096	6.47816431434417	5.77236099727605	5.95027265903937	4.92966490849791	7	5.46455018555925	4.78881922245961	7	6.23490790597593	6.25723460225059	4.80978369150392	1	1	7	7	7	1	7	7	7	7	7	1	7	1	7	4	2	7	7	7	1	3	7	77.5	1	3
128	5.59212548666747	4.89630699366388	5.69017128828004	4.90848881585518	6.07013159858274	1.76285664787388	6.13190804380861	5.52503978298623	4.55336339389024	5.52135812874905	5.7054469947349	3.97265869334436	7	6.84076197925019	4.85699001076491	6.95693373097618	6.58882370948606	5.29497992699213	7	5.59333099201656	6.99301092645116	7	5.23925156768353	1	4	7	7	7	1	7	7	7	6	7	2	5	3	4	7	5	7	3	7	7	4	7	94.25	1	3
129	3.56386173580182	6.55059181577959	5.18237716422898	3.27409054097643	5.33077810834905	6.728762532128	4.64073451621444	5.32690272223403	5.35129396149923	5.54049022212169	7	6.44038032352899	4.84078575471486	5.93508733875624	6.43732244181227	5.77827568252555	3.59678553724998	6.83814978865411	7	5.87193622754149	5.59176615610883	6.33164718203373	7	1	7	7	3	7	1	7	7	7	7	5	2	7	1	7	7	7	7	5	7	2	2	7	82	1	3
130	5.55043895987683	5.76481569944527	2.32906090902666	5.42203379072395	2.85161657896462	6.66480494359933	4.78776787543415	5.19645591937909	5.71854181879977	4.76236965462136	6.53553163253135	6.82909919853526	5.42745557968317	4.75934807886113	6.72830182332671	5.95294564670154	6.92068944591097	5.9582103451214	5.0629240035555	6.16945643982092	5.34229084983803	6.44862011694853	6.61604729347785	1	7	7	7	7	7	4	7	7	7	4	1	7	2	2	7	7	7	2	7	7	2	7	91.75	1	3
131	7	4.09385516012868	6.94062181870984	2.31590689794651	6.37215293812092	6.54703962540787	6.72978258720147	4.57275623117492	6.70472828055724	4.79613782501036	7	6.02573152521242	6.42157944291067	7	6.03362119730384	6.35772378320701	7	6.56097954789521	5.64093944056288	5.60847968505628	4.94362530528455	7	4.31776707679063	1	1	7	7	7	1	7	7	7	7	7	1	1	7	7	7	7	7	7	7	7	3	7	83.5	1	3
132	3.68136971361587	4.7730341284918	6.54945876101935	5.04645714188768	5.81284709603643	6.56627243243669	6.13680294291806	4.45118112385352	4.86165201940342	4.30917590313939	6.06037803982742	5.84577162596626	6.39323377220137	7	6.2055858677713	4.43779197684104	6.43512006812442	7	6.18544568711363	4.13620651969274	4.74908030011848	6.73493677664635	6.20363811556966	1	1	7	7	7	1	7	2	7	7	1	4	7	5	7	7	7	7	2	7	7	2	7	81.25	1	3
133	2.05046374924615	7	2.01803196702695	2.41821774098218	6.31435890233427	5.09314719682335	4.30814804545459	5.43742525439754	5.7340057800111	6.66199403474832	6.84218460500969	6.54306414236988	5.91923517247115	5.45369435711688	6.71531403337469	4.93523470851914	7	5.47420833459082	6.38228985949223	3.62966280514955	6.74281871776874	6.02834005548025	6.88710327478107	1	7	7	2	7	7	7	7	7	7	2	1	1	7	2	7	7	7	4	7	2	2	7	78	1	3
134	4.68263534639135	4.54336891567082	6.70393015285756	3.97228777731149	6.42741122072201	2.90601837893421	7	5.36621478586062	4.9736355968945	5.49529428153625	4.85425904860866	5.0928304178073	6.57277655873392	5.54096805216425	5.85536731582422	7	6.14181886676167	5.29578539441652	7	6.10438970913017	4.8923473924986	7	7	1	7	7	7	7	7	7	7	7	6	7	2	7	2	7	7	7	7	7	7	6	2	7	88.75	1	3
135	2.12669459327248	5.70035831981108	5.58305361148151	5.79667897433947	5.09278837532067	7	6.6502387895479	4.98710938639182	6.08798387818767	6.11409328739182	6.31838604075167	3.9092085037503	4.09184621562434	4.35457306972472	7	6.46655043059991	7	5.21090185993777	5.13041922566299	3.94324383154572	7	7	7	1	7	7	1	7	1	7	7	7	7	7	2	7	4	3	7	7	7	5	7	7	2	7	85.5	1	3
136	5.80257392983452	7	5.11751075015445	6.86171366469501	1.47970981365131	4.96114155232515	4.40568567357881	3.28244689879311	6.10256342060755	5.41821100311095	4.15464411639584	5.65367449301122	6.64076905428642	5.15181704721169	6.32961525838291	5.35199261295658	7	6.40135598570345	6.59816559969603	6.77243139696225	7	6.06735051116891	7	1	1	7	7	7	1	7	6	7	7	6	7	1	2	2	7	1	7	2	7	4	3	6	77.25	1	3
137	6.71374091324823	6.61817667313405	6.40796531710216	4.79435115770218	5.74933201796072	3.01279467098605	6.05473878338653	6.78996913937748	5.9183516845418	6.86588081815268	6.49673314927726	6.3158119622914	5.31526799207582	2.90624033972772	5.81073922554752	7	6.58447538617274	4.90480217825093	6.70430746235151	7	5.80374958883537	5.70422413077052	4.34900575201915	1	1	7	6	7	1	7	7	7	7	3	2	7	7	2	7	3	7	2	7	4	3	7	84	1	3
138	6.37449460930472	5.51441284410587	4.75229597605928	1.05722444550449	3.15641853178832	6.45892581673788	6.65536988606324	7	4.90214020635418	5.63202579115435	7	7	4.72578286441986	6.76826916148786	7	7	6.02929980452699	5.61792683158978	4.35295666728281	4.65976877091889	4.37342515888483	5.14605303418039	5.55855387287502	1	7	7	7	7	1	7	7	7	7	1	4	1	7	1	7	7	7	1	7	3	4	7	88.75	1	3
139	6.65912687308522	5.60589576795537	5.74049657224594	2.26690962740726	3.59318641846423	7	5.41485879212986	6.70112335469792	6.25093796419586	6.0539753557949	6.52972405436639	6.42131801517069	6.78326632238768	6.03351665443588	6.76924705454087	5.82927844249118	6.97288781246876	7	5.34497895431729	4.38140742934307	5.95375794186669	4.39406604279705	5.28460202628815	1	7	7	7	7	1	7	7	7	7	7	4	1	7	2	7	7	7	1	7	7	5	7	77.5	1	3
140	4.63560017120584	1.97597805159675	2.12167931582084	7	5.6169769145683	6.36308854032505	5.82060925873002	5.52047832016578	5.49370219191655	3.87957014702131	6.1933594568574	6.77716966427256	6.48907153173581	6.92200578046262	3.51425009020699	6.78359861282003	6.12903872342953	6.46704480660993	3.13486689926467	6.12233818719796	7	7	4.9945729269572	1	1	7	2	7	3	7	7	7	5	7	1	1	7	7	7	1	7	2	7	7	3	7	63.25	1	3
141	7	3.88923720757911	6.57745431073297	1.83486287524957	6.58697127503238	7	6.96597318621805	6.0425575992513	4.87726114224389	6.35253891410064	7	7	6.47467719755792	5.86246445020285	5.75936406644514	6.60146508553458	6.18923944878226	6.5603211496109	5.49956109277822	6.13315225904336	4.91495685451198	5.67848263638047	4.53454602569495	1	7	7	7	7	1	7	7	7	7	7	1	1	7	7	7	7	7	7	7	6	4	7	84	1	3
142	6.40911098032734	7	4.86241407115367	7	1.82800802646456	7	4.02513717989656	6.22296707035221	6.54231371607594	6.81325761133664	7	4.28344161572379	6.69446440112406	4.75799016400577	6.4181338422495	6.28746506514747	2.56682161900965	5.88751070795522	6.20561209451887	6.52880390852419	3.08903508412479	4.87899914743317	7	1	4	7	7	7	6	7	7	7	7	1	1	1	7	7	7	1	7	3	7	1	1	7	74.75	1	3
143	3.89296835319634	6.34114595705807	5.84053929803834	6.00884865717601	1	1.81009072387107	5.12287869522684	5.7160525014443	5.4356017221442	3.57080567968798	7	6.89848954228652	6.80750905405222	7	4.79737602346047	6.98517275048942	6.71241170043626	6.44406839966093	3.55174192975418	5.00656839058472	5.08102848948091	6.97909049814424	4.82798802770182	7	7	7	7	7	1	7	7	7	7	2	2	2	3	7	7	7	7	7	7	4	2	7	94.5	1	3
144	5.31212605158082	5.92796958988738	4.74142113736814	5.80254410924097	6.89815062206457	3.71588986189878	2.45569895111914	4.18300676861983	7	5.58571915429223	6.3544138289279	5.56714786247011	3.18716258637348	5.2023268090064	3.21674187318378	4.88985994489185	7	7	5.71447059948033	5.70889354893899	6.40690690005338	6.62133145733488	6.60954798773029	1	2	7	3	7	1	7	7	7	7	7	5	1	1	7	1	7	5	1	7	3	2	3	94.25	1	3
145	6.74444968738757	6.06150513903974	6.18197737427085	2.37389528953664	6.33223008812964	3.95962826016748	4.7260815352376	6.08621222832477	5.49003511548561	5.41125396077893	6.6105398179743	6.95854953246933	6.59314260619888	7	4.92239501648278	6.91139370225086	4.51868111162935	6.94176446639652	4.91093670687244	6.21694918780256	4.93452602773237	5.42130969648511	6.38986160189383	1	1	7	7	7	1	7	7	7	7	7	5	7	1	7	7	7	7	7	7	2	2	7	89	1	3
146	6.76598096981118	7	3.9786615395461	6.02716760566767	2.6768559136343	4.47878787858017	6.23072209773927	4.35010857259058	7	6.05102251362912	6.40271828477804	6.60207740357384	4.33962102907462	4.47431529953522	6.65570347931823	6.23494180188925	4.95598996190951	4.85869227971103	7	4.21279081671682	3.44411128598564	5.5061891476084	7	1	1	7	7	7	1	7	7	7	7	1	1	1	7	1	7	2	7	4	7	7	2	7	74.75	1	3
147	6.66539354978899	6.30232071618352	6.38595328657311	4.88410974131492	5.68856073775079	6.08510176645766	4.02422083556864	5.12151865087328	6.12615640996403	5.00402856612061	6.35158993015265	5.87317760020356	4.89597502733846	4.81408328156698	6.51268311274886	6.74078534563046	6.58393423536643	5.63405113780397	6.90555607972756	7	5.81880644556068	5.08363619137555	5.95657411849626	1	5	7	7	7	2	7	7	7	6	3	1	7	7	2	7	3	5	2	7	7	2	7	82.5	1	3
148	4.9046020627578	4.30035561795723	5.866688360499	5.22964497597656	4.18435811990748	5.64686518342455	6.97409080030011	5.53770683833062	5.32278081487312	4.71321134030948	5.37941057946644	5.47204936952994	6.96867049353093	7	7	6.81564129985132	7	5.75191651159904	3.42657091382536	6.70945505331656	5.19780321164835	4.7797946144743	3.7245415102501	1	1	7	7	7	7	7	7	7	3	2	2	7	2	3	7	3	7	1	7	2	2	7	79.25	1	3
149	3.75865068101398	5.87447002505109	6.1263288913297	5.75365934684928	6.82202784210703	6.81582447102947	5.53516375395686	6.42859538202668	6.6045068997606	2.13540476468297	6.34239109675474	4.5044432440355	1.03896147240152	5.04654438683946	4.6410450848936	3.9211861663206	4.41304557302444	5.91385468742804	5.7062487247057	6.77784607304678	2.25536994538024	6.26908668364045	6.40334029777359	1	2	7	4	7	1	7	3	7	7	6	7	1	4	6	7	7	7	3	7	1	3	7	81	1	3
150	6.44863613662867	4.31641760603647	5.72798027793558	1.66355742260443	4.87594007188136	7	7	5.64768671584519	6.59249761249424	5.92860709526735	4.35559540307113	5.80601838247863	4.54293732955708	6.65476906923714	7	6.04842338132572	6.39166113628017	4.0367402795772	6.77571339991409	6.35627409682792	6.60643549345831	4.55953863136207	4.34712119448917	1	1	7	7	7	1	7	5	7	7	4	2	5	2	2	7	1	7	2	7	6	2	2	89.75	1	3
151	6.73595963776585	6.76404024384422	3.96277310714719	7	1	5.56645456112957	6.10187174403286	4.22266990394269	5.84456510815475	6.13445074298604	7	6.55095116829294	3.3731628654252	4.49205745771413	6.56818911521591	6.45035114376018	3.86329919666781	6.53137959143219	3.85674635951509	6.12521683742616	6.9428026081337	4.83867388211661	6.96452538416427	1	1	7	7	7	7	7	7	7	7	7	2	6	7	5	7	1	7	7	7	1	2	7	76.5	1	3
152	5.29605663748574	7	5.02614587255046	4.98111224960249	7	4.94376775325624	4.18043131898279	6.58406407255698	5.68144022592524	6.18330083407244	6.79433254742379	3.51089664803724	6.00773337893073	6.07031339014741	6.47938923952842	5.83967301399667	4.87054888084841	5.47092628219174	6.08781447382776	6.53413096981542	5.62833587306087	3.96946137157266	7	1	7	7	7	7	1	7	7	7	7	4	7	6	7	7	7	7	7	7	7	3	4	7	73.25	1	3
153	6.20704343791171	5.3400101800467	4.50402230430236	5.94553500832049	4.0181556801483	7	4.36380263835428	3.06577921498953	6.65421021349178	5.46985313461458	2.2545432439302	7	6.61216750322474	5.42324624007291	5.27244719680982	6.81930507375581	6.6131714570801	5.90528305861955	6.24767596697309	4.07502204879056	6.42957272699688	6.74652665363937	6.69766661385653	1	7	7	7	7	3	7	1	7	7	1	1	3	1	3	7	7	7	7	7	7	3	7	81	1	3
154	3.38957707287172	6.30962729986396	5.0104815638501	6.82373898278123	6.95596063888939	1.82263464458524	4.92497988120291	5.04421148357782	6.01192578865223	2.7938898231826	7	4.39839329153529	4.0412572606725	6.90372270328955	4.94989486837331	3.72254790198385	7	6.0572277713371	6.29237259988977	6.33605799552549	3.92816543533898	7	3.59025252429898	1	1	7	4	7	1	7	7	7	7	7	2	7	2	3	7	7	7	2	7	2	3	5	80.75	1	3
155	6.15646324357726	6.62063558852053	5.32564040615989	4.27085055429572	7	6.71850288389441	4.90654020747201	4.75688209768545	6.16367404777233	3.70282928075344	6.55526373020185	6.43749264586999	7	5.29551978891808	5.29678606307321	6.50062844355053	5.46902596135215	5.53582607319516	5.34621613886291	4.89748840172716	5.35308054193997	6.23725281529242	7	1	7	7	7	7	1	7	7	7	7	7	2	5	7	7	7	7	7	7	7	3	5	7	77.5	1	3
156	3.9526354692454	5.39828124068394	6.9398455927162	3.70774350699146	3.89078972480798	4.98970390097031	3.22285606909696	3.34678561211204	4.79184481693599	6.18442239818884	6.88996565952435	6.26443145412877	2.17584703701143	4.2883351599083	3.20034957633207	6.69867570590303	6.36023480824585	4.92872735109618	6.23097675544665	6.10649044950651	7	7	7	1	2	7	7	7	1	7	3	7	7	2	3	1	3	7	7	7	7	2	7	4	3	7	80.25	1	3
157	3.30658481202371	7	6.20089956039826	5.03027216352185	5.71161636363547	2.69803895754125	2.56139517798684	7	7	6.21361480171024	6.35003185794302	7	6.36032650236877	5.18266735359299	5.58118040793362	3.62391621504131	6.02159627588608	6.01882776345059	7	6.30354822636576	6.05952464507005	4.44851732257577	4.87436751132097	1	2	7	4	7	7	7	7	7	7	7	5	1	7	6	7	4	7	2	7	1	2	7	65	1	3
158	2.02205835348245	7	4.73700459842194	3.96503776425016	4.43885363860344	5.05450522905887	5.92178271587368	4.41445132968294	2.22185293014903	5.29975209432189	6.30918415731236	7	4.79476007694177	6.95218913131027	7	5.08224157075214	5.32947199995084	5.48135527551834	5.32638648797569	7	4.57192011988226	6.19183527768117	7	1	1	7	3	7	1	7	7	7	7	1	7	7	7	1	7	7	7	6	7	1	2	7	73.75	1	3
159	6.78798843029665	7	4.96640567843887	6.94873710574029	2.02834708865474	7	4.84710035552822	5.37133150158492	6.51435756338245	2.91082666651157	5.86038133896272	5.1251645921044	4.0706663699598	7	3.92382390696994	6.41258120781174	6.7331068135532	7	5.69623389269249	5.2261629224421	4.54487772048584	6.49072560821356	4.64174402269544	1	1	7	7	7	1	7	3	7	7	7	1	1	2	3	7	1	7	3	7	4	3	6	72.5	1	3
160	6.47695112521879	3.57677949723622	6.06885569126086	2.30629475737955	5.11582027383224	5.36071660267211	6.70956031444326	7	1.18900330932754	6.12825919447737	6.50858059226173	6.43330276389456	6.11366410292953	5.0544382394898	6.44629486551258	6.84359539570714	6.86409961537476	5.50273584592198	5.02238134572994	3.88534056734073	6.37070165827417	5.3360787283954	4.81362806097939	1	1	7	7	7	1	7	7	7	7	7	1	3	7	7	5	7	7	7	7	1	2	7	82.25	1	3
161	6.11183789565535	6.90779887071366	2.63832049614167	6.94836065569219	1.94356700192525	5.13344747639013	7	4.33842069152309	4.08269911133927	5.94033474911281	6.37876440857172	6.10865014380319	3.85967480359568	4.85450574838426	6.33043506317404	7	4.8501215830877	5.76227233554211	6.69223015446784	4.44536608688748	2.6205865761043	5.56317915246153	7	1	1	7	7	7	1	7	5	7	7	1	1	1	7	1	7	1	7	4	7	7	3	7	67	1	3
162	6.26824979102765	5.44732697679643	6.0013522285542	5.36868422770972	4.15927904894923	7	7	5.05858090529631	3.70351580146974	3.88874316973696	6.96196720897923	6.20584061681837	6.59209862688516	5.43710942356754	6.32900741722041	7	5.22036902565902	5.37980847142002	6.49603560899963	6.28317197456888	5.16815359960049	3.69033490251457	6.70283699188688	1	1	7	7	7	1	7	7	7	7	7	7	1	7	2	7	7	7	2	7	1	6	5	76.75	1	3
163	3.17057036496623	5.99175244418904	5.24195036128477	6.02961335506429	4.3488472898423	5.19768451798482	7	6.65240792599757	4.59059598179215	2.36434470953065	6.15711276468272	3.89003047618184	3.69817890712456	4.53716601164858	4.3805101872558	6.95564818736476	5.6736734154218	5.60337010089346	6.66051767095802	5.17594373211873	5.79895310589655	6.84113825153538	7	1	7	7	1	7	1	7	7	7	7	7	4	1	4	3	7	7	7	2	7	7	2	7	63.5	1	3
164	2.31043343306789	6.53050695492481	5.50411696679724	4.11217704258672	4.88119082511981	6.08460199606758	6.15304253236899	5.25446247960285	1.96526323174441	5.57617439675516	7	6.53179899472193	4.98974289026373	6.49456998789706	5.28483857182538	6.55466040289321	6.30250588926488	4.57187846442307	4.15053912925038	4.15621717703898	6.72249479258925	5.2029127897117	7	1	1	7	3	7	1	7	7	7	7	1	7	7	7	2	7	7	7	7	7	1	2	7	99.25	1	3
165	5.9684218567207	2.93549533413443	2.07530683915799	7	5.76731766332727	3.29315712688641	6.61944810667393	3.50970332367786	6.42623694432283	5.46444632164342	6.21769352719571	5.45427657264096	2.86102737796889	6.3429790312031	5.26090916535509	5.43117380675924	5.42492513512519	5.40229627451358	5.30574020518133	5.16272519028111	5.36838955647733	6.6174712164004	6.59038514889954	1	2	7	1	7	1	7	2	7	7	6	2	1	7	5	7	1	7	2	7	4	2	7	76	1	3
166	4.82136037390395	6.99322231103639	4.57398789351087	4.50671467735609	6.63889040489656	5.34447825430311	6.00150685481461	5.33533217241989	5.66653661865937	4.62595730986008	6.13038472336336	4.82528400626926	5.46534680980008	6.36104755177013	5.5162459197656	7	4.20857967499231	4.96110225716633	4.89701006607913	4.98228209156412	6.79144861556893	6.85181294315179	4.77505341687962	1	1	7	4	7	1	3	7	7	7	7	1	2	3	2	7	2	7	7	7	5	3	7	79.75	1	3
167	4.51788796378831	6.88614011853465	5.07138037392351	5.23834582524343	4.61210429841876	3.3299782564249	5.74481790930787	4.03333076938795	6.15062903428957	5.55497356254049	7	6.50006085892561	5.43673288015838	4.77887585375614	7	6.6771436266986	6.51565088910159	4.21822405170609	3.91399174701873	6.06615647788786	5.36993381669308	5.49183619323452	4.51501056544071	1	1	7	7	7	1	7	2	7	7	1	2	7	4	3	7	7	7	3	7	2	3	3	89.5	1	3
168	6.36573060898127	3.90702071107649	5.35698422749677	4.83777308524337	2.81263236469568	6.74438990932383	7	3.13487538291144	5.87191777751595	3.40991549179481	4.4656804686915	5.88811471650934	7	5.08390982828597	6.71690491130478	6.82308478109065	6.63695525583317	6.35676227620811	6.5181723431407	2.90187250027879	6.18377051170146	5.07289774786739	6.37789665302782	1	1	7	7	7	7	7	7	7	7	7	7	1	2	7	7	7	7	7	7	1	5	6	71.25	1	3
169	4.99816288567249	5.36777550473557	4.73849657265407	6.23715805167394	5.7651792704046	3.87550901476472	4.84452441582839	5.92862466337885	5.24807216487241	4.79172255286567	6.68052289526547	5.33963705341432	5.08918434834	5.37404755663471	3.02072922639579	4.57070195317063	7	7	3.64786073266489	6.04368741211659	5.64545555832402	5.83356323067463	5.35584767841267	1	3	7	3	7	1	7	7	7	7	7	7	7	4	7	2	7	3	2	7	3	2	3	83	1	3
170	3.37542924458854	5.66349356405059	5.63387464084803	5.13446417928592	1	4.69638263275105	2.66123464254834	6.97603621176507	2.21268312665812	2.55464324540265	5.31333549356935	6.87899517948153	5.84598520537647	7	3.97240422760128	6.4877591584307	4.87535465333976	5.46063270464771	3.59726338372043	7	5.41986753419734	6.58180819070776	6.48068872099948	7	7	7	7	7	1	7	7	7	7	2	1	2	7	7	7	7	7	1	7	7	5	7	67.75	1	3
171	6.06440916692796	4.00766562269471	5.80821993675493	2.04793060251117	4.19603576206827	7	6.5383661118755	5.02727262580614	3.0211723455283	3.60994417000521	5.00433148608105	5.79770792602857	2.99117076510616	6.54357923702102	7	7	5.47756937200488	3.87275891322838	6.18488684718557	5.72958770682896	5.02239684235895	5.04042057460346	6.57424283292127	1	7	7	7	7	3	7	4	7	7	4	1	7	2	2	3	1	7	2	7	3	2	2	79.5	1	3
172	3.47137678928088	7	5.88491569914846	6.74651224788024	1.79269677124098	4.38417220360528	4.37721005329865	7	5.7019587579524	1	4.51811776145576	6.37146904037801	6.76472523031555	4.43060023752866	4.22063070471023	6.61699868183705	4.57247182212813	5.77943488714352	4.25280278039818	7	6.75964494285216	3.49783345101755	6.56663388673846	7	7	7	7	7	1	7	7	7	7	2	7	7	7	7	7	1	4	7	7	1	2	7	61.25	1	3
173	4.91755010730772	5.42866946895837	4.9264773158667	4.37229908879397	4.55074839234029	5.60965449656438	5.71670496905949	5.33264259531541	7	1.82120853238593	4.59475508787912	5.77350371417417	5.34234405853527	6.52372816895433	7	3.76396674700535	5.90509448631268	5.05893400496658	4.74437906855436	7	4.99267977068543	7	4.12094626405266	1	1	7	7	7	1	7	2	7	7	7	2	7	5	3	7	7	7	2	7	1	3	3	86	1	3
174	6.8799207526902	6.58263538408304	1	1	4.539870823989	5.30323341177287	5.24838731013736	3.96310660805968	2.97553199849458	6.44703118026221	6.92293329614452	7	5.54097622924874	4.85883366758871	4.68967487032219	5.30557671539173	4.62311015460319	5.76012658467762	6.69500431092944	2.67806814373915	3.19769713246616	6.23122986988417	5.77743281855695	1	7	7	2	7	7	7	7	7	7	1	1	1	7	1	7	3	7	1	7	7	2	7	69.75	1	3
175	6.93828257450217	5.63842662632937	4.93805749410569	4.7147203438487	3.55837706838586	7	1.67248341446511	3.02986635551559	5.5851074831075	4.83262484874849	2.89737137716177	6.47413986979989	6.64474636719472	5.5341667699191	4.1200780604068	3.79249572027145	6.60979872635573	5.82833017245368	7	5.25831353627064	6.42960990090997	4.34872913220381	6.38334806396071	1	7	7	7	7	2	7	7	7	7	1	1	7	1	4	3	7	7	7	7	7	3	7	61.5	1	3
176	3.79384808710333	5.93751591529261	6.05426301460757	5.1904931680422	2.20909107656525	3.89847451906462	4.23452824811329	4.94493830503661	6.22932262805017	3.97997171013024	4.91347272482157	4.37812810837258	6.20940253191229	7	5.77368582048223	6.22815387782046	7	5.89351744307462	2.61629708192814	4.97536628625343	5.19727865180792	5.85170741374552	4.9506748477546	7	7	7	7	7	1	7	7	7	7	7	7	2	7	7	7	2	2	7	7	1	2	3	62.25	1	3
[truncated: 5 more columns]
