# Supplementary material for: How Are Mate Preferences Linked with Actual Mate Selection? Tests of Mate Preference Integration Algorithms Using Computer Simulations and Actual Mating Couples
Source: PLoS One. 2016 Jun 8;11(6):e0156078. doi: 10.1371/journal.pone.0156078 (PMC4898694; doi:10.1371/journal.pone.0156078)
Supplement: S3 Data — Long-term couple and agent-based model data analyzed in Study 4. (ZIP) [file pone.0156078.s003.zip › S11/Polynomial Model Data/Polynomial Couple Population 01142016 2145.csv]

	trait1	trait2	trait3	trait4	trait5	trait6	trait7	trait8	trait9	trait10	trait11	trait12	trait13	trait14	trait15	trait16	trait17	trait18	trait19	trait20	trait21	trait22	trait23	preference1	preference2	preference3	preference4	preference5	preference6	preference7	preference8	preference9	preference10	preference11	preference12	preference13	preference14	preference15	preference16	preference17	preference18	preference19	preference20	preference21	preference22	preference23	fitpoints	sex	algorithm
1	1	7	4.53013611999286	6.94297597161895	5.33330759227083	6.63261794720674	7	7	6.21722768584261	6.64380582758509	7	7	6.38407153942743	6.85255149306612	5.97449233726711	5.57249140919068	2.61021000190696	5.45321133069557	7	6.41678779848953	7	6.28711109876036	5.56598058220381	1	7	7	7	1	1	2	7	7	3	1	7	7	7	7	7	1	2	7	7	7	7	2	102	0	3
2	7	7	5.82850534148613	5.77672958875842	5.94913725349154	4.09065626583375	7	6.61189974129395	5.83974828778432	7	7	7	6.29180378462318	6.52013296119401	7	6.93482025275161	5.31221662773243	6.15830316474811	5.09198578429518	7	6.31380194841607	6.26807345616647	6.67696657061467	2	7	7	1	1	7	4	3	7	7	7	5	7	7	7	7	7	7	7	7	7	7	1	107.75	0	3
3	5.91041734636981	7	6.68908920547223	5.94015280150363	4.31424040737006	4.83227561527617	5.95710224600386	6.79780808727053	6.54834378506215	6.85213350132688	7	6.60467275494872	7	6.22413019317321	6.78840817514067	6.38843426183069	6.74777150552737	5.7808496459086	2.96291302495683	6.66068737533357	7	5.99650353974846	5.07111449630733	1	7	7	1	1	1	3	6	7	4	1	7	7	7	7	7	1	1	3	7	7	7	1	90.5	0	3
4	2.15257575504325	6.91125539095495	5.32322210551408	6.8381935015983	6.86277511163688	4.22623796052155	6.93526480919734	7	5.91204645149442	6.73802584621454	6.91723840615336	6.08020805609321	6.57046321934122	4.61901700689966	7	6.01317740645159	5.57710393907169	6.72680507963695	5.77160470570676	6.48210916286798	6.66093041504621	7	6.64314505618668	2	7	7	1	1	7	2	7	2	2	1	6	7	7	7	7	1	7	3	7	7	7	1	82.25	0	3
5	5.4044775165333	6.26102205665534	5.74214640999038	4.84712598808865	3.57849833578926	6.51233613646705	4.91274008933276	5.9156513410135	7	6.1269440845625	5.86568947198361	6.14936536151486	7	7	5.2457690291578	6.45419510869405	6.43108582758903	7	5.53525211761042	6.72467810927433	5.36153634953318	6.7193319861098	5.02978349578002	2	7	7	6	1	7	3	7	1	3	1	5	7	7	7	7	1	7	7	7	7	7	1	70	0	3
6	4.36527122739194	6.41227816970856	4.56950373647099	6.71979844479822	4.63343753571638	6.78778364047165	6.30379787144306	7	7	7	5.243746388011	6.82500781950684	6.86029503324372	5.98842336026651	6.14914711606308	5.19074751837647	3.37670790954169	5.75198799404203	6.75614820553607	7	6.96046569027774	6.11554890000934	6.77728479338066	1	7	7	1	1	7	3	7	7	2	7	7	7	7	7	7	7	1	7	7	7	7	1	108.75	0	3
7	2.06058096780881	6.30096226155462	5.37434992108367	6.02891952993496	4.4419802289575	4.40060521686485	6.93226272341632	7	6.36503470631036	5.95477903050591	3.7651084165048	7	6.99442247225275	5.60044623349018	6.33014856807658	4.45164427293944	4.94525264724345	7	4.90249238866233	7	6.45579541437386	7	7	2	7	7	5	1	7	3	7	7	4	7	7	7	7	7	7	7	7	2	7	7	7	2	92.5	0	3
8	3.14403213396401	6.11215427680095	7	3.53552369083017	4.09103340423257	1.79281693812803	6.39078828892041	5.08252354177343	5.73505794807945	5.67613955511031	4.49025422972703	6.46182827889869	5.10661414181834	7	6.3402259314835	7	2.13920146821587	6.68919924710348	6.34572072083016	7	7	6.24297920533259	7	1	7	7	7	1	7	1	7	1	2	7	4	7	7	7	7	2	2	7	7	7	7	1	99.25	0	3
9	1	6.61687184064046	4.69045320144032	6.87092325509248	6.11694246053423	2.0473669037356	7	3.9273229139134	6.76695578011203	5.91990451271553	6.06205046944182	6.8855355563507	5.89654869015346	7	7	3.33807911108495	7	5.69404672980708	6.82942432449782	7	6.51007004557645	6.47932633848784	7	1	7	7	7	1	7	2	3	2	7	1	5	7	7	7	7	7	7	7	7	7	7	1	95	0	3
10	2.45538272565652	5.11481301267029	6.97812796415464	6.16828376569832	5.91760611548459	6.61559743113835	7	7	4.42688040294645	6.11629188212862	7	6.67923053345913	6.39686773507507	7	5.26346515136536	6.7581166731142	6.97744673568968	2.70284365372521	6.733519681547	7	4.94190796443769	5.63018526332555	3.34363821479073	3	7	7	7	1	7	2	7	2	2	1	6	7	7	7	7	1	2	7	7	7	7	4	86.75	0	3
11	1.09640444178163	6.01745013477312	5.70420980528195	6.35142977374412	4.19311073824489	4.3460107313817	4.14006100750766	6.35392331244803	5.04737541499316	6.87070637095144	6.897577856759	6.0877148143372	7	5.93531076281461	7	6.61537871509395	6.2917490079803	5.64583542384755	6.27998179942441	6.58279990535956	5.28342214972456	7	2.92197224276889	1	7	7	7	1	7	7	7	7	7	4	4	7	7	7	7	7	2	7	7	7	7	1	74.5	0	3
12	7	5.97277061371166	6.82191481874724	6.45575641877747	4.53062950310143	1.36787325373813	5.81794694247339	6.53444674837212	7	6.65773392744302	6.57771877426789	6.56826402647445	4.8213131559081	6.12969389917007	5.98820448779475	6.77588694756669	6.18378993292906	6.41638545783353	4.13919730795879	5.13457368344	7	4.05359987162839	5.33991518801527	3	7	7	1	1	1	3	7	2	7	7	7	7	7	7	7	1	7	7	7	7	7	1	97.25	0	3
13	4.84353913674326	7	6.37199660199915	4.01551376753934	1.70518172496849	7	4.88062048324849	6.72273197442809	7	5.65533525696926	3.50852420543706	6.81442336354528	6.18287702872262	6.55428505978533	6.92789762573788	5.1752825507044	4.51490539418496	5.39816048965934	6.08458499015397	4.86981961220242	7	3.96075391379929	6.49388203322186	1	7	6	1	1	7	2	7	5	3	4	7	7	7	7	7	1	2	6	7	7	7	2	82	0	3
14	3.62273131880179	7	5.45972004703886	4.46471126000262	2.38388221107425	4.91490146187638	5.60796515927475	5.89021837508766	6.02942332501806	6.39851569612172	3.68851341460949	6.94134252626574	5.50613776016999	7	7	6.2735312805954	1.6623130622876	6.09464356316969	7	6.28848237772323	7	6.97160324669081	2.49292835304951	1	7	4	4	1	7	4	7	2	3	7	7	7	7	7	7	1	2	7	7	7	7	1	92.75	0	3
15	2.68877059598936	6.08154338701539	6.31790204269531	6.57271283996654	4.01367547134807	7	6.29919897188136	6.43963778383788	5.21787925513076	6.76956736752352	5.58302188637786	6.0229576735926	6.90731007315701	6.52977059057652	7	1.14317496272666	4.67494538049524	7	6.98671840228721	6.41614408235662	5.8710758021955	7	2.39526968799163	2	7	7	3	1	7	1	7	2	2	5	7	7	7	7	7	7	1	7	7	7	7	2	79.5	0	3
16	7	6.28210469822665	6.11946469235612	6.81266983503781	4.34489913392407	1	6.69327919464313	7	6.49569140035004	7	6.89641812251612	5.66873526153228	4.20638430887504	5.46352675774984	6.13069942853679	6.54229442971681	6.95682182984337	5.87989628790318	4.3721784531894	6.2166827697181	7	5.75708231845945	5.51622840808899	3	6	7	1	1	1	4	7	2	2	3	7	7	7	7	7	7	4	7	7	7	7	7	104.25	0	3
17	3.75039325002641	5.33380103061412	4.51957864057767	6.89800220039652	4.92546041782161	5.57036501428379	5.48067229997482	5.89450390815336	7	7	6.02792125065867	5.86487664189424	6.60925155680793	4.80008868538245	7	6.69779672854313	1.07027637024032	5.94118939437525	6.83028895161641	7	5.54259119225928	5.76194219109539	6.93990602818743	1	7	7	1	1	7	4	7	7	2	7	7	7	7	7	7	6	2	7	7	6	7	1	97	0	3
18	3.11116462140515	5.24988580543384	7	1	1	5.85983682660856	5.6140568742109	7	4.07367933479222	7	6.5931250829336	6.34357198411237	5.80423160004827	4.94497795758208	4.36211407813965	7	7	4.9247962397816	7	6.91671223546436	6.2537131126399	7	5.63641658407214	1	7	4	2	1	7	2	7	2	7	3	7	2	7	7	7	7	7	7	7	7	7	1	91.75	0	3
19	2.8866442757876	5.74501259704099	5.05818712957195	6.17555809185973	7	3.99637038749535	4.94476369663627	7	6.26537008050024	6.46714753113134	6.25204897862536	4.89218175174038	6.91452512117046	6.33712457566439	7	5.93090147742249	5.14837914466541	6.23194932084778	7	6.31597489526228	5.91005635300151	7	4.19462998218361	2	7	7	1	1	7	2	7	1	4	7	7	7	6	7	7	7	3	7	7	7	7	1	85.5	0	3
20	1	5.70657147322817	5.69335592614931	7	6.34991620969501	3.80782593235219	7	3.96754926597699	6.11050191126941	6.01820536917203	6.55692123945105	6.77208808289603	6.82428728662448	7	5.70862430685068	6.06246375828893	4.31285825632724	6.64078575576572	6.86782186072423	4.53457892557861	5.50115318517195	6.66510472870785	4.5837403843063	1	7	7	7	1	7	4	7	2	7	1	7	7	7	7	7	7	7	7	7	7	7	1	92.25	0	3
21	3.48365933037683	7	6.28543348626004	4.5270855082969	6.12793992625644	6.28457078998097	6.4697990476811	4.72731093212859	6.23558344559134	6.04916196724715	7	6.81037480396231	7	6.01439106516658	5.22857029113827	7	4.70252672659052	6.78153436066672	6.96724268560185	6.04084690385629	3.8616747954681	6.47838864325092	4.95889837626916	1	7	7	2	1	7	2	7	1	3	1	2	7	6	7	7	1	7	7	7	7	7	1	87	0	3
22	3.74880443006783	7	5.50385415617145	3.80790903592631	3.1620328761788	3.19231482302542	5.55739550887328	6.55346724635459	6.68107691943866	6.11080124171996	6.98616195813277	5.56616551922554	4.4327687966472	6.29071049327126	6.49659337414004	6.76950982382847	2.97244888987933	5.9977940256386	7	5.9219602057865	7	6.00241193770384	6.10212317881318	1	7	5	2	1	7	6	7	1	2	7	7	7	7	7	7	2	3	7	7	7	7	1	91.75	0	3
23	2.06346408559122	3.25875174166982	4.73817555966796	5.68744758769097	4.79483379292474	5.2868811381033	3.23486556476506	7	6.64433054468002	6.33428626136835	7	6.40327349748215	7	6.72107367329662	5.57404561717679	7	6.9417646924725	7	7	5.56491305010489	5.89918784509935	5.70750158144276	5.97184878609372	1	7	7	7	1	7	2	7	2	3	4	5	7	7	7	7	7	1	7	7	7	7	1	78.5	0	3
24	4.01656515218071	5.66766622948886	4.96696059309166	7	4.73592947583462	6.71867071796338	5.77772555218731	7	4.82169360301753	6.57551625340302	7	6.01695425066125	5.39618939654356	5.52994820601801	4.4722468191626	6.52433918814097	2.75768083927901	5.96398177760984	7	6.587125618493	6.84324080054745	6.20610659302441	6.34657268846269	1	7	7	1	1	7	3	7	7	2	1	7	7	7	7	7	7	1	7	7	7	7	1	101.25	0	3
25	6.42243832533073	6.92106925564223	7	7	4.25658528099827	7	7	6.40956400630693	4.57677348914647	7	5.16060151083391	6.44219326156922	6.74703396562344	6.40789919566318	4.2318361665621	6.6325610397161	5.48770442665293	6.12401302471485	3.31529700819397	3.38195696428448	6.09423470376926	4.86240394066519	7	2	7	7	1	1	1	2	7	1	3	7	7	7	7	7	7	1	7	7	7	7	7	1	97	0	3
26	3.12293054530461	4.5539863113534	6.20014514110818	5.57115618712155	6.77018814783913	6.63107313482797	6.01294038946541	6.03026606578022	6.95683649508889	7	7	4.70995723894784	6.24014047306322	7	5.49431270029452	6.60410245446006	6.50859216109648	7	4.96714574509304	6.75212541023789	5.45113878133918	5.15724243409331	6.98690965410198	3	7	4	7	1	5	3	7	7	5	1	7	7	7	7	7	7	7	7	7	4	7	1	93.75	0	3
27	6.83763740432126	7	6.73924595303648	7	3.22582443332277	7	6.41756681313006	6.19462523011742	5.90930190517852	7	6.0135323701727	6.29187202061202	5.49594689172718	5.94703062632607	3.02100782389305	7	3.55275958393696	7	6.37362214815813	3.44969484281552	6.20473355519653	5.64893085047604	7	3	7	7	1	1	7	2	7	1	2	3	7	2	7	7	7	1	3	7	7	7	7	1	88.5	0	3
28	2.94160188928894	2.98017922183419	6.05985266736162	7	4.21420802654563	6.47178478177706	6.20754449140726	4.6405544122786	4.14544015956639	6.06681179074977	5.48107746433336	7	5.83390559901412	7	5.78920062274547	7	3.98513938308956	5.50035553561304	6.56782005292155	6.82156244081802	5.42526337264577	7	4.86181921556884	1	7	2	6	1	7	3	7	7	3	1	7	7	7	7	7	7	2	7	7	7	7	1	88.25	0	3
29	1.55299748984167	4.94651641710703	6.20657311216456	5.7913819821662	6.25770852429222	3.28093320044069	6.80612798865564	7	5.17794999056039	5.33235933167632	7	6.58259019198514	6.28011630286391	6.8464817469511	4.88257696211096	6.95303489741275	6.19534377355942	6.81680309190948	5.74942074502974	7	6.38455673120021	6.67368562739782	3.18725978888575	1	7	7	7	1	7	4	7	1	2	2	7	7	7	7	7	7	2	7	7	7	7	2	82	0	3
30	6.53524437605545	5.28107923886528	3.86772584031004	4.14953685779326	4.51922354452216	6.57109159033874	6.43521476833561	5.68426323423059	5.87304018323481	5.06790092938104	6.48456206331386	7	4.89214325609758	5.92045573186686	6.69206912463109	7	5.87871154609228	6.99607362784268	6.62861768058981	6.41041688136749	5.81549814933795	4.0105958592719	4.04447526177649	7	7	5	3	1	7	3	7	7	4	7	7	6	7	7	7	7	1	3	7	7	7	5	78.75	0	3
31	4.41859435069194	6.33410886885786	5.64348038869561	2.83217906206197	2.19810893869636	5.03980079775179	3.80107881952846	7	5.03156039180061	6.65849960244416	6.32202691611606	5.87604830122989	6.87356093820256	6.16772638527182	6.44023099789874	4.92713632624986	6.79678468284563	7	6.03607559418304	6.31504468521763	3.32691794269811	7	6.2767962836706	1	7	5	2	1	6	2	7	2	1	7	4	4	7	7	7	7	5	2	7	7	7	1	68.5	0	3
32	6.99590114504679	4.70867836758304	6.00855899490072	7	1.9053451047746	7	5.69765536862271	6.41558038925105	7	6.2654941496869	4.96430494084622	7	6.69052228764611	7	6.31937689047687	5.46265446027901	6.52707715414566	5.1370053129714	3.99831104829983	7	3.75572856754919	6.13033606789202	2.91494420144673	1	7	3	3	2	7	3	7	1	2	1	7	7	7	7	7	7	2	7	7	4	7	2	93.25	0	3
33	7	3.56190344044747	5.75431806939444	7	1.59842583403795	6.77907130484836	6.57779202056625	7	6.7648438917456	6.81523960914615	4.1270612221543	6.6793810202334	6.98524241969335	6.21755967041941	6.80161866004807	1	1.86659596826997	4.54247637150547	4.47341473573648	4.89841531279853	7	5.25910392420781	5.81445297905344	1	7	2	7	1	7	3	3	6	2	7	7	7	7	7	7	1	7	7	7	7	7	1	92	0	3
34	6.66106407654043	5.2878189994512	5.84427970200978	6.24244125909473	1.66341420727284	6.85117542333435	6.85554983789475	7	6.61435063104772	7	6.63070301235877	1.87200353001515	5.72788340510864	6.42178223939204	4.39323441082479	5.97712701259624	4.75128504640854	6.16807533639462	4.88754605169541	6.55807711784218	4.38722224221798	5.58985922812527	3.5568010114287	1	7	3	3	1	7	2	2	2	2	7	7	7	6	7	7	3	2	7	7	4	7	2	94.75	0	3
35	5.1974598169951	4.82029837625615	4.06783475498467	3.62994400759612	4.6532041422799	4.82864560033233	5.1936887878562	6.06195848653288	5.44218583910268	6.58953010134287	5.69128634440093	6.67928975778475	6.58891860830611	5.18715468588387	3.53660088990647	6.6785149777673	7	7	4.84311546779745	7	6.12599662642702	2.45375554605458	7	7	7	7	2	1	7	4	7	7	2	1	7	7	7	7	5	7	2	3	7	7	7	6	95.5	0	3
36	2.32503704546281	4.93503909495744	5.93507962498565	3.3237965271537	2.05874667673933	1.90253403740701	5.61076086486809	6.52230164970501	7	4.34814176475269	6.81496909428759	5.45154994657426	4.07474807035063	5.51897128126695	7	4.38437907818655	5.82052124378605	6.98487501511225	5.7151058901014	7	7	6.37160907031232	6.14785973250354	1	7	5	1	1	7	5	7	7	7	7	7	7	7	7	7	1	1	7	7	7	7	1	80.25	0	3
37	1.46609580352875	7	4.73595144054912	6.80906257114344	6.74525618327648	5.2339221049044	6.09182182359029	3.96784165200809	5.61964209080358	5.47092916675944	2.5969028109598	5.38748684755948	6.0032124809087	6.43518219023756	6.17792400990857	4.41350482074601	6.50310530011579	5.68138341077976	6.17016179841862	7	6.56371457765154	5.73067193514519	5.87148268036134	1	7	7	7	1	7	5	4	7	2	1	7	7	7	7	7	7	7	7	7	7	7	1	89	0	3
38	7	5.50864482411065	7	6.47632064573244	5.47744465849275	1	5.85479999405594	6.4203836081267	7	6.31096330348253	7	6.55392931813587	4.46515532163543	4.31770516892211	3.71183690889141	7	6.12676470231549	6.30397215134648	5.10380872887961	5.56036419385826	6.09274563447635	5.15007153881442	6.37834581238839	3	6	7	1	1	1	4	7	2	2	7	7	7	7	7	7	7	7	7	7	7	7	1	94.75	0	3
39	4.55050102262437	6.7724973767066	6.31162841266204	3.66249707071119	1.86289347323656	6.52468023689883	2.74290871458788	7	4.41611872641022	5.57456313037033	5.84156617130668	6.39822629210201	6.6684562222998	7	6.30089254864752	5.88512275868141	6.29505345017885	6.94383469557055	6.60294898964186	5.84366998926622	2.04713197344154	7	6.58444496684066	1	7	6	2	1	7	7	7	2	2	7	4	7	7	7	7	7	4	7	7	6	7	1	59.5	0	3
40	3.32533503958611	5.57444303858504	5.47037808158264	3.67263883833633	2.36563460923257	5.17030101674799	7	2.89934664831074	6.48103426413442	3.89646752048337	6.84775672257427	6.76630344746093	7	6.66778157736792	5.18313546090556	7	4.13184190162432	5.60961716300622	6.94158538772906	6.18497559079933	6.77590911224164	4.15544010404075	6.34594966749852	1	7	3	2	1	7	2	7	2	2	1	5	7	4	7	7	1	2	7	7	5	7	7	78.25	0	3
41	3.67954927837731	3.34463285608766	6.01498731210996	4.92989412529084	3.78561743245888	7	7	5.31487549196058	6.93602686987746	6.2811477101005	7	7	3.06838697620972	6.31338209765318	5.12829789363904	7	6.28885807778547	4.17673779824756	6.09978810976397	6.9774312772932	4.7112862672514	4.81353063183071	6.061634431063	1	7	7	7	1	3	2	7	7	2	1	7	6	7	7	7	1	7	7	7	7	7	1	83	0	3
42	2.47476390064706	4.87657296120788	5.68348140654645	6.55170726882075	4.64613076327641	4.97224663137024	5.76741762252924	7	4.61925607716223	7	6.61182558805692	5.96292806107448	6.26748010584549	5.40683644851474	7	6.80375815573337	6.62171147044888	6.22990304835743	7	3.58263411805745	5.43123527717752	6.76773399019064	6.55628775741503	2	7	7	2	1	1	5	7	7	2	1	7	7	7	7	7	7	4	7	7	7	7	1	85.75	0	3
43	3.59454182935008	6.04190227317431	4.89089959952633	7	3.57250063172779	4.8568605570929	3.60829416000295	5.81126289985322	4.38158637583757	6.31120853906998	5.68603746467499	6.6588082388257	5.81083122912746	5.97206193275261	3.73767616607162	7	5.19424417960876	5.91485164678721	4.71201953244254	6.98167981911942	6.81620759562901	6.67518022477977	6.47382700140138	2	7	7	1	1	7	2	7	7	5	7	7	7	7	7	7	7	1	7	7	7	7	1	80.5	0	3
44	1.20534942266537	5.08865614702374	5.38937515771284	7	7	6.33308172934713	5.47276125509869	7	3.67271849789567	7	2.609629784928	5.87735815166383	4.11270614516465	1.51229251609088	5.53180968248343	5.2472728758248	6.76116899618986	7	7	6.93858373280294	6.09349973225407	7	5.37976078778057	3	7	7	1	1	7	2	7	2	1	1	7	2	7	7	7	1	2	1	7	7	7	1	95.25	0	3
45	6.23378430971811	6.92312371164903	6.51960920106205	4.99933736986364	7	5.76477768835504	5.1694460645504	6.32264518923981	5.82535829741971	5.13538033916526	5.75821045864458	5.83388542354007	6.38878451813502	6.42423166388405	4.45755587996594	4.79207959979386	7	7	5.25663240341215	7	3.50090211460635	6.23189333237633	6.32927732685231	1	7	7	1	1	1	5	4	3	3	1	7	7	7	7	7	1	2	7	7	7	7	1	81	0	3
46	2.15266092217902	5.37703771743774	5.62946840940316	4.67001868612435	5.63946602191954	6.77905710247311	5.34639741670978	3.06105588383077	3.6460880740714	4.34632761506926	7	7	6.1300393602976	6.67104771897055	6.50045219313389	7	2.87387923111288	6.47689419800573	7	5.66970340452327	5.36198180061529	4.83866351337112	6.1194580689722	1	7	7	7	1	7	2	7	1	2	7	4	7	7	7	3	1	7	7	7	7	7	7	80.75	0	3
47	3.28642380311839	5.95906137105112	5.6841305284371	5.19171703316964	5.7294982697625	3.06708458308754	7	4.06380328941081	7	6.18597864415468	5.45957008028714	6.05031882781159	6.05931467200771	3.7741009706551	4.34494622758991	7	6.52539506142962	3.69331999581282	6.24714264371254	6.35717811185348	7	4.9778756047915	5.60271027940904	7	7	7	7	1	7	2	7	2	7	1	7	7	7	7	7	7	2	7	7	7	7	7	75.5	0	3
48	1.78469540745399	5.01139265893465	6.99407225300492	5.82290501731319	6.77151677056934	3.51111953788005	4.3887023742312	6.04716890950043	6.07049250943689	6.46108018494653	6.78995908657794	5.78804865854437	6.81898438227486	3.97747969704767	7	6.12687780134039	5.9449729968155	5.49233881498253	3.41023496029852	7	4.85874387834282	6.79445888907124	6.32351694939377	4	7	7	7	1	7	7	7	1	4	4	7	7	7	7	4	2	7	1	7	5	7	1	63.25	0	3
49	1.95908303278922	5.11448448671996	5.91765803517891	2.00118828838738	1.20535245201766	6.41361032647391	6.91769052823885	2.36168154461358	4.39344481345905	4.56410583991433	6.76578560473588	6.06162178258119	6.32181042819596	6.86987820185703	5.21314035727382	5.74768104121451	5.90461494965017	7	6.53827629856235	6.96303400126302	7	2.4997434410874	7	1	7	7	2	1	1	1	7	7	2	4	7	3	7	7	4	7	2	7	7	7	7	1	84	0	3
50	2.64292660631066	4.30767366788387	4.88410656200347	5.87823090131641	4.89581007082932	6.1814899259152	3.42545387707538	6.68203982701371	6.39397856992271	7	5.3489614178363	6.19311883244335	5.83092752558387	6.19881886347358	5.12502721423042	4.34480270067135	6.26833865166561	7	6.76823322951348	5.47335096133915	5.91794613450673	4.98278595753195	7	2	7	7	7	1	7	2	7	2	2	7	3	7	7	7	7	2	7	7	7	7	7	1	76.75	0	3
51	2.54506191130454	6.91247368400127	6.75981056763015	4.26544724866988	4.16888230436349	2.40853141534238	4.24640187884917	5.51385911094356	5.94992684417578	5.13621964581615	5.67737887188685	6.49205714208903	6.14738851888619	6.06272908523398	7	4.84181483307434	3.40862528290609	5.90789975791772	6.68243914119671	7	4.53935745793371	6.49792905657637	5.79751297470949	1	7	7	4	1	7	1	7	1	2	7	7	7	7	7	7	2	1	7	7	7	7	1	65.5	0	3
52	2.06788081402103	5.56568646979577	7	6.40915739726938	4.40035247216783	6.3004063029336	4.27493617678967	6.84919319121972	4.68296696563505	4.39338352968513	6.42545114091255	5.98818080135256	4.93090713642931	6.31468755388012	6.13814888256157	6.95270531865667	4.22416643986306	5.59905593144824	5.11258408605812	5.8335710478101	7	6.90315287366551	3.65560847967733	2	7	7	3	1	7	5	7	2	2	6	7	7	7	7	7	7	2	7	7	7	7	2	77.25	0	3
53	2.14821290221374	6.75056213903091	6.55385479999219	6.47186417360029	4.89255422116223	2.3551949282305	6.61000186261701	5.70040793868679	5.13443963597963	4.77808411542713	4.51930982661567	5.47997546289653	5.63193677743643	5.86746507362021	6.9486760669803	6.75559629196399	5.08439152071059	6.46143654683298	4.58095296625025	6.06626761839993	5.89223439764948	5.12529123090668	3.18224504561762	3	7	7	1	1	1	2	7	3	2	4	7	7	7	7	7	7	2	2	7	7	7	1	86	0	3
54	1	5.64818873687401	4.21233250960641	6.54172126776428	6.71714469356159	6.34434811528168	4.36619414586892	5.1245565228434	6.1887180381883	4.42686252963376	3.4005680187147	7	5.26906486646974	6.36888646566125	6.33747788676286	5.36347196701032	7	6.9289876754063	6.4618149446763	3.71017818556411	5.78334518562154	6.96112570035277	5.46079588625343	5	7	7	1	1	6	1	7	1	7	1	7	4	7	7	6	7	4	1	7	7	7	1	83.75	0	3
55	3.42121814438821	6.49128042105272	4.87937019483805	6.82510651463126	5.82894208487257	1.67830308619686	5.16021195364475	7	5.60065661095961	6.13397803577882	7	5.39066744968673	6.70547302871784	6.56620175595463	4.64194760617749	5.38082732413796	6.51562706323276	6.84820627303074	6.81901717780331	4.4400900512445	5.99096821290497	5.53787105408031	2.43603999531558	1	7	7	1	1	7	5	7	2	2	7	7	7	7	7	7	7	2	7	7	7	7	7	88.5	0	3
56	2.57756211915746	6.02461838661444	7	4.64173061158224	1.46821529646077	6.53211671406312	5.54309144942299	7	6.99500543695958	5.61376351123731	7	5.10399687692811	3.99234671555339	3.3370756853952	4.17002540368356	6.54227703075111	4.99357675086247	5.22569472539609	7	6.40512126024118	4.5257595631565	6.13543931062901	3.91500750318683	1	7	7	2	1	3	2	7	7	4	1	7	7	7	7	7	7	1	7	7	6	7	1	86.25	0	3
57	2.28324329306959	4.43556203742662	5.21387445928444	5.60223177306721	6.70094502211017	6.19898124399909	5.03220157103316	5.88449829801925	5.69977501382706	6.04277328152201	6.51835951010384	3.38733597417186	5.6623169549466	6.24324063250729	7	4.65585719307697	5.12830244133306	6.96981078697375	6.55361506568258	6.14901981859398	3.79779913936558	6.3166151450429	4.41331744966994	2	7	7	2	1	3	2	7	7	1	1	7	7	7	7	7	7	5	5	7	7	7	1	71	0	3
58	2.85638542681169	4.61313636043425	6.19778543796526	5.23987979940871	3.45661463795172	7	6.97362474156612	4.74152799423083	7	4.41105592474655	4.04958217354145	6.21457251532837	4.5325606557644	6.9123168218984	5.90517043519092	6.42170729007297	2.24258793024856	6.69986079244847	5.67135664025396	5.92263529365518	7	2.07459475518186	3.10958877225417	1	7	7	7	1	7	3	7	1	2	1	7	7	7	7	7	7	7	7	7	7	7	1	79.75	0	3
59	1	6.88855391039309	4.55215012408485	6.07080616705951	6.87876172165448	1.76811030136097	7	6.31845579704589	5.36970101215267	5.06405306165753	5.51215100768784	5.88999028622639	5.89918246688962	6.84677992349262	5.24462109024347	5.62676746834304	5.85739919378839	6.45903336838284	6.32823656114566	4.32890959284211	7	6.37035682357472	3.37969389535007	1	7	7	5	1	7	3	3	3	5	7	7	7	7	7	6	3	7	7	7	7	7	1	70.5	0	3
60	4.74018476122837	5.41249775926156	6.8816827620647	1.06884885300504	1.83002527859577	2.90244991396219	5.55679585676834	3.28075215981321	5.08606467953304	7	6.54648704733763	5.80477325141238	6.61830184018512	3.90621381131214	3.75651290507929	4.85874131674057	5.04203315579257	5.71328319343516	6.64732754065946	7	7	7	1.04093858174101	1	7	7	3	1	7	3	7	2	5	3	5	7	7	7	7	1	2	7	7	6	7	3	90.25	0	3
61	7	6.2693207427729	4.84889937113763	3.97387608436092	5.51273634344075	2.93080549224472	6.95940053358455	2.81148067753419	5.43402143489499	6.17717890723846	5.04283609881878	7	4.91194429112027	6.54981566170906	5.19519953436944	4.60826083163703	3.07962245529114	7	4.22749152256293	6.5833240558972	7	5.81604540107763	6.01295974424068	2	7	3	1	1	7	7	7	7	2	1	3	7	7	7	7	7	7	2	7	7	7	2	78	0	3
62	2.68069596129524	4.9422163040916	5.39324761383862	1	2.60808042844304	3.20104738179688	5.75365647293111	6.25837159026281	6.08012827438217	5.68332598542688	6.06408084736095	7	4.93509762961029	4.03289989974458	5.69334697360229	7	6.19891792612063	6.46838473727308	7	5.63295150972678	6.62655108622983	7	3.97965161832981	1	7	7	2	1	7	2	7	1	1	2	6	7	7	7	7	7	2	7	7	7	7	7	79.75	0	3
63	1.42202532199155	5.29067616197315	7	6.78570404616141	6.88203118134393	7	5.09606240263921	6.72525594148539	4.28127876535452	6.26791221346031	4.33730044027277	5.37862919717745	5.72816322215489	3.51039215161401	5.6260654687038	6.66745523350649	3.24192459676023	5.85710368607494	4.36895817969643	6.61517131813645	6.47745509467101	7	5.26733858544009	2	7	4	7	1	7	5	7	1	3	3	7	7	7	7	7	7	1	7	7	7	7	1	97.5	0	3
64	1.72804521226794	4.35744176286788	6.00249952278799	6.32115148045018	5.73447304027392	3.25038029100863	5.15573283606899	5.39813918302284	5.41841958678348	6.68982524838129	7	5.37610502627468	4.73752839265731	6.41356545233902	5.55569028858309	6.69643293574657	5.01638392766147	4.4929831217838	6.80924800342049	6.4136182694411	6.00082741922678	6.83530393142846	4.00639843348596	1	7	7	7	1	1	4	7	1	1	1	7	7	7	7	7	7	2	5	7	5	7	1	79.25	0	3
65	1.87965849200066	6.66277809116826	5.51216659909946	4.80710826561805	5.25087767850287	2.77481315252283	2.26946556596435	4.57102532042508	6.42713269740787	6.5961585779441	2.35851599188901	7	4.09533146027752	6.78523139887004	4.91312130663168	4.73909374204785	6.25437077072094	5.74261684339438	5.74577485955907	7	7	5.10464364016412	2.91546452954389	3	7	5	7	1	7	1	7	7	2	2	5	7	7	7	7	3	6	7	7	7	7	7	92	0	3
66	2.13998162013496	4.92781309113502	5.75444721455849	5.15561791471326	3.65402924312317	4.70206596129592	7	5.00395533225578	7	3.84532971418983	3.74995376680871	7	5.21666797700343	6.65489443508073	5.46740566192507	5.45090119279559	6.98144138262052	6.61080020368428	7	7	6.10113529119227	2.24872770077811	2.33282111975334	1	7	7	7	1	6	2	7	2	2	1	7	7	7	7	7	7	7	7	7	7	7	1	89.75	0	3
67	3.52026425888715	6.84842778217582	6.15808989221858	4.40477755840075	1.97870614363648	6.56504479761339	4.00426482294064	6.46531697132799	5.12233592110031	5.91809493419455	4.69495984354431	7	6.8997036455334	4.80886820843376	5.93652938788144	4.02317377228866	6.03439481745134	5.81294986856712	3.62078917502242	6.23202762458532	6.67715178248542	7	5.14637478221772	1	7	5	1	1	7	7	7	1	2	7	7	7	7	7	4	7	1	7	7	7	7	1	65.5	0	3
68	1	4.54419829735685	6.15843859410571	6.55371131553518	4.0341134447173	5.44962072337917	4.6049303269512	5.47416628881777	6.38945148825026	4.96860489288988	5.57459153349023	5.69073998547772	5.83981432065564	5.0603306252827	6.47686158307098	5.89130096388891	6.4100735523433	6.48125671882874	4.14146882628103	5.52815223986031	6.20820257154314	3.25428578133408	6.822014591945	1	7	7	7	1	2	3	7	1	6	7	7	7	7	7	7	7	2	4	7	5	7	1	86.25	0	3
69	7	5.43441384534446	6.22753607018604	4.63837967531657	6.82577624859874	2.26688778471578	6.97105362457724	6.71322695062341	2.12863671702255	5.39195141583065	5.98728359845692	6.40049976448228	4.92109030171898	5.91442933175266	5.85752418592927	5.69978897744217	3.3981307264566	6.21202596355259	1	6.83840850095151	3.94401777571845	6.86237250843646	6.094517674282	6	7	3	2	7	7	3	7	1	3	7	7	7	7	7	7	1	7	7	7	7	7	1	73	0	3
70	1	3.71638406411101	6.26160498564355	5.52748803137614	6.26937403999664	5.01433278087582	5.33402857061802	4.99994216296326	6.68334569258064	7	5.39781921049836	6.16526916486965	5.75995288407063	6.40197840353974	4.90414376682423	7	4.66043297331913	4.32872277062046	6.51415474537905	4.92261009731298	5.11945899625088	6.54979711372939	6.06801816916656	2	7	7	1	1	7	2	7	2	2	2	7	7	7	7	7	1	7	2	7	7	7	2	61.75	0	3
71	5.16183987686365	5.71420147645178	2.93550777066346	6.08630226150065	1.01837785510191	4.01713378686211	5.31158072775194	6.53042737868394	6.10958231819822	4.71391936129569	6.76592977830698	3.80169750835002	6.48785593495865	7	5.68840421375186	5.75818759968667	6.39308702896522	6.07807551329637	5.15839212339775	5.9547677414835	4.84691916210096	4.65272088406728	7	1	7	7	1	1	7	7	7	1	3	7	7	7	7	7	7	7	2	7	7	7	7	2	79.5	0	3
72	5.64305129904333	5.97421630782882	3.70568285897577	6.00474975007635	2.15972823427316	5.5281605218853	5.3422843352507	5.12179593045659	6.82985234984723	4.14141364800331	3.63849517162156	4.69693116029186	7	6.16815189583308	6.60156205174604	3.16219112151321	7	7	4.72725862041291	7	5.62503193416951	7	3.18748681655516	1	7	7	1	7	2	2	7	2	6	7	7	7	7	7	3	7	7	7	7	7	7	2	72.25	0	3
73	3.84581394028249	5.62253988512678	6.50315361847252	1.56260480385663	3.15178366758143	3.49230151813956	4.90253566208191	4.65488181226732	4.26487450940111	7	7	7	6.79274884185548	5.00400071962694	5.54462606308214	5.5273744962948	3.28912400582555	3.9028422129997	6.84555011233074	6.11442668627093	6.70122212565152	5.15239303620928	2.20244962394579	1	7	3	3	1	7	1	7	2	5	2	7	7	7	7	7	1	2	3	7	7	7	3	90	0	3
74	2.14406186110699	2.51807578509769	4.86131589308837	5.1637827623869	4.49409224506045	2.30275113108757	7	3.72043268252906	6.68194063006812	5.26072965625644	6.27445504524944	6.20098784162225	5.67969301086684	6.10169291360719	7	5.11378167215428	6.10870593428968	4.81643820787586	2.83340072870855	7	6.02425697772453	5.60084403684842	6.5037556497315	3	7	7	4	1	1	5	7	1	2	7	7	7	7	7	7	2	7	7	7	3	7	7	77.75	0	3
75	2.3498036900489	6.98807812161698	6.3150039776678	4.88428320229178	1.2015879890434	3.04516999739264	6.23686629234458	6.76106583944614	5.53886490598677	4.7987920814758	7	5.03109072869883	6.69041992992409	4.85525014447779	2.45236513466396	5.6676644093546	3.54707361611012	5.38541170460484	7	4.46801171645434	5.44049428717667	6.16013092858634	4.47335397490648	2	7	7	2	1	7	7	4	7	7	1	7	7	7	7	7	7	1	7	7	7	7	1	71.5	0	3
76	3.5134552272783	5.7568704524875	4.79762955041007	4.2352602636315	1.78640711039179	5.48045618873332	6.2563284348503	5.9420687637044	7	6.78107159130596	4.9744152926627	6.4998247024074	6.46254492132181	6.28427091356798	3.22110971084846	6.06348257235696	5.00042277618276	4.75415453483774	5.32433780022359	5.92779180270214	4.44576229904311	6.15241202544009	5.93672394522586	1	7	7	1	1	7	1	2	2	3	2	7	7	7	7	7	5	2	7	7	7	7	7	67.25	0	3
77	1.28801363051358	5.24287155261603	7	6.07333119725998	7	3.85414214283019	6.86708759395154	5.32938005165569	5.52790450583021	6.69043802178407	5.95625954471281	5.10361116066505	5.40753668565569	3.38236801428502	5.34385600947248	5.91023096233278	6.08818226285181	5.78253535063389	3.44452935730146	6.86900104270056	6.56781655682961	4.88666662676105	5.69440433628796	6	7	4	7	1	7	6	7	7	2	2	7	2	7	7	3	7	7	1	7	3	7	1	92	0	3
78	6.64027889536371	6.07516454061872	7	4.67103653148327	4.37886005524253	5.60302449511429	5.3764769136006	4.42780400963675	4.55633276104469	6.64105597278424	6.19860591015454	6.09128809282252	6.73174856119982	1.85530093901962	6.04676835595874	4.54403589315268	4.55989993071728	4.9924713456973	2.56367976994403	6.73031430710747	5.98040764104675	5.39981336380073	6.91928354867669	7	7	7	1	1	7	3	7	1	5	1	7	7	7	7	7	1	1	2	7	7	7	1	92.75	0	3
79	1.74757063389708	4.66779858097189	5.67784475706683	5.09417179058022	5.81079633921629	2.64889885297501	7	4.72457728573687	3.89232678347547	5.16973668321435	5.29458265055429	5.29551430225029	5.40748027330926	6.55972051273441	4.89811483047326	6.83869297628637	5.54724679794341	5.17624796989133	3.95003379741658	5.97581205658255	6.54252181668787	7	2.42976919840801	7	7	7	5	1	7	2	7	1	7	1	7	7	7	7	7	7	2	7	7	7	7	7	80.5	0	3
80	1.07987733151581	4.22059314720706	5.26507843042411	6.38318599260727	4.2484456914854	5.74490212039541	5.90649780227506	4.85773159350141	7	5.82634679682915	5.95015506836455	4.07182262083696	5.39694166323927	5.59120918975643	5.7412344188092	5.97599978636732	5.93194578763742	4.44049078483857	3.27800471665205	4.58410800089705	5.64199891688932	5.64534749221873	6.41919447383943	1	7	7	7	1	3	5	7	1	7	7	7	7	7	7	4	7	1	3	7	5	7	1	61.25	0	3
81	2.32979967343171	5.14938270643852	5.34684827214145	1.24233019140606	4.03477690418834	4.23697122355176	5.83812774000619	5.75828488615041	5.34752430467759	6.05937911828583	3.51763053808274	5.20413253660532	7	3.13821423393726	5.69325860832893	6.20484646712863	3.05228191138671	6.60835184496351	6.08172278077386	4.69284218381633	7	3.16927131795188	3.56677298136529	1	7	5	2	1	7	4	7	7	3	7	7	7	7	7	3	7	7	7	7	3	7	2	76	0	3
82	6.36349092839343	6.39212101954542	5.54301555450113	4.36669278827635	2.95567600558691	5.62277542693961	7	5.88753450986389	5.1799174653039	4.90362568071849	6.40962035753191	5.05568823747911	4.29665145911661	6.91009912037647	4.6894897147018	2.33421500884714	4.92425317925697	5.29079289172441	6.2134069149951	3.89728855419425	5.71161532030574	6.83169241477127	4.28462949394011	7	7	7	1	1	7	4	7	3	1	7	5	7	7	7	7	3	7	2	7	7	7	2	79.75	0	3
83	2.1196833408954	6.71077442195754	5.20764842478071	4.27478978531892	1	2.47357502178277	4.56954816634048	6.92435358073784	2.8004707637505	5.89035424811824	5.53718509738129	6.77357640530862	5.61613908431158	6.41600624885915	4.20850232108556	1.76866429922043	4.9000606161743	5.776364188912	6.11961888724145	6.83702091554751	5.76138275529726	5.8062831932951	3.50348656024651	1	7	6	2	1	7	2	7	2	7	7	7	7	7	7	7	7	7	7	7	7	7	2	71.5	0	3
84	5.84356969446509	5.38656100747825	3.0359734788693	5.00181729734286	3.25108114969452	7	5.77821801138894	4.54640282708893	5.8553752146345	7	1.31597842033589	6.29937396605004	5.21205259067038	6.03035965437393	5.52730676249294	5.40344480326845	7	6.12366613803781	4.22998638810279	2.94907005569616	4.13881823433122	6.84397802896874	4.39927394405821	1	7	7	1	7	3	1	7	7	2	1	7	7	7	7	7	5	3	2	7	7	7	2	86.25	0	3
85	1	6.4635200128801	5.53572080114832	6.11482412968846	4.31725845899637	7	4.92758499337383	4.3198934709137	6.46312362845703	4.581275067559	4.02177226854476	5.75592928919848	4.46461412038205	5.70879219077383	5.93510687178573	5.70087436970341	6.20247129990317	5.46092824362489	6.33383897956553	5.8391383072388	5.51748251837828	3.57462195634462	5.53014440326358	2	7	7	1	1	1	2	7	7	4	1	7	7	7	7	7	3	7	2	7	2	7	2	68	0	3
86	1	6.34754443682337	5.39247300911633	5.53493918404101	4.31669584395812	5.70527994451891	3.0645546424735	3.81274387755467	3.69082978169675	5.06092426978696	3.55513104410844	4.71395090508845	4.61046715707249	5.26701494714626	5.93102302402277	5.33431278905428	5.63250464954764	5.64332369045792	6.45330283235702	7	6.22284954037198	5.85631191501611	5.22303324925353	2	7	7	2	1	1	5	7	7	4	1	7	7	7	7	7	7	4	1	7	7	7	2	82.75	0	3
87	2.05359336254936	2.02312369240828	4.27091102994777	5.91263232073835	4.30298391205698	2.66351381087132	5.31979086354654	4.28006343502993	7	5.35998593894036	5.75999241069764	5.54933198489877	6.08164233431624	4.40475247342597	6.8275929214513	4.43216115416337	4.72140447985372	5.68486262986708	7	6.25883778760858	5.66066362487056	5.24986860620551	5.79700783062246	2	7	7	4	1	1	7	7	1	2	7	7	7	7	7	7	7	1	7	7	7	7	3	64.5	0	3
88	6.81110216368993	6.50692747026714	6.1192058747514	4.31794504708637	3.55259886050339	6.40441787925674	5.37492591758	5.87648609855882	4.78689069031884	6.20726789002325	5.2640132541019	4.02289108571962	4.75075865939728	6.1167258754961	4.60079234688346	2.57061553678192	4.96243374194204	4.40738886983875	7	4.1803780209499	6.96789874121911	6.38511361487717	3.30678870999954	7	7	7	1	1	7	3	7	1	2	7	7	7	7	7	7	1	4	4	7	7	7	1	60.25	0	3
89	3.38759371116161	3.95437006890184	6.70759455938072	1.65273163428109	1.13497148672811	2.63891188835962	5.31421360931059	7	3.09953558954177	3.47713479028508	5.36188154251338	5.11569901664598	5.05665395108567	2.7907276527953	6.30848273339797	4.57226152526565	6.11892178241567	4.90445085432781	5.77169213915804	5.15277819482729	4.35347544945266	5.11806480382284	3.82919833091013	1	7	7	2	1	1	2	7	1	2	7	3	7	7	7	7	7	5	7	7	7	7	1	78	0	3
90	6.68818568493933	6.57985274003267	4.29279310865856	3.24400616309494	1.35176873135413	4.94868314488856	6.66959386043972	7	6.78146419628177	6.56803716932827	6.85556038758427	7	7	6.54944050423991	7	4.99870932747019	7	7	6.40885483491292	7	6.74391603859315	5.56564833812306	6.2247648928868	7	7	7	4	1	7	3	7	2	4	7	7	7	7	7	2	7	7	2	7	7	7	3	86	1	3
91	3.93525366341596	3.32322786047089	6.43670058127938	2.43636120613029	3.79724059240008	5.86165482183273	7	7	6.41690260013683	6.11889570578024	6.93114703169483	6.97884237349459	6.17826044063849	6.53612902538706	7	6.99732984283708	5.35914588164054	6.69812157411846	5.60090444851702	6.88420626589632	7	6.77374751397961	6.94122678174975	7	7	1	7	1	7	5	7	1	3	7	7	7	7	7	7	7	7	7	7	7	7	1	94.75	1	3
92	7	6.04153448911561	6.58922681899423	5.82777550955696	1.66502857747014	4.15892806598924	6.85905454511669	6.17810561406106	5.7217626837446	7	6.9564669516668	7	5.96617897100821	5.65190252414862	6.45426967596921	6.89728107693624	5.16311752385687	4.77105810119413	6.72393220388132	6.89285837738116	6.87288800880023	4.48205458554292	5.66654706183069	7	7	1	5	1	7	7	7	7	2	7	7	5	7	7	7	7	7	7	7	7	7	1	96.5	1	3
93	6.83321947173201	6.84162078756367	3.92525645315763	1.96226009452363	1.83906391704528	4.17963663661562	6.34834148537461	7	6.7467431201103	6.64637200282477	6.30779204344722	4.95886095924983	6.24266329928989	5.92212132748562	6.3362518553864	5.1960038875183	7	6.76200413592154	5.40112680740943	5.96851240318422	6.35885207863702	5.94381491921009	7	7	7	7	3	1	7	2	7	3	7	7	7	7	7	7	4	7	7	3	7	7	7	1	105.25	1	3
94	6.16229498991951	4.92801826756298	4.8056906482549	6.18695016603357	1.70644674826733	6.60685550286523	6.41717860080886	6.83147316886502	7	6.32537022825043	6.94876009626745	6.24103966184335	6.00193129477535	5.95812037599759	5.54821522086639	6.90514733106495	7	6.78679856965991	6.61435307515926	6.11023416288838	6.30649324320971	5.53026412114794	6.17944837008512	7	7	4	3	7	7	1	7	2	3	7	7	7	7	7	7	2	7	7	7	7	7	2	87	1	3
95	7	6.24928143040677	6.26767056989232	6.56621248511699	1.75507691965178	5.55414355347354	4.5237775912347	7	6.12325021197815	7	7	7	6.40607983593408	5.64270057222266	6.13817239770863	6.01905873179473	5.72050991743765	7	6.68507756898045	7	5.15342083922906	4.97903657071426	3.89138715635137	7	7	1	7	1	7	7	7	7	7	7	4	7	7	7	7	1	2	1	7	7	7	1	93.75	1	3
96	6.83070124747519	5.42229746803438	5.07073913931291	6.1739845021669	3.30663125028594	5.96007279316685	6.21535817506713	6.43486194813739	6.76045854795606	4.47033349689265	5.61282034953474	7	6.22624984772447	6.37227552499425	6.74631246606506	6.08831604795154	6.41270921355973	4.19158293899937	7	7	5.98714702400192	5.30737018496912	4.91946162713502	7	7	3	2	7	7	6	7	3	3	7	5	7	7	7	4	6	7	7	7	7	7	1	88.5	1	3
97	6.3558624865353	5.12854635507932	6.45929489994164	5.54882685632158	3.41407710742129	5.62876397453886	6.86493452451707	5.76977789711495	6.17200629292469	5.84140100476881	7	3.36641657240798	7	5.11424118568397	6.95879309149653	5.76092201485945	6.75347349024694	6.63603626940443	7	7	5.05150294717535	7	6.7658566917744	7	7	3	2	7	5	3	7	1	3	7	6	7	7	7	4	1	1	7	7	7	7	2	78.25	1	3
98	7	3.51343472437218	6.73082761365155	7	2.60369472053203	6.65604687624355	5.27492220493863	6.57896553511279	6.89590837943754	6.94835777953601	7	4.03717247498441	7	7	7	3.97334171470261	4.64131924224939	6.58383599694263	2.41107865611496	6.39695482974876	5.74701306033704	6.84233509736916	7	5	7	1	7	1	7	2	7	2	7	1	7	7	7	7	7	2	7	7	7	7	7	1	81	1	3
99	4.61220345503129	6.96406127965329	4.92649223597528	6.22470067426147	2.8029842483684	6.18613208431915	6.96130621429706	7	5.84535167342327	7	6.96813763366321	6.93680140936165	6.9871480689693	4.47299475889824	7	6.46806881132808	6.65323639258988	6.86864705589425	4.85947593581667	5.19907369191836	7	5.82108875813072	4.01318024856993	7	7	7	1	7	7	2	5	1	7	1	7	7	7	7	7	7	7	7	7	7	7	2	93.75	1	3
100	6.94778549480331	5.00927446653704	6.86833835104636	4.96786012659512	2.51188674992769	6.63215583449993	7	6.0460841370064	6.0294559397967	5.00150935256463	6.5004526386086	7	6.46056894768995	6.84268270763669	6.83933197937422	4.00999107976781	5.52182648814083	7	4.13593282954751	5.01244451000032	6.63305825044931	5.62392954210442	7	7	7	3	2	1	7	3	7	1	3	2	5	7	7	7	7	4	7	7	7	7	7	2	91.5	1	3
101	6.09357878291362	6.04204637225363	1.8489468633514	1.87124632007651	4.88507973752153	3.86346764703932	5.82879740669454	6.27270645205383	7	7	7	5.49752572022437	4.27516570609786	5.71693020892871	6.97957479132955	7	7	7	7	6.52990242433175	6.94229852715242	7	6.02989146734242	7	7	1	7	1	1	7	4	7	1	1	7	7	7	7	5	7	1	7	7	7	7	1	93.25	1	3
102	6.0521938113231	1.52495162957792	6.70545886733506	1	1	6.91802584200865	6.3053938660968	5.62884479803686	6.2083947289546	4.81719182718245	3.16065364495255	6.62510909062339	5.19211847837041	7	6.79725325640835	5.91706152129937	1.67472996235394	4.07727115129816	6.86391493661776	6.64195905043485	7	6.1330480522715	6.99532560497866	7	7	7	2	1	7	2	7	2	1	7	6	7	7	7	2	4	7	7	7	7	7	1	102	1	3
103	5.28842274216239	6.56047105901268	5.51664453570096	6.87697908154414	1.76316585302096	6.2286943970214	3.80346278293341	4.9185108011807	6.17209484693919	7	3.68908605819052	7	4.91791154038755	6.42080253611145	6.40452282137942	6.25728805166426	6.53127676815227	6.90458664621664	6.20685708740045	6.72899002355475	5.91548537811191	6.07109808386311	7	7	3	7	1	7	7	2	7	2	2	1	7	2	7	7	5	1	2	7	7	5	7	1	95.75	1	3
104	7	4.68536247733917	5.06254173198048	4.98457856049843	1	2.52463256947452	6.69554408481966	7	5.96794650281255	5.6642026577864	6.22487511779275	5.80975697409403	5.71679792633018	6.0739350694295	7	6.24265408919676	6.25416589784811	7	4.35219839344256	7	6.68873705026817	6.59821197949965	5.5372132515063	7	5	3	3	7	3	3	7	1	2	4	7	7	7	7	7	7	2	7	7	7	7	1	81.5	1	3
105	4.87729230937221	3.67810286302368	7	2.27991887032933	3.61303248930677	5.3261650460495	5.43497459932548	5.24161128971825	7	4.98801638886694	5.95500778693918	7	5.41099860142675	6.84677447192298	7	7	5.11836037980699	6.41299387779715	6.94278981689708	6.59766341056918	5.7301791212179	6.42094445899172	5.83200968251785	7	3	1	7	1	1	7	7	7	6	7	5	7	7	7	7	2	2	7	7	7	7	1	85.25	1	3
106	6.23770375272801	3.48720797783379	7	1.48906602781597	4.50664178272766	2.55299357306861	6.34750338898886	5.25037772943466	6.78764284910123	6.59676624298471	7	6.3198547617954	5.94310120137855	7	7	5.34849530994483	2.46133026506401	6.84902507657782	7	5.87368223757396	7	6.6988298544698	2.33387225838818	7	7	1	7	1	7	4	7	1	1	7	7	7	7	7	7	1	3	7	7	7	7	5	90	1	3
107	6.59148546674634	1.94551850003945	6.43242336596389	3.80485310713047	3.26704372463369	6.56710401229414	6.88079707222091	4.50778412871947	4.245431973562	6.88306318526286	7	6.90613869893417	3.9040190050236	6.76637290591639	6.19688371567747	7	6.36640295205384	2.86136427186221	7	7	6.16739856231745	3.68126832139375	4.01818599036562	7	7	7	3	1	7	2	7	2	2	1	7	7	7	7	7	3	2	7	7	7	7	7	94.75	1	3
108	4.95339843396402	5.2619008883965	5.43222634009101	1	7	4.87818639978962	5.23359925528587	6.98643216120337	5.79963929445466	6.2192562055901	5.8567781116501	6.29129589364211	6.70981622074749	6.68047380075547	6.50842068895528	6.19423802491891	4.55279341216391	6.44832816152799	5.37852039801887	7	6.26074334161794	6.86400177018521	5.62977993572408	7	4	1	7	1	7	2	7	2	1	7	7	7	7	7	7	7	7	7	7	6	7	1	86.5	1	3
109	6.69447114617365	5.29518971646529	4.18519284940006	6.81531937134698	3.16094274012649	6.12794587043324	6.14572920595815	5.60674704954707	6.64039592999931	6.64146151449129	7	6.51630030128105	5.70641450204088	6.23907392732926	6.3945261744025	5.37014065727893	2.91821750022625	6.42406873445484	7	5.81249546993085	6.80811567257822	5.62910362154305	6.86675532346561	3	7	1	7	1	7	5	7	2	2	2	7	7	7	7	7	3	2	7	7	7	7	1	101.25	1	3
110	4.78961505794738	3.56064595820001	3.47258015437936	2.337433999286	1.89012397600342	4.68448415997299	5.777267828563	4.06621889013324	4.58320854378674	6.65829568650537	7	6.96521525800295	7	6.52075543493331	6.92049050399485	6.61179266423985	6.97891468172598	5.44538743120333	7	4.06796805376277	4.6882327630181	6.50636512973653	6.31521776400119	7	7	7	3	1	7	2	1	1	4	1	7	7	7	7	7	1	1	2	7	7	7	2	90	1	3
111	6.07238690175283	3.14686327158673	5.82484512810635	1.68264513150297	4.36644762046884	2.39361609725388	5.84429295473112	6.33106520305715	5.7215000323267	7	7	5.49252546086284	4.48115189129036	7	6.9651233920924	5.83402855753873	6.98609896060753	6.13160301981906	6.62115735085901	6.09300123484038	7	7	2.50994595504774	7	7	1	7	1	7	4	7	2	2	7	7	7	7	7	7	3	2	7	7	7	7	1	99.75	1	3
112	7	5.10411598376598	4.3637207825448	5.90137692321635	2.50260993986591	5.8759956953946	4.97361779569319	5.51904784171624	6.83977145971949	6.23293652692571	5.63199408108375	7	6.24861047586414	7	5.29425823436788	5.25578118635809	6.98633515697738	6.59089463407994	4.45379040283129	5.84963170535646	2.48853485928389	6.61025075973286	7	7	7	2	2	7	7	1	4	1	3	1	7	7	7	7	7	1	1	2	7	7	7	1	89.5	1	3
113	4.88024540984319	6.56462476757558	4.97195708136888	3.19878138283492	1.64055539848898	5.0097703475828	6.18332901078759	5.40961187211124	7	5.81886310681321	6.0231928503358	5.76783037036493	4.36477660544509	7	6.66504334749691	5.63108726053966	4.33936354181077	6.17083153252439	6.44810486570799	6.15605530549811	6.77072440532071	2.68897890176094	7	7	7	7	3	1	7	2	7	1	7	4	7	7	7	7	7	1	7	5	7	7	7	4	84.25	1	3
114	6.50429755883676	4.65998078116257	6.68204653695016	4.83962788738845	1	6.44658323128972	4.80827020720361	5.93633130936729	6.51021575262425	7	4.87408106664819	5.11937229934222	5.13579546023548	6.60892159148686	6.43011315479287	5.97639143764726	6.06778915239838	7	6.10555151028974	6.42493071734243	7	4.77241271524361	5.62960611656835	7	7	3	3	1	5	2	7	7	7	7	3	7	7	7	7	1	2	1	7	7	7	1	88	1	3
115	5.39803123761765	5.78845029973563	6.66338761632348	1.20606823735564	5.94766840419353	5.40752487247282	4.60008553769234	5.78676240752061	7	6.85502131106642	6.46934457174708	7	4.90482161885961	7	6.074835250548	4.58932308582986	4.38324960442534	6.05710827703711	6.28934146940335	6.53974067667475	6.41175390132214	6.58187802475548	4.14774981739431	7	7	1	7	1	7	2	7	7	2	7	7	7	7	7	7	7	7	7	7	7	7	2	88.75	1	3
116	7	6.98240121091203	7	5.86885629615803	1.48150308143582	6.84814318178267	6.32857126532056	6.80520970500632	5.44885952734227	6.10981838046393	6.44002677401715	6.16183588915326	7	6.45421251104063	2.65107709726671	7	5.66235548262321	6.17630570186099	3.15668159825406	6.49883195741012	5.72589439510357	5.15207708005219	6.48364772466226	7	5	1	7	1	7	4	7	2	2	3	7	7	7	7	6	7	7	7	7	7	7	1	76.5	1	3
117	5.89413727226708	5.88162816336908	5.80569332224543	5.56729354434382	5.33303900796727	5.21116045541782	5.80140977788673	7	4.42864212224527	6.67337585053709	2.67877660017215	6.38031294264908	6.67679950456981	6.93608346334141	6.86537090633371	7	3.13298161084668	6.10647113720046	3.34309557987143	3.02606058738943	5.91441743320805	5.39085757800584	5.74626898013399	7	7	1	7	1	7	7	7	1	2	7	7	7	7	7	7	7	7	3	7	7	7	1	92.25	1	3
118	6.74208070183554	3.10980257685371	6.33077166706022	6.62829146783245	3.9577167191704	4.60074474624125	5.98413311669842	6.50556905515611	6.23854849732705	6.47636838230859	4.20578300910727	6.65471932323834	6.48458422285775	4.67524222972588	6.93084095574545	4.2664529459414	5.69011152988783	6.38118698439415	3.05936441236058	5.75384215099719	6.77162307464521	6.61613292354548	4.17071359664311	3	7	1	7	1	7	1	7	2	3	1	7	7	7	7	7	7	7	7	7	7	7	1	86	1	3
119	5.73958707198641	6.27751048574933	6.15862108522552	1.42169992273177	4.55262916724583	7	7	5.29375458389329	5.94319952046763	6.29507116608606	7	7	6.90557964181257	6.51130982820132	6.47495033567851	6.85152913087843	6.25025027527116	4.47730660414036	3.84520588920371	4.60590602825844	6.20949111939243	4.13904338121075	4.59804452797968	7	7	1	4	1	7	1	7	7	2	3	7	7	7	7	7	2	7	7	7	7	7	4	84.75	1	3
120	7	5.51358564101877	5.79779444289264	6.03649313134061	1.67775707054145	5.75294867196017	4.00243932864329	6.83099789524815	6.88904940087692	6.23885692445149	4.60775278171581	5.86512357198384	6.71059747632055	5.14428569831817	7	4.90306186723534	5.78031324345237	7	3.73665978306246	7	5.00084522005286	6.85262516236103	4.03373086056635	7	7	4	3	1	7	6	7	3	2	7	7	7	7	7	4	7	7	5	7	7	7	5	72.5	1	3
121	6.09578232913685	7	5.36695414506201	4.53204374342759	5.38578654915649	5.79323980529499	5.93083038274689	7	3.38114402930965	7	3.10155919088637	5.74673126641648	5.15593392919233	7	6.22139673826384	6.68975983667568	5.87401908193098	5.59068236674445	4.10046915847915	6.27947755279036	6.15718317210681	6.06690250542447	7	7	7	1	7	1	7	5	7	7	7	7	7	7	7	7	7	7	7	5	7	7	7	4	105.25	1	3
122	5.09875465750769	5.77554887121287	7	3.26851985430847	5.24563733544313	4.31659518807869	5.68035402175042	4.07627977961941	6.86657085808988	4.97576392491861	2.7279151814426	5.80707414770119	7	6.88032616323734	5.92333758724585	3.48552335780351	6.61128967318553	6.58325517636723	6.2351265625132	5.57262384112162	7	7	6.09408181093174	7	4	1	7	1	7	1	5	7	2	1	6	7	7	7	7	7	7	7	7	7	7	1	72	1	3
123	6.2054762721596	5.96656415684575	6.91607574225705	4.85642375800886	2.47848750132859	2.87633195614473	6.99740890809742	5.78510642108769	6.79288791191031	5.51399876525352	5.81406316028994	4.95260927107111	5.79854292106856	7	4.41195326813449	7	5.10720311045054	6.19431633706481	3.94403218520643	3.91943100963762	7	6.92667986976602	3.94308310904306	7	7	1	7	1	7	3	4	2	7	1	7	3	7	7	7	7	7	7	7	7	7	1	92.75	1	3
124	7	5.60158894031427	6.38283484901945	5.22497466926213	1.59527262644391	6.74276721245607	4.53666127080374	5.96514419986443	5.43281363380122	5.75831472717736	7	6.48678901399795	6.0495904069044	5.23653792358183	5.72311045498167	5.61584124389452	5.48472656082827	6.54476427556981	3.59111548011326	5.97726282381419	5.89899569173276	4.93162701209192	6.29633588646835	7	7	3	2	1	7	5	7	2	3	2	7	7	7	7	7	4	6	7	7	7	7	2	87.5	1	3
125	6.78969500166108	3.58333118254662	6.77004676693125	7	3.5228726619765	4.47691034019302	4.40496843555819	6.99486351735781	7	6.08658199840997	7	6.70538610964019	4.59347082448354	6.26561216981171	5.95869507758445	4.57250737404341	4.74717081495321	6.3608734717211	1.83001128342941	7	6.19366899455569	6.44168823926745	6.84337871469763	6	7	1	7	1	7	2	7	2	2	1	7	7	7	7	7	7	7	7	7	7	7	1	89.25	1	3
126	5.12900339729911	6.24340492193195	6.46967313159305	2.13176800242263	5.27812856122518	1	7	4.66879472070001	6.40142419264037	7	4.16140613050691	7	5.53597548257246	7	4.74837039752464	5.20727774076343	5.64052649363886	4.80608042325835	6.98184201224576	7	7	5.9392658545312	6.14153174180204	7	7	1	7	1	7	5	7	1	3	1	7	4	7	7	7	7	7	7	7	7	7	1	101	1	3
127	3.63087239767634	7	6.81579841081141	2.96707706749903	7	2.73648364920088	6.97947825293834	7	7	4.34118042864248	6.29735379619594	5.15198731561454	7	6.54443216143152	7	4.12434886134513	5.80300751787967	4.75297052431278	3.63149255888514	6.6861080077953	7	5.3917576076629	4.85971150250885	1	7	1	6	1	1	5	7	2	7	7	7	7	7	7	7	1	1	7	7	7	7	1	72.75	1	3
128	7	5.94949262481628	4.70547426311713	4.49730335718939	2.40766788088215	6.75347272457014	5.35113974634282	5.45959874830076	4.79834561241971	4.98197120831112	6.45404741547123	7	6.03525304099677	5.73365138078245	5.26183994217195	5.14703759440553	7	6.06303027110424	5.24690271637394	5.39270192873875	7	7	7	7	7	3	3	7	4	1	7	1	2	1	5	7	7	7	7	1	2	7	7	7	7	1	93.5	1	3
129	6.22088885035496	7	5.80665144323341	7	1.1662043216753	5.3696949570449	5.16546831810387	4.9452059319386	4.91977865942745	4.11818888399654	6.40021522748584	7	3.13530099473841	6.32847225006635	5.97620609949591	6.01613123289644	6.87481332427414	7	6.97576100426423	4.02823527447013	4.78387643757657	6.87127000572925	7	7	3	7	1	7	1	2	7	2	7	1	7	3	7	7	7	7	3	2	7	7	7	1	69.25	1	3
130	3.77379367389776	3.36356587435438	5.67973926597766	6.49995914169098	3.56730353661894	4.83971232433903	5.46422549755919	6.97755367580436	6.8294365984369	5.68496887875713	7	5.12415576724181	4.14008223055623	6.72024826893615	6.98769666039684	6.55446881283176	5.04363650808499	5.13136141657085	5.51979241248581	4.43425886357238	5.40497372965633	7	7	7	7	3	2	1	7	2	7	2	2	7	7	7	7	7	7	4	7	7	7	7	7	2	76	1	3
131	7	4.71555942456272	5.78502048634325	5.78409872148787	1	6.46515834872454	4.68041827438685	5.70323420476963	6.16485024673757	6.76274140820813	7	3.80200697523373	4.44987630885412	6.45302253677231	6.25381458947177	7	6.71367627902529	4.86931588034209	5.91303616963138	4.92254579298892	7	4.47750616881928	6.50329348753653	7	7	3	2	1	7	7	7	7	1	6	7	7	7	7	7	1	2	1	7	7	7	1	91.75	1	3
132	5.80354460660279	4.53744331538057	6.18338581647239	1.20921277543178	3.93341632490058	4.85018809240241	4.11995389950661	5.99813441203864	7	6.08467519247762	6.58284974254804	6.69415863271679	5.08500413419103	6.50946274499057	5.92796217576973	5.88420600625035	7	5.60576713480762	7	6.30342437365964	7	6.79899153679468	1.88335466320344	7	7	1	7	1	7	3	7	1	3	7	7	7	7	7	6	1	2	7	7	7	7	7	77.5	1	3
133	4.31877277747903	5.57286298968229	4.53929400690392	6.23122381459209	2.65797325402819	6.32953677456155	6.26044471437546	7	5.71010102468816	7	1.81954306034748	6.58871525141288	4.6009245893315	7	6.89273293948361	4.64424367728168	6.34374535252454	5.54607291009189	4.32405842730502	7	4.34831648364498	5.43400829381913	5.09701828408017	7	6	7	2	7	7	2	7	7	5	1	7	7	7	7	7	7	7	2	7	7	7	3	99.25	1	3
134	7	4.83716028366133	5.64173936325107	3.59598256175293	1	5.65854991242811	6.53767434599134	5.39353593167248	5.63277346706882	5.57495732793957	6.55592225035907	6.51603510888935	4.02861137255472	4.8105051461567	5.78810613051936	6.98551945692828	6.35152391012437	6.00814877702126	3.50545418081384	7	5.46999438711784	6.62410695521754	3.52587869011072	7	7	4	3	7	7	3	4	1	3	7	4	7	7	7	7	5	2	7	7	7	7	7	95	1	3
135	6.53300199585343	7	6.33173798314974	5.89697853959138	1.97153596481872	6.36836087358471	7	3.88811270998005	5.24219689456009	7	2.70795813170905	3.80108924550575	7	6.4073223599153	6.38134303705829	6.62865212086407	5.31338918422969	3.99073210041242	6.76994476179357	6.04872800049608	4.94580127058062	5.17856451411567	4.11500259222794	7	7	1	7	1	7	2	6	1	3	7	7	7	7	7	7	1	7	7	7	7	7	1	86.75	1	3
136	5.41118577586673	1.16598124278437	6.3618081340907	3.38411789372629	2.54500348190133	5.91566501021357	5.80801422675366	5.03910886463912	5.19258199061257	6.90545485998386	6.2005363315891	6.60681808764396	5.66543851342066	5.46194317170272	4.35137326657708	7	5.09620661234265	5.26325923935546	6.79251029234039	6.3100404082756	6.45195650700347	7	5.95747443339308	7	7	4	4	1	7	2	7	7	7	2	7	2	7	7	7	7	1	7	7	7	7	1	86.5	1	3
137	7	4.9531373935575	5.68645966718659	4.80749726781704	2.05151705505927	2.02386591643492	5.66448057126233	6.83312835800936	5.2225698553775	5.10417497600431	2.67191735922284	4.59693151876468	7	6.83305104930779	6.22101284634194	5.76041242924315	5.38721129734524	7	3.86036086623301	6.77292493562847	6.27585478912404	4.96811927149978	4.20727117068825	7	7	4	3	7	1	2	7	4	3	7	7	7	7	7	7	5	2	7	7	7	7	1	105.25	1	3
138	4.72429853760392	4.10591125794656	7	1.59134830439982	3.74562691196126	3.32867868809725	6.08257721879273	6.22206297317832	5.42120037379648	5.84394744613764	6.14182958145082	7	5.1462246893078	5.11310994839091	6.36622912414206	6.70898990661058	5.15516342807115	6.69401482266828	2.73253459125255	7	7	4.84074691889865	5.88361513911571	7	6	1	7	1	7	3	7	1	3	4	7	7	7	7	7	1	5	3	7	7	7	1	77	1	3
139	6.17232942873621	2.36960656575225	7	2.12864304244055	1.52759841945949	6.46897601430182	6.24337285261292	3.41201671402886	5.39250196217307	4.43901245727583	5.54768203390576	4.69414934126379	5.27882564387574	7	7	6.32633013343723	5.95749578739495	7	5.40419435221535	6.4146727812425	6.46392301215452	5.18131507020459	7	7	7	7	2	1	7	1	7	7	7	2	7	3	7	7	3	7	3	7	7	7	7	1	89.75	1	3
140	7	3.30264497555915	4.12944973192716	6.6926670565788	1.16910291091563	6.05773476574562	3.46087032728855	6.50231555713801	5.17322048747061	5.01288206303337	6.98805883866686	5.00249867592671	5.989101485419	6.5260782080122	5.40968233313636	6.53259180484681	5.96479656004181	6.07075161064703	5.83385984332664	5.65032349139484	6.10687810072636	7	3.46206938743929	7	7	7	3	1	7	1	3	2	2	6	4	7	7	7	7	7	1	7	7	7	7	4	86.5	1	3
141	4.34152692567432	7	6.50680338850302	2.82929785138197	7	5.38876893729355	5.06073165962028	5.67513013263624	6.7334088393873	5.58668651249273	5.22383120153347	7	7	7	6.36178504352821	6.9234751965737	5.34639053257263	6.11004280691888	6.54545761942494	5.06398226743942	4.49597366353499	5.63417386681439	6.00202277367932	7	4	1	3	1	7	2	7	7	7	1	7	3	7	7	6	1	2	3	7	7	7	1	67.25	1	3
142	5.83120035530455	5.7458029267003	5.25959612118687	6.60392018435007	1.68881269436622	4.03773091410687	7	5.45635637311766	5.20376988915924	6.37745732852177	5.90079860904728	4.70951913497572	5.19932911492119	4.10466618643354	5.50910373534539	7	5.87885977192409	5.01077427356192	3.46365467177931	7	5.91599237803562	7	6.06865505908169	7	7	4	1	7	7	7	7	2	4	3	7	2	7	7	7	1	7	1	7	4	7	1	78	1	3
143	6.23858330628915	7	4.78135363414956	5.98359911131278	3.10154018513434	5.60984404114026	4.25326273730227	5.06632438774544	4.09477400182564	4.16673913978856	3.73264521613408	5.79420567849863	4.67668893614913	1	6.62678156540242	7	6.90802215173168	6.84210909472342	7	4.08871821376759	6.13025071493917	6.19915043952507	7	7	4	6	1	7	1	2	7	3	7	1	7	2	7	7	7	7	2	7	7	7	7	1	79.75	1	3
144	5.07181350914834	6.16113264784211	6.74623484796531	2.08661949294177	5.88005045184579	3.33874043081847	5.5704429840406	3.79523686115489	4.6013256545624	6.39886787366594	5.55756816945789	6.89653346232445	6.08561723754398	6.25000786703546	5.4866014875877	4.71282565833626	2.83888483960224	6.91741829179722	6.52005929672624	4.81410714990244	7	6.2231136529125	6.66943537762927	7	7	1	7	1	7	7	7	1	2	1	7	7	7	7	7	5	7	7	7	7	7	2	86.5	1	3
145	5.07413110045683	6.68647695076165	6.65442403150274	4.24810915632797	6.82813089153037	5.80117245643304	3.79492640517094	5.11380890191034	6.14079690990779	7	6.55890477669185	5.46587092841843	6.21011204060726	3.7734917900457	5.12535329028473	5.7378837722428	5.59677047439561	3.7047804848443	5.76591134977556	7	6.32999588483941	5.63654965660932	7	7	7	1	7	1	7	1	7	2	3	1	7	7	7	7	7	7	1	7	7	7	7	1	84.25	1	3
146	5.8809986686604	4.56632644060576	6.62051431945761	5.57107697388196	2.47347209902888	5.02563603881645	4.71681041917428	3.90662035206106	6.98936561884091	4.36670937273437	4.58091094474009	7	7	5.86145043793213	6.48527107325166	4.82018028292988	6.6631628822897	5.92019046100413	6.89113087483985	6.09858967223334	4.87254797078749	6.43285478623875	3.10128434230211	7	7	7	2	1	7	3	7	2	2	7	7	7	7	7	7	7	7	4	7	7	7	2	78	1	3
147	5.15067722153768	6.75243548505081	3.8113848669931	6.28122578555165	6.56859369407162	7	6.17624859519892	5.93345096822584	6.37647156960539	7	4.59727298125303	6.78168631875359	6.74963833203297	6.87431244333397	7	2.79497790804606	2.05713053612859	5.18405116820544	4.61287563638081	5.47266231237207	4.49857577447983	6.28333285402115	6.28199190116996	7	7	1	7	1	7	2	3	6	1	7	7	7	7	7	4	1	2	7	7	7	7	1	73.75	1	3
148	5.91866974662879	4.59765083321325	3.41959413477854	4.22229612333685	6.60286101369838	1.9193009265686	6.39929706988458	5.82957258130081	7	6.06502293625385	4.35985542801667	6.84009240924776	7	6.95041306763579	5.45815800215026	1	4.64902754699351	5.66321561550841	5.44062015036227	5.22277788891128	6.5523829039783	6.26833215458388	5.26684310173851	7	7	1	7	1	7	3	7	6	3	7	7	7	7	7	5	7	2	5	7	7	7	1	97.5	1	3
149	4.29905133859648	5.91693432260558	3.5916169671886	6.27149400251072	2.74507118586142	6.76185650985662	7	5.35805509484927	6.24396728049903	7	3.95290515548287	6.07782761435181	5.10592662130087	5.61580467980132	4.92071754524442	5.83265266626249	7	6.5289761305486	4.25850346844913	5.70070828793248	6.99169293240096	6.46778596691956	5.20421979306105	7	6	7	1	7	7	2	5	2	5	7	7	7	7	7	5	7	2	7	7	7	7	1	77.25	1	3
150	5.19710887912859	4.51298687209147	7	1.55021404106436	4.64701341693577	4.66262971440394	6.00586215411656	7	7	5.72227425888498	6.7154899510971	4.54006284382612	4.26049477169072	4.77320417013647	6.88729107253585	6.03798050730419	4.94673784172717	6.09517703472188	3.81619879438867	5.76541255824254	7	5.81279494192753	4.79921845162913	7	5	1	7	1	1	4	7	1	2	1	7	7	7	7	7	7	7	7	7	7	7	7	91	1	3
151	6.77269895005943	7	5.63122105186022	2.44415684460184	6.65308315365439	6.5191850135949	6.64911542930341	6.38812493403462	4.37065760720855	5.12977682031252	6.72633534931495	5.64487775699624	4.65547588558553	7	4.09631269852566	6.27139520271996	4.18361272951213	5.57575056934665	6.16489616912381	6.41195662864865	5.54514135845578	5.90051633264681	5.733544913254	7	7	1	7	1	7	2	7	3	3	1	2	3	7	7	3	1	7	7	7	7	7	1	73.75	1	3
152	4.96536700506243	7	5.33137115468618	7	2.44274011116039	4.42529077785481	6.524389116829	5.07076585128751	5.88845450942801	6.42609901649896	6.96599063798752	3.86494273198111	4.85408963073936	3.5815314391247	5.51318793031464	6.07987262669559	6.04646842167452	5.90700895101176	4.30803311172631	6.81186450537585	5.87053342639073	6.87481301309913	5.4420394154623	7	5	7	1	7	7	7	7	7	5	3	7	7	7	7	3	7	7	1	7	4	7	1	84.5	1	3
153	3.73051715753624	7	4.9954888114516	1.77255672818277	6.1472560701365	4.65927097053954	5.20099958051425	5.1838215637895	4.84672300085107	6.21937974165125	6.0039309659696	6.77796727462051	5.82594053971594	5.5381302182513	6.86816719593168	7	5.46139055485773	6.20483389730079	3.78845752234369	6.12237538314167	6.06572603998624	5.98949221781017	2.1600129765089	7	7	1	7	1	7	2	7	7	6	2	7	7	7	7	7	7	1	7	7	7	7	1	77.25	1	3
154	3.86262753717576	6.5608105228276	3.86567198697638	3.53337297622073	1.45010206649645	4.01729121302637	6.40032429548935	4.9642938214834	6.66864933061185	5.5643976921906	7	5.60289674937724	4.4891094497331	5.16567961730985	5.72365226219146	5.25161602959666	3.60074828696761	7	6.81211255678447	5.06213397476957	7	2.83335266329644	5.8820528629981	7	7	7	3	1	6	1	7	7	7	3	7	7	7	7	7	1	7	3	7	7	7	3	72	1	3
155	3.33303700078275	2.61534480174239	7	4.6902019738573	5.75322810975497	6.2622112764261	6.55038916567203	4.56173787717219	6.2385711409099	5.13892106625113	6.23634119909593	7	6.97143515273264	5.23573046439758	4.30513019070619	1.39994484124513	4.4786696406005	6.46302041645749	6.36751886141049	6.33859903575512	5.07891715145109	6.32682248576553	2.29991855363584	7	2	1	7	1	7	3	7	2	2	7	7	7	7	7	7	3	3	7	7	5	7	1	74.75	1	3
156	6.29964656948168	4.98354705857198	5.65905961079584	6.21628514221796	1.81697007289273	5.51617636113233	2.86168702215766	7	5.9743471995087	5.35104545461704	6.04963479784511	4.84935627810869	6.70067085258941	5.94931457606385	6.11760461068339	6.04028385794911	5.04503678865707	7	5.05191306992188	6.05686903097145	3.97213321748009	5.93747019557083	7	7	7	4	2	1	7	7	7	1	2	7	3	6	7	7	7	7	2	7	7	5	7	2	80.5	1	3
157	4.98634570534859	5.22116576642936	4.76022357893424	6.6650122022079	2.20441113465549	5.53849015485854	7	5.26798782930087	6.81023584085572	7	2.68324376306028	5.89226273451745	6.47879746071445	5.46122809076058	4.45006672380916	6.56094998434638	7	7	4.37882478353477	5.22663916364329	5.99031704321101	6.10548547653262	5.34861685612132	7	7	7	1	7	4	2	6	2	7	7	7	7	7	7	4	7	2	7	7	4	7	1	83.25	1	3
158	5.21444906954428	6.70830614110287	6.51377849211011	4.03235365515661	5.95334071531019	5.71043910505599	5.09413845780238	7	4.03825598201438	6.32628548273044	4.9289275229456	6.42462341195035	3.10896379224598	4.96121912216793	6.74195755194406	7	4.86582132207755	5.86499166188602	5.3504853494766	4.07287528470826	5.76585466269165	5.7332462491236	7	7	7	1	5	1	7	2	7	7	7	1	7	7	7	7	5	1	7	7	7	7	7	1	79	1	3
159	3.34987263128368	5.6619060130422	4.86811275372732	2.40602786030298	7	1.65505445862043	6.48473309141172	3.53338286618117	6.6461459207023	4.9538840719407	4.52950942783872	5.62070804466871	6.10116097394695	6.86102339280043	6.58100188418338	6.55555082232676	3.18378740999065	4.0497626435765	6.16731694874888	6.04753483274092	4.38790121670293	6.17041962683978	6.97442804100419	7	7	1	7	1	7	1	7	2	2	7	7	7	7	7	7	2	2	7	7	7	7	1	78.75	1	3
160	5.80855866804969	3.01383001410978	6.92049108861515	6.64788335596683	1.56341687266547	5.48703206991445	6.41025262912731	4.61863720845072	5.79968301179838	5.9022229832644	6.87806767524643	3.57952493670621	6.11498434568126	6.77944602795592	6.93449896723619	5.41026497696929	6.8882495202606	6.30155513327371	4.48916310728485	6.38592011155892	5.40206235088741	4.12025153475917	7	7	7	1	7	1	7	7	7	7	7	4	3	7	7	7	5	3	7	2	7	7	7	5	80.5	1	3
161	4.05845925435587	6.45938232462393	4.06025174110829	5.17113056244676	6.93452348624387	6.6096382334077	6.61166415075933	7	6.66768687989093	5.25907555923471	4.45271846852542	7	6.74134669108963	7	3.41395040989472	1.44721599026987	2.87166893549208	5.13729322180785	4.93136417303776	5.99895279684885	6.83771964530569	5.34942491490654	6.48870449027839	7	7	1	7	1	7	2	2	7	2	7	7	7	7	7	4	1	2	7	7	7	7	1	79.25	1	3
162	6.24817599052728	3.51426672304902	7	1.95387175917756	1.74906134666787	1.65790893709785	6.54394901647967	3.80061384824799	4.85921787550295	6.20179573780522	6.35919144539924	6.43757558400237	4.95702943158364	4.93325032158386	7	6.60399155987337	3.44615561096312	6.60624180961917	6.46919298926004	6.7587928262048	6.39136858236324	2.6421160247661	4.92796452550301	7	7	7	2	1	1	1	7	7	7	2	7	4	7	7	7	7	3	7	7	7	7	1	72	1	3
163	5.29166473474685	6.26366547124326	3.70603929974255	3.81904954442215	6.74706007067865	1	5.44335731377859	6.72687883207298	6.88805081638369	5.12652476136044	4.68292219431621	6.23720966391556	6.00795002761102	5.7298077141212	7	1.55850678497811	3.72065990324618	5.3829728759593	6.43685871649596	6.75250664248274	6.39038766424745	6.05209949586972	5.69569080068147	7	4	1	7	1	7	2	7	6	3	7	7	7	7	7	3	7	2	7	7	7	7	1	63.75	1	3
164	4.63044993156283	5.60015394223796	3.84528030081475	6.43316298998459	3.41961215049569	2.90342856853268	5.18063811358233	6.90094126478403	4.68671971023878	5.15403180654743	7	4.96958023964414	7	5.38528034823455	5.34708629368094	6.77682239825939	3.8514531450398	3.70780029001879	6.33884214646872	5.08694555709741	6.10575103831702	3.56247800662794	4.60507007156941	7	3	5	1	7	7	3	7	2	4	7	7	2	7	7	7	7	1	7	7	7	7	7	73.5	1	3
165	7	4.38871880019768	5.89266170381981	5.27563265576878	1.04725726730569	2.20014983774664	6.15345369645369	2.72369236912954	3.06464300388441	3.63779661343441	6.19768069451033	6.84758583176124	6.74256655394725	6.0243736310016	7	6.58505703173302	6.24503750575863	5.6055418171811	4.37317302694778	5.20738007820542	6.59923325806342	5.39977361807995	6.91680922409765	7	7	3	3	1	1	2	7	2	7	7	5	7	5	7	6	1	1	7	7	7	7	3	84.25	1	3
166	5.50419320736084	4.41340388874023	6.13095848944045	7	5.43862074693359	5.54873044424321	6.48332607823468	7	3.82744440321103	5.30022348842188	5.80172166920348	7	4.54117508484559	5.09414509112279	5.3181022255793	5.97281500969481	5.72124670793209	3.87213673341762	7	3.3552816328399	5.92401283689761	6.05639293749834	6.20567830925137	7	7	7	1	7	7	3	7	1	3	1	7	7	7	7	7	4	1	7	7	7	7	3	73	1	3
167	5.56835163574696	3.92795828984022	4.45273816621632	2.66932327233187	2.3843386129767	5.78499755827259	6.21902704800451	3.72869173720959	4.03836536491483	5.77054531920677	7	6.50585694931716	6.77080158044752	5.10957287064766	3.77051006755637	4.88426359020636	5.1283686975832	5.17942819117908	5.06196265305155	7	6.73516122931717	5.08469555398279	7	7	7	3	1	1	7	3	7	1	1	7	7	7	7	7	3	3	1	7	7	7	7	1	91.75	1	3
168	4.95766518668356	5.72591885372483	6.47541361050458	1.86309876804596	5.49813608059752	3.73204147919239	6.00866475080053	3.47575105755174	5.70253449039156	6.65996942440346	5.37345128414508	6.81893398718321	6.06883783887022	6.08771859567373	5.87553811865082	3.56596747082867	1.49268430504988	4.38989550787425	6.97201984345657	5.51013324591587	6.36916968651299	6.89594939334053	3.33629607501438	7	7	1	7	1	7	7	4	1	3	1	5	3	7	7	7	1	1	2	7	7	7	2	75.5	1	3
169	5.5734489574923	6.59949193614326	7	6.34434129741087	4.88173679827083	4.12783334843445	6.85527894447134	6.05739273625463	6.21632448186898	6.23531431245389	7	4.71775562729695	5.59278941940502	7	5.53673404720308	4.35469390137854	6.98467970062908	6.27930615459866	4.86345326493556	6.28563185156958	4.6460374359362	3.85505556063873	4.42708486897495	7	7	1	7	1	7	7	7	2	2	7	7	7	7	7	7	4	2	7	7	7	7	1	73.25	1	3
170	5.36464797067411	5.66289394094298	7	3.32178023520419	7	5.96163809382376	5.34508520507618	6.20728555130608	6.77494122554201	5.57437170186215	5.516639437506	7	6.13686491325193	6.86300595031428	6.07875188946523	5.91849175506656	7	6.65657378861747	6.67370486093184	2.10220876888929	5.54414087195152	4.60564716929351	5.0883725715758	7	7	1	3	1	1	2	7	1	2	7	7	7	7	7	7	1	2	3	7	7	7	2	68	1	3
171	5.04394927759198	4.49956915501997	5.49901071047957	6.2407273764701	3.27578520113587	2.50481232385676	3.12253365563806	6.78820141901986	4.91885189292615	5.46087841153728	6.2058379060035	5.80081883273234	5.7597284817016	5.97197685967557	6.80287733400951	4.69021232207609	6.02132263317041	4.83839147747341	6.92134049490402	6.32471269546289	6.13708891686391	3.88574044493724	4.61198009300064	7	5	4	1	7	7	1	7	1	2	7	7	7	7	7	3	1	1	7	7	7	7	1	58.75	1	3
172	5.47425002773933	6.65187019665794	6.39893576886692	5.82476525410213	5.34094873150064	5.07675169098583	5.90258480358983	5.90260421275144	7	5.06218458143198	6.44076970134668	4.44551255582793	5.70813958803017	7	5.68372076264313	4.90502076027699	6.79213769941756	5.86189599973231	4.50510127414445	5.52691742200153	6.279943721053	5.5582674927433	5.73525732223563	7	7	1	7	1	7	7	7	1	2	1	7	7	7	7	4	7	2	7	7	7	7	2	74.5	1	3
173	6.04438011406626	6.00569980985407	6.72968683066268	5.24171288382224	2.37857419358467	4.60462670162933	2.10532094763431	5.38728136468785	7	5.50558989939306	3.04238573282324	6.74839588396139	4.60742016735138	5.60543156602737	4.90700329734097	4.37187778374706	6.31956438274946	6.37225124627771	3.75127327130515	5.65178868899927	6.44255126892683	6.99664811397904	3.34708093284864	7	7	3	2	7	7	1	7	7	2	7	7	7	7	7	7	3	7	4	7	4	7	2	71.25	1	3
174	5.42869190684332	3.02351247285379	4.69979431249474	7	1.6718599785581	6.29730758268458	3.33822674949645	6.60160964657359	5.75290887263486	6.03875690522978	6.62764352423335	6.77423312857307	4.9286940406223	6.86670581104565	6.98200873516807	5.65127574380056	7	7	3.42853122548532	5.276900594887	5.58899608532699	4.84378509754387	5.46357681896372	7	7	4	2	1	7	1	7	7	3	1	7	7	7	7	7	7	7	7	7	7	7	1	80	1	3
175	6.31246314900574	6.7232156463904	2.39648245795299	2.75401112922204	7	5.77677590152995	5.6354531881426	5.11013589422861	6.15471616288613	3.88293673343272	5.88118413758274	6.41388030244722	7	5.32086224367725	6.94423488485152	5.71285400210984	6.54967415247978	7	5.86506982912271	7	6.02309898193555	4.39494324474032	5.49489572587744	7	7	1	7	1	1	5	7	7	2	7	7	7	7	7	7	4	2	1	7	7	7	1	56.75	1	3
176	6.91098185426598	6.25001475682253	1	3.24841391871562	5.6495488822375	5.38242066137297	5.1061375926962	6.1144298642577	5.5120368490646	6.6991525969735	6.63672206505803	5.35263669754487	6.29219489999687	6.02836798297461	5.50034792131345	5.91300821707175	2.72395277166041	5.79769857162141	3.1861604360455	3.1458810158643	7	7	6.30190347695908	7	7	1	7	1	1	7	3	7	7	1	7	7	7	7	7	7	1	7	7	7	7	1	77.5	1	3
177	5.98988677287532	6.53820948802439	6.65051538526738	1.95388714235253	3.2066676603093	2.79558511623596	3.95052114793772	6.42873062294347	2.92900593412348	3.03294233924002	6.22730431139426	7	4.1452990213636	7	5.90895660142994	1.87218623664256	4.65425496815625	6.74279634253569	6.77036591524593	6.96953814050791	6.51230432068296	6.58676167889623	3.86162389279226	7	2	1	7	1	7	1	7	2	7	7	7	7	7	7	7	7	2	7	7	7	7	1	70.25	1	3
178	6.33940973301141	6.71485274428757	2.09502569462929	2.99458847602281	6.24224949449712	4.38361096246469	6.02279469363267	3.08611594238211	6.29686403010046	3.74806473208794	3.26066556370463	5.2132731113919	6.09487990381141	4.86191640607058	5.27482611891657	4.75886035180468	6.4592350668757	7	6.27197530330856	7	5.71908757004092	4.61058761549072	4.65051179671126	7	7	1	7	1	7	3	7	7	2	7	7	7	7	7	7	7	7	1	7	6	7	1	77	1	3
[truncated: 5 more columns]
