# Supplementary material for: How Are Mate Preferences Linked with Actual Mate Selection? Tests of Mate Preference Integration Algorithms Using Computer Simulations and Actual Mating Couples
Source: PLoS One. 2016 Jun 8;11(6):e0156078. doi: 10.1371/journal.pone.0156078 (PMC4898694; doi:10.1371/journal.pone.0156078)
Supplement: S3 Data — Long-term couple and agent-based model data analyzed in Study 4. (ZIP) [file pone.0156078.s003.zip › S11/Polynomial Model Data/Polynomial Couple Population 01142016 2236.csv]

	trait1	trait2	trait3	trait4	trait5	trait6	trait7	trait8	trait9	trait10	trait11	trait12	trait13	trait14	trait15	trait16	trait17	trait18	trait19	trait20	trait21	trait22	trait23	preference1	preference2	preference3	preference4	preference5	preference6	preference7	preference8	preference9	preference10	preference11	preference12	preference13	preference14	preference15	preference16	preference17	preference18	preference19	preference20	preference21	preference22	preference23	fitpoints	sex	algorithm
1	1.22929992349087	2.35130371477703	6.97308855049461	3.27120855519422	4.99364052043644	6.59212299281648	7	7	6.74014898539203	6.96943253607218	6.90896192509029	5.71345386765339	6.91552879784094	7	6.84301949741788	6.89795497006322	6.43554393548376	5.92839092983974	1.77546077739335	6.15856136219725	6.30030306602705	3.88489418065506	6.71973554520387	7	1	7	1	7	7	7	7	7	3	7	3	7	7	7	7	2	7	7	7	7	7	7	87	0	3
2	2.53615328601864	2.19379669487438	5.67478570209535	6.50738800576795	5.20194781045698	7	7	6.13135763735282	7	6.87678169131579	7	5.35147634098756	6.59995703300506	7	4.16112883019115	6.83260510391903	4.68788941618092	6.60852922533118	5.12097436407961	6.83708416903456	6.57948576822013	6.55090478096541	5.35149529854428	7	1	7	1	7	7	7	7	7	7	3	7	7	7	7	4	7	6	1	7	7	7	7	73.75	0	3
3	2.47770529412924	2.13064807589642	5.81868288489781	5.22089781511594	5.31087823149495	7	6.3076089396044	4.37821327856498	6.91074548539543	6.20113959510378	5.85430205620847	6.99331400358394	6.37778761087499	6.55144855192805	7	7	6.45996300899483	6.97912121845816	4.17258606962599	1.98351516701074	6.94992302167693	6.7255463134697	6.43015226305649	7	1	7	2	7	7	7	7	7	4	2	7	3	7	7	4	7	7	7	7	7	7	7	77.5	0	3
4	4.82008387706944	3.05786754910071	7	7	5.21259083905074	2.32818086092041	7	6.2633352021085	6.35215716702798	6.69189274358533	6.58774460573333	5.30956616108801	7	6.98958967959578	6.47011853617095	5.94877407064753	3.79172638780113	7	4.44226953629306	6.7944735591164	4.50920957212557	5.55942203906454	4.99599222126834	7	7	7	7	1	7	7	7	7	7	5	7	7	7	7	2	7	7	1	1	7	7	7	76.25	0	3
5	3.99840469366645	1.98482303240883	7	4.87626839313785	6.52239985486511	4.93552374731573	6.42646354125054	6.84291562475124	7	5.98870970770379	6.35190979333033	6.92608168550639	6.49897951498813	6.80106571405537	6.77753286694715	6.86820304797824	6.62589656283969	2.86345037620869	2.47466030752322	7	5.11074345043795	2.25387449065676	6.38089577444487	7	1	7	1	7	7	7	7	7	5	3	7	3	7	7	7	7	7	7	6	7	7	7	75	0	3
6	1	2.95944537831752	7	4.29317764689042	5.50041992006367	5.89339818424166	6.76204907739351	6.72282568812633	6.83477222451257	7	6.92507447155856	5.59828356960341	6.47787571829388	5.921125930864	6.33840236276654	6.94810082618157	6.54898262075283	7	4.22809484902378	3.945608221336	5.78925530891628	5.18317167725172	5.89798579479675	7	1	7	1	7	7	7	7	7	4	7	7	7	7	5	7	3	7	7	7	7	7	2	86.75	0	3
7	1	3.18338491277806	6.00223295488613	2.82322480299783	6.42318312964563	6.48757834910163	7	7	7	6.89101375406429	5.65281068990921	5.84468819403425	6.98780589652829	6.88333781059705	6.16043186611965	6.64851443145139	6.82358889423428	5.29434597750774	5.27991004653993	4.58562634968766	6.47804603011179	6.08917999039699	6.49900241636006	7	1	7	1	7	7	7	7	6	2	7	7	7	7	7	7	7	7	7	7	7	7	7	97.5	0	3
8	2.98995355919584	1.72822265466506	6.19758170941877	7	3.97853046634645	7	5.05202385387671	5.63922262132724	7	6.96725388008516	6.90674796946429	5.27170570056728	6.67835325661803	5.70761027331845	6.62493647375506	5.58067721876375	5.23506625066507	6.88675639897619	3.65149365839689	7	4.4849212424759	6.81317409645723	5.8253809798899	7	7	7	1	7	7	7	7	7	7	7	7	4	7	7	3	7	7	7	1	7	7	7	65.25	0	3
9	3.86598134978367	2.542413319167	6.91151563403232	6.11562384513355	4.9348791192311	5.00027976956416	6.49290387758899	5.56711514532104	7	6.32142152990721	6.96012819242801	6.32037491623822	7	6.93548958832994	5.54622982775054	5.42480082812467	5.23075777005124	6.42884648065065	4.71890060309284	5.81468594740482	6.80031413759743	7	3.40213067278998	7	7	7	7	1	7	7	7	7	7	5	7	3	7	6	7	2	7	7	7	7	7	7	84	0	3
10	5.51129055807921	4.10238676170002	5.67100261934064	4.36271681766807	5.99134378376536	5.86402540013401	7	5.6262526540013	7	6.63798648650413	5.8979375163229	7	6.63418012481328	6.40741785971059	6.88076265887137	5.93340911039413	6.57562162363018	7	5.66439166882699	4.4683605379422	4.67274711893602	4.93689630803497	4.93589418974516	7	6	7	7	7	7	7	7	7	6	7	7	2	7	6	7	7	7	7	7	7	7	7	81.75	0	3
11	4.29310402180661	1.1300181937664	5.38867250568267	7	2.78668813223874	5.80895774586691	6.56401693888939	5.74437318761374	5.83355145970744	7	7	6.58220165975457	7	6.96548042397196	6.30526236267912	5.39239906039844	7	6.07786389733004	2.3011591800622	4.55207750960778	6.30888583613844	3.26081201734811	5.92442320826868	7	2	7	1	7	7	7	7	7	7	7	7	6	7	7	7	7	3	7	1	7	7	7	83.5	0	3
12	6.91991737421724	1.97251155225407	5.97301577293309	4.98842995194008	3.05987061974439	7	5.92882646083025	6.43019588540046	7	7	5.09969644038153	6.79345363562659	5.28317506243237	5.73836047104527	7	1.97856315434267	7	3.89921921953679	3.41529506761281	7	4.56370265771564	6.03073122714923	7	7	7	7	7	1	7	7	7	7	7	7	7	4	7	7	4	7	7	7	7	7	7	7	75.25	0	3
13	1	4.25096492999898	5.5253109267605	2.71747110101536	7	4.97608072664523	6.87363469050086	7	6.74829266885394	7	6.96160414557949	6.93569950587214	5.44773614827522	6.48994642333584	5.43504086558007	5.27454341309746	6.5997764937086	5.47607673925978	5.83619335455569	6.7857676634324	3.62130775567922	3.69127980784994	6.92699073599234	7	1	7	1	7	7	7	7	7	4	2	2	3	7	7	7	4	7	7	1	7	7	7	85	0	3
14	6.19207216060207	1	5.42768943483811	6.31177657868569	3.63930488951314	6.05848421760285	6.65611252638996	5.12684251034318	5.56962590905326	6.44111532505919	5.55557392974904	5.28964843636103	7	6.93418877979114	7	6.82957551391197	5.69720452261894	6.53510786407812	5.26990929645131	4.79369315940585	6.55738192461418	3.23950281938553	5.73316187121806	7	7	7	7	1	7	7	7	7	7	7	6	6	7	7	7	7	7	1	7	7	7	7	88.75	0	3
15	6.45192938607492	1.23486434719204	5.91077913618594	7	4.74586735729294	5.09053331360247	7	5.42111447605442	5.91609528667426	6.86049022502111	5.28994524715766	5.66356511227868	5.63559407044369	6.1453780341401	7	7	5.68000388486667	6.33209829694267	5.17035131230145	4.33833197689533	3.9646727566658	3.31461935754244	6.40966165915072	7	7	7	7	1	7	7	7	7	7	7	3	6	7	7	2	7	7	7	7	7	7	7	91.5	0	3
16	3.31493326384553	2.81634299068133	5.38077165821051	7	3.25782920530962	7	6.27595606813141	6.98660360943784	6.93283121374904	7	5.2790023185024	6.5335452685402	5.91816461296821	6.187221181423	5.72397888916431	6.08251236909788	4.75544455406405	5.90455303233897	5.60215686554444	5.85368194069882	2.73202374428873	1.89398705675193	6.81447190482173	7	4	7	7	7	7	7	7	7	7	7	4	3	7	7	7	2	7	7	7	5	7	7	70.25	0	3
17	2.54247205955166	1	6.23408455041558	3.47394180295767	5.65623988324387	5.89866075500611	7	5.3993497479771	5.50500216203169	6.17505813707499	6.99823284349465	6.65776428895928	6.43617159480437	6.60594619791735	5.69077371178523	6.35472934486783	5.62841263629191	6.21086211139671	5.00930525359279	7	3.6358512920443	6.88235209882894	5.30455888156848	7	1	7	1	7	7	7	7	7	2	7	4	2	7	7	3	3	7	1	7	7	7	7	77	0	3
18	3.27355992762745	3.9996733692026	2.57153502950877	7	6.44054168849824	4.04196899523545	7	5.73845537152029	6.20547486449813	6.66722555500363	5.50535888229997	6.09230133607591	4.66390861619013	6.6394748876575	7	5.49491355252241	6.75506754678893	5.90946230327785	3.35748573491643	7	4.52645388352126	5.69450933863852	7	7	1	7	7	7	7	7	7	7	7	7	3	7	7	1	7	7	2	7	1	7	7	7	74.75	0	3
19	2.47661175320788	1.81110496754217	7	4.03266671029333	5.90451595660336	4.31742577366433	6.99423016333634	5.54871218205896	6.64757834180155	6.99655389522873	6.47909855048466	7	6.19176545843876	6.48592974012539	6.15697997311063	7	5.42021250611062	5.4660985719706	4.12956246659162	7	2.83475799253119	6.73945375220543	4.79616318646997	7	1	7	2	7	7	7	7	7	7	7	4	7	7	7	7	3	7	1	7	7	7	7	77.5	0	3
20	3.20161736443038	2.26552094197857	6.24138773551998	7	2.4829967433557	5.9564374728026	4.59638141931781	7	6.99617757822332	5.2220693594794	3.9964443384588	6.20998199607046	6.72462622996236	7	6.35940853555823	7	7	6.56094212521362	2.16550573439895	1.8985147510903	6.13069744345493	4.25600246876307	5.04812791852567	7	1	7	2	7	7	7	7	7	7	7	7	3	4	7	1	7	2	1	7	7	7	7	81.25	0	3
21	5.00031157082225	1.74054272758396	4.63076817275199	6.92653423884035	3.82135327309803	5.89287025808559	7	5.21207883974959	4.9159704675069	5.85270442476436	7	5.90404035353041	4.12087960441415	6.43900938423555	6.33687368017867	6.52031064597345	7	7	3.49625890716929	6.33006387537412	2.74689289962769	6.46136712717729	7	7	1	7	7	7	7	7	7	7	5	7	7	7	7	7	7	7	7	7	7	7	7	7	80	0	3
22	2.84889364828282	4.03845831950718	3.11114193584748	7	6.2451631366205	3.12848687815175	5.64283138253209	5.72185349923489	6.2609023094619	6.96833102823777	6.22718232322943	6.89441903720422	5.17501104259553	5.06715236045078	6.33312440751498	5.53055171181102	6.47263049777479	7	2.44893622786726	7	4.20154116636362	5.63137452952267	7	7	1	7	7	7	7	7	7	7	7	7	3	7	7	2	7	7	2	7	7	7	7	6	74.75	0	3
23	2.49970968551839	1	6.26831865856763	3.72780899521599	5.90456868969341	5.46299265557933	7	5.57966957664992	6.89103743195018	6.28134086907349	6.82415699139347	7	6.14953517593193	6.27975881753467	5.72016710023039	6.2110954351875	5.89916303347205	6.27118806267348	3.62157163528038	6.84086512326086	2.44139297127519	6.06617114957711	5.00387103616683	7	1	7	1	7	7	7	7	7	3	7	7	7	7	7	7	3	7	1	7	7	7	7	78.5	0	3
24	3.85463826863527	2.95222324547146	5.76237138086072	6.52369848647437	2.09754485628457	7	7	5.53204818622656	6.66277581704356	6.64649621476249	5.52924825078916	5.7379933633465	6.10175377912834	6.36591693554756	7	6.52832971515026	4.15324376298066	5.89122244760022	5.46908354434072	6.66144852386574	3.41783798677589	2.94818708125511	5.67044099693089	7	3	7	7	7	7	7	7	7	7	7	7	2	7	4	7	2	7	7	7	7	7	7	91.25	0	3
25	2.69328379992931	2.91627046447547	6.45660098110221	6.92517752133868	2.38158535595949	6.93804175416409	7	7	4.85023337121414	5.97111766584583	3.41230263369613	7	6.68833684274009	5.77373477983092	6.41039137202262	6.01986024205656	6.04987478760573	6.94211173290244	1.69901226491461	3.63766405919756	6.75992084449488	3.74582586555564	4.67782413194597	7	1	7	1	7	7	7	7	7	7	2	5	3	7	7	7	5	4	7	7	7	7	7	74	0	3
26	5.8867312153504	1.53767481914904	5.83229000400034	4.70607861844772	5.11125926656479	6.07043668411168	6.32106138865028	6.0698947440729	5.51149929016398	2.68741852433117	4.86261066325369	7	6.34255850491471	6.57963867873524	6.26182726774746	5.76765336760947	6.15076678763207	6.6281048305718	6.63673202463597	6.7257952732167	5.43642891860567	4.70336399102205	4.90473577060321	7	7	7	7	2	7	7	7	7	7	4	7	5	7	7	7	7	7	1	7	7	7	7	65.75	0	3
27	4.94507751738561	2.90927437498192	6.39755876899701	6.80154864724461	5.91102158881028	6.25962399948629	5.27100514869961	6.34696501531298	7	5.61249944774914	4.57179015717783	6.94655718546244	5.63549767480135	6.23991339892107	6.23561550759899	5.39984719846404	6.52520453443975	4.82465431027645	4.48180899076711	5.31541997423573	7	5.0767477153498	4.40001399561097	7	7	7	7	1	7	7	7	7	7	3	5	3	7	5	7	7	2	2	7	7	7	7	77.5	0	3
28	1.99267446003371	2.8779707306411	7	1.86717318555443	4.12327507264679	6.09824027226679	7	6.27672259635161	5.95250883413289	7	7	6.19959877518832	6.69968668920323	7	3.86229741013045	5.74389397340389	7	5.38036916469545	6.03708030473309	4.69014809585283	3.08904187821653	7	4.53325210710452	7	7	7	3	7	7	7	7	7	3	7	7	7	7	1	4	7	7	1	7	7	7	7	82.25	0	3
29	2.15640056662248	2.50979729608604	6.16642979285938	7	2.6882430048668	5.35928386835979	5.37159619042548	7	6.70586790132166	7	6.71457046478316	5.93712991129838	5.06255784927907	6.69129101415466	6.45646638947669	7	6.87997423387296	6.67010187257602	3.33952960642048	5.78146376779944	4.59194084281932	3.76253826938623	5.19388408771388	7	7	7	1	7	7	7	7	7	7	2	5	2	7	7	7	6	3	7	7	7	7	7	83	0	3
30	7	4.4607814229436	3.73964741479573	6.81140070469611	7	6.34137374075079	5.07805675460726	4.97888513256447	6.98851334163934	6.93904332354225	4.15881130084482	6.43616151706262	5.91751376871857	5.9411533483603	6.43961343768721	4.24861509749509	4.18090851245839	5.94351437943846	7	5.16244575712795	6.78736700951673	4.25946433303287	6.69912171027215	7	2	7	7	7	7	7	7	7	7	3	5	6	7	7	7	7	7	7	7	7	7	7	74.75	0	3
31	2.10114342516537	1.92606359643076	7	6.56502252227631	3.96298549067912	4.63304861655472	7	5.34347370110219	6.08491391658671	2.82758696103061	7	4.58183258451854	7	5.09105596057916	6.86665188403162	6.88697811027747	7	6.3982855312375	3.05061867394532	5.60577225694215	4.98141254283989	4.15467664195382	6.88895038656763	7	7	7	1	7	7	7	7	7	7	7	7	3	7	7	4	7	7	7	7	7	7	7	75.5	0	3
32	3.0301332153394	1.83609866704923	6.73219637469122	6.12677398612649	2.91245264946073	3.01844958030155	5.66601228677592	6.12279688503349	5.83403108065756	5.41494997372991	5.78704219590729	6.98668178903089	7	5.2695090134224	6.36488029381713	5.87750618661966	6.63129960177412	6.36992570902453	1.6633773665269	4.35462429306262	7	3.81172160120415	6.70643693561738	7	1	7	1	7	3	7	7	7	7	7	7	2	7	7	7	7	2	7	7	7	7	7	75.25	0	3
33	7	3.24030319845889	3.90370472785518	6.14124404608863	7	6.33232904198311	5.0764292683992	3.513270221356	7	7	7	4.67928308837272	5.92216587210815	6.81600302480243	3.89338794464095	5.20427447829265	5.50250013069893	3.40501057180836	5.90146846246397	3.80612785657156	6.69390444420487	6.44126056303388	6.9693935649822	7	2	7	7	7	7	7	7	7	4	7	7	7	7	4	7	7	7	1	7	7	7	7	82	0	3
34	3.17987752699327	1.34178020712649	6.51519311099004	3.8268216875124	6.27209867492317	5.67434527204835	4.52442606703301	7	6.02780030403605	3.30983608389251	6.67362117374216	6.43927863737244	4.29975975228497	6.83367468137388	6.67767661115477	4.64817168123238	7	6.5170704296252	5.6086928626396	6.69637604089966	3.26399684153265	1.6574939183576	6.6908707208374	7	5	7	7	7	3	7	7	7	7	7	7	7	7	7	7	7	7	7	7	7	7	7	51.75	0	3
35	2.23262140827224	1.62989376414079	5.90092395906039	2.5217010979397	4.21343247090485	5.46811808350381	7	6.64073116353479	6.29707441623375	7	6.42553012017814	5.48100980321963	7	7	3.55316314131017	5.97135307103632	5.87001689582683	6.13929134394654	6.88672033508098	4.80219993439022	4.85794879499324	5.81231998270678	3.87765699668142	7	1	7	3	7	7	7	7	7	7	7	7	7	7	2	7	6	7	7	7	7	7	7	84.5	0	3
36	3.00323206318686	2.90393540140264	6.85139193609412	1.76942313669067	4.4219388213656	4.62842499412415	6.8508132955146	7	6.77882405774823	6.97781329859712	4.61579185996724	7	6.32806714037943	4.64009063333325	6.34296791535995	6.33289520817618	4.43416477379519	5.79653932552603	5.37282313848343	6.32831497223307	6.1389459598411	1.86572013859883	5.1697504325123	7	1	7	2	7	7	7	4	7	7	7	7	7	7	7	7	7	7	1	7	7	7	7	86.25	0	3
37	4.98571340264034	2.38284419485754	6.63460274417114	7	5.03345908605835	4.00112566895307	6.21327796492688	5.97743420726975	7	5.49311481554991	6.082176564012	6.6243557993418	5.39944718855125	6.17347005204435	6.1807678283794	5.79386151177508	6.37753994866144	4.4524527324034	6.02958092934266	5.93761270163729	6.3244625761082	3.79010054615296	6.4382181661185	7	7	7	1	7	1	7	7	5	7	7	7	2	7	7	7	7	7	7	7	7	7	7	73	0	3
38	6.07875861821066	2.16341082327829	6.58713104535494	4.9489992171631	2.65474206488891	5.96811632038096	5.81718970305997	6.12831942328138	6.38814640211522	7	5.728231768903	5.10308838823056	6.467263714737	4.17486895120161	3.89586244509638	1.75395760326595	5.97299713573286	5.09344530595393	3.21201966716166	6.53000058003851	4.42713930974078	6.63889270327664	6.85327542916978	7	7	7	7	1	7	7	7	7	7	7	7	5	7	7	4	7	7	7	7	7	7	7	73.75	0	3
39	2.3953771242409	3.17879538769054	7	2.12896505959596	4.17307340265988	7	6.48391984169513	7	5.48806446150863	6.69662511224464	6.97367108306128	6.61057781434923	6.41546118004778	5.56466650285869	5.81285504948768	5.79808678262778	5.29121691654827	5.81007599657154	6.27808168831807	5.62569700605963	4.1260371318452	5.21016130023519	1.59171065118381	7	1	7	2	7	7	7	3	7	4	7	6	2	7	7	7	7	7	7	7	7	7	7	64.5	0	3
40	3.48680405527477	1.38119429343095	3.96774639728174	6.92670721930662	3.49464219323495	6.64963567859514	7	5.999588188937	3.85833108413662	6.23902533945344	5.86515723788805	6.1595188975983	7	6.4918525835411	6.25707518895578	3.4782825744298	4.874249329889	7	1	6.83968405617828	6.76138150982363	6.01026052413277	6.22865686974971	7	1	7	1	7	7	7	2	7	7	1	2	7	7	7	7	7	7	7	1	7	7	7	59.25	0	3
41	6.85077443150323	2.11483941364351	2.06096674078962	1.41347390815127	1.99225121480324	1.5359513279013	6.01171361293779	7	4.07245694521772	2.383099043211	7	6.56842109516849	6.84668493678209	3.71379116228153	6.71282574873309	6.21297391510633	7	4.9864887045973	3.60740063579627	1.60420388382562	6.97371046033275	4.89363579706046	7	7	7	7	7	7	7	7	4	7	6	7	7	4	7	7	7	7	5	1	1	7	7	7	64	0	3
42	4.10952214438919	1	3.89877019311807	6.5623552710903	5.81831428871078	6.80288971879301	7	5.72664111584929	7	4.79479008674163	6.04891894304392	3.06440080244547	5.11291793108033	6.31500288786534	5.7497003143698	6.17379957997398	6.5075667803578	5.92621793809593	4.39855786562964	5.48232550481092	5.93226571783759	2.62041681436863	6.38729341641812	7	1	7	7	7	7	7	7	7	4	2	2	6	7	7	4	7	2	1	7	7	7	7	80.75	0	3
43	2.89486767062377	2.04747089747707	7	7	2.47844261217421	6.74487070160825	6.45665427507293	5.52427103327669	6.61264021033649	3.93862574658722	7	6.98589831061933	6.17664294635094	3.23524371834981	5.44901314733996	4.76153538091283	5.9967418341195	3.25347299239034	6.30980408794974	5.26224808078886	6.01684512998842	4.11047234915482	6.85347334442591	7	7	7	1	7	7	7	7	6	7	2	3	7	7	7	7	7	7	7	7	7	7	7	61.5	0	3
44	4.0100173321953	1.82695497517141	6.62847615217499	6.55431173288279	4.05695836044892	5.68098544875582	6.64959984571326	3.3075055251014	7	5.05387419650543	6.40536788627199	5.62417634190364	4.36651005913359	7	2.03166901821258	6.82398775905552	6.55252387518288	6.54830935690841	3.55561342468879	3.39076647616612	3.44680704117818	3.49075085676255	5.8119004834549	7	7	7	1	7	7	7	7	7	7	2	4	3	7	7	7	7	7	1	7	7	7	7	81.25	0	3
45	2.122863718947	3.0743099203425	6.5414503170236	1.5444320238273	4.6607202806209	5.18743593129632	6.83709241404412	6.97181734984603	6.54077443273989	7	6.25000436914479	6.76020048077249	5.893811570425	6.07428164299357	6.61435624532445	5.73599824737979	4.30307435951411	5.35056659638699	4.96662247120818	5.77655767006774	4.07776483137528	1	1.68425228289873	7	1	7	3	7	7	7	7	6	7	7	7	7	7	7	7	7	7	1	7	7	7	7	82	0	3
46	5.06082777870537	1.25237008869156	5.09245986141186	5.35326972282954	2.11331747694776	5.06506310661921	5.25092587084606	7	6.48776303971284	6.08676337059008	6.17398471071829	6.65037667877727	6.87029486954628	2.03513890456206	3.92553523060779	4.89279105522744	5.63470020824495	6.09808006313734	5.0666728033375	4.05019635883022	7	3.79340622479718	6.00632241388797	7	7	7	7	1	7	7	7	7	5	5	7	7	7	7	7	7	7	7	7	7	7	7	82.75	0	3
47	3.85355702475427	2.4205743730882	6.53026516123925	1.05373502674765	4.14984057458794	5.81488382645708	5.9906073864138	6.57089488880928	7	6.57272169950322	6.20919101414724	6.68775945016575	6.64543889969788	6.28070855868195	3.20354988452449	6.5128930392039	4.69830696847393	7	6.43716790940356	6.65840413803307	5.97166091475438	1.33986659858421	1.27604947127709	7	1	7	3	7	7	7	3	7	7	7	7	7	7	7	7	4	7	1	7	7	7	7	71.5	0	3
48	3.65865103067438	3.00287711344364	1.85124826467902	7	5.94392274768417	6.98956080206187	3.74994412410138	4.98572045760643	5.80219963894204	5.08921021617239	7	6.31560827805928	4.08653494307226	7	3.48877213450816	6.17861451272158	4.2811603118306	6.61422780095189	5.76654361358223	6.88299654502914	6.40950511181462	5.91603435145078	6.24796986788397	7	1	7	7	7	7	7	7	2	4	2	7	7	7	7	2	7	7	7	7	7	7	7	60.25	0	3
49	7	4.2289853838477	2.83500999098467	6.02634281491478	6.25905954585751	5.28970029708088	3.50345235322013	2.94577203648477	6.56724007206392	6.19553971468472	6.3157976386069	6.4989467248322	7	6.77197380255761	3.71982075004763	4.63721606667377	6.14493337012021	2.99722704779344	7	2.50051543918774	6.32442349664055	6.356820830597	4.48204741116031	7	2	7	7	7	7	7	7	7	7	7	7	7	7	7	7	7	7	1	7	7	7	7	87	0	3
50	7	2.73270870697978	1.39560325694405	1.18706126530309	2.0894003048974	2.33878235594402	5.40828267321968	6.08807913638323	2.99708943171739	7	5.92138090429061	6.41255075546042	6.00848585764274	3.73342017363541	5.29611645814152	7	7	5.88098034749898	4.22687454143768	1.16316872536049	7	5.73026707514608	7	7	7	7	7	6	7	7	7	7	6	3	7	5	7	7	7	7	7	1	1	7	7	7	84.75	0	3
51	4.51131091912008	1	3.67910205979322	5.10022221625906	1.29433331487746	7	4.85952983253384	5.09025710208862	6.07492687577045	4.70241912161793	6.40324809129425	6.48740898468588	6.48522016160247	6.88296233358245	6.36721134608486	5.66621514881241	7	5.04866173402157	4.30253158603606	4.29977465933719	4.45356558995834	3.8733416510489	5.32582024553724	7	7	7	7	1	7	7	7	7	7	7	7	3	7	7	7	7	7	7	7	7	7	7	73.5	0	3
52	1.29450773951894	5.71877438294295	6.77750837433818	2.97323563751256	5.41673258745905	6.10760360225537	5.55605819455786	6.96068787372735	6.31677286973041	7	5.49016635961854	7	5.72819543870502	5.89071104958791	3.971567552935	3.33091503015149	6.10216074896928	2.92586824831091	5.13568504672419	7	6.95547479828419	7	6.23353252959462	7	6	7	7	7	7	7	7	7	7	4	7	7	2	7	7	7	7	3	7	3	7	7	71.25	0	3
53	4.50645171760835	1.4321427103527	4.19711067773985	6.80752900835558	4.42429008446598	7	7	4.95088014487177	5.9751933538901	4.98913297980571	7	5.316091948834	4.46894465726712	4.63155161685366	4.93361087669098	6.66837606085346	6.3254380717106	3.85171151723266	2.87199103229507	7	6.87375311346476	1.00826297333519	7	7	1	7	7	7	7	7	7	7	7	7	7	5	7	7	7	7	7	7	1	7	7	7	74	0	3
54	4.89593134087359	3.48690332802673	4.83770202871793	7	6.10192721866403	4.84676051188947	6.97842435712666	5.79569002112287	3.78994408167588	4.38741910750728	6.99243185381064	5.24764339026178	6.60935967608669	5.43325868773171	7	7	5.51660482999307	5.4529406080422	2.27486084703613	7	5.87027188534695	4.09322395844155	5.59739961824073	7	1	7	1	7	7	7	7	7	4	2	7	6	7	7	7	7	7	7	7	7	7	5	85.75	0	3
55	4.12328571404749	1.55675950322274	4.4024288273206	6.3966125889126	4.46655834171473	6.90043934341894	7	5.567105305356	6.42041102516513	5.51414502536132	6.35722847616949	4.09245645835075	6.031122322538	6.9631842383491	5.95979348916899	3.93887885815095	6.41833740579978	3.97025849062593	4.66179276730565	3.40522899974318	1	4.69161836192162	6.30072000683715	7	1	7	7	7	1	7	7	7	6	2	7	7	7	7	3	4	7	7	3	4	7	7	70.5	0	3
56	6.34660846829882	2.98845694449568	4.1417870909475	4.90663970016802	5.99146669420315	3.00687425662776	5.92112552997621	5.25319005826372	7	5.54301548448053	7	7	1.89803946354131	6.97245720041348	5.2771512352319	6.04578801833505	5.92743697682642	5.14023141109755	7	7	4.84006877388763	1.21695868524578	7	7	1	7	7	7	7	7	7	7	7	4	7	5	7	7	7	7	7	7	7	7	7	7	79.25	0	3
57	6.05181027807214	3.29738239929344	6.72812562629499	5.3953407870939	4.91052713646585	5.83508706404939	3.45102161014872	4.85118865162627	6.62546808211654	5.31662175776134	4.4448218592285	7	6.40602425132647	6.75086523715298	5.97220413549092	4.14164980331519	5.80938072531413	6.04782512472573	3.710785227677	1	6.3613105033919	4.75429768766729	6.25179340522363	7	1	7	1	7	7	7	7	7	5	7	7	6	7	3	1	7	3	1	7	7	7	7	73	0	3
58	4.24577937226023	3.40579177722508	3.97778457684999	6.99862723259783	6.43652581657311	2.58628162679122	7	6.97944758297732	6.57315796705066	6.94514466000632	7	4.67573933795875	6.16652550703509	4.88882302621887	5.88991529614089	6.03297525950217	6.27137065459146	5.6212643875834	3.16385112979368	1.84974088405445	6.40918511607139	4.38288076991754	5.50080829873619	7	1	7	7	7	7	7	5	7	7	7	1	4	7	7	6	7	7	7	1	7	7	7	69.75	0	3
59	3.51497469227616	1.56958320013144	6.15271967800308	5.08734523728826	5.76266433405636	6.96411281560826	3.70490822152581	6.97397900157793	6.81818372217137	3.80884188091774	6.54134967296485	5.9450024227245	4.8997443486635	4.99739285187387	7	4.16207540600914	4.01071216722995	7	6.59006316604852	7	2.14588231777481	1.61026978248563	6.38324040726466	7	5	7	7	7	3	7	7	7	7	7	7	7	7	7	7	7	7	3	7	7	7	7	71.5	0	3
60	1.38929341552825	4.86037637199488	6.29639979583036	4.07771111704453	5.94967860039784	5.43590820010459	7	6.19310855050754	6.0553872733093	6.55440592098316	5.39685374879427	6.95421982636188	4.83806396799452	5.4407079353383	3.1009207809078	5.83551214266636	7	3.77344863850965	5.28290387212518	7	5.96282543950788	7	6.1850857803905	7	3	7	7	7	5	7	7	7	6	4	7	7	3	7	7	7	7	4	7	5	7	5	78.25	0	3
61	3.94580668865877	2.31022277106882	5.56310435351812	6.58928118235577	4.1763239788052	4.29324944598593	6.96199215444577	5.36371521967269	7	4.52027526591238	6.1224605447143	5.40887684735504	5.48817043652307	4.99883050582325	5.59102607572646	6.95827742452372	7	6.40403531364911	6.4964181228258	6.772062710594	4.52146150524543	3.38374612820551	6.85262108366659	7	1	7	7	7	7	2	7	7	7	7	7	7	7	7	7	7	7	7	7	7	7	7	84	0	3
62	4.36088405435933	1.93429238780936	5.4402989299162	7	4.05659692426367	4.16866017330882	5.99506167248226	5.21882346921843	5.8701065902992	6.0129125221483	7	5.98495774858487	4.56375908378327	3.73272836688539	3.37605015213287	6.57616921697008	6.51188352463984	6.12777518341347	2.05953929420674	2.03175724105462	6.97946167007173	4.13387853671668	4.39304446476939	7	7	7	1	7	7	7	7	7	7	4	7	7	7	7	7	7	7	7	7	7	7	7	74.75	0	3
63	1.25834837450738	1.33205675582418	6.23067178517487	1.76801265695193	4.67691053939191	6.46975903442624	6.75665902572907	6.41838965433337	5.61224996504802	6.66976553501015	7	5.43079172689149	5.69167756834933	6.27978846010083	2.98489459515037	4.99565053097142	7	5.41973362769717	6.79514699667139	5.27033332904575	5.08378579776004	3.85967027435497	4.50384778756421	7	7	7	7	7	6	7	7	6	7	7	7	7	7	7	7	7	7	7	7	7	7	7	73.5	0	3
64	5.80911754193522	1.9878332444814	1	1	3.77327916246806	5.00487434469528	5.36560461906072	4.06264946810383	5.8542142048019	3.27954383726005	7	7	6.35522267895076	5.42631882732348	4.84170344434713	5.86445636199401	6.57663820636226	5.72278266776509	3.37003700776966	3.12081917901821	5.40865761608686	6.38136272129645	6.53136641238315	7	7	7	7	5	7	7	7	7	3	7	7	7	7	2	7	7	7	1	7	7	7	7	67.25	0	3
65	1.89215749634424	2.08174634492161	5.60155945239987	4.5434472592557	5.77890875196969	5.39154676607115	6.52733809229972	3.95800484664843	6.30724810114989	4.55986807906123	7	6.23729799673233	6.14466385263726	4.86203960582522	7	3.73400884254159	7	5.3421242946068	7	7	4.74739574215404	3.75582111855521	4.02518100433484	7	3	7	7	7	1	7	7	7	2	7	7	3	7	7	7	7	4	7	1	7	7	7	71	0	3
66	3.7327129128153	2.1633456498682	6.35387458779406	6.41857398605688	3.12975809859592	4.17542207560273	3.78334610191575	4.25244287020915	7	7	7	6.19254433769913	2.91144147682513	6.99694984725532	4.9699679346509	6.51568423549142	6.25459085064694	4.94182565982614	1.10773140265127	4.0417204908448	4.344324821929	2.971835276212	6.54363936244684	7	4	7	1	7	2	7	7	7	7	7	7	3	7	7	1	7	7	7	7	7	7	7	85.75	0	3
67	6.29148804239637	3.19711984526537	2.93795739476678	4.82627113319092	5.90023457441232	4.36496749433777	5.86385485890302	6.23163445568874	7	5.63207772734104	6.71560383243053	5.28410444684078	2.10135139430948	7	4.45609338525086	5.73762243681002	4.88974348190076	5.17641614407609	2.06263842358747	6.54718798741987	4.12502559494501	1	7	7	1	7	7	7	7	7	7	7	7	7	7	7	7	7	7	7	7	7	7	7	7	7	75.5	0	3
68	5.57971223858556	1.20384202825178	1.73951255478401	6.4882225895121	2.54084225928501	4.33305791911411	6.77180499167885	6.21016559135812	5.59632411713149	5.01289105430713	6.81901265508723	7	3.90546497069829	6.76686434116984	3.98272076074933	1	4.44547748004775	5.47837476485254	5.55375263213605	6.89197607610711	4.662291810575	6.13127978761838	6.96764766041263	7	1	7	7	7	7	7	2	7	7	7	7	6	7	7	5	4	7	7	1	4	7	7	74.25	0	3
69	4.58851125495829	2.07796832775121	5.31046728269402	5.87175115942985	4.02242793859896	4.0537936033181	3.85104913800692	5.64547574944665	4.84851158817833	3.39601481461604	6.53430907354768	6.06393887743168	4.94014457234462	6.19048760313077	6.04011858949645	6.60013040114189	4.07307783821752	5.85416953410753	3.29855428214336	7	7	1	7	7	1	7	1	7	7	7	7	7	7	7	7	7	7	7	7	7	7	7	2	7	7	7	74	0	3
70	6.79850939122965	3.56597773542888	3.69518806854963	6.89403160013402	6.2749528349697	6.39661212240662	4.03649185120546	6.60358959799071	6.85327082371633	4.72940750510017	5.43530693960999	5.23605707542269	6.46450444839139	3.52173604481296	2.75791928864189	4.10646762276941	4.62338312533337	5.3090155113474	6.98281998588142	3.29166764058083	6.60968149594078	5.13508120789476	7	7	2	7	7	7	7	7	2	7	7	3	5	7	7	7	7	7	7	7	7	7	7	7	56.75	0	3
71	2.27987233399321	1	5.01711643829351	5.80834501459826	3.02280036076012	6.96719271195484	3.96275110358643	6.36504383976899	4.80177497076341	4.05645511053935	7	5.77941092426223	5.40516499798828	4.78637876578546	2.62201760128179	5.73886247494135	7	6.44217345869299	5.23925680391762	4.77721224782169	2.79229974227763	6.94177218662184	5.65235508987435	7	3	7	7	7	7	7	7	7	7	7	4	4	7	7	7	7	7	7	7	7	7	7	74.5	0	3
72	5.06385811003012	3.1179236042212	3.04467814567381	7	5.36132035751028	4.62451872392353	5.05122117401917	6.29227222435122	5.15794682690979	4.63831264874432	7	7	3.07814402035744	4.75234633385961	1.71916853228706	6.60240851292259	6.07700591155746	5.57680116308996	6.19950446335067	4.31410366385221	4.1711135089154	4.25454546619559	7	7	1	7	7	7	3	7	7	7	7	2	7	7	7	7	7	7	7	4	7	7	7	7	76.25	0	3
73	4.68596641053236	3.4884188751803	5.03462990665861	6.78911675254488	5.77837793920676	4.70777442766953	5.19015205346675	3.77374351480445	4.94032910858678	4.58548526537853	7	5.0045523956011	4.95485899443744	6.2009896363707	2.78598831774956	6.70934691546324	6.72141453104043	2.1865310827101	3.88613774097483	7	6.96197878410258	4.08762084160741	5.28690778743993	7	1	7	1	7	7	7	7	7	7	3	7	6	7	7	1	7	7	7	7	7	7	6	69	0	3
74	1.03457144701308	4.53561116983536	5.77289186653805	5.80155777431462	3.18867360836822	6.70198121965448	5.14566183375476	2.46239159033161	6.48222314304405	1	5.33782953028888	6.7791054597021	6.60338532034274	5.56680386459002	6.586436822336	2.48189428289807	7	7	4.0293193296068	1.04941810788017	3.38134740038659	5.26036770287053	1.83455197739307	7	3	7	7	7	7	7	7	7	5	7	4	7	7	4	7	7	4	7	7	7	7	7	60.75	0	3
75	6.63180644965634	1.50215531778548	3.07908044444061	4.68914093392313	3.62522318651601	6.22484279153781	6.61427579905019	3.86150351115101	5.07749821410549	4.68155041251563	4.89205080189022	5.10995571649262	4.72388576543964	6.56263736738027	3.32126373980137	6.40138520699501	6.65589365067645	5.99267157958197	2.58300050580824	5.68090931343025	6.00317964719176	7	5.2080182127068	7	7	7	7	1	7	7	7	7	7	6	3	7	7	7	2	7	7	7	1	7	7	7	77.5	0	3
76	5.53787864287825	1.76215451359763	6.38146822627801	4.81464614861191	4.59448856061261	4.2121126844171	3.16444120281212	5.04725300584094	6.11629487404081	2.97810869056061	5.06521729059153	6.46082280956936	6.64118638033206	7	4.58478643656217	5.37611788204301	4.93527295947169	7	6.41866346021985	4.31632278756207	7	3.9203385328604	4.28728662862719	7	7	7	7	1	7	7	7	7	7	7	7	4	7	2	7	7	7	1	7	5	7	7	56.25	0	3
77	6.72412450103706	3.40592383612749	1.81357483536766	1	1.05411810090845	6.47494931536227	4.70949143451521	5.88129668680753	5.56956953579701	6.99091295056525	5.25402734576481	4.84764588396713	6.58940828634181	5.2268829266964	2.57466782120348	5.15046457270209	4.06334573959175	5.46570341867853	1.96581346094494	2.19510965549246	7	5.5567129495002	5.03957561813018	7	7	7	7	6	7	7	5	7	7	7	7	6	7	7	7	7	7	7	1	7	7	7	80	0	3
78	7	2.36560334158062	1.91325472628023	1.61136365121267	1	4.80745829058046	6.35371142399798	6.26824323991352	6.26200686207901	6.85142932938381	5.98625182785301	5.22201953382913	6.30688692049234	4.8663126868687	1.82724666428911	5.14358380130497	4.95375067222337	5.45388091700118	2.65403943796128	6.57669400451088	6.08317213518606	5.36331619792318	4.20536818151048	7	7	7	7	7	7	7	7	7	7	7	7	4	7	7	7	7	7	1	1	7	7	7	65.75	0	3
79	6.07777323863736	6.43966237266498	6.46565462926856	5.4377375258927	3.77978536271858	4.23198751348447	4.12699529147842	6.5235897684879	5.78704079014156	5.22218427202882	5.18943902901648	5.596530684051	6.51375057321451	7	7	4.27977453240816	3.811023758116	5.31136183088896	1	4.98314764092518	6.01696668542912	1.0253415916211	4.80550255448713	7	1	7	1	7	7	7	7	7	3	7	3	7	7	7	7	7	7	7	7	7	7	7	72.5	0	3
80	2.39261541993813	4.31982518287934	6.37793913396123	5.15601818657243	2.47363841955546	6.27462260710706	5.88271196374656	2.91462577229662	5.44693688505647	1	4.87596701591366	6.63894949865167	6.94944667535273	6.62451145262624	6.60110817527379	2.64149000006755	5.54377116315428	5.89665052139526	3.85185594869756	5.74837870631072	4.43703841665662	6.42985575358263	1.20443230166836	7	3	7	7	7	7	7	7	7	5	7	4	7	6	7	7	4	4	7	7	7	7	7	75.25	0	3
81	2.83208460995748	1	5.25795026540569	6.00162033583913	2.85326730053105	7	3.89443214503631	6.79140633597158	5.59504809915767	2.79675701484037	6.50754018067225	6.40302796502011	4.79900575978362	4.56447224069972	4.6812514478119	6.01809431518648	6.81384014253753	6.83660074721901	4.56058887635368	4.27545968348777	2.53360510154595	2.88446226930719	3.31562562801768	7	3	7	7	7	7	7	7	7	3	7	7	3	7	7	7	7	7	7	7	3	7	7	64	0	3
82	4.00955539131772	3.41076668255525	3.0418306511979	6.0134178012589	5.06142029336388	3.20330414560722	3.95143374925648	6.26500663706678	6.90592621756101	4.54560656983579	6.63248057830374	6.00999583830734	6.1263027629868	3.18000153241642	5.41847935598057	4.72309940072401	6.82697210113521	6.34025217331096	7	2.26180627682449	6.83714657103393	1	5.26448174576906	7	1	7	7	7	1	7	7	7	7	1	3	4	7	2	7	7	7	7	7	7	7	5	73.75	0	3
83	1.34811961364782	1.97886942923418	7	3.99028602243272	6.00382646436482	4.36036810254634	3.8712737236862	1.4826834188824	4.85828858438347	6.1378429000995	5.44652806848244	4.95994875613712	6.04186372868209	7	6.66777685013304	6.15207647686502	5.83840767211809	4.49137026403546	4.50492446852797	7	6.89714465734567	1.0631579681892	1.58999237964808	7	1	7	1	7	7	7	7	7	5	3	7	7	7	6	7	7	7	2	7	7	7	7	51.5	0	3
84	5.67021502110089	5.40942632849201	1	1.17432985300176	2.86648671269806	4.21245442194862	7	3.29230270641724	6.9830214028459	3.98933479102853	4.98114894050895	5.47001837198744	6.41130962232897	3.46214661324169	3.91239050139672	5.60702749840229	6.17365772350082	5.81801248332354	5.40461141183787	1.51749807828303	6.95730813374854	1.9829959496565	5.56380569994344	7	7	7	7	7	7	7	7	3	7	7	6	5	7	7	3	7	3	7	7	7	7	7	74.25	0	3
85	2.96163846040344	1.17030921853827	5.6398277927084	5.64721619790189	2.47841958106957	6.918551602991	3.82140330830038	2.55129744641037	4.94114399796098	1.49219783933157	7	5.77962270798312	4.77238592457855	4.59583308240347	2.61439286075989	5.6209190259722	7	4.88481220726966	2.42872257905468	4.71924166241039	2.77826142510247	7	5.34135795080081	7	3	7	7	7	7	7	7	7	6	3	7	4	7	7	7	7	7	7	7	7	7	7	77	0	3
86	6.7564208102102	1.51002263824747	1.37241518919579	5.51651943307927	4.5760821051245	5.54662937411437	7	5.93092395544586	3.54118764126873	5.21902890434613	6.26304544909653	4.27980358152407	1.20349562294503	5.05277773501313	5.56744023092874	6.38537059937361	6.37309598566228	5.72984232151396	5.97698326525251	4.0071768696077	4.81709151694474	4.18451124738611	5.16081716262972	7	1	7	7	7	1	7	7	7	7	7	7	3	7	7	7	7	7	7	7	3	7	7	79.75	0	3
87	2.39689760848704	6.91542571277414	5.79677486536494	3.91251608891659	6.31983354538592	5.59478379586813	6.98143320517517	3.8838637342419	3.73569454124657	3.01723896686685	2.93005088410646	5.95981291339732	5.37046880316781	6.38054736658637	7	7	7	3.94448437170511	6.98515685050379	5.55616684816678	3.37069293253178	3.51178754795043	2.49744512880646	7	1	7	7	7	7	7	7	7	3	4	7	5	7	7	7	7	7	7	7	7	7	7	66.5	0	3
88	7	6.1519914062471	5.33138684673523	5.09095470432098	5.37094301053986	2.7866193528039	4.73465389918879	6.54750615169449	3.27800617308793	6.64876848802471	5.4220225686765	6.19297118850664	4.51885440082052	6.5534826239453	6.99373388573749	4.41850861426419	3.75444629215547	5.87310107893343	6.08908657360545	6.53841372110921	6.88840908964502	4.13704844357005	1	7	1	7	1	7	7	7	2	7	7	3	3	7	7	7	7	7	7	7	7	7	7	7	65.25	0	3
89	1.35673300561268	1.51642218436968	7	3.5280459987583	5.79957372749585	4.67273012150524	4.29945928227648	2.22238710491321	3.67191925066976	5.4684479767353	4.19898315221974	4.5749982263237	6.8493337596485	6.6606907448751	4.36213457640455	6.95509561856458	4.45934376596844	5.49405496622358	7	5.77740807355837	4.8685540701565	7	1.08804912580573	7	1	7	1	7	7	7	7	7	7	7	7	7	7	7	7	7	7	1	7	7	7	7	81	0	3
90	1	3.34829218244376	7	4.18852992159005	7	5.22388466182103	5.87729162494545	5.25920853201618	5.91831106791504	3.62532804250217	3.49260134962059	5.60997792270969	1.87950330036819	3.87398453143629	6.57557514511557	6.37977033949709	7	4.36142420562342	5.60699061731545	3.09481881908258	3.96863107912913	2.34259320250491	1	7	1	7	7	7	5	7	7	7	6	7	7	7	7	7	7	6	7	7	7	7	7	7	65.75	0	3
91	1.47961319279597	2.93963387490235	7	3.71200718593189	6.57219622071256	4.94244471647382	5.39232167321637	4.6376912452382	7	1.52327142847329	6.62362250561702	4.86029937731734	4.94407643095149	4.77267836451572	2.86394614404282	6.21135467300548	1.50741159200634	5.50632206070207	1	2.6014625435221	4.03910279692869	1.64761954413624	3.34946836398324	7	1	7	7	7	6	7	7	7	4	7	7	3	7	7	7	7	7	1	7	7	7	7	73.5	0	3
92	7	1	1.94301627914974	1	1.43641805737237	1	5.6630673549629	5.41628990595501	4.7297831321125	2.83462659808697	5.55627955996839	5.05926711004107	4.04946247368403	3.8219827985702	6.39410339409741	7	5.24847490182011	5.07071274027686	3.30064829426388	2.11807925533372	6.90355294587035	4.87293409601269	5.42092916478709	7	7	7	7	4	7	7	4	7	7	7	7	5	7	7	7	7	7	7	7	7	7	7	66.25	0	3
93	6.5898577855798	5.48553639136249	1.30426094892437	1	3.04959620139339	6.17959988406227	4.43643539831119	3.37772784989945	5.92321256793814	5.68077316682343	4.37872729893803	4.10911505247701	5.58381162766632	5.23573011417831	1.35528809027285	7	4.83937105123221	4.31927257324259	4.32631060905218	5.5786716246345	5.94339280896091	3.88434700619714	6.07066430846639	7	7	7	7	6	7	7	7	7	7	7	7	6	7	7	7	7	4	7	7	7	7	7	77	0	3
94	4.28637629948918	7	6.7881628046058	6.11298233945791	7	6.36328489071341	7	6.20791232156585	7	7	7	3.51427249503429	6.57044490927366	7	6.88565686923046	6.50312497585432	6.73373392576042	6.02616645938012	4.09141349243602	7	5.26812627471166	5.73473821411021	7	7	1	7	2	7	7	7	7	7	7	3	7	7	7	6	7	7	7	7	7	7	7	7	88	1	3
95	6.05713274919298	7	6.81573692810556	6.77860762020118	6.23060231977199	6.95613013527767	4.96661780958497	6.89184591545379	7	6.73502666453316	6.80199353413424	6.10114911064095	7	7	2.87509998744215	5.74555724397408	6.6512890745554	6.63326717384697	4.51165427362281	6.96307421834432	6.67840861579274	6.50392250723214	7	7	1	7	3	7	7	7	7	7	4	7	7	7	3	7	7	4	7	7	7	6	7	7	68.75	1	3
96	4.71473983190513	5.81762790985438	7	6.75199210051495	5.5301252557368	6.57736697109285	6.69223394463638	5.1073873208652	6.63436627127703	6.12993239614102	6.72036678938645	6.94717595210076	7	6.7669631678219	6.19828731685088	6.42825554493305	6.58876048995984	7	2.70894583098602	1	7	7	5.63634898595582	7	1	7	2	7	7	7	7	7	7	2	7	4	7	7	2	6	7	7	7	7	7	7	69.5	1	3
97	3.77114330799351	7	6.29743788838346	4.96384232617051	6.58561477481232	7	6.56504097269289	6.33552233059565	6.24167822949063	6.35790641231009	6.12117799449067	2.32283538285002	7	7	6.96348690643468	6.19890107478318	5.94941104477547	5.71194196768175	3.19648230267697	6.92350376888704	5.59404401007242	5.79912940350884	6.75902045093438	7	1	7	2	7	7	7	7	7	7	7	7	7	7	5	7	7	7	7	7	7	7	7	82.25	1	3
98	4.68776166238422	6.86240034581586	6.43725486397193	4.93834364872663	6.50741200116248	6.22375556339337	6.27253656156778	6.80065318382736	6.28376689078137	6.02671658208507	6.23789225756472	2.6666285109308	7	6.75258547821885	7	6.5292339986282	6.1679812275143	6.02288343720659	3.19352552908341	6.68887485370541	5.61682011018935	6.0025698531075	6.80115664718382	7	1	7	2	7	7	7	7	7	7	7	2	7	7	6	7	7	7	7	7	7	7	7	87	1	3
99	1	6.05068495732972	2.61998733620384	7	5.41370442341122	6.19507775281483	7	7	6.46490437316768	6.64214660862093	7	6.91142246195147	7	6.79247266514909	6.25629619807464	6.43267645040343	5.41102296527814	6.38602217780883	6.36386379279435	5.61966731049799	7	5.35180620546912	4.77363931298247	7	1	4	3	7	7	7	7	6	4	7	7	7	5	7	7	7	7	7	7	7	7	7	68.75	1	3
100	6.58018264111513	5.55902059950043	7	4.45352136633672	5.10630585754077	5.97795967199106	6.85999031524466	7	7	6.3206757659538	5.78823348071272	1.33670415684258	7	6.63929407764604	7	6.33260143199972	7	6.98820134950032	4.84908855724326	6.17991639108326	6.77439024302243	6.53790155842039	7	7	1	7	4	7	7	7	7	7	3	2	7	7	7	7	7	2	7	7	7	6	7	7	76.5	1	3
101	4.50416400740347	5.63709469837172	4.8569418252358	5.24389221445411	5.78198881178169	6.43777682984734	5.97218328523145	5.88834506001171	5.89421459084706	7	7	6.23014972473084	5.71145972221002	5.73617719573874	7	7	6.53565387515117	5.80954803012516	2.63461471638225	6.69428804781018	7	6.53535300660098	6.17390111650602	7	1	7	5	7	7	7	7	7	7	7	7	7	7	7	7	7	7	7	1	7	7	7	76.25	1	3
102	4.95017992598363	6.47951479341271	3.62043401424905	4.95494172455449	7	3.87717445907841	6.65552951798334	6.34555210964453	7	4.76718061629096	6.81537441110185	6.10251731071925	4.91826964791762	7	6.73927315253262	5.06953234718252	6.53897060474386	5.6355978867889	1	5.87430234766708	6.62952117681392	7	4.6102740028118	7	1	7	2	1	7	7	7	7	2	2	7	4	7	7	7	7	2	7	7	7	7	3	89	1	3
103	6.35822772187781	6.33762042113618	3.38904301345812	5.28681753600913	6.54370653764307	6.78622319266824	6.50244197613021	7	6.94594182543026	4.93606780587307	6.95211248303622	6.31629395259737	5.85641416751914	5.98389487974116	6.79021727410669	5.99266818423993	6.86922845914712	5.85058399425197	6.66308704050851	7	4.10103007878578	2.5855824514938	6.11426355220197	7	1	7	2	3	7	7	7	7	7	7	7	3	7	7	1	3	7	7	7	7	7	7	70.75	1	3
104	5.99745844412126	5.49728278856042	7	5.07389597403939	6.25800893426608	7	6.50113055820763	6.30315656908105	5.99634311677748	7	5.44875675852266	5.55523866781774	6.85086426710916	6.39750156613712	5.17645342069894	7	5.7607978235508	6.63404181389124	5.02923230763521	5.57106657845254	7	2.02814645648421	4.80877934685886	7	1	7	7	7	7	7	7	7	2	7	7	7	7	7	5	7	7	7	7	7	7	7	86.5	1	3
105	4.71160055718466	5.59384025434262	4.38086913287262	4.65655974030082	6.0268253469247	7	7	7	6.02043418536201	6.75618424070543	6.86315940052578	6.43064974080971	6.24910983735294	6.84984045860428	4.32656480852904	6.11230727046268	6.59669221108391	5.67084719948686	3.5248764767969	6.55815313950099	4.50778867676027	4.65660136681244	6.27539813598177	7	1	7	4	7	7	7	7	7	7	7	7	7	7	7	7	7	7	7	2	7	7	7	81.25	1	3
106	5.81454265642289	5.91375138958616	6.45037014596184	4.68195277660262	6.27609548035849	6.16568137414821	6.77508229294218	6.64433027943874	7	6.66306765456907	7	5.97238781027327	6.57286264152835	5.38471018650046	5.41367139040853	5.48409111330987	7	6.46746334024225	6.14121697498653	6.45494045074211	4.61778832516525	6.47192245081323	5.85748493165889	7	1	7	6	7	7	7	7	7	3	2	7	7	7	7	7	2	7	7	7	7	7	7	96	1	3
107	5.68167553465408	5.18565707393593	3.63063792771417	5.4837160832999	6.52274092838024	3.51233548874625	5.85711263026668	6.65411496191842	6.82225993236734	4.47158776674934	7	6.28977358901389	7	5.75504700272599	6.86536785542065	6.73696241779229	6.42401682092861	7	7	4.84226360220271	6.68977134623696	2.78334785901064	6.2405346978026	7	1	7	2	2	7	7	7	7	3	7	7	7	7	7	7	7	7	7	7	7	7	7	77.75	1	3
108	6.17888902604371	5.69573845715436	4.18487499204856	5.43410525281853	6.39968959639089	4.50377558130548	6.72723836895592	5.3459626977331	6.76542532945412	7	7	6.50218243733893	6.74437208988366	5.25790128668881	5.8469582190143	5.47879417600082	5.5490979616507	7	6.89324402065828	4.94786278085696	6.41191845451421	3.99328540343637	5.97769393027956	7	1	7	2	3	7	7	7	7	5	7	7	7	7	7	2	7	7	7	7	7	7	7	89.5	1	3
109	7	6.02384006962677	4.76631739637298	5.91159303025868	7	5.71467920237911	6.33735249263243	6.91594577293921	7	5.78858874798244	5.17362739716883	6.04815953029332	7	6.64422250978363	7	7	5.12576324415593	5.83133869224772	5.60989473352432	6.95331406581242	6.12847942859979	3.7071361177293	6.49064891428748	7	1	7	2	1	7	7	7	7	7	7	7	3	7	2	7	3	7	7	7	7	7	7	63.25	1	3
110	5.11038045085337	7	7	2.7011325996332	2.69954921394348	7	5.76689435140311	7	7	5.29720093878277	6.74594231564802	5.8980055630269	5.62447683182526	4.47651432523157	6.03327162099389	5.87796723218677	6.68606347604518	6.69233278256099	4.3152706347819	7	7	6.42455382430061	3.60282616976915	7	1	7	7	7	7	7	7	4	7	7	7	4	7	7	5	7	6	7	7	7	7	2	71	1	3
111	5.23339411068112	6.18366281267719	7	4.5577410952413	5.37862341071559	4.35302106788192	6.55500323251922	6.38143209107141	7	5.98180875301835	7	6.75806294707567	7	5.82961088992926	5.62283961268916	3.35926743735382	6.14786790406927	6.57020837070778	5.08367288756817	6.7582939222354	5.45229108594263	6.90670383755524	4.77072312800924	7	1	7	2	7	7	7	7	7	5	3	7	3	7	7	2	7	7	1	1	7	7	7	85.75	1	3
112	2.5070732151013	7	6.56589785697161	1.54413700935112	3.66000866426548	7	6.21728498971756	3.88180444824555	6.84644345668671	5.9425598038035	5.08049172620615	6.7682043715141	6.51298008767235	6.03020780598809	7	2.57356655184084	6.76754465583712	5.77495811754466	3.11639826136224	6.91446446906968	6.28225107037769	6.07673315856533	6.7908769787523	7	1	7	7	7	7	7	7	7	7	7	7	4	7	7	3	7	7	7	7	7	7	7	77.5	1	3
113	5.11820157616952	6.16912139015579	4.91510466466204	4.63467863487464	6.84046518850392	4.8446527634393	5.60034552516084	6.6038409673063	6.46157897188265	5.56756782885304	6.99784308644109	6.03339436874149	5.41844506798202	6.66724239014126	7	6.83327439545695	6.66057216404579	5.0705101856327	4.83157809020573	7	6.40231539298568	6.0692648200669	4.59271039107719	7	1	7	2	1	7	7	7	7	7	2	7	4	7	7	7	7	2	2	7	5	7	7	73.25	1	3
114	1.58269502062737	4.33045919310621	6.75367271345187	4.81988502704114	5.30685170335495	5.95553249791992	6.43824354320522	7	7	5.13327145482524	7	6.39671396063028	5.19737047863402	6.89415208631626	6.02013025618104	6.7001989245574	6.62058888253638	3.21466555534461	3.96775058495085	6.56131811620567	6.15287236071241	5.59337759942419	6.96377026213928	7	1	5	4	3	7	7	7	7	3	7	7	7	7	7	6	7	7	7	7	7	7	5	77	1	3
115	4.35739998753949	7	6.7014949902581	1.4504477840562	1.24902589007943	6.34026950427234	6.39024803023413	6.45265517740397	6.6471001678631	7	6.70746118506537	5.83035023700823	6.12457986435458	5.21825525828898	5.43550533316105	5.98698574879092	6.87615639136355	5.26524937224553	4.04067300192878	7	7	6.77217236181575	5.48955231802953	7	1	7	7	7	7	7	7	7	7	7	7	7	7	7	3	7	7	7	7	7	7	7	86.75	1	3
116	6.08351750185925	5.96052852641084	6.69588365298319	3.530057516969	6.32190202097795	6.06979478939728	6.72966801096569	7	7	5.51148438230367	5.96434650820554	4.15289632809068	5.26058559365083	6.45575751953389	7	6.14793187603329	7	6.45490416385012	6.09697626376091	3.91112656914066	6.32245658646189	5.01344132430568	7	7	1	7	7	6	7	7	7	7	7	7	7	7	7	7	7	3	7	7	7	7	7	7	80.5	1	3
117	6.42370886438031	6.63963728915582	3.43404108077897	6.26304234511973	6.69435080498607	6.68204633954151	6.90619312526562	6.91679960859336	6.35318416496115	6.54458012047801	5.32016978189345	5.23682953717589	6.20945092744668	7	6.72134561542323	6.1467846689187	7	7	5.14688223874203	6.65190597132837	4.20696342599236	1	6.21467672041611	7	1	7	2	1	7	7	7	7	7	2	5	2	7	2	7	2	7	1	7	7	7	7	64.25	1	3
118	4.62045617983881	4.85430188756981	3.31080328056198	5.85450383067923	6.56664627789962	7	5.82139594370197	4.97274332725451	6.71759444822146	4.04727581593264	7	7	5.66244262531698	6.98472846786413	6.93651762694328	7	5.4446723974596	6.6352870064842	6.3548917252694	3.29801821816458	5.5399172115006	3.88244675092703	6.66044288778507	7	1	7	2	1	7	7	7	7	7	7	7	7	7	7	1	7	7	4	7	4	5	7	70	1	3
119	2.26627256251354	6.21612735717307	6.70735651108396	5.08667878184953	6.25308193455687	4.28594647981184	6.88133621032077	6.82752438148762	6.82186833370384	7	5.36680539964801	7	6.66439944615699	7	5.13710126896374	4.82894824398143	6.22684298565091	2.63185798989932	6.43601349670697	6.73212565824077	3.7815719362217	6.48438415757999	6.50035491024156	7	1	7	4	6	7	7	7	7	3	2	2	3	7	7	7	3	7	7	7	7	7	7	67.75	1	3
120	7	7	5.51503765357107	5.59726366914025	6.85223290269658	7	6.02852675793748	6.17373027578088	5.7017536228867	5.37958474567472	7	6.88815038901399	5.68850860273403	5.7725934876018	5.80843677753967	5.6669273427567	6.43270612416643	5.90751803935608	5.99232424646737	4.68458571992773	6.47663507458161	4.23613387246434	6.48173844914209	7	1	7	2	7	7	7	7	7	6	2	7	7	7	7	1	7	7	7	7	7	7	5	69.5	1	3
121	4.64716156708927	6.56065853794325	7	2.10331812135897	2.81844855904766	6.81686046245095	6.5511274011667	7	7	5.2879853896702	5.26601343047523	6.39971187236371	6.99353025963487	3.47786089674832	7	5.73066901309715	6.26485526418959	6.14738453156123	3.11966371389944	5.93886326705028	4.90458584718101	6.56520370075148	3.27402768857661	7	1	7	7	7	7	7	5	7	7	5	7	3	7	7	3	7	7	7	7	7	7	2	80.25	1	3
122	6.77814951131652	6.78847194998317	6.951571911877	3.57587253938843	5.1653476945853	5.04907918919069	6.4385093967674	6.78822278502505	7	6.57355894304655	6.12218736090777	6.20545406176131	5.04810092007255	6.26019824659804	6.71472067189331	6.90563786758364	3.84766094938301	2.44761095586264	1.81636141493413	6.41483354693451	4.45839285414069	2.11674915268445	7	7	1	7	5	7	7	7	7	7	5	3	7	5	7	7	7	7	7	7	7	7	7	7	94	1	3
123	5.98101010428878	6.54818877933275	5.83471746671937	5.48118276004855	6.93447338234038	6.93658495176091	7	7	5.5622141177111	6.36160325644657	7	6.63119862597901	3.95051910649218	3.00531530432218	5.47551976630339	4.75849132787584	4.51573918797622	6.7765187178362	7	5.48686809118811	6.57494312800936	5.82020000820283	4.55956087547172	7	1	7	2	3	7	7	7	2	5	2	7	3	7	7	1	7	7	7	7	7	7	5	65.75	1	3
124	3.44351327926046	5.94281250749817	5.07388106480136	5.82743972343467	6.38711585917628	4.56594802450554	7	3.61898379406368	7	7	6.83853963047554	5.66256138158918	7	5.92722732560622	6.55253508776191	4.24928481799498	6.49113415965611	5.16009891057168	4.82931619244401	2.72439845583279	5.91197463658545	2.25632968712899	6.50740633999987	7	1	7	5	4	7	7	7	7	7	7	7	6	7	7	1	7	7	7	1	7	7	7	86.5	1	3
125	6.99063778842208	5.9111043170493	4.33559236088361	5.01236231649219	6.8355477615137	6.73696594402072	6.87651613889975	6.05519736415912	5.77266843873063	5.69836176906128	6.54993264457287	6.07583371637791	6.35945302144775	6.48434480458534	6.75065107243159	5.55177785486269	5.1492076181887	6.81256542260579	6.60799323620513	5.83539008181138	6.63762135773066	4.86977346841632	5.11843528429496	7	1	7	2	3	7	7	7	2	7	2	7	7	7	7	1	7	7	7	7	7	7	6	56.25	1	3
126	7	6.93084014293066	3.57751224946387	4.9375968861171	4.96341502681772	5.37260342273394	7	2.19172800826431	7	3.6599600653581	6.73974453331133	6.74957933726658	7	4.45700791027945	5.7872780883228	3.87406504577948	6.32383990251245	6.26387913533494	5.56660520989359	2.52240811765178	6.68617414147252	5.81865309492525	6.90804160561334	7	1	3	5	7	7	7	7	3	7	7	6	3	7	7	1	7	4	7	7	7	7	7	86	1	3
127	6.64118608760453	7	7	6.12423656051824	5.40558981919895	5.59822900569454	5.1264804318112	7	4.54954374333017	6.08701646511111	5.9684471672219	5.94803143319777	7	7	5.43183521605506	6.19366370946318	5.23971482990709	6.37495966067353	3.04398753056713	5.95189347300142	5.5858466550037	3.02263503606738	5.98290284225792	7	1	7	3	7	7	7	7	7	4	7	7	7	7	7	7	7	7	7	1	7	7	7	78.75	1	3
128	5.12953710173829	6.53048970441942	5.62478368355064	5.93127337172545	6.47597696110973	5.55334358723238	6.45372160340093	4.87121846617605	6.46121218746771	5.22230258422215	5.97714744319344	5.56446438394583	6.82004665625027	7	6.04148885397663	6.67305756405036	7	4.40692802406181	6.93181742944295	5.00162922406311	7	4.16402394612033	1.3339186692386	7	1	7	7	3	1	7	7	4	7	6	3	6	7	7	7	4	7	7	7	7	7	7	89.5	1	3
129	4.61639387027679	5.38472538404422	7	1.57574976195333	2.55809991577265	6.1135086460525	6.92550127584073	6.32204200540084	5.20869782463545	7	7	4.62559742380329	6.52464745959637	6.05167123470199	6.15725246801687	5.23178024653364	6.92583078428124	5.22488951163903	7	6.21436343320242	3.88402366097493	7	4.37986681823691	7	1	7	7	7	7	7	7	7	2	7	3	7	7	2	7	7	7	4	7	7	7	7	84.25	1	3
130	4.46031024819451	6.64124675727922	6.41681132959244	7	6.26866100244025	6.49108291092926	5.35100675285078	6.65946864056679	5.68551285100365	5.91541697137332	5.91275842909601	7	6.89890400395838	6.09872960373347	5.82874084320819	3.33659742090766	5.86367453738288	3.20550972887645	6.79355647675661	5.74134992266561	6.83129811971195	7	3.00583607802693	7	1	7	6	2	7	7	7	7	5	5	7	4	7	7	7	7	7	1	2	7	7	7	80	1	3
131	4.18955373321781	6.64408009405647	4.46313153599847	4.2490375084965	6.81111323096713	6.26325461220069	6.3128134472524	5.96802421671537	6.66207135179762	3.92500594407156	6.81601393350643	6.24749473565035	6.27334352032218	4.11722291888843	7	5.5011747306313	6.04730137494054	5.57541752753607	2.47367225505542	7	6.88054021589303	6.56085225250623	4.07886658361579	7	1	7	2	1	5	7	7	3	2	2	7	7	7	7	7	7	7	7	7	7	7	7	85.75	1	3
132	3.54726528947344	6.3078911439176	4.73978216607478	6.52908396748272	5.83461497866829	5.14911703916049	6.48308116396151	3.37079773094074	6.52683781779131	7	7	6.39927049564867	6.11346066418144	7	5.8173307949628	4.28283539293563	7	6.89346482737156	2.84609705888049	2.62892266658256	5.94164893803393	2.62357229078515	5.85294818719393	7	1	7	5	4	7	7	7	7	7	7	3	2	7	4	1	7	7	7	1	7	7	7	68.5	1	3
133	6.57409399670101	2.02842603779461	7	7	5.62503415003735	5.20218080434643	5.93837690491381	5.32346899486826	4.45485158181252	7	6.25572797361196	7	5.13511516096917	7	5.93436189797589	7	2.56795228375976	5.18432726976624	3.54376115632487	3.84625311360958	4.94360698620233	6.96107048626899	6.37494424501592	7	7	7	4	1	7	7	7	7	7	7	4	4	7	7	7	7	7	7	7	7	7	7	94.25	1	3
134	4.35051209441137	6.53079516118846	5.5514391435695	5.45690446708075	6.48383907757295	4.25293956527172	5.92832303161307	5.05764909187512	6.95260799260051	3.67494278861338	6.60712666716437	6.24384147572751	7	6.90148132769391	6.40666191223876	7	7	3.84102995072236	1.59155852779103	5.8265896781352	6.3668942122382	5.92805811944968	4.44532253496722	7	1	7	2	1	7	7	7	7	7	2	7	2	7	7	7	7	2	7	7	7	7	7	99	1	3
135	6.82949793349557	6.86353120918518	5.08795026540358	5.98817584718311	5.90416114852004	5.47747340256749	3.94319860891772	7	6.89770356418582	3.77098986463044	6.49966604606029	6.02170503267219	4.21857383249507	7	7	4.71987301497858	6.41104938721611	7	3.17683407267975	5.46933603604657	3.72697457016332	1.74422769075024	6.41765796777432	7	1	7	2	2	2	7	7	7	7	7	7	2	7	7	7	7	7	3	7	7	7	7	77.75	1	3
136	4.4304189414034	7	5.7814944643482	3.38785194285571	3.34983554256357	4.95594733555627	7	7	7	4.62267497932659	6.50007140171522	6.28423542409502	5.94591476617658	3.13068487416146	7	5.74584048734938	6.03044447700516	6.63363164092065	4.3487016947603	6.26299074549646	4.59074247153919	6.22153008464568	5.39381241727639	7	1	7	7	7	7	7	7	4	7	4	5	3	7	5	7	7	7	7	7	4	7	5	82.5	1	3
137	4.23720152061524	6.51379313194024	3.60189228037142	7	5.17815708586801	4.79259989322927	6.40046076262155	5.46917625113955	3.55133843191488	3.74318492254673	6.07413942503378	6.41673079030772	7	7	4.6623666881185	6.24855465081852	6.60333887408993	5.47743393250712	5.29895475977424	4.05879800749461	7	7	7	7	1	7	2	1	7	7	7	7	4	7	7	7	7	7	7	7	2	7	7	7	7	7	89.25	1	3
138	5.13589681309726	7	3.63144984530963	4.52012896083801	5.85424361730835	4.72332959443754	6.78495607345048	7	6.70976441132967	6.75025087430103	6.25108561131247	5.98451324737508	6.41229983525801	5.8535073054981	4.01490150126743	4.71984364733444	6.53463961142232	5.57700912361206	5.77249846511106	6.20392299467866	7	4.17635387370142	2.781870934974	7	1	7	2	1	7	7	7	6	4	7	7	7	7	7	7	7	7	1	7	6	7	7	89	1	3
139	1.0761091950493	6.06267443324097	2.96980569391884	6.12778671380546	4.75154096094225	5.10813963488967	5.77322253314978	6.21288165381325	6.50799530982077	7	6.43629225852455	7	6.26303515680028	5.92088225853722	6.29531765487663	6.94416571572123	6.02931606126429	3.85119660297657	5.53158661669668	6.06748740306603	4.60187029918268	1.16822436799827	1.2876589852901	7	1	4	2	7	7	7	7	6	7	4	6	2	4	7	6	7	7	1	7	7	7	7	89.75	1	3
140	4.55899017355996	6.38335396937128	7	7	5.89083820353671	4.39520071715958	7	6.21120763640951	6.83429739115469	4.62438187906401	6.27388704945503	5.1546687231543	6.69961445830333	5.77295159321474	6.87783861192112	6.31453627926941	5.05583898339399	4.54670671012102	5.09984961226425	7	5.9546564820407	4.56302811209813	1.32298044553007	7	1	7	5	3	7	7	7	7	5	2	7	3	7	7	7	7	7	7	7	7	7	7	71.5	1	3
141	5.57181337156296	6.12307082517561	2.6942165528493	6.26472490381078	6.55281215229148	4.86003334175908	6.00432763221245	6.58438540056501	3.67228644554787	7	7	4.83889067727177	5.93975142735237	7	5.052323792462	5.63150578572195	4.17352667526137	6.63342165884547	5.87587060467072	3.1184318908485	6.04127764834077	3.33206627101551	4.94465317389114	7	1	7	2	3	7	7	7	7	7	7	7	7	7	5	3	7	7	7	7	7	7	7	66.25	1	3
142	5.42814048278042	6.33964175730017	2.41897675915257	4.63523029627807	6.44200127527775	3.70426576970216	6.68601775763407	6.05134765732757	7	3.47061936613151	6.32280555635805	5.57102028215559	6.5917947214334	7	4.08781024058049	7	6.87039502708899	5.81865774271597	5.2922770702901	6.04400051944018	6.7319639630174	4.88758789054599	1.96271478746342	7	1	7	2	2	7	7	7	3	7	7	7	7	7	7	7	7	7	1	2	7	7	7	85	1	3
143	4.81912106695165	5.99390696689678	3.99247886577749	5.96361169202078	4.74353250396346	4.47079170308825	6.38909963539699	6.34756710657616	3.04659221938042	6.95117856544618	6.35698188775863	4.75855543970887	5.9958229133634	5.59734001166842	6.43080045235238	6.05391742113332	6.73135539795027	7	6.52179201440306	6.9573462293412	5.95038016314334	6.61430066863642	6.9801039898468	7	1	7	2	1	7	7	7	7	5	7	7	7	7	7	7	7	7	7	7	7	7	7	68.75	1	3
144	6.42597046330719	4.99022202258493	2.13828554099391	6.76122515769767	6.08895832997862	6.66511528927691	5.08170466240356	4.10943143742138	6.53523476857128	5.78783244051191	6.67769248297822	3.55157286889853	5.3842472636259	6.83662846294845	5.41326232202772	6.07474446526136	7	7	4.0456667864164	6.17955362154874	5.27387874494147	5.7113846636181	6.70060457309733	7	1	7	2	1	7	7	7	7	7	4	7	2	7	7	7	7	7	1	1	7	7	7	72.5	1	3
145	4.29504963486512	4.51538239525077	6.82853856557465	4.84549654120515	6.93680300305167	6.33362505892167	4.81448821854501	7	6.88695501747053	5.25446898610129	6.89033974085105	6.96799290645756	6.2793641417754	5.87797661962481	3.47151304420993	3.94152648870566	4.69465410926097	5.88624498417417	5.88982727898115	1.86736135519844	6.4366966185065	5.92161904453169	6.64381806827117	1	1	7	1	7	4	7	7	7	7	2	7	7	2	7	7	7	7	1	7	7	7	7	57.25	1	3
146	2.4765860265255	5.32075063963706	4.62346915150305	7	6.07669152092646	7	4.73853485005951	4.73787484899929	5.51206654089385	4.66837996483888	6.66789751662443	6.33986878832356	6.6288262903623	6.90061521554478	4.33048242119128	6.62578425143213	6.74959800749588	5.02596819844928	3.75817345240747	4.54161603487391	7	4.50759664946395	6.09593208153749	7	1	7	6	5	7	7	7	7	7	6	7	7	7	7	7	7	7	7	1	7	7	7	63	1	3
147	2.71699530159188	5.32290319015859	5.3790544792954	6.28323597778899	5.88477403301088	4.16615530027102	5.4800880148663	5.32671532148331	5.15397510867091	3.92663102843297	7	5.02655896298269	5.96834387481048	5.71194117664361	4.06798329941761	6.93216628580922	7	6.45223253071176	5.07870415747667	6.52781687426535	6.92564424668019	5.85605845532932	7	7	1	7	4	6	7	7	7	7	7	1	7	7	7	4	7	3	7	1	1	7	7	7	72.75	1	3
148	2.81952126533601	7	6.41076534887659	6.1724494418035	6.14390155386739	4.22835574096612	6.47347905289997	6.91366689652292	6.04380924885149	4.62307412512035	5.80409209620893	1.60003116284176	6.55293316048934	6.29011164099365	6.1822057575725	5.79958257004162	6.0156254828043	2.17858480581256	5.38473024779273	7	5.56221988927826	2.78108904935387	5.00758093015872	7	1	7	4	7	7	7	7	7	7	7	2	7	7	7	7	3	7	7	1	7	7	7	84.5	1	3
149	5.40277486519779	6.37406827453219	5.4677561614914	2.66079856366756	3.85238501622821	7	5.07131790310197	6.41361811170906	6.55895317298586	3.58292875993489	6.52096403047862	6.33739916323526	3.87780975161668	5.40958775432891	6.38208985022105	5.48282862024264	7	7	5.44979467386282	6.33282443488156	4.96572941453668	7	5.11976402171967	7	1	7	7	7	7	7	7	7	7	4	7	7	7	7	7	7	7	7	7	3	7	2	80.25	1	3
150	1.92315718872315	1.52474988936518	5.74248791334249	1.36841724849594	6.20688086671274	7	5.01170271162563	3.39464214536288	5.82400233557231	6.72801920976455	6.45301053187426	6.8820511074768	3.34694543170772	6.18769837033085	7	7	6.22059254901776	4.67395452558704	4.4585057906695	4.86011734412287	6.33650116248616	2.79259890918431	6.773611968602	7	1	7	6	7	4	7	7	7	7	7	7	2	7	7	7	7	7	7	7	7	7	7	75	1	3
151	5.82386211380586	4.79475058179013	6.05854622329233	2.52797062884584	4.52544592125837	3.46571954583916	6.56162624219603	5.7814381704197	3.45717094991946	6.20430463263694	7	5.87955071591727	6.14155301057481	7	6.44324507923463	5.04585767198241	6.88226916555032	3.78116658419175	4.51531158687516	6.04516316496667	3.68528379693194	3.85834697035508	6.39923589559206	7	1	7	4	7	7	2	7	7	7	7	7	6	7	7	7	4	7	7	7	7	7	7	76.75	1	3
152	3.05170567396135	4.14240690240095	6.88328781654062	4.64958781685677	6.4046901640965	3.20189654657857	5.99250191439919	6.02396306650996	4.58384142099581	3.74074286500364	4.84941041194594	6.14153700495921	7	6.88468605375611	5.82334220765912	5.53396465760125	6.96751683107953	7	4.49361433796706	6.36436636915434	6.74500902434798	1	4.10767484714454	7	1	7	4	7	7	7	7	7	7	3	7	5	7	5	2	4	7	7	7	7	7	7	79.5	1	3
153	4.70275742565248	6.32816034539954	5.36613334338971	4.34309718913076	6.11317593189367	5.78581615713147	6.40034474154045	5.1449380912834	5.54753514354125	7	5.71995693323889	4.1239796893925	6.45063146539131	5.39841444792826	5.30404463378453	5.66775103581811	6.01593239381316	5.33012336568678	2.32946574349641	1.55823486578465	6.61899298474167	5.1201601970284	6.56529394534355	2	1	7	1	7	7	7	4	7	7	7	7	7	7	7	7	7	7	1	1	7	7	7	81.25	1	3
154	1.80387431651598	5.8766588568165	6.01318546896514	4.01882938113913	5.72664243041209	5.02609970118275	6.60377133097517	7	6.77856956126363	4.78987184087669	5.59701722905604	5.97110099526117	4.15534799926067	6.06450694357009	5.0070747340143	6.29804439168138	6.61683398704509	3.4597514982897	6.0850749533989	6.11678142181846	7	2.98711408790731	4.97884406677767	7	1	3	4	2	7	7	7	7	3	7	7	6	7	7	7	7	7	7	7	7	7	7	79	1	3
155	2.97774381162034	6.32294878652348	3.10813612546102	6.17596844649267	4.37471542034326	5.53985087237337	3.98833421282664	5.15314579699835	5.80202264262842	6.12463935734559	6.86140760303624	6.01097197868119	7	5.92893215111092	5.10796698845243	5.1253825568342	5.40552643890873	6.8937376183084	7	4.67984835478604	6.41056945059228	6.44045409660084	6.7882931436532	7	1	4	2	7	7	7	7	7	4	7	4	7	7	7	7	7	7	1	7	7	7	7	63.75	1	3
156	3.06415426486639	3.96726699386143	7	4.08103040787026	7	5.38560767597729	3.01505530928655	2.81517426418081	5.45016096545192	7	7	7	6.49091938258289	3.58205834681333	5.48958680891024	5.60564420534867	3.69970156253002	5.71079961460824	4.69428758029147	5.5863967143982	7	7	4.7650163463466	1	1	7	1	7	7	7	7	7	7	7	7	7	7	7	7	7	7	2	7	7	7	7	73.5	1	3
157	4.77937845319943	3.69954801346803	6.22408206919982	2.47363906876293	5.54752904588994	6.66831301374532	6.58553659735418	5.26311765931266	6.07702849856536	5.25894725482987	6.68066987108547	5.63947830710713	6.31873676450359	4.33358325045203	4.84858724767152	4.51659077124358	6.60531582239892	6.60728296567632	4.59285463432327	4.82192075273025	2.48991261585327	3.25577552213346	7	7	1	5	6	7	7	7	7	5	7	2	7	7	7	7	7	7	7	7	7	7	7	7	82.25	1	3
158	7	6.72608940005436	4.84858947412319	5.70312647907823	5.98744559411586	5.57273684075155	4.36213459288351	6.3065233751092	6.30932799117234	3.9340375275369	6.31494352225546	7	5.33623199566058	4.89295252427752	7	7	3.55991155386944	7	6.56986462805781	5.64961445051988	3.68405867452968	1	6.03279840178075	7	1	7	2	2	7	7	7	7	7	7	7	7	7	7	7	4	7	7	2	7	7	7	85	1	3
159	7	5.50064327388389	5.64135074648515	4.40091433654882	6.03910715083492	7	6.50079032325928	1.9385788290035	3.20234885037447	6.32809703963502	5.49107920684827	6.59252489378717	2.8559371372161	6.14294223954446	4.8847331678801	6.72930136422021	5.99339465231206	5.25858878574731	4.27375621722921	6.56433396387912	6.66507136820837	6.89566182449798	7	7	7	7	7	2	7	7	7	7	4	7	7	4	7	7	7	7	7	1	7	6	7	7	71.75	1	3
160	2.03937985072773	5.66426350019645	5.63964205545429	5.47156328036247	6.88074807451308	3.35637183205978	5.9205128189867	6.90324193740617	6.61174097986814	6.35520042867113	6.4114669379549	6.206630906291	2.27164377920481	6.92717434097714	4.4571181036146	6.05182607715656	5.77326870918939	4.72310176170505	1.93045283937114	6.95364467287957	3.91826459273452	1.03216227855926	6.40926723686932	7	1	7	3	7	7	7	7	7	7	2	7	7	7	7	7	7	7	7	7	7	7	7	73.5	1	3
161	6.60012776756204	2.94088583894359	7	5.82925372921967	5.70976582094263	4.92551509464061	6.39824765213182	5.28517496771218	4.67177298210051	4.25294157957674	7	6.50581982568789	4.12230717497624	7	7	5.13763953691916	3.94474876236933	4.4705005654512	2.04762811426158	4.80910662447859	3.36648405537332	6.91749829727774	5.46501443025373	7	7	7	3	2	7	7	7	7	7	2	4	6	7	7	5	7	7	7	7	7	7	7	82.25	1	3
162	7	2.75732966525689	6.44306833684827	6.69456878964002	5.62709060695003	4.69588563898047	6.8783612346704	3.96877509430417	4.55938074560274	6.94361519632703	7	6.63014574216229	4.10034014277614	6.63755627946275	7	5.07084725259748	2.70758209959637	4.41634285379604	3.98748310609729	4.10105898140506	5.63243529951033	1.58732780970092	6.5769607899774	7	1	7	5	2	7	7	7	7	7	2	7	5	7	7	1	7	7	7	7	7	7	7	81	1	3
163	3.14357878263447	6.17532539709694	3.22996455744572	5.0638313871019	4.85716350790989	5.86946918243026	5.53050138577484	7	7	7	6.06800333040162	5.25457615090656	4.84329794170342	7	6.44715006195326	4.48914334908509	5.67012902671401	6.64862019309969	4.05040396177338	6.37906802728894	5.96302087244465	4.24926680029725	2.04809859579173	7	1	3	2	7	7	7	3	7	7	7	7	7	7	7	7	7	7	1	7	7	7	7	82.75	1	3
164	4.62149469477762	5.96712902399595	2.98980910056685	5.03145700183664	6.10330908415083	4.92075254888954	4.58752403445393	6.03297553774535	4.64309729289528	3.05172067883287	6.5423144182857	7	4.87806765384959	6.66368273962503	5.17401020741194	6.57871815567893	5.88539834789629	5.84430949581017	5.33164925316031	5.64788642558977	6.89668231897349	4.46383755836112	6.75264569740597	7	1	7	2	1	4	7	7	7	7	7	7	7	7	7	7	7	7	2	7	7	7	7	78.5	1	3
165	4.70465342797429	4.32728720942569	6.65234213057642	5.82886231740555	4.99522873170337	5.52002621852097	7	6.66413178515213	7	3.42465064408099	6.11744861327804	7	4.64040615737679	3.74123320164695	4.08846671256119	7	1.56501609531793	6.89483041729542	1	4.98217190743086	5.17618644641831	1.30466407240755	1.29513018899773	7	1	7	3	7	7	7	7	7	5	7	7	7	7	7	7	7	7	7	7	7	7	7	89.25	1	3
166	2.74932501969061	4.69903911351946	5.63565691618127	5.11327978514023	6.00461793522311	3.45563192415216	6.24542813948712	6.84425395932319	7	6.31759098877897	5.55583500717422	4.94662408285227	2.63222528718738	6.38944682976599	4.76692736395737	4.86228538044756	6.82127937107693	5.52923734996548	1.59479253854291	7	4.69066991848146	2.20937456977492	6.95588318720649	7	1	7	3	7	7	7	7	4	7	7	7	7	7	7	7	7	7	7	7	7	7	7	78	1	3
167	7	5.69569991406931	5.3352960347436	4.70428897011881	5.57417575164155	6.79977114214323	5.19798151787413	4.94017731271275	6.67286770892953	1	5.70593122952925	7	7	5.86570299616418	6.03750291498593	3.21139036946138	5.49206044316839	6.73984229529109	1.13240461475478	1.75219525305972	3.91351430611992	6.38739278166542	1	7	1	4	4	7	7	7	7	7	7	7	4	7	7	3	7	7	7	7	7	7	7	7	68.75	1	3
168	4.14039536895386	4.09757415290451	6.49993451789965	3.65927437261029	7	4.47942558183807	2.87496597875783	5.81418056002286	6.60977125763573	6.04694293904251	6.55163855581769	6.34533408248496	5.3380640994736	3.68598510877628	3.3034808359234	7	4.51912232414214	7	4.74229218351485	1.15953342255693	4.09887783605632	5.06969975105463	6.95083787574067	1	1	7	1	7	7	7	7	7	6	4	7	7	7	7	7	7	7	7	5	7	7	7	61.5	1	3
169	4.00533936200166	4.81629572282913	5.47327471547212	4.37524018660576	6.38410196934551	6.25342812796446	4.46235684427175	5.6701017357035	6.88868072221117	4.65141987669448	6.93719945076674	5.80220970899949	5.18657283637914	6.86829008266087	2.5644910690242	4.16402605903792	5.88704154611646	3.28287997344209	4.48907052100463	1.73764922353336	6.50173223390373	4.39867143897398	6.46512248765746	7	1	4	3	7	7	7	7	4	7	7	7	7	7	7	7	7	7	1	7	7	7	7	69.25	1	3
170	5.4152696201898	4.46747756996535	6.66857327522502	3.27094660198204	6.37493747319163	7	6.03373258253731	6.18295902293345	4.96142790909943	7	4.96539035225833	5.68826186512887	5.9971794982757	6.31232440388388	6.54127053879039	3.01203715225937	3.91658512352732	7	1	7	6.58828900415601	5.37106514622529	5.97118227247665	1	1	7	1	7	7	7	7	7	7	1	2	4	7	7	7	7	7	7	1	7	7	7	65	1	3
171	4.78514435828228	3.98190770986161	4.15790793954997	6.11240862086652	6.84991403502189	6.13532854242513	5.32202760751188	4.96937600526846	6.55021746950162	3.23952151880299	6.91257802750395	5.17837242203842	5.82679660251553	5.3561717779289	6.57106757838979	4.48059432167322	6.38299171776727	2.42658725430173	2.44212940348795	3.43081972556075	3.4214359519236	6.97584167756787	6.46869452748433	7	1	7	2	7	7	7	7	7	7	2	3	7	7	7	7	7	7	7	7	7	7	7	69.75	1	3
172	4.02969931863252	2.47525142254558	5.88755511416629	1	6.07014063303075	2.16565415056404	4.74526782009978	6.25827915987905	6.24798756835012	6.81725364640812	6.27630533447468	5.52213778425598	5.64884098110047	4.73916054309059	3.77464171960071	5.2318755647468	7	5.37446934622902	1.83172208143196	1	5.98406457498729	2.89485949628757	6.57915049356592	7	7	7	6	7	1	7	3	7	4	7	2	7	7	7	5	7	7	7	1	7	7	7	82.5	1	3
173	6.02841405763069	2.66887518880541	5.8553103185946	6.04562744096814	5.08140254725541	5.94351364379142	7	3.75689313803074	5.13039087906667	4.40677355902082	5.49814642559424	5.01087594374266	6.99896458837169	4.31690174737138	6.83403820570831	5.0760029614115	7	7	7	6.90337536455001	5.45329383725864	1.31531424724698	5.31460190679933	7	1	7	7	2	2	7	7	7	7	7	7	7	7	7	7	7	7	7	1	7	7	7	79.25	1	3
174	4.99362485024274	3.73101563327448	3.85234999076173	7	6.1692478200999	7	6.45471395549067	5.94311608666105	6.13549485349106	2.27731209972662	5.55616469819601	5.42558269679907	6.25497585868543	5.69543460622026	3.7794476351028	3.73063603450819	5.97447138359163	5.57486468387651	5.51484990020258	5.37045223737155	6.1207269843864	4.2840856789935	5.6373979907306	7	1	7	2	7	7	7	7	7	7	7	2	7	7	7	7	7	7	7	1	7	7	7	70	1	3
175	6.75026691038612	5.41272304151598	2.74603251490011	4.6549319831377	7	4.72703087847584	7	4.17421853553144	5.28746542767551	5.16618576147986	6.59615336892281	4.0428697376572	5.40100230172469	5.97989075307914	6.49859701286604	2.86349385364173	6.79746664181639	7	5.58081675148206	7	4.04440624142286	3.34663795163061	4.31865851582892	7	1	7	2	1	7	7	7	7	2	7	7	7	7	7	7	7	4	7	7	7	7	7	70.75	1	3
176	3.73289128121603	2.47326310500146	5.90131604226869	2.16297172563506	5.46357132311296	6.85893637385794	6.26269275864466	5.64583807775572	7	6.96034517700466	5.68634781276751	6.60307375128038	5.2234709196598	3.8438171361641	4.72038050607602	7	3.05301545724001	5.233341121009	5.30992283767095	5.32029131701126	4.86742563255717	3.91322912787375	6.53504988622875	7	7	7	7	7	7	7	7	7	7	7	7	5	7	6	7	4	7	7	7	7	7	7	88.5	1	3
177	6.95423495555512	6.30486882456955	1	7	6.09790688889182	4.18760793952547	6.98005123908252	2.29221716105053	6.25271184691888	2.49100375480492	7	3.69748595042786	5.52199784756684	4.19237424806954	6.95826865108289	6.28450665282441	6.65554453955591	6.10063759005972	3.96886455805979	6.66985899066063	6.57496307300398	6.14072348587054	5.58751989638147	7	1	7	2	1	7	7	7	7	4	7	7	2	7	7	7	5	7	7	2	7	7	7	52.25	1	3
178	6.06684274238525	5.5610041861378	4.96741785967657	4.34832093038239	5.41153969679661	5.38326843868469	6.27480494548858	5.72188443873053	5.69902630083375	6.05799048345035	5.98586208469021	6.99521279176975	3.97838712245336	5.22015988091007	4.20498715600988	6.74197443963036	5.37930204231778	6.60578722373495	5.14257019065782	5.23524160870903	6.78157990198922	2.28792652933881	3.1191680693689	7	1	7	7	2	7	7	7	7	7	7	7	7	7	7	7	7	7	1	7	7	7	7	62	1	3
179	4.37015163059536	3.52856922374017	5.32645998847399	2.22818601660788	5.00007557073491	5.9976384404042	6.63213117943469	5.5693565036451	6.14758497994271	2.06171677721082	7	4.56257316066364	5.97202414988347	4.02316611350486	2.40904266079749	5.98011080300213	6.8408984348546	6.48064126773461	7	4.59467319542327	2.94951024657633	4.95926530699142	6.73216827037845	7	1	4	7	7	7	7	7	7	7	2	3	2	7	7	7	7	7	2	7	7	7	7	65.75	1	3
180	4.05715316911752	4.64518883402919	6.44900771881327	3.62004827994129	7	4.1370894400087	3.39944159296718	5.39621699352223	6.15582312024551	6.21835155350844	7	6.00221402952958	4.73572837254273	5.43527878364359	3.35812075572342	6.49396464916951	5.89567950170074	6.00299723544122	2.21951459053112	1	7	1.31991402623873	3.92146814247349	1	1	7	1	7	7	7	7	7	7	4	3	7	7	7	7	7	7	7	7	7	7	7	70.5	1	3
181	3.95554224096977	5.78896205774016	5.75731223202968	3.58242899316292	7	6.29680664488062	5.69809572706501	5.78165025437584	5.74654388518342	7	5.69472319096212	3.82564716278645	4.86205330112694	4.73928409189898	1.89876498660977	4.41226552132377	6.26389231247315	4.95999208911398	2.32813346380729	6.82994635540107	6.56206124906921	5.42598543012856	6.35885913094463	2	1	7	1	7	7	7	7	7	7	7	7	7	7	7	7	7	7	1	1	7	7	7	75.25	1	3
182	4.17419960935298	4.00625446024896	3.43527673486704	6.67741401437313	6.68097752810247	3.64244117178983	5.40477208638333	6.53533867642442	5.69445237946736	3.06458477669548	6.58793915417886	6.16477091498643	5.67691454757271	4.7532212060238	7	6.09715874752099	5.54203467371245	1.89517461469533	2.66719806876493	3.545186073913	6.37733436467936	7	2.14511003501882	7	1	7	2	7	7	7	7	7	7	2	3	7	7	7	2	7	7	1	7	7	7	7	56	1	3
183	5.8360835265526	2.27348978116979	6.2216161664152	6.18755327693857	4.13503835176127	5.1364286677226	4.90063575558695	6.7935573802202	5.08186359351599	6.91563102926866	3.63779680456607	5.21994073798225	5.43043561079523	6.65153109259954	3.16173879410223	5.88849058876237	6.09981781460402	7	7	6.37921252071423	4.62278141038221	3.26438850672864	2.2450993419933	7	1	7	3	7	1	7	7	7	2	7	7	3	7	7	7	7	6	7	7	7	7	7	77.75	1	3
184	4.59745575540413	5.13461516203199	4.27187635577404	4.16532647507881	6.85407092325673	6.03597122467292	2.39288450692716	4.98446071569879	6.60766625196622	4.73800208245429	4.6788081629587	7	5.89340961205447	3.71678641232524	5.69666622863846	5.89778449423903	6.71857167479125	4.6583637071755	5.25809982116918	1.96179549984645	3.93555954675294	4.91343795839578	7	7	1	5	3	7	7	6	7	5	7	7	7	6	7	7	2	7	3	1	7	7	7	7	58.5	1	3
185	4.84684636636175	5.59335908348076	3.2320255397939	5.01224446156907	6.85756759321251	4.8235582316158	5.37686934685005	5.6287295267064	5.28139130996203	3.43028356381503	6.71871222547481	7	3.66433101682999	5.37772187039162	1.6497696355698	6.44754203194155	5.4804502025581	5.24985096281074	5.30331756994915	4.78761515942311	4.12452027813882	2.8391553852282	6.48504631531644	7	1	7	2	1	3	7	7	7	7	7	7	7	7	7	7	7	7	3	7	7	7	7	67.25	1	3
186	5.81056063065155	7	5.10034472237064	5.28282991859377	5.7535382372682	6.09306086934107	4.07542307350638	4.88673879625019	5.52366922060537	3.67397135707575	5.36957409785588	4.32773910432823	6.8504653480289	5.63753634841075	3.62823444875135	5.4749323552182	5.44482509930196	3.54753193109197	5.99699968006363	6.77371586929795	6.10242619434114	6.35792564225325	6.11352484242548	7	1	4	5	7	2	7	7	3	7	7	7	3	6	7	7	7	5	7	7	7	7	7	71	1	3
[truncated: 5 more columns]
