# Supplementary material for: How Are Mate Preferences Linked with Actual Mate Selection? Tests of Mate Preference Integration Algorithms Using Computer Simulations and Actual Mating Couples
Source: PLoS One. 2016 Jun 8;11(6):e0156078. doi: 10.1371/journal.pone.0156078 (PMC4898694; doi:10.1371/journal.pone.0156078)
Supplement: S3 Data — Long-term couple and agent-based model data analyzed in Study 4. (ZIP) [file pone.0156078.s003.zip › S11/Polynomial Model Data/Polynomial Couple Population 01142016 2253.csv]

	trait1	trait2	trait3	trait4	trait5	trait6	trait7	trait8	trait9	trait10	trait11	trait12	trait13	trait14	trait15	trait16	trait17	trait18	trait19	trait20	trait21	trait22	trait23	preference1	preference2	preference3	preference4	preference5	preference6	preference7	preference8	preference9	preference10	preference11	preference12	preference13	preference14	preference15	preference16	preference17	preference18	preference19	preference20	preference21	preference22	preference23	fitpoints	sex	algorithm
1	6.29846649788993	6.32150691150126	4.55824202395532	1.84808643832653	6.05989281907395	6.41070422512964	6.18963039060143	3.38006426951647	6.15752841516897	7	6.9152386766742	6.63799467397214	6.84682514021891	7	6.78464007837392	5.86197678952276	7	6.41865645233842	4.77948573324693	5.59236577172818	6.49676479358631	7	7	1	7	2	1	1	7	7	7	7	7	4	1	2	4	7	1	3	7	7	1	5	7	7	88	0	3
2	7	6.32442414605671	4.02459599590107	2.20651781236158	6.42363158363575	7	6.85818139279045	4.28195413969069	6.39716288535134	6.44566788255919	7	6.02960903849555	7	5.658287613481	5.85818959884844	6.88424704971507	7	6.94779255193239	7	6.24934158264115	7	7	7	1	7	2	1	1	7	7	7	7	1	3	1	3	3	7	1	3	7	7	1	5	7	7	85.75	0	3
3	6.69144792755912	3.43120634813789	2.13683614060006	6.08951791341921	6.24702611466319	6.47012870103561	7	5.80034599078328	7	6.76564041200352	4.93827179089444	7	5.10568782425746	7	7	6.61252145547875	5.77293578734367	7	6.33590296102964	5.90010430047199	5.71296086946641	6.83039581724288	6.59394230372157	7	1	1	7	1	7	7	7	5	1	3	2	2	7	7	7	3	7	7	1	3	7	3	91.5	0	3
4	6.1439242939768	5.51960882936311	4.87458072518651	1.03574926968653	6.49754271911613	7	6.72389629875843	6.08285069830487	7	7	5.47228812468419	6.65572204120937	6.86673489430574	6.16992925801711	6.48623849377967	7	5.53892723853251	6.124223961946	6.08762431339547	7	2.49011455633483	6.72575375826488	5.51165718769115	1	7	2	1	1	7	7	2	5	1	4	1	3	2	7	7	3	7	7	1	3	7	7	93.25	0	3
5	4.65973414735196	5.77384272824262	6.03432311705538	4.39506356125569	6.99836241127429	6.5728450381966	6.36157934008123	5.1846430790627	6.08043161472076	6.58671090686184	6.79405670242023	7	4.61886134624939	7	6.5999739050941	5.05669818284691	4.53954506643347	7	6.8636238180083	7	6.66454078452794	4.1983805447098	6.37717570650888	1	7	3	1	1	5	7	7	7	4	7	1	3	2	7	1	7	3	7	1	7	3	7	79	0	3
6	6.7449338749701	5.87349354562737	3.93041740856832	1.77935889505805	5.20924857453488	7	6.36704736999077	4.01131607648256	6.81594005511348	6.99651422804942	5.14191573467238	5.26265596097948	7	7	7	3.38510173738988	6.40586443726135	7	4.84760054902846	1.61071685821567	7	7	6.97556515491743	1	7	1	1	7	7	7	7	7	1	3	1	2	2	7	7	7	7	7	7	7	7	7	92.75	0	3
7	7	6.6361007882778	1.39682411960767	5.89558295461543	2.87791748346627	6.81819319933197	7	7	7	5.9959306493802	6.33904534913857	6.23060502590769	7	5.32124378230646	7	7	7	5.80606263602051	7	6.63311150842409	3.91665643835284	6.25292143596438	6.87507883269734	1	7	1	1	1	7	7	7	4	3	5	1	7	3	7	7	7	7	7	1	2	7	7	97.5	0	3
8	6.48497039666745	3.22911271259123	1.10028968209775	6.80427697625536	6.44635337102635	6.06710490104404	6.36156140671037	5.95224350693146	4.80456666896331	6.78598582399057	4.91965130389482	7	6.44979332076396	7	7	7	7	7	5.07308122360654	6.73795241110474	6.20811981792394	5.91517678149745	6.31119270290895	7	1	1	7	1	7	6	7	5	1	4	2	2	7	7	7	3	7	7	2	3	3	7	84.25	0	3
9	7	6.94958981840809	6.80482652060195	4.25059591875134	6.41749700749546	5.39014776327412	5.9531336348667	5.44758661980311	7	5.75837379435684	7	3.28916991433035	7	5.68061668329478	5.87366021198914	6.97707005047348	3.13606564143027	4.97816794155109	4.84684606758148	6.59157448997721	7	5.6141184616418	7	1	7	2	1	1	7	4	7	7	6	5	1	2	1	7	1	7	7	7	1	6	7	7	80	0	3
10	6.87486407502147	6.72270284375579	7	4.83777496333193	5.88966367951706	6.61787361081949	6.58237889328638	4.1959725070895	7	7	7	4.57873669188034	6.1255009027135	6.85976496106229	6.32566203981327	5.49882408930652	5.54354697073661	6.48097064146329	5.93589727932162	7	1.13393021181211	5.22864846593968	5.45549842471696	1	7	2	1	1	7	3	7	5	7	3	1	2	1	7	7	7	7	7	1	7	7	7	108.75	0	3
11	6.6065511555945	2.98663795527546	1	5.95745882972507	6.48294060492576	6.92932284236247	6.77709214700334	5.85723026397567	6.98927320515813	5.55025349293511	4.47928078122988	6.0940776883208	5.02399311456933	6.25723070095655	6.50570004039463	6.73477264454068	6.77443636733285	7	4.89594656147984	7	6.34694747980831	7	6.47550054712021	7	1	1	7	1	7	4	7	4	1	2	2	2	1	7	7	3	7	7	1	2	7	3	91.5	0	3
12	7	7	5.42693089519928	2.09118689370259	6.61553067491394	5.01112786510717	5.09825000901035	5.09937190439823	5.71944410498393	7	7	4.83964314034991	5.85251311972071	6.8641975336954	5.57680904069728	6.71664475442499	7	6.53434246326375	5.5066446706501	5.90345213427944	5.67900909111916	5.95948962213869	6.88206494709185	1	7	2	1	1	7	7	7	3	2	7	1	3	1	7	7	7	7	7	7	3	2	7	78.25	0	3
13	4.97040419643178	6.33003804896133	5.92440507918207	5.79043031939015	2.58060087365366	7	7	3.75273319561739	5.3552476022714	5.54801766128965	6.5801610416828	6.94480862050718	7	6.61440550216866	6.89781051493263	7	5.88662240807988	5.43810493327576	6.79569387872873	6.01055867518584	4.83153082705111	7	7	1	7	1	1	1	1	7	7	4	1	7	1	4	1	3	7	7	7	7	7	7	2	3	96	0	3
14	5.40137527332261	1	1.68155721179471	1.6197916076432	4.71399824749092	4.43864771012571	6.51821734030296	4.0275371346951	6.60669672486384	7	5.52053775963794	3.24162724032939	6.8388126064294	6.82114519625363	7	5.74404755508	7	6.30742676540103	6.52094579914026	6.36372297693617	6.64352649710133	6.77852720457686	4.80596955809941	1	7	1	1	7	7	7	7	3	5	7	1	2	2	7	7	7	7	7	1	7	7	7	104.75	0	3
15	6.70638504934923	5.70648667350519	7	3.63332356772532	5.30677831423529	7	7	6.48920764591104	6.50407942319238	5.94320355131594	6.60629169049302	6.266589201518	6.18558879738302	5.22871047500739	6.19421784122604	4.85328470002539	4.14690052997643	7	5.10697741321731	7	5.29882914291824	7	5.86081477125022	1	7	2	1	1	7	7	7	2	2	7	1	2	2	6	7	2	7	7	7	7	7	7	88.5	0	3
16	7	6.74411215471473	5.70754791892021	4.13924253394524	5.58411387524985	6.76255128155558	5.29985535716369	5.06444022289414	6.81580421910517	6.42805439421833	6.73947678602684	3.5365773380163	6.64914788499765	5.17643214994877	6.63505881748824	6.75901365334739	3.76251524103643	3.90214775883332	5.57832208283663	7	7	4.90519213773035	6.03863997600017	1	7	2	1	1	7	5	7	7	1	4	1	2	1	7	2	7	7	7	1	7	7	7	83.25	0	3
17	4.2961445220802	1	1.87715598093669	3.54315487066711	4.90256685824865	6.22874767005243	6.81874939280838	7	6.76181744338877	6.77752512402211	6.03353644826612	5.55534174273603	6.80075348539658	7	7	6.23246793241361	4.45525408231171	5.90028395306112	3.22502786200205	6.15709077333758	3.07510143907293	4.47535336325563	3.92545425653183	1	7	1	1	7	7	7	7	7	3	3	1	3	3	2	1	7	7	7	7	7	7	4	114	0	3
18	7	6.88620697210884	4.52013561699686	1	7	6.20343252946562	7	6.90199023756901	5.85062734713293	3.76920470732169	6.24710484687672	6.17698978112206	7	7	7	6.36490626367585	3.92843472304083	4.53840266231366	7	5.50052677178095	5.09357428664683	5.8497255171908	5.15238663033074	1	7	2	1	1	7	7	7	7	7	3	1	2	7	4	7	2	7	5	1	7	7	7	96.75	0	3
19	6.50290487300738	5.35418328947715	4.67147974200188	2.64211039953979	7	7	5.3906865976226	4.09585124078747	7	5.87260448293667	6.05362807063389	2.58342088845815	7	5.11754459058646	7	4.78852837646417	5.72947564680326	6.50953344870513	6.6974002194998	7	5.68837967790201	4.62320780726819	3.84846200225664	1	7	2	1	1	7	5	7	7	2	7	1	2	2	5	7	6	7	7	1	7	7	7	66.5	0	3
20	6.04088744657539	7	6.12682477646577	3.19476870028029	5.3622291083639	3.07454348952857	6.72671568544897	4.52882135108321	6.56968507064355	6.54222887013027	4.72091420917589	6.44940767725286	5.82800134451272	6.48429421804351	6.16920965584505	5.42767052250387	4.79225753956022	5.45099162004395	7	6.40073454409578	5.78877484418497	6.87414925228808	7	1	7	2	1	1	7	4	7	7	2	2	1	2	2	4	7	7	7	7	1	4	3	7	93.25	0	3
21	6.36614502607483	6.42533895338176	3.87813945186876	1.98253509690422	3.94716810284706	4.81757813566411	6.68867605596961	3.96648137027253	7	6.94851479182839	4.89227569415262	3.66250901816131	7	6.54880888075027	7	6.03742948209984	6.88358922962162	5.15968086728788	5.96512309839557	5.34779786672048	6.18996366668642	5.62584408498359	5.96141657307334	1	7	1	7	7	7	6	7	7	1	3	1	2	1	3	7	7	7	7	7	7	4	6	84	0	3
22	7	6.63105450336414	5.78939274381995	3.52563805594037	6.14044084262336	6.70756499950795	6.62259308994524	4.27081509693632	5.1040482124448	1.39551647858726	6.98980602035231	4.94149846718471	5.81341586983335	5.0787476009124	7	6.57415473600184	5.91947222156346	6.65409922086142	6.348468660392	3.98006231422906	5.97874881910001	5.84421335593606	7	1	7	2	1	1	7	5	7	3	7	7	1	2	2	3	7	7	7	7	1	7	2	7	86.75	0	3
23	7	7	5.13474435426577	1.10113221390295	5.16547678149811	5.83762146071266	6.96578514542009	5.7934420223725	6.14917650585416	6.40248749564206	7	5.44233462904315	4.06049196782708	5.89088741839786	7	5.68531745508873	5.41502356469871	1.24079938845447	6.86348472775753	7	6.49695854801787	3.43976754911627	7	1	7	2	1	1	7	5	7	7	7	5	1	3	7	7	1	3	7	7	7	7	5	7	82.5	0	3
24	4.7348247560835	7	1	6.70989376816988	2.37045201134771	6.50906928278151	7	6.62790266917728	6.56491516359788	5.38628250138535	3.58505975124185	3.41129785666121	7	6.46381161710911	6.89785111422401	7	3.84170446128217	6.8084581137797	4.91617745781863	6.90678406699045	5.37586827126585	5.87513764893492	4.86218117007036	2	7	1	1	1	7	7	7	7	1	1	1	3	3	4	2	7	7	7	7	7	7	7	106.25	0	3
25	4.69224131306534	7	2.41894754501057	5.20252909751881	6.41946621797558	4.13521690239654	6.47096621854518	3.97462862387119	5.66649344922083	6.01041784473246	5.9028166707629	6.86250568560389	7	4.12066474788734	5.69699795644429	5.83181927398365	7	4.02635271253955	2.82759925182589	7	6.3116752850707	7	6.23737536569438	1	7	3	1	1	7	4	7	7	3	1	2	3	7	4	7	7	7	6	1	7	4	7	94	0	3
26	3.4329728666422	6.48440168955373	1	6.39075704902573	1.63893326116247	6.61254076178416	5.04379694455313	4.85324307222311	7	7	5.30763603317036	3.27709600867268	6.35040166669011	6.62459344945306	6.41409090697108	6.99897990327649	6.12338868200813	6.56732633590181	4.58483222734159	6.88828839608297	5.72934283141406	6.3803898867471	5.46256213277976	2	7	1	1	1	7	7	7	7	3	1	2	2	2	7	2	7	7	7	1	7	1	3	83.75	0	3
27	5.42218060117615	6.76561935721768	2.29532163585555	6.73939621595284	6.21715120349197	6.57723934119798	6.89797311168779	6.02588947224412	6.79283998164588	6.1024089267236	6.36049986270109	6.36766178067232	6.8898800789962	6.32166934283849	5.33101986921201	3.73028857912303	3.32379936483804	3.52286688505139	5.95005206059207	6.55008733352239	5.64081204429682	6.16538020497146	7	7	7	1	1	7	7	7	3	1	1	2	1	2	7	1	1	7	7	7	7	7	5	7	95.5	0	3
28	7	5.03620785063559	3.21005016774008	4.44184630117004	4.50641731474053	6.03020423212618	6.38101715820895	6.61754987506675	4.73134073736117	7	5.95274766943338	5.43920385679494	6.1786084494875	6.95408705797858	5.91685289395535	5.82541568363544	6.73381065912058	6.12377615679777	6.64877325505569	6.26745998321944	4.96067135092208	7	5.28536173295538	7	7	1	1	7	7	7	7	6	3	3	1	2	1	7	7	5	7	7	4	7	2	7	87.25	0	3
29	6.00133671047967	6.51914550394242	3.98192492600175	2.45526165247793	5.55396210037399	4.468521676973	6.59185197496455	6.61635691968484	6.42628175718004	6.03578661226099	6.48620715571074	4.51577914351776	6.41470502075234	4.98557268951856	7	6.52980509621962	3.6149499557448	5.37777279063094	7	5.656921018191	6.49035553838327	6.3936530022263	6.8437170359712	1	1	1	1	7	7	6	4	7	1	7	1	7	1	5	7	7	7	7	1	7	7	7	85	0	3
30	6.73974947439708	5.00297984665224	4.15740086515645	2.93315445612804	7	6.98101174710108	4.64364071216246	5.04424333241413	6.63952106153674	6.94254511389716	6.22538008727691	5.91188213638236	6.28118131480197	5.48900396139985	6.31202510628127	4.28582361329031	4.78945461417118	5.4762745394182	6.49230335980373	7	7	4.20985605715771	3.84373907493875	1	7	2	1	1	7	4	5	7	3	7	1	2	2	4	7	6	7	7	7	5	7	7	80.75	0	3
31	6.39115878099617	7	6.18062895156665	1.02450070133663	7	5.37614929876939	6.59576651048017	6.72016514355953	5.43545982175764	6.24965496516822	6.22399495451728	4.65310637734188	7	7	7	5.71838713657658	4.11832236484022	3.55105924182439	5.84669266715272	4.5853190131481	6.73619213822698	6.97344051672248	6.99187644005791	1	7	2	1	1	7	4	7	3	1	4	2	7	7	3	1	7	7	6	1	3	2	7	84.5	0	3
32	7	1.72698201018818	1.3570020792501	6.23385173595844	6.67176120304764	4.1929651319289	7	5.50656947864074	6.58353096478018	6.69583991068143	4.59002987877361	6.11292308063527	5.80095601389768	5.82396396303514	6.94348899963884	6.93603411802946	4.78175510269984	4.41574643159243	7	5.59899260642759	3.6286133071798	6.49396983236151	7	7	1	1	7	1	7	5	7	7	1	1	1	2	2	7	7	5	7	7	1	7	7	7	92.25	0	3
33	5.40672383019986	6.85284916753819	1.55231506160863	5.43587047425692	7	1.42107223161634	7	7	6.41682085463549	6.21754637732286	6.75332402155907	5.39481717889127	5.7292905731589	6.44826508429672	5.74266993023876	4.82166967212275	4.72144459096378	6.63359946125744	1.22313482249043	7	7	6.12395229459534	4.74820568990625	5	7	1	1	7	7	7	3	2	2	7	1	2	7	7	7	7	7	7	1	7	2	7	87	0	3
34	6.1598111777278	2.31411972624802	1.24282558306737	5.84560890774113	6.29658559758113	4.33353336745412	6.82361320641158	6.81966036702105	4.3210735747582	6.51891960563913	5.8626541442095	4.16016843102755	7	6.36872144514654	6.61554757107971	3.5973965515227	7	6.77265045913929	7	4.5688398565015	5.53525448964324	5.59680040572467	6.62457578805607	7	1	1	7	2	7	7	7	7	4	3	1	3	1	5	1	3	7	7	1	7	6	2	77.75	0	3
35	6.40063780254501	6.22898154955617	1	7	2.86136151164883	4.65910732784836	5.8338362717464	3.98011760859939	6.6653278599715	7	5.20289062256749	6.80736320334294	7	6.10928448414021	4.21058069590596	5.37704612087215	6.94142897357294	7	4.51063508391104	6.76419536131963	4.48130246532197	6.29462700246601	6.3338424799581	1	7	1	1	1	7	7	3	7	1	3	1	1	2	7	7	7	7	7	1	7	6	7	76.5	0	3
36	6.61208167948278	6.5367577008997	6.82675177044105	3.15959336521545	5.73310722877725	6.1020611969377	4.53215019682161	5.01738439242056	6.28992238886626	2.46424199520658	7	6.38847498606922	6.95945259386911	6.41115154499997	6.17664884293609	7	5.07998035903255	3.63424496110077	5.8531894174694	5.14038661113354	6.15221034327161	5.82206707328286	5.6308073271716	1	7	2	1	1	7	4	7	3	7	7	1	2	1	4	1	6	7	7	1	7	2	2	87.25	0	3
37	6.738159619344	4.2305294535539	6.03999204455595	3.50040067268741	6.49351629846341	5.71876216376021	7	1.97204023230379	6.65769836794394	6.69433954647735	7	1.82050073770466	7	5.69615818941364	6.0541579379029	6.12187849286426	5.70940158625925	7	6.54929222583265	5.91963867193204	6.71681704027805	4.98814447117115	3.79451774921223	1	7	2	1	1	7	4	7	1	2	5	1	5	1	4	7	7	7	7	7	4	2	7	75	0	3
38	1	3.95654335014987	4.60376225525585	4.5120111568541	6.340962396278	4.37032965641083	5.548547468152	2.89772581781782	6.32040529747741	5.65492129530008	5.0873415753221	7	7	5.44953532276373	6.86403564861492	5.36253367364801	3.43129423655294	6.92987493178723	3.52618805229022	6.40171627929059	7	6.44249382210145	5.40351351987412	1	7	2	1	7	7	7	7	7	7	3	1	2	1	7	7	6	5	7	7	7	7	7	71.75	0	3
39	5.60952303722696	6.74934893726913	1.54038790423536	5.88980885211834	6.04221500966997	3.15352844387555	6.35423359784435	7	6.15552918420306	6.7435422127162	6.48807746011962	6.93195588359444	6.82750501387329	6.7484958931837	3.28694002473628	4.75859596614244	4.59264524770464	7	6.44523838540512	4.00032119151312	6.16237616178704	5.86503894372647	6.4649737876405	5	7	1	1	7	7	4	7	7	2	7	1	1	7	3	1	3	7	7	4	7	5	7	77.5	0	3
40	2.89741118655675	4.80792059221831	2.91780838424271	5.7658337608502	3.82625296507518	6.86748298346116	7	6.99021241499926	7	5.59383592687103	3.16050101819706	1.89411186000207	7	7	3.03709318945669	4.31664707037069	7	6.44781501139541	4.84715251078458	7	6.27518304460212	4.98719017903719	5.14931173778468	2	7	1	1	4	7	7	7	7	1	3	2	3	2	3	7	7	7	7	1	7	7	5	98.25	0	3
41	5.66935381269727	2.29924930965197	3.21254800333615	1.89387670638062	3.75689793740266	7	7	2.98385964667154	5.76664411054079	6.9513537134365	5.06729469723288	6.4676154618816	6.27832728102126	4.32790643091527	6.31803401564389	4.81356155113863	4.04714840335882	7	5.10744568619196	1.8135059406188	5.93279317518736	6.38558352232778	6.96438134855338	1	7	1	1	7	7	7	7	7	2	3	1	3	7	7	7	2	7	7	2	7	3	7	90	0	3
42	4.84227451663075	6.00154700586969	5.93788140465671	1	4.94698637499691	5.33135272581954	7	4.67988214199111	6.32111686438386	5.83368280067162	6.50124857783912	5.18264011638519	5.61966931988369	5.15397691954738	7	6.02204090534176	6.3164404670166	4.09404964897414	4.55891282883414	7	6.28910294215245	6.88600656748258	4.34234119241645	1	7	2	1	1	7	7	7	7	3	4	1	2	1	3	1	7	7	7	1	7	2	7	80.75	0	3
43	6.92089611914484	6.50273750855719	4.2499438517451	3.08787686872148	4.20228986249962	7	6.97050753372953	2.31998486408478	6.00344398620597	4.96893782721996	4.48587209755078	4.3804283212456	6.45012618028685	6.91376019171389	6.86271206131103	5.84833662795378	5.57341123830757	6.89103244000276	5.94292822117002	5.61022619814489	5.4047127991143	6.09057847522045	5.60428730502174	1	1	1	1	7	7	5	7	7	1	3	1	2	2	6	7	7	7	7	7	7	7	7	85.5	0	3
44	4.03519012772064	2.96554823886785	1.18215573571569	3.59882856655247	7	6.58421948236743	6.45155757535115	7	6.14948507873509	6.13620574649689	7	5.83356736790315	7	6.22604313789377	5.60616424998258	6.46579961792572	3.72657981646817	6.82854607406906	4.86534150676366	4.15268629141382	5.00183706285651	6.87958752433375	4.2480713308812	7	1	1	7	2	7	7	7	7	2	2	1	3	2	3	7	4	7	7	7	7	7	7	82.25	0	3
45	4.61462058905535	2.71747846504966	1.15311053138568	5.18707145818575	6.97247051144286	6.90930130657533	7	4.4459855400947	2.85480579587311	6.77963742728774	4.7395635580416	6.27202061277995	6.56105255868334	4.95281259647871	4.1146704916345	7	5.70162709684521	6.47518014032982	5.7484522338348	2.10694767004814	4.99739864212069	6.00960734254263	7	7	7	1	7	2	7	7	7	7	2	2	1	2	2	7	2	7	7	7	3	7	7	7	104	0	3
46	7	3.3623784924761	3.87944414304581	1	6.53458707611224	6.80368854269422	7	5.52652877700487	5.6292714961381	7	6.88713124559053	6.12905649155016	5.45770568172956	3.39599651203432	7	6.28285627880139	6.73304625923309	6.20380136376313	6.0211823803206	6.8565516989037	5.30686444630602	6.4576819065155	6.78221547362276	1	7	1	1	2	7	7	7	7	3	1	1	1	1	2	7	2	7	7	7	1	6	7	80.75	0	3
47	4.98952641930095	1.46263016852982	4.38207966653045	2.55428887984438	4.36469272411548	6.04464080876139	6.42360478826751	5.80227944055623	4.77235441317398	6.56744393659503	6.05732624376344	5.38797309259304	6.40721215949078	6.56089916168586	6.59509291184306	6.2627037699801	4.40241021529792	4.65509508777515	3.15558250685276	4.23651812348478	6.43303322983836	7	6.17381296282929	1	7	1	1	7	7	6	7	7	3	1	1	4	2	3	7	7	7	7	3	2	7	7	85.5	0	3
48	5.96884233920468	4.03241428809278	7	4.29530217261407	5.30645006236817	5.1934178415072	6.67742084142637	4.75669408998231	5.04490568224304	6.20399179988978	5.53629503698956	7	5.61200304875439	6.55733871040355	2.2696772546522	7	4.70157395941247	6.59309981260462	5.72782214330114	6.54142501567845	5.8927409128697	7	3.96374928238799	1	7	2	1	2	1	7	7	2	1	3	1	3	2	4	1	7	7	7	7	7	7	7	69.25	0	3
49	6.52457736430303	5.29395435719901	2.94891074787419	4.38096401775658	3.15036064732856	5.86198549811328	7	6.28582401056094	5.07987058472145	7	4.63371121629918	6.02095906388036	3.02881479526191	7	6.01037965353612	6.1534968065776	6.09622153535518	4.97061980424384	6.64668759724869	6.68541825804899	6.04656584405426	4.93761211585965	3.7253911748301	7	7	1	1	7	7	7	7	7	3	3	1	2	2	7	7	3	7	7	3	7	7	7	73	0	3
50	4.36443496961111	6.59384881187257	1.84630335678962	1.2005216966264	5.40749694542386	6.52872399905972	5.21797438082998	6.45442421939585	7	6.11216310018493	6.42711471070037	4.28431686553599	5.50482660399058	6.12032419934815	5.49114875880508	3.64967733108571	6.31070100071803	5.91266198704437	7	6.29684255030021	7	3.75778442232365	6.45574717826269	1	7	1	7	7	7	7	7	7	1	3	1	3	1	3	1	4	7	7	3	7	7	7	85.75	0	3
51	7	2.78671116643895	3.41140046465312	2.99927615549582	5.51205728602991	5.76950740513398	6.03493613366089	4.35501897853027	5.87941089353713	6.82081694364446	6.73268874114161	4.93588637064135	5.36960138402164	6.86654344282324	7	2.82066199733976	1.69159762135943	5.96078434803923	7	7	4.12501774287481	7	6.2107045105659	7	7	1	7	1	7	7	7	7	5	4	1	4	1	7	7	7	7	7	1	7	3	7	87.5	0	3
52	5.64648002005791	3.84769770331884	1.93145097378182	1.60825753870748	6.85759975785244	1.15238979642777	5.62917868717191	7	5.41759263529113	6.88862922958641	6.71494765976972	6.06179597181895	6.48440386619508	5.50273740914803	5.85787289229565	5.3292640846996	4.68987779299262	6.8311963843231	5.37749570730358	6.59177334281842	5.15005899678068	6.1922699154368	4.90514925688836	2	7	1	7	7	7	7	7	7	2	2	1	3	1	3	7	7	7	7	7	2	7	3	70.25	0	3
53	4.51356525711534	6.3285693950708	4.92805400452169	7	2.64580439467624	5.98048307149095	6.75123413403358	6.03985151200391	6.89980843810055	5.53392653124008	5.81688717978476	6.49875760421513	7	6.56389286603841	6.6846124917689	4.268877474446	7	4.73560476717198	1.78912974555004	3.71864004729023	4.39987984263436	5.02131350847492	5.72416687947283	1	7	1	1	1	7	3	7	7	7	1	1	4	3	6	1	2	7	7	1	7	3	7	90	0	3
54	4.70150574641635	1.43353352509242	1.25644758034293	2.00727012078974	5.68463326673928	7	4.64348591457951	7	6.57088489518591	6.06802690741788	5.36675667969829	7	6.61475799145907	6.96932163441365	5.32470170020689	6.47789532589961	6.92781193541828	7	2.44940498208859	5.06099569877789	2.56124397249837	4.99542555644817	4.02951100650964	1	7	1	1	7	7	7	7	6	1	1	1	2	4	7	7	7	7	7	7	7	7	7	71.75	0	3
55	5.12759809334121	5.55977271065616	6.7998722237874	4.98069594792898	6.16714554830564	5.38853109840403	5.95851957719397	4.80543661416053	7	6.29381048857332	5.06495882532193	5.26470252782674	5.73588333171862	6.89963896989385	4.43322578269956	6.06408585743098	4.27824687849671	7	6.22334750133761	5.30428337882884	3.01873343777267	6.42981959380091	7	1	7	2	1	3	7	7	7	7	2	1	1	4	2	7	7	4	7	7	7	7	7	7	70.5	0	3
56	4.40540432194792	6.35120717929362	5.33466787318222	7	3.50848174045061	4.63941989946746	6.11620582783828	7	6.58249761075011	7	3.94530549808521	6.4628474013331	4.53803769096371	5.90391082050093	5.93776172784262	6.0085560778676	6.54786023023823	3.4343078395236	5.66858858651469	6.3311787723692	6.69011898815022	4.52353474357005	6.87235919397268	1	7	1	1	1	7	7	7	7	7	2	1	4	3	6	7	7	7	7	7	3	7	7	82.25	0	3
57	5.54088626799004	6.84933709275217	2.00787174109704	6.44870798546118	2.78681247464086	7	6.40894803444903	4.67822142081376	6.73353291068017	6.65653690177358	6.21799641002397	2.6395700496658	4.76793814556529	6.7625250565912	7	7	4.12874633191581	4.42097748487801	6.72112845935192	5.77020039478939	6.89714395615843	6.51592926105806	5.354723316254	1	7	1	1	1	7	7	7	7	1	4	1	2	2	5	7	3	7	7	1	7	4	7	76	0	3
58	1.6177788614367	5.79120615950783	5.18740803277167	7	6.68119230636804	3.41066293300439	7	3.67810201943405	5.51150948705479	6.78146342842086	1.71028818625255	6.38876463736644	4.44486616363687	6.12649733729967	6.22665555241036	5.86093696146943	3.48170623726625	5.88491519684384	3.18181113681692	6.68202454972301	5.96438418335698	7	6.2903047391198	1	7	2	1	7	7	7	7	5	7	3	1	2	1	7	2	7	7	7	1	7	5	7	89.75	0	3
59	5.33808370437437	1.09611315159886	1.73956809166387	2.65068541346054	5.11768277624123	4.58674924563103	5.58158316604154	5.53480074227415	6.02247915326155	6.83592340658891	6.62371218458376	2.85558320011499	6.59692242668334	5.79003653639388	5.96666227751185	6.01503871757452	7	5.59043010554172	5.69862304767924	5.81655111905466	5.77157437729195	5.36537716321556	3.85629860105903	1	7	1	1	7	7	7	7	3	5	3	1	2	2	7	7	7	7	7	1	7	4	7	86.5	0	3
60	4.1850781357973	4.33932083869789	3.90531780916837	5.01619225211966	2.56214521215857	6.64713306478366	7	5.45248337009677	7	5.34416945288851	6.43788610052134	4.47385817768807	6.69700652639973	5.92185457247848	5.58847629454259	6.30292658271053	5.45454939580158	6.92518052130746	2.50688313402858	5.32561802216977	1	6.00217200432394	5.37281755248676	2	7	1	1	1	7	7	7	7	1	4	1	7	1	3	7	7	7	7	1	7	7	4	75.25	0	3
61	7	7	1.4877547810665	6.9895042532906	2.86692967545267	7	5.03265775318935	6.88106284914028	6.82466029079954	7	3.74048146866253	6.54243573052275	7	4.28309732388339	5.70423032073725	4.96595661772393	6.61815896572559	7	3.62399583792205	6.31888776902685	4.00260941492891	4.29880844872407	5.44888986147729	1	7	1	1	7	7	7	7	7	1	3	1	2	7	7	7	3	7	7	1	7	4	4	94	0	3
62	7	4.3688815448446	5.0092432760916	4.35764523343282	7	6.05813745387669	6.45295489145069	5.29582357463258	6.32778240212416	3.71321379815903	6.73476249644444	1.86833725411605	5.53573278690969	6.39194558565702	7	5.36158689407304	5.10688930725188	5.23678344461248	7	5.5930997700871	4.71545820333448	3.99479774785695	6.57328030631745	1	7	2	1	1	7	7	7	4	1	2	1	3	1	7	7	7	7	7	7	4	3	7	64.75	0	3
63	5.50581632048025	5.51689614636622	6.11385885052142	3.40421782043138	4.29642593875352	3.04459356757135	7	1.8054199506089	5.8710493867997	5.44274228422255	6.93290832894388	5.67631221052096	7	5.30985449863805	6.12825726506275	7	7	4.88987235953523	6.3159792960921	5.06372382636914	4.07631747972909	6.06145617520497	7	1	7	1	1	1	7	4	7	2	2	7	1	2	2	3	7	2	7	7	7	7	7	7	80.5	0	3
64	6.51819949785997	5.61539342422581	2.60040526731097	6.64373021146807	7	7	5.61896823684536	5.80119836360762	6.28828491127987	6.41847673100963	7	4.70459725503245	3.91545181198653	7	4.8081102433719	4.22078397779421	5.89927704472076	3.38751969251563	6.52176983897007	7	4.96652585351992	3.41742852682109	3.33145059955292	6	7	1	1	7	7	7	7	6	3	3	1	3	2	7	7	7	7	7	7	7	7	7	71.25	0	3
65	5.35154262388338	3.87626123787204	1.28640895849259	1.31897124727507	6.29029716947923	7	5.21084229496699	6.92736173478327	5.86751994929614	6.20553537039748	4.61737055172524	5.89907792104395	6.33749752213707	5.87807515925057	7	5.64162132855492	4.58091879001392	6.40280977047488	5.89421113506502	3.77042652515636	4.62216890876534	6.16119347459786	6.38995409829286	2	7	1	7	7	7	3	7	7	2	2	1	3	1	3	7	7	7	7	2	2	4	3	81	0	3
66	6.75697819254347	3.80905099924134	3.9188000898109	1	6.48849309005207	5.84943280467774	5.73261874825786	4.27655523835594	7	5.32392619186626	5.70004448073452	7	5.4296266875887	5.2658281411651	6.31759232314635	7	5.95785911119718	6.84912359973286	5.42351744311872	6.01584644468338	3.25048871310866	4.94830443394926	6.77675561188273	1	7	1	1	3	7	5	7	7	4	1	1	2	7	3	7	2	7	7	7	7	1	7	67.75	0	3
67	6.41815734794982	5.14632751024359	6.39256557071409	3.81821678022113	6.29464747747999	5.57205870226511	4.43479637484951	6.72602069289407	6.2517388305733	6.35713403461227	4.15761993284515	6.52600916824158	7	4.92869290972951	5.43827111999317	5.10630847249333	5.67728370552764	6.87736129120931	6.53628196584234	4.98645164694439	5.99027865459236	7	6.2896814093784	1	7	2	1	1	7	7	7	5	2	1	1	3	2	3	1	4	7	7	3	7	5	7	63.5	0	3
68	5.73341563475742	6.55884599895295	1	4.6602054757887	2.80606327149825	6.53277168853925	6.21827837908916	5.41531512284411	4.49626318420342	6.90694842142099	6.05497893002938	6.44049120075024	4.53880136798826	6.24593329874447	6.8128168825026	6.93494454916848	5.95268262283646	6.26778010284553	2.37946949564834	6.98348597406624	5.52749102995891	3.54923672519908	5.82705903315233	2	7	1	1	1	7	7	7	7	1	7	1	1	7	7	7	3	7	7	7	2	1	7	80.25	0	3
69	6.52633437851372	5.49995196597649	6.60662988143409	2.83525571784366	6.05711761395283	5.79030542114467	4.44109468548784	2.78889799167846	6.08783567133842	5.93196033204604	6.47455858185652	5.47624853513743	4.36874990993078	4.63267694916412	6.31149658228269	7	5.19793140477482	7	3.99868418243572	1.97003439535476	5.92035988073454	7	5.7860298735504	1	7	2	1	1	7	4	7	7	7	7	1	7	1	7	7	7	7	7	7	2	7	7	79	0	3
70	3.72694707004554	6.8122521371376	1.40737827430278	3.56797629133706	6.68392975906953	5.91246025710301	6.21527289496945	5.62298006168995	4.00685629734691	5.07730873890609	6.91887506467939	6.47099535386784	5.24064392524861	5.73028432975677	6.91861120611001	4.88474439668991	4.3529576848486	5.20854173426285	6.56332044272646	2.14326053785346	6.35593966028403	6.60285768220598	6.56687765075307	1	7	1	1	7	7	7	7	4	2	7	1	2	7	4	7	7	7	7	5	7	5	7	70.75	0	3
71	5.31245605125199	6.71842787587233	1.08929390266386	6.42194678771486	7	5.18387589562027	4.96012826119655	6.66388055681035	5.58421104431805	5.3747540088174	6.35649763318013	1	4.79191842733078	6.31796531851862	5.22228425558705	5.45976627521044	5.39027434078365	4.68446946898054	2.28831393181804	7	6.08072822016287	5.5632717149348	7	4	7	1	1	7	7	7	3	2	2	2	1	3	7	3	7	7	7	7	1	7	3	7	67.5	0	3
72	3.55349800239739	6.17408451100689	5.29844980342743	6.21951566089248	2.99058391336021	6.31530887069646	6.22812213606046	6.03092665430059	5.26977898954477	6.67932398144394	5.52738588841779	4.74889250346683	6.50839991504391	7	5.51915381872979	5.03913309273998	6.40645403545914	3.10321934517977	5.29327632360831	6.89265153047957	1.93728607481308	5.11175053527112	4.52743822219287	1	7	1	1	1	7	7	2	7	2	3	1	3	1	7	1	7	7	7	7	7	2	7	66.25	0	3
73	7	5.72576372911056	2.730752958916	3.60708718127114	3.4704374603518	6.03169006608459	5.70692184240633	3.65578615929333	2.93709164461477	6.82804277396394	5.05614665929314	5.42289870955309	6.39196098529639	6.93786062445666	4.93298377581449	3.27638490573922	6.63829649982371	6.46375713335781	2.35111990204406	4.94455190776162	6.10617137175493	6.21454422956691	6.12604813314734	7	7	1	1	7	7	7	7	6	3	1	1	5	2	7	7	5	7	7	7	5	2	7	61	0	3
74	6.11536236624836	6.05892896615771	1.97843399638342	5.79717749591063	1.62083657677887	5.5718791690502	7	5.99315474111068	2.64711309993701	5.70023328267119	5.91354773165103	6.31406878620545	7	5.03294027852398	6.99691380284463	6.91551916976529	6.90140201016584	5.20963122998123	7	1.17375991113836	4.42189445810767	6.12782467347581	3.97842402613396	1	7	1	1	7	7	7	7	7	1	1	1	2	5	7	7	3	7	7	7	2	4	7	70.75	0	3
75	4.73373856070655	6.8427973338325	3.91987663402373	4.2321651947646	6.61146948766297	3.67015906034108	5.86222610918238	4.52651177883852	5.99870173805438	6.3523334199156	7	5.03541940383804	6.25872415933589	5.02090446415909	4.36124859527639	5.57383702439414	4.917646861474	4.04821895596562	5.6044924188495	6.5242853321808	6.48752771554278	4.93075681468083	5.8996406611307	1	7	2	1	1	7	7	7	7	1	7	1	2	1	4	7	1	7	7	1	3	7	7	72.5	0	3
76	2.70962813300978	7	4.95697204275211	7	6.72223601329808	3.26799929271661	6.03261961810106	6.4389135929705	6.82484641938848	7	6.34882021907408	4.69312852678707	5.1806588745764	5.43656136880855	7	6.93824581050943	4.0702069013078	3.79444955571663	5.18306353065625	3.69672659118282	5.94391713861585	7	4.69781111213245	2	7	2	7	7	7	7	7	3	2	5	1	2	2	3	7	7	7	7	1	7	7	7	69.25	0	3
77	4.36010621352101	5.58580073459462	5.90742410038998	3.56250584910545	4.76489608727242	6.26647414204256	5.98017071173549	2.46537082420767	7	3.88962719452921	4.92401006840475	1.37036834508101	6.38484021366362	7	3.4610696548357	5.61148298902463	6.16267182831526	7	6.22347885136577	5.31975151865057	5.67211241345468	4.02245591436915	5.10241728946108	7	7	2	1	5	7	7	7	7	3	2	1	7	1	5	7	7	7	7	2	7	7	7	65	0	3
78	3.42752970248297	7	1.8643002991095	6.15518312917969	3.56924309424434	7	5.72465000531167	6.45890131878464	6.52464358993532	5.56568522881001	6.3481655114715	7	5.74887371686197	5.16956272781385	2.25930701219103	6.78883570859745	4.84717544028292	4.75456824303523	5.95548152601845	7	3.91080869170382	6.26684494418357	6.22928260867568	1	7	1	1	7	7	7	7	3	2	7	1	7	1	7	1	7	7	7	1	7	1	7	80.75	0	3
79	6.29085202768429	4.21851377285817	1.23774719904896	3.00927400547319	7	7	2.97548754223389	7	5.6473249133113	5.52249552671876	5.70914137161196	2.71526446474427	4.48839515941455	7	5.19315880697423	6.65862186515316	3.68655007711425	6.23304864053649	6.82788859558715	7	5.38739703626121	5.80858419282818	4.36942501451179	7	7	1	7	7	7	7	7	7	3	6	1	7	1	7	1	2	7	7	1	7	4	7	69.5	0	3
80	2.28529106925548	3.97260572506143	2.4226875334653	1.90384112721427	1.16770485648729	2.96012001991655	6.73776267031429	4.44556603289955	5.4807716154864	6.30622767107775	5.23483101469639	4.99061796862616	5.59141726116782	6.73111499596217	4.76149884302436	7	6.55551556593109	6.64042993908645	4.13348348384219	3.727386539254	6.361815692097	6.43091985589712	5.5803546105511	2	7	1	7	1	7	3	7	7	7	1	1	7	1	7	7	7	7	7	4	7	2	7	65.25	0	3
81	5.21187847888943	6.81440346040893	1.47280323442755	7	3.65939321614399	4.84642442832414	7	7	6.54434456507271	5.45045140781226	3.99777136242145	4.76817211012493	6.02051261639061	7	6.3499699291628	2.71566385874097	3.73463340053933	4.02157535142584	5.61641576796683	5.12750205521715	4.35511375367641	5.71657285673599	6.18690174913198	1	7	1	1	1	7	7	7	4	1	3	1	2	2	7	7	7	7	7	7	7	6	7	102	0	3
82	5.63219680682681	7	1.60407046484167	7	2.45365736951924	6.81670080725497	6.738398121419	5.00027724446637	6.9567034391251	6.62803077572339	4.2137051540016	4.69998077664917	5.66980227599394	5.45705016135593	6.84512686862846	2.29655993800131	5.62229741811677	4.33594377456517	6.05283920045767	5.17061259829818	5.77536809081868	5.7601836485666	6.15744521454102	1	7	1	1	1	7	7	7	7	1	2	1	2	1	6	7	4	7	7	1	3	4	7	84.75	0	3
83	5.80199796576268	1.01426444191867	1.208232598075	1.47246127388521	5.56096683203528	3.37224343639081	5.90317829527262	7	6.09574212892787	7	7	6.63848872450663	4.58605706561313	3.32955412567105	5.78783439518737	1.65481104356122	5.91211069889949	7	5.71037238568246	3.99496992335999	3.3529060941015	5.41985517488652	3.801655397069	1	7	1	1	7	7	7	7	3	4	1	1	2	1	7	7	7	7	7	2	7	7	6	70.5	0	3
84	4.88905674461701	5.26009205679983	6.08866216544441	4.0273482448433	6.64606656351541	5.81892855420901	5.22946694016482	1.11623210350189	6.52679738834882	5.65816406636507	6.52471646162858	1	5.43759399794369	5.64101048052738	5.19450698603023	6.98858003072501	6.9470178786965	5.22020561164485	6.23002899655859	1.9278715235069	2.57572785211456	7	6.42792315535327	7	7	2	1	2	7	7	7	5	1	1	1	3	2	4	7	7	7	7	1	7	7	7	67.25	0	3
85	3.84525321801285	7	1	7	4.17001570802385	6.44153128194728	5.6185655465298	7	5.47830319479585	6.40720778854607	5.27384309342406	1.39990840945434	3.93874901410257	5.50766127850761	4.92559814750987	5.24498575503124	4.92775763452836	5.04143630468257	7	6.97286827504997	4.05651645025455	6.27667398734596	5.50977535355069	1	7	1	1	7	7	7	7	2	3	4	1	7	7	5	7	7	7	7	1	7	7	7	76	0	3
86	3.10481711666241	3.98532485324811	3.32694211345287	2.52063040403626	2.44767767086959	5.07617852016527	5.90940870202906	4.01596776391967	5.92365572144878	5.87271057300419	5.34445543212891	4.92974126865781	6.05070601116571	6.94858617756685	5.07550580364771	7	5.6958515169274	7	3.32853910735367	4.96386892778458	4.36406524704905	6.27951308552073	5.84303830793768	2	7	1	7	1	7	2	7	7	7	1	1	7	1	7	7	2	7	7	1	7	2	7	69.75	0	3
87	5.68353294473688	6.17549451376504	4.92307717641981	3.76166537355738	4.3240194274503	3.69890682482144	7	1.36135806847204	3.96575241540651	5.40955237606363	5.95082692595925	7	6.98854318205212	5.31438924442858	7	1.71285591590886	3.48456418430557	5.34596692017473	6.62094149397605	2.182809827501	7	3.77822222518921	7	1	7	1	1	1	7	7	7	2	3	3	1	5	1	2	5	7	7	7	7	7	2	7	67.5	0	3
88	5.03084665332482	4.66892756758651	5.00149851048551	3.59424838175172	4.65105281433904	5.92541903680161	7	3.22598181301018	6.25383041623342	3.40878391463922	4.22140944206766	5.80857827467697	6.68469799349868	5.72065259992871	5.33983537675875	7	4.23750598987095	7	6.28793797675249	5.5233516640064	6.43488621240963	4.11122036937273	5.27715254245922	1	7	1	1	1	7	7	7	2	1	6	1	2	2	7	7	2	7	7	7	7	7	7	89.25	0	3
89	3.10803530130354	6.01098348608796	5.0964989409797	2.88274056884615	1.02436863341654	5.01637012505195	4.95699129630267	2.0520199542229	5.33866170665026	6.18492559092811	6.2883288322973	5.49500338484439	6.16072391600628	6.21520418896925	4.07575938116781	6.24077436388968	6.09096809396135	5.5627031428557	5.07051131354751	4.84764523184428	6.20471485764326	4.60592291155619	6.25663331658739	2	7	1	7	1	7	7	7	7	2	2	1	2	1	3	1	5	7	7	1	7	7	7	56	0	3
90	6.64388109472862	1.63637420271641	1	1	6.0762442682341	5.33437264852007	5.59845613018975	4.31095477585572	6.85861832734858	6.72245970219519	4.82364819713527	7	5.29554672447079	5.28485381842819	5.50512441054786	5.33611171294577	5.35621680360944	4.41977715006127	1.89312701601601	4.1734704806808	4.51245451575508	4.36953153344993	3.40950233265798	2	7	1	1	7	7	3	7	3	7	7	1	2	1	7	1	2	7	7	1	7	7	7	68.75	0	3
91	3.77483136896349	4.82939089218519	4.68584249283963	4.16946983454694	4.97063379070498	7	6.04448624433615	2.74651508298582	5.50736496419398	7	4.74213381147793	6.31684172357751	5.51394855450558	6.01418996400119	5.11197401147973	3.12748342879921	6.22053025398393	5.53231603143374	2.15770928375218	5.18494918867503	7	4.96997580902484	3.96864888612206	1	7	1	1	2	7	7	7	3	1	3	1	2	1	7	1	1	7	7	7	7	7	7	67.5	0	3
92	6.86509802593971	3.48118257477702	1	1.23810979757223	6.47913575663661	6.85010160461867	5.76324364569972	6.32356955020724	5.05414281914422	5.87935489854076	6.21638687778326	3.92246294910484	6.43128549352091	1.09633869759298	5.31006416004128	7	6.17888396451621	7	6.98845876934966	1.58430763812089	6.12135653543511	1.26514606310111	5.0561856443587	7	7	1	7	7	7	7	7	1	2	1	1	1	1	7	7	4	7	7	1	7	1	7	67.25	0	3
93	5.72443913207529	6.09672473904735	5.7256790092129	2.65051564074165	3.70659294870748	5.12293173293562	7	6.79651494728101	4.56475280050727	4.84854736174933	5.7633304290751	6.2938534328607	6.72477196511464	4.46418067457485	4.35091341359608	2.22199089915688	2.58681738403925	6.41262219641956	5.90235315647439	5.91196864493594	3.71931812581844	2.51182169901424	6.77233968217166	1	7	1	1	1	7	2	7	2	2	5	1	4	1	2	7	7	7	7	7	7	2	7	79	0	3
94	2.29694125788408	7	4.39982898183762	7	5.39917471511023	2.64659947731587	7	3.32611736346085	5.90280514885866	5.81798012587273	1.46654997522115	5.78451281220517	2.91960373328632	5.2036807369059	4.68143447500771	7	4.1231501025512	2.47641344858208	3.42621143668296	5.61721787681882	3.93178583391272	6.97925103496991	4.33388992289347	1	7	2	1	7	7	7	7	5	1	4	1	4	1	7	7	7	7	7	1	7	3	7	82.75	0	3
95	1.60775659047557	2.99049607580348	6.90943343951552	2.58534339604139	5.46632269418049	6.05855058291556	5.82197851938932	3.79081105996978	6.55085904957765	6.10795162686507	6.63544972216186	7	7	6.58806265857113	7	6.79986251960482	6.62716190428668	5.79537854666359	5.76105089905955	7	6.58288692537543	7	5.57397459575956	1	7	7	7	2	7	7	7	7	4	4	1	2	1	7	7	7	7	7	7	7	7	7	91	1	3
96	6.24176945309036	1.80548029145262	7	2.46577258594732	6.97129942849873	6.01966986620398	7	6.81820993858815	6.33170227337397	6.55237067795669	7	6.88261674751362	4.19486091891877	7	7	6.45878695449512	6.12398647783061	1.15569594033765	6.80617368821051	7	7	5.91835193610233	6.59494555039101	7	7	7	7	7	7	4	7	7	3	7	1	2	7	7	1	2	7	7	7	7	7	7	94.75	1	3
97	1.81627238710535	2.26228391286285	6.44378739241617	2.6952929804177	6.40995579997252	6.40205654133635	6.8630688639803	2.79749421129472	7	7	6.06976160494767	6.30194062480628	6.31368569674365	6.25017750287621	6.12447057590394	7	5.8772993292869	7	7	6.00860102744379	7	7	6.87722658521808	1	7	7	7	2	7	7	7	2	1	4	1	2	1	7	7	7	7	7	1	7	7	7	97.5	1	3
98	1.26841924694245	1.10063538716843	7	1.98748552607761	4.83394476741976	6.77955846481447	6.78535916958789	6.09673972905456	4.63369848288864	7	7	6.58330589266299	6.0661434437712	6.9383636757761	7	7	5.67728611123865	4.63326439529628	6.64336158232627	4.9223458792238	7	5.21972834451104	7	1	3	3	7	3	7	7	7	2	7	2	1	2	2	7	7	6	7	7	1	7	7	7	101.25	1	3
99	1	2.72281778997412	6.73701905134311	4.51452724580923	2.8278049357021	5.93269044427658	6.79588469342937	7	5.99629741901952	6.2915698176427	5.29486813737703	5.51666597296097	7	6.29615291021312	6.97516875434085	4.7380446638648	6.15014688209054	4.48408539151685	6.20417333669539	7	5.78002579650981	6.15997414648386	5.96112241145336	1	7	7	7	4	7	7	7	7	7	7	2	2	7	3	1	7	7	7	1	7	7	7	91	1	3
100	4.55301894064806	2.09958338346555	6.50842978491632	2.24656741411523	1.85894995106845	7	7	7	7	6.60423539453917	6.91026514804696	5.32987316048204	7	7	6.28491148703376	6.37876685629959	6.07090945629523	6.53517347328923	2.47885926687496	5.63513877515575	6.42848934379246	5.33993830352445	3.98378810310983	7	7	7	7	7	7	7	7	5	7	1	1	2	3	3	1	7	7	7	7	7	7	7	105.75	1	3
101	4.55890243864356	3.0005484860194	6.47086201098878	1.62599377072844	1.80726867122089	7	7	4.06867884712948	6.62517520090769	6.69533859544431	5.60761834256438	7	6.1526066581113	7	7	7	6.63537100619673	6.06073858727746	5.05744225161977	7	1.41096144871413	6.64360927856516	4.004455405244	5	7	7	7	7	7	3	7	7	1	3	1	2	1	6	1	7	7	7	1	3	7	7	92.5	1	3
102	6.87364936146189	4.2395524047589	7	2.76794778260141	7	7	6.28829786204393	6.84412503033276	5.79879481335747	6.42779850066373	5.10264108389362	5.93031835511065	5.80125380997396	6.9106518411017	5.40114175451428	7	5.53006533865146	6.10002030822147	6.41980109005432	6.50368152598669	6.89861917568977	7	6.07917431443216	7	7	7	7	7	7	4	7	2	3	2	1	2	1	7	7	7	7	7	7	7	7	2	90.25	1	3
103	1.05592434423567	1	6.90859181442448	3.89744794301179	4.98398879319743	6.95074555328146	6.2590020443158	4.62898055814888	6.97556700759603	5.91233478733986	6.6589573474029	2.99215528669423	6.96278295079114	5.59944314830331	6.61165024349002	6.32294986177154	3.4605336996106	5.30980684868294	5.3414299448264	6.78255803704722	6.36393109226835	5.59845374024556	7	1	3	7	7	4	7	4	7	7	7	7	1	2	1	7	1	7	7	7	1	5	7	7	87	1	3
104	2.03993683305486	1	6.58166317065418	1.47642506880921	4.25794887170365	6.08851084531921	6.74636214764827	5.75425028646473	5.79769212994144	6.35411665192068	6.49268701207351	5.66552939125037	5.49098374236998	5.94799471643776	6.52144738758376	7	5.46147110130854	6.48171819110444	5.60566181154824	6.91669730228298	6.78581745623384	6.3281198484733	5.31428154608936	1	7	7	7	3	3	7	7	7	3	5	1	3	2	7	1	7	7	7	1	7	2	7	98.75	1	3
105	4.41418942204501	2.25770414290139	6.06823449880065	1.99920193949373	6.49472032825629	5.62769949133724	6.85809442956674	6.16101622449444	7	6.28685706047105	6.02322808578154	6.80104484488955	5.60327759088907	5.59928870201805	4.48420823369641	7	5.73170506847096	7	6.24148412379	6.44194768092174	5.17061104058084	6.45531995974667	6.80756277869404	7	7	7	7	7	7	7	7	7	3	7	1	2	7	7	7	7	7	7	1	7	6	7	95.5	1	3
106	1.63774860341271	2.82176178217399	6.74710060770331	2.19075801201038	4.93283953465242	6.72350297459269	7	4.365106432678	5.9895236574837	6.10249534022274	5.91885847510594	5.80264737880403	6.46453538325783	6.25067758864741	5.7092368808826	6.56985716696796	6.18717078566485	7	6.65517234569423	7	6.70802028773012	6.09712756757141	6.55664003319002	1	7	7	7	2	7	7	7	7	1	5	1	3	1	4	7	7	7	7	1	7	7	7	86.25	1	3
107	3.86414419597081	4.95698741577212	6.47487999379055	1	2.48849051634027	7	7	5.03448998092423	6.81462608765275	7	6.80669043706305	6.83536669383291	2.5329334729509	4.07880832216082	6.67980427102054	6.36114169674447	6.68676783086105	5.55440331859905	6.94497708157421	5.35912718669669	7	6.09473537067319	6.35896702526859	7	7	7	7	7	7	6	7	7	2	2	1	1	2	7	7	6	7	7	7	7	7	7	88	1	3
108	6.36356292225658	4.16486079102644	6.85809723164393	2.64622196988127	6.74696191987047	6.80660760653162	7	6.20714312937759	5.03837920740656	6.04898220692484	6.7319000540492	7	5.36652521416548	6.46450565112733	6.0601203273988	5.67869509570066	5.89426166315613	3.14798539186299	7	6.29810793636545	6.90551956237392	7	6.24984054414239	7	5	7	7	7	7	7	7	3	4	7	1	2	1	7	7	7	7	7	7	7	7	7	80.75	1	3
109	3.75153904387957	3.11267438893516	6.46432709594333	1.49167297770589	2.18848330687585	6.1364889926371	6.35402193016258	7	5.67207648850033	6.93345947834143	6.41267379685318	6.04085044657636	6.3105082597385	6.76188619481107	6.32913595382865	5.23559399972398	7	6.25904852975521	6.33437209491717	5.57087832521732	4.9064934150333	6.61397021177759	5.0470700230693	6	7	7	7	7	7	4	3	7	1	2	1	2	7	7	1	3	7	7	1	3	7	7	105.5	1	3
110	1.21734492068451	2.81230045795456	6.43101531307161	2.38311048105655	2.55126991865272	6.71917725420409	6.87984377390613	6.82759729030413	5.79319402831955	4.74329052430743	6.53317846753582	5.62251018864442	7	5.99637036283102	7	5.23980522278645	6.27103407637163	4.10496941984199	7	7	2.65140321850929	5.51594600765751	5.9845464256909	1	7	7	7	2	7	7	7	7	7	6	2	2	7	3	7	7	7	7	1	7	4	7	101.25	1	3
111	3.44773889622243	2.65078226313742	6.96429689924923	1.26540891609314	1.50369524550807	5.38643044763118	6.5220270502614	4.1119946372398	6.13980218160424	7	5.47188059852363	3.24199358694561	6.763635469488	6.67059944984914	6.58253174943996	6.69462395464553	4.32619448857166	6.97849627855457	7	7	3.14124809925018	6.21332706152126	6.78427713853135	7	7	7	7	7	7	7	7	4	3	1	1	5	2	3	7	7	7	7	1	1	7	4	95	1	3
112	3.99988735752862	1.17370884268484	7	1.01093551747092	1.03427984965027	5.07075564597324	5.82307596206053	5.29604319442528	7	6.31909841924345	6.80459022199496	4.39435615951865	5.65036315649707	6.63871285168866	5.20250793668851	6.58917644250851	5.46062123839032	6.98449210474344	6.14495227540775	7	1.63195265042042	6.87273773714492	7	7	7	7	7	7	7	4	7	7	2	7	1	2	2	4	2	7	7	7	1	5	7	7	89.75	1	3
113	4.14458833545587	1.3288451333162	7	1	1.24387925579022	6.3836418380207	6.52802520260048	3.84803202387519	6.66631818403752	5.72222957501195	6.94941566689502	3.69684586667415	6.79942107009859	7	7	6.538915134437	5.16764847265426	5.02252431524705	5.81621668637753	6.43731402096045	1.74413346281944	5.27762178512047	7	7	7	7	7	7	7	3	7	6	7	3	1	2	2	4	7	7	7	7	1	7	7	7	110.5	1	3
114	3.3897013916488	3.93809294466938	5.23221715722383	1.13832136059317	4.83243833561408	5.43489228876361	7	6.18846395126552	6.61632487275098	7	4.75177561233697	7	6.70452568557484	6.32825568952527	6.73107896566175	4.8755325660755	6.63643907642859	6.24096135601582	5.45759989458163	2.12364540396952	5.8897333376648	6.75610970164347	6.15822714391118	1	3	7	7	2	7	7	7	7	3	2	1	3	2	7	7	3	7	7	1	7	2	7	94.25	1	3
115	3.36358006368731	1.71276037740673	7	2.69346023931857	1.13187156457588	6.00317373432526	7	7	6.23541232645741	6.77358981711124	6.30338277470721	1.91655919289608	7	7	6.46789674785137	6.79468435912215	6.24590956692132	7	6.1480173823223	6.1100908850745	3.84291230998855	4.75839743636504	5.7294044448257	7	7	7	7	7	7	7	7	3	4	1	1	4	2	6	7	7	7	7	7	7	7	7	113	1	3
116	3.01142490746192	3.08080025934194	6.82073028911904	5.27108532112169	1.95601279772584	7	6.24352148337928	5.68652441478265	5.04561395518788	6.59608297132737	5.99836252805915	6.81282231009844	6.79039559118105	5.84085482092004	7	6.10441816149345	5.77272541180562	4.27586486747398	7	4.87124373816167	5.50695067234392	6.4418324739931	5.7710652399515	7	7	7	7	7	7	7	7	7	4	6	1	3	2	4	7	3	7	7	3	7	7	7	77.75	1	3
117	4.14555938685544	1.16260272907673	6.92261840988612	1	3.54111106508644	5.50658754111607	5.05950372405388	5.97630169469389	6.78298706789047	7	5.73162307163565	3.24685315834465	6.51993908086729	5.20899267775821	7	5.42796089983433	5.00900043291445	5.74898302901765	6.68676834725251	6.96266659542809	5.94395034424196	5.73982380565769	4.86678795210068	7	7	7	7	7	7	3	7	7	3	7	1	2	2	4	7	7	7	7	7	6	7	7	94.5	1	3
118	7	3.92955593304424	6.95110794510765	2.9941046713257	7	6.59226632684835	7	6.79614447656642	4.86825767913235	5.40024240873879	7	6.78942907900509	5.20687831399473	5.51940631204414	6.67794087881575	7	4.89664907076995	6.40219105562372	5.30982020697007	5.66574784460801	6.48357234724699	6.61311530975746	4.88517748178432	7	7	7	7	7	7	7	7	3	3	2	1	3	1	2	7	7	7	7	2	7	7	7	89.25	1	3
119	2.00787438458226	1.65387833749743	7	2.42141652678812	3.83630327851727	5.58190686011454	5.85402925782946	3.66059307291262	5.17021168647356	5.85341569512589	7	6.90259153970085	6.41864804609154	5.80798487029227	6.06197967467345	6.37198411074194	3.45213342096302	3.93989677515221	6.64441519737442	6.65103746084411	6.61044410571309	7	7	1	7	7	7	3	7	4	7	7	2	7	1	4	1	3	7	7	7	7	1	7	3	7	78	1	3
120	3.62717920634091	2.31158870849757	6.49179921218854	1.84650853608067	1	5.41125710985833	6.92090482807158	4.3558552581937	5.97743071918835	7	6.51036295822528	3.85649289702436	6.11373650708952	7	7	6.78610380893926	4.42454020058577	6.36199669765304	6.890547592102	6.60886411118193	3.16301228359775	5.88586583370923	5.67831386239671	7	7	7	7	7	7	4	7	4	4	1	1	7	2	7	7	7	7	7	1	7	7	7	107.75	1	3
121	5.6496809038279	2.09642917427497	4.42254790384062	1.65429129319753	1.52263441855965	6.68418337852508	6.82301375735837	5.94013184302353	6.89914456519479	5.89622726060135	7	7	7	5.83527909946471	4.68857390993656	5.50296052047313	6.30422328235278	6.54928398652217	5.65458395553528	7	5.18964361962115	6.61532829112433	6.83722577414241	1	1	1	1	1	7	5	7	7	1	2	1	3	7	3	1	4	7	7	2	7	7	7	93.5	1	3
122	6.6055511995538	1.06201054064965	6.15019630006571	1.01173126789884	1.23071907980631	5.81757786937737	6.42318148861041	7	6.59494366109548	6.20532116689655	6.31816102407593	6.90945643961851	6.71723785470459	5.15020904996323	7	6.1506471963284	6.95588620672927	6.02258566229096	5.45560558085259	5.77128016395128	4.77844085851958	6.40160448146752	7	7	7	7	7	7	7	7	7	3	6	3	1	2	4	7	7	7	7	7	1	7	7	7	89.25	1	3
123	1	3.56969174329676	5.82204616363371	1.8741583395908	3.33572726725758	5.13259530392204	7	6.52581638137173	6.27606877453307	4.38396904250826	7	6.16352363779745	6.8626488059438	5.98678433958234	7	7	6.419538417297	4.33873768499941	6.08549194649393	5.1803118472011	3.183040819261	6.94656908055182	5.01775634080454	1	7	7	7	2	7	7	7	7	6	7	1	2	7	3	7	7	7	7	1	7	7	7	107	1	3
124	3.69355096952307	1.87819914991242	6.8887900878871	1.17056782409552	1.51751312992416	6.50564456053442	5.82093000364765	5.1880504284247	5.96502337130371	6.00835622044802	7	4.16625281283737	5.96862448706141	6.60561177370969	5.57752497402272	6.81391704792592	5.06819869980569	4.98341977190303	7	7	6.1383387149859	4.97084995526245	6.41727016115181	7	7	7	7	7	7	4	7	5	7	7	1	3	1	4	1	7	7	7	1	7	7	7	96.75	1	3
125	1.50587260646759	2.94276699837301	6.85169127391984	2.84066473408143	4.4605613702905	5.44128052197777	6.73185218224387	3.3784989028989	7	5.35185480487935	5.71705565252265	5.4939092298804	7	6.99849145022096	6.65268611794729	5.47312908750042	5.6360978445479	7	3.47471243690272	5.22731155136401	7	6.31443358600114	5.46235870536398	1	7	7	7	2	7	7	7	7	7	2	1	2	1	5	7	7	7	7	7	7	7	7	90.5	1	3
126	4.61256036350108	1.05672661783206	6.83506164634257	1	1	7	6.30412634819475	4.29791551363625	5.87930187467872	6.01460943604309	5.97838312443101	6.52832480945889	7	5.56749345337845	7	5.96283103505137	4.62774969069731	6.74362356885789	4.52605740302798	6.65317636460545	2.21832585885588	7	6.87604384609661	7	7	7	7	7	1	7	7	4	1	1	1	3	1	7	7	3	7	7	7	7	1	3	78.25	1	3
127	1.88280590869682	4.41946999908714	6.31236951071277	1	3.83552646902066	6.6374307747062	6.45036415790965	6.66919721222993	4.73830318022274	7	6.22267664036698	7	7	6.24024223408261	6.56842143493421	2.34058097558066	4.71270436271156	4.93911895067626	6.61787264302304	4.687287991618	6.30511281909563	7	4.68575986790992	1	4	7	7	2	7	5	7	7	1	7	1	2	7	2	7	7	7	7	1	7	3	7	89	1	3
128	4.86815275894416	1.34870377768875	7	3.75083059813543	1.30298041416039	7	7	6.25608517550517	4.85265539046061	6.85441145762489	5.8151406682875	5.1428767188241	7	6.30490995930134	7	4.79172340089717	7	6.95885603923036	4.91821739053035	2.2349635857699	7	6.32361064293059	5.07411995154703	7	7	7	7	7	1	7	7	7	1	3	1	2	2	5	1	6	7	7	1	5	2	1	83.75	1	3
129	6.37819370450266	1.08081548356142	7	1.16464545580058	1.18321840381119	7	7	6.4357577573068	5.93627322787069	6.49802228639998	5.45739423980545	5.29460314823044	7	5.82635844462338	6.7314126218292	5.96134924598889	7	5.25024189967495	6.59829836825852	6.59878919228313	3.87155823663889	6.41661163833614	6.27257922949351	6	7	7	7	7	7	7	7	4	5	4	1	7	3	7	7	7	7	7	1	1	7	7	89.5	1	3
130	4.14809127482402	1	4.8852218662609	1.34480452326457	1.88603811690126	6.4389465407872	7	3.21838832865597	6.55147683517226	5.55090972434864	6.73067372081239	6.52444891028531	6.20160331096118	5.98204872143698	6.51971455434448	6.83396211432902	6.04285332126118	5.76587854421123	4.16978744946948	5.70213915272336	7	5.45522510210009	4.55762041470631	2	1	2	1	2	7	4	7	7	2	4	1	2	1	4	1	7	7	7	1	7	7	7	104.25	1	3
131	1.7859089719313	4.57286060460701	7	1.25945765367043	4.20652466299512	7	5.58082798525449	4.44044066471462	5.20612455969241	6.58337750098681	7	6.00370286664683	5.31072611019478	6.78328650595271	7	6.11599238568425	6.91969326720101	4.6142108350539	7	4.78801319591491	7	4.57880784031671	5.90916689667781	1	7	7	7	2	7	7	7	7	5	4	1	2	2	7	1	7	7	7	7	7	7	7	83	1	3
132	2.53731927416353	2.38137812369692	7	2.18033480846535	3.9081202498185	4.78901746089375	6.03057397402509	3.00604809256757	7	5.79095106618976	5.07135206571829	4.19085634981529	7	4.31280431759673	7	6.57742427613395	6.88291738330763	2.89290069353372	2.06159842193318	5.34564746196221	6.85519921847766	6.52130074158446	6.2612653371793	1	5	7	7	2	7	4	7	7	7	7	1	2	7	7	7	7	7	7	1	7	3	7	80.75	1	3
133	2.20864734433742	4.94707710979131	6.40793210030069	1.21302138628325	3.60104315366707	5.49369679870324	6.68321237389523	7	6.66453919122676	4.55785334898836	6.47940493047956	6.05238372507815	6.67313981079614	7	4.53661228855252	3.47848800022451	5.12285334501132	6.01620583422441	6.87860197757984	6.18750587495861	5.955557404164	6.66505439892318	5.9018304362694	1	3	7	7	2	7	4	4	7	3	2	1	2	7	2	7	5	7	7	1	6	4	7	103.5	1	3
134	6.55005209934884	4.58075757051615	5.75991484004322	3.62485052936481	7	5.36982744219828	7	7	6.56496356363728	5.72767604905865	6.65262518728365	4.67101468199445	7	6.27991510774982	6.6411060885772	2.4437365183696	5.36466179807454	5.59958336122415	6.49556245472757	5.54681609636089	7	5.06625571284505	5.47900650031994	7	7	7	7	7	7	7	7	7	1	1	1	7	2	7	7	7	7	7	1	7	7	7	92.25	1	3
135	4.05902846621393	5.42602202703631	6.24411377317947	1.42462524787547	1.32189076795156	5.31411110436529	7	5.2844240677556	6.56709160859057	6.78073428424941	6.41956973245434	6.06789591124363	7	5.36460664159694	6.3776940404271	6.06916325182271	5.67364851035533	5.64275037270406	7	3.20118166389536	6.77531628153044	3.76556665144323	6.69346734011361	7	7	7	7	7	7	5	7	7	2	7	2	2	2	7	7	3	7	7	7	3	7	7	100	1	3
136	1.70467929047249	3.64507961439532	5.90827202104827	2.97942913472007	4.06795912205234	6.62994163685023	7	5.02976121974047	6.65832729847594	5.9520815142705	6.18402031874527	6.13153488578628	7	5.27780910112614	6.70905819163836	7	3.73552758134909	6.99409578660234	3.03104620740783	4.82904394414583	6.25352134880055	5.92222394490724	5.59950719927076	1	7	7	7	3	7	5	7	7	1	2	1	2	2	5	1	7	7	7	1	7	7	4	87.75	1	3
137	4.29309607919164	3.11158919331735	6.32586547809917	1.10751731741174	2.03162665693793	5.78545092471732	6.81076385323983	4.63885318410681	6.72442643160542	6.69431367819845	5.75108332617254	5.74042859612849	6.92128280820796	5.802893866945	6.21803989718604	7	6.21132684804635	5.50222348304925	5.97534039195705	4.85357453993772	2.98172035894284	7	5.80899971639355	6	7	7	7	7	7	4	7	5	1	2	1	2	7	7	1	3	7	7	1	2	7	7	103.5	1	3
138	2.90411179125353	2.30727134627743	6.93580455447393	3.11015552184881	1	7	5.58243719076808	5.80926546098903	5.82283144471131	6.82205352029298	1.87115908000846	1	7	3.88452350600464	7	5.20314445870461	5.23126189304123	6.19368096372194	6.67699798010742	7	2.32975255726545	7	6.86402066231166	7	7	7	7	7	7	7	7	7	4	1	1	4	2	3	7	7	7	7	7	2	7	7	90.25	1	3
139	2.32812563999305	3.56385418703003	6.3539435200866	1.51448087046586	4.50211723234206	5.49824677259488	5.42674107961322	7	4.87897708224479	6.61601672094666	7	4.90173245338267	6.84837536857469	6.78154360048072	7	5.32844505325713	6.80020492269807	5.24725256457204	6.38700125379379	3.86940670282676	6.71606703801656	5.8402403341134	7	1	7	7	7	2	7	4	7	7	2	7	2	2	7	4	1	7	7	6	1	7	2	7	83	1	3
140	5.06156294618894	3.48791438681399	6.12341106375993	1.6791921356088	1	6.04982366979966	5.73006155282746	6.98349523573549	6.70344291648926	6.53709881850966	6.16929115272669	4.03146952391069	6.51472898641362	6.07149727396971	5.89370667771985	6.75584298693375	3.29204420784357	6.73577511522806	4.01369860279141	6.68966686752984	3.68383870843783	6.05448982717339	6.80156344696034	7	7	7	7	7	7	7	7	7	2	1	2	2	1	4	7	7	7	7	1	7	7	7	80.75	1	3
141	4.05707589654738	1	7	2.00647314694604	2.0167365563912	7	7	4.50865691351104	4.05743129126116	6.0536062852849	6.14915796508108	6.85110216363613	5.30676709473222	6.66264116379216	6.68716701057192	6.66073689863519	4.95051089400197	6.31738734527029	2.97655123343594	6.36031674409059	6.79808525659327	4.88403424183144	5.74919874638314	6	7	7	7	7	7	7	7	3	2	2	1	2	1	7	7	4	7	7	1	2	3	7	97.5	1	3
142	1.04001527889815	4.34882894858887	7	2.52954913818716	4.31057163632293	5.70745727111663	6.3076975425634	5.83845444869297	5.31909975238244	6.31378606212374	5.54720855887113	4.13635504356725	6.89243476627707	6.32996668728222	6.73097542250837	4.99746652627401	6.9251734684935	4.79218281448896	5.28441604398494	5.53356970048458	7	6.16026575717065	5.48506656537027	1	4	7	7	3	7	4	7	7	2	2	1	2	2	7	7	7	7	7	1	3	7	7	72.25	1	3
143	4.40936602977048	2.17067271018407	5.47181277956274	2.76812335830495	1.00777805842562	7	4.87962683085352	7	7	7	6.32920055985391	6.66733081607756	6.26696691283633	6.23669013419819	6.63741782150093	6.86950075856379	5.01703607186469	4.877162249454	1.64092281236297	5.38599526477527	6.54673827571024	2.99748547089395	4.34284553059171	7	7	7	7	7	7	7	7	7	7	2	1	2	4	3	1	7	7	7	7	7	6	7	77	1	3
144	7	3.45206148250259	5.80695985270727	5.19830657543363	1.30211640027166	6.73220674727337	7	6.20649113247232	6.49545362059575	7	5.21600947509606	2.22767194002433	6.6099634716982	3.97993290445505	6.32367918516232	6.91071702059083	6.49181666064061	5.95842860170634	5.34419390643448	4.65340175534756	6.61784226664064	7	5.3528599276911	7	7	7	7	7	7	7	7	7	4	2	1	2	1	2	7	4	7	7	1	7	6	7	91.75	1	3
145	5.06413601806698	1	7	3.00177566963607	3.41432837938764	6.68149373574146	7	7	6.7288656778684	6.83654055739406	5.34397831421211	3.05487162074436	7	6.59002771634361	5.16879421424491	3.45585688983092	6.67382792618137	3.75804438354573	3.51410462011564	6.15440207836273	6.51701882684704	4.54366225825011	5.28451260659241	7	2	7	7	7	7	7	7	7	2	5	2	2	2	3	7	4	7	7	1	7	7	7	92.5	1	3
146	5.04388478467585	1	6.68857134961923	1.60200738555956	5.62084194355517	5.46660767493106	6.55992380026311	6.57528475327543	5.5530783753608	6.43966023296559	6.12504164276731	4.68738161722361	6.32422169328731	6.49065543659196	5.69653805037626	3.69451790222397	6.17716047925074	4.12624888638207	1.27430063955513	6.98355694332254	7	5.74113819598262	7	7	7	1	7	7	7	7	5	2	2	3	1	2	7	7	7	3	7	7	1	7	3	7	82.25	1	3
147	6.8804886605679	1.74170306053596	6.30949736985943	2.24179960566832	5.18272328345049	5.96359051836148	5.96242237790996	5.20625533459164	5.7218275795512	7	6.29987020541989	4.18715966088952	6.00165559842945	6.77008436671132	4.73492053765982	5.00660719177643	5.79239008023398	6.28808458067167	6.04479134439838	7	6.29859197476264	6.51612900680606	4.39021012326954	7	7	1	2	7	7	7	7	3	6	7	2	2	1	7	7	4	7	7	1	7	7	7	73	1	3
148	4.91923566551182	2.57892068460409	5.9744804937483	3.16408350598696	1.23473531469855	5.78588765779257	5.75518996611777	5.31355210653779	7	6.16649503121812	3.24363920159015	3.46296016288685	6.53435059990249	6.65853113256416	6.38634416172914	7	2.7527726468356	7	7	7	4.35091972200221	5.57452358498157	6.14710619940447	7	7	7	7	7	7	7	7	7	1	2	1	3	2	6	2	7	7	7	1	7	7	7	73.75	1	3
149	2.98118916672701	4.81804757914166	6.68103458215063	1.97279162481357	5.16593250527861	6.40871532917591	5.77526336042876	6.20738561574912	6.08598449367721	5.66109144462846	6.8683154986198	5.84782937996589	7	5.88704428424323	6.24847589025491	5.02329566342624	5.48167922168653	6.26576704522823	4.87304667972348	4.63562775438486	3.72922417198095	4.43691286628597	7	1	5	7	7	2	7	7	7	7	7	2	1	2	3	5	7	7	7	7	7	7	7	7	86.5	1	3
150	6.85564268713648	4.27639168278753	7	3.17778474668877	2.0702643030267	5.36417908443699	6.49854629952501	4.64432356606028	6.38255001740267	6.63038273925645	6.49342798496485	5.47255787914603	7	6.84379591402502	6.04872217833604	5.10652534263127	4.14511402696254	3.76011856332367	1.33339872112907	3.43611502416088	6.41528217203665	6.53070211467252	6.48688880790384	6	7	7	7	7	7	7	7	7	3	1	1	3	2	2	1	7	7	7	1	7	7	7	82.25	1	3
151	2.9730193811588	5.0804694734575	7	3.7655717413244	1	5.35524658503226	7	6.96005105772525	5.9362043236222	6.32192453817551	5.45460157818233	5.96561630895934	7	6.03790778710117	6.28335279338021	5.25933843050108	5.5520829739035	5.10860028353404	7	4.5786865413444	4.59704463137465	5.75824362374919	6.82811324261694	7	7	7	7	7	7	7	2	7	2	2	1	2	2	3	1	4	7	7	3	7	5	7	82	1	3
152	1.46590878346269	2.82488753774256	5.6604642140707	2.5129826324251	3.69463301447554	2.6358463250147	5.6741906568971	7	5.24638096780701	6.12106139620632	7	7	6.57423214225396	5.5670293377205	6.67324113862332	5.93525675457763	4.27711941363453	7	6.62299660938901	4.69227493065811	3.91018943496568	6.57218896855153	4.82821158772643	1	7	7	7	2	7	7	7	7	5	1	1	4	2	5	7	7	7	7	1	1	5	3	71.75	1	3
153	6.55246247826967	2.23365056638706	6.84792959634976	1.51538136897431	4.35508871605434	4.59948705041605	7	5.51082020456058	6.99004628493152	7	4.83756532598336	4.09468001043155	6.44839152366672	7	5.32311595714918	4.25643010285229	5.46284182503058	3.04156770556214	3.98246962376882	7	6.24893565357219	6.33781591539522	4.74323111862312	7	7	7	2	7	7	7	7	2	6	7	1	3	1	4	7	3	7	7	1	7	7	7	87.5	1	3
154	5.82546895768128	1	5.57200606352064	2.40204555310988	1.50742923928762	7	5.80868926711464	7	7	6.65841598230238	7	6.23141279180533	5.97797183504817	5.38984100980959	4.56990971632472	6.54973537714628	4.0266270197143	3.9223010360464	3.23207835649612	5.2276294190164	6.68883863447151	7	7	4	1	1	1	1	7	7	7	7	2	7	1	4	1	7	7	7	7	7	5	7	7	7	90.25	1	3
155	3.63292581152987	3.36429879011983	6.42279150822985	5.75041807894043	3.10693732537137	6.667937593041	5.2739843081604	4.08468918153655	5.23341517510902	7	6.21319886392386	4.71606884155944	6.62445674289056	5.24547875348977	7	6.16199879329873	6.84160277100514	4.76538271129881	6.44587789044274	2.74953437557483	5.2098386153066	3.296431546587	7	7	7	7	7	7	7	7	7	7	4	3	1	2	1	3	7	4	7	7	4	7	7	7	72	1	3
156	5.38294615612268	4.30568507503433	7	1	5.51619641178976	4.19588184569717	4.97207443362272	6.73132482234862	6.04465959422766	5.5297197594665	7	4.59187622647199	7	4.6825448242946	6.08891439951119	7	6.09350482703611	6.02582597980218	4.29861454735634	5.22299527484036	4.98147045120393	5.30109911105683	6.55919283513115	7	7	3	7	7	7	7	7	7	2	6	1	2	1	3	7	7	7	7	1	2	3	2	90.75	1	3
157	5.84938441909804	2.41649058925305	6.82251448728774	1	5.96601883098159	4.91709570193168	7	6.38772458314296	6.86726524307204	6.19277704482802	5.05189553652907	5.35630725261328	6.85544609456502	4.11791462945234	5.82927009611983	4.10966295341501	5.82550214689916	6.7624624864712	6.84298732340031	6.49954159070418	5.9256860756043	5.86925535438324	4.52108944021925	7	7	7	7	7	1	7	7	5	1	7	1	4	1	2	1	2	7	7	1	7	3	2	86.5	1	3
158	7	1.83502774911481	3.72400789676322	2.10494635237593	2.50698902735008	5.36987620034942	6.11591778956766	4.07355218270191	7	5.51599028575152	6.89368386373104	5.73079660826444	6.26662415484317	6.76494094354508	6.09365786930759	6.91268021972582	7	5.40280916228666	6.86191925214596	5.06995447381803	4.76572144644047	5.94359482621363	5.84732731640824	1	1	2	1	2	7	3	7	7	2	7	1	7	2	4	7	6	7	7	7	7	7	7	83.25	1	3
159	6.57444266630121	1.00177872415	4.44350264877144	2.43533444333144	2.30585635404915	3.57882889524163	6.30632784745002	1.61665870594021	6.45607539478555	5.73001219465422	6.46550057605329	6.37942336947445	4.65945595875894	5.95123359549454	6.54462771035844	5.40146604583285	5.52971074770446	7	7	7	3.82739435157919	5.60410759232503	7	1	1	2	1	1	7	3	3	3	2	7	1	1	2	4	7	3	7	7	7	7	7	7	68	1	3
160	5.53254016139764	1.29714674181442	4.5242222508676	2.65575919504293	1	6.149328643061	6.43942464700835	5.79695030450976	6.0292069198409	6.71659055893918	6.66082108846517	4.46315575974017	6.46846000992139	6.53652694382287	6.73481391180608	7	4.71596732422933	4.66748578352466	5.22991462709905	6.49477635444991	2.92858081273719	5.90313002218799	5.32338766168877	3	1	2	1	1	7	7	7	7	1	5	1	3	2	7	1	7	7	7	1	7	7	7	87.75	1	3
161	3.2924427707506	2.91356064067561	7	5.23400621791112	2.41993362980381	7	4.37306555140923	5.96395734367849	6.01034285334825	6.9238345683602	5.39659418556324	7	7	5.77701714511231	6.11403685489548	5.84133975762373	5.51706138336785	5.82966656738221	5.14423406586653	2.1781902204412	5.1243523560655	3.83713433792174	5.05949361043231	7	7	7	7	7	7	4	7	7	3	4	1	2	2	4	7	3	7	7	4	7	1	7	88.5	1	3
162	6.6856787185302	2.20045163319632	7	2.04703077386023	4.87128774881738	5.40775962805097	7	5.01902876186861	7	7	5.38698773664069	2.69612511181654	3.07021952494555	7	5.94328559543997	4.92389678698768	6.70886036840001	6.30605973609689	6.21467973174468	6.49940785722225	5.95438901645801	5.18095083413383	2.98214610136161	7	7	1	3	7	7	5	7	7	3	7	2	2	2	4	1	4	7	7	1	7	7	7	79.25	1	3
163	2.00308668735839	2.53869254122631	6.70783996218553	3.08317816847198	3.82677512135021	5.39633583339551	3.81035560671753	3.91112273487463	6.51757279457211	5.99782762765833	5.24779546625236	6.65145288891139	6.55144294898928	6.02163973739898	4.56416569254339	5.68512361605812	4.34729339049914	6.66926619013045	4.64198155236992	2.95199006356917	5.11508327889658	6.72027410272646	7	1	3	7	7	2	7	7	7	7	7	7	1	7	1	7	7	7	7	7	7	2	7	7	67	1	3
164	7	1	2.18925367359117	2.22788263155871	3.5825784181713	5.73088876629959	6.16302403027288	6.69700855314735	7	4.49348826870565	6.3822819549409	7	5.59667501597464	5.70267222894001	4.65849974535236	5.17598103054695	5.73028502882092	4.28159882539216	7	2.09288104936616	6.36887091428263	6.9609802271288	5.03466341944714	3	1	2	1	2	7	7	7	2	4	7	1	7	7	2	1	7	7	7	1	7	2	7	72.75	1	3
165	4.43020614210705	5.38810709625205	6.59579654924174	1.17552422771948	2.81972052207276	5.98108082881026	6.21208846835388	6.95452539814884	4.65529412700115	5.58549023404125	5.56511799043493	5.46136823111692	4.06664853704997	6.52827847264872	6.5457127755916	5.04054429342451	7	4.37865025572177	7	4.97194414638657	6.28513046477565	7	5.13747833740089	7	7	7	7	7	7	7	3	7	3	3	1	2	3	2	1	7	7	4	1	7	7	7	66.5	1	3
166	5.63876920133867	2.68295729003267	4.26391943010379	1.74805426213016	3.04199548399199	4.56256461033003	5.66394720256356	2.83355419587096	7	5.9514210599987	7	5.42539983104524	6.9689388565046	6.35000383980116	6.3213324946509	6.24495676172304	7	5.10048848529078	5.65426776100787	5.51203968594744	4.73158811710131	4.14340550534473	5.63683778422459	2	1	2	1	2	7	4	7	2	2	4	1	7	2	5	7	4	3	7	7	7	2	7	86.25	1	3
167	6.92952340657218	3.46428286836675	6.86670496886789	1.16532425666811	4.10798750457268	6.06369801193796	5.73079945943488	6.69597798726321	3.87049214238012	5.88079492464992	6.92485915754736	4.93723905975661	4.15878538726578	3.31080592579647	6.93302135889166	6.73547000497849	3.28542701182186	6.94025366272385	5.71185679675205	5.42661473159809	4.8484472526274	7	3.10289439072722	7	7	2	7	7	7	7	7	7	2	4	1	2	1	3	7	7	7	7	7	7	7	7	67	1	3
168	6.71325273729998	7	4.14066807638916	3.08274066003901	5.85292556615568	6.94327443736547	6.5461249948026	6.37764156938396	6.35106683166321	6.12497898319215	5.86806895564116	7	5.23575232313682	5.00505919196258	2.12216292519317	6.43118348416621	4.15225582753697	4.92046815017949	6.30155452079508	6.97405031618144	6.87945760811647	4.95464088583472	6.07052592752715	7	7	7	7	7	7	7	7	2	1	7	1	7	7	3	1	7	7	7	1	2	3	7	72.75	1	3
169	2.41956416746112	1.95251896679849	6.02083546138878	2.99696366245876	4.03366816403391	3.93535188852692	7	6.16273407175347	5.35359609650869	6.92368810038801	7	5.15466985123115	6.96923419250641	4.45824340559235	4.65013388459966	5.3894691140419	4.93865912209468	4.32383734189465	5.2639630285428	6.81200333120744	6.75523895890872	4.23095737224321	5.23017037530529	1	4	7	7	2	7	7	7	7	1	7	1	2	7	3	7	1	7	3	1	4	7	7	89.5	1	3
170	7	1.08199451010911	6.93561250891758	5.65819268268712	2.7657923144867	5.98308229327592	5.68362685467726	5.06693313351363	4.2107125965963	1.0271482200011	6.44539468984684	7	6.81703724364023	6.59683507579397	5.38648328198723	6.52787191037041	6.00060469078915	7	2.38509548774368	4.67574088286866	1.00893430252428	6.93482630813603	5.86394982625195	7	7	7	7	7	7	7	7	5	1	4	2	2	3	3	7	3	7	7	7	7	7	4	63.25	1	3
171	4.05468558305758	1.87988595523221	5.15888747609381	1.48872109704056	1.62054333385972	5.3256810252099	6.50712435459559	1.35316994577712	6.91797932813908	5.22815312794958	6.10222520531	6.30271418295638	6.14970077138197	6.146814734997	5.62897924188135	7	6.05847341508751	5.85109189192606	6.99205221382785	5.15907633459666	1.76356204880379	3.61065763847333	6.57525948637932	1	1	2	1	1	7	7	7	7	2	1	1	2	2	3	7	7	7	7	1	7	2	7	85	1	3
172	5.52873680812313	2.44493056044101	4.8575541055729	2.75296345192775	1.37002959788147	5.28285148767761	6.62012663907718	5.60401162989287	6.41968095470176	7	5.85626223563848	5.11101096364232	6.57237538300674	5.35949040842678	6.3064410195627	3.45568525841784	6.23249775425642	5.25532249884439	5.25110847802479	6.44345894829796	3.30820054102446	6.43898636015733	4.67492336610973	3	1	2	1	1	7	7	2	7	2	4	1	3	1	4	1	7	7	7	7	7	2	7	94.75	1	3
173	3.66972776834792	1.05385075062321	5.92063536260422	1.3903833994302	1.06174814764364	6.80273439413101	5.91155816075608	7	6.63145027811937	7	7	5.16765750624494	6.39537131336179	7	4.34382924600388	3.87765558149222	4.24420272573923	3.59059072357874	6.61995603217664	6.36048151826353	4.22662475872504	5.43761228707993	4.1033612883075	7	7	7	7	7	7	7	7	6	2	7	1	2	2	7	1	7	7	7	7	7	7	7	95.5	1	3
174	5.72828639098203	1.76900763043254	6.95567923046044	1.68404192184597	5.65546285514111	2.94545913409721	7	7	6.90570549898192	7	6.47980090115051	1	7	5.03064226629493	3.47843844960186	4.91512311084461	5.32615177503833	6.35597202309496	5.52218601181456	5.73178781509141	4.39465632356275	5.09034072820119	4.48092343728602	7	7	7	7	7	2	7	1	2	1	5	1	2	2	3	1	2	7	7	7	7	3	2	86.25	1	3
175	2.6340835716762	5.63730554661305	5.32432148842625	2.05576936483437	3.26870932784712	3.97697093592956	6.64101323137566	4.69713049818547	7	5.83522661615327	5.48780513204391	1	7	4.98590307839338	6.89290438502312	5.56019862652049	6.01822137944931	5.80676280201617	5.91935078238655	7	3.92286906868203	5.08900541205165	4.6759515003766	7	7	7	7	7	2	7	3	7	1	4	1	7	2	3	7	7	2	7	1	7	7	7	82	1	3
176	5.97643438927429	4.69577603929236	5.21936820686251	1.39694543947001	3.75192210495759	7	6.88174375917416	5.89361654456535	5.40524141244711	7	4.63395528701281	4.30317062266136	5.67569373567831	4.70906757346196	5.57428250348703	5.65204981812479	6.22252493573793	6.92551716694499	4.67542510805475	1.44905286275175	5.71625082176525	6.99190454171273	6.13538259210655	7	7	7	7	7	7	7	7	2	2	4	1	2	3	3	7	7	7	7	7	2	7	7	70.75	1	3
177	7	2.43396679629309	6.64926224266976	3.46673125234371	3.26432521161383	3.99959168756612	4.77767368684359	6.16638481658019	7	6.73333481823	7	6.67610362329897	5.87744215589317	4.72657855986264	5.99379668060764	1.85043171740174	7	5.24643757652728	2.86250276767913	4.46134698938089	7	3.49245847192171	7	7	7	7	7	7	7	7	7	7	2	4	1	3	7	2	7	3	7	7	7	7	6	7	70.5	1	3
178	2.32942617405589	3.9457497270132	6.98298428365179	2.12728781573849	2.87429604280682	4.73349432333726	7	5.06621627908238	5.66434638731765	6.83929198788312	6.89449218289309	4.52975373735862	5.83945949764409	5.99601331128774	5.82336700757762	4.92869246552157	3.73312117126576	3.62724599799232	6.14659161386997	4.76580857599357	7	6.66717874479417	5.8016379936623	1	7	7	7	1	7	4	7	7	1	4	2	7	6	3	1	7	7	7	1	3	2	7	72.25	1	3
179	3.56770457057461	1	5.95726324502957	1	1	6.79836807667259	6.46488737276816	5.76802842380448	6.45281857308353	7	6.74804318467191	3.88360361471272	4.11159759043007	6.64090101432676	4.79727368680331	4.47621848045565	4.97109394213182	4.14117033592921	6.21413668559401	5.85637310402538	4.72065078742109	5.80425362736813	4.62310908252471	7	7	7	7	7	7	7	2	4	3	7	1	2	1	7	1	7	7	7	7	7	2	7	95	1	3
180	6.78072759687594	1.96685004320587	4.94889889355924	1.50951833795038	2.17976684498546	2.60307334456847	7	1.38108016170974	5.92971140217046	4.81701118683753	7	5.42583419800018	6.46327038144347	4.72854191310824	5.10827395387489	6.54318610350983	5.90234552407012	4.34034350697173	5.75234498260297	7	7	5.46990500245492	5.8395885866673	1	1	2	1	1	7	7	3	4	2	7	1	1	2	3	7	3	7	7	1	7	7	7	75.75	1	3
181	5.36125100852137	1.9598605019068	6.67435337973314	1.56195444727795	3.80851542620092	6.18067681325435	6.29272505009394	4.35138317917379	4.4896917792489	6.49957698190777	6.37662028590922	5.02980992101182	6.46995931732124	6.32151796047977	2.18909958097817	6.09821765019554	5.33855640526829	6.79068971496332	5.08717477774734	3.41252617051536	6.56509888245527	7	4.0016471918654	7	7	7	7	7	2	7	6	7	1	1	1	7	3	3	7	2	7	7	7	7	1	7	62.5	1	3
182	4.69727177005517	5.34773852859013	5.76008805457325	2.1710389513528	1.19461329230348	6.52084658216107	6.69123303750962	7	7	6.0945179248064	4.41521731780951	5.24155417761368	5.6654584332471	4.63763831955928	4.60255252274164	6.20655577197588	5.78519586568238	5.65091183783914	3.62381312528872	5.64781713625725	7	6.59137885771046	4.5429737070074	7	7	7	7	7	7	7	7	7	3	4	1	7	1	7	7	7	7	7	1	7	7	7	85.25	1	3
183	6.27541085574363	1.97148263114208	4.33541197339686	3.87314611092853	1.61637939762342	5.9632736298473	6.15752910800517	5.53124695903662	6.9905657277941	6.40272536602044	6.05194389011912	1.92280620879459	6.34420967247978	4.93862165131072	5.59973271891161	7	5.62151117394908	5.56538793787812	6.25202553526429	6.58270078824091	3.87151042783358	4.71786036656496	7	2	1	2	1	1	7	7	7	7	3	1	1	1	1	7	2	5	7	7	1	7	3	5	82	1	3
184	3.9326459335721	5.1049516362812	6.51094581148871	1.87338628584673	1.15841583001712	4.15689238598266	5.67179732889358	7	7	6.59037545484842	4.36468610699963	4.49770351742776	6.10385087090672	4.4565266967091	6.37873735286149	6.19814026474019	5.73465951764692	4.58779761897797	5.2195284563129	6.10888678815197	6.61217688859162	4.7240735149406	4.29465369378781	7	7	7	7	7	7	7	7	7	3	5	1	7	1	7	7	5	4	7	1	7	2	7	82.75	1	3
185	6.7076776830052	2.46769832863858	3.34920575208966	1.97497122111545	2.1555555995062	6.59993201737566	7	4.6749572732161	5.92061513984655	5.57601878330455	4.74001505903588	6.40868133058738	6.39632034185509	4.77136865597054	5.30104298412131	5.77461383198682	3.05289024194348	4.42817922927883	2.81396995234742	6.56083827291113	6.77195036158405	6.3501545001646	7	7	7	7	7	7	7	7	7	2	2	3	1	3	7	7	1	7	7	7	2	7	7	1	68.5	1	3
186	4.92667765102305	6.02953580354909	6.46134179515067	2.22120994348535	1	6.42050977168936	4.86574249405594	7	6.2693305638822	6.32542647485327	4.43567882561884	5.57489132015547	6.37618437507173	5.94600756345645	5.70234401413995	5.33463029224255	5.8910729269426	4.96602496310781	5.13422293033835	5.87691662578149	7	6.14049916338335	3.7281882708935	7	7	7	7	7	7	7	2	7	1	4	1	3	1	7	7	7	7	7	1	7	7	7	69.25	1	3
187	7	2.05345265905895	1.96353142302563	1	3.96889989903391	5.74926597283723	4.19049179631137	2.37069934334033	5.37768567187477	4.88252852115312	7	6.61747539232764	7	6.69648294867195	6.09316062290012	4.91309716271937	5.11258258922118	6.91660072566397	2.58806240280363	6.52271910915322	3.46901865678681	5.84297685975329	5.86158631749992	7	7	7	7	7	7	7	7	7	2	3	1	7	2	7	7	7	7	7	3	7	2	7	75	1	3
188	3.19202862404203	2.27860138035314	6.16753855671276	1.82217615276932	1.55690327620751	4.6460647325164	7	6.86214539762428	6.23132049240529	3.82136939075494	5.10054973077037	5.67536379579802	5.0668131247009	5.23716891207414	3.79697790485586	6.23016506599785	6.34689321076096	6.19421754625956	5.26970936001489	5.73783398912853	6.15580766400608	6.91544068965873	4.98019923353415	1	1	2	1	1	7	7	7	7	2	1	1	2	1	3	2	7	7	7	7	7	7	7	86.75	1	3
[truncated: 5 more columns]
