# Supplementary material for: How Are Mate Preferences Linked with Actual Mate Selection? Tests of Mate Preference Integration Algorithms Using Computer Simulations and Actual Mating Couples
Source: PLoS One. 2016 Jun 8;11(6):e0156078. doi: 10.1371/journal.pone.0156078 (PMC4898694; doi:10.1371/journal.pone.0156078)
Supplement: S3 Data — Long-term couple and agent-based model data analyzed in Study 4. (ZIP) [file pone.0156078.s003.zip › S11/Polynomial Model Data/Polynomial Couple Population 01142016 2310.csv]

	trait1	trait2	trait3	trait4	trait5	trait6	trait7	trait8	trait9	trait10	trait11	trait12	trait13	trait14	trait15	trait16	trait17	trait18	trait19	trait20	trait21	trait22	trait23	preference1	preference2	preference3	preference4	preference5	preference6	preference7	preference8	preference9	preference10	preference11	preference12	preference13	preference14	preference15	preference16	preference17	preference18	preference19	preference20	preference21	preference22	preference23	fitpoints	sex	algorithm
1	2.4283453999906	1	7	6.41263136585598	6.65242786986517	7	6.11101958935291	6.81037254466397	5.74237843443654	7	6.62271128096456	6.9028304151376	6.71359365668572	6.58669971103287	5.28613910168241	7	6.30805348925365	6.60647803521895	6.1042760621239	6.13815235612834	6.7045905281238	7	5.97688303834699	7	3	7	1	1	1	7	7	7	7	7	7	7	7	7	7	7	7	1	7	7	4	7	75	0	3
2	4.51967237591919	1.26844596616816	6.89391476777685	4.06525764052938	5.32194394074856	7	3.92581812481677	6.18060599065525	6.91004809771047	5.66740037592659	6.03480368317227	7	7	6.08055575737611	5.20474615295805	7	6.54771781055624	7	6.08829309787509	6.76959065275679	4.49642582986649	4.6524634419909	7	7	7	7	1	1	2	7	3	7	7	7	7	7	3	2	3	7	7	2	7	7	2	7	78.75	0	3
3	5.24336895120709	2.63252078137116	6.85665503455306	7	1.17685714922245	6.99543176417563	7	7	5.78246989052571	6.3530284075908	7	7	5.93284033301764	5.99042864979537	6.71655327189086	7	6.31203500496976	7	5.35407858904855	5.32898642042256	2.06847953486298	6.09823590757678	6.90094313170882	7	1	7	7	7	1	7	1	2	4	7	7	7	7	1	5	7	7	7	7	7	1	7	88.5	0	3
4	3.04625000945144	1.27296274951009	6.5994298848765	6.02568514228682	7	7	5.43542921455586	6.85923417731656	5.4129740399286	6.47129677065371	6.54030051190882	5.85174245728441	6.31124170699033	6.17468820971007	5.58559925798945	6.23593660308106	6.78446266290463	6.3201650222388	6.98644911846849	5.8076828619664	7	5.47297370190746	6.57492041885468	7	3	7	1	2	3	7	7	7	7	7	2	7	1	7	7	3	2	4	7	7	3	7	89.25	0	3
5	2.99172793837553	1.62491401680638	7	4.99330331021441	6.75544644866577	5.92231104403097	6.02099748351256	6.15408992168942	5.56104726450018	7	5.81051737369242	7	6.38403977378439	6.64764661194737	6.29936339170154	6.54109092762017	6.33388349518318	7	6.2879586453705	7	5.17699391578807	7	6.40911929331959	7	3	7	1	1	1	7	7	2	7	7	7	7	7	7	2	7	2	2	7	7	7	7	87	0	3
6	3.93380068216893	1.33224571792856	3.52278371641372	7	5.9664860963432	5.12934952460764	6.65895261477593	6.1700772345784	5.91574645468737	6.66873513457646	7	5.2008780110558	6.13083082993581	6.61782885111509	6.05626714230874	7	6.88800442567013	4.40352463104274	6.48391446971026	4.5239187051233	7	6.45052153137882	6.21645723608186	7	7	7	1	1	1	7	7	7	7	7	7	7	7	2	1	5	7	2	7	7	7	7	84.75	0	3
7	4.04718969602505	1.5606407339068	7	4.31396091746655	5.10998975027473	7	6.88001601225031	6.58444970116724	6.70110296165121	5.23220385036948	6.17900894780038	7	6.53189988418782	6.03068433868891	4.24109262852841	6.76494622420799	6.94973897984764	6.74871439213011	4.94081643586278	6.4362254545021	4.16319243523317	5.42375736770678	6.65415220628946	7	7	7	1	1	2	7	3	7	7	7	7	7	3	3	4	3	7	7	7	7	3	7	83.5	0	3
8	4.37223661572208	7	2.76634911477572	6.97180424126119	6.35719963778306	3.60656313715342	6.1444431636115	7	7	5.85784454301637	6.50234184817971	6.76010117604053	5.21363316719601	3.66340981572467	6.0296005536543	6.56635365690415	4.85683333329303	5.01604047026096	7	6.66242576395155	7	6.40724310152804	7	7	7	1	7	7	1	7	7	7	4	7	5	7	7	2	7	3	7	1	7	7	1	7	89.25	0	3
9	1.86987731815941	2.86977277822504	5.11870539877653	5.29757281472419	7	5.29693691730679	5.76995405385037	7	7	4.13123511001782	5.62990564722323	6.95776522003406	6.62149890380991	6.39339193370997	5.57942251833186	6.64187753541852	5.64750908813097	5.55975990394341	6.11130551240542	7	3.58468836075549	6.22876848082858	5.8955809894111	7	3	7	1	2	1	7	1	7	7	7	7	7	1	7	7	6	3	2	7	2	7	7	90	0	3
10	5.33271154747933	1.79639000492027	6.38159107158309	6.60604905802454	2.85948887037898	6.37916395127309	1.87125551324643	6.14244538872787	7	6.79572865897149	5.6638883520387	6.2511260979845	7	3.73796848421075	7	7	7	4.09227554450334	7	5.32205296837962	4.50770214891295	6.21381703410354	6.86104852438156	7	7	7	7	7	1	7	1	7	7	7	2	7	3	2	1	7	3	2	7	7	1	7	86.75	0	3
11	3.34330767814689	5.15793881366066	1.31976716281417	6.6345516031385	4.39115715492066	4.69664019073433	7	7	4.97223930618471	6.53868342119379	5.55645001855082	7	7	5.4325231375505	6.37141693661682	3.60022334918122	7	4.92918587895205	6.35412863505615	7	7	4.84534947354233	6.90685681640361	7	7	1	7	7	3	7	1	1	7	7	5	7	1	1	7	5	7	1	7	7	3	7	87.5	0	3
12	3.03031836301701	1.39871064588539	5.74625244007673	4.39583200871003	5.86152591956216	5.45928910741522	5.41515575181383	6.21149521767074	6.5712498353389	4.99031333983444	6.66906696950756	5.60586909228291	6.41808699169757	5.76195694081549	6.37936248637937	6.75050069125819	6.52238378219659	6.5077639556076	5.60904960739238	5.35266360354326	6.52972010336333	4.02629465502943	7	7	3	7	1	1	3	7	2	7	7	7	7	7	3	3	7	7	7	7	7	7	5	7	101.25	0	3
13	7	4.97691687066202	6.04656728732236	3.3659464363309	2.97325613659628	2.80874008965919	5.67491351055531	6.60082471649163	7	4.26736335884665	7	7	4.58969751937125	4.94277717077599	6.12062425123941	6.56404888407236	7	5.94862682908636	6.45277132058114	5.03651493393156	2.13583492925197	4.12539591714073	7	7	3	7	1	1	1	7	1	7	7	7	7	6	7	1	1	7	7	6	7	2	6	7	108	0	3
14	6.90636874827885	1	6.22743944601435	6.18861504364874	1.23611373614402	6.74894534922074	1.03277213766267	7	6.28417272291033	7	7	6.23972172544247	7	5.63886542855546	6.88981990096935	5.61287642888138	6.78688747097481	4.01268693480951	5.07772469308771	6.91491789786337	4.52612971394156	6.75874515607911	6.08223261276316	7	7	7	7	7	4	7	7	7	7	7	7	7	7	1	1	6	7	2	7	7	1	2	86.75	0	3
15	6.38233306473889	2.13892009190952	6.990349993914	5.96696679132315	1.67286852508205	6.46268792277661	5.69463635370652	6.02321177062153	6.72325809031835	5.57689530249764	6.89610620080068	6.36170247848786	5.77084920108272	7	6.14167692455389	5.61308338128033	6.84015764481511	4.14001037190419	5.81468854204932	7	3.25015497308245	4.56777218829473	6.2626136693944	7	2	7	7	7	1	7	7	7	7	7	7	7	3	1	1	6	2	2	7	7	7	7	100.5	0	3
16	3.21894300494185	2.24741778009074	6.24298292649655	7	5.79025666515457	4.80852059344776	6.44988337547244	4.9117546217032	5.41755317436626	6.46033657325812	4.70578530980055	6.58714433682313	6.60553411097177	5.6955728751444	6.51574366298149	5.62169206131713	7	6.30310029565985	6.22552800482627	6.41144095073989	6.66133249919753	3.89483219942865	5.47261883460055	7	3	7	1	1	1	7	4	7	7	7	7	7	1	7	7	7	7	2	7	7	6	7	83.25	0	3
17	6.05890298429673	1	5.74458591533164	6.19821514868325	4.01056199126698	6.06278880318209	7	5.24303580605409	5.89549741080302	6.5498631367696	5.78948414768648	6.13109556468325	5.7397882172823	5.34471064276638	4.35222729322766	5.47593563200104	7	6.34143805504147	6.18214947469482	5.48796583477443	4.51042639705397	6.75361153809816	5.39505828571737	7	3	7	1	1	7	7	2	7	7	7	7	7	6	2	7	7	7	2	7	7	1	7	101	0	3
18	7	1.86300209300266	5.85620737309353	6.43750279928678	1.96476451629868	5.86288172263932	7	6.52071299317842	5.8329204208097	6.92517848398732	3.39402923133006	6.33827320488594	5.85156853928735	6.3120738145548	6.66220246330617	6.61749404896562	6.41618840221449	4.06773222656193	6.59001199704145	6.62067443449775	6.89189655668708	7	5.49172477126666	7	7	7	7	7	1	7	2	7	7	7	7	7	1	1	1	7	7	2	7	2	1	2	70.75	0	3
19	6.50315697923647	6.44531898419185	1	6.5677357024082	7	5.80300678336248	7	5.40818687154581	6.3741780908524	2.49335843196196	5.18974046628266	7	6.87174779843911	3.22401728903033	6.33329549959139	4.1941598213765	7	4.68027201781117	7	6.25115887045639	1	6.34141573156034	6.16918842437139	7	7	1	7	7	7	7	5	7	7	7	5	7	2	2	1	2	3	2	7	7	7	7	82.5	0	3
20	5.82864594531295	1.55293262219863	6.36755080873481	4.92582331825621	2.11632288896304	7	7	7	5.30218676305775	6.42493562682351	6.95686199390888	7	4.83988496050242	4.42260157169931	5.55265137427901	4.58953943860627	6.20628542166046	4.88044586757298	5.17180919304762	5.65683770496966	7	6.55427154970895	7	7	7	7	7	7	1	7	2	7	7	7	7	7	1	3	7	7	7	1	7	7	5	7	76.25	0	3
21	5.87560389196344	1.91037647062533	6.18049360985608	7	3.07889171902864	6.27853264735874	1.97854931417142	7	6.6874829731574	6.01261964915736	6.9724463497342	5.67939618707675	7	2.72151113478096	6.85602358366107	7	4.92663183524794	4.779719334619	5.3987386861986	6.63868941731025	6.61827071818633	6.37549381973435	7	7	1	7	7	7	1	7	1	7	7	7	2	7	3	1	1	6	4	2	5	1	1	1	76	0	3
22	4.23796799168236	3.12643710716254	4.09914579052781	6.42639088139627	6.82768932014752	5.81938676022759	1.88110679438672	5.77242979002102	5.80435485852868	5.87412799198925	6.57200399327469	7	6.37959312151113	5.02993666114571	5.8203345845486	7	5.98810536916967	7	5.88910240725288	6.35485945654806	6.86104842588913	4.8067999129256	6.55869059469211	7	5	7	1	1	2	7	2	7	4	7	7	7	7	7	7	7	7	2	7	7	3	7	87.75	0	3
23	4.21526790174196	7	1	6.34838933580418	5.19315624383058	6.4916001082712	6.16574319932585	6.05542014677054	2.67614042115223	5.84083039541139	3.92032102787677	6.94334227645905	3.57666026102871	7	5.59637570443544	5.45825547755735	7	5.86393613394513	6.91986828766854	6.44375590878129	5.96818599201777	6.38119393141127	6.914964958813	7	7	1	7	7	1	7	1	7	7	7	3	7	7	1	1	5	7	4	5	7	7	1	88.5	0	3
24	5.56810651706494	5.16365935118456	2.05667748196035	6.22050417059205	5.58454576458821	3.9354518714653	5.61528834915021	7	6.34829522537332	5.02527598335428	6.25396352997414	6.80618242703691	5.87810554841404	7	6.98976294541093	6.7655155779044	6.96205872658534	7	3.39456035649577	2.86530441212748	1	4.20195126145849	6.66823651393825	7	7	1	7	7	1	7	2	7	7	5	7	7	4	1	2	4	5	2	7	2	7	1	93.25	0	3
25	3.61241974243106	5.56261399544985	1.94714693021321	4.26524279267633	4.67028293600594	3.796641961918	6.13168776026896	6.6947102914707	6.60874595962388	6.29581938404415	7	6.51607494212187	6.34261210618922	6.06107522276664	6.96356630366313	6.20095995978128	7	4.89166905404837	4.14880497787499	6.8570065017605	1.15948495180012	3.46627913511331	6.42358350798102	7	7	1	7	7	7	7	4	7	7	7	7	7	2	2	7	4	3	1	7	7	2	7	87	0	3
26	6.79486576511303	3.18643478582369	4.2818730758904	5.8677303689935	2.37125025342631	7	6.3018385543398	6.71235244931439	7	6.63800419975626	6.20267552001746	6.5866818283419	6.51272675566172	7	6.24222162323067	4.22020126306099	5.91386772109402	5.99825912791469	7	4.30518962696539	6.71034423155492	6.15728122311571	5.6716889782755	7	7	7	7	7	3	7	1	2	7	7	5	7	2	1	7	2	6	1	7	1	1	3	76.75	0	3
27	3.16937435839781	1.69126122525389	6.19625603408706	5.39656389732012	6.59016969938415	6.57219163710001	5.11287252942307	6.27548575414963	5.76213741284819	6.85037304835163	6.44076644216982	6.07160436463882	5.55021924984368	5.11124357178146	6.64191221303813	6.42433798940749	5.99430929259029	7	5.42181824197881	6.87098803653464	4.87549744367562	7	6.23288261658703	7	3	7	1	1	1	7	7	7	7	7	7	7	7	3	2	7	2	2	7	7	7	7	82.5	0	3
28	5.96861422825204	1.32268187394153	5.90787705110385	7	4.01249528645499	7	1.85362177725825	7	5.95536242458666	5.47947805783618	6.06980388417525	5.51418751411281	5.87866611341463	5.29725126585917	6.35075971826596	5.78491367395656	6.39705279083857	7	7	3.3456757665846	6.10017394306735	6.18562169662766	7	7	7	7	7	7	3	5	7	7	7	7	7	7	1	1	1	7	5	1	7	7	1	1	93.25	0	3
29	7	7	7	3.66809237293556	2.25921032631392	4.80122499776453	6.90317377833626	6.80355134203799	5.32492116190813	4.70973661616727	5.52459787120001	6.54736301650617	6.79182143279832	6.75911703680025	4.77490425446952	6.82077497511541	5.11790902245218	6.67280204966623	2.38348942035751	5.32666765600213	6.56295550004613	3.84565861910235	6.4833262113757	7	3	7	2	1	3	7	1	7	7	7	3	3	2	1	1	3	2	5	7	7	7	7	59	0	3
30	1.88947385205382	5.54351822337171	5.90587595209182	5.25564606355298	6.44269829401568	3.13567212718669	5.75321611477748	7	7	5.97172755664278	5.7081564920869	5.69950745825208	7	5.7060720586353	6.58430171519648	7	6.70611234939971	6.92043289384609	4.84061907221257	5.98742138392429	2.19737750402487	6.12244131124924	5.72539166224932	7	7	1	7	7	1	7	4	3	7	7	7	7	6	7	7	7	7	1	7	2	4	1	92.75	0	3
31	5.1287874271572	7	3.06126671169651	6.59096609242967	6.11277630545789	4.22941539433217	6.45449630701687	4.85232826762425	6.67962147787566	7	5.8634724703012	5.90886298293198	6.61401073668649	2.55766381763269	5.33072124768384	7	7	5.15951299671154	5.56821448625645	6.97293308128877	6.10243819495445	2.87212107158334	6.80360197454264	7	7	1	7	7	5	7	1	7	6	7	6	7	1	1	7	4	7	2	7	7	1	7	87.5	0	3
32	6.93717485206503	1.55798380696012	6.77196977076141	2.09583547425684	7	6.22674480387564	5.59204061806152	6.54240069485903	7	6.79145611328704	5.16451251054028	6.9670511000848	5.65057446752897	7	4.57675508855227	4.24965466722087	6.28982261806613	5.40296547457973	2.32564367437578	5.65848524803286	6.34163456307634	3.33162120450564	6.94758498146327	7	3	7	7	1	7	7	7	7	7	5	7	7	7	1	7	7	1	1	2	7	1	2	80.25	0	3
33	4.14167021649651	6.95161804402055	1.05454284349057	6.54472680658218	4.82395910287164	6.34130503234331	6.78298914046255	7	3.06425218358478	5.29494207368239	2.69292622667904	6.70000996039438	4.09495255959459	7	5.05679103359823	2.93283311360401	7	5.20165178762708	1.3849666825314	7	7	5.13147971620406	6.99322598898076	7	7	1	7	7	2	7	1	7	3	7	4	7	2	1	7	7	3	6	6	7	7	1	77	0	3
34	3.73243876921316	1	6.85110569737808	6.99635978153793	6.5507042343967	3.42786289900998	7	5.90031946093929	5.73648762993612	6.40318737933192	6.31341181653841	5.82141066429512	7	6.38467215678904	6.49997141747606	6.03927511156287	5.74265734900763	4.33840458143665	3.83459532507128	6.42365756805144	5.95438558454145	4.48971799617841	6.38917591942907	7	2	7	1	7	1	7	7	7	7	7	3	7	7	6	7	7	2	1	7	7	2	2	68.75	0	3
35	2.62047637963401	1	7	6.26687063623163	6.88543957684194	5.8525606235912	5.99230178495852	6.37558815889328	5.05947791496339	5.20256426764795	4.04926639047571	6.85473936162342	6.9057464052142	5.75308939549206	4.76655474657939	6.96885458676906	5.95797543663112	3.80017658111797	2.83262648147018	6.91901914119227	3.5594607782656	5.79643011518891	7	7	7	7	1	7	2	7	2	7	7	7	7	7	3	3	7	3	7	3	7	7	2	7	79.5	0	3
36	6.09495662053168	3.99216433353006	6.25132393765495	1.88805916053483	6.78699696280403	3.95711899163708	6.73990687023122	6.96021428027616	5.7023094453537	6.70115831155576	5.87869326004706	6.09099144485878	5.53073261246553	6.73299999109707	6.48153650682285	6.3652870341556	7	5.33134226645949	4.24687440521687	1	4.01944357973632	4.79941457972624	6.37434175596201	7	7	7	1	1	1	7	2	7	7	7	7	7	3	1	7	4	2	2	2	7	7	7	92.25	0	3
37	4.12671178902299	6.95497077011241	1	6.73906389619903	5.07527894842311	6.92149444850727	5.86080104590414	7	2.92125314295162	6.08223659219042	6.19637572149926	5.44222402501821	3.84931168125878	5.73884928520315	5.41339301058523	5.56538121080459	5.87160331884894	4.74473212857487	6.99755698054765	7	6.70311547091791	7	6.40094814216937	7	7	1	7	7	2	7	1	7	7	7	4	7	7	1	1	7	7	1	7	7	7	7	57	0	3
38	2.08579967852589	2.51156674818441	3.0221363446264	6.63951463373726	6.32675159658122	5.59361863232058	6.45059580061699	5.24794871774639	6.08071091376807	7	5.90398854227	6.43632342494358	5.30476981866319	6.2978733934198	6.35453611963606	6.96772094022756	5.9480246842233	6.06999568447379	5.49642030627505	5.42404332059892	4.02898027141389	5.24780626754279	7	7	4	7	1	7	1	7	2	7	7	7	7	7	7	1	3	7	7	1	7	1	1	1	90.75	0	3
39	4.30372417755622	4.62515667422781	1.00307878748015	6.09840914960802	6.41292936884217	5.82714446100967	6.21999768198885	5.01855676858175	6.63822542772315	6.49904165126505	6.88044934404646	7	5.55508954012628	4.58326447550142	5.14163671602616	4.73955755369999	6.18213795960303	7	7	6.13837907305987	7	6.55883374007314	5.96903044170995	7	7	1	7	7	1	4	2	7	7	7	7	7	5	1	1	2	7	1	7	7	7	7	82.5	0	3
40	6.38556721601465	6.88551497808725	2.50840587052435	5.97675148316887	7	5.51148582701109	6.87238155306499	5.34278054139939	5.61813554398257	2.01524210632579	4.02238782679563	7	6.90125117165059	7	6.41795605889807	4.31492823500575	6.75424547095056	3.29256036537469	5.52334175680283	5.43063031883266	6.28402487758148	4.28787090344596	5.93555918441741	7	7	2	7	7	2	7	4	7	7	7	5	7	3	3	1	2	3	2	7	7	7	7	89.25	0	3
41	4.17055821570693	1	7	6.91230412993245	6.92761865190616	6.57187436426761	4.55424359210963	7	3.92809196881441	5.7140631999453	4.16432620928235	6.69472159797967	6.66718025666567	6.19201230565222	6.26899015793054	7	5.22068063654377	4.86468906356483	5.8956550628502	3.55758642199486	4.56575787199718	5.93872335786485	6.40170947621737	7	3	7	1	3	2	7	7	2	7	7	7	7	7	1	1	3	7	3	7	7	2	1	70	0	3
42	4.95913824433314	3.52960033951581	6.914101239377	6.22233186159824	1.78668822015424	7	6.85955617347683	3.49787632738663	7	7	6.31464988525498	5.80496571851546	6.2845386962012	7	3.82449256519781	5.80732044295402	7	2.64457398498905	6.48857527644347	5.9691519531189	2.48794022878998	2.14244706667914	6.8328310377976	7	7	7	7	7	2	6	2	1	7	7	7	7	5	7	1	3	7	2	7	7	2	7	69.75	0	3
43	3.53514119427425	5.35949499554963	2.15361224893021	5.06480734191039	3.48657037426872	5.08105639183127	7	7	5.62585850847912	6.18496384134882	6.51452204189927	6.09035217646162	6.71649045410145	4.05119103252875	5.8018314326569	5.33265908886753	7	5.45140533182066	6.64236861572349	5.05122068387639	6.09706187971691	3.44595020884757	6.0968782213858	7	7	1	7	7	7	7	2	7	7	7	7	7	7	1	7	4	7	3	7	7	4	7	70.5	0	3
44	6.39753362032873	1.89865357601665	7	6.33938064475636	2.34595093164295	5.79058634627981	4.01315188387274	5.01514057450373	7	5.29172553373569	7	7	7	4.43114644671686	7	5.39304470691278	5.18566172282136	3.63000972055514	7	3.27013779296161	6.73159933323021	3.073372435156	6.19002839455738	7	7	7	7	7	7	7	6	7	7	7	7	7	5	1	7	2	7	5	3	7	6	7	79.25	0	3
45	7	2.81475381363842	5.83168377879692	4.90537899201705	2.01622055825121	6.2574400509388	5.64123344702237	6.50029298458814	6.3528997165751	5.64026166527923	4.27312940574724	4.50267200148099	6.66145118266371	5.18336828467153	5.73350982671029	4.20013541214238	7	3.31656898530993	5.27353484599197	1	6.56852085488784	6.59758290656732	6.29054511022932	7	4	7	1	1	4	5	1	7	7	7	7	7	7	2	7	7	5	3	7	7	2	7	78	0	3
46	1.71910599629293	6.99215427313512	3.77514022347127	5.53168118308424	6.10119180577304	5.36493986320823	4.8114565200102	6.75513505709107	6.69667477783639	7	5.74022535903499	6.83127438004283	5.29987357486588	6.41907909975608	5.80709195067439	7	6.02592099645847	7	5.01627471914539	5.61427837136596	1.21415598535338	4.20501419275135	7	7	7	1	7	7	7	7	7	2	7	7	7	7	7	2	2	7	3	1	7	7	1	7	79.75	0	3
47	7	6.04228794951484	2.09773956518721	6.53655706352668	6.70749652526804	1.41771041205339	7	2.25518344798261	7	6.94956792115291	5.97312965017625	7	6.44754150866089	3.88942674817437	5.56995279368323	7	6.39872393454188	3.58966514812678	3.33083231691485	5.19772627908872	6.07045605073816	5.89187379758827	5.67422407930609	7	7	2	7	7	4	7	3	7	7	7	2	7	3	1	1	7	2	1	7	7	2	7	76.5	0	3
48	5.03771616369316	5.44614895161918	1.1965624566007	5.40010560883321	6.17489310973335	4.84860198004075	5.78018890950391	7	6.12474122458608	4.54226256758813	6.10073515850588	6.0045471883157	6.11745959586018	5.71269601080663	6.07086807591308	6.48395059649318	6.05882126575637	7	5.0675745651009	6.7646347963796	1	2.21003235252972	7	7	7	1	7	7	1	7	2	7	7	5	6	7	4	1	3	5	3	2	7	3	7	1	82.25	0	3
49	6.2300512586542	3.10894050468555	5.50147484431134	6.90229106509564	4.44050505796828	1.05919904915954	6.8182332049247	4.48091823330952	6.29210952411302	5.90368538976307	6.70517679257354	4.55835376462705	5.43893256199158	7	3.03682338557271	2.55276429747093	5.56268316372457	5.71866108604906	5.97687243946595	6.00718190455673	6.44475660768347	6.224171407289	5.38178601827168	7	7	7	7	7	1	7	7	1	7	7	7	7	3	1	7	6	7	2	3	1	2	7	67	0	3
50	6.90540495117731	5.98053008383548	3.53746149558494	3.27146690242026	6.26144697817542	5.50659849166879	3.90120261286043	6.36937275471046	5.37851567078644	6.42058344980838	7	7	6.51683420330967	7	5.43401484306885	5.59419501540865	6.36066057508742	4.03811463458679	4.37145317414241	7	2.23161026991911	4.13213182317051	7	7	7	7	1	1	7	7	1	7	7	7	3	7	7	1	7	7	3	1	7	7	3	7	77.75	0	3
51	7	4.69949443348915	5.39923324403443	1	7	3.18118532483425	6.6801645032826	4.92362413715847	7	6.57701692452918	7	6.96940341344647	5.70440250114977	6.51882287786125	5.57993903327621	4.03282292385256	5.88828981293326	5.23575460160575	4.35550736195342	1.80820440436392	6.37920705583701	4.56591632873049	1	7	4	7	7	1	3	7	7	7	7	7	5	7	1	1	7	5	2	1	7	4	7	7	92.5	0	3
52	6.23792719949087	2.79976580125184	3.21482218794824	5.74427888322199	3.32005535014221	1.54892945290716	5.13251695319415	6.02944776254526	5.59504512390216	6.28856127892283	6.73904644644534	7	6.52353525097345	7	3.16874991831149	5.08073810441168	7	5.41160871343937	4.60674757423477	7	3.4226740151386	5.02703288926162	1.68816601440775	7	2	7	7	1	7	7	1	7	7	7	2	7	7	1	3	7	7	7	3	7	2	7	82.25	0	3
53	6.88757375700923	1.8623442893335	6.1308241362622	4.42455025168803	3.26895517268325	4.78632560878942	5.97413084345526	5.90032922330164	6.97129728217166	5.75245736437369	3.67404267890282	4.17314631764084	3.87819922302285	4.98992535906878	6.59991008937844	3.40032951398588	7	4.18838980074823	5.79831057955975	1	7	6.73858688766823	5.80860180301359	7	4	7	1	1	6	3	1	7	7	7	7	7	5	2	7	4	7	4	7	7	2	7	77	0	3
54	5.43992258634717	6.03710301597706	1.55563792569697	7	6.27187620030431	6.22499577118795	6.68497962298548	7	7	2.64465769590347	4.87953234261747	5.24998079235837	6.89293430130399	3.63591884094212	6.22797185631711	4.15512572368629	6.79060366747402	4.78120556180398	6.03085540077668	5.51242940528297	1.37961662997035	5.16528807187234	7	7	7	2	7	7	7	7	5	7	7	7	4	7	2	2	7	2	2	2	4	1	2	4	75.75	0	3
55	5.40666151998984	1	5.58593447578163	6.87842257956591	3.47937833413432	7	1.52308580358279	5.89155352905579	4.98550870773718	5.87854693749629	5.69201580594774	6.93578366802688	4.89472932955641	5.25663578375201	6.11063057383317	6.39139308168769	5.89651822506523	3.30770385631705	6.9149736895895	4.27787711735762	5.22642557770767	6.42700056759257	6.32635937273107	7	7	7	7	7	3	7	7	7	7	7	7	7	3	1	1	6	3	2	7	7	1	7	65.5	0	3
56	6.9538435956625	6.26081603717564	1.54108794129081	6.09865817729116	6.88862063675753	4.92190721822263	5.51522450517622	3.478586138086	6.49368513015465	5.97544998348481	5.83863651211114	7	5.18056376387217	6.44293605948458	5.74909375367597	6.57382437821332	5.80457019039144	5.06327909015071	7	4.12937120155869	1	1.7763534536217	6.54284112531745	7	7	2	7	7	5	7	7	7	7	7	6	7	2	3	1	7	1	1	7	7	1	7	62.25	0	3
57	7	3.38023177706356	5.084140938184	1.27996247293002	3.35102128823734	4.41079432408925	6.38270293064659	6.48376439269486	6.057280172608	4.75846781470153	5.62844301143633	6.66101587148449	5.72763748676512	5.09083873299089	6.43968613630667	4.14912662026797	6.52763551532188	7	2.21783826353713	1	4.45206150091816	5.10400135623336	3.2333217766698	7	2	7	1	1	1	7	1	7	7	7	7	7	3	2	7	2	7	1	7	7	1	3	97	0	3
58	6.78526242868062	2.4386678216907	5.12717430141297	4.42644428916755	2.33167370903123	5.32880780400934	5.61467123539144	6.57538645697392	4.79794644403677	6.55120363025727	6.03133236732082	3.69491184651956	6.55948856127015	4.92409068959471	6.6145993040229	4.3096265922706	6.86970540697714	4.57849945397454	5.56354105470831	6.83212797690988	3.65598219961475	3.47374476841542	6.13618284741851	7	3	7	1	1	7	7	1	7	7	7	7	7	1	1	7	7	7	3	7	7	2	7	68.75	0	3
59	5.75514870649348	1	6.58636266315999	4.73979143828285	1.85671965101803	4.6896462243122	5.149508747376	6.49668080324473	6.8315094025322	6.80167259859079	5.92687715870523	5.97733272732181	4.47144735074084	5.45252348924845	4.98484358238547	6.02858220794501	6.40460551484351	5.42673089025483	3.83273432993364	6.90006116203017	6.9128200438894	5.49744295477393	6.95638953961091	7	7	7	7	7	5	7	7	7	7	7	5	7	3	1	1	5	7	1	7	7	1	7	69.5	0	3
60	7	3.82847615149354	2.68596478884929	4.00004454418165	2.63703505182235	6.25987855865599	6.37159956150089	6.02729843728938	7	6.43040871203518	5.36146484254791	5.97615978741207	6.90555266839114	6.11738837247184	6.35792516254297	6.42447435129183	4.12799087639405	3.19623035511834	3.30281810039441	6.68731430623136	2.70797921599746	5.10664918696402	6.74931190985344	7	2	7	7	1	7	6	7	7	7	7	7	7	1	4	2	2	7	1	7	1	1	7	64.25	0	3
61	5.9975145503914	4.55131759338472	3.31456075726362	2.94982706866925	6.0322478944811	4.631152920089	3.47512657579904	5.97476956695752	4.07480740877279	6.9679043963911	6.56335083862268	7	4.49766386063889	6.28389344400238	5.05746172782682	5.68838775432277	7	3.6573248597802	4.63400633605925	7	1.32200101120211	3.87910729245128	6.50949576687785	7	7	6	1	1	1	7	2	7	7	7	2	7	3	1	7	7	2	3	7	7	1	7	86	0	3
62	5.76734850876224	3.64137477814477	6.7638692038174	7	4.43217801604932	1	7	6.435052142695	6.61597347736722	6.06102801406667	6.83839946431745	6.1114507189021	6.59789188913824	7	3.17750472239944	6.43944831229101	2.09629374591004	7	1.69374824193853	3.37621799169375	1	4.22045083672386	3.8550481816169	7	7	7	1	1	1	7	1	7	2	4	7	7	2	1	1	4	7	1	7	7	1	3	51.75	0	3
63	1.486898461487	6.72604895433511	1	6.08848442120122	5.15236942599068	7	6.93314252980369	3.00447941062019	5.66342316827745	5.55814550388688	3.8456327675855	5.06003881241698	6.82575113203803	7	4.86962556901084	5.7022414666052	4.67501480462714	6.52952637569293	3.0371998503952	3.61691169271495	5.63209477719483	5.73873991685676	7	7	7	1	7	7	2	7	2	7	7	7	7	7	7	1	7	7	7	3	7	1	1	2	58.5	0	3
64	6.4886334290707	2.19014689689622	6.80414204237585	2.97449483893348	7	6.75953611717861	6.17438707319293	4.8314484920142	5.61745912978549	5.67607621353844	7	5.6856364499446	6.49975079729568	5.53821904609062	4.6856811375885	3.08010150190484	6.95424837709996	5.77084366057527	3.38658974662092	6.18773531073631	3.54078897116193	6.48648198768536	4.9243996597009	7	4	7	7	1	7	7	3	7	7	7	1	7	4	1	1	7	7	2	7	7	4	7	72.25	0	3
65	5.72516233031325	2.10324448538865	6.42569136549378	6.38304214395229	2.54118101737899	5.73022478691004	5.29693405425636	5.15444509724347	5.24936782233182	6.12647202063736	5.41639738920493	6.66441949117242	6.01518892403092	4.75245134469928	4.02320159274228	6.22830598695787	6.38158564610947	6.05869150797947	4.67112452587685	4.70031572002579	4.5250701817477	6.2201548657425	5.97555160949911	7	1	7	7	7	1	7	7	7	7	7	5	7	3	2	1	5	2	7	7	7	1	7	91	0	3
66	5.31065734839185	1	6.1304730385428	6.39991920164583	7	4.91981372702354	3.77584275375522	4.90412269160067	5.68946874365235	5.69520691602424	5.51352848513962	6.41398043766158	5.3548878930357	5.4842672596887	5.08778884985344	5.01120703799861	5.72394071719895	7	4.15978439715389	6.911310775474	1	4.77059280525057	6.87030068260977	7	4	7	1	1	1	7	4	7	4	7	2	7	7	7	7	7	7	1	7	7	1	7	78.75	0	3
67	7	3.59480764231596	6.41013763583457	1.83608120518985	2.88700680225786	3.37815170453952	4.64010381321366	4.26208927423433	6.30469805423375	4.36667225722241	5.53802437967838	6.97413082004354	5.07993342163444	5.84837656249791	6.47915624206862	4.98227461131309	5.8632354791892	7	2.90663845959798	3.77174254616082	4.6659237837835	5.39881383388801	3.83083622672488	7	2	7	1	1	2	7	7	7	7	7	7	7	3	2	7	2	7	7	7	3	1	4	77.5	0	3
68	1.65906115013582	5.75747758196225	4.35870699906162	7	6.96207351259774	6.54297713296393	5.93409717526684	7	1.40046273645075	5.00832921549837	6.52024929300732	5.95456942506985	6.5677878667899	3.68405665730313	5.03984957574609	5.9753544976497	6.84615325992759	6.93529905677239	3.21238496761359	6.60297767542557	1	3.85650595391905	7	7	7	1	7	7	1	7	1	2	7	7	7	7	7	1	2	3	1	1	7	2	1	3	77.25	0	3
69	2.12877334731294	6.49150599382443	3.7727373968073	7	6.98927414288224	6.47242447760624	6.29564317157968	7	5.31605642954698	6.85873702917655	5.92069278550286	7	5.85570818120357	4.13225772497775	5.22498888186811	3.13774217719665	6.09713266016477	7	2.0634281424135	3.64182722313039	4.30405762954663	4.15840141471741	5.88721120360254	7	7	1	7	7	7	1	7	7	7	7	5	7	7	1	1	6	1	1	7	7	1	5	73	0	3
70	1.18373657336938	4.9209182824648	3.13576864165079	6.16435620838665	5.07499118502121	4.92836187184478	6.10665617024102	5.45159289180046	5.31896886683996	6.666524589673	6.36607580613278	3.99517808611801	4.66641310048319	6.3463566922242	6.02028507052877	6.31549619048586	6.62181554229331	5.69217873235343	5.95576257948245	3.31605151733998	1.78810884038778	1.48286549285048	6.66015735630186	7	7	1	7	7	1	7	2	1	7	7	2	7	1	2	7	7	7	3	6	7	7	1	89.75	0	3
71	1.51767103749259	7	1.63220941798238	5.19121336134409	5.34351980534183	6.91266764653401	7	4.38571001720177	5.81122785046452	5.71230468767534	5.69845538219927	7	5.71805366246475	3.88339272754143	6.26065078807718	5.59329135345677	7	5.19452402645083	5.47827501505536	2.68907160580461	6.01008926544182	6.12938887845883	3.49245002999236	7	7	1	7	7	1	7	1	1	7	7	7	7	1	2	7	2	7	1	7	7	1	1	72.5	0	3
72	3.38304189465856	4.49949898873878	1.39718542023049	6.113601151899	6.00877879355821	3.56511681240517	5.6455079443087	5.08518766448777	5.71109942663306	5.42603847924225	6.07711175176425	5.78618578218963	6.02498376590833	3.78337226303818	3.12382146141032	4.45403595955934	4.79251415580313	7	3.54173754441195	6.74381595427833	6.94356139880319	6.22515203524626	6.60326496379096	7	7	1	7	7	1	7	2	2	7	7	7	7	5	2	1	7	7	7	7	1	4	6	92.25	0	3
73	5.00898140266821	5.28782290250043	5.07153642404923	3.29419146843271	5.80948808221542	5.42871580325352	1.00330104159128	7	2.33794993796126	6.34205727623364	4.15304750144362	5.96038825110778	6.9940337702941	3.94405218790775	5.11018094485144	6.28357568376097	7	3.78231696830061	6.73283566577138	2.56843832411314	7	6.55452638607742	6.32139090760982	7	7	3	1	1	1	7	7	7	7	7	7	7	7	1	3	7	2	3	7	7	2	7	65	0	3
74	4.14443301701611	5.30224155749166	3.12635255154468	4.9700896626412	6.22960959553944	4.86026039891427	6.10609620509385	6.02378880352867	6.06688661196165	6.77924723565404	4.95472262035936	4.12725602421582	5.87892342966123	5.46027170202059	7	4.861043637131	6.3943398020697	6.94589055382358	5.8527560963825	3.21255856953966	4.77965396066766	1	5.14636634423449	7	7	1	7	7	1	7	3	7	7	7	2	7	1	2	1	4	7	1	2	7	7	7	75.75	0	3
75	7	3.35571203104625	2.70425827724597	4.12247100310938	2.95185650305458	2.72868156282374	4.46378269741674	6.88351288063622	6.26020780339475	5.41035720193293	4.84412230765219	6.20363207065848	6.92535377474886	6.00256018598733	6.00446320460548	6.27206089319731	5.27818945171802	3.64629763645556	3.36628574739326	5.71875938179718	3.12504420800081	4.33492599363953	6.13062773323937	7	1	7	7	1	1	7	7	1	7	7	7	7	7	5	2	2	1	1	7	1	1	7	71.5	0	3
76	1	7	5.03732460479977	7	6.51980946155457	6.36657026891708	5.22117228576057	6.55967574608214	1.89689073873499	5.16731440988381	6.58176322279796	6.56875912122679	3.99405050470148	7	6.04783505303044	6.70077863304498	6.14059595512068	6.22380630502393	2.38829533249026	6.53251145435844	1.06507441926937	5.02596939480066	6.32639545840794	7	7	1	7	7	7	7	3	1	7	7	3	7	3	1	1	4	1	1	7	7	1	3	63.25	0	3
77	5.78987520705137	1	3.67249642968999	6.52224336607484	1	7	1.3846530193779	7	2.37166665350986	5.54050972126503	4.5024980967711	5.62672592531266	6.41533263658403	4.78155113349154	6.66890414995388	3.9686842621506	5.23155869946098	5.8046007579137	5.50042065298989	4.83131630634162	5.21773628604817	6.26307596333829	6.56001638611926	7	2	7	7	7	7	7	2	7	6	4	1	7	4	2	2	7	1	1	7	7	2	7	74	0	3
78	7	6.11601390912158	3.95009640644188	3.65465407980257	5.85647707869855	5.31626554124722	4.76360881767291	6.91403909191298	3.88632999379568	4.76751279893068	6.49119589243017	6.92936571555186	5.68232146161704	6.16419722369493	4.56657170729492	5.9639058714861	6.56400745425042	4.07967085959129	5.11572645575848	6.57813978117303	4.6277235276029	3.45738456867701	7	7	7	6	1	1	2	7	2	7	4	7	2	7	7	1	7	7	7	1	7	7	2	7	88.75	0	3
79	4.22072361896377	4.60630554146747	1.57394591159086	6.38426983367446	5.7256340670514	5.69263556214157	5.57636646062068	5.78958632052856	2.76192714705329	5.0691971363358	6.81735554860905	6.74962122774861	5.43789372220184	5.38132383966235	4.69018991075673	7	4.2643961660177	6.63657077496867	4.56418179649889	7	5.29511650866219	6.08263519078165	5.56269588882009	7	7	1	7	7	1	4	2	1	7	7	2	7	7	1	1	2	7	1	7	2	5	7	80.5	0	3
80	7	4.36414038261024	2.48201557534978	3.21490650864359	5.96801897748006	6.64068543217506	6.56334678473917	6.91707385763999	2.58088276414196	5.45278583193218	7	5.59295747622111	6.16601470750206	6.56230651712345	6.79810092966656	6.45862450953816	3.34202809358733	4.82276245384772	7	1.49744068886166	6.6728567059424	1	5.75900029930737	7	7	5	1	1	2	7	7	1	7	7	7	7	1	2	7	4	7	3	2	7	3	7	65.25	0	3
81	6.3667851132845	3.82989618331978	6.41180308696883	1.35485908972503	7	5.02340553292456	6.67291854601156	4.17637681500798	3.97600928963798	5.99909553892015	5.98187816988123	5.81672803757433	5.03887712663915	4.14444143440562	6.14994218333735	5.29248829381297	6.14984852895841	6.20089666865766	3.35145638000085	2.20554328032522	5.85374260886295	2.8365949097014	6.95184665805862	7	7	7	7	1	1	7	2	7	7	7	5	7	3	1	7	4	2	1	2	4	2	1	72	0	3
82	2.75165964390548	6.4605421078524	4.0545487933417	7	6.67041209181485	5.1284445875672	5.58948256122162	7	4.32451394204743	6.28239052055541	6.53330638450311	7	5.88300849372854	3.99496341741539	5.07109221487932	3.6167235333177	4.92844178971786	6.75894387703779	2.98413763941493	5.122914102413	7	3.71328551970687	5.78897211949642	7	7	1	7	7	7	2	7	1	7	7	5	7	4	1	1	7	7	1	3	7	1	7	81.75	0	3
83	2.68227046358871	7	2.52528574552478	6.24217966672072	3.54736030091635	5.5662260898534	5.96718137060013	2.71440268319182	2.3939098676856	5.86852814157798	6.5437305253358	6.3971592869884	6.88300576660464	6.19167675688956	5.71528262795709	5.43198185509347	4.55758633127459	5.17646265050671	6.16704614255591	6.49209862269797	6.07498914493614	1.96358483372252	1	7	7	1	7	7	3	7	2	7	7	7	3	7	6	2	3	7	7	1	7	3	1	7	76.5	0	3
84	3.090399220923	5.32030551774575	2.78774548289758	5.21015615624355	5.29617349593915	4.93884881514705	5.77922900214943	6.4635881403464	3.61710764537822	6.41336311232288	5.55505486720514	7	4.89935296995115	5.91352349641513	2.11597643664702	4.98428227685743	6.47143162252972	5.42073706420449	1.90450249420818	3.73345820506673	1	5.01534183865743	7	7	7	1	7	7	7	7	5	7	7	7	4	7	4	1	7	7	7	2	7	7	7	7	74.25	0	3
85	2.51858052316459	5.87362958440762	1.38453502202689	4.7542177783855	4.72948912954503	6.24886653639839	7	6.86076254610084	3.84584408393898	4.53382937212157	7	5.44658185228968	6.46642050783945	2.97143900320634	6.07604850262052	7	4.00510630040639	6.5750920393392	4.30913432001774	5.08810071193488	4.82075078867337	4.05003362651809	3.56093156468837	7	7	1	7	7	1	7	2	7	7	7	5	7	4	1	7	4	7	1	2	7	1	7	76	0	3
86	3.17682044611095	5.7197334299301	1.27743519192707	3.45211973118228	4.75374150534729	6.5691488593503	6.29116982492128	5.5733257362034	5.22068696455369	4.28707121597521	7	5.27786579177855	5.8116328042683	2.98785269607509	6.41000992728084	6.87023613182169	5.59568729509314	2.18468364735823	6.77336708789803	4.68638768628974	4.96960944575826	4.28218874869555	2.91962696982052	7	7	1	7	7	1	7	6	1	7	7	2	7	3	1	7	5	7	1	2	7	1	7	63.75	0	3
87	1.79884941606869	7	2.78918384417802	6.29549606064956	6.51559699793286	4.81253015494578	4.62086684431585	6.78021433651827	1.95064426072852	4.47296435614497	7	4.33856235389513	3.76279497047151	6.04635889896076	5.63167338499195	4.82864284361146	1.18130765433414	6.82552941732774	5.94392269055572	5.62384930435891	4.67931313177732	6.34274644290734	6.84908995609688	7	7	1	7	7	7	7	2	2	7	7	1	7	4	2	2	7	7	1	7	7	1	7	84.5	0	3
88	2.97469687712447	6.27595128732622	2.01713015644716	6.88038214851303	3.6825983762834	6.08113097083191	6.09799304682903	2.81857167028145	1.49971258856677	5.39099244333256	6.93080698586928	6.14862573452068	5.49073844871894	5.00271637929497	7	6.43326474490879	5.03402231793988	4.31770923915784	5.31953420666734	6.45473068898073	3.61660842555633	1.74300895914004	1	7	7	1	7	7	3	7	6	7	5	7	3	7	7	1	2	4	7	1	7	2	1	7	77.25	0	3
89	2.08554575349719	7	3.97789842382996	5.4084910307192	6.65917486567865	5.08829977923579	5.6194209830013	7	6.52877644539529	4.74861643584017	6.25107910241639	3.08201819815993	4.98258119857017	6.17796023190694	4.05004401845586	7	2.41737708225375	7	4.00259610576593	5.19118567444254	4.70500440247197	5.14544522407952	4.03443968879925	7	7	1	7	7	7	7	2	1	7	7	1	7	7	2	1	7	7	1	7	7	2	7	76	0	3
90	6.27741991064219	1.23489525984893	7	6.7347228987885	1.41312505387438	4.68726196880627	3.25626908219384	6.44223779106446	6.41280990914028	5.859680279306	5.15661729543348	6.59744998464213	4.76606482217201	2.90033302110802	4.65927804282647	5.3976822524176	6.56902413715393	5.808471852448	3.81013450023407	3.45165206888531	5.23267741879995	1	4.91449432630128	7	7	7	7	7	7	7	7	7	7	7	5	7	7	3	7	6	1	1	7	7	5	7	64.75	0	3
91	5.1473763578321	4.69457648988571	4.02174340505349	4.60163538303079	1.79927608225769	2.69168282719243	5.55355299121931	2.68648454907411	5.26585367575885	4.23093446093787	6.82641400154965	6.60996989799579	4.31121562557472	4.07565005209871	5.96664006420567	5.42859708829756	7	5.05192067102836	3.53241831445606	4.81557134703881	1.91609422074494	1.42712124619766	6.36259618044213	7	7	1	7	7	2	7	3	2	7	3	2	7	7	1	7	7	7	2	7	7	1	1	87.5	0	3
92	6.21639931016516	1.34629507439983	7	6.63182622693965	1	4.62361895372795	2.98589272108122	6.56390667536754	5.37945566839786	6.47021194826334	5.86495893644832	3.76447509884627	4.86726129848611	6.03130395374143	6.37902289443409	4.33420613237869	4.87609644590323	4.5841385586352	3.00916824725142	3.54260830484254	5.70125807121316	3.21771310286986	2.6154348149036	7	7	7	7	7	7	7	7	7	7	7	4	7	7	1	1	7	7	1	7	7	7	3	56.25	0	3
93	2.83357277194965	7	5.86224554986122	1	5.82838085838126	6.87558872949526	4.09950496061034	1.70667205936752	3.41939939973387	5.82412676929175	3.78152658371368	6.30352397971838	4.50489250098975	6.32375367182654	4.7133648831796	4.77584504969795	3.98829884777918	7	5.61139963909559	6.05469007564259	1	3.67696998323513	5.53269585063889	7	7	6	1	1	1	7	5	1	7	7	3	7	2	2	3	3	5	2	7	7	7	4	66	0	3
94	5.49974658769396	2.45869011885455	5.95497989678483	2.22489797846804	3.8384212318936	6.04496452430928	3.92509837168488	3.12895671320042	4.31955465248671	4.2310553313937	6.20708688825104	6.29248064380846	6.42547196650973	4.02101334442521	5.67966273688216	4.54337731322697	4.06416242411902	4.61016692845649	2.71057516341916	5.44209301832178	5.66016764915544	6.66458367453052	3.7841264477736	7	2	7	1	1	3	7	7	1	7	7	2	7	1	2	1	7	7	2	7	7	1	3	78.75	0	3
95	3.20878051970119	6.61635556589053	3.24333792818548	5.44252389097762	4.83069300120368	3.26722107761658	3.29661843039765	2.66879024103208	3.96687561817398	5.06202406659436	5.31327725199132	4.66495249609233	6.13530020841919	5.72331343472522	5.5376831509281	4.51487010246609	4.35444664781101	6.49519064781399	5.3080038836124	5.96351882666517	3.65492303337882	3.37432619506696	6.65534497481495	7	7	1	7	7	1	7	1	7	5	3	7	7	2	2	7	7	7	5	3	7	7	7	66.5	0	3
96	6.25233629923634	3.09112238977223	5.78966309177186	1.33108591950891	6.7698329118956	4.49157092047777	5.9666976730779	5.42941154413231	6.29361434607876	5.87579643648738	4.76577168590115	5.95603364205182	4.48650092230739	6.39437224551337	7	6.05758892118013	4.86251114672975	3.99711028165175	1.31132696514891	1.46348916548122	4.72652988550699	3.0440023625405	1.70448679548699	7	5	7	7	1	7	7	7	2	7	7	2	7	2	1	7	5	1	1	7	7	1	7	81.25	0	3
97	2.45519066710543	7	3.48516715568671	4.60822626178992	3.42673753197682	4.7980496550864	3.60732991451814	2.89742928114574	3.70075413563911	6.40038441423779	5.84631660444964	4.14843288070323	6.20405049037068	5.98951111247282	2.28080036937065	3.56498762759338	4.55539381861266	6.01975229321077	5.96735657961	4.92969711326115	4.39141190664292	3.26613362122948	6.79818523862164	7	7	1	7	7	2	7	1	7	6	7	7	7	3	2	7	7	7	3	2	7	5	7	65	0	3
98	3.86937948329265	1.67236323444232	6.77491144020248	3.27090984139872	4.30533312987945	3.60979702636088	5.35705285606851	6.48585319085735	2.41148294876508	6.68116062530096	6.62482084105734	4.5847247510312	6.27373415127369	3.63321085700424	4.03097293558265	6.15022604350925	2.33489555744575	6.28786142378383	5.96448594762296	4.16955345110214	4.36395224516976	5.32338235362814	4.528111861748	7	2	7	1	1	2	7	1	1	7	7	7	7	7	1	7	3	1	1	2	2	2	7	69.75	0	3
99	2.81074925826705	1	6.76899592550416	4.65168269317753	3.42471430246565	6.18124064299246	2.66853199409857	2.36154804482534	3.43631219361769	7	6.02853973560711	2.9407955109159	6.00325861909139	4.69695469876186	5.88458922779	4.39422459951111	4.05249578965445	4.08033468708242	5.85464668212901	6.00101031119766	6.86362246420367	6.28112205595305	3.65450735926659	7	2	7	1	1	2	7	1	1	7	7	3	7	2	2	7	2	2	1	2	7	4	1	65.5	0	3
100	6.16996067933005	3.83644363497607	3.80595158010472	4.172119012995	4.25520768133869	2.84827817941123	5.72226955015498	3.34027796702504	5.22561736035736	3.7788949811806	6.51122634335391	4.02152712429643	7	5.02033495756818	5.54100169269943	6.75026263986805	2.87890313036807	4.39854208881201	3.34199568740121	5.37104848907521	1.02070706511889	1.34172098413057	4.23003881188122	7	7	1	7	7	2	7	2	2	7	7	3	7	7	1	2	7	7	1	7	7	3	1	68.25	0	3
101	6.28673513812004	5.80906289237437	7	5.6691601049168	5.82084092347813	6.14192769364422	6.09331004563649	6.66031784327206	5.69159930020567	6.71315860325697	5.80965171462537	7	6.20689577123725	4.81107824928915	6.28437367250026	6.87772572302049	7	7	5.55486552375218	6.29049125887579	5.77992270158549	6.90424929489846	6.36665197359797	7	1	7	7	5	1	7	7	7	7	7	7	7	7	3	6	7	2	2	7	7	7	7	100	1	3
102	6.56173487790238	7	5.65626220057185	5.21104470624834	5.50609388575871	4.68357214515176	6.62053941013921	5.76540869207552	6.65701325680674	7	5.88001328605754	5.72550841452278	6.77376380417439	6.20694871208918	6.11538211408619	6.93562392622681	6.25641595776273	4.09868588787921	7	5.3689933705651	5.92181142645252	6.93070272521836	7	7	1	7	7	4	1	7	7	7	7	7	2	7	7	7	1	5	7	7	7	1	1	7	75.75	1	3
103	7	2.94123825714242	4.74224659099041	6.83733776028423	5.9436426932388	6.05641364499446	7	7	6.52586629232502	7	5.75248547833222	7	7	3.97724831562818	5.92363929060651	6.32724028136046	6.86694235806509	1	6.07453802561768	6.50195662329283	7	6.73067241168548	5.28884227803784	7	1	7	7	2	7	7	7	7	5	7	7	7	1	1	7	5	7	2	7	7	1	7	89.5	1	3
104	5.60016003750557	3.75640702033727	6.9995497591374	5.73146801964406	5.08746705189999	6.20462079330566	7	7	6.95788891201849	5.55571930516188	6.39230297620961	6.49838459759405	5.32393360134762	6.9968828601868	4.21679800415686	6.22336682682069	7	6.46749289504755	5.75070029899515	7	4.7753706852353	4.26663734051202	6.81405664861241	7	1	7	5	3	2	7	3	7	7	7	7	7	3	4	2	4	7	7	7	7	2	7	94.25	1	3
105	6.5136944024436	2.51846393512502	6.40440763635855	7	4.56761530103815	6.13477318940182	6.53363233169451	6.0649675367401	5.57534889683067	6.15011779897763	6.24050815069335	6.28236260953096	7	7	6.87504049094036	7	7	5.56562682681686	6.25168274132631	5.98962650674365	7	5.75096382704542	4.80701935536488	7	1	7	2	3	1	7	7	7	7	7	7	7	2	7	1	7	3	1	7	7	7	1	79	1	3
106	6.52888584594626	7	6.53899960120677	5.11332613985133	5.71001731893444	6.68024475080864	4.63753121209016	6.99211264059785	6.85379841784628	4.68285211915907	5.66524010263106	6.65694064699955	6.81318615287925	6.76953915946738	4.56983678168622	6.94661748701634	6.50117735538642	5.53807817053999	6.24106156126527	3.73208747055157	5.93838970808728	6.15386424352158	6.38379200878556	7	1	7	7	4	1	7	1	7	7	7	2	7	1	7	7	7	2	3	7	7	7	7	91.75	1	3
107	6.2212488662048	4.66868318769972	6.60888891375898	6.53753109269802	4.39038085708896	5.93494944198753	7	5.34955889997607	6.45477670044485	6.67270093693849	6.90927547841177	6.54513967143567	5.91761817299011	6.96220008463761	4.5336357781499	7	6.47022805281322	5.79731558282713	6.86154894291857	6.18798075792541	7	5.26436634072361	5.65113696862729	7	1	7	3	2	7	7	7	7	4	7	7	7	3	7	1	7	7	1	5	7	2	7	83.5	1	3
108	4.69274301351311	5.09830812531585	5.89139032685089	7	4.48603908657387	6.12184923091708	6.13166101259959	6.49998631181906	6.53144888260372	6.38158569582223	2.73359174409041	6.83761073062199	6.65374129791058	5.47820852037458	7	3.25323486480875	7	7	6.10569959120337	7	1	5.92648423558597	7	7	1	7	7	4	4	7	7	7	7	7	7	7	4	2	2	7	7	1	7	7	1	5	100.25	1	3
109	5.62146232996678	4.09228822800427	7	5.84845325703265	7	6.32111673932873	5.38316251357399	6.66415291789616	6.02299851815235	5.54443886069377	6.61046116403322	7	5.66070631425405	3.99421159902523	3.70396794813203	7	6.23043633989946	6.79621131247427	5.94120674275115	6.24550718240902	6.48627634082253	6.20798548358734	6.83192088087776	7	1	7	5	3	1	7	7	7	6	7	7	7	4	1	1	4	7	1	7	1	6	7	106	1	3
110	5.95042876681524	3.52553451636418	7	6.95966562100698	6.75243367088916	5.08119023507814	5.82948999228206	6.51162216900532	7	4.9655445195344	6.56015955437141	5.80611643057627	5.31951572556773	4.8737033710302	6.56445868263892	4.70093196510691	6.44961304865035	7	6.49366446070583	5.33905461810065	4.59446122891339	7	6.34703498313827	7	1	7	7	2	2	7	1	7	7	7	7	7	7	1	7	3	7	7	7	7	1	7	105.75	1	3
111	5.50913528396997	5.67464580876103	3.46820766369561	5.77353690006031	4.27963678305919	4.86416814866955	6.5809221138305	6.82042468460343	6.53449276091659	6.45696324424129	5.95043774416858	7	6.48023035933823	6.56996466877774	7	5.4283071985749	6.23033355842694	5.27957247730479	3.5448154551751	5.85613371541849	7	3.44782659401721	6.34568569268036	7	1	7	7	3	7	7	4	7	7	7	7	7	3	2	1	5	7	2	7	7	7	3	74.5	1	3
112	5.74956756884408	4.10030044604566	6.31707486085265	6.60325700852165	6.85444452957119	5.57654610390345	5.12919793666811	5.65677898130872	6.65661523284307	6.37977354033345	3.94281750306077	5.35436984168601	6.29582235079511	4.92956171319482	5.64433263332459	5.00887533613329	7	6.92758723039855	6.41936981947885	6.55617322235194	3.98316863556981	6.92109513302916	6.99962015715295	7	1	7	7	2	2	7	2	7	7	7	7	7	7	2	7	7	7	3	7	7	1	7	101.25	1	3
113	6.84338720062783	6.27477393763426	6.30906554591866	4.42074963025694	7	5.48034043935908	5.66615728699649	6.44332137943946	6.68125008974403	5.93889136661133	6.22322141166941	6.84713923770422	7	4.54115795607279	6.50849491921574	6.78687470080978	6.62086127723941	5.83889873431093	1.38246964888552	2.83776692902546	6.14555491298959	5.79427694906915	5.18442987461519	7	1	7	7	2	1	7	2	7	7	7	7	7	1	4	7	7	7	2	7	7	2	7	88	1	3
114	7	6.39651618815502	6.27150391723619	4.7053414859827	7	6.03480403167982	5.98276396723919	6.98557974110653	7	3.98148248408789	6.9171397439542	7	6.78857797869605	6.58330816009279	4.32756421669107	4.12968694071466	7	2.30943348723005	6.24001351761383	4.6448180836775	6.36924777210974	7	6.73153805244102	7	1	7	2	7	7	7	1	2	7	7	7	7	7	1	1	2	7	1	7	1	3	7	108.75	1	3
115	6.57694236484801	5.2720920048699	6.90110578709122	5.01746731778037	7	7	7	6.45323136534499	7	6.75621943822235	5.5458911233578	5.90726823160316	6.84453466826385	3.74360500907169	6.23159212639465	6.45090218270994	6.56767906598616	4.02310824971049	7	7	5.02979738883426	6.06583804424285	6.01425569434834	7	1	7	5	3	2	4	1	7	7	7	1	7	1	7	7	7	7	1	7	7	2	7	90.5	1	3
116	5.96017531378324	4.43835347353655	5.48785839322974	5.01009406743175	7	5.62499806254522	4.43935842131114	7	7	4.7477146415244	7	6.97825164508272	5.91056288806437	6.84332127388822	6.2036982944949	7	6.65549671017529	6.07633337492535	1.43436630845041	6.87578740626665	2.00307333114973	3.94995929320201	6.06561205186915	7	1	7	5	2	2	7	1	7	7	7	7	7	3	1	6	7	7	7	7	1	5	7	95.25	1	3
117	3.98805722966453	1.53461330070849	7	4.57526303484194	3.98504742208232	4.98066952683719	6.74564340979601	6.07914498306348	6.85277710484265	5.43910578589772	6.17533076529785	6.64793171034984	6.15092699440773	6.33799771019124	6.45551373281128	6.88909662045809	5.14586955318427	7	5.63460276402373	5.89051672823238	4.01321222448495	1.21373717482797	6.71172981662091	7	1	7	7	2	3	7	1	7	7	7	3	4	2	1	1	7	7	5	7	7	7	5	87	1	3
118	6.41447971527531	2.47058127732205	7	7	5.76870170505548	5.35614569563603	6.44354812828481	6.06749345016386	5.86596651157854	4.76712796706986	6.39455661816734	6.01965516481566	5.72586168561419	5.68577445997218	6.85958800354844	5.34306805209893	6.42239793415278	7	5.5386870582621	7	6.19813190486073	5.97330079698746	6.23560182454216	7	1	7	2	1	2	7	1	7	7	7	7	7	2	3	1	7	2	5	7	7	7	1	98.75	1	3
119	7	3.31949110392467	3.87873017097835	5.25895766125061	4.8998553629024	7	5.24033539161863	5.1024652317466	5.29045558973023	6.74738524967358	7	4.21738417427829	7	6.63260056928341	6.21299505037263	6.24223675100603	7	6.51772937230974	7	6.51278687601353	7	4.84551669634155	4.14814959045537	7	1	7	4	2	2	2	7	7	3	7	5	7	1	1	1	5	1	1	7	7	3	1	82.5	1	3
120	4.8585647272184	3.59338399732286	5.19787979565474	7	4.92648076216733	7	7	6.18752721640299	4.94219494325572	6.76323008999678	4.94609412266018	5.17580308217462	6.37275440292764	6.9547254760986	7	7	7	2.50532638243329	6.47845533449956	5.26462095374194	7	2.6101738037684	5.86067658985704	7	1	7	7	7	7	7	5	7	7	7	5	7	7	4	3	4	7	2	7	7	2	7	68.25	1	3
121	3.51084710147859	5.99447309579533	5.53310288344087	5.09159637584751	2.03546013535977	5.88842984921427	6.61701051245239	6.56544494562273	7	6.5663870052025	6.90110483788547	6.00781039781959	3.12753025163241	6.47717182078383	5.42747623743811	7	7	3.46691105856514	1	6.4476773307771	2.14522604306331	6.87687475358335	6.55323392612304	7	1	7	1	7	1	7	2	7	7	7	5	7	2	7	2	2	7	1	7	7	3	4	70	1	3
122	3.606852788737	1.51235875869525	6.19201754034563	5.42927365207493	4.08281980056439	6.97164746962316	7	7	6.04070860324839	5.38931170847593	3.93886763874187	6.6024334231805	6.21909894107113	7	5.75718873892635	7	4.69507460352941	6.17997867873313	4.79097767884663	5.65645166207675	5.51661677357004	4.98573341853029	6.10820088415977	7	1	7	7	7	4	7	2	7	7	7	3	7	7	1	7	7	1	3	7	7	7	3	81.75	1	3
123	2.92040677939909	3.53027816384284	5.38187479140949	4.26935177086419	5.1317471126886	6.8973250864903	6.4495207955645	7	2.78346883055726	6.79580759167717	2.71131221346872	7	4.20085684490906	7	4.99286887620975	5.53822377587739	6.90539831811759	4.18297754814344	1	6.45832687703025	7	6.28654468927592	6.75471355066156	7	1	7	2	7	1	7	1	7	7	7	7	7	7	1	7	4	7	1	7	1	7	7	93.5	1	3
124	6.27303899240541	4.09283944306895	7	6.31635730988959	3.68691853276562	4.34831276849916	5.84746444703827	6.56237709949483	4.5602879772643	7	6.94840504409053	6.17025897868375	7	6.54023817650362	5.44639036323305	5.38183743754227	6.65808174878461	5.10195907306116	3.34986459189872	5.8699908848415	6.15328273690308	4.7390535571974	6.01273520860746	7	1	7	7	3	1	7	7	7	7	7	2	7	7	5	7	5	2	1	7	7	2	3	93.25	1	3
125	4.73511230959046	4.50256229539841	3.24275043145374	7	4.42717029450073	7	6.3757127327627	7	6.29371318296061	6.15701220063599	5.78465696324613	6.74684505593234	5.90557114274282	7	6.69463871430297	5.73599917600379	6.33974390880065	6.17613379258634	3.18636886034472	4.28775321019071	1.12717813048237	2.31472991514085	7	7	1	7	7	3	7	7	3	7	7	7	7	7	2	2	1	2	7	2	7	7	2	4	80	1	3
126	6.08731263448084	4.84411177944674	4.15335160361288	4.55049124685394	5.67830945118231	7	6.3728144839671	5.53959252364908	6.34231867802987	6.94954044939301	6.08873744399318	6.94164675512518	4.69688907805187	3.38513192741544	6.40414767944686	6.53144512709484	6.51326382235853	6.2398973829178	5.65888090730689	5.81478525539382	3.06275206682697	3.98609106563384	6.9091916797303	7	1	7	7	2	1	7	1	7	7	7	7	7	2	1	1	7	3	2	7	7	2	1	82.75	1	3
127	6.17785065240712	4.42768566666271	5.37173304933258	2.86686663378136	6.59260371961204	6.51564136710494	7	4.85622052469764	5.87304670005754	7	5.31160764899984	4.48542637323737	5.65543055039669	7	5.10308355364764	4.85588495631491	5.17939949461278	6.6237003686403	5.40046883615977	7	5.93845035149985	7	5.15474943815421	7	1	7	1	7	7	7	2	1	7	7	7	7	3	1	1	7	7	3	4	2	1	6	80.5	1	3
128	4.77344313630501	3.61885683890441	4.74232479303725	6.05158524664592	6.89121257772138	6.47291745156289	7	4.89287185587018	5.26777514461842	6.73016092473535	5.99249606413301	5.96973395776277	6.44970070003234	6.89009352090204	3.81767145064318	4.98267074724726	6.89986921879408	3.72826188328548	6.66691525601037	6.15513118506155	1.46453307636827	6.71801550501088	6.92379731970161	7	1	7	7	2	1	7	1	1	4	7	7	7	6	1	7	2	7	2	7	7	1	7	83.25	1	3
129	6.10368231737274	3.59600271032931	5.70749803258946	2.50042548922076	6.72036822323497	4.62442407842233	6.72389352152489	6.77071742678793	7	5.61716906134553	4.69316366943755	7	4.18469349454648	4.03055671653534	6.93531522121554	7	6.85989630541904	6.56232138082648	5.82727394481036	5.01309711664642	4.69320756295783	5.79161356635291	5.89041981077573	7	1	7	2	7	1	7	7	7	7	7	7	7	2	2	7	2	7	1	7	7	4	7	93	1	3
130	5.88792523025734	5.16271841032689	4.04806802872653	6.45803951384232	4.59448568419004	3.10623524060823	7	2.91192425344152	6.74272865072275	6.27203342737231	7	5.74587828570094	6.77453420061822	5.93726963250949	6.52049907631985	7	6.49516093765718	6.45898120118562	4.35137572552298	6.0069911239215	3.75027726761687	5.78148112976614	7	7	1	7	7	2	7	7	5	1	7	7	7	7	6	6	7	7	7	7	2	2	4	5	67.75	1	3
131	6.25049386792332	2.88057381129343	5.50566338687517	6.48157473113249	6.68576253932901	5.4650512648273	2.86445875953105	6.87859742053411	7	7	5.70797695455532	5.76239402896466	6.41609318752259	2.13808332281995	7	6.94090608292311	6.78510081036435	3.33124794029302	6.62725868051597	7	4.93413489706242	3.13178055643677	5.20296172414822	7	1	7	3	7	2	7	2	7	7	7	7	7	7	1	3	3	7	3	7	2	1	3	79.5	1	3
132	5.76378442307589	3.89244797179163	4.28824244935453	2.96633700501861	4.47608450981078	5.63511994418091	7	7	6.97373279855016	4.71451580474201	5.04793025272116	5.043287290589	6.88251502499264	7	6.34657482981617	5.80744294421123	6.99696860502474	7	6.24021889464873	1.15443051280195	4.05211868501245	7	4.24863918058631	7	1	7	1	7	3	7	7	3	7	7	3	7	7	3	7	3	7	1	7	7	3	7	78.25	1	3
133	4.49512058879824	3.88717834388263	6.01366910946915	5.38433554014095	7	6.42967103397448	5.52845008078208	4.81375660438285	4.78122689484595	7	6.20567718839127	6.6049988651466	5.71742512124709	7	5.58027591530192	5.69289156663951	6.29910217493228	5.09781068898262	6.35227553500649	4.49124888620071	2.87866462114775	6.13846501281518	7	7	1	7	7	2	2	7	1	1	3	7	5	7	7	1	6	7	7	1	7	7	1	7	95	1	3
134	4.34961698700229	2.18213598991125	7	5.70950927679083	3.82773189094706	5.18946041383775	5.52834446907451	6.75491109928305	6.70692073102301	5.11968489432943	6.2344959788833	6.26031023228957	5.89086959792551	6.78057197318487	5.76693619831381	6.45768847430361	3.74531970343448	6.4485732025154	4.39730454942525	7	2.25056957568798	3.11617603060211	6.9291709829148	7	1	7	7	2	3	7	1	7	7	7	7	7	5	1	7	5	3	3	7	2	7	7	85.75	1	3
135	4.83331687784712	2.50488979008443	5.20849754602992	3.04704949547306	7	6.13615694779063	6.15732248354363	6.65296154178308	4.64844667538762	6.09089813121569	7	6.10997849416365	4.76828207574149	6.22755209232008	6.98599030467989	6.36562028708252	7	3.24329422996698	7	5.38720682321501	7	6.84397264662155	6.23572532934317	7	1	7	3	7	1	7	1	7	7	7	3	7	5	1	4	6	7	7	4	7	3	7	81.5	1	3
136	4.83263681593448	4.63287910055446	4.99836108331726	1.86913030336288	6.34748234849963	5.30068967375022	6.7494595205106	7	5.07048163967608	6.83732704288387	6.53817899498753	6.01495128719235	6.65826817408511	3.88293608437777	6.09650994981523	6.57846130073971	6.09989526916233	1.08739388904038	6.8781100966607	4.24270988466845	6.61086393732483	4.59940402504675	5.13363793712869	7	1	7	1	7	7	7	2	7	7	7	7	7	4	3	7	3	7	1	7	7	6	7	65.25	1	3
137	7	4.30305765135102	5.09933182241681	4.81320726269797	6.26431935324167	5.41178371492417	4.64255583612309	4.95236362093779	6.33054395225185	4.72388466833956	6.08121140980241	7	5.40890418594622	4.5960433180431	7	5.90054539470997	6.95090083148612	6.52889257338536	1.39303722293928	6.28880109287823	7	3.85600998611285	6.49922185347208	7	1	7	7	3	1	7	1	7	7	7	7	7	3	2	1	5	7	6	7	7	5	7	82	1	3
138	3.63061181883967	4.58068901598042	6.16900219728249	3.91343364069008	5.91828482190038	5.49519078560174	6.62885307704242	6.87943284032607	5.30788784324562	5.69016316280589	6.45642206015678	6.43627150418421	6.98778146208895	6.25979056371638	4.97922456539909	5.98723518281606	7	5.744539936359	3.74146366571775	6.06636220416824	6.4106597850658	1.13573709801585	2.97375248848958	7	1	7	2	7	1	7	2	1	7	7	7	7	7	1	1	7	7	2	7	7	7	7	66.75	1	3
139	7	4.50689828784447	4.45123962484866	4.54891115706874	6.96484819541091	3.30101125173615	6.01362396398929	4.72980946470769	6.21580373958204	5.09206376348208	6.72118971053377	6.06241214809983	4.35119145780705	4.81522719791849	6.40211328318808	6.72087259944971	6.69187501037337	6.11196807934787	2.24137346446795	7	7	4.4771904714459	4.97517886772446	7	1	7	7	3	1	7	1	7	7	7	7	6	7	1	1	7	7	6	7	7	1	7	86.5	1	3
140	4.13157532009985	4.94570572658549	6.02093070269821	5.21324181134296	6.84117956778633	3.68867055731416	2.97193839461434	5.93696995568998	6.57792913369129	4.20916652582349	5.32387709396866	5.08791654885476	6.51457081453936	4.36562467471945	5.71370947541473	5.32875753321332	6.97460011900586	6.28984174903525	5.98359964883391	6.60119913719229	5.39842507403714	7	6.5787908711534	7	1	7	7	2	2	7	1	7	5	7	7	7	7	1	1	7	7	1	7	7	1	7	83.25	1	3
141	4.72258784393843	3.47180102764257	7	4.45066616130919	6.57038888684857	3.70120436579847	4.0531095556436	4.9128685985635	6.3361046628905	4.08799663157324	5.77320497776036	5.46294434924064	5.72668232103088	6.40530517871216	3.81165886533248	4.83634834693314	5.9294823014597	7	3.98340826669125	6.66887225715676	6.45325029264871	5.33785999031028	7	7	1	7	7	2	2	7	2	7	7	7	2	7	7	7	7	7	7	1	7	7	3	7	107	1	3
142	5.3925927462195	3.00351044161462	2.37949221773266	4.71169359568944	6.61944880350705	6.44238211134895	6.37725548924933	6.1971652337417	7	4.68803047659033	4.46305123326732	5.91804957743709	6.95776574858582	7	5.81307764652269	5.0560704898642	7	4.05737084342654	6.10299922479596	4.46879345458141	1.60270208243367	5.12013282903029	7	7	1	7	2	7	7	7	5	7	7	7	4	7	2	3	7	2	1	2	3	7	7	3	104.75	1	3
143	6.55902449024374	2.73164694444138	5.95858826311572	6.76643367102065	6.48222540791762	5.96309326170196	3.6143526529386	6.50465497289268	4.21387713297769	5.60897920054086	5.63122065032469	7	6.70602348224455	5.91081471545293	6.66631635439106	6.12634694003805	4.5158312008122	2.37688707534592	7	3.61790449523446	6.86201862898889	3.88903889621848	7	7	1	7	2	2	2	7	1	7	7	7	7	7	7	1	2	2	2	5	7	7	7	7	75.5	1	3
144	5.21770121344579	4.79737864548469	6.18717204395319	5.54830549698224	6.1231238813066	6.99327435576769	2.80923414766004	5.46884994967075	6.12050679085676	6.62856358710109	5.70928824742212	6.7880574088582	6.07211010312842	5.09393330491804	3.98899763380313	6.52138589558774	5.25185833981664	4.49809613218184	6.77111875298307	3.82368301708946	5.39740927346431	7	5.95498973639445	7	1	7	2	2	1	1	7	7	7	7	2	7	3	2	1	7	3	3	7	7	1	7	75.25	1	3
145	3.77698013466582	2.01766674899719	6.21232220123999	4.46480475867798	6.34916406737398	4.50454213306484	6.9634739260653	6.15125407962472	6.21839760062695	6.60621348624835	2.84988192646908	4.07318272560199	4.78134549021061	5.31706423987115	7	5.53591625279562	6.17369238245375	5.78721359052099	6.60966704405335	1.74599733248287	6.86769264665343	6.80878123742065	5.10819375740912	7	1	7	2	4	7	7	7	7	7	7	2	7	3	3	1	2	7	1	7	7	2	7	57	1	3
146	6.61922715033557	5.65100821167361	7	4.29767759503773	6.51214782773093	2.73061184341145	6.71736934762048	5.73077786082805	6.99763715093667	6.64585248955427	5.12848801178724	6.78836841922041	6.32237799021494	6.05787748291314	6.27912548454015	6.12641837007699	4.58095064807686	3.28745976707349	3.34950396815238	6.26886275337126	5.38501126193784	4.62347388085585	7	7	1	7	4	7	2	7	7	7	7	7	7	7	1	2	3	2	7	2	7	7	1	7	79.75	1	3
147	5.8736718983596	4.02095992681365	3.01659885335117	6.81274525977007	5.47447589977009	3.33320868109393	7	3.24205391041692	7	6.01065408897279	7	6.04907889108982	5.26045518038348	7	5.94208770844866	7	6.88560544844531	6.26385983807343	4.59671157752917	6.36569244666073	2.30686206842237	2.10220863543175	5.9468506624459	7	1	7	7	3	1	7	7	4	7	7	7	7	5	4	7	7	3	4	7	2	3	4	76.5	1	3
148	5.30602674649201	4.47481279764813	4.22188178226132	2.71151326645454	5.79923591359391	5.09939495104184	6.53580305881837	7	5.4565096034378	7	7	6.56159421269359	5.34507944586351	4.58142842879051	6.32399012832448	7	7	1	4.51068566415801	4.93630864953899	3.93690336184826	4.47853129646338	5.15446657434363	7	1	7	2	7	7	7	2	7	7	7	7	7	7	1	7	4	7	2	7	7	3	7	75.25	1	3
149	2.72220570458031	5.43647797726911	7	5.12686708982969	5.07701535298301	5.8613592752828	6.69708297810356	5.39304941148227	2.34000242048977	5.74168444642992	6.32987523754448	5.68753059070987	5.73808354056372	6.09207785067554	4.22802856760258	7	4.27682634727078	5.8172402489947	6.839997450571	7	7	5.77039688868163	5.42559603682704	7	1	7	2	7	1	5	2	2	7	7	7	7	5	1	1	7	7	7	7	2	7	6	69	1	3
150	5.18452626159515	5.11715816283386	4.94093405100206	5.22305262113807	3.1057506285364	6.66960112660409	6.83135319906696	5.97544928846057	6.42761651851583	4.63164024035509	7	6.32230772706699	6.23288663829517	6.9257972421768	5.79858451038007	4.55113165605886	7	5.37444649992441	6.84258391949838	4.11783842296643	1.38061510609449	1.26942567774397	5.98267308701013	7	1	7	1	7	2	7	1	7	7	7	7	7	4	3	1	2	2	1	7	1	7	4	73.75	1	3
151	4.73544317645137	3.66255594982386	6.60382185890177	5.15357470083993	3.3544919902139	4.92195772754374	7	7	6.3273441868842	6.17018946599797	5.09717255191671	6.27146658629323	7	7	6.04865589777287	6.66946630736316	5.49045917336224	4.59060292227374	3.89039621691349	1.23312666834965	5.52248782695285	1.95037331957947	5.37892774496842	7	1	7	7	2	1	7	7	7	7	7	7	7	7	6	7	6	1	1	2	7	2	3	70.5	1	3
152	3.91623126521813	2.71484021070219	5.56855422602557	4.86869801253583	4.52058024572474	5.72440363083741	6.49358220267651	3.97570256039021	5.84949453671169	7	5.92298261903781	5.46112113068121	5.25003926503717	7	5.59645780049869	6.27121088438467	6.41851437378434	6.85632953675153	4.84793802441377	4.46111196002075	4.26652128819845	1.69086824438367	7	7	1	7	2	7	1	7	1	7	7	7	7	7	1	1	7	4	7	2	7	7	1	7	79.25	1	3
153	4.6226720456851	1.64882530513044	4.43566514553691	4.45001275839728	6.0004850104388	4.66444518270956	5.89691952620184	3.94065664906381	6.69668520864916	6.84096882044062	5.41093751502908	5.46310181845534	4.15253484505341	4.30198462332567	5.95798899038211	5.11155172214768	6.59711090490136	6.24975628802258	6.73116727962257	6.52583174261517	7	6.54267907206727	6.67922139316656	7	1	7	2	7	6	7	7	7	7	7	1	7	7	1	1	6	3	3	7	7	4	7	69	1	3
154	6.20759199105612	6.29321178884554	2.37057188799746	3.71510638962092	3.76737613088546	3.80582175649021	3.19335359790209	6.48295865739407	6.42934848401905	5.22703638496826	4.36161300904244	6.23192139585765	4.56256754285856	5.48302135477169	6.44157146539728	5.30005384546902	4.79694972418374	5.56987090825257	7	6.5904965201475	2.48524748254526	6.86582763615076	6.42760500415781	7	1	7	7	7	1	7	7	7	7	7	5	7	2	3	7	7	2	2	7	7	1	7	77.75	1	3
155	5.75795855541348	2.87081214843723	4.72034014741233	3.49141812657362	7	5.66876547459696	4.28386629350276	5.44300083565911	4.59947705351327	5.32850026025925	7	6.1481217127122	5.64063028154409	7	7	7	6.72436475278337	3.31491204356369	2.071697099774	6.00601146815667	7	7	5.61604217261384	7	1	7	3	7	1	7	1	7	7	7	7	7	7	2	3	7	4	2	4	2	3	7	70.5	1	3
156	7	2.906701831951	6.09213057753691	6.58781656318527	6.49217377528053	6.19298749833146	3.85027314711798	6.07592957126619	3.18554108784874	5.7444533025102	5.59663993212459	6.19896701293205	7	6.65273569234041	6.96416748499157	6.52263086039872	5.6414112230541	2.78585183757602	7	2.77094745796585	6.21655333629436	4.00354076075503	5.3486493741641	7	1	7	3	3	7	7	1	7	7	7	7	7	5	1	1	2	2	2	7	7	7	7	59.25	1	3
157	5.32393281880303	3.96723869955745	2.56968625952216	6.56579163677801	4.8764824567656	2.92099549240694	6.62826626011192	3.961925207403	7	5.51806704372698	6.98907730684959	5.92000304335001	7	5.05664906294188	5.78183911106895	7	6.36656549544935	6.80859146940919	4.85166623038095	6.67037412286031	2.31691477186442	2.27602273434825	6.39282534194516	7	1	7	7	2	4	7	6	4	6	7	7	7	5	1	7	7	2	7	7	2	3	1	74	1	3
158	4.952134985283	6.17738907044815	4.35238277285612	4.85423609239647	3.37806213910592	6.87772954774171	5.41912336601153	4.05082628265191	6.03301626522464	3.94972156552031	6.79024470314478	5.15747521389937	7	4.36912332551931	5.52373811310575	6.3500717980519	7	5.28609576334167	6.96501873093183	4.21255138489628	1.29096324115184	7	6.76066847456555	7	1	7	1	7	1	7	1	2	7	7	7	7	5	2	1	2	7	1	7	3	1	5	64.75	1	3
159	5.8875635708876	1.55239643739314	4.40641287115853	5.94690044178004	4.71795526644569	6.61960656063377	4.69989737378086	5.5136547211192	6.36197618041415	2.84598393252389	1.06054515088629	7	5.90484284828618	5.7462888600519	2.56312867290697	5.55343785832708	6.80858236731142	5.9144464220323	6.03538836079786	7	5.86024546225065	5.78819592058121	6.22075162923224	7	1	7	7	7	7	7	7	7	7	7	2	7	6	1	7	7	7	2	3	6	7	7	88.5	1	3
160	4.10487828360425	5.84844330906423	4.9505265036282	4.88544695856868	2.17928675809778	5.81884812741078	6.23366035246943	7	3.71381863665651	7	4.74796547458294	6.56164248449046	3.39199982536553	6.8087121671395	5.87310466794896	5.20523429353578	7	4.66976110333585	1.61976131731823	6.7696069847906	1.36423790379125	6.67267715233249	6.36850215002992	7	1	7	1	7	1	7	2	7	7	7	5	7	7	7	1	2	7	1	7	7	2	7	69.25	1	3
161	5.13377598853938	3.89039417890174	5.73157106646251	1.13279100824909	4.43757783484233	2.21749139706078	6.1463835150472	7	5.90202184853801	5.74183718444003	6.01649275026253	6.5091529762112	7	5.62206130971316	4.70366459373381	7	6.49390062897441	5.37277988688011	3.27081722807395	1.70615458934653	3.9854381746285	3.11657488571363	6.62894024976442	7	1	7	4	7	2	7	7	7	7	7	7	7	4	1	7	5	2	3	1	7	2	7	65	1	3
162	3.62569577597824	3.84173036015726	5.85443842958267	4.69064986235944	6.20558879570798	6.37322772972996	6.49593270905188	4.01556255893363	4.35828693838467	6.60275059437805	7	5.80065297318233	5.85566141093777	5.66818361652294	2.92549721654059	6.13643554415238	6.437896933039	6.80006758541808	6.06175152763219	5.40242102835794	5.5606922679964	5.80068568345578	1.45359726733068	7	1	7	2	7	6	7	2	7	7	7	1	7	7	1	7	3	7	1	7	7	7	7	88.75	1	3
163	7	1.77005743255273	4.96405234398275	1.18898756788903	7	7	7	4.49908349482478	6.7545450520542	7	2.47855204221311	3.07290833486521	4.79279660749721	6.52582099385773	3.68765614529342	7	6.78532338975242	5.66205275921507	5.64991585604996	5.88962234203808	6.09389389649025	3.59886365911239	5.90243668383978	7	1	7	5	7	1	7	7	2	7	7	3	7	2	1	7	5	7	2	3	7	2	7	70.5	1	3
164	6.49053528641586	5.24921874002439	3.08421111878229	5.2201874612185	6.30686580270526	7	6.29554666816711	4.89175609594913	6.25530347326518	6.09622585296002	4.75332270788947	5.32957419696641	7	3.13583019958839	6.97492225446381	5.86274172689059	6.19402594746126	5.93460441156772	5.40323684707089	5.44257726577928	3.61061603176826	4.2808481630646	6.61784546624377	7	1	7	7	2	1	7	1	7	7	7	3	7	1	1	1	7	7	1	7	7	2	1	63.25	1	3
165	7	4.00814620478884	1	5.55352733511611	6.72162185060272	6.075300849964	2.47928110801738	2.32568597097704	6.49147113730498	7	6.54274787300304	4.67520396473653	5.91472690316631	3.15659304435335	6.79692173093739	6.75135034029873	6.62933424443389	4.45454762628656	6.23246969433549	6.56597704429271	3.25509174532903	7	3.86476242599657	7	1	7	1	7	4	7	6	7	7	7	3	5	2	2	7	3	5	7	2	7	5	1	69	1	3
166	6.45786536555097	1.94828909396831	5.71614215328176	2.46408425494606	7	1.30059690629218	6.06850869434603	3.49015523666367	6.37488095320588	6.95845575651355	2.52413422844665	3.68358138078968	5.81699049083122	4.67355531648759	3.37643225455524	1.61492013088055	6.7439588505264	6.24923672620232	6.27919056606105	5.53514071176189	6.13021390928326	5.42440970274967	7	7	1	7	3	7	7	7	7	7	7	7	7	7	2	1	7	5	7	2	3	7	2	7	96.75	1	3
167	4.16605575995112	4.26267779132837	6.16031759968487	4.61479215865113	5.53229601484267	6.06696980574672	1	3.09322656480801	2.80265469569489	6.4393447283151	5.76274456370921	5.20713094918753	7	6.05781276559854	6.61140360454098	5.63848976051498	7	6.42152075836879	5.39252537328306	7	5.30552825009543	1	5.47337308379484	7	1	7	2	7	2	7	1	2	7	7	3	7	7	2	7	3	7	4	7	2	2	1	59.5	1	3
168	5.80566337655748	4.2880643020938	2.28447005673744	4.86166995964879	4.36108011248214	2.21594355197678	6.31559384039949	6.55267859576724	3.78831279430197	5.45141290529366	3.43141175975348	6.07228012095321	5.5394611561306	5.66191029471802	5.57246052307545	6.41612379452208	6.80547605263745	4.33704228346038	5.50277902450778	7	2.64171426009188	1.20949460210903	7	7	1	7	7	7	5	7	3	7	7	7	7	7	7	3	7	7	7	1	7	7	7	7	106.25	1	3
169	5.29738584983494	2.79208352508883	6.25509163643963	5.60963041154493	4.54364162436317	4.5483345308296	6.39701868842864	6.5096481708079	6.52966960333422	4.65738177614436	7	5.18227992196286	7	4.79127799371818	6.54092518114509	6.15204783437554	5.91693089691569	4.48407991010347	2.98934903693277	5.77052497242419	5.17746412924728	4.37452121556411	4.47094233578147	7	1	7	7	4	1	7	7	7	5	7	3	7	7	4	7	4	1	1	2	7	2	7	72	1	3
170	6.32729187007995	3.00865215620832	3.11084273414332	4.89190201807215	6.64949821004524	6.28057539984665	6.72716584158044	5.29101438938534	6.48190529929171	3.43033016246593	4.52698034422148	4.31479886086473	7	6.4975111783413	5.26304005524453	4.80788664275383	6.58437164981701	4.16242535737725	5.73757997511395	4.40211509743148	1	5.02418150791221	6.95423100867825	7	1	7	2	7	7	7	3	7	7	7	6	7	3	2	1	2	7	2	3	1	7	3	89.75	1	3
171	5.32824125879992	1	4.90277828139404	5.0055390323437	7	7	7	3.83106554992122	4.76802412847402	6.34053898806287	4.45718818083437	6.51670679502196	3.79578024721947	3.70635176062555	6.39981796439159	5.42190154314238	5.77751883169792	6.92242198342804	5.54620570844931	3.70664029619689	4.07274142086502	6.40170347731057	5.68131187968895	7	1	7	3	7	7	7	7	1	7	7	7	7	2	3	2	2	7	2	6	7	1	2	77.5	1	3
172	4.8791355270148	2.46577229071601	5.43863783358454	4.06670718732012	6.78532668305354	5.32839776839093	5.05303021456959	4.72293208828338	4.85753257159385	5.15189703385394	5.95451020716783	6.59802958986544	5.44072709939707	7	6.11946927569222	6.24608651276628	6.41575161970061	3.57876072899042	6.14361213477813	2.77803319070241	7	6.44434285096514	5.49514658041705	7	1	7	2	7	2	7	2	7	7	7	4	7	3	1	1	6	7	2	4	1	4	7	82.25	1	3
173	7	1.99001077109262	2.92581953187565	6.3697093349729	5.19653272634278	3.72895362913545	4.6912954446292	2.76363169956252	3.47939882500271	6.20947322962975	7	5.459296184677	7	6.56553813363557	6.46517871946485	5.21616602462654	5.17343612377772	6.61650531075082	5.31804435753793	5.33125726764696	2.3203115460987	4.49563914021502	7	7	1	7	7	7	2	7	1	7	7	3	6	7	3	2	7	6	7	4	2	7	7	7	77	1	3
174	5.53426101509007	2.39339098361947	4.13457362770301	2.0878294310813	5.63657556673503	4.71090648403826	5.96846042557854	4.94446692824471	7	7	5.28889828025857	4.19239210407415	6.49753224806762	5.99856435084788	5.51391446072148	6.30242015488556	6.28956921852314	7	4.60331983674396	4.97681825904346	2.72570430334835	3.09009384263534	6.384262148904	7	1	7	1	7	7	7	7	4	7	7	7	7	1	4	7	3	7	2	7	7	7	7	81.75	1	3
175	4.41618736718501	1.14772854947072	5.5996541233497	4.96145384197323	7	5.9043577019111	6.27723422682146	4.04232875698104	5.71840886205133	6.68230068988434	7	6.56285514357957	6.64232134493146	3.72551102587831	7	4.92687498843032	6.37365949262121	4.58212197440812	1	4.2033952825075	6.48063042874127	5.07860650856975	4.35253132014477	7	1	7	3	3	1	7	7	1	7	7	3	7	1	1	1	2	3	1	7	7	1	3	76.5	1	3
176	5.49102347076763	3.91553702321563	1.92963891633017	3.51618865709727	3.62486738491435	5.71546662674487	5.22315031223077	6.91807817992164	5.59960861020968	6.37101345456391	6.92072115683146	6.85553996803054	5.44505208005505	4.23321373220966	4.74877372958058	2.47302448671269	6.67939538147467	7	3.36625748623789	4.21446404302322	7	3.63349910055169	5.98294456729637	7	1	7	7	7	7	7	7	1	7	7	7	7	4	1	1	7	1	1	2	7	2	7	81.25	1	3
177	7	1	3.87968522309453	5.37252997205962	1.5812550684987	4.72613217709445	6.07102363329607	6.62616894485995	1.98493785703736	7	4.48823747845416	2.41297741226828	6.60248055978578	6.31408085420004	6.62186159007865	2.833986930848	4.94572767372884	6.30093965445061	5.01096518162013	3.76152030542088	4.71400839023746	6.63570796430808	3.88453643607221	7	1	7	7	7	7	5	2	7	7	7	1	7	7	2	7	2	2	2	7	7	2	7	54	1	3
178	4.46941959148681	5.52913828177814	5.5496225971495	3.84549143847719	6.42564034653779	6.23380619348213	4.02442363363951	2.64228551997057	5.04182526764579	4.66149437707585	3.83409001243847	6.48623548313317	5.27951993317854	3.94910051162114	4.87865231653209	6.78790197747966	3.81022944473039	5.78470251498845	6.75910489144368	7	7	4.12494397654851	6.20853124451064	7	1	7	1	7	7	7	3	1	7	7	5	7	2	3	3	3	7	1	7	7	1	3	44.75	1	3
179	4.20401893498228	2.79992498664329	2.70736231166489	4.51023974436585	6.20638829749481	4.31006948647027	6.2045426273571	3.58378892255877	7	7	6.21562412182593	5.4680184651497	4.47919257625867	5.34726013946867	1.75467623032081	6.40133920998724	6.49253182188766	5.73942506990246	4.20702931338443	5.82214823617484	6.5446279359666	6.31463614986822	4.5691500539493	7	1	7	2	7	7	7	2	7	4	7	7	7	1	1	1	7	1	2	7	7	7	7	68.5	1	3
180	3.7747954491376	5.4385627701778	2.97931805054415	2.08251218025775	1.75584517488506	3.75236898154633	5.72535423396761	4.04116941297027	4.69481401129837	5.66147603660008	5.88183697104955	5.35203531044172	6.49848391138006	6.41673329880521	7	2.94280918442124	5.64430108316915	5.72595979385623	6.28863791871741	1	4.11343588971067	7	5.19239460174198	7	1	7	7	7	7	7	2	7	7	3	4	7	7	1	2	7	7	5	7	7	5	7	59.25	1	3
181	5.10802988174535	3.38538920226306	2.74963021991981	4.12736095791149	5.22270811955861	3.36007675275523	6.12578299143413	4.13031933521076	6.92264275936267	7	6.40393230073264	6.19781287171101	4.76761456678234	5.42945669197225	3.9255196461674	6.63147395909463	6.42197909761657	5.20117202503964	2.91754724987684	7	6.22065023213678	4.83013275722505	4.61708001654968	7	1	7	2	7	1	4	1	7	7	4	7	7	1	1	1	7	1	2	7	7	7	7	79	1	3
182	5.94221221758302	1	3.3299978603818	5.66806618797714	1.2496283162343	1.9262172891834	6.65450898471628	4.71234555672207	6.34231940887531	5.87754904709789	5.23930140979881	2.47966386937	6.73325113305632	6.97506416252477	4.2879096454171	7	4.74577994753606	5.46514248236994	5.16323862431884	5.35703141426263	6.25065897280577	3.5337514344747	6.0796215609724	7	1	7	7	7	2	7	1	7	3	6	5	7	7	1	2	7	7	2	7	7	1	7	66.75	1	3
183	4.4576504295559	1.69773990272998	7	4.85584568429559	4.47464486202171	6.84526378975726	5.98379448503774	1.62043634240374	3.27451451124481	4.77946892393779	7	6.3947531481278	6.60142345233104	4.95204249195112	5.69714315205397	5.35173320499986	5.64231879907638	4.39371616742359	5.45075156367079	2.5756715478201	6.59228529210711	2.69311133953835	1.24955788995918	7	1	7	7	1	3	7	2	2	7	5	5	7	6	2	2	7	7	7	7	2	1	7	75.5	1	3
184	5.87194605118746	3.49428486333686	2.03375136379393	4.68451237383591	3.78100165848942	1.68109522741032	3.83932272293718	7	3.47379170385676	4.76085918756496	4.96345331782197	6.82781684615967	7	5.29464742053162	2.12124017723629	6.30322496885097	6.77336608561631	5.08556374844426	6.81254513474672	4.30765683406691	2.82510895505752	1.55767660800039	6.77568386682725	7	1	7	7	5	3	7	2	7	7	7	3	7	7	1	7	4	7	1	7	7	6	7	87.25	1	3
185	4.74141732617201	4.44787570592754	5.11013063854646	4.04082109602621	5.56009501332752	5.8836279086313	7	2.22024016046501	2.93915765596176	6.13301558522427	5.09398253565838	6.70246283380895	5.03246486554216	4.39695432732649	3.31282054740598	7	3.74191875609109	6.31982988914547	6.90056307619681	6.33861290068986	2.83123604214726	4.08065154303181	5.05594677259608	7	1	7	1	7	1	7	4	7	7	7	4	7	1	1	4	5	7	2	7	7	1	4	48	1	3
186	4.6203592390306	4.6369152958878	3.98687514896622	4.15162975962345	6.65638703200599	5.50333522300788	5.02939914801966	5.73035503454095	5.59236842834932	5.75428257467989	6.31682194866665	4.1132589968521	5.81416638434293	3.1649663836346	6.01371432535722	6.8424173865185	6.18479851640706	5.80252711589187	6.14105775586858	1	3.89597832806994	3.47235945259609	5.89096965443204	7	1	7	7	2	7	7	1	7	7	7	1	7	1	3	1	3	7	4	7	7	2	7	69.75	1	3
187	6.94253583018366	2.77677678397139	1.41377945718011	1	6.36949332713923	4.83668233788323	4.30249069609117	5.67935037816263	3.00204442129603	5.1616117671648	6.41969822604525	6.06933788578801	6.42057750302481	6.66306997348108	6.8105893108731	4.89238815016278	3.40507607173845	4.47731979484755	6.1641081270842	2.77297281076355	7	1.27061786864139	6.0501370221924	7	1	7	7	2	7	7	7	1	7	7	7	7	1	1	7	3	7	1	2	7	1	7	72.5	1	3
188	4.8093064403811	1.55059705044815	6.07989994423638	3.97608618488017	5.63746149542662	5.16164821745069	6.2292412766096	5.46588457571853	6.43165963398294	5.91822861412602	7	6.69482672728489	3.194848888267	6.44650481428184	6.76910237721578	5.89149973823779	2.1636302616541	7	3.4114783854739	5.82912533139881	3.54255331804171	3.73620140159698	4.23631485697097	7	1	7	2	7	1	7	1	7	2	2	6	7	2	1	7	7	7	1	7	7	3	1	62.25	1	3
189	4.53991759037399	2.98010737547857	3.22761427648016	4.08415623514472	6.00293246337621	3.73599415494746	6.68964671383014	4.74275539805644	3.37885498965282	7	6.18359002262807	6.75637291535622	4.49994027227443	4.4720893823759	5.97980093618804	7	1.57217599933671	5.98046806817336	3.49529196925393	4.98811481049261	6.26208003411617	3.94524509253451	6.55521079982273	7	1	7	3	7	1	2	2	7	7	3	7	7	7	2	1	7	7	1	7	7	5	3	80	1	3
190	3.65294904071642	4.46215171170212	4.52278617125166	4.96987831181217	6.74220104513114	5.57031993001785	6.52237997340417	4.51282990409988	5.96687446522778	5.11242340792497	4.82493008291807	7	7	5.53039532701528	3.60692797820734	4.96292616462014	4.9550011311843	5.05170948904543	5.79414149127599	3.34005378683012	6.40796853634398	1	2.97204317287622	7	1	7	3	7	1	7	2	7	7	7	7	7	7	1	1	7	7	1	7	7	1	7	70.75	1	3
191	5.07444384119439	1.6390262726349	4.11375494560548	5.16788565060848	5.04661983556124	1	4.07831180868245	7	5.69325768683195	5.69743011715616	5.50956473120568	3.76482880734516	5.09155303177686	5.38134120890004	6.51565506883473	3.81761435859671	7	4.7315499886328	5.56596144352903	3.19549475928454	4.25029351237309	1.69581732431433	7	7	1	7	2	7	1	7	7	7	7	7	2	7	1	1	7	5	2	1	1	7	7	7	76.5	1	3
192	7	6.6008253736681	1	2.93977838586772	7	4.57537516194876	3.28638961515012	5.52482018024913	5.25402537844746	6.7382641493771	5.5726666440092	5.98786807645604	4.28146627281853	2.5920234555785	4.8317761168471	5.6519559385973	5.97917525377837	6.42888504998817	6.82073359669961	3.14392768259546	6.00114902814077	1.34421004166456	2.78083195290785	7	1	7	4	7	7	7	7	7	7	3	4	7	3	1	7	7	1	1	7	7	3	3	55.25	1	3
193	6.72751133382701	1.47071823101009	2.81984099688656	5.50875683304171	2.10018156555166	6.30239488863125	4.83136047842201	4.96118002984461	5.83885799934313	5.13286405862402	6.85746973933937	5.41088510704043	6.73920466547079	5.21946771262548	3.64792148853267	2.7103255345418	5.75338483565944	6.1155140590938	3.98123770662998	2.45859926738911	4.02129620446023	1.14739218038216	6.65687466598257	7	1	7	7	7	7	7	7	7	4	7	1	7	7	1	7	7	1	4	7	7	1	7	71	1	3
194	3.64932479031205	5.04630587513937	1.96422947271755	2.08984343714126	3.24868406074932	5.01067005509578	5.84450757233785	5.1063289931271	6.71947470135556	6.15050083785222	6.13987172483491	2.1563093833783	5.21461597699239	5.66576838589716	6.79885091961588	4.50900480710337	5.25832980580086	7	4.67063751649553	1.15923455415288	4.26176990687152	6.42243925775268	3.6972109654055	7	1	7	7	7	7	7	2	7	7	7	4	7	7	3	1	4	7	2	7	7	7	7	76.75	1	3
195	5.47476645729613	2.45405794374018	2.598265714094	4.85928508577366	4.36729210097144	4.83700641464527	1.66846387663091	5.46797550918192	1.99489977579052	5.09939020914021	3.75874190703822	5.22380201389838	6.93211224801267	2.93326932847147	5.3146200017361	6.24987235025351	6.69720686894098	4.14520149606782	6.4050101848205	4.02847108265795	7	6.41109811829113	5.47974760013397	7	1	7	3	7	1	7	7	2	7	7	6	7	1	1	5	7	2	3	7	7	3	7	68.5	1	3
196	5.44382636080121	1.66153791012136	6.71888260732211	5.49652077226207	5.00563744175855	5.39842120711653	5.75175337632512	5.19269242908396	6.44955675936713	5.79134019617711	7	6.15441899572926	4.02949407416595	5.81541277042183	3.53664743492429	6.4446633242138	2.99551032918383	7	2.4068771850525	3.49908655100032	2.30173975355708	3.3711543954391	4.86653278423861	7	1	7	2	7	1	7	1	7	7	3	7	7	6	1	7	7	7	1	7	7	1	1	79.25	1	3
197	6.31689669210439	1	4.00137445177001	6.09269426627008	1.39994999401323	3.10310315176805	7	3.18769634210573	3.02015950792233	5.23432285257978	4.49539693093532	3.00599735448424	6.72089722094027	5.3234891306467	6.32459709891538	4.81302698608615	4.53967413791352	5.91451789322618	6.11355120038372	4.90312026705612	6.64037303272	2.18636002768397	4.01407703482093	7	1	7	7	7	7	7	1	7	5	7	2	7	2	1	7	7	7	5	7	7	1	7	63	1	3
198	2.41187078631109	6.26900344927917	6.09081372274276	1.57986906233872	5.33425477065084	4.07465496915851	6.37088772524054	5.8020766098928	3.71841702207314	2.97685097220089	6.2879623817748	6.37275643003897	6.55539115888241	6.59563300297334	1.02161232414468	6.10714963326814	4.76862849560191	4.14399884065851	3.71397482912067	2.10339291005308	2.25169519229979	1.75983751912816	5.75849831258115	7	1	7	7	3	2	7	7	7	4	7	6	7	2	1	7	4	2	1	7	4	1	7	83.75	1	3
199	6.47398731970003	3.38876145586218	2.31453698712151	5.5214076810305	5.59524589066395	6.20918444775713	5.35503067810338	4.19126086423937	4.77242315723696	5.26802496898695	7	4.34986785399449	3.69395673586282	4.98482700886596	5.01352058118239	5.30221448432088	7	4.07164376459664	4.37699461126971	5.27825720565162	1.66218102505515	1	7	7	1	7	2	7	2	7	1	2	7	7	3	7	7	1	7	7	7	1	7	7	2	1	95.5	1	3
200	3.56305969513027	1.79927566321756	7	3.16139208790799	7	3.77306505729159	1.7201529310119	1	3.51618398883055	3.00411425199492	6.27672522343149	5.73099400187195	5.37001752862477	2.76816192200485	5.03117905887114	7	2.71123914962023	6.96871443577258	1.5370239054809	3.84728732651478	3.5955134315706	5.43897574295143	6.60536424909591	7	1	7	3	7	1	7	7	1	7	7	3	7	7	2	1	3	1	3	7	7	3	7	75.25	1	3
[truncated: 5 more columns]
