# Supplementary material for: How Are Mate Preferences Linked with Actual Mate Selection? Tests of Mate Preference Integration Algorithms Using Computer Simulations and Actual Mating Couples
Source: PLoS One. 2016 Jun 8;11(6):e0156078. doi: 10.1371/journal.pone.0156078 (PMC4898694; doi:10.1371/journal.pone.0156078)
Supplement: S3 Data — Long-term couple and agent-based model data analyzed in Study 4. (ZIP) [file pone.0156078.s003.zip › S11/Polynomial Model Data/Polynomial Couple Population 01142016 2323.csv]

	trait1	trait2	trait3	trait4	trait5	trait6	trait7	trait8	trait9	trait10	trait11	trait12	trait13	trait14	trait15	trait16	trait17	trait18	trait19	trait20	trait21	trait22	trait23	preference1	preference2	preference3	preference4	preference5	preference6	preference7	preference8	preference9	preference10	preference11	preference12	preference13	preference14	preference15	preference16	preference17	preference18	preference19	preference20	preference21	preference22	preference23	fitpoints	sex	algorithm
1	3.26910785951521	5.81531233919412	5.81440871522086	4.12085349773189	3.99398934895752	5.52842180072724	6.00701601965373	4.51674272046782	4.87209473228464	7	7	7	7	6.64160500426026	7	6.76534587886844	4.91829077747754	3.79061024855575	7	7	7	5.57388142763277	7	7	1	1	7	1	7	2	1	7	5	7	7	7	1	7	2	7	2	2	7	7	7	7	96	0	3
2	1.96134256831805	6.83998354452739	5.67370361758894	4.86960268767537	1.27065730776924	6.59122008281753	6.66320999298744	6.65724341064674	5.17340618225409	7	6.34543176545291	6.45500613390189	7	4.35715148922871	6.45839547664911	6.13660034062176	7	6.88605913902147	7	4.78294545961974	6.15611954045285	5.68503956694011	6.67306926892009	7	1	1	7	1	7	2	2	2	4	7	7	7	1	3	3	7	7	7	7	7	7	7	79.75	0	3
3	1.39145897844724	5.86746280296261	5.52121012400199	1.14664872975646	3.9221460729012	6.4189240950757	5.48402644642869	7	4.88938154048178	7	6.63967830445826	7	5.75461032114389	6.66472191426724	6.50661879953734	6.87649432217343	5.60898190101243	6.46013378714556	7	7	7	6.96774947786417	5.73853206262594	7	1	1	7	1	2	2	3	7	2	1	7	7	1	7	3	7	3	3	7	5	7	7	103.5	0	3
4	1	4.24323656273494	6.61738896464823	6.47977465772881	6.68881729410686	6.85825651365175	5.86592766914093	6.68982872943517	7	5.87415515103003	7	6.1439258491368	5.3863645708258	5.90486910686621	6.39209239778727	7	4.10422287791052	5.09746122393917	6.78500586907236	5.98897168041198	6.5194563391373	6.95349891450875	6.4100831351071	7	1	1	7	1	7	7	2	3	4	7	7	7	1	7	2	7	2	2	7	7	7	7	97.25	0	3
5	1.40287374194902	3.99339787080026	5.23267490048696	1.68669254193402	3.56989239297678	6.46051326496569	6.63822854863274	7	6.39187317834347	7	6.0474582296303	5.53634308564115	5.08671785442178	6.80665410837874	6.38357640065286	6.58458876255255	6.26856157536314	7	7	1.33403505634277	6.32264268731693	4.68424039767772	7	7	1	1	7	1	1	7	3	7	1	2	7	7	1	7	1	7	7	4	7	7	7	7	94	0	3
6	3.36961130213646	5.55268508530531	7	4.74593428258751	4.1107783645871	4.78418363058232	7	7	3.81477094761247	6.8872595595263	7	5.76395282144539	6.00277145143087	7	7	6.92018854883136	4.96956848454965	4.11823918170615	5.06090452464589	6.69976720845556	6.82081897534298	6.73230191236409	6.41899620397079	7	1	1	7	1	6	2	1	7	5	7	7	7	1	7	2	7	2	3	7	7	7	7	102.75	0	3
7	3.68177052345622	5.53584211080613	4.05367173729324	6.32891742476618	7	6.57236273461918	5.84311135496665	4.16869321029007	7	6.31465836486669	4.73831915682454	5.81249098960988	6.69658640407026	7	6.59665018824883	7	4.39197743864959	6.95695403351835	7	1.88304603825675	5.37666715322545	6.59004877137166	6.87374594460941	7	1	1	7	1	7	7	2	2	3	1	7	7	1	7	1	7	2	3	7	7	7	7	98.5	0	3
8	3.73990149210466	6.97687296682861	4.04834695297228	4.4432755679932	6.25797399011848	6.74194234880381	7	6.19462405523695	6.62714676437811	6.15692984040492	7	4.57547062849774	6.14540383294656	1.39118663305635	6.64853187581777	7	6.09236929001608	5.70558762383567	6.13153823446621	5.45586274653238	6.37613642287695	7	6.15797330052336	7	1	1	7	1	2	1	4	2	3	7	7	7	1	7	1	7	7	7	7	7	7	7	86.25	0	3
9	1.17460470705808	5.72758013003312	5.4160243599295	1.11571331849986	1.46262259524311	5.7897242840088	5.80900513912361	6.29265694082949	7	7	7	6.2364157460988	6.12087501353012	6.519229964919	6.71164987776589	5.77051256405616	7	6.03625570548658	7	5.84277797494746	6.22142811361406	5.36229762615238	6.61708877577686	7	1	1	7	1	1	7	1	3	2	2	7	7	1	7	2	7	3	7	7	7	7	7	89	0	3
10	1.19584977528259	7	7	4.05413941639364	5.65676568211188	5.92827356191533	5.16702116208783	7	7	4.56946962165695	4.34258511035293	6.05376027933039	6.71270739184006	6.68000515319124	7	7	6.30176203908225	7	7	5.89009852236787	5.51284114304492	7	6.60849131375766	7	1	1	7	1	5	1	3	2	1	1	7	7	1	7	1	3	7	4	4	7	7	5	90.75	0	3
11	1	7	2.25952626105415	6.569825305785	1	7	6.0325242507367	6.83085769216754	6.29914727339092	5.69239332350028	6.14885296912469	5.51377448471288	6.91817453893924	6.15722180565036	6.05781158233913	4.8366387229142	6.87583102079226	6.56807226134103	6.73717625424396	7	7	6.52575588935594	5.6301051555045	2	7	1	7	1	7	7	2	6	1	1	7	7	1	7	2	7	2	7	7	7	7	7	103.5	0	3
12	3.43629928439671	6.47116196504158	6.31949632454565	4.34296948287315	6.1583461569594	6.46545267550387	5.51522795721466	7	6.09680461007135	7	5.95442289796291	5.80352749626001	5.94198298079649	4.96394932119666	5.01206535968384	6.7860559080067	6.42279506140084	7	6.63812907983859	6.18420873032034	7	4.04968343402069	5.9630479148737	7	1	1	7	1	2	1	1	3	3	7	1	7	1	6	2	1	3	7	7	7	7	7	97.25	0	3
13	1.71297990107416	3.67831498767464	1	6.29473494292839	4.38816083412668	7	2.21413275173267	4.96553812040531	6.11283140570748	7	5.06199644832152	5.98954630108794	7	5.27784733999727	5.67992128715032	4.15449149741341	6.50783565000198	5.98485479027083	7	6.69958871490498	7	6.4123333600804	6.63004750026553	7	7	1	7	1	5	7	3	7	2	1	7	7	1	7	1	7	2	3	7	7	7	7	100	0	3
14	1.69170363282447	5.1862256154503	4.94814051581949	1	3.27243046839999	6.74132897993812	6.12456878785626	7	6.74657861909799	6.5831942569485	6.81160859942382	7	4.32707660823341	5.78278481417642	6.05425940005125	7	7	4.56624222392105	5.53059559781069	7	6.83009880647071	4.41462013684044	6.84143201090912	7	1	1	7	1	1	7	2	7	1	2	7	7	1	7	2	7	7	3	7	7	7	7	99.75	0	3
15	1.96710402216988	6.09456784582955	5.08426667847118	4.08686417719608	6.34020877213145	6.70591758692562	6.48721058387807	6.51730079471757	5.032523638527	6.39365544093496	6.08612502971051	6.70246189346966	7	5.88313181138779	6.02533037335123	6.89608876108869	6.98196992566688	5.50806864852985	5.32050229080991	4.15285053769241	6.77922309466353	5.96058410686016	6.8758235847909	7	1	1	7	1	2	7	5	7	4	3	7	7	1	7	1	7	2	7	7	7	7	7	92.5	0	3
16	2.46940593078005	6.18895410771646	4.79392215980406	1.15117854123873	2.31646905964229	7	4.41797044583207	7	6.4479346525028	6.73575036335062	7	6.50948286552846	6.24863453677578	4.75326056790252	5.91563196689658	3.94226282779525	4.95702809332038	6.06204112117045	6.86738723940285	6.02235301754465	6.24122630330427	6.21227607171556	5.95358862007148	7	1	1	7	1	1	7	2	1	4	2	7	7	1	5	2	7	2	3	7	7	7	7	100.25	0	3
17	1.23968038115735	6.80756269313768	5.1180938536722	1	4.16101938348173	5.51706016647392	5.09575318409714	7	5.43323849351551	7	6.45415468367109	7	7	7	7	3.05441240397067	6.17713954797688	6.43623180934639	5.76817663847134	5.91582614202533	6.56500043821812	7	4.81499493104823	7	1	1	7	1	2	1	2	7	2	1	7	7	1	7	3	7	3	7	7	7	7	7	113	0	3
18	3.14736263941009	7	7	5.78352493818835	4.52481223494922	4.50814177126871	6.39320930507153	6.5270316464623	6.27774017725035	6.27429939892918	5.39282098670214	6.3782146876684	7	3.10263183139951	5.79272785644173	7	6.66484532081544	3.55515095704891	7	5.91109894394265	5.69562946404122	7	6.21459804581085	7	1	1	7	1	2	1	2	3	1	1	7	7	1	7	1	7	3	3	7	7	7	7	84.75	0	3
19	3.87722616733848	4.02697798905744	3.79915167333372	6.25859089270809	2.84203580930557	7	7	4.16456803024905	7	7	7	7	3.40967500234372	5.01467368775314	4.8167002100301	7	4.57813975113819	6.70076987365495	6.87685860863152	3.04214895586187	6.7847710716216	7	7	7	1	1	7	1	3	7	3	3	2	4	7	7	1	7	2	7	7	7	7	7	7	7	100.5	0	3
20	1.98410728149206	3.14117121167997	7	6.41424791849713	5.84534618830426	6.41998710935207	4.9246236948359	6.10160265351062	6.05250807206769	6.80357697488512	6.42849540475017	6.93774819079177	3.8966534538915	6.25337610827722	6.57905475467095	6.453471558177	5.73605932107928	5.44136423886202	7	3.81962786691473	6.96422995989265	4.35240262510403	6.54090023366049	7	1	1	7	1	4	1	7	2	3	2	7	7	1	7	3	7	3	2	7	7	7	7	93.25	0	3
21	1	6.75235431014313	5.2047476357673	5.40153915810466	1.97737112802845	6.93864338983992	6.25867853694484	5.02790669681117	4.8952893097615	6.52565901284397	5.65222299059621	6.17858589517778	6.97760196967913	4.53020694644293	6.71188976533637	6.63739014963854	5.73039734963574	6.94461678013529	7	5.02541001042433	6.91121692584594	5.8817454888197	6.93698685977473	7	1	1	7	1	7	2	2	2	3	7	7	7	1	4	1	7	7	7	6	7	7	2	104	0	3
22	1.0899454528693	6.96628301291411	5.30177341704178	1	3.41808292263662	6.09610985942804	5.420861645061	6.72885918923749	5.02506514700755	7	7	4.46548201240323	6.32982332875616	3.66412436035269	6.06504538488121	2.48820803946876	6.40194571722674	6.20251683419357	6.52948157784859	6.65297564192823	6.49343998120188	6.9790288680264	6.75620314288655	7	1	1	7	1	3	1	3	6	2	1	7	7	1	7	3	7	3	3	7	7	7	7	79.75	0	3
23	1	2.44457471284519	1	6.50889216684277	3.30988332684213	4.79460449874618	1.75629806057203	5.09675261111012	7	7	4.77128714439247	6.09165915285265	5.89080383161683	6.27097503134081	6.55720840851093	7	4.83580882757994	6.13423018109483	7	7	6.28412124866487	6.04457501638274	4.51970063919832	6	7	1	7	1	4	7	3	7	2	1	7	7	1	7	1	7	2	3	7	7	7	7	90.5	0	3
24	5.21944733153586	4.18440527100691	4.05589309557959	3.89337746025189	7	6.48377586614816	7	5.0484911823222	7	6.06482583042514	4.27790937227565	5.0053039795148	5.61114919163537	6.93310825823206	5.55784729286672	6.5410250905445	6.5563537804316	6.83901536838836	6.20957592759199	2.2451655479004	6.92353500363969	5.45213653650044	6.66130097810476	7	1	1	7	1	2	7	1	2	2	1	7	7	1	7	2	7	3	7	7	7	7	7	84.25	0	3
25	2.02487676958047	6.71627413550037	6.05628663361074	5.15449548418315	2.02623029115636	6.98423518341833	3.51077759969521	5.33656163440174	6.21296370715787	6.02964976431405	6.7675477803141	6.57887457117724	7	6.52621880008368	6.29016110642115	6.2741320988283	7	5.30216645084857	7	3.45842801947031	5.67626036668059	7	6.89560404878939	7	1	1	7	1	2	7	2	2	2	4	7	7	1	7	1	7	3	4	7	7	7	4	89	0	3
26	1	1.64999896759827	5.70337089208682	5.92174347095935	5.96802631512774	6.90131480170248	3.96725415075153	6.21965655423136	7	6.67443811214074	1.3787638320631	6.91534724530065	4.05291493988855	6.32216107466661	7	4.60511013025073	6.92621334396238	5.39170802251997	6.52241013063841	5.8586841036951	5.69960579605231	6.54691653300457	6.6549526258638	7	1	1	7	1	4	7	1	2	2	7	7	7	1	7	2	7	3	7	7	7	7	7	102.75	0	3
27	1	5.55123724505466	4.6438926472108	1.96445437571718	2.67181415317523	6.79398826380622	6.75990798992106	6.91581452159512	2.03664228654074	7	6.19813136865868	6.13848091188417	4.81205071656413	6.21823382691018	5.7736658721706	6.16326493857396	5.33571829624759	5.87874960519418	6.6810995317294	6.82262542941801	5.27823584081521	4.17328568224759	7	7	1	1	7	1	1	7	6	2	1	2	7	7	1	7	2	7	7	3	7	7	7	7	91.5	0	3
28	1.9912459950766	4.21195488993413	3.77667919696657	5.13077176096462	3.05658637872818	7	7	6.14937207662297	5.03992935028658	4.53056326216618	6.32361450542451	5.4627344179524	4.04146461532334	5.22919437163145	7	7	6.10214585924414	5.95796359709411	6.55747334868434	4.24035238328975	6.5684347958171	4.47394723546506	6.74753276823056	7	1	1	7	1	6	1	2	2	2	1	7	7	1	7	1	7	4	2	7	7	7	7	90.25	0	3
29	2.31249834923972	7	4.01662824054953	6.63968821563883	6.3141558106505	6.52267265876014	7	5.26105675029089	7	6.66284424758178	6.32322551187175	5.09483091765348	5.33385915347213	3.11073615122572	4.99000489613121	5.18819267171282	6.48650357876856	7	7	7	5.40768433838136	6.56600860285847	5.95697009416614	7	1	1	7	1	7	1	2	2	1	7	7	7	1	7	2	7	2	6	2	7	7	7	90	0	3
30	4.59590952623089	2.85155791212273	5.92135647439506	7	5.94110610805747	7	4.40259931041684	4.27566422720345	6.43088529400136	7	5.96764613317642	5.52134280603429	6.77795152425259	4.93429019253088	6.51349615432061	4.72861088592606	7	7	6.67654586889306	5.44226086294963	6.20947549714019	5.98898862353878	5.37770664267164	7	1	1	7	1	3	7	2	1	5	1	7	7	1	7	1	7	7	7	7	7	7	7	96.75	0	3
31	4.55700103265722	7	6.54869665986821	2.12164383808803	6.05009974951557	6.38592073064813	6.06326172709627	5.72725786595003	6.12599216864144	6.40651926322689	7	7	5.63368709996722	6.35863454315008	7	7	1.75313069376793	3.63834043741575	7	6.94687990217488	5.38370774281462	6.55956058849973	4.59678450408075	7	1	1	7	1	5	1	3	1	6	2	7	7	1	3	1	7	2	6	7	7	7	7	84.5	0	3
32	1	5.80114789872692	6.83088983003944	1.35533668852816	3.06105692077297	6.85778967415709	5.87910819159296	6.59207526125498	6.35305298854471	6.01454525260003	7	5.99437978129932	7	5.7160906979638	6.33561881379603	5.37916178430242	5.61449816922028	6.86433242442963	6.23328345996289	6.56216078646013	5.88999207072152	6.99887343881317	4.33988359343823	7	1	1	7	1	6	7	2	7	3	1	7	7	1	7	2	7	7	7	7	7	7	7	80.25	0	3
33	3.30043296080524	4.57943448431053	4.97258089130483	3.85687389496592	5.92717361680245	6.30588664602356	6.66620720522741	5.26462841691444	5.64882263009581	7	5.8624917608816	4.38027235360986	2.54433092157829	7	6.30676309366014	3.30120831666489	7	7	7	6.93497949955907	7	4.5283995950533	4.55444962980086	7	1	1	7	1	7	1	7	3	2	2	7	7	1	7	2	7	2	6	7	7	7	7	101	0	3
34	1.78733971376164	6.54387388223866	1	4.58112534076238	1	6.71976750046625	4.96513580343026	4.92709721654471	4.98081093033249	5.72298080597487	5.15428131640048	7	6.32140889504824	6.99080804116609	7	6.7655266279481	6.69927522677453	7	6.29820805350575	5.4723551177501	5.29285607553067	6.2573822027848	7	3	7	1	7	1	7	7	7	7	1	1	7	7	1	7	2	7	7	7	7	7	7	7	72.75	0	3
35	1	5.97437435183768	5.41453341199979	1.85980412395083	3.58302777446821	5.94516672711754	4.0025636538123	5.11003203459999	7	7	5.21213196704626	6.7174525691111	3.04443856281999	5.60151177973726	6.8079447112094	4.56635398029594	5.44168701033539	6.99710343140802	6.15902253585646	6.04654707878575	7	7	5.90164304168279	7	1	1	7	1	1	7	2	2	3	1	1	7	1	7	3	7	4	4	7	7	7	7	103.5	0	3
36	2.48895085719195	7	6.84658324947114	5.12691803088308	3.49784783142443	7	7	6.25718648262487	5.24779923599576	6.66450807491634	7	4.29891562206095	5.72912314938034	7	6.85414320246719	5.31675423907594	6.75367438352129	6.17052967038461	7	3.91269529285145	4.73280980829607	7	4.76166761561189	7	1	1	7	1	7	7	2	1	2	1	7	7	7	7	1	7	7	7	7	7	7	7	79.25	0	3
37	4.30338057414559	2.14464789491365	5.23396159562106	7	5.93534744480112	6.96247433017217	7	7	5.43631313620189	6.16762631858463	5.97784112743866	2.53705831765729	6.39351109108135	3.78763577916571	6.16515336187086	6.2181985156081	6.00973215698209	6.89620831781822	6.43785446214828	5.58053525708088	4.45542981444424	6.91596775949751	4.39882334055215	7	1	1	7	1	7	1	2	1	4	7	7	7	1	7	1	7	3	7	7	4	7	7	73	0	3
38	1.9189722392643	5.92525346922733	1.45133008354243	4.13051394340965	1	6.89188405679598	3.78603311523028	6.97331598451011	5.09765591728367	4.83489839273455	5.74531494677205	6.23299309809197	6.82799704241559	6.78540151086003	6.6947591141207	5.51665867311554	6.16346737034866	5.86806679817522	5.82285705457643	5.13112322938281	6.99737090228118	7	6.07074270168111	2	7	1	7	1	7	1	2	7	2	1	1	7	1	7	2	7	2	7	7	7	7	7	93.75	0	3
39	1.1968219803681	7	5.82537817079892	4.03035694894609	5.22947561893391	7	1.22844051484797	5.56406632177362	6.95651602015471	5.03381178651576	6.04299898626507	6.85472589590663	6.22901343312715	5.05379767218655	6.07158558697715	6.98991727113846	7	5.54735962673771	6.11452962765693	4.29493385608497	6.74017149633627	6.476273661695	7	7	1	1	7	1	7	1	4	3	2	2	7	7	1	7	2	7	2	2	7	7	7	7	92.5	0	3
40	1	6.05942659611609	5.24515522556762	3.79066369646315	4.91287041509644	6.03336859779982	2.29514486486698	5.39745262879625	7	7	7	6.61014703053372	6.39582189871328	5.36166568839378	6.66697746115359	7	6.07579346543375	5.46858326930071	7	5.27724624327607	5.97127833318275	5.67046899979753	6.49738349339215	7	1	1	7	1	1	1	3	7	2	7	7	7	1	7	2	7	7	2	7	7	7	7	94.25	0	3
41	1.30385839783672	6.85142207969179	6.11193426513642	1.2265587425305	3.76735823659224	5.09989447871082	3.7563454534416	7	5.89832159083795	6.49063506870181	6.40449368926961	6.30727408096732	5.87795461194343	6.5445403173412	6.20952921854169	6.36837840707432	5.45784992996107	6.64269939801962	6.1950303636411	5.99014284872643	6.06445317658978	4.75418013745505	5.40617892755107	7	1	1	7	1	7	7	2	1	2	1	7	7	1	7	2	7	2	7	7	7	7	7	84	0	3
42	1.77927006403738	5.69275911026321	7	3.85262998528502	6.4432564735288	7	4.22904490130663	6.29183013246206	5.94155057046719	1	7	6.67341459040178	6.25403456564684	5.60322426959292	4.82495481417535	6.28498261930335	7	7	5.37217474073456	6.18788000880266	5.09170681307042	5.99672244935755	6.45548845144543	7	1	1	7	1	5	1	2	2	1	6	7	7	1	7	1	1	7	7	7	7	7	7	83.75	0	3
43	1.81379558410527	6.08809175572159	1.28846363477096	4.21327567619717	1.07149369059937	6.73760749476039	4.55190457288922	4.13421908983086	5.28763795414456	5.76282708006314	4.63737706787246	7	7	6.78956833092343	7	5.20327145626982	6.0386634971054	5.59199916205755	4.52839392985816	6.86927566474966	6.6246998455043	7	6.91979930963931	2	7	1	7	1	4	2	7	7	2	2	7	7	2	7	3	7	7	4	7	7	7	7	84.5	0	3
44	2.56510636449608	7	4.05298751436799	6.21019511411557	4.27493464248278	5.8214705989807	5.55131384312086	5.49614003799596	6.1537278383942	5.94652406994934	6.32348962147329	4.01075358291287	5.63174002257164	6.85807150059232	7	4.36662649463484	4.94814627156025	6.96432844920426	6.98985173736321	4.81977581758815	6.21356664030895	4.13817083952154	6.21971973858637	7	1	1	7	1	3	2	3	4	5	1	7	7	1	7	2	7	5	2	7	7	3	7	91.25	0	3
45	1	4.32176231880858	6.7059364146709	5.51268519603681	6.57459642111931	6.35720507303479	3.24079261872758	6.8635153418295	7	6.56925900116663	5.52313373143224	7	5.20176156042939	6.05484708576456	6.12333178881957	5.36481465835618	7	4.84276593781156	5.89301907460152	6.98456905213439	6.51437225676149	6.32480782858857	4.66110358791225	7	1	1	7	1	7	1	7	1	4	7	7	7	1	7	3	7	7	2	7	7	7	7	99	0	3
46	2.83464604579619	6.91730845635884	6.5583581743374	3.71755847738262	5.26814352870675	6.45320117220218	5.71217786607783	6.11970426582499	6.76113930167868	7	5.93068513027147	6.598361080083	4.3308740761879	4.05625415269194	6.37299792630052	7	5.71971116315285	6.53388310422436	4.93803976323045	3.76854229355898	6.51738498908979	7	3.66506909138478	7	1	1	7	1	5	7	1	2	3	1	7	7	1	7	3	7	3	7	7	7	7	7	95.75	0	3
47	2.89135615277333	6.52630721711721	6.71352420380532	7	6.92088725965065	4.13215705694887	5.48198480109973	5.27674706778723	3.44405120348367	7	5.51579993109653	6.50899926433292	6.35412450801004	5.07736546598253	6.38553135531795	6.51596635574939	4.18121021868895	5.95671042434455	5.63052182250505	3.70029834348025	7	6.28901031269968	7	7	1	1	7	1	7	7	7	4	2	7	7	7	1	7	1	7	3	7	7	7	7	7	84.5	0	3
48	3.18468121458845	6.99612460635592	7	4.76313897444054	7	7	6.30997496530389	5.41734612826057	6.75485723084832	7	4.11412512970455	5.56324185638929	4.06883482616455	4.60373397394392	5.72798348474941	7	6.79219906750216	6.46832174793205	4.30667367545705	2.92442192233024	6.93909096619806	7	3.64362519585872	7	1	1	7	1	2	7	1	2	3	7	7	7	1	7	3	7	3	7	7	7	7	7	99.25	0	3
49	3.34706038888943	4.32199525939833	3.18993896051111	6.18315793821978	3.4804958949252	6.91014462886757	6.40052413052438	6.864680504279	3.83802185872312	6.87405989761232	5.88000411207435	7	4.17534931957675	6.54248290326876	4.77947746015723	4.96474929966577	4.04753940036498	6.26753347354856	6.61245881365609	3.24591961922471	6.22580645309338	5.84327885882189	7	7	1	1	7	1	4	7	2	3	3	4	7	7	1	7	2	7	4	7	7	7	7	7	87	0	3
50	1	6.69701736536886	1.00244411670001	5.45243377611497	2.10121157248461	6.58876692673211	5.02594853523318	5.77369758922688	7	3.81098275011911	5.59278304778668	6.2405979769139	6.71799676199923	6.57963929865864	6.89604101342721	5.50608613567405	5.08606933096492	6.95238302596701	6.3411080932166	6.97836491186589	3.54760100152522	7	5.0937165088344	2	7	1	7	1	6	1	2	7	2	2	7	7	1	7	2	7	7	5	7	7	7	7	92.75	0	3
51	1	4.62497563396608	3.06012822978169	4.68971308650971	2.08939639409135	7	5.876050038551	4.63375269320343	4.50555013676661	6.62295391047972	6.50127542106799	5.96247096161964	3.45808351311748	6.97439831912408	6.61554210265747	7	5.35467318705785	6.19068182720125	6.2273080630985	4.70793696599642	7	3.76337131406196	5.71360602399664	7	1	1	7	1	6	1	2	2	2	7	7	7	1	7	1	7	7	6	7	7	6	7	98.5	0	3
52	5.74035934820994	6.74622018072338	4.38193479482811	6.57025984314421	5.28825210737984	5.17832734384132	7	4.52706642025045	6.80884656634805	5.616003853614	5.64529778691762	6.2814566682931	6.93835509888483	6.2414968379872	6.37755106179773	5.407798434626	7	4.86651691941463	7	6.47158225882724	6.34925831489595	6.31266975646206	4.61786834165395	7	1	1	7	1	3	7	7	2	1	1	7	7	1	7	1	7	7	7	7	7	7	7	74.25	0	3
53	2.25111932896558	6.36185159844112	5.76836448913099	1.12256549322301	1.2546828077265	6.94476822374054	4.44809560181575	5.60868011378051	5.09203150253348	6.01158212634916	2.20537778461345	6.90667987740261	6.56944351564005	5.8354712968428	7	5.25371097933323	6.65925349339812	6.46425714413424	7	5.30492251206242	6.0543767191946	1	6.30300819585922	7	1	1	7	1	7	7	3	3	4	1	7	7	1	7	2	7	4	3	7	7	7	7	75	0	3
54	1.30191322293514	4.6577564565132	4.99449086898558	1.90272938583593	3.15685539145871	4.59515727786347	6.06521908548978	6.33648461024492	6.36080572443992	6.39870003854107	7	7	5.73339697724437	6.03322566814143	4.54454069125345	6.81654312289384	6.04644038996723	7	7	6.19117476553565	4.71478895667241	4.57923457306254	6.75668569860508	7	1	1	7	1	7	1	7	2	2	2	7	7	1	7	2	7	2	5	7	7	7	7	76.75	0	3
55	1.76223196470502	6.1013845424464	4.50438640885458	5.87256826982606	7	7	2.65228695560694	6.28966519115358	6.42881534638509	5.1854093812681	3.66588870751705	7	6.70320892137676	7	5.94828775605118	6.54616715634929	6.42758183055756	4.69734154332909	5.82069710054925	4.86897051776764	7	5.61706998609756	5.24258911481408	7	1	1	7	1	7	1	2	3	2	7	7	7	1	7	3	7	7	4	7	7	7	7	100.5	0	3
56	5.26183158441434	7	5.25674734006907	7	6.00584679469387	5.69292767204172	5.0461734733896	6.60753360622729	4.87483639831459	6.66689938905393	5.10844334841783	6.24391279656676	5.82475847798179	7	3.07211094146719	6.48046576652278	6.73742591916634	6.52916958103737	5.33670112485831	6.69695429523376	6.09200853347182	7	6.78921251217062	7	1	1	7	1	2	7	2	2	2	1	7	7	1	7	2	7	2	3	7	3	7	7	74.25	0	3
57	4.80622515036708	4.2032090005791	4.52474120637133	6.74154165630606	6.53448712731981	7	2.68588084791829	5.22025871028539	5.69356238341236	5.59494761913107	4.55457814295021	5.07005746617976	6.47508767882733	6.26807674563579	6.91366262290723	4.7768738107261	5.1459845612341	5.64574041335036	5.72249550722577	7	7	5.92356196687825	6.9989076179005	7	1	1	7	1	2	1	2	3	1	2	7	7	1	7	2	7	4	7	7	7	7	2	78	0	3
58	1	5.59298749579132	4.67640152347791	1.31131495472176	4.63554637440315	6.07417782671333	6.06503022375254	7	5.16799367894086	6.87758773701493	5.53149094825376	5.99354632771864	6.18796188163591	5.99908932075747	5.42059969847362	6.83489658930905	5.78765603669921	7	5.71876147429303	5.8127090836352	6.26166596537005	6.40795151740689	4.30623280386368	7	1	1	7	1	7	7	2	3	3	1	1	7	1	7	3	7	3	7	7	7	7	7	74.75	0	3
59	2.62156769648155	6.42697437671493	2.32457225712787	5.22401476093376	6.10594423534313	6.29484336370185	5.10999603381629	5.22071996695958	5.04946521780225	4.87310922922952	6.63246065480924	6.82470086716462	5.4062172081714	4.45070591950022	7	6.69618837247916	3.44497981637125	6.97713073800037	6.68617585126449	5.13178098113045	4.65644407654323	7	6.76477597633238	7	1	1	7	1	5	1	2	1	1	3	7	7	1	7	1	7	2	4	7	7	7	7	78.5	0	3
60	1.74372975617142	5.78356882496068	5.73567981330998	2.28544099802726	4.97744953953278	7	2.70326186556979	4.82924929918168	4.93325085051217	7	6.24720268156855	7	6.97260887927748	6.86177626884527	5.62440703410368	5.09622228746337	4.45661742638576	4.67571086439541	7	5.50406700138219	7	5.08447534884125	3.08588441730149	7	1	1	7	1	7	1	2	1	2	1	1	7	1	7	2	5	2	3	7	7	7	7	76.25	0	3
61	2.43036279167251	5.98293623701798	3.71203467656923	1.3004943125684	2.5987505272098	7	4.98477024887107	5.89447970839472	4.8180216825371	7	6.40971387159828	6.41042261587004	7	5.95662426332544	5.32965026201873	6.5273589312332	6.57969340905163	5.53605865760318	6.78656840419147	7	3.8735800055111	6.63952654566531	6.13767372716638	7	1	1	7	1	7	7	3	4	3	1	7	7	1	7	1	7	7	3	7	7	7	7	78	0	3
62	4.27375809561769	5.128932182018	4.82428403804474	7	6.09030414338647	6.80259246617669	4.74563997565822	5.4013102788086	4.66178317504821	4.73364205275712	4.3409507143275	5.41265477488791	7	6.01960599533795	7	5.19811504876355	4.33374772620482	6.07051566711294	6.11773627811175	7	6.60216636523357	3.07882298278565	7	7	1	1	7	1	4	1	2	1	3	4	7	7	1	7	2	7	4	7	7	7	7	2	76.75	0	3
63	1	5.80574254246142	4.8480337227783	1.12181395591495	4.16726657954024	6.27914470693513	3.88916648650692	3.88247902420937	6.0241689947719	6.04509698320615	5.89549342427847	6.34116001336998	5.97633938523773	5.48805835239835	7	2.90474837079167	6.90210333872877	4.85416886228843	6.68902361800605	7	5.95953895731746	5.15594559061612	5.2765003966277	7	1	1	7	1	7	1	7	2	2	1	7	7	1	7	1	5	3	7	7	6	7	7	91.5	0	3
64	1.39914515131528	6.38818614090507	4.78775443462987	4.82069289210136	4.56324471065301	7	1.15564374182239	5.46000479872929	7	5.21694897487863	6.46708485937964	1.55070773812249	6.64577350132336	6.79870810846956	7	6.44614074020946	4.67208220613931	4.83739950270757	6.69107430401197	4.89206193726265	6.56166173628404	5.5020991564554	6.47678962661541	7	1	1	7	1	2	1	3	2	1	7	7	7	1	5	2	7	6	3	7	7	7	3	94.25	0	3
65	1.34086656334138	6.19941094210604	2.84335920470433	6.29440260334	2.77007417638963	5.98095847230051	5.43487336596923	6.74291690525968	7	5.32812395807678	2.81617106449237	6.5350595684363	6.82316867616197	6.91429585729461	6.47526477644952	5.36813852598367	4.59180145104707	7	4.79737253394498	5.57396768471321	5.52218796626587	4.68773876155016	5.77613586005343	2	7	1	7	1	2	1	3	2	2	2	7	7	1	4	1	7	7	5	7	7	7	7	89	0	3
66	2.63532703888027	6.18104813527831	6.31277479852685	6.91113648995641	5.74677055904875	5.98398687736108	1.56263685786351	6.83781496642561	4.17269405570963	6.47567320563137	4.73610122853418	5.76675151544318	6.04486579498251	7	3.69427995133898	2.96937979605306	7	4.84218265264255	7	7	7	5.40214223519602	5.08803560732846	7	1	1	7	1	7	7	2	2	1	3	7	7	1	7	2	7	2	3	7	5	7	7	75.75	0	3
67	1.3720609573235	3.60471310906082	7	4.70940681477871	6.47978456901229	4.48707864876258	7	5.28275536787607	4.56367130052568	6.74580169127802	6.38270360700544	5.09713276024874	5.30299281257197	6.24463851374207	5.85172161619504	3.85295969631158	6.49535152543685	6.1579635454688	6.72754399450215	6.84073949705595	6.68256811565238	5.3222329418036	4.97849504454525	7	1	1	7	1	2	2	3	2	7	7	4	7	1	7	1	7	1	4	7	7	7	7	75.5	0	3
68	4.87998216098004	7	5.28038406815079	6.23110054304366	5.69057337581541	3.56390474048418	4.7577624569334	6.93376429000094	6.61772964738058	7	4.7524423229755	6.12121204557319	5.60054297538702	5.7246017083721	6.29706569459018	5.56449004746455	7	4.47093519722224	6.06150570191505	7	6.52285717581279	6.30856537359549	5.93576912912132	7	1	1	7	1	2	7	7	2	1	1	7	7	1	7	1	7	2	7	7	7	7	7	72.25	0	3
69	2.61510366929342	7	5.72376317983758	1.92512387973814	5.24360972409424	3.84314303100406	6.89833244021628	7	6.833345477978	5.34528671150881	4.56701180945549	5.19277085283229	4.35040510644872	2.94198817850881	5.80198863185272	2.23140793327454	4.36104139854789	6.6740828417803	6.73717556295962	5.58795657553175	5.7048813642292	5.44860228780787	7	7	1	1	7	1	3	1	2	2	1	7	7	7	1	7	1	7	2	6	7	7	7	7	55	0	3
70	1	7	5.74925005571366	3.72604632514815	6.00324923250376	4.79667107176578	5.805209676038	5.16454560230082	4.8523340399882	2.22249141978696	6.90057239526488	7	6.33265038502616	3.87692542833983	4.84143726214135	6.97229857695754	3.22426910094954	4.0341780116315	6.88532869790912	7	7	7	4.60117924801234	7	1	1	7	1	2	7	7	1	3	1	2	7	1	7	2	7	2	7	7	7	7	7	74.75	0	3
71	1.58806155613275	5.52188338380105	4.44064757309783	4.23077405620797	4.00587921190215	6.08830305923581	6.43883786033581	5.48869955449678	6.8902978327229	6.2665475593702	3.65801437006556	5.40949851144219	5.48404337854858	4.90618140259082	5.17429344144797	5.36600658217302	6.8367967061489	7	5.46036219780884	5.29492647682437	6.25492815952091	2.69445300874762	6.14850923439695	7	7	1	7	1	2	7	1	3	5	2	7	7	1	7	2	7	7	7	7	7	7	7	73.5	0	3
72	3.36216937558409	4.65648551070431	7	5.06381906385581	3.22477569957372	7	5.99490057012245	5.27701044340287	7	3.93888961792293	6.58883879114666	7	6.1558292952853	5.68636451019943	6.40092201140925	6.86357043025545	4.67500429874564	5.99742983545863	4.98146959558322	6.07299472659109	6.65752735474879	2.33370911360565	4.39543492591464	7	1	1	7	1	3	1	1	3	1	7	7	7	1	7	1	7	3	2	7	7	7	3	80.25	0	3
73	4.07487134261212	4.88034719775838	5.14264477935946	6.2025816819366	6.7978061591257	5.50538182731275	4.56976336795705	5.3559535048204	4.87291106777895	6.21876191337585	5.39201662035856	4.71497380340395	5.08943126748375	5.08019641155859	7	5.36720420946631	2.9779653018549	6.57972431705169	6.3750715988421	3.62960109005606	7	5.13162382066808	6.58758402565076	7	1	1	7	1	2	2	2	1	2	1	7	7	1	7	2	7	2	4	7	6	7	2	76	0	3
74	3.61290451552807	5.76020895360788	5.82826529874122	1.64163823184067	4.38394488768466	6.63084398182643	5.66740005842263	4.81672856869872	6.36994737248783	7	4.11157710896499	4.1755658732155	6.66828951856388	4.88492341667785	5.15075698089834	5.80715178757014	6.46434873440372	5.5444732766167	3.63398872043207	6.78153590228557	6.25478880431307	6.6617325411488	5.40237907712744	7	1	1	7	1	7	2	2	1	2	4	7	7	1	7	1	7	2	7	7	7	7	7	84.75	0	3
75	2.24284065940435	5.992107549408	4.66113885749924	7	5.3776828000508	5.61947214175381	4.53385182924611	2.91518693986334	7	7	5.30012543146507	5.54834014219583	4.5546485460089	3.34850688443335	6.62565028530125	7	6.1837007776962	5.24613187472156	3.40278986302587	5.03901768754141	6.24495088924652	7	6.92522500345712	7	1	1	7	1	2	1	7	2	3	1	7	7	1	7	2	7	7	7	7	7	7	7	74.5	0	3
76	1.15657981931096	5.36992236147371	2.44372092951257	3.61481348717979	3.520046667746	4.59248360345456	7	6.59584868553794	4.80203519986406	3.84321229972831	3.69036997107692	5.40382491800127	6.82198800789894	6.05199135017538	6.04951267286059	5.50953373796438	3.95184082835072	6.82972945005085	6.13598893291088	5.1876591382118	6.74286568332996	6.49972092581466	4.74373334329222	3	7	1	7	1	2	7	2	1	2	7	7	7	1	7	2	7	7	7	7	7	7	7	77.25	0	3
77	2.01464352423997	6.18718685927198	6.10050937041087	7	1	6.07050067040409	5.19532364720755	3.57045954643387	6.89043585540373	6.34366987254945	4.95521800227052	3.98258048772574	6.26666438906476	3.78203176126338	6.77499463939423	3.28399650137522	5.14774147984589	6.30026337041268	6.83803964888353	2.80694546980354	6.80237851517113	6.15007432604281	4.36349227510992	7	1	1	7	1	7	7	7	3	2	1	6	7	1	7	1	7	3	2	7	7	7	6	76	0	3
78	1	5.5492547967432	5.85138791121849	6.00229065912787	5.28732031827767	4.32261459834757	6.51180759870249	5.57412185626708	5.09679621282513	6.32827847376532	3.97068888933513	7	6.12435605895405	7	6.32905374355509	7	3.04985018785047	5.61183203309108	6.65103402807453	2.88599086460807	5.16074959306392	5.29427745794979	4.96718929038362	7	1	1	7	1	1	1	2	1	1	2	7	7	1	7	5	4	2	2	7	7	7	3	74.75	0	3
79	1.15264312009761	6.56383933447841	3.81746173622963	2.29636281019272	4.19647665847485	7	3.47284328586014	6.64600671990006	5.84299868113164	7	6.08681290251045	6.83654210055056	6.00556869409688	5.54219817687435	5.73119306419764	6.02539043070133	4.02862215458161	5.23858337423217	4.36946229980808	6.90968185797606	7	4.65274519625608	4.54380656496461	7	1	1	7	1	2	2	7	2	2	7	1	7	1	7	1	7	2	7	7	7	7	7	82.5	0	3
80	2.27282503168928	6.25947202585841	2.64976812183246	1	3.9176075167806	6.30077083635484	4.04049390366117	4.69908358640864	6.9731400361827	4.44116926254376	6.63714032597566	5.75056462882227	5.46372545475614	4.55433009752058	7	6.87836126304564	4.69387627092492	4.88864749238759	5.06021313279519	6.33047221349316	7	3.64194223010676	6.17383230639074	7	1	1	7	1	2	2	2	3	2	7	1	7	1	7	2	7	7	7	3	7	2	7	81.25	0	3
81	1.68589823010682	5.00759519585954	5.09052162892085	4.55767240051123	3.27662853306575	5.14497003991303	4.95834063600498	5.12007384187713	6.73451446986854	5.13459033129439	6.03268034964852	5.49585693706849	7	5.88539268205705	6.62712986391959	5.4714436978522	7	4.8106430425019	5.64382756553798	2.45342015024395	5.65182283515091	4.58041497971064	6.04977733265915	7	7	1	7	1	2	7	2	2	3	2	7	7	1	7	1	7	4	3	7	7	7	7	82	0	3
82	4.58548852563523	6.15921803279033	5.04659584962051	7	7	5.47988010518218	4.4070218335082	5.9746937707741	5.03491996518095	5.78357236114621	4.78691475178949	4.36836914713688	5.46950807145677	5.46330336516903	7	4.735703682751	3.01430108272323	6.09070349810245	4.87604609440526	4.20778854909859	7	5.30190083062598	5.67150758698688	7	1	1	7	1	2	2	2	2	2	3	7	7	1	7	1	7	2	4	6	4	7	3	91.75	0	3
83	3.41706431966794	5.96203680416961	5.130164964202	3.05571518305639	6.25824295574256	6.04372802608265	5.39660200801948	2.41545102702366	4.69366254488136	5.70308427440877	5.79367919184968	6.35920853088365	6.41290196620762	4.36448242936562	7	4.86045733542775	1.74127147222447	6.3920342920592	5.29209764925945	3.2155139704321	5.02780782285342	6.04885369271311	7	7	1	1	7	1	7	1	2	3	1	7	7	7	1	7	1	7	2	2	7	7	7	3	71.5	0	3
84	1.63897673832784	7	1	5.73059595738218	2.36808731830042	5.13724326484404	5.56935148485754	5.76637012134033	6.59395357225203	3.87388214890947	4.16354073351698	6.85664476582059	5.96989128632336	5.99719748522077	4.91652752513857	6.16239806677715	6.40064049687042	6.35708742133584	5.18036986402011	6.71236732247469	4.77095505960867	6.196456847549	4.95115850972407	2	7	1	7	1	3	1	2	2	1	2	7	7	1	3	1	7	7	5	7	7	7	3	75.25	0	3
85	3.28094746973923	5.85898572516821	5.51433269703743	1.67182903955744	3.25242264748958	6.43365104113675	4.6306205093166	5.44127729770638	6.51458196434421	6.75459461977845	5.00856706974052	4.26549615122122	3.00072227565306	6.57078323242395	6.63428060909446	5.94137847125012	5.20887435861583	5.49697004464191	5.80065021699043	4.52964662788247	6.2703266931208	6.24281857967965	5.46257509564701	7	1	1	7	1	2	1	2	2	3	1	7	7	1	7	3	7	3	2	3	7	3	7	72	0	3
86	2.8315138033733	4.82860736090056	4.64320709124955	4.07400846466996	2.18357678848113	6.5733069714859	4.40288466075909	6.442226383278	2.82830476660816	6.408251214917	6.54657002450615	3.08644368774856	5.02596994088953	5.65714785258527	7	5.01502803290652	6.28610338820683	6.74942194819248	6.96758032249527	3.1987295953938	3.55721880593989	5.17383243544937	5.46759182509736	7	1	1	7	1	2	1	2	1	2	1	7	7	1	7	1	7	4	7	7	7	7	4	70.75	0	3
87	2.50613350067208	4.70535082846665	4.23894945970135	4.44471513171342	4.28110895402319	5.42067603955589	4.44146644388145	4.11964247950834	4.69876104005842	4.68164722363732	6.20167788501614	5.11745274765925	7	3.79710397794323	7	5.30686876678337	4.61101030635567	7	6.08966355586257	3.12747823316837	7	4.31029832863209	6.23352868113188	7	7	1	7	1	5	7	3	2	3	7	7	7	1	7	1	7	2	2	7	7	7	7	92.5	0	3
88	1.36779589817344	6.71504958859722	6.508289090585	1.9663677430476	4.33374736523195	5.20722406440045	6.13284067678769	5.77020306478936	7	7	4.31481858746449	7	6.63228853632829	4.1656027702705	6.16084437231854	4.17482837656967	4.71550231395176	4.53686614741344	4.15605621310356	3.62069316885869	6.33582044585458	5.1836538764622	4.87840288091194	7	1	1	7	1	7	1	2	1	3	7	7	7	1	7	2	7	3	3	7	7	7	7	83.25	0	3
89	2.73773279110987	4.1111495506425	4.47979434632995	3.46519540653151	6.28785080894158	4.53217277067272	5.85199479141474	5.37706985305557	4.14856714786502	6.98633125932116	6.49357439699149	4.81891685510831	6.77838602107411	3.96697930128824	6.05418109154662	4.49638964061304	6.37261008780456	2.64411805728398	5.17740754945138	1.96786633191686	5.32057271524671	5.92943397248128	7	7	1	1	7	1	2	1	2	1	3	7	7	7	1	7	3	7	3	7	7	7	7	7	73	0	3
90	1.50681878841964	4.6958808516289	6.78361558545449	7	4.29150252776202	5.98004311891559	4.79983388880133	6.69337237427718	5.82870450082116	6.49767393827022	4.02620932187565	6.2187394268842	7	6.19700918891839	3.76030863381239	6.16319470126472	6.36301168094138	3.27563407531682	6.17893392622599	1.87939783388847	6.10209036748786	6.89835410201963	5.29749344789914	7	1	1	7	1	2	7	7	2	2	1	7	7	1	7	1	7	7	7	7	7	7	7	62.75	0	3
91	5.26392368433912	2.97920702287328	7	4.11204939744203	7	5.82500840485014	3.2089349420462	3.62753082698685	4.41873875991814	6.44071770831674	4.17377785906629	7	7	3.36686359213617	2.68039378091524	6.49716839368661	6.89568934262379	6.56918371489516	5.95007938490986	5.61884583871864	6.0037811618352	6.7952563308423	7	7	1	1	7	1	3	7	7	1	2	1	7	7	1	7	1	7	7	7	7	7	7	7	60.5	0	3
92	1.73426941715421	7	5.91101782667216	5.47368060249021	3.903719694121	5.18774203943436	3.72318701299551	6.62934165284875	4.30922161877454	5.74981508948074	3.69512195357361	5.26583638810754	5.79556512746617	3.57849468798	7	5.65875205479051	7	5.99221144342054	5.94421026525836	6.13607859235896	4.50558306482079	5.16835637094386	3.57095563276056	7	1	1	7	1	2	1	1	2	3	5	7	7	7	7	1	7	4	7	7	7	7	7	62.25	0	3
93	2.56123004802824	7	6.48932282491697	2.59922201060637	4.0294335538048	6.02552569535516	3.95957252116205	4.41152113087817	3.6398253684472	2.92040576420015	5.16805301024535	4.35135960235687	4.67276110933366	7	6.39893250060326	6.94870433922677	4.57241163135281	5.87756076107907	5.60971028635695	5.23260214831075	6.69804693970076	6.75016486011903	6.89460695178781	7	1	1	7	1	7	1	1	1	2	1	7	7	1	7	1	7	2	7	7	7	7	3	75	0	3
94	3.52804194900981	5.03312691091325	5.27787446005927	3.85311658792659	6.67860048637722	5.90103173180609	4.06765364916104	6.07599628931125	5.7695998659994	5.0121557833309	4.91548091372952	5.25988122076329	6.32969838228534	4.29784416214468	5.65267010968748	3.72875595139837	4.09043538192977	7	5.88574727270899	3.71768197376074	4.15537840126614	6.21889252393742	6.79779736825845	7	1	1	7	1	2	1	2	4	1	7	7	7	1	7	1	7	7	4	7	7	7	3	67.75	0	3
95	1	4.69093706879936	2.62072382171964	5.10518848541185	2.10313313483794	5.56279932579711	4.48469043216082	5.02150849669402	5.42631186887545	5.38385639639081	2.72548968346712	2.48855999381873	4.31070388749705	4.00483268482485	7	6.80415717635052	5.17171571947955	7	6.47929386700384	5.1752602679973	5.59286139406974	7	7	2	7	1	7	1	1	7	2	4	2	1	7	7	1	7	1	7	7	7	7	7	7	7	78.5	0	3
96	2.96277143660359	6.29468932837491	5.3875850113304	1.47941656290425	3.04174425626633	5.24999226179495	2.47009330744967	4.38236214599194	6.96446807750597	6.91126355603463	5.32630310281312	6.26607668062094	5.68636124363378	5.28669412561666	6.45373540230234	5.603839455826	1.31097475599065	3.9933605185644	4.08795077559807	4.56919952150949	6.72664969695428	4.1407908830927	5.5450993643806	7	1	1	7	1	2	7	2	2	3	1	7	7	1	7	4	7	3	7	7	7	7	7	71.25	0	3
97	1.99890293188404	4.62370537892814	5.89321825313929	6.22949323982078	1.88108646147647	6.52961418503153	2.22139651633385	6.80047076541455	3.85288379938478	4.3338730937655	6.35443746884476	5.86591225537763	4.88942964086777	7	3.94883160238821	7	5.50827898327494	5.52635067005606	7	1.57910127782408	5.64166737931648	6.41459430811071	4.86042426125841	7	1	1	7	1	3	7	1	1	2	7	7	7	1	7	4	7	7	2	7	7	7	4	77	0	3
98	1.5558449766876	5.98661449386391	4.05048681668667	1.73396032979633	1.75670024825521	4.80358677475058	5.19634767001315	6.91317987732391	1.66253772369008	7	7	7	5.10662794452763	4.78842796304824	5.35856877168053	6.86351534394636	2.60311864626399	4.18279288155693	2.27537692824848	1	6.4415985542892	1.50154503698001	3.30258594746854	7	1	1	7	1	3	2	2	6	4	1	7	7	1	7	1	7	2	7	7	7	7	7	77.75	0	3
99	2.47879002440629	6.60086061712248	3.4772588472422	5.3526959711543	2.66028057029342	5.459586660811	2.60994541043437	6.3288409401258	4.10741435278177	5.50380077583766	4.14176354263238	5.0358364672114	5.3007112503102	4.90869314483043	5.94268628425531	5.71255161520454	4.5450598574904	7	4.55935670239812	3.00393182916514	4.50350337078329	6.53182611082321	3.34581815236843	2	7	1	7	1	2	7	2	1	2	1	6	7	1	7	2	7	7	7	7	7	7	7	69.5	0	3
100	6.43685473697921	3.51641230924327	4.5272266923679	3.64941734978611	4.0355341225561	7	6.56230885691749	4.9933834419422	6.14712562892587	7	6.11425353180192	7	7	7	6.75124371027253	5.84724137062109	6.10015007828636	7	6.93434251472442	5.28516671692063	6.41153180708702	5.75951642147527	5.93989055658577	7	7	7	1	7	7	2	2	3	3	7	7	7	1	7	3	7	4	7	7	7	7	2	101	1	3
101	3.945326937496	2.51121907470471	5.58324617588708	5.11672289938404	3.32728853493522	7	6.18387930466472	6.07220009627947	6.56714609333542	6.95170222937919	6.36488170397967	7	6.37073388303909	4.70403974637461	5.04597500005885	7	5.90477796072101	6.9150013238251	6.98430024898183	5.49266767639584	6.64584681409604	6.55249805250781	7	7	7	7	7	1	1	3	5	2	4	7	7	7	1	7	2	7	7	5	7	7	7	3	108.75	1	3
102	5.18391274586179	1	5.12011412420079	5.00466486690314	5.86813142436948	6.77654356198441	6.99918912325954	4.86084139828794	6.99958852204226	6.04563244017543	6.83994850271485	7	6.42875187462184	1.6233382309282	6.48238727855395	7	6.47045645732408	5.97235148681032	7	6.75547158082404	6.58235279377613	7	4.91120840695979	7	7	7	7	1	7	1	2	4	3	4	7	7	1	7	1	7	7	7	7	7	7	7	87.5	1	3
103	6.21632297209773	2.94473960150755	4.72337700068576	3.98593798420997	4.28953734193682	5.99908898025599	1	7	5.79312525654237	7	6.55023821545042	6.02333910449792	5.64125495292951	7	7	7	4.33742076193867	5.66953599980345	6.69655737650872	6.69362446654602	6.59447221209043	6.68655310473208	6.57111007048212	7	7	7	1	7	2	7	2	4	2	2	7	7	1	7	1	7	2	7	7	7	7	7	99.25	1	3
104	2.11459554944954	2.72416339289948	7	4.76455589031019	2.58560682563719	6.28064136061211	4.21939467949428	6.32464259764785	6.66487415199018	7	6.89441495840907	6.65228442312785	6.43819600911856	2.3177788748762	6.73462857738728	5.31299023604814	6.93590452971892	5.85991217766532	6.23206510071298	5.89154384997647	6.00008043435473	7	6.79480684218767	1	1	7	1	7	2	7	2	3	2	1	7	7	1	7	3	7	7	7	7	7	7	7	92	1	3
105	5.00092589167807	2.04912211405466	3.45191453789101	4.43909378879621	4.94247673936849	7	3.82543991693108	6.4282488882242	7	6.71735755137549	6.18357421992749	7	7	6.56315398934363	6.35094736137436	7	6.18730010403967	6.07106206693081	5.6562562685354	7	6.99278479051734	6.60804518517733	7	7	5	7	2	7	2	7	3	2	2	7	7	7	7	7	2	7	4	7	7	7	7	7	118.75	1	3
106	7	5.64802334344052	7	5.24747556157924	4.42814556309647	7	4.9546956711858	5.97984849117101	7	7	6.21232686963809	6.78672533997985	6.04028890016263	6.91542746435251	5.879610499725	5.7395880002476	7	5.93925098326026	6.27140732856399	4.79932501373088	7	6.5485960141696	5.79042483443623	7	7	7	7	2	7	1	7	3	2	3	7	7	1	7	3	7	7	2	7	7	7	7	110.5	1	3
107	3.52759735715037	1	4.6965682091195	5.69096816971036	5.33505439710657	6.2935610276054	7	4.99103243884679	6.19730183177951	6.93309959843584	6.97583073241838	6.55262898977799	7	4.17766473306918	5.291386934447	7	5.6280565890401	5.12330436743067	6.54849414276395	5.22488423614984	6.43731966253753	6.47456439929624	7	7	7	7	7	2	1	4	5	2	2	7	7	7	1	7	2	7	7	3	7	7	7	3	86.25	1	3
108	2.45701243349559	3.34378693453415	7	4.83683349452278	5.43634468124577	6.10088822972692	6.2522753150014	5.58398095611742	6.46546957219351	7	5.52890215865915	6.98842045003133	6.65182297470595	6.07926448301505	6.0753680709053	7	7	7	5.09779689789773	7	5.70537451706832	6.73532042050315	6.40919640672172	1	7	7	7	7	7	7	3	3	2	3	7	7	1	7	2	7	2	4	7	7	7	7	110	1	3
109	5.89570220611477	6.89922377178518	3.92225997131524	5.76703076744798	6.04185014346437	6.60162151763783	4.52564659555884	7	7	5.49879165714399	3.2978470387646	6.39378367020812	7	7	6.83667728072254	7	7	5.66367973744881	7	1	6.31451355632687	4.8725884072515	5.37943799480374	7	7	7	7	1	6	7	7	7	1	7	1	7	1	7	4	7	7	4	7	7	7	7	94.75	1	3
110	6.06716158804171	1	6.76801574224156	5.12584778569725	1	7	4.10776763103192	5.16268343282778	5.59754588789264	5.48583623127541	4.73335871505631	7	6.56392604398467	7	6.67655396117627	6.77290528285726	5.38583983864549	5.89248498044422	5.10623659659855	6.19287200741912	7	6.53989657649185	6.9370401815392	7	7	7	1	7	6	1	2	7	2	1	7	7	1	7	2	7	3	4	7	7	7	7	106.5	1	3
111	2.40226767956412	6.9572624707588	6.06501475706852	4.0710169226538	7	7	2.7179426961428	7	5.63818884535972	5.69475240371262	6.51283761414546	7	7	5.01952591811497	6.43807577886006	7	6.23769893299822	5.75188826352005	6.84648662142737	5.67491056971387	6.99159280843049	7	6.14835042260697	7	3	7	7	3	1	1	2	7	3	1	7	7	1	7	2	7	3	2	7	7	7	7	98.25	1	3
112	6.05267616187113	5.25637539121448	7	6.3870477222395	4.86120439281679	7	7	3.76781384079874	6.58543914329802	6.84146911581013	4.89859373688195	6.13110220207897	6.65668103266036	6.1779836657781	6.60215219348882	6.44586293380071	1	5.46174387742693	7	2.76099100239139	6.02974699155496	6.7368225998533	6.96455401884882	7	7	7	7	3	3	7	2	2	6	1	7	7	1	7	1	7	2	4	7	7	7	7	91	1	3
113	4.36274464178384	3.69881921793977	6.82710062901561	1.90642541545192	1	6.85909096715092	6.26533841412366	7	6.79174879156878	6.22859296618742	6.44488613563562	7	7	5.81436093900086	6.53490063786105	7	6.63780043020114	6.11079619353361	5.60710786551734	5.69386955424825	6.36479932648986	5.94360759527233	6.70335232834122	7	2	7	1	7	3	2	2	7	2	2	1	7	1	6	1	7	2	7	7	7	7	7	91.75	1	3
114	1.40279280910121	6.95796194360781	5.44772337281322	4.54381636526387	6.3160463960366	6.33225458762329	4.10778858315552	6.48257430493882	6.32788372115944	7	7	3.40621881658386	6.84134323624761	5.18738248840314	6.76339174212123	6.82917959331602	5.03916096331319	6.30273237650178	6.93764513559341	6.12317193529263	7	7	5.59161178104207	7	7	7	7	4	1	1	2	2	2	1	7	7	1	7	1	7	3	7	7	7	7	7	105.5	1	3
115	6.2755448689548	2.58513384103578	1.49936778950773	6.57942404935196	5.2791349908157	7	3.84675416261264	6.26084986314231	5.32051017515136	6.63503777746821	6.92529417740867	7	6.606612485215	6.00481793626369	5.93710548949157	4.29950597323349	6.2520250685595	5.94154563391044	6.32211494805571	5.36357144611889	7	3.35637661530421	7	7	2	7	1	7	5	7	1	2	2	2	1	7	1	7	1	7	3	7	7	7	7	7	94.25	1	3
116	2.57150363477181	7	6.00314498513169	5.56606501411649	7	5.92523744891491	5.11852759043867	5.67048888802363	6.26537873461436	7	4.57967762884267	6.859441038458	7	4.44192196743089	6.52055700106404	4.44480281885433	6.15772646134469	6.53119411095937	6.79284960014305	6.56577557214474	6.03811086272482	6.73452406349798	6.75131719451785	7	4	7	7	3	1	1	3	7	3	1	7	7	1	5	1	3	2	3	7	7	7	7	96	1	3
117	6.50970921560455	1.60324357892156	1.69077550254019	7	4.98263046322189	7	3.29110927388661	5.90281796094901	6.79538241921564	6.45518657756026	7	6.79804241610281	7	6.3453085368206	6.44624797541592	5.07448770145498	7	5.11264118500576	5.7489073910432	5.56218186469258	5.90290761919668	3.46011255857277	6.29079994108548	7	2	7	1	7	4	7	3	1	2	2	1	7	1	5	3	7	2	7	7	7	7	7	83.75	1	3
118	6.38777142878728	4.93105425000345	6.21856856389696	5.59917143738508	7	5.92569572049705	4.96277336771646	5.41198128228262	6.719667088846	7	6.22487086643404	5.73593669187408	5.77445985706977	4.96389670493685	7	7	5.86873560258061	3.78939843871535	6.76729453826993	6.30627789545389	6.65561771344409	7	6.40283224542243	7	6	7	7	1	4	2	7	2	3	1	7	7	1	7	3	7	4	7	7	7	7	7	98.5	1	3
119	6.56556810664719	1.16507230157518	4.06693538907927	4.22486534619445	4.9445203361404	7	3.6750187505321	4.15809794233263	6.85286629007454	7	6.25941384367276	7	6.26601548498877	5.30327748769125	7	5.46778693806568	7	4.99802801759643	5.65839399382766	4.90368616458099	6.60305954932535	6.67202684209049	5.79862842153956	7	2	7	7	7	5	7	2	7	2	1	7	7	2	7	1	4	2	7	7	7	7	7	112.25	1	3
120	6.52485205365421	4.68830692624312	5.59329541187393	1.72706353181101	2.41030878553669	6.7074884208714	6.02458071184378	6.92965653755822	6.93774806553887	1.54138221691682	6.94256047065685	7	5.94401004405537	7	6.62664984411517	6.88883266444899	6.6236584796333	7	5.99266687236683	5.54595996274202	6.69424529528636	6.60512197036405	5.9320471657955	7	1	7	1	7	5	2	2	2	1	5	7	7	1	7	1	1	7	4	7	7	7	2	100	1	3
121	1.24252539713659	7	6.41501512440927	5.81870760254805	7	6.42017311900835	5.58968564347029	6.89412368390029	6.51087540958406	6.65979709546029	4.22114418659491	7	6.41482507810194	5.18624453955179	6.43682377287861	4.7892453697604	5.95251668825609	6.50127706178042	5.39310815218729	6.9075103356983	5.85959277624591	7	6.52631461928333	7	3	7	7	3	3	1	2	7	3	2	7	7	1	7	2	2	1	3	7	7	7	7	97.75	1	3
122	5.91777654683945	6.13022343708387	4.58512389751533	7	6.41233335496754	7	4.33376221341964	4.23608798300639	6.1130542176295	4.69973536079043	5.85449683203574	6.92252611277905	5.90042539631653	5.95648927085078	7	4.14197508106567	4.41246860477754	5.06826075893115	6.92132551165878	3.92798788074464	6.7254820080099	5.90663425380947	7	7	7	7	7	1	7	7	7	2	3	2	7	7	1	7	1	7	2	2	7	7	7	3	96.5	1	3
123	7	1.76337057598908	3.21739125573437	6.0198315958849	4.63740454895301	6.22556967145858	6.10971635035758	5.70302549067567	6.34391639050832	6.98268266336237	4.98205080976058	6.1940974159598	2.10542630003319	6.55771760692929	7	7	7	6.50991966127955	6.28849832340962	6.7053498925816	6.85074279564422	4.20005856966829	4.48480837215303	7	1	7	7	1	2	1	2	2	1	2	7	7	1	7	2	7	3	5	5	7	7	7	99.25	1	3
124	4.36909480492042	2.73085043138747	7	3.45258428332762	2.78768608649745	6.103560919735	7	5.27813421688235	7	4.22166406082033	6.24404326763756	6.74778597015711	6.66526865744847	6.50796488489768	7	6.31285485461002	1	3.06164857140389	6.16526818211711	6.9931044754049	7	6.69551737555212	5.91080703651456	2	1	7	1	7	5	2	3	2	3	2	7	7	1	3	1	7	3	5	7	7	7	7	97	1	3
125	1.49633636138855	2.240083434532	4.33086138165689	6.18733434514882	5.80683251491626	6.74886835659152	3.14676540220292	6.60843252596227	6.11867191228619	5.880731715757	1.722210568866	6.10841171668131	7	6.81453455061614	5.20713502916346	6.74168373311171	5.08730642708948	7	5.81651704556475	5.7911708711998	5.57100018909971	5.32731639252724	6.92592092063243	7	2	7	7	7	2	7	2	7	2	1	1	7	1	3	2	7	3	7	7	7	7	7	92.75	1	3
126	4.22260712127019	5.82558016156755	4.78938916128515	6.2674341489772	3.47126294636569	6.27891318773694	5.37374346187318	6.629285669373	3.88273379000712	6.10574996567383	6.86763713876163	7	5.81871661176133	7	6.91980569803293	5.57483750330248	5.52773997825252	5.20532948630943	6.87210985315714	7	6.60768913209118	6.47660422289688	4.20001932429017	7	1	7	1	7	3	1	2	7	2	1	7	7	1	7	2	7	2	7	7	7	7	7	86.5	1	3
127	7	5.67415907544498	5.13240206207108	6.45838625351641	6.18232389382092	6.79192318984866	4.8450470001813	5.78504955608557	7	6.63362731250302	6.82545765467524	5.113512562446	4.63409925768528	6.88834943289813	7	5.79858993998811	7	6.77114506937098	7	5.20142289175099	5.36159054941618	6.51978349256226	4.69222644731656	7	2	7	7	1	1	7	1	4	4	2	7	7	1	7	2	7	2	7	7	7	7	7	94.25	1	3
128	6.36874111058434	6.43423028347563	7	3.4700297003821	5.00394136261869	3.94480321968583	6.87997721361566	7	6.35045740654698	5.91982781221843	6.30520049662277	6.84959188193263	4.38869459123898	1.8386781416298	6.87718864362005	2.32295778853459	3.68267599093569	4.48273649392296	7	4.07873313357245	6.7260773621407	5.89963696073016	7	7	2	7	7	7	2	3	2	1	1	2	7	7	1	7	1	7	2	7	7	5	7	7	83	1	3
129	5.40240480900863	6.53693188187612	4.63767119750038	5.85890857215114	7	5.7110935242768	5.6666157786317	6.15983836617359	5.06693500746278	7	6.37740432451365	6.46396397767035	6.70180983034415	5.61031502830399	7	5.50604646841524	3.84437937850812	6.68715882875168	6.59440906499188	3.76786632990028	6.03941418178568	5.88912332221696	7	7	7	7	7	2	7	1	1	6	2	7	7	7	1	7	1	7	3	7	6	7	7	7	70.75	1	3
130	4.04493309720183	4.29335021511927	7	4.22061465601097	2.38294174250303	7	4.52612048132593	6.50327584391994	4.49854510269655	6.26245363887927	3.41438589691815	7	5.80650674803074	6.64880298071163	4.60631676596457	4.72565911667502	7	6.91960791135697	7	5.6048345505405	7	5.83514868290454	6.97199429914532	2	3	7	1	7	3	1	7	5	2	7	1	7	1	7	1	7	2	6	7	7	7	7	82.5	1	3
131	4.42518486606631	3.70405361561606	6.92958375875417	4.91591259447407	2.81598967738429	6.60277467130096	5.57513268656723	6.00506508022542	6.29747770450726	6.29420363027672	7	5.99060121816511	5.38351543276503	6.10725984093411	7	4.88361555389179	7	7	6.74856773434369	5.69082950308304	6.18477788610455	6.19096013604502	6.87160962674749	5	2	7	1	7	7	1	7	2	3	7	1	7	1	7	1	7	2	7	7	7	7	6	70.25	1	3
132	7	1.00287703798314	4.12082999098262	5.73433345089277	4.24984198348757	4.22491933885766	7	5.50407581905583	7	6.4861133563865	6.35936477024213	4.84952341828703	5.05300715491689	6.24361403197049	5.07702933128688	5.01128750436348	6.18346438837559	6.52438309831467	5.45022246718686	7	7	4.66662993184676	6.42302538385032	7	2	7	7	1	4	7	7	2	2	6	7	7	1	7	2	7	4	4	7	5	7	7	81	1	3
133	5.64558550196164	1.16302478302507	4.22920599023226	6.55229245703685	2.97675859443457	6.42928617748943	5.1898596772601	7	5.24034603592495	5.54288922228536	3.77365764391619	6.37392471168354	6.99325522282211	7	5.20836774549209	6.36504445189255	6.54135669141544	3.85358448166791	5.39846511497234	5.58664984714448	7	6.13489682440637	6.09752866103408	7	4	7	1	7	2	7	7	2	2	1	7	7	1	7	2	7	2	2	7	7	7	7	78.75	1	3
134	2.41677296961044	6.58653073995893	5.51305085531743	4.66626191764328	6.2802269338859	6.98702636360854	5.88629524884231	5.61769149291964	6.13204816383225	7	6.88488197687965	2.4135420207183	7	6.2074945713293	6.59421502755504	7	5.06142803242856	6.34982352034627	6.34091407468128	6.67514212786217	7	7	4.70339834065035	7	3	7	7	3	5	1	2	1	2	1	7	7	1	7	1	7	7	2	7	7	5	7	98.5	1	3
135	6.39032261449393	1	4.23249990623344	4.47721814349273	5.40774434355109	4.37599809712042	6.78059478099599	7	7	6.27890033009643	5.85923969331505	4.04472115959657	2.61722740643513	5.68793650916348	5.05651639503559	3.8366210560006	5.23800566174076	6.69883676486928	6.22330166677285	6.4371686575461	6.88928961803205	7	6.17245431892525	7	1	7	7	1	4	7	7	2	2	7	7	7	1	7	2	7	3	7	7	4	7	2	89.25	1	3
136	5.81910680823257	5.83272182090407	6.10407767967219	6.92499875228437	6.01262257064265	5.35928743943987	7	5.08870520360814	7	6.52472556038122	6.20983311415518	5.32495570664378	4.87241327665047	4.65960680877493	7	5.52723174560549	4.69029275864878	7	7	4.75022874598506	6.99680977655366	6.10917144602609	4.18440295414648	7	7	7	7	1	2	7	7	1	2	2	7	7	1	7	2	7	7	7	7	7	7	2	100	1	3
137	7	2.20639396152972	6.39564897024735	3.48992980176531	3.01271834431066	4.79440334076198	3.93220749425781	7	5.95072305818702	6.85648077679646	4.26516246535592	7	5.46190877210892	6.97659821726245	5.42656533137336	6.63178448906573	4.91240528652364	5.48325520555601	7	2.63554187029241	6.97049432350875	5.7233775724765	5.86750954156002	7	2	7	7	7	1	1	2	2	2	2	7	7	1	7	2	7	6	2	7	7	7	7	108.75	1	3
138	5.55156347415434	2.43996905244029	3.96467574230608	4.99901343913877	2.87356739899069	3.01236940486555	5.55627809843149	5.0003793725447	5.9529819050546	6.25700762909838	5.71633357458281	7	5.4843359235119	4.8751124610962	6.89728668075933	6.48384839206194	7	5.43176980143777	7	7	6.04367136759552	6.62963976566453	5.85503819426277	7	2	7	7	7	2	7	7	2	1	1	7	7	1	7	1	7	7	4	7	7	7	7	90.5	1	3
139	4.31433157408699	1.1602697318755	4.42297912805617	4.85687137662005	3.72367998664123	5.56459615626932	6.24678350549974	4.96503925135994	7	4.56528774233084	7	6.50148693734762	7	5.90853211843572	6.32173765728792	6.86425193897249	5.41320450789	6.36598045553875	5.97984919871996	4.52297180008114	6.07155317521541	5.99799998457653	6.46767860562502	7	7	7	7	2	1	3	5	3	2	7	7	7	1	7	2	7	7	5	7	7	7	3	86.25	1	3
140	6.60435268655132	6.01727306832143	6.12080509319832	3.94964732424818	4.35827073903841	4.61608421676701	7	7	6.62676157655395	6.92837405231387	7	5.72066552440621	6.30024864968607	2.14099392370565	5.06429088894287	3.32277022078646	6.41766397839292	3.93549165849633	7	6.15613149884586	6.21636644620068	4.83432183569164	5.55540880801407	7	7	7	7	7	7	7	2	2	1	7	7	7	1	7	1	7	3	7	7	7	7	7	80	1	3
141	5.39546012442025	1.10177561220385	4.00291326893766	6.66487158253909	6.96698050458328	6.89867075157549	5.29878984500082	6.83183164478153	5.79164176247515	3.45314665372657	6.63745483323434	6.11827946875507	4.05358022029574	4.65627441895733	6.85400853042213	7	3.03970252737128	6.93333481515838	6.29182377343885	5.95494281301188	4.9314261743762	7	6.83590753015329	1	1	7	7	7	2	2	2	1	2	5	7	7	1	7	1	7	4	4	7	7	7	7	85.75	1	3
142	1.21964096608856	2.22768080128736	6.24194469315399	6.52974510939976	5.52581490991476	6.2226488270919	6.01642533688058	6.13056863608866	5.44731767888897	6.914710787463	2.53970316759539	7	6.67315074566169	6.25924747833705	6.81958227237253	6.24830301546509	6.3871353470837	6.64977128668108	6.28433828761389	3.79785180274199	4.32381836943745	6.76077408162325	5.99515395013818	1	7	7	7	7	7	6	2	6	2	2	7	7	1	7	1	7	7	4	7	7	7	7	96.5	1	3
143	3.83598543286917	3.07227821855644	1.20052260304231	6.32726209656509	5.34518988483569	4.14139794275198	5.06997697022396	5.52539015072617	7	5.66140016218759	5.95573680893251	4.02760614892998	5.49120199557203	5.7996993738444	7	4.07625173266163	5.02604284029548	7	7	4.53069569387712	6.92453738796499	5.91565849546164	7	7	1	7	7	1	1	2	7	3	1	2	1	7	1	7	1	7	4	7	7	7	3	7	85.25	1	3
144	4.22298060862089	2.91117652274293	4.17051231647039	7	2.33653291454947	5.94865360406111	7	5.13311744199774	3.93536218796249	5.1947930361467	6.58799274600112	5.40150565509176	3.56727125919715	3.90905539254427	6.80047669668089	3.6565516244639	6.99651827905923	4.96955315596003	5.97993119847882	5.26769656063867	7	6.43391190856012	6.70797421235562	7	2	7	7	3	4	1	3	2	2	1	7	7	1	7	1	7	7	2	7	7	7	7	82	1	3
145	5.86985881269682	1.90849886300318	3.25942992358354	3.65489873404421	4.09202596904786	5.68743523391109	1.22020965422193	6.7583085604033	5.5829995066011	5.21695327195759	4.76329803293217	6.05198949885254	7	7	7	4.33897798064188	4.2415416740841	5.6452077309405	6.79480250984989	7	7	5.67335221242184	5.13026199456684	7	7	7	1	7	4	6	2	1	2	3	7	7	1	7	2	4	7	7	7	7	7	7	96.75	1	3
146	7	1.30999764158188	6.77518208051934	7	4.6008704662671	7	3.82919443759992	4.52377675648905	5.25908814581586	7	5.10944007306321	4.81958873962725	6.80080905528479	6.49599912548601	5.7318515159597	6.23679068398228	2.15767440599086	5.59488012416891	6.04052680901869	5.41379529776912	5.885561315209	6.80591432982304	6.12331835454634	7	2	7	1	7	4	1	7	2	2	2	7	7	1	7	1	7	4	6	7	7	7	3	83.5	1	3
147	5.79470137192683	1.49167611531027	2.82042304682765	3.02416503364465	4.9798536356289	3.11543435278585	3.04711023018655	6.31974090969092	7	6.22268796991874	4.87918545985052	6.35779959549528	7	6.01335748600822	6.24526539620446	5.03582363755773	7	6.027739649446	6.10315656367322	6.27380600985045	5.92538925724551	6.22201568866544	6.42522890397042	7	7	7	1	7	4	7	2	4	2	1	7	7	1	7	1	7	7	2	7	7	7	7	68.25	1	3
148	7	5.7229363792973	4.46814162592103	6.51163871591587	6.67955856255815	6.09136991253561	3.50105183524024	5.58216896764154	6.30862724331207	7	7	6.48496463977634	4.91745695293887	6.43292589455366	6.53032552233768	7	7	6.05595110640576	6.38124692726099	6.76242673570007	3.89995795745488	5.52652851238883	4.83482015582221	7	2	7	7	1	7	7	1	3	3	2	7	7	1	7	2	7	7	7	7	7	7	7	79	1	3
149	1.34628574842038	2.99956521205092	7	4.35380829183916	3.7410878328312	4.36050718512274	3.58526186502592	7	5.98595180459125	3.55099489126145	6.49558573669519	7	6.978263698831	6.49227722717104	6.78567001275489	5.9486755502092	5.94604249636281	7	7	6.00106226801831	3.97346250623964	6.43507087695823	4.54154971340572	1	7	7	4	7	5	1	3	7	2	2	7	7	1	7	2	7	7	5	7	7	7	7	87.75	1	3
150	3.95288406797397	1.99557672255052	5.82359815362903	4.79894951012656	4.46412483380207	7	2.72525841273665	6.8193498783657	7	7	7	5.08461074193024	6.45585388777129	3.60600075590997	6.78820854199885	4.61856193103437	4.43649519626851	5.2984730056656	7	4.34073712692143	6.87865683337898	5.60857922385672	4.33871039144731	7	7	7	1	7	7	7	1	2	2	7	7	7	1	7	2	7	3	7	3	7	7	7	80.5	1	3
151	3.68188332453217	3.43385721858787	7	3.43217212949926	2.5622645718413	5.24707010826819	7	6.04698936662952	6.48808964209005	3.54183237731422	5.19761644686712	6.73876630338825	6.46176081512289	4.00465440543397	7	6.83223779634772	6.44954609948654	4.67005999108624	5.90834421184555	6.44083471640302	5.44514177485341	7	4.66228701900752	2	1	7	1	7	6	2	3	1	2	3	7	7	1	3	1	7	3	4	7	7	7	7	89.25	1	3
152	2.25720548265488	2.66788639435181	7	3.37431562054633	2.2214419140787	5.81785415676101	7	5.9748179661698	7	4.21641601351454	7	7	5.69481194261409	5.33975714704723	6.83484730479057	6.97597718021102	2.28966245037163	6.66767518258729	4.80267894817654	7	4.09031421009822	4.66606635593064	6.06637554023362	7	2	7	1	7	1	7	2	1	4	1	7	7	1	4	1	7	7	7	7	7	7	7	85	1	3
153	4.65638719544128	5.49864557590008	5.95553559307222	5.91349529722989	7	6.60599956680715	6.26205735677482	4.99090116591208	4.34749286454997	6.84640274050236	6.47666671349536	7	2.96247576567495	6.97417396879195	3.52910775612119	4.52167331419973	5.89852878099368	5.63553635488959	6.07551109883701	5.85393185913442	6.20246669051786	4.81583856143461	6.72458155928739	7	2	7	7	1	1	7	2	3	3	3	7	7	1	7	2	7	7	7	7	7	7	7	82.75	1	3
154	1.33622579755315	4.01322616056378	7	5.36282304527379	4.12397564846178	5.86715040768759	5.8558785724006	7	7	4.19313731879666	5.71646106799186	6.35815106023428	6.37323644251659	7	6.51528829533697	6.16635682235471	6.11753413655628	6.43461396196193	5.90832062255856	6.26999368191393	3.29920769078997	6.95866421632527	3.98461198767224	1	7	7	4	7	7	1	3	7	1	1	7	7	1	7	2	7	7	5	7	7	7	7	86.5	1	3
155	4.71160730580258	3.74357605408819	6.16563626111781	3.41212759490948	5.78032554239699	5.00840542762909	4.27640495493851	5.96315344783433	7	7	6.78036911060305	6.06553483916506	7	2.26499976930244	6.18774392162532	7	5.06649631745072	5.65717167738218	6.53754879756613	5.57574063053131	6.46502740361801	7	5.76439783062167	7	2	7	7	7	7	7	2	2	2	1	7	7	1	7	1	2	3	6	7	7	7	7	91.25	1	3
156	4.91648451904115	5.36733809775035	6.66465006991723	4.53920909706564	6.47992968504513	5.3170272118513	6.97507899594341	5.71395348429896	6.45045634647855	5.72377926875155	4.78749340779405	4.78048821329578	6.42689859000744	6.89132873932434	5.60627573109128	6.78801624440021	4.72443169454389	4.42974653958797	6.45316158977271	6.64025142631845	6.44021958043803	4.99426157813533	6.05781324615965	7	1	7	7	7	2	1	2	3	1	1	7	7	1	7	1	7	1	7	7	7	7	7	78	1	3
157	3.03928350480616	2.80415954882999	6.58980167559171	2.6463185541972	1.72404493510386	6.53569848325191	7	7	4.57128059976502	5.84819618024296	5.57661110974805	4.10994993150724	4.58929087217981	6.28885532891265	6.17965112308063	7	6.42951947339875	6.17197677787318	6.36240150167587	5.58760591414671	6.33849783906387	4.99234053917341	6.29103765227852	7	2	7	1	7	2	1	5	1	3	3	1	7	1	7	1	7	2	7	7	7	7	7	75.75	1	3
158	1.96626920662547	6.68713538927751	5.65812866215834	6.81588061342503	6.52210229562247	5.63297698814466	1	5.6400690085928	6.63658400047186	6.26830472649678	7	6.58358543969534	7	3.66888720260637	5.43804640969087	4.69704586389013	6.29145093211346	5.62451921859145	6.67228762110674	4.8214499081451	6.08167290750745	5.63484277808248	5.9757150778693	7	2	7	7	3	6	7	3	4	2	1	1	7	1	7	3	7	3	7	7	7	7	7	69.5	1	3
159	5.95402510746153	1	3.76000209775629	2.5304622884405	5.34749525637244	2.78498757465972	2.5506064055216	6.59029794660987	7	5.98161554028129	6.36424315061425	6.67929174825074	6.30948596242559	2.00074233995145	4.27642479999654	5.18820211187008	6.9571639328837	7	5.61617585327649	5.48379040648057	5.96616859562764	6.5614369133617	5.60730820429157	7	7	7	1	7	7	1	1	7	2	1	7	7	1	7	1	7	2	2	7	7	7	7	72.25	1	3
160	1.86061874684302	6.20071094915969	5.75524575587985	4.91227767086028	6.60260888471241	6.31240953474938	4.53613108857366	6.44073621763913	7	5.64874016942121	5.56849247499965	7	5.73736300289986	5.36939645412375	5.06484902766199	6.3386046429491	6.61580819061605	5.82503161999513	6.48966105931677	7	5.65852611929358	6.26494070068202	5.7832846294642	7	1	7	7	3	2	7	2	2	3	1	7	7	1	7	1	7	7	7	7	7	7	7	80	1	3
161	7	6.56385272109092	6.2243112568942	4.36570689709891	5.08945864701743	4.69393047417194	7	7	6.92273704370273	6.12475400207983	5.38833201607758	5.20035051084911	5.31914697302959	3.94030751018486	6.62084169373995	5.46372645410108	4.15036243971183	3.42879536967315	6.55924018219025	5.23679217474264	5.13158592677578	6.38643863503872	6.04448178505367	7	5	7	7	7	4	7	2	2	1	7	7	7	1	7	1	7	3	7	7	7	7	7	67.75	1	3
162	4.08697115957237	5.78896092843344	5.13023471529023	3.98592389264024	6.93293569116884	7	4.93593034777966	4.34750890077425	6.33732897163766	5.78348100412282	4.53056835169496	4.49578832456235	6.11822475798893	5.56964714751533	5.283820062073	6.56108239849474	7	3.01299861184565	5.56072562336653	6.02736171347723	6.47853849179813	6.77759321296918	6.89415545288684	7	3	7	7	1	7	2	2	1	2	7	1	7	1	7	1	7	2	7	7	7	7	7	66.5	1	3
163	7	2.8739751500214	5.57073151176028	3.3241697622917	3.2945899105088	5.94204605898937	4.88684655013193	6.07233155377081	6.29507141124754	3.70137997965724	5.42216146351568	6.25631110840246	6.3557051588087	6.55220958522555	4.89744883155518	5.85209122215584	2.68323319925421	6.23378828929827	5.36823013475394	4.74059258590333	6.44741293696825	6.0839665764961	7	7	2	7	7	7	4	7	2	3	2	5	7	7	1	6	1	7	2	7	4	7	7	3	75.25	1	3
164	1.51283309133253	2.57030969113784	7	5.4565511736439	5.31037138709354	6.02995210659788	7	6.03437682110087	5.78275769900427	7	2.22053133993342	5.83550742187029	7	5.90576278129583	5.58030464297329	6.40315530853488	6.7752272686989	6.66239376175289	5.95381802599479	4.38884112515444	4.20113407194777	6.75572104903306	5.12413240233211	1	7	7	7	7	7	6	3	2	3	1	7	7	1	7	1	7	7	7	7	7	7	7	75	1	3
165	3.8703716395449	3.2540673207318	2.62384320958	7	5.35516292280273	3.90342388906023	5.09270553219613	5.6141061414982	7	6.45440514598642	3.77715756933422	3.75718052380159	5.46242783078374	5.92526156042345	7	4.25359187786637	6.05247467849657	6.56310831807656	7	6.23081347112471	6.16555668254847	6.01281973389494	4.88040019489914	7	1	7	7	1	2	1	3	2	1	1	7	7	1	7	2	7	2	2	7	7	7	7	65.75	1	3
166	7	2.41470740429264	4.15893639809492	3.44279010525556	3.0769600703265	5.89320438427331	4.26610167298035	5.18748110064089	5.65610640505118	5.52476570284767	5.36422365616716	6.11548225234909	3.63449994016757	5.60546564067156	6.86301189330684	3.86898079796009	6.06806356594882	6.16277306345133	6.93450676733893	6.43472395812612	6.76415917283331	5.25003748896142	4.39104885475349	7	2	7	7	7	1	7	2	6	3	1	1	7	1	7	2	7	6	4	7	7	7	7	75.5	1	3
167	4.73718105648347	5.24469264305155	6.7525720636397	2.72528044002888	5.09549137228408	6.64315114066751	6.15707763942607	5.11751462236067	5.89743302675757	5.27312116589242	2.93801525819945	5.31021823153071	4.86480565745193	6.30995440934661	7	7	6.01527400483664	4.4687458912194	6.8158564723768	6.29027024125615	6.391185046775	7	7	7	1	7	7	7	7	1	2	1	2	1	7	7	1	7	1	7	4	7	7	7	7	7	74.25	1	3
168	3.46243447715077	2.95569898021927	6.2301526022259	3.76144588097901	2.34338433819414	6.28987422957745	4.05473988642598	5.070400279471	6.40455352397507	6.83006714609871	6.23704985381293	5.85650690233306	5.10116649445566	5.31555566479026	7	7	5.20193591650771	6.72831794623191	5.20576023442994	3.56766133988683	7	2.89419068215874	6.3776713426838	2	1	7	1	7	2	3	7	2	2	2	1	7	1	7	1	7	7	7	3	7	1	7	99	1	3
169	3.97059719941042	2.1548343917887	5.39798476119485	6.45008296942232	6.88084831046436	6.45985687332316	5.95013060687593	6.04049853275908	6.12697672589575	1.51992711077112	4.94307740404936	6.72293604782227	3.29714200930719	4.47811990988282	7	6.38739607330829	6.76532857671007	5.47217535575597	4.95973370411408	4.77277536954539	7	6.65764804563656	5.61627819298008	1	4	7	7	7	5	1	2	1	1	7	7	7	1	7	1	3	2	6	7	7	7	6	90.75	1	3
170	6.04317474984722	7	7	4.94417889266763	5.40822730418013	6.27823689281288	5.5093298536214	2.97252230550269	7	4.27997140445634	6.74780081578193	6.8571206746342	6.00432373832776	3.40995115022587	5.22612305045399	2.43688736459842	5.47755438286133	5.48887019759348	4.35949632593754	6.19838716353841	6.3675430062871	4.51697705217282	7	7	3	7	7	7	2	7	2	1	3	1	7	7	1	7	2	7	7	6	7	7	7	7	64.5	1	3
171	6.63829452832503	2.07278467389999	2.05275068634934	2.9658862037136	4.17871812986616	6.62474666046163	6.12330892449117	7	7	5.18551987478112	3.62019132966676	5.7967850307019	6.58285758611233	5.63713373986071	5.35973948408498	4.74245926758534	5.96049396922262	5.58005325523614	4.79169362139196	5.87954298204587	3.88196767441413	6.63495059756969	5.81628348878826	7	7	7	1	7	3	1	2	2	2	1	7	7	1	3	1	7	7	4	7	7	7	7	81.25	1	3
172	6.19412730481844	5.90377799475885	4.89958931633618	6.64975866460274	6.01539994731504	6.72299084403508	7	4.86628468500213	7	6.03969390177956	5.79492956476164	4.06599040310197	6.79169188719541	4.6964977133591	6.39835458146696	4.03492776826659	6.34965272507984	7	5.92197372232948	4.38851652801332	5.42322096315853	5.11284654782564	5.21903101428076	7	6	7	7	1	7	7	2	3	2	1	7	7	1	7	2	7	7	7	7	7	7	2	81	1	3
173	4.72702054051801	1.00912276378253	2.84418975622152	3.97340436581316	5.4919465362426	5.67292737681377	4.478628307066	5.75254120176921	6.55562860932851	6.24263437052216	5.81554965453194	7	2.40361599674013	4.8857956563442	6.65969720825451	7	3.82659059293248	3.56479565526305	6.99187094178336	4.94219774812293	4.5484030483321	6.61622689074031	4.71363244289622	7	7	7	1	7	2	1	2	2	3	1	7	7	1	7	1	7	3	2	4	7	7	7	83.75	1	3
174	5.25777784842968	3.88584419589076	5.20268743740504	5.08008101092381	6.595636506687	6.46090834360873	4.48576009656087	6.49459807412474	4.27550138720961	5.5875205530907	5.46919356612688	7	7	7	3.35198487274335	6.60937617260658	6.71509626261359	5.24614843063587	6.85172089281086	6.18445702895143	6.19608653694619	5.7948931231769	3.97380780815632	7	1	7	7	1	2	7	2	2	1	2	7	7	1	7	1	7	2	7	7	4	7	7	61.5	1	3
175	6.54607294262868	1.20410209162862	6.54383009769914	7	4.41196486170216	6.70537157449054	3.4340823628741	4.99498047823877	6.16888266430022	6.08677588556412	4.94210180098919	2.74444459320232	5.69908065176844	6.23971878898155	6.18702091069803	5.55568328373485	1.57427138647838	6.30121758211613	5.27751556748051	5.45366390711694	7	2.77289085189148	6.73234557330016	7	5	7	1	7	4	1	1	1	3	6	7	7	1	7	1	7	3	6	7	7	7	2	61.25	1	3
176	6.08329005802527	3.67647568249156	5.31685479510914	6.44761385395152	4.80490774873238	5.49218771062912	3.15349620836743	4.83928199514126	4.90221409821354	7	6.86247581644647	5.9724078937809	6.76491486975209	5.75697715831237	6.18361275585444	3.09731588609908	5.49001264426837	6.4918180440249	7	1.52955512096629	6.24314380547613	5.16982518654431	4.26905226558719	7	1	7	7	1	1	7	2	1	3	7	4	7	1	7	1	7	3	5	7	7	7	7	68	1	3
177	5.57808882444031	1.36466470300988	4.82206026779677	6.29663690693197	1	6.75456966094214	5.4942609732268	3.42902495148809	7	7	4.06395593509826	6.47538233644286	6.01893532523773	5.30977666181946	6.9236200244015	5.54275427788144	3.50866255309882	5.69048666193287	6.60075872542287	5.49857977133919	3.54226940503071	2.24828942099703	5.9008369012829	7	5	7	1	7	4	1	2	4	2	3	7	7	1	7	1	7	5	7	7	7	7	7	66.75	1	3
178	5.10357456687946	1.58588500404194	2.18635482426803	2.9126812843371	2.57800053760691	4.63535791871066	7	4.9842065886137	4.65214561661543	6.55367661736285	7	2.86718043247653	4.60329930836008	6.92115119646141	7	5.57077999384274	6.63055106160167	6.75189920955686	5.13146181064063	3.3226545777763	5.01858476974514	6.82533770624738	4.48032582759658	7	4	7	7	7	7	6	2	1	3	1	7	7	7	7	1	7	7	4	7	7	7	2	79.5	1	3
179	6.52478877661447	4.37766246306317	5.31037367112279	5.43482762606268	5.71759562810689	4.70277188010129	4.78816452576421	4.90496979997398	4.19527626927247	6.1116042099044	6.45851688747092	5.76312068987724	6.64945387083849	6.5724516560683	7	6.27596605597985	7	6.86379724625209	5.31327424062845	3.20285848889911	5.5908521982381	2.91791969884398	5.30093477403251	7	1	7	7	1	5	7	3	2	3	7	7	7	1	7	1	7	4	4	7	7	7	7	69.25	1	3
180	6.73507355456294	1.18468500954216	4.72373068446239	6.85612160509225	1.28489491473236	7	5.7360391293632	4.65957782098676	6.73129252126255	7	6.57671052823672	6.17006567730092	5.13010086485851	5.60513914971659	4.58918726549248	5.2929915180365	4.54792535765986	6.73008575390659	1.9963768431015	6.829159617215	3.44139438384641	2.52397098694654	5.94973037699624	7	3	7	1	7	4	1	2	4	1	2	7	7	1	7	1	7	4	4	7	7	7	7	64	1	3
181	7	3.21703326004649	5.11062453467405	4.55273513949258	3.59833754315718	6.12783846172152	4.68986827266039	6.08627526265677	4.55556563125064	6.09315558684296	5.00993976163546	4.00089558254323	7	5.91191917210112	6.49001957493022	2.5287595288961	3.61581394310122	5.53810823665995	5.29914096618877	4.0968224509623	7	5.34961557002281	5.71860535697059	7	1	7	7	1	2	1	2	2	4	1	7	7	1	7	1	7	3	7	7	5	7	2	67.75	1	3
182	2.45104045018604	2.60757129532172	5.19528139843932	3.09123398485946	5.24420768265587	6.48363311398848	6.17524845375039	2.41459718552473	2.32261148105834	7	4.3593360631834	3.29341573114616	6.59197886478345	5.83295373128148	5.01390691101397	3.54082056830008	4.56390657864868	5.83368487631337	6.47080897596238	6.51806788519566	7	7	5.81225886615495	7	2	7	7	1	3	7	2	1	2	1	7	7	1	7	1	1	2	7	7	3	7	7	87.5	1	3
183	6.82812431594846	3.0332299381479	6.70396944301204	3.16782556986075	2.84340638550369	4.09030674622688	4.820593877183	6.89298440756457	5.80340855388684	5.1776127814495	2.10178534738067	5.33262373618595	6.57463775454108	6.66880234262534	6.74088066668782	7	5.80419263036239	4.19020536756847	6.13982211159087	5.63823404996307	4.47617833715402	5.5033945059967	5.47282481417066	7	3	7	7	7	3	7	2	2	2	2	7	7	1	7	2	7	3	2	7	7	7	2	71.25	1	3
184	3.51874191818467	3.64572305553438	5.67019713738624	6.27578351824283	3.92622718635832	5.70703804338902	3.04210697209044	5.48719815381041	6.43505309898874	6.28186835069099	5.99252730483276	5.23323202244717	3.16923558341587	6.18402042675973	7	6.48009911691968	4.76427327090041	3.90280864013276	4.41190523318976	4.54466641809111	6.65587433992181	3.57135127410138	7	7	3	7	7	3	2	2	2	2	5	1	7	7	1	7	2	7	7	2	7	7	7	3	70	1	3
185	6.99239046813352	5.13301246540545	3.49183478637169	5.3121945224809	5.56316769292934	6.35258018823288	4.8448182088302	6.44933842257719	4.748072800698	6.93252072953824	7	2.5626720379101	5.68901289873069	6.77098092157133	6.76351450323851	5.66462213226708	5.99548790735955	6.16019183391814	5.94103330603051	2.57211853731104	4.84789541326394	5.97626454324842	5.26290643643185	7	5	7	7	1	3	1	2	1	1	2	7	7	1	7	2	7	4	3	7	7	7	7	66.75	1	3
186	4.58498004868233	6.54269980809524	4.22381316607886	4.77146290143355	1.82894556651303	6.99428109925786	3.93640974856624	5.85738274035517	7	6.05401399178009	5.55295539450275	7	1.66220711376598	3.80266774222844	3.78378871036418	4.7702956715659	4.47051637795971	6.78148425352733	6.88969301346886	6.10107828303954	6.18985443825235	2.64009198204963	3.53289686127893	7	2	7	7	5	7	1	4	2	2	7	1	7	2	7	1	7	5	7	7	7	7	7	55.5	1	3
187	7	3.66648662158195	2.32372410128936	4.61378385126311	5.03958455283335	5.0159715935183	6.62766231517548	6.76903092824439	4.05075263922709	6.06939488844689	4.49718498695434	6.60863291253663	7	4.65229062336536	6.20400470548227	5.11918072552774	4.43148788544813	4.70317804797396	4.57581173696027	4.21237676288307	5.71357272377587	4.25793789109017	5.43343159436145	7	1	7	7	1	1	1	2	1	4	1	7	7	1	7	1	7	2	7	7	7	4	7	65.25	1	3
188	6.09372938053144	7	5.11903483237364	3.39170737368564	4.87365177618994	4.520228867103	6.28687573607846	6.38837087537542	4.70094737014695	6.23839212929882	6.06154325434129	5.03652544899437	4.562918818115	3.54537862842228	4.36590641372256	6.39543207387212	6.02651306432853	6.55427553130287	6.09368519388503	2.01190978328495	5.49706940453475	5.45027237137211	6.17804168096044	7	2	4	7	4	2	1	2	1	3	3	7	7	1	7	2	7	3	2	7	7	7	7	67	1	3
189	6.12718450907337	7	6.07362934438299	7	7	6.40580261991081	4.22882508554795	7	4.92866231607032	6.13027118771665	2.57517599029668	6.24496692998159	5.58977181445958	4.69971239848132	5.75118947941162	6.93681613571155	6.62820490343834	3.58699372532569	4.83297929328868	3.36102198230859	6.64573238723727	6.04292023703224	4.50506299385247	7	3	4	7	1	2	7	7	2	2	1	7	7	1	7	1	7	7	7	7	7	7	7	72.75	1	3
190	6.44639388431873	6.0976714034903	7	4.47927233277001	6.67064247863906	5.22656240847306	3.99118416123494	5.59331180754585	4.62520055582287	7	4.85624568448194	4.29499569458356	7	3.39887840028478	5.14486568565609	6.53092727801095	6.43863638252479	3.03744591221662	7	5.1716447537263	6.73628054529967	4.29057259435452	5.15315950473961	7	1	7	7	7	2	7	2	2	3	1	7	7	1	7	1	7	3	7	7	7	7	7	82.5	1	3
191	7	1.55573396036315	4.67743865865059	4.90783619790367	3.7642381730119	3.79442382607948	5.14885736156659	6.642945333119	6.19578049255433	7	5.10596033763361	4.22544214381199	1.48025153861933	5.86457113804769	5.24898039417892	2.47377705431237	6.32632500804121	6.9710550043065	4.92899355992736	7	6.9527296354262	3.7116647945959	4.9356981922684	7	1	7	7	1	7	1	1	2	2	2	7	7	1	7	2	7	4	2	7	7	7	7	74.25	1	3
192	7	2.33956934594417	3.45992932253189	3.88031682628099	4.39871423512389	4.54318121679215	5.89684311086834	6.6836461013301	3.98374764236504	5.43878835340381	7	6.13471205743616	5.69806836200234	5.22841356783987	5.07708060968763	7	5.0958601469279	5.78327420248425	5.55441536066917	3.80564337885129	7	5.02668565642135	3.64685439451152	7	4	7	1	7	3	1	7	2	3	1	7	7	1	7	3	7	7	1	7	7	7	7	75	1	3
193	5.54943416211435	6.13509140820018	5.49573399508526	7	6.72228054583177	5.4756303710194	3.47142806035964	4.27938104590423	5.03183891588564	7	4.09727441497827	4.85170393618816	7	3.58376602378651	5.07878851958387	3.67417953554242	6.83392802770736	3.67719781331877	4.42013330806754	6.37994958539928	6.49474493730267	6.78032332197445	7	7	7	7	7	1	2	7	7	2	2	7	7	7	1	7	1	7	3	7	7	5	7	7	60.75	1	3
194	7	1	5.55320780404774	3.31651308125042	4.30034518066909	6.4461578051101	4.05122679249146	3.97203956030268	6.79112711646506	4.2472763850426	5.73019629864692	6.66985474391241	5.50466923934014	4.17417383805296	6.50835600077333	3.57611918063406	2.20714423443953	2.21006488310461	7	4.8647926452361	3.66642833057859	4.53730272474436	4.8962238546029	7	2	7	7	7	2	3	2	1	5	1	7	7	1	7	1	7	3	7	7	7	7	4	74.5	1	3
195	4.93981962572427	5.96578563352224	5.23222920021139	5.53943079810636	7	5.01665585170586	6.63186488999178	3.00912800011087	7	5.95710443617961	4.88800214808553	6.11981558910843	4.01231676319033	4.64863009753588	5.26867474086064	6.02720056110636	2.69110656790435	6.24550679781413	5.93100383069452	5.12190320078087	6.07928739505589	2.21891510837237	4.31263877177947	7	7	7	7	1	2	7	1	3	2	1	7	7	1	7	2	7	7	1	7	7	7	7	65.25	1	3
196	5.65986292508186	6.7091982877601	5.04922755787016	6.68889839603051	7	6.22754707771574	3.22855122120015	6.18312832081893	5.45583486097919	6.5294607176999	4.83305794912337	5.15087423171934	7	5.72466323091051	3.70609238322622	4.986106603514	6.45083771936638	4.95234207585642	4.70506471379214	5.49581215788707	5.6451570936368	6.8913167582418	4.48026535664557	7	3	7	7	1	3	1	7	2	2	7	7	7	1	7	1	7	7	7	7	7	7	7	60	1	3
197	2.29686764934	4.20015303682074	4.91001996874281	5.98535336404176	4.13307193776025	5.55095857818198	5.89087844475626	4.60100288975432	7	5.21033643154887	3.78034884942295	4.54535028600704	4.13477481552954	7	6.2801911987138	7	5.59131133804198	1.92290680334825	3.45272148487088	5.01072277631382	7	5.44631456342143	4.11306168982081	7	3	7	7	2	2	1	2	7	5	7	7	7	1	7	2	7	7	2	5	7	7	3	75.75	1	3
198	3.67289335233868	5.42276965846015	3.33304105052034	4.74937631914918	4.0879764937424	3.15600725425643	6.64024949513697	2.95993861290859	5.59453555176761	5.85622867130317	4.84609511726899	5.26324011892224	4.32916394939752	7	5.67969299796185	6.5879409748805	6.55394650376509	2.9564975476532	2.00951482253243	6.30946254545548	4.84996756952297	1.93052457263544	4.3074797633099	7	2	7	7	1	1	2	2	4	3	1	7	7	1	3	1	7	2	7	7	7	7	7	60.5	1	3
[truncated: 5 more columns]
