# Supplementary material for: How Are Mate Preferences Linked with Actual Mate Selection? Tests of Mate Preference Integration Algorithms Using Computer Simulations and Actual Mating Couples
Source: PLoS One. 2016 Jun 8;11(6):e0156078. doi: 10.1371/journal.pone.0156078 (PMC4898694; doi:10.1371/journal.pone.0156078)
Supplement: S3 Data — Long-term couple and agent-based model data analyzed in Study 4. (ZIP) [file pone.0156078.s003.zip › S11/Polynomial Model Data/Polynomial Couple Population 01142016 2338.csv]

	trait1	trait2	trait3	trait4	trait5	trait6	trait7	trait8	trait9	trait10	trait11	trait12	trait13	trait14	trait15	trait16	trait17	trait18	trait19	trait20	trait21	trait22	trait23	preference1	preference2	preference3	preference4	preference5	preference6	preference7	preference8	preference9	preference10	preference11	preference12	preference13	preference14	preference15	preference16	preference17	preference18	preference19	preference20	preference21	preference22	preference23	fitpoints	sex	algorithm
1	1	4.40939522512187	5.63490890641511	2.81052561074572	6.70847340423929	7	7	7	7	6.643666882446	5.02515002548856	6.80969286830661	5.96547738122555	7	6.60247484564995	7	7	4.10106918118352	3.01393245255851	4.18730191466798	6.26053567235719	6.64088006433487	5.80769208857393	7	7	7	7	7	7	3	7	7	7	7	4	4	3	7	4	7	7	2	7	7	3	7	113	0	3
2	1	4.80484640423584	6.59010148496514	3.23405378030772	6.53681125315149	7	5.88750072509397	7	6.88691156688887	6.32847031105905	6.56427132917575	6.86268453839839	5.26141722632584	6.34997767125356	6.49787117367619	6.81326092392081	6.36213880224117	2.60873972256649	5.88370397378744	3.96125558283538	7	6.92077557153431	6.15404640190911	7	7	7	7	7	6	1	7	7	7	7	7	4	3	7	4	7	7	1	7	7	2	7	102.75	0	3
3	3.43295459808177	4.21773207476262	5.89457436116309	1	5.50927633290253	7	6.09058480681682	6.08774289336225	6.95320340685471	5.44218223399753	7	6.08640696747383	6.3391065604372	6.89262557592601	5.18142194136929	6.67872924405251	6.79396908829733	6.91276515488136	6.68849863009113	4.83342100272464	6.16250738715857	7	6.6671666032924	1	7	1	7	7	5	3	7	7	4	7	7	4	2	7	7	7	7	2	7	3	6	7	107.5	0	3
4	1	4.9642030328822	5.33012827782001	4.10357377442585	3.79012769062701	6.62694104711109	6.83455646745692	6.48328859013841	5.77083541557497	5.52411447900671	5.08774011897273	6.94247396126379	7	7	7	7	7	4.6444815508552	5.5899710479292	2.13157356880153	7	6.94722285694064	5.77850458488883	1	7	2	7	7	2	1	7	7	3	7	7	3	5	7	7	7	7	7	7	7	7	7	93.25	0	3
5	4.3929946460566	6.24194036670326	5.62792637351849	5.55797626787362	4.05447533359857	7	6.11734521414706	5.86823774325108	6.63408675971931	3.5192836118364	7	5.13509659596843	7	7	7	7	6.59488664430039	3.14160893307798	7	2.38474435835681	6.44163772791608	7	7	1	7	2	7	7	3	2	7	7	7	7	7	4	1	2	2	7	3	2	7	7	6	7	97	0	3
6	1.51148882191294	5.27583452290094	5.89945341642269	3.55753760748425	5.26180802101476	7	6.99164600501372	7	6.91277245270885	7	4.21374220633103	5.80394470347414	7	6.78289691974347	5.18960251680106	7	6.87293076698497	5.93635326853015	6.09463068580069	1.14395330882395	7	6.47088600800694	4.64480926149752	1	7	2	7	7	7	1	2	7	7	7	7	6	3	1	7	7	3	2	7	7	3	1	88.75	0	3
7	1.58713054360138	4.34737462943497	5.92614719089728	3.35713072823146	3.49700773837536	7	7	6.16443673298974	6.20895088917972	5.82901543781869	4.42237629095273	6.24698188771058	6.51613115362183	6.00645811031244	6.71239293176033	7	6.34493874779432	4.40956118176278	5.63561906301823	1.92218241760844	6.21885822347675	6.67582538595846	7	1	7	2	7	7	2	1	7	7	7	7	7	7	3	2	2	7	7	7	7	7	3	1	93.5	0	3
8	4.82474736969546	6.69751530844701	6.82765110316592	4.15997485695445	6.43177498198259	5.75580135604933	6.543028300374	7	5.26387616395935	7	6.32989103559992	4.34863563281972	7	5.22209281788074	6.53979358806716	7	7	6.75558441348469	6.04972798327293	2.1571042081199	4.16825239754423	6.30467138549345	5.46893286411337	1	7	7	7	7	4	2	6	7	7	7	7	7	7	2	7	7	7	2	7	7	2	7	98.25	0	3
9	7	6.65954181067772	4.1410558123932	4.35244485417006	6.8953881110172	6.66333128980682	7	4.3247914001383	6.68608734639301	3.00723737232199	6.69804661309736	4.75221818423941	6.69992599202486	5.35478657630921	5.88885058782101	5.60070429536406	6.72880677752581	4.28828968372471	7	1.57171172778323	6.68118801238206	7	7	1	7	1	7	7	7	5	7	7	7	7	7	4	1	7	7	7	7	2	7	7	7	1	97	0	3
10	5.18319142409808	6.38209181846602	7	6.36270535947207	3.99149199717114	5.77913764646828	6.55716083285332	5.58707122804608	6.87353029408678	2.33985765501565	4.55694733207955	5.38439681009594	7	7	7	6.56731061946224	6.99657016100449	6.68335840897558	5.30745732784365	2.1216248123152	5.87339869303489	6.88946249026565	3.7379850923968	1	7	2	7	7	7	1	6	7	7	7	7	5	7	2	2	7	4	2	7	7	3	7	101.75	0	3
11	2.88121810635804	5.81465430978535	6.01903727857966	6.77540288389376	5.40951706467578	5.9747022752276	5.25745304235631	5.36087252484318	1.27068513345841	6.44980442569067	7	7	6.48590338309855	4.00878512064016	5.56148474861474	6.69890503714279	6.2126153795532	6.36900131036979	6.69450167092775	3.48251018957666	6.3142404099147	6.78680278010574	6.85722358953209	1	7	2	7	7	2	1	7	7	7	7	3	3	7	1	7	7	5	2	7	7	7	7	93.5	0	3
12	2.62006199146723	5.68816194000047	5.09488644315333	4.25211107733751	6.35747919528732	7	6.34507676738161	7	5.36542416309531	7	7	4.75738513975767	7	6.32431466007354	7	4.66474360559865	7	3.90435416916774	5.64072903316399	6.25973042858825	5.96729860687515	6.87279294553699	4.39509102935378	7	7	7	7	7	7	1	7	6	7	7	7	7	7	2	4	7	7	7	7	7	7	2	106.25	0	3
13	2.03415715725713	6.50139912280024	6.5474702356666	2.36900907562988	5.51523297758759	6.31492190939435	2.0117981569606	6.9972514723122	7	6.28519332683067	5.71641702546292	5.18520988522067	6.71798482841198	6.76962097296785	7	6.42034623498589	5.79077510350881	7	6.62495221331501	4.04333452998928	6.01877217766272	5.92677656528659	7	7	7	7	7	7	2	2	7	7	7	7	7	4	1	1	4	7	7	7	7	7	7	7	89	0	3
14	1.58690313488334	5.55865299556829	5.30599852325115	5.97324602971603	4.49532317533663	6.05300326899592	4.95899769928248	6.95716694211033	6.88852231516085	7	3.98078522308859	5.00990924989238	7	7	7	5.23342997202538	6.32935400497269	3.80784533608918	6.96251934983569	6.21096308639686	7	5.17086475891666	4.2220098683697	1	7	2	7	7	7	1	7	7	7	7	7	4	4	7	7	7	7	7	7	4	2	3	89.75	0	3
15	2.77225092580449	6.32822914036699	6.29465829772655	2.00596240277214	4.85117375306294	5.95587518644948	6.36455983238062	5.80715433964948	6.48714933977951	5.65480845691746	7	7	6.60980661425952	7	6.63611499487892	7	6.67836308038175	6.82208351264734	5.54572493713799	4.08449826624815	6.89436243834835	6.14391586859344	7	1	7	7	7	7	3	7	7	7	7	7	7	7	7	1	7	7	4	7	7	7	6	7	94.5	0	3
16	1.54192088407176	5.98676505541427	4.59029766893517	4.79293403400731	6.14676225115785	7	5.65900052095084	7	2.6395205147525	6.74015125221537	5.46108455080788	7	4.53755542429785	5.39392618490412	6.88449848932109	6.36634710855415	7	6.21176550216202	6.51786727153674	6.991002243979	6.29494684776985	7	6.1171549706139	7	7	7	7	7	7	2	7	7	7	7	4	7	7	1	7	7	7	2	7	7	2	7	94.25	0	3
17	3.26666454747437	4.61528187587602	6.78858365090625	1	1.98517064970267	6.79076699420098	7	1.65469660135679	6.6049031400086	4.22810719266798	6.837534893292	4.5185947337492	5.26313179285082	6.57786919385535	5.95392302032612	5.5579688078173	6.35571013906492	6.32262243875427	5.05513884942341	3.72905985755893	4.90607698016794	7	7	7	7	2	7	7	7	7	7	7	7	7	7	4	4	2	2	7	7	7	7	7	4	7	89	0	3
18	6.51699469584841	7	3.64239019240332	2.98113028131907	6.70178901474694	7	7	5.70006087050238	6.93509560146547	2.66997367951281	6.32465514280295	6.62623991201944	6.00276467272491	4.61781382645081	6.29444875460968	5.23526259664514	7	5.16145181961318	6.81801923745762	1.33434610099365	4.53877214164008	7	4.46588350331696	1	7	1	7	7	7	3	7	7	7	7	7	7	4	7	7	7	5	1	7	7	7	7	92.75	0	3
19	3.26079306792548	3.28990348298536	6.28775256324823	1.99381497268431	5.84254899430438	4.8011862887046	3.54054678658026	6.12103250257697	4.19412694565487	6.80574824090412	5.52230283236868	7	7	5.81079639423921	6.59810338948625	7	6.4046068489469	6.86968418573726	1.02089426782324	3.34741052583932	6.04807412189048	7	6.21536780505858	1	7	1	7	7	7	2	7	7	3	7	7	7	7	1	4	7	7	7	7	7	2	7	99.5	0	3
20	3.80314814204363	4.32097488578925	6.34162923625174	4.6612789400989	4.05406186063102	6.58448023080775	6.07690830705443	6.96107340508748	6.9161673849385	5.88425228787534	4.64575701540491	4.50097469732709	6.54035249930858	5.70701811778525	4.21379167245534	5.87141657707753	7	5.95458877348164	5.52382161129195	3.52089053431409	7	6.54769550788309	6.38261575734914	1	7	2	7	7	7	2	7	7	7	7	7	6	7	7	7	7	7	2	7	2	2	1	89.25	0	3
21	3.45595520591038	5.61335124341428	4.7157247917439	2.52443303121312	5.12405514572564	6.54712915057435	6.55675364046798	5.22407728029759	3.51288643214562	6.37155285384031	6.80465848711135	4.37865138372435	7	7	4.51697187343796	5.5703056721482	6.92778497726809	6.86472133844128	5.99904689680993	1	7	6.97172685305481	6.5496809866137	1	7	7	7	7	5	2	7	7	7	7	7	7	5	1	7	7	3	7	7	7	2	5	95	0	3
22	6.70406987991298	6.64484623307875	4.65429859917148	1.92524810583076	5.6995712951117	3.47323100356672	7	4.82835563806536	7	4.26525315055648	4.6916851799502	6.60113928150311	6.35180249095786	6.27665673405877	6.62984715199792	6.69391426596473	7	6.09696770285548	7	2.46095910383518	4.70835024038865	7	6.05162608226014	1	7	1	7	7	7	1	4	7	7	7	7	7	2	2	7	7	7	2	7	7	2	7	81.75	0	3
23	1	5.97980772761586	6.01954734893609	3.12890886846568	5.68312712396168	6.48683700677087	2.87338614039569	7	3.64355685327373	6.24350287067531	3.66848067535117	6.27112120561271	6.9825848695455	6.24260475907529	7	7	6.78890833925374	6.44849041867488	3.31894093757506	5.23937706520597	5.81606354748997	6.90592875324502	6.91619495692919	1	7	7	7	7	4	3	7	7	7	7	7	5	1	7	7	7	7	7	7	7	7	6	87.5	0	3
24	3.68600463489173	5.3813949990207	6.30122013443021	3.89139964253302	2.63631694797385	6.2755662354005	4.72725668528327	6.31183674832264	7	6.8086640856433	4.96970181118959	3.68040021694504	7	6.87387780125622	7	5.02774207978608	5.80197644266319	7	6.65639419172424	1.67913294896022	7	5.99205947101234	6.74176367209039	7	7	2	7	7	7	6	7	7	7	7	7	7	7	7	2	7	7	2	7	7	7	7	93.25	0	3
25	1	6.32295362578405	5.73663116907254	3.3386019379072	6.28805313652693	6.64117175458747	6.04384642018001	5.62250099307416	6.6513429373439	6.91817504369933	7	5.96300160463603	3.42056549553404	4.9305702995324	6.3935418679742	7	6.97280264143963	6.68984114814612	3.36567857212773	5.83938236570101	5.23389741156189	6.60653339251302	6.4402502001951	7	7	7	7	7	7	7	7	7	7	7	7	4	4	7	7	7	7	2	7	7	1	1	109	0	3
26	1.42484222729993	7	7	5.33861690617904	6.6281489361725	6.70208284444664	5.10408591182201	6.92563350130535	5.665214740925	7	6.14464681342545	6.665011155723	7	6.19260196271061	5.06131628220668	5.82736456234766	5.79640874781183	5.65835024877596	6.9829133623016	4.54639288250099	7	5.67244903503024	4.9772819315414	7	7	7	7	7	7	2	7	7	7	7	7	2	5	1	6	7	7	4	7	7	7	7	89.75	0	3
27	1.63238944418599	5.86529221856996	6.92710314381303	1	2.49429228620245	7	1.05737359322448	5.75664392096084	6.2782880201473	6.29159402456326	5.46762482745954	7	6.15791949693138	6.94072236584214	6.38196739515636	6.15080407742328	4.49899263601537	6.69482266175481	7	1	6.88860940863441	5.30985103367559	4.53504297703808	7	7	2	7	7	7	1	7	7	7	7	7	7	7	7	7	7	7	7	7	7	3	7	87.5	0	3
28	2.08354865512735	4.00629961046694	6.79972614603774	4.51758430450189	5.76436360386041	5.72839323286609	6.41121446369082	6.01855715863516	7	5.53277708175174	5.18820220867082	6.15087604937436	5.69586005617657	5.6290093751572	6.1654398111963	7	5.62952799731291	4.5432983235837	6.67435462285344	5.44708967118492	6.59104795307304	6.04262523312476	7	1	7	7	7	7	7	1	7	7	4	7	7	4	7	7	3	7	7	2	7	7	7	7	86.25	0	3
29	5.22383136315955	6.27526076552979	3.76135899181066	2.2417763673774	3.65146642803788	6.65138683141448	4.58847120206669	4.67888160341963	6.27190980200043	5.92469292412522	6.47636824278828	5.02390037489315	6.58508406569416	6.91730880311636	6.09379031124655	5.16935459737658	6.36203373966956	3.96870304187678	4.7637465478094	1	5.67502121685814	7	6.13803339462163	7	7	7	7	7	7	2	4	7	7	7	3	7	7	7	7	7	4	7	7	7	7	1	88	0	3
30	6.96623942574572	7	4.65783809442461	2.22608246242278	7	6.23038981722706	4.23611281465632	5.32703004760939	6.8600558875221	3.51855327445382	4.09705014932317	5.33189988098552	6.77161903987137	6.25734605760857	5.55744470259004	6.20213557902561	6.59146936178474	6.31999830154333	6.44463127012981	2.07912121377288	4.97861035661878	7	5.32329081472016	1	7	1	7	7	7	1	7	7	7	7	3	7	7	2	7	7	5	2	7	7	2	7	88.75	0	3
31	1.19289505887461	4.79954972680832	6.01070127359915	3.99970763341434	7	6.6399980979507	6.55324744328155	3.65397788894388	6.96121975133691	6.33234497044206	3.86494841120476	6.92013234826373	5.61251455496059	5.58337607976081	5.52050165339915	7	7	6.4794541461781	6.95285261487769	6.15015604184179	5.83243750210008	3.80586964596877	6.97120752746925	7	7	7	7	7	2	1	7	7	7	7	7	4	7	7	6	7	7	2	7	7	3	2	89.5	0	3
32	2.18485196601763	5.44910572105274	6.45556460382607	5.10866965876218	3.83969857108592	7	1.70105076531748	7	3.90165259069091	5.00123439474233	5.42432719583214	6.37643395911584	6.31836058081461	6.57892881815536	4.59519002143137	6.90077594899717	6.15394716182673	6.33941265575192	6.68540473231396	3.88728259307653	6.86452130274257	5.08583779142784	4.80101739173435	1	7	3	7	7	2	1	7	7	7	7	7	7	1	7	7	7	2	2	7	7	2	7	75.25	0	3
33	3.37217380645299	7	4.27986447725289	3.52003660069816	4.60678656453887	6.24399922599834	6.35402378860451	6.03548294229855	7	6.7837016053241	4.81631079989512	4.94179056801311	6.0615237555031	6.07557896445441	7	6.42267978072489	6.12477888418951	4.62585693494731	7	2.89860186457285	6.57954679789729	2.92502409136166	6.26966708992641	1	7	7	7	7	7	2	7	7	7	7	7	2	5	6	7	7	7	7	7	7	2	7	96	0	3
34	2.61717825997335	6.5182554035513	4.38540529586243	4.69363776769244	6.72207179092792	7	4.65292534859567	7	3.28839366275888	6.57420426516106	6.53510418825198	4.97888398068851	5.43412581608298	6.58463471849167	6.71677268348092	4.55400750668412	6.52782373754174	1	6.93193690837484	6.53589897902449	7	4.95226510780951	6.59566669530924	1	7	7	7	7	6	1	7	5	7	7	7	7	7	2	4	7	7	7	7	7	7	2	82.75	0	3
35	6.97810093970473	5.86750958516017	4.53463933370411	2.99186438662057	7	4.35474101354724	5.86196351668774	5.98818382754532	7	5.10015422508138	5.28655635186465	5.3316942319245	6.25526225723867	6.74465380651602	6.38047266684802	6.19359002093352	4.81127195822316	6.8755931781317	6.04523593234603	1	6.31549170033151	7	5.21502241472209	7	7	1	7	7	2	2	7	7	7	7	2	7	6	7	7	7	7	1	7	7	6	4	101.5	0	3
36	3.07181251562256	6.98143461642816	6.22520441353017	1.59934246638787	4.54186295575444	7	7	5.75293597533514	3.08960338425995	6.50021584179424	6.50671103200902	4.52969270200455	6.70849340717056	4.60241683659845	4.90992010375788	6.25512654503895	4.95304772011574	6.46563072576461	7	2.17454943127058	7	6.64468489817036	3.94880965487838	7	7	7	7	7	7	1	7	7	7	7	7	7	4	1	7	7	3	7	7	7	3	7	80.25	0	3
37	5.79708768916813	5.21918525499694	5.57646164376842	2.66188093756452	6.14105116260367	5.97556996409801	4.27829282428978	6.38525021203178	6.08946807092511	4.58482210299476	7	7	6.84880314827234	6.21736836087519	4.30430675051376	6.39971643483263	5.38569710654645	6.80791940980061	4.51740921431373	6.48565345880588	5.43064059034533	6.41665640763383	6.73423035671789	7	7	7	7	7	7	7	7	7	7	7	7	2	7	2	3	7	7	7	7	7	4	2	81	0	3
38	2.42824311209469	3.78718812062803	6.57471949984344	5.08045106143476	6.64501434980787	7	6.24325423881869	6.16716071719315	5.77389375510033	4.8772194612595	4.63140294245739	4.92679883722393	5.91539614280923	5.59809079473236	5.92215309205157	6.26056429313483	6.76220516942454	4.9999086078082	4.78925984736824	6.23014139689508	6.93001971480849	5.89740768334484	7	1	7	7	7	7	2	1	7	7	4	7	7	4	3	7	3	7	6	2	7	5	3	2	91.75	0	3
39	1.89070200232535	3.93084167102906	5.00298955838898	2.15423982322482	6.01777033118856	3.97336515859165	3.54355554959305	4.93885462259651	6.37562463626289	6.42611545882801	6.59571796095826	6.50551378913861	6.92309878408408	5.10843743906303	4.85764537225688	6.66784045072589	7	6.03353431819277	6.70017326760407	1.0829988874691	6.85938223140321	5.1303955772618	5.53481868168224	1	7	1	7	7	7	2	7	7	3	7	7	4	7	7	3	7	7	7	7	7	3	1	84.5	0	3
40	1	7	7	2.21967162495873	7	5.38216282639842	7	5.82775034989845	1.70375869340362	4.29267952725604	5.56773997374148	7	6.57362009695846	6.13403865671454	4.42278220394613	7	4.64655305204205	6.47072700583567	6.01799171948083	3.59777184520057	5.60744177708192	5.73082540767762	6.88356260978088	7	7	7	7	7	4	3	7	7	7	7	7	7	6	7	7	7	7	1	7	7	2	7	78.25	0	3
41	4.27079800566501	5.40425843448454	1	1	3.72750456450271	4.84068665312364	5.32992483723199	6.5361026071062	7	5.08542853975693	4.94224730650091	5.97610659347078	5.87407405688625	5.00057716502517	7	7	7	2.50909042883771	5.1429828699647	4.36098904773758	7	7	5.27737023224831	7	7	7	7	7	7	2	6	7	7	7	7	6	4	3	4	7	1	2	7	7	2	1	85	0	3
42	1.7710853528684	4.21105898332774	6.11194612090259	2.68031070047395	6.88721524795966	5.22474931576133	6.14307239738113	6.61876057501717	5.52965730624056	4.9568654359745	6.65191261795876	6.42019447214355	5.34231890700247	5.44809670351116	6.44307667628584	6.81619626604815	6.57886040320827	4.51773395868608	5.78579526295453	2.10067240042147	6.26007795055311	6.95401031713415	6.23166003749256	1	7	7	7	7	7	1	7	7	7	7	7	3	7	2	2	7	7	7	7	7	7	1	85.75	0	3
43	2.93148776379894	4.7845541460895	7	4.51012578771107	2.9435916524826	6.59029829138432	5.67835658358043	7	5.71424547619775	5.12603709003264	4.3729761369943	5.43447023674858	6.67685634918227	5.44957178300335	6.55089934526536	5.73932872263022	6.70825475869289	6.0992460733946	6.05143692976065	4.27658461578431	7	2.14631429507012	6.22357447350065	1	7	2	7	7	7	2	7	7	7	7	7	7	7	7	6	7	7	1	7	7	1	7	91.5	0	3
44	5.78819973688233	6.36138841156627	4.14693680256885	2.37413243860693	6.46022993677052	4.80769380034895	6.55877044870536	5.47592889995406	6.53091782444212	3.7289254054224	4.61123770853609	5.10602350417841	5.39033312100726	6.90650771033143	7	5.93604701079987	5.5996159066849	6.16068051983187	6.31275020183055	2.6441113160556	6.0793025914417	6.46254473469043	5.53793092159536	1	7	1	7	7	3	2	7	7	4	7	7	7	7	7	7	7	3	2	7	5	2	7	86.25	0	3
45	2.33260652596904	6.88499042744695	6.53836466463606	6.97195570854986	4.93798866659856	4.46416024653394	6.63770591486611	6.89745522919881	6.17685820829367	4.50745629709114	5.02636229998433	5.42639607628375	4.02048816192012	5.92481679764775	5.92659320735953	6.85715910172472	4.99218422416648	7	5.88749210370245	3.69697034254505	7	5.29094957503837	7	1	7	2	7	7	7	1	7	7	2	7	4	7	7	7	7	7	7	2	7	7	7	4	68	0	3
46	2.5788584000529	4.08432700444975	4.12105988003506	2.16697883733742	7	3.49954844451537	6.34718680140046	6.47407707668107	2.57303477071608	7	4.30284281221058	7	4.96899602435755	5.63482949437113	7	5.56090736376443	7	6.01520751486479	6.55964340189002	6.37929215621539	4.90474376834039	6.57750889733651	7	1	7	2	7	7	6	1	7	7	7	7	3	7	7	1	6	7	7	7	7	7	2	7	86.75	0	3
47	2.51023387039925	6.82403166220075	5.93779765870827	3.15851729398026	7	7	6.11351368692827	6.03068469701365	5.33014423045906	5.40567880816649	4.56883623061288	1.9928605674401	3.7398631717828	6.62609970755586	5.71751979344352	6.45163559972082	4.99443667161189	1.49948607361752	5.63152737828882	3.5045736718642	7	6.91770364917212	3.98992744074857	7	7	7	7	7	7	1	7	7	7	7	2	7	2	7	7	7	7	7	7	7	3	7	78.5	0	3
48	4.90839411169194	6.06848901500684	5.3399120829703	1	5.74774102730681	3.93528432929744	6.80499033797617	7	5.97360589635648	4.85716180394005	7	4.70569119477613	5.84360874175092	6.71427913180097	6.92969674846907	6.80638098203232	7	5.96403704701243	4.55299678917951	3.33676827488835	5.96035757893014	3.81377914693017	6.67816198077467	7	7	7	7	7	6	1	7	7	7	7	7	7	7	1	7	7	7	6	7	7	3	4	89.25	0	3
49	4.2866068703077	6.19748373790182	2.78097384068666	1	1.90603268858152	6.52302463558126	5.49966111187242	5.65343051785411	6.0434884570349	5.94614262377419	6.84196518562724	5.57657804207124	6.15538391425893	4.38595708788451	5.96296296161455	7	7	2.83944771068177	6.60769349329428	2.6848519669368	6.32963470511135	4.4937516373003	2.4675606665372	7	7	7	7	7	7	4	4	7	7	7	5	3	7	1	4	7	2	7	7	7	3	7	89	0	3
50	2.54963718607789	5.5298981029046	6.16346434472798	1	1.49035665525271	6.63141775145271	1	6.91198611789919	4.0238963103883	7	6.76899574031054	5.69692710195864	6.7508813037519	5.36195355247389	6.66002267221576	7	6.63216967013893	5.08249746478051	6.4823213242312	2.8625039615249	6.37825638106295	7	1.90329489013561	7	7	2	7	7	7	2	7	7	3	7	7	7	4	7	7	7	1	3	7	7	4	7	88.75	0	3
51	2.58771779119074	3.92997262962668	6.04063437761633	3.84383279248287	7	6.33353334708245	6.69899274186655	6.76365081546436	6.0966235261202	3.30666083723532	6.30134034193012	3.50037802862044	5.52031538997305	3.86481551275088	5.95230113807024	7	6.6327421494519	5.98537897927784	5.71508320922758	1.46181978035991	5.89462147162681	6.68827236924805	6.76990401039634	1	7	7	7	7	3	1	7	7	2	7	5	4	7	7	7	7	4	1	7	7	7	3	83.5	0	3
52	3.24614460471764	3.17206350259439	5.51561812908078	2.16116050029176	6.77475352707019	4.14871187363666	6.4249222175169	7	6.90253977790578	2.14707293856808	5.15132748910551	6.87829319118144	6.43969108312879	6.77881355643097	4.53131347449733	6.45913535712233	3.93633819711767	7	6.94742752487976	2.66648703571871	7	2.48740320525381	3.74371531800201	7	7	7	7	7	5	7	7	7	4	7	7	3	3	7	7	7	2	2	7	7	3	7	94.25	0	3
53	2.42219698053167	2.36959156474813	5.07863171595362	3.77004054808981	4.8145347324479	5.93636388195833	1	6.04074521628688	2.89920849878118	7	2.70351252980813	6.96405303526405	6.28365317338018	7	5.52103184494929	5.26088919172184	5.17036036957382	5.63328441167638	5.39270381762365	2.14050841280868	6.94978215157917	6.64021030244307	7	7	7	3	7	7	7	7	7	7	7	7	7	7	7	7	7	7	4	1	7	7	3	7	78	0	3
54	4.57066217464773	6.74813669704735	4.08918973730999	2.24965333098292	5.62227736134616	6.57269513057366	4.80277550901997	7	4.06296576417862	5.19012344304899	3.23721001513855	6.32805243946284	5.83126626249116	6.71977812031535	4.07504012237513	5.9459797655803	6.70155855428251	2.56310912285743	5.95517198697695	5.78467439408556	4.87806911453841	6.56261259862192	7	7	7	7	7	7	7	2	7	7	7	7	7	6	7	2	7	7	7	2	7	7	1	7	80.75	0	3
55	2.4296338294213	5.1956843684607	5.91460175930241	3.3016118521716	6.67037568951671	5.11698853522138	5.80170032509038	7	4.92686164160524	6.14823134692614	6.14781975748047	7	7	3.72474361610654	4.99822308078751	5.61918134383354	6.37839629517727	6.60285297050205	2.61988217122935	5.87002646373775	6.32877213332951	7	6.48658312274479	7	7	7	7	7	7	2	3	7	7	7	7	7	7	7	5	7	7	7	7	7	4	7	86.5	0	3
56	2.21841941840197	6.15053952150428	5.18728731902921	1.39173427035152	7	6.76122574052736	6.12132822000348	2.42391408879103	5.4004231613846	4.18248484960541	5.79450239711922	7	5.03695495406778	6.77121489981818	5.08454463356752	6.17241837833231	2.80024777689203	5.91622763304129	5.12766407530151	3.35587357724366	6.28554358011834	6.33657696231008	6.75697850143063	1	7	7	7	7	2	7	7	7	2	7	7	5	7	3	7	7	7	2	7	4	7	7	91.25	0	3
57	3.3876127248401	6.52807071272944	6.58466053867311	2.08349751152224	6.29668991177047	6.47935232013666	6.53379970980844	3.15904146686411	4.82487173969063	3.37682090882681	6.74896137349618	7	4.59380083614222	7	4.74546338560773	6.04361001670234	3.3375285838886	6.40721219367215	6.68029620136529	3.80021314704418	6.25489756429115	2.46262079048895	6.79368626609677	1	7	7	7	7	7	2	7	7	2	7	7	7	7	7	7	7	7	2	7	7	7	7	79	0	3
58	1.42283856255586	4.37142067688606	5.3260987604518	4.00862349787516	6.39100587151812	4.90989004373879	5.50271365509537	6.67312315879827	6.72517873542293	4.04966581799577	6.89444588581694	6.38552659890729	6.73769828819285	5.63899476474941	6.06245083380749	5.34165318877978	5.86130806180837	6.37131572195562	6.57976533116523	4.82648517161088	6.04413581753618	4.76121368219779	7	1	7	7	7	7	1	1	7	7	7	7	7	7	7	7	7	7	7	4	7	7	7	2	71.75	0	3
59	5.19514006380889	5.84834209518647	4.2483829076383	1.50538455463996	6.36651360624409	7	4.66503048340197	6.74378193838802	2.89778071095154	5.13820597499816	5.42079058937465	5.563632893246	4.94391870702431	4.97026214953166	5.78783485040104	6.69224973466384	5.42779648856203	7	5.58881463139968	5.46052556073753	6.53573455699772	6.32967264244657	7	7	7	7	7	7	5	7	7	7	7	7	7	3	7	7	7	7	7	5	7	7	2	7	75.5	0	3
60	2.61689568650483	6.64891116349325	4.27847066831547	4.28834471064426	6.40569023585605	3.85168602590859	5.80008020555666	6.23606977044234	1.7914995165535	6.81515908285762	4.74525197828006	6.15844281805598	3.97506233202596	5.57450474958632	6.5448875293425	7	1	7	5.88231653491662	3.86440841574935	6.57810716738719	7	3.25502689071652	7	7	7	7	7	3	1	7	7	7	7	7	7	6	1	5	7	2	7	7	7	6	2	83.25	0	3
61	1	4.50928453014924	5.21911196677653	3.55513212143639	5.69769105327399	4.78440894122662	5.27682193752078	7	6.78754109297813	5.92579758812647	6.2306226733067	7	5.48219351288056	6.675660006249	5.90798192514181	6.11166853466063	4.03553629836133	7	6.58616363968332	3.92519689571496	5.77305978756382	5.16601977028439	6.4052255559736	1	7	7	7	7	1	1	7	7	7	7	7	7	7	7	7	7	7	3	7	7	7	6	77	0	3
62	1.6022069958504	2.78488327926077	4.61918479433868	4.59358979997685	5.23313526626179	6.00348622114344	1.82995192132267	5.39297700616497	4.45682502629681	6.57063767100368	2.40580129228377	4.10429196514467	7	6.11949681749596	6.03964917398173	6.90068608668589	5.30676508257558	6.65533509091828	5.54564902986013	2.21019614743004	4.83081806466216	6.37933512139256	6.79051031330148	7	7	4	7	7	7	4	7	7	7	7	1	7	6	7	7	7	7	1	7	7	3	7	72.75	0	3
63	1.93834973038946	5.82523417753026	5.49494859773499	3.164268825544	6.82816763576258	3.36280819209903	6.09903446200193	6.90537842174877	7	6.12291886617194	3.89471837241125	5.33066669973871	4.53432160430035	4.31467220148122	7	5.97980552061062	6.0522274218466	6.17737136003824	7	1.17931215347245	6.03326114490374	6.90807554214547	5.75461072427653	1	7	7	7	7	3	1	7	7	4	7	7	3	7	7	6	7	4	2	7	7	2	3	83.5	0	3
64	1.61929622849325	7	5.21995757027309	6.29865120259882	5.37310212488479	6.83759337338422	6.64311608879032	5.13842618743967	4.65809035820397	5.42666349920034	7	4.7902290199766	5.90850515736496	6.63589009580267	6.13049153243206	4.8685354501811	3.53144031628176	5.64827474144505	5.88243521599414	2.74416149419631	6.08807876336228	6.13115470298503	6.48851377457407	1	7	7	7	7	7	7	7	7	2	7	7	7	4	2	2	7	7	1	7	7	2	7	80.25	0	3
65	3.657127255986	3.95961822558973	6.88715004863036	1	4.9752712005346	5.97705677509971	5.76332307023678	3.67843968315761	6.10598639850558	5.72804319773479	5.96692272956899	5.8288856470989	6.06639168219365	6.1848816938865	6.68019382437625	5.94645381682301	3.71804064422243	1	6.4870539187747	3.79392357374722	6.67752143841785	3.28662264971678	5.79936329827881	1	7	7	7	7	1	1	7	7	7	7	7	7	5	2	7	7	7	1	7	5	4	7	86	0	3
66	2.28805689364339	5.56358116881706	5.51119611521588	3.34729371349527	6.91092067052215	4.6013484947826	6.26889826529506	6.24593014806918	7	6.16010967510855	3.35336847453	4.42292043267332	4.19444351181836	4.39474109898334	6.45512091485122	5.49888239739454	6.25496503812574	4.65530486505645	5.6943692573113	1.04134956066113	5.63274494020677	5.98558617587686	7	1	7	7	7	7	6	2	5	7	5	7	7	3	3	7	7	7	7	2	7	7	7	2	77.75	0	3
67	1	5.17900300795241	3.65271415457238	1	4.11118217396876	5.53018179365933	6.34301432732403	5.28859680067382	4.31554049164447	6.65181313345476	5.60187124098943	1.67971549309855	4.51742043079917	7	7	3.42224997148581	6.66050478822112	6.62937800161785	5.37965448633193	4.9515424597555	6.9982703484591	5.18606927003721	5.92583404102246	1	7	1	7	7	7	1	7	7	7	7	7	3	7	7	4	7	7	1	7	7	2	2	83.5	0	3
68	3.21497245046031	5.21814456994146	6.42296343797739	1.11253323912329	2.3763173428128	4.95037636284765	1	6.82452410989552	4.1108074401178	7	4.8369665882453	6.74220006130891	6.76653590317192	6.08657547044074	7	3.47668427340384	7	5.21104078788789	7	2.67275773660196	6.60620794957431	2.52088249561851	7	4	7	2	7	7	7	7	7	7	7	7	7	7	4	7	7	7	7	5	7	6	6	7	68.25	0	3
69	2.63906058328244	4.78294687968011	6.6907471076571	1	1.97399296369433	4.12531491131709	7	1.5324379684491	6.69908675912988	4.29876297009281	6.34894006593215	4.81232699039399	5.15958339526027	5.54439559173432	5.68792398036161	5.85114588626131	1.80314942174896	5.5951787071612	4.6187689492007	1.46699272343295	7	7	6.13989393945071	7	7	2	7	7	7	3	7	7	4	7	7	4	5	1	7	7	7	1	7	7	3	3	77	0	3
70	1	5.50424003565484	4.08480390419245	3.44282586804132	4.58828540449385	4.71596029279674	7	6.52936042031997	5.06234208049981	4.77724851154764	3.35204740152194	5.05448399315998	6.26080787982604	6.51829565508332	5.53250550374701	7	7	6.57563594479579	7	2.09388650172054	5.51099436330977	4.93740420343187	4.27022137719058	1	7	7	7	7	7	7	7	7	7	7	7	7	7	2	7	7	2	7	7	7	2	7	69.75	0	3
71	4.99964320808874	5.7238507624679	5.46676534330093	1.68813464772008	6.61225513871429	4.57252555010417	6.24684947724212	7	5.49800145458464	5.62736336847642	6.40105793559571	5.37993307519259	7	3.6549848317839	3.88805116917073	6.20954893095161	6.70688731579302	5.90040209463986	5.2393711282738	5.76655194080136	5.91795483945912	5.32115425347787	4.39266755060991	7	7	7	7	7	7	7	3	7	6	7	7	4	7	1	7	7	7	7	7	4	7	4	79.5	0	3
72	1.48339865467047	4.49631176639014	5.78105824896054	4.01676884690655	6.08733293276269	2.98792928447801	5.52389153381748	6.64578843625309	5.9261410076799	4.46518112152234	4.4074846980437	7	6.12363117218438	6.01841773225487	6.49470304151716	6.16111274568591	4.57807516435475	6.3897600581137	7	3.99629819211658	6.1247681711449	5.17727169980193	6.44688754346751	1	7	4	7	7	7	2	7	7	7	7	7	7	3	2	7	7	7	2	7	7	7	2	63.25	0	3
73	4.07086948465858	5.36400787933034	1.43779680644518	1.26147943068949	3.08636318009069	6.89846200542851	6.37123865323734	3.1869025061131	7	5.77082344174356	3.30187831098658	6.66893364183302	4.83728200869599	6.34020209059425	6.56180212979506	6.36964945393031	5.54625819803667	1.71389038254402	5.0396522446303	3.43039196171209	7	4.46171136137249	5.32858143233186	7	7	7	7	7	4	3	4	7	7	7	3	7	4	5	3	7	1	7	7	6	2	7	84	0	3
74	3.73836408768226	6.66236337543854	7	2.2690665109665	3.78407640288439	6.6275528926765	7	6.9576962945302	5.03152068459577	3.10705798618161	3.9960703345004	4.67653903341119	5.45916790295694	6.31297003334235	6.96464807970718	4.9817583555095	4.3484781841079	1.41657366432143	5.58183163450149	2.44856611554643	4.12847528750505	7	4.51352710443291	1	7	7	7	7	7	7	4	7	7	7	7	7	2	7	7	7	7	7	7	7	7	7	69.75	0	3
75	1.37747552701686	5.02098158045021	6.04844681722346	1.17768750908613	5.56177341840683	7	5.26209941441201	6.71869862724784	6.13563277657083	6.64852454182243	5.01420666271644	4.26012904666228	4.95824892854083	5.00681233889429	7	6.2648456836154	5.2196119950367	1.00684250185467	5.21213693122207	7	3.48869223822369	4.07503212683773	5.48382166001457	7	7	1	7	7	7	2	7	7	7	7	7	7	5	6	7	7	7	7	7	7	3	1	82.5	0	3
76	2.15485653776755	5.36983873009585	7	4.24861444275528	5.61241357902164	6.37710928351215	5.65112574940085	5.0932625125457	6.80016705830092	4.18848209551493	3.08475754900073	2.6308005346225	5.77856670661718	6.61237157953139	7	5.24570332345681	5.86449743260439	3.76150029291072	5.56350487329069	2.19301299625927	2.5217307557713	5.17591517969737	4.18649415418324	7	7	7	7	7	7	2	5	7	7	7	1	3	3	7	7	7	7	7	7	7	7	1	71.25	0	3
77	1.23365894173766	5.51230602388203	5.2216069800411	1.54272732030216	5.5482798382476	5.98296655098061	4.90168276976388	4.8018722760573	1.44227592426177	5.73408636681425	5.1956476315415	3.257265229868	5.78423830970449	6.91589392895984	1.70215250026249	5.60507956891729	7	3.97434404330889	6.53251752240313	6.17571677076198	5.99044249353588	4.48752910469037	2.26579821008351	1	7	7	7	7	7	1	7	7	7	7	7	7	7	4	4	7	7	7	7	7	3	4	90	0	3
78	5.95913353473861	4.84138061830914	3.23338893357665	2.15530658376473	4.57743062266257	6.02199496930756	7	5.68661123069156	2.91810750203402	2.38307536330899	6.2738435387055	5.80824324363953	6.41870293741886	6.51809215459281	5.29112667462077	7	3.4596293070358	5.97934440949491	4.63224194545609	2.69517731621544	5.82448085599246	2.2327948808736	4.90059239261643	7	7	7	7	7	6	4	7	7	7	7	3	7	3	7	7	7	7	2	7	7	3	3	75.75	0	3
79	4.0402335892212	6.16602562787468	7	1	6.3158192353758	5.81744514432905	4.51221523796327	3.34883787608016	4.25380126137005	5.82080633122474	6.03139740228951	5.51894391064651	6.37826433558147	5.12897318080753	3.81506422163769	4.25002049591824	5.27933803572934	1.99965146462316	6.34988073486073	3.02604215103403	4.03523089386	4.86133007724176	5.49042205062352	7	7	7	7	7	7	1	5	7	7	7	7	4	7	7	4	7	4	3	7	7	1	7	83.5	0	3
80	3.33603912949688	5.915074196508	7	2.43930986180573	3.72771447077059	7	6.48625041772802	7	4.32945051024454	3.5274323307912	5.40801594631686	5.30117524634867	3.11157816009338	4.8175467196478	6.68332448315353	5.28734386821176	5.06190937461375	4.97722765143587	4.6169296706461	4.48425472337019	3.99342489525607	6.6675945431212	6.74387000329533	1	7	4	7	7	7	7	3	7	2	7	3	7	2	1	7	7	7	1	7	7	7	7	80.25	0	3
81	3.2355001589622	6.70351731045547	7	1.27458560100218	6.71847584954132	5.03603856309089	4.91806261372446	6.78956532010359	1.07215616785284	5.01953035992445	5.37228489128492	6.5099613234427	4.07735527865313	6.13530498770081	4.00552322808717	4.53036704630343	5.56928316058993	3.17321449034826	3.55677672007049	3.60736163848862	3.79043033688289	4.0076272411122	5.94148870471431	7	7	7	7	7	7	1	7	7	7	7	7	4	7	7	7	7	5	7	7	7	1	7	85	0	3
82	3.40655153125268	6.21182268444973	6.002956949158	2.97628235365828	7	4.3526475876142	5.69343789997408	1.78165944584267	3.50673696275517	5.44454082892663	4.39021231032837	6.51736922700742	6.62378921945787	2.34076907908364	7	4.36576302906317	2.81114925992438	6.87757631424073	6.52743132115993	3.10449642474993	5.43371251184037	1.22599860207417	6.24717542698529	7	7	7	7	7	7	1	6	7	7	7	7	7	7	7	7	7	7	7	7	7	4	3	83.75	0	3
83	3.13022778357196	4.20779018159872	6.49992171143801	1.52546822534891	5.28610592817331	5.75409915513304	6.40499290411324	3.2129709937468	6.69997748133807	5.5608718745161	4.65060025135892	5.42390986963931	4.70579011476899	1.49965470200049	5.86093321603263	4.26171515846742	4.54692489975097	1.22891053076241	7	3.76501195505941	7	4.25025824728968	6.97883379890667	1	7	7	7	7	7	1	6	7	7	7	7	7	7	3	7	7	7	1	7	5	3	7	75.5	0	3
84	1.27578685585422	6.73817134411802	5.11488545752573	5.89393920330809	5.46518259409397	4.97124106602079	6.30715653706064	5.51123888199506	4.14445625085448	3.07232215594691	6.40719977747923	6.29070332127046	4.80653967532198	3.38802162314955	7	4.45310760478923	6.98031839167469	3.24400685894317	6.56826674754701	1.3515200310025	3.62640329515859	2.19892218428964	4.89904627745126	1	7	7	7	7	7	7	4	7	3	7	7	2	3	1	7	7	7	7	7	7	3	2	82.25	0	3
85	1.0286937693194	5.16911431099356	4.5718291246767	1	6.20374330973016	5.30759964473557	5.11065539125102	2.84280063146324	1	5.49486803389911	5.79887935027601	3.39213053787276	5.75464833155735	6.6370680268085	3.82670091244514	4.80282467237377	3.91669169352531	1.06802079663895	6.08977802920911	6.31314441256099	6.29723459840365	5.7306613818333	3.50961105407169	1	7	7	7	7	7	1	7	7	7	7	7	7	7	7	7	7	7	7	7	6	3	2	83	0	3
86	1.09254840771279	6.43307411507628	6.73345513592265	2.93265507842708	7	2.46393200190816	7	5.26118827140913	5.60931657630512	6.82467776098027	1	5.9997211954896	5.34656866160106	4.29213396726089	6.38990203960034	1.42728361917537	3.48121826734625	2.68361841184338	6.4991913293053	4.04833694009766	2.62056579174572	2.36324324911511	6.80112463183691	7	7	7	7	7	7	1	7	7	7	7	7	7	7	7	7	7	1	7	7	7	3	7	75.75	0	3
87	3.85191101655868	5.85526508991742	6.10222045543409	1	6.58833150580065	4.4133620674106	7	2.639346873523	1.13731370169604	6.1335764783673	3.64805379745647	5.97744990354845	3.97445319379848	1.93132466339886	7	5.60815586321031	4.73785543018668	1.33046534611099	6.41782070727352	1.31426165326826	7	1	3.08159139954354	7	7	7	7	7	2	1	7	7	3	7	7	4	7	7	7	7	7	7	7	7	3	7	66.5	0	3
88	4.0694600843	5.89519798773967	4.57446198729923	6.71734329274762	7	7	6.47823180032211	7	6.8001004501459	1.03164770961944	4.76114258855095	6.81058691821029	6.85751862103144	7	7	6.82583420167178	6.2601996265889	6.55363281471833	6.87565129561165	2.01392805466347	6.05584742911557	6.95786518431429	6.9022303491292	7	7	1	7	7	7	2	4	7	7	7	7	3	1	7	2	7	7	1	7	7	6	7	93	1	3
89	7	7	5.58217479671729	1.90304462772108	6.68430127379095	6.67426452071845	6.65195298063168	6.42951588852198	6.99856495248038	6.9941939801864	4.05250539164204	5.75299161092336	6.92411643901224	5.74575420920394	6.34772223030658	7	7	2.87624863849113	4.61992745223148	4.13165370979578	6.24231769627405	7	6.30076234134998	1	7	1	7	7	7	1	7	7	7	7	7	3	3	7	7	7	7	2	7	7	2	1	99.75	1	3
90	7	6.73745978826658	5.81765676114678	2.34640294362493	7	4.42295875889436	4.99293289927696	5.30640138027237	7	7	3.69504800315285	6.91301767167611	6.92706801650799	7	5.99066251411502	6.95754598894275	7	4.56105529814152	5.20208957281956	2.88465734751409	6.87596657377579	5.81842596399777	6.56924071954279	1	7	1	7	7	7	1	7	7	7	7	7	2	2	2	2	7	7	3	7	7	2	1	94.5	1	3
91	4.33597375084985	7	6.56799831934796	6.75625232520293	6.4863667591235	6.89834068623373	7	6.29156414467237	6.79222853560851	4.3120884007265	6.16055676318642	6.33145988646001	6.56433935914342	5.64980818344822	7	6.31655841825677	7	4.88387865221728	6.34764237212598	3.31042524401095	5.81710937182725	7	5.93576564358867	4	7	1	7	7	7	1	6	7	3	7	4	7	2	2	7	7	4	2	7	7	3	7	97.25	1	3
92	7	4.79186586536835	5.54842148260208	7	6.21177850990541	7	6.71319867687424	7	6.67709843815626	6.30426266864574	3.57805349046831	6.10042794688207	5.49508572918072	4.14532222291653	6.27377417803832	7	7	4.45095919340745	3.3377133891737	4.17679647620981	6.9760459598732	6.82164245869318	6.21423847784239	7	7	1	7	7	7	1	7	7	7	7	7	4	3	7	7	7	7	2	7	7	2	7	97	1	3
93	3.06053033269744	5.00312765358322	5.44594005461138	2.6626072848008	6.69189245076454	6.93196385813997	6.51292601386964	6.01299570924743	6.15729490185334	6.52219494355411	6.66014326435496	7	7	6.30033021300067	5.34429117786121	5.83856263707026	7	7	5.12495146176288	3.90275939349878	6.90561964246912	6.20877633402315	6.86622333977833	1	7	1	7	7	3	2	7	7	7	7	3	5	7	7	5	7	4	7	7	7	6	7	89.75	1	3
94	6.01044058896038	6.72096584636642	4.38801376938896	6.87054640546946	7	6.48226450829363	5.7142254285026	5.17124419435814	7	2.20420550843537	5.71701122594628	5.03148438622869	7	6.81814990928779	7	6.90549173824114	6.60694094497035	6.00989026012364	6.83515291504496	3.19946634275022	6.83717709396865	4.33799547741912	6.12133691383191	7	7	1	7	7	7	1	7	7	2	7	7	7	7	3	7	7	3	2	7	7	2	7	105.5	1	3
95	4.89045669911506	6.18286188669934	5.33211388568967	7	5.8985167408301	6.52752862781301	5.44134496136564	6.77897607632537	7	6.13887997058288	5.78669882774521	6.54223304327118	7	5.46381915922464	6.70826264755224	7	6.72242972638037	6.76711605244746	7	1.67221887954707	4.22467818717636	6.18687379663822	3.70850955678785	7	7	1	7	7	7	1	7	7	7	7	3	4	1	1	7	7	7	2	7	7	2	2	89.25	1	3
96	5.27228969654613	6.57795546243284	7	5.45675845062858	5.82934894790538	5.7438908799356	7	7	2.79178295679323	6.48801720455917	4.14072417026505	7	6.2162989629464	6.69571980646563	4.79875536313051	6.07817980244601	5.70539038664102	6.57392692469052	6.76766592887625	1.89783631836743	6.90025276576362	6.54534719324796	6.90831105812785	7	7	1	7	7	3	2	7	7	7	7	7	4	7	7	7	7	7	7	7	7	5	7	82	1	3
97	6.29107588938255	7	4.70735676137136	1.82886865927858	6.54152482873954	5.45044108468183	6.40893672089405	5.81392718348528	5.45489082631037	7	5.34523249166796	6.54028745337134	6.09586842344309	6.05216009079999	6.92513792033332	7	7	3.71357904361224	4.72040185383576	3.93866402826679	6.01448194116766	6.48150036460405	5.40336831809775	1	7	1	7	7	7	1	7	7	7	7	7	3	4	2	7	7	7	2	7	7	3	1	102.75	1	3
98	3.71327151634031	5.53268225833775	5.02283302174744	6.15296440178572	7	5.74582900219739	4.80844489807622	5.92578424914853	6.35808458618124	4.51851493810042	7	6.89744354786413	6.73615013060088	7	6.42596195618918	7	6.29076813683378	5.72870861277698	7	1.91319941559209	6.58680204706471	5.64034533803774	5.00314693706595	7	7	1	7	7	5	2	5	7	7	7	3	3	1	1	2	7	7	2	7	7	7	2	84.5	1	3
99	4.63653727376245	6.41949999116235	5.8789524579165	5.8636508346785	5.67439642238998	6.25647388900514	6.17515692943739	6.58550843204719	4.87038788855241	6.89736434930681	4.51797296723074	6.26354989826339	6.55575564179696	6.15769849279093	7	5.52920375753837	5.88676624209904	7	4.96778385057535	1.74561430990942	6.77850640880533	6.43045026008156	5.9903683531321	7	7	1	7	7	2	2	7	7	7	7	3	4	3	7	7	7	7	7	7	7	6	7	89.25	1	3
100	7	4.64033355771392	6.57046853615215	1.93778344918932	7	6.25147498812086	7	6.49440722560755	7	4.86239118387065	4.65795509516952	6.59447157109021	6.18712598493629	7	6.61157021642424	6.86070427815351	4.42434562684268	6.45514487885122	6.17859863802269	2.72231450686327	6.04634610670967	6.87108122003671	5.41849755876274	1	7	1	7	7	7	1	7	7	7	7	7	2	6	7	7	7	7	2	7	7	2	7	98	1	3
101	6.0095239369465	7	6.72723925284996	1.59964702095759	6.85152633399537	5.96854968959565	6.15205103141287	6.76500927396062	4.41288788757591	7	7	3.48425275026084	7	6.08549326998422	6.88871768785728	6.35434877913264	5.38368056709923	3.34091042462927	5.98300815742299	2.69289188509026	6.84133756255313	6.21212352161616	6.29555701267766	1	7	1	7	7	4	2	7	7	7	7	7	5	4	6	7	7	7	1	7	7	3	3	88.75	1	3
102	6.97152989407866	4.66214256441565	5.71198556711347	3.64094232840062	7	7	6.76907758169444	6.78239977030907	5.5217332629911	6.61387704379616	5.77706395533588	7	5.90304276525698	6.90910099985047	6.40036600773818	6.64856012443614	6.48971735829184	7	6.20033735082245	5.76201038135475	5.14549951909678	6.92323972964557	3.4073512766371	1	7	1	7	7	7	2	7	7	7	7	7	3	7	7	7	7	7	7	7	5	7	7	94.5	1	3
103	7	7	6.83438123286569	1.85415142145317	7	7	7	6.13130668967153	4.12723251079356	5.46203929442693	3.64703324789613	4.83100017217121	6.80924147584785	6.07612826712395	5.31754357601661	7	6.93438104531291	5.24252453585467	7	1.61142090092905	7	5.01555876519357	6.60532789322009	1	7	1	1	7	7	7	7	7	7	7	7	7	7	7	7	7	3	7	7	7	2	7	90.25	1	3
104	7	4.27829831547715	6.6970583554834	1.27905772843149	6.82049561512483	6.15982017129582	6.28900562684889	5.90495911757565	7	6.91880232301327	5.43990364922774	5.65881553784711	5.89543605530151	5.6118260898806	4.78445978313836	5.84858800855332	6.07378005195014	6.18332920585541	6.21029121146126	2.28434417426105	6.97263946081757	6.63879853476405	6.12876566859995	1	7	1	7	7	7	1	3	7	7	7	7	7	4	7	7	7	7	2	7	7	2	7	103	1	3
105	4.08022578324389	7	6.84540542032887	6.41461387033178	7	6.74983298007429	6.49229818347797	7	6.06743819477811	6.06450078093856	3.80023030474602	5.30140063580372	6.75598902425808	5.93199883666221	6.19040590100756	6.38967755665038	7	1	7	2.58529440378008	7	6.27215559847054	6.08812052159341	7	7	1	7	7	7	2	7	7	4	7	3	6	7	7	2	7	7	2	7	7	7	1	88.75	1	3
106	3.47068509911825	5.26346301892848	4.95345692259167	7	7	6.85821867373956	5.30653877526817	7	6.23697245587484	4.56004904393006	6.96972626953855	6.378668805166	6.77467521535119	5.44347186547374	5.63377524476678	5.95807441143143	5.9857794830404	6.11441739955645	7	3.41848977305726	4.16635693392976	6.96572103588698	7	7	7	1	7	7	7	2	7	7	7	7	3	3	2	1	2	7	7	2	7	7	2	7	70.5	1	3
107	6.35900935205021	6.93439337321639	5.85301788525818	2.12522299156959	6.94529490703301	6.89783008856022	5.59391173855661	5.90183372874025	5.84314107216607	3.37966849094497	7	4.47306557155835	7	7	6.71062941727417	6.46835918495751	5.22959166151242	7	5.65404895199673	3.81822196802228	5.1875470807008	7	5.60966407593339	1	7	1	7	7	4	1	4	7	7	7	7	7	1	2	2	7	7	1	7	7	7	7	92.25	1	3
108	4.32086447741674	6.31626848510128	5.92360353582396	3.18789478968683	7	6.95571064152584	5.52059880839976	6.099806546861	6.82095164777617	5.78541250942343	7	5.90386054016239	6.92991389593883	4.91645643720316	6.31513507571664	6.41349954479896	6.36513835922263	6.38958560576911	2.11167162914325	1	6.45154676178889	7	6.05268674404402	7	7	1	7	7	7	1	7	7	7	7	7	4	7	1	7	7	7	1	7	7	4	1	90	1	3
109	7	4.47658180425308	3.82834364635717	2.13778040383679	6.68835764162014	4.63687413542394	7	7	7	6.32878546381706	4.49543455265924	3.81142314802126	7	6.36594976081104	6.19891061776059	7	4.83505464094728	6.70540212709378	7	2.54067135812835	6.82076728774214	5.35019322084968	6.29871534443733	1	7	1	7	7	7	7	7	7	7	7	7	2	7	2	7	7	7	7	7	7	2	7	76.75	1	3
110	4.36964313535347	3.837463979433	6.64327723538093	1.38652334137073	6.2665033239975	6.0537607279795	7	7	5.29163587975108	6.05672915946642	4.21611340225821	4.25801057676155	7	6.80805803817185	3.91153784555009	7	5.57869645106059	6.95275133916675	3.42273885189974	1.45207135266467	5.79783492352577	6.92741904271348	6.77951623793406	1	7	1	7	7	5	4	7	7	7	7	7	4	3	1	7	7	7	7	7	7	2	7	88.5	1	3
111	6.83005141972118	4.70813711575757	5.16023668952097	1.3022581117492	5.97093037819047	6.280563113281	7	6.28525470095146	3.23241301032824	5.08969264948178	6.11992811823105	3.60914746357028	6.84637022951512	6.27102083329034	5.63922726286876	7	6.9728822995965	7	6.4427208491451	4.63492631241232	6.61356035258819	7	5.08373038373757	1	7	1	7	7	7	3	7	7	2	7	7	7	7	7	5	7	3	7	7	7	4	7	84.25	1	3
112	6.58845186697922	4.95960792351942	3.82310413705861	1.12253630066627	6.87006014518231	6.6993662414889	4.60628129609212	6.80244023837617	6.02146603615644	6.0110085614319	6.08722064572359	2.9855004007698	6.72742517678622	6.4866816865395	7	5.00480187242561	7	2.46984540850896	6.37854875498593	2.29195127297514	7	1.99631334904912	7	1	7	1	7	7	7	7	7	7	5	7	7	1	7	2	7	7	7	7	7	7	2	7	88	1	3
113	1.95735337103626	4.00509446791314	6.30099825324924	6.43571490745292	7	7	5.81212924849529	6.710435683272	5.9019505837721	7	5.15159079808075	5.55098032865455	5.6901005946393	5.95001065514278	7	5.07547795499679	4.74380500975303	6.23112571389153	6.91104265161747	2.54222650251182	7	7	6.90816188478859	1	7	1	7	7	4	7	7	7	7	7	7	7	4	4	7	7	2	1	7	3	3	7	86.75	1	3
114	6.94652479510919	6.60508341024624	6.40991309518724	4.30017014632521	4.54557414960382	7	2.07986206401622	4.79363684041468	6.38325778203571	6.98886952898919	6.03148942492471	5.32160576023683	5.78403663217486	6.90831488628473	5.40578718990986	6.67091915455846	6.41577287847425	6.57030371615518	6.20067669621964	1.13297016848664	7	4.27159166361965	7	1	7	1	7	7	7	1	7	7	7	7	3	4	7	7	7	7	7	7	7	7	5	7	102.5	1	3
115	1	2.78780652876139	5.66575282606459	7	7	5.18646330758891	4.97116185490431	5.82227954054271	6.05748678123569	4.3634459454002	5.2091447624271	6.51827186395206	6.31914360493283	5.97316944750613	7	7	6.47223240431888	6.93943555066139	6.58726290759988	1.81645585380722	6.19144976606688	5.64571042777967	6.33509697043095	1	7	1	1	7	7	1	7	7	7	7	7	7	7	7	7	7	7	1	7	7	7	7	91.25	1	3
116	6.00983755531141	7	4.18995918347068	1	6.50856886718893	5.70840781172156	4.62794610431388	5.31103723317961	6.65908033856957	6.20316053977536	6.45154492090043	3.63449602643237	7	6.74854766578881	5.64873981012434	6.70055151076784	5.90569504574347	2.17707581765592	6.6242330336214	3.90859972485801	6.79217849363682	7	7	1	7	1	7	7	6	2	7	7	5	7	7	4	7	7	7	7	7	5	7	4	4	1	80	1	3
117	4.8180524582471	6.73868920082208	5.29804593601644	5.76528921342381	7	6.22382892661557	3.67085754524533	5.50773779100516	7	3.62093244794826	6.7322866114721	3.87707268401852	6.12952465899865	6.7014255842299	6.46286297329681	6.90187309896557	5.86997475204843	6.6277558193767	6.68524987968035	3.22779306314469	5.70766042866808	5.66636355522147	5.81721775704005	7	7	1	7	7	7	1	7	7	7	7	6	6	7	2	2	7	7	1	7	7	7	7	91.75	1	3
118	6.29218203735039	7	5.09983457297631	1	7	3.84754593027112	5.28025473906787	5.61406777626366	5.48504045206527	5.57467131467856	4.04228270373976	6.86276234514822	6.6343427693656	6.20479046331501	6.79614431080902	7	6.90904803796519	3.37907965945387	6.93544440973088	4.6556379232817	6.41156543645292	6.58566119053515	5.79430390103485	1	7	1	7	7	7	1	7	7	7	7	5	2	3	7	2	7	7	2	7	7	3	1	85.5	1	3
119	6.3197383648815	6.15999117000979	4.24955957395188	1	5.9748947189013	6.20044900539153	6.07364114308792	6.61044432643387	2.2300232270366	4.21259288913509	4.80076296603971	3.78384913554852	7	7	6.5514677012471	6.32500834810029	6.16244740240897	7	5.49175230143871	4.67452152071438	7	7	3.70876557636908	1	7	1	7	7	7	7	7	7	2	7	7	7	6	7	7	7	3	1	7	7	4	7	77.25	1	3
120	6.56018773353254	3.44278187666204	6.53224366210877	1	7	6.1618870378889	6.77630305644875	5.36525171158294	7	6.85353307445404	6.00516215953735	6.38678240174918	5.47437315130323	6.607606717347	6.41964643752094	5.0123718170467	5.06707996241153	7	7	2.10758029090102	5.39257683475337	2.54025255959552	5.62723194925282	1	7	1	7	7	7	2	4	7	7	7	7	7	6	4	7	7	7	2	7	7	2	7	85	1	3
121	6.97514396545761	7	4.8020074133924	1.47638983406743	6.32610893679893	4.12148089422396	6.61151870354464	5.27336497560333	6.32017664641734	5.48681383670303	4.66471629832322	5.55884890528272	6.71071391759416	7	5.63521104524477	6.97207778603423	6.24008120010726	2.18523218100332	7	3.35964422918264	5.92004191385956	7	6.09066313204384	1	7	1	7	7	7	1	7	7	7	7	7	4	3	2	7	7	7	1	7	7	3	1	84.75	1	3
122	4.73364923979569	4.59998475520272	4.47293580782457	6.59519084417162	6.44487523432821	5.70396649896554	5.19259231833334	6.00602385893033	7	2.16736174440506	6.91819531173329	5.3557128610219	6.68463718126881	5.70214486523802	6.61564359885038	7	6.46249050593092	5.51610715239505	6.44056180334301	1.9697361702439	6.43459330380659	7	4.64221015384405	7	7	1	7	7	7	1	7	4	7	7	3	3	2	2	2	7	7	2	7	7	7	7	94.5	1	3
123	4.78601408872422	4.64382808218982	4.61525631483145	1	6.94973898696104	7	4.20906906433503	5.64884878965763	3.16611799947768	5.86260682112206	3.35530244402926	6.80664049962699	5.62886906245854	5.7824199462488	6.14652722579449	6.62762981878672	7	4.58394243705163	5.92889084044315	2.19781724806465	6.87489993790176	7	6.19963593938346	1	7	1	7	7	7	2	7	7	7	7	5	7	2	1	6	7	7	2	7	7	3	7	76.25	1	3
124	7	6.14950288107796	7	5.25482948444991	7	4.86971519085251	6.68053679144472	6.16782498654711	5.98996852770001	6.04353106271928	6.17744721780362	6.63591838099036	5.97335504620406	7	6.63008083371649	6.61271861213959	3.6926125049446	6.93808034822492	6.40456781010228	1.12978063976428	5.06095717497992	5.35783816223005	6.47972128803279	7	7	1	7	7	4	1	7	7	7	7	7	4	7	7	7	7	7	3	7	7	1	1	80	1	3
125	5.38084880265402	4.91367931082422	4.11573784647528	3.89119758147466	6.52387237306512	4.22139321516904	4.74291320183987	7	5.43920197502401	5.12826231411232	7	6.84433246924577	7	6.75442022540478	5.31950082525099	7	5.11091860147847	2.72667671095073	4.24808312347237	6.90412455092474	6.810502140331	7	7	7	7	1	7	7	7	7	7	7	7	7	7	2	7	3	3	7	7	7	7	7	2	2	73.75	1	3
126	1.82145393324021	6.60731186476101	7	5.2811114567476	7	5.64215185435685	2.73687012958074	6.8951101158659	5.4263558142996	5.80623349257979	7	7	7	3.84536084735716	5.58057699476896	5.29120318010736	6.25083262903975	7	5.96917406174136	5.64475475757986	6.28627672976642	6.84575423781542	6.22117175301819	1	7	1	7	7	7	3	7	4	7	7	7	7	7	7	7	7	7	7	7	7	4	1	81.5	1	3
127	3.46601285758512	4.34730359349913	5.60968327768185	2.83069279082882	6.4850895786347	6.14789951103586	7	6.27781210069582	3.79555762396733	6.24470292461689	6.87964109122479	6.75442555839283	7	5.24345917350178	7	6.62855343643288	6.11437910854133	6.54970005282985	4.82042968435281	1.28401704155328	6.61843564463065	7	6.73157700723833	1	7	1	7	7	7	7	7	7	7	7	3	5	7	1	3	7	7	1	7	7	7	7	88.25	1	3
128	5.29358392080813	5.50918184381325	5.62544349143796	7	6.4794342701509	6.19575829932694	3.04774293244552	5.93568218469672	5.89606903790222	7	5.96347418437053	5.65830228408994	4.22394018483457	6.41842111306705	6.21706969414992	6.72900824688686	5.98726049715759	2.88354391607988	7	2.81333923765377	6.55011226993875	6.49368963934507	1.86870721875767	7	7	1	7	7	7	3	4	7	7	7	5	5	7	7	5	7	7	7	7	7	3	7	82	1	3
129	3.05744067011166	7	6.81827508621281	2.27044248276698	6.79265614456154	3.75994086573092	3.80304357875084	7	5.77241413302692	6.9475342695528	7	7	5.26429852062878	6.76922745252609	6.1571408692961	5.66248634355606	6.48949360254248	6.49513756062193	7	3.1171850147468	4.74606014973484	7	3.65282796759501	7	7	1	7	7	4	1	7	7	7	7	7	7	4	7	7	7	7	1	7	7	4	7	76.75	1	3
130	1	2.69903856594341	6.83993210487675	6.9393312134391	7	7	6.92734321792026	6.90329881450584	7	6.04654015095067	3.40449483566835	4.74055641068586	6.7086963335666	7	4.62686345466747	7	6.00822358466828	5.19843462472262	6.43035831356266	4.36415743960207	5.56373883443871	4.77304116239759	4.15022864274177	1	7	1	1	7	3	1	7	7	2	7	7	7	7	7	7	7	7	7	7	4	3	7	73.5	1	3
131	6.96138991549602	4.60054029905112	6.16180259584511	1	7	7	7	7	6.72956484612871	2.39999664953084	4.18098079717729	6.02868074133477	5.56921443049424	4.66945679129739	7	3.8256185790809	7	5.38755944957162	3.05242057059459	1.34656269083043	6.7329508572165	7	4.34492492124565	1	7	1	1	7	7	2	7	7	7	7	7	3	2	7	7	7	5	1	7	7	7	7	76.25	1	3
132	6.10878112360343	6.68958871503293	4.11582677024547	5.47678897173404	7	7	7	6.65295994563779	7	5.73639325621088	5.70159154735029	1.6503234712985	5.2258154465265	6.02750926193292	6.32887817475939	6.25187488902324	1.97202113252608	6.45595558637565	4.24622785254871	2.8370197644653	4.63296141015169	7	6.03234784760248	7	7	1	7	7	7	2	7	7	7	7	7	5	4	2	6	7	7	1	7	7	3	3	80	1	3
133	5.6458899785036	7	6.437949580369	1.69741615092914	7	7	4.58133402718584	5.95829048653641	6.66704630681702	5.0439154492358	5.12337365237489	6.68297308650678	5.91346475018741	5.9248498630779	6.30178146464412	5.67785833050008	5.75333786839648	5.41396149684784	6.9108282882519	4.42212112560968	6.10701521799182	6.915466008571	5.42337961171939	1	7	1	7	7	7	1	7	4	7	7	4	7	3	7	7	7	2	1	7	7	7	4	80.75	1	3
134	3.22720901827431	4.93304221145988	5.92445425927252	4.29109376044514	5.79108216615211	6.18603527779733	4.84633064864733	4.55832863733292	6.21345226395626	6.97253556631381	4.75028808611308	4.96206328449702	6.41509053587341	6.69587358772616	5.35280409188384	6.7494240761088	6.57720465273054	3.17618210904408	6.61073899674093	1	6.22284775920154	6.77522991511977	6.94572971583005	1	7	1	7	7	7	1	7	7	7	7	6	5	7	3	7	7	2	7	7	7	7	1	97.5	1	3
135	7	3.08833712243321	5.0092309310414	1.93095296303461	6.06876711002808	7	6.85231007934366	4.39210767355209	6.92117587782719	6.87703450189786	6.87739167155282	5.44934888818989	6.50270640429518	5.35881781622937	6.01709530629257	7	7	2.21948664013169	4.04950677225506	5.99847764226838	6.22954409996378	3.9876181198054	6.41008933010042	1	7	1	7	7	2	1	7	7	7	7	7	4	3	7	4	7	7	1	7	7	1	1	102.25	1	3
136	3.17846363572062	5.36299525810475	4.22987686236898	7	6.33259995502986	6.99153714799192	6.02432952909849	3.29289956496104	4.91572370125751	6.26816077052518	6.94316813634967	1.92796177252507	5.83707525816601	6.04139874007693	6.2737106669792	6.9024213598191	6.00805504470948	3.63755948489763	5.91974028512254	2.39282321508616	6.93425390829974	6.53707414117317	5.02997194936939	7	7	1	1	7	7	1	7	7	7	7	7	7	7	7	5	7	7	7	7	5	4	7	86	1	3
137	6.89902756904649	7	5.87266864998837	1.99783619519619	6.53906563204009	6.49384158602056	7	6.30112713546998	7	6.47522894733508	3.2567839895718	5.00807227602173	6.47924790846348	7	5.28972614523871	7	4.18864383215674	5.50713628900573	6.78522321776186	5.55234822762555	6.3767506549082	4.51011653695403	3.9453404768014	1	7	1	1	7	7	2	7	7	7	7	7	7	7	2	4	7	3	7	7	7	3	2	88.75	1	3
138	6.79775119634939	4.69801374679231	5.81687725080704	1.29504604200911	6.64064989262657	6.96086844639305	4.96107464405611	7	5.929341100374	4.53686127191589	6.23619134467214	4.64984801822036	5.94154046602129	5.73952345961372	6.91653855193716	5.1516135505224	6.2633649352089	6.42976847857312	7	2.30881818814307	4.84922805469462	7	5.36072588933611	1	7	1	1	7	5	1	7	7	7	7	7	4	3	2	7	7	7	3	7	7	2	7	86.5	1	3
139	6.42498657580877	5.72915246325852	5.96020435062721	6.81993983509333	6.27073756643509	6.12987438819403	3.56380773118881	5.69598263109918	7	3.64402801436047	5.68668193323551	4.62506959592801	6.31419401408129	6.80307300672506	6.3341197786014	6.62781892016689	6.18245097505181	4.07986786963936	5.00059173626967	1	7	4.29463707066425	6.26850949668881	7	7	1	7	7	7	1	7	7	7	7	3	4	2	7	2	7	7	2	7	6	3	3	90.25	1	3
140	3.36105403638769	5.93780334605914	2.43699974207478	7	3.50900694188966	7	6.94962861532095	6.77784517372698	3.77218631401301	6.09835384179363	6.08704573879142	5.631059636545	6.84729377901239	5.22916985595648	7	3.90983412585404	6.95392757029093	1.03940974143108	6.0500827941002	6.1199371499479	7	4.9099067860618	5.33927024686908	7	7	1	7	7	4	1	7	5	7	7	7	7	7	1	6	7	7	7	7	7	7	3	82	1	3
141	5.58073416324987	6.98257782174652	6.28521378172164	1	6.78598984765246	6.7251156618214	3.77075524646154	6.34468342533287	5.28598583480021	7	5.97301146897138	7	6.20277810780972	4.57156070750535	6.22700340120561	5.16218495957014	5.19287657027721	5.77575583160503	4.53057335387695	2.74752007319289	6.59285410690567	6.4319145709403	6.46846889458937	1	7	1	1	7	7	1	7	4	5	7	7	7	3	7	7	7	7	1	7	7	7	3	91.75	1	3
142	7	5.88783790676915	6.25986041820903	1.30704737299755	5.90579048510961	5.87584333088315	6.56080405636135	7	4.71772337562384	7	6.41690075094683	4.74062469462466	4.84072577341233	6.08750066061158	6.93389234483225	7	6.58333782705246	7	6.60297700837742	3.48094461263033	3.14226251405172	6.22504334996183	4.08338551843207	1	7	1	7	7	7	2	7	7	7	7	7	3	4	1	7	7	7	3	7	7	3	7	85.5	1	3
143	6.50114230543344	5.36704001924855	7	1.00114136687555	7	6.39810330704228	6.60702036252509	6.80892586361584	6.81729217492758	1.97129368323634	4.44843478969905	7	6.43317533611237	7	6.66443238988288	3.98800818460046	6.76134628513722	4.35154598729015	2.55298946717957	3.50590986633387	4.09836959281639	7	4.8978467817635	1	7	1	7	7	7	4	7	7	7	7	7	2	3	7	7	7	7	3	7	7	7	7	79.25	1	3
144	6.26888403607656	2.94255831372976	7	3.15892689236661	7	6.68719866567603	5.83347854463032	5.74220526720754	7	4.72691151478385	3.50711550813628	6.01760941004458	3.97811287109662	5.64953015104515	7	6.37274703826157	5.56716983047998	5.76807600992664	7	1	5.22605801754716	6.70915290971733	6.99482924248559	1	7	1	7	7	7	1	7	7	7	7	7	5	4	7	7	7	5	7	7	7	2	7	68	1	3
145	2.53543562125875	5.56145892614546	7	5.0577343610079	4.77747022144019	3.86041310984214	4.90873966042545	6.30810402898181	6.39040182876942	3.17408133625613	5.79715140900618	6.39256826978851	7	6.03540595199954	5.40658262328991	5.87313658967669	6.10637456233036	6.09032168175031	4.30196100638754	3.17409447920101	6.76920411004772	5.02270407061687	6.68901510203777	1	7	1	7	7	7	3	7	7	7	7	5	7	7	7	7	7	7	1	7	7	7	7	73.75	1	3
146	4.35335778634252	3.76056402738542	6.71477945888147	1.48807862037365	6.77751975071045	6.72608264240226	2.46753249768794	6.5057625716844	7	6.94702211196285	5.14076822521572	5.71005341400147	6.4760140452131	6.3337730331696	7	5.6417307201392	5.23514474984868	5.93623482819963	3.53381751057761	2.69934622505407	5.55403618150089	6.36917285083103	6.55957573955835	1	7	1	7	7	5	3	7	7	7	7	7	4	1	1	5	7	7	7	7	7	2	7	84.5	1	3
147	6.29319071418542	6.02396153002528	5.75330781944159	1	7	7	6.26049024682142	6.20783901383852	3.9002173909666	6.73138893985695	4.54613087121582	6.49727179229411	6.22968376923724	6.98295729388579	5.63249397282421	6.35974860991247	5.86077154131354	4.45704525824253	6.47315002192518	3.81997689007833	6.08727064408755	5.66030498198371	5.39238208963957	1	7	1	7	7	7	2	7	7	7	7	2	7	7	7	7	7	7	2	7	7	2	1	95.25	1	3
148	7	5.84663677376545	5.59027833111534	3.16635416521625	6.54488053491811	5.16461625603383	5.93513611347497	6.61524894652249	5.78173959370562	4.1859564518258	5.3344524784517	5.89881483246592	6.82032012636125	7	6.54500788428503	6.47248872319447	4.76934081200943	6.51753907601941	6.61686668137655	2.89017415390165	5.12938850544759	5.72004199109345	5.40469557949725	1	7	1	7	7	4	1	7	7	7	7	7	5	7	2	2	7	7	2	7	7	2	7	83	1	3
149	6.20002879790285	5.46543993184723	5.17661730738995	2.06237330764615	5.79907590458776	7	1.07223165146177	6.38292167828982	3.20488020221461	6.4337742402338	2.77711373241579	4.55700939170627	6.26163968021477	7	6.57400163268323	7	5.93479347369235	6.95220463463505	6.54571910109821	1.268686971432	5.43107929341591	1.99620898826369	7	1	7	1	7	7	6	2	7	7	7	7	7	7	4	1	7	7	7	1	7	7	2	7	72.75	1	3
150	5.67918305709822	6.41297472261163	4.90043204991145	3.66202919334663	6.78226101110361	7	4.27695217232945	5.9147020394328	6.63636418784033	5.49715898108662	7	2.82038899446525	5.49484438281673	7	3.76477643947951	6.11328788078101	6.26800823469864	7	6.88892566080614	5.82852597067787	4.78748899663489	4.98252098664924	6.77564191756572	7	7	1	7	7	5	7	7	7	4	7	7	6	7	7	2	7	7	7	7	7	7	7	74.5	1	3
151	3.03872950549226	4.3589674724562	6.58016412571853	5.94933894432994	5.18917203688935	6.73180975886477	5.77175724384604	6.25493118137414	6.83860941920136	1.79686806049841	3.88928116787705	6.7268242886002	7	7	5.03265910206708	6.15565385283779	4.95065013203474	6.7063800610879	6.75703858590387	2.61864600906723	6.88811763295925	2.86731985773048	6.47078917933959	1	7	1	7	7	3	2	7	7	6	7	7	5	3	7	7	7	2	1	7	7	2	7	82.25	1	3
152	4.30226400760332	5.86766073385811	6.44014888358773	4.98350752576257	5.32259139299188	7	2.80704556924827	6.55476134392876	4.08763646357056	5.26223666870977	7	4.87865797783364	7	5.84238527152896	5.46664275445412	6.04561034479749	4.84546216320501	4.40342979960537	2.35704894535033	4.71196051020936	6.23913982113133	6.71181420691467	6.44251912335188	1	7	1	7	7	7	7	7	3	7	7	7	4	7	3	7	7	7	1	7	7	3	2	72	1	3
153	1	2.90753014962837	6.05465156915656	6.38024619845387	7	3.54004215893201	7	5.26865981359531	7	3.23165935385153	4.12758228993778	5.05347987014611	6.35173001444813	6.56626801420188	6.33576816313702	6.05570762958561	4.48050170841086	6.92046333887337	6.07636344225798	1.0010308082058	6.55998761891657	7	2.4301746753218	1	7	1	1	7	2	2	7	7	7	7	7	7	5	7	3	7	7	1	7	4	7	4	66.75	1	3
154	5.7324900720416	3.91556975073749	6.7825737474531	1	6.83409788027859	2.39264706819976	6.33309514693383	5.9171969549446	6.64649211088402	6.65923235900063	6.27223533148271	6.26706504570014	5.51386234682199	5.12861896926856	6.70971478640901	7	4.74460468505002	4.5854147947743	7	2.68335771791288	6.19248667807246	6.72631257082768	6.17097555013488	1	7	1	7	7	7	1	7	7	7	7	7	7	7	1	2	7	7	2	7	7	3	7	83.5	1	3
155	6.42760273644944	4.92938717408411	7	5.65723660796532	6.90854888045242	3.06342126654454	4.99416948524906	6.72656727405575	1.28783458451904	6.71491539745175	6.45141514040021	6.20853031687162	5.53229127182369	6.03113860363537	6.62686385170541	6.77715014314265	2.6576018852743	5.65550340166265	5.87806060176041	4.36324321194597	6.17158336461885	7	5.73267362388347	1	7	1	7	7	5	1	7	7	7	7	7	7	4	1	4	7	3	7	7	7	5	1	61.25	1	3
156	3.8259522283313	5.12623305959345	2.32326542272033	7	5.4902448193337	7	5.14012557873019	5.82487416902882	3.4438915314532	5.67178922241846	6.55977399836428	5.80060677052496	6.09546233418591	7	7	4.54383744561732	7	4.50315386439878	5.38846790112261	6.02382822371413	7	5.44562674330415	4.69012334650555	7	7	1	7	7	3	1	7	5	7	7	7	7	7	2	6	7	7	7	7	7	7	3	79	1	3
157	7	6.51129578766695	5.65673664930554	2.52646851001826	7	6.33196920917868	5.40233045497937	6.67690421212512	4.38837286567652	3.30464489771109	6.42579255607874	4.4281193394543	7	7	6.02084754066735	6.73976425985574	5.73652070709524	6.23869924240038	5.76637439594773	2.90211194706876	5.04119918210735	5.61408077024605	5.03686405921933	1	7	1	7	7	7	1	7	7	7	7	7	4	7	2	2	7	7	2	7	7	2	7	91.75	1	3
158	5.49440531076953	2.82088483122169	7	1	6.37388392261096	4.83342591418321	6.2396247125384	7	5.74077847110655	5.98492879848871	6.24633006239288	7	5.1923513410802	5.09059919574344	6.99491134419344	6.27658771552419	5.18960909131671	2.71147257278457	6.72054796006405	3.88392031500305	6.65788802072164	6.92334761009927	6.39695380978367	1	7	1	7	7	7	1	7	7	7	7	1	5	7	7	2	7	7	7	7	7	4	7	75.5	1	3
159	7	6.71267543336416	6.62281672931254	1	6.69030468863922	6.94150805494423	6.92707307785183	4.0112686744625	6.86500573634623	1.28497157076137	6.22577347995788	7	6.11305867835048	6.70119950856661	6.03543826548465	6.35594503257001	1.96219078028992	6.36270940893647	5.9867580688254	1.73078008713285	5.89031794529376	4.96747132546522	5.70910086568234	1	7	1	1	7	7	1	3	7	7	7	7	6	7	7	7	7	6	2	7	7	5	4	80.25	1	3
160	2.20056791671434	4.4807198968161	5.90505021446782	6.39562402139062	4.81472356794844	5.23615211980782	7	6.41803427054476	7	1.86430482475845	5.61434379092852	6.94177099090559	6.40118946718672	7	5.02512990866411	4.28746136911109	4.6374939336042	5.6880221806163	7	2.50902842818268	6.61815792338412	6.63000967745693	4.44412103473697	1	7	1	7	7	4	3	7	7	3	7	7	3	4	7	7	7	2	1	7	7	2	7	67	1	3
161	7	4.50293035286723	5.71082732349784	1.25544462834563	7	5.83603611533576	7	6.5916659890792	6.95199420600781	3.16319519140455	5.78053767816841	4.24110171741472	5.92057564300611	7	6.31966027573198	3.30340403978215	6.92867563638732	5.9100903270189	6.44656604810713	1.78094007069467	4.454974328205	7	4.51985576509429	1	7	1	1	7	5	2	7	7	7	7	7	4	1	2	2	7	7	4	7	7	7	7	71.75	1	3
162	2.22725219192434	2.41235840005871	6.61979566715587	6.25519674334713	6.85625301123684	6.39135186891285	6.475061814776	4.66201889612304	6.15856941815371	2.7511182622285	5.5427176050916	5.37793544490694	6.20096071564394	5.21257095902261	6.01699645451979	6.04577189653815	6.2490164563007	4.62432414460907	3.11069858252765	1.1014517791429	7	6.65484306145724	4.04019093953503	1	7	1	1	7	3	2	7	7	5	7	7	5	2	2	7	7	7	2	7	3	7	7	66.5	1	3
163	1.95172089363698	1.91324542931678	5.48332261407309	5.32564338234164	6.70208451568834	4.71204467251707	6.09464402799388	5.71190645502327	6.92084846941019	5.43972623782492	3.4117015699281	4.74015474232146	5.22847760016757	4.51919502267287	7	7	7	5.28087596927506	6.6208052259739	5.36026739234623	4.82307646080002	7	3.59305500474877	1	7	1	1	7	2	1	7	3	7	7	7	7	7	7	7	7	4	2	7	3	2	5	69.25	1	3
164	1.75586386418653	3.82074532323066	7	2.56811117388667	6.07857638483686	6.69053848056616	6.1036033096968	4.88044023590956	2.80646815933665	7	6.5820784309315	4.45918269259346	4.93612821542178	5.25702872478081	5.07339167932985	6.14227502133463	6.75619305791959	7	5.60507854958205	2.509269174626	5.71899263213265	6.60917977630673	4.69765668373628	1	7	1	7	7	7	2	7	7	7	7	7	3	3	7	7	7	7	7	7	7	3	7	98	1	3
165	4.3771973063167	7	5.90988498942866	5.38985978011553	6.88263564115471	7	2.6218217415979	6.91072861782113	6.32099400014383	5.70577685956259	5.86038935513893	5.7846142686003	6.78848894485384	6.7382978926629	5.89817925369885	7	6.58154471820009	2.57346547052992	5.42093637709761	3.14926776891929	5.22813900879669	4.15783559214522	4.45819391599635	7	7	1	7	7	6	2	7	7	7	7	7	3	3	7	7	7	7	1	7	7	7	7	75.75	1	3
166	6.62867895606888	3.74238638965951	7	2.82805688606002	5.61230987986248	6.05545240545215	4.88203676599726	6.85802174957412	2.15769744884299	5.8522859845699	5.77769149670304	5.25246770720154	5.72931995226452	5.63797844064501	4.43550995955378	7	6.07339083691372	1.99606889706395	6.46681428350554	6.02968263876164	5.93990744811682	6.92226969375415	6.86727479118364	1	7	1	7	7	6	1	7	7	6	7	7	3	3	7	7	7	7	1	7	7	2	7	83.5	1	3
167	1	6.24441547054614	7	7	5.64156449617904	6.29654864496298	5.4174059902543	6.73943429736812	5.94014237742576	4.5986973559892	7	6.34410956420213	6.74965218960457	6.17179254824441	5.11931599475074	6.41492233396756	4.78555499155323	6.47132548369011	5.92718980592887	3.07130614535452	4.94552414101666	5.25295549349993	4.39601902940162	1	7	1	6	7	7	7	7	7	7	7	7	7	7	7	7	7	7	1	7	7	7	1	58.25	1	3
168	4.69431221607778	5.25430726135438	7	3.23001061039957	5.2217027944378	3.7911759925734	5.59874085083291	5.49057319313103	4.10477895569234	7	3.97925665678492	6.89159557956783	4.24360483634561	5.54122840247912	6.5091027985402	7	6.22533812787644	6.91045243298589	6.4937737508948	6.59981225211842	5.53231525130884	6.72681455200801	3.92836681965981	1	7	1	7	7	7	7	5	7	7	7	4	7	7	1	7	7	3	7	7	7	2	2	66	1	3
169	7	6.63834990359356	6.43027738262611	1	7	5.20921018789767	4.35565411224575	4.24278429553339	5.43153657171571	6.29507817284295	3.67689043605902	5.72172444799609	6.63226661249834	6.80821671138584	6.66932452533517	4.22585408576463	5.17474789410096	6.73914727010512	7	5.08998825980369	5.30962786183017	7	6.27484348785909	1	7	1	7	7	3	7	7	7	3	7	4	7	7	2	3	7	2	2	7	7	5	7	71.75	1	3
170	5.82030485278243	5.63333884631571	7	2.29496897158154	7	6.84154564414299	6.1425873150838	5.9923109435595	3.52775314083756	4.91588712619173	4.42065445319861	4.12112141520711	5.98834244195785	6.83628625210399	5.85879783294307	6.62191635538516	6.41085766330286	5.14047978392639	6.26433738753841	1.27232518347064	5.78876473139935	6.26579770447301	5.52289512811278	1	7	1	7	7	7	2	7	7	7	7	2	7	7	7	7	7	7	1	7	7	2	1	73.5	1	3
171	1.10179172609449	5.52962831593448	6.7749904938733	4.8424799085636	6.47918118536881	6.86756788491053	4.88458096413477	6.14432461720694	3.31144398280961	5.48360456364512	5.90544750414885	4.53536676130215	6.94331532255853	6.58471703220321	5.41392552805854	5.70939310766225	6.84279731008374	5.87757963255248	4.8175101514926	3.52658181216946	6.37009740641422	6.66962008651623	6.4805039472955	1	7	1	7	7	2	1	7	5	2	7	1	6	4	7	2	7	7	1	7	7	2	1	76.25	1	3
172	7	6.92635380763379	5.31378307039097	4.40977027600984	7	6.49984824180538	6.54933494038167	4.64467511038116	1	4.78615533189467	5.29973197825253	2.4876862962544	6.11327772493071	6.81693038642937	6.52886580082517	3.63519273272981	7	7	5.15343064994977	3.94250930859573	6.69176735693693	4.69564501625907	5.42087870926547	7	7	1	7	7	7	1	7	7	7	7	7	3	7	7	5	7	7	1	7	6	2	7	76	1	3
173	2.44538013898916	4.84048060721439	7	6.24839187397591	4.62876067764998	6.77186803573053	6.66921449215867	7	5.82878537811145	6.86585526024922	4.87153708800427	5.88698654919501	4.91309147261019	3.62078079799644	7	4.94159535700868	5.30488517965526	4.0937975425348	5.86491080336014	7	6.93845936407363	5.77317309221604	6.23522762358764	1	7	1	7	7	7	2	7	7	7	7	7	7	4	7	7	7	7	7	7	7	7	1	67.75	1	3
174	1.15829174420538	6.03559454714187	5.08484742307659	2.94497309529815	5.31299017944105	5.84171987694914	6.44750658934173	7	3.57573249561327	4.86378172931956	3.0147650955444	7	5.1569260057467	6.58061082649278	7	7	5.45876519344839	3.67377396854881	4.03386275439134	3.70652551611821	6.94163848025221	3.13786855388219	6.17119861708326	1	7	1	7	7	7	3	5	7	7	7	3	6	7	5	7	7	3	7	7	7	3	1	69.5	1	3
[truncated: 5 more columns]
