# Supplementary material for: How Are Mate Preferences Linked with Actual Mate Selection? Tests of Mate Preference Integration Algorithms Using Computer Simulations and Actual Mating Couples
Source: PLoS One. 2016 Jun 8;11(6):e0156078. doi: 10.1371/journal.pone.0156078 (PMC4898694; doi:10.1371/journal.pone.0156078)
Supplement: S3 Data — Long-term couple and agent-based model data analyzed in Study 4. (ZIP) [file pone.0156078.s003.zip › S11/Polynomial Model Data/Polynomial Couple Population 01152016 0020.csv]

	trait1	trait2	trait3	trait4	trait5	trait6	trait7	trait8	trait9	trait10	trait11	trait12	trait13	trait14	trait15	trait16	trait17	trait18	trait19	trait20	trait21	trait22	trait23	preference1	preference2	preference3	preference4	preference5	preference6	preference7	preference8	preference9	preference10	preference11	preference12	preference13	preference14	preference15	preference16	preference17	preference18	preference19	preference20	preference21	preference22	preference23	fitpoints	sex	algorithm
1	7	4.75389137106769	6.11900349666494	6.36656433312683	7	6.53406885447224	6.4277673678038	6.62608546549866	6.65602090858428	5.75681663705684	7	4.9728615459551	7	7	1	6.17078433104923	6.50128040262669	7	5.88759778403659	7	6.78675751885614	6.25635692973338	7	7	1	7	7	1	7	2	7	2	1	1	4	1	3	1	7	2	2	7	2	7	7	7	99	0	3
2	5.92130498873511	3.36018705357068	5.77753669995053	7	6.97079859096882	7	6.82391914080856	6.07689464299742	5.364583096042	5.48862943365926	7	6.71121337413953	6.97118299068762	5.09463889975012	1	5.64016327975366	6.30626694454619	6.7668930339697	5.01390038860586	7	7	6.66725423402348	6.46023611906345	7	1	7	7	1	7	2	7	5	6	1	2	7	1	7	7	7	7	7	3	7	7	7	89.75	0	3
3	5.61651593868829	2.86150611830247	7	5.91213566313655	6.40609626891859	4.07496100212449	7	5.17434435219288	7	6.55181304206057	6.71418333971379	6.59641432949801	6.12920119060604	6.10101021399381	4.15726435831237	5.78263421877828	5.91480425881679	7	6.62566853948002	6.10562734584408	5.33986411886124	6.50490738368179	7	7	1	7	7	1	4	2	2	2	1	1	7	2	2	1	7	7	7	7	7	7	7	7	90.5	0	3
4	7	4.43646022181116	5.44460241823557	6.59721803233354	6.04907907784219	5.26591301506853	5.80928631861096	7	7	6.75051071142858	6.47890427275781	6.74715619675248	6.25079843495271	6.74148363335346	4.28531033047461	4.88999765398188	7	6.84596440437544	6.27567572798257	7	7	6.25994856513159	7	7	1	7	7	1	2	3	7	2	2	1	7	1	3	1	7	7	2	7	2	7	7	7	103.25	0	3
5	6.79185812324388	2.84232278231337	6.62831191947198	7	5.39513613290291	7	6.10364022495139	6.26735549454477	6.62925784030841	3.91523561214068	6.27662758552451	6.29381815732032	6.99648409699028	1	3.55790995881679	5.93224990389325	7	6.82765388733912	5.20143734794898	3.88261227760082	6.78226447569149	5.82465865835889	7	1	1	7	7	1	2	7	7	7	2	2	3	2	1	1	7	3	7	7	2	7	7	7	103	0	3
6	7	2.13459015384836	5.79443031429403	4.61397163180474	6.33013190757924	5.22888725913939	4.32657472172341	6.6222471513482	6.48376483499926	5.51643741428867	6.57679963628558	7	6.04998878179171	6.18309293735521	2.82784444443568	5.87046131555216	6.95723214675898	7	6.72024701467382	6.49100250003249	5.97559809679199	6.16138937211703	6.56450999094222	7	1	7	7	1	3	3	7	7	2	3	4	2	1	1	7	7	7	7	7	7	7	7	87.75	0	3
7	1	4.14438118029353	4.20584183591219	5.84994498843564	6.70193424684305	7	7	6.03110438757017	5.30243009352576	7	4.57567407092348	6.13739353105718	6.88561381016203	1.80550494044955	4.96413628787553	6.78550696484359	6.76203803109516	6.23430070834746	6.23823008945431	5.73933096746909	7	4.75634470606543	6.99818861806118	1	1	7	7	1	5	7	7	7	3	4	4	7	2	1	7	2	6	7	7	7	7	7	98.5	0	3
8	6.41907827898337	5.58351072998284	7	7	6.45890680879033	5.70832992040268	3.30301506501438	6.28471766026483	6.78719177117616	5.7536948309562	6.5161248566893	7	7	5.51951680060936	1.51669231733254	5.54662405842503	7	6.78699039174724	6.72109386079338	6.6830687977994	6.74980798913295	6.80329678981501	3.93725513540425	7	1	7	7	1	3	7	7	7	7	2	3	1	1	1	7	3	6	7	7	7	7	7	89.25	0	3
9	7	4.03190866672552	5.84667113549432	6.31404677095053	4.64424182498652	5.76696235512643	4.54104441820844	6.3368194835997	6.18652208177227	6.06038040566675	6.3498576668488	5.50655169926069	6.56052959171078	6.47845927165273	1.46954732712371	7	7	6.51031319194898	6.96466139721268	6.38507191299794	6.49366705549095	6.4147048884593	6.4813277684771	7	1	7	7	1	4	4	7	3	2	1	3	1	2	1	7	2	6	7	7	7	7	7	95	0	3
10	6.73748481591237	2.17836271267718	6.14317583874816	7	5.95286435277012	7	5.74500058659621	6.48017795567642	7	4.22785706342179	5.62199598575128	6.07135393323585	6.5768574583151	2.46642021630594	1.64732740325411	6.27116313914507	6.79296029682735	7	5.65045904726898	5.13724520388035	6.82955665832628	5.55074892634411	6.97883126452611	1	1	7	7	1	3	7	7	7	2	2	4	2	1	1	7	3	7	7	2	7	7	7	96.75	0	3
11	6.41810069341373	6.27303574554814	6.18246565032513	6.45863098800229	6.61144432858426	5.7689046671822	7	6.95000949001098	3.97740412914875	5.2334354420284	6.39979352036628	7	6.5281881530211	6.10514103336445	2.66317748096922	4.82990975754762	7	6.148596205715	7	6.55580865040304	6.75712933478973	6.45388666875169	6.91204744779995	7	1	7	7	1	3	3	7	7	7	5	2	2	3	1	7	7	7	7	1	7	7	7	93.5	0	3
12	6.67926678980233	1.18332542227236	4.90333029146578	6.95521739400491	5.93216109537749	7	5.38411447809487	5.97656052605677	6.61346460423739	7	6.44149376845043	5.73309750674658	6.24598135384991	6.34072001143749	4.09187663213722	6.64356569226923	6.54214038765631	6.99833404787696	6.21071927408387	3.58148577662751	6.52339088337102	5.30022295238965	5.98348983602333	7	1	7	7	1	3	7	7	7	7	7	4	7	3	7	7	2	3	7	7	7	7	7	98.25	0	3
13	4.7018268227899	3.37408253750779	5.94036337500376	7	4.9349161693401	5.99494063372572	6.26259063376748	6.53674686463926	6.76060720661102	7	5.28481672084345	6.47619623319991	6.46340189631729	5.27363943131144	3.73816701448637	5.03719286569917	6.78062654718165	6.93369182089965	6.50485361879196	6.53300390400554	6.3579705694618	5.53966947346508	6.73221796454701	7	1	7	7	1	7	7	6	3	1	7	6	7	1	1	6	2	7	7	2	7	7	7	95	0	3
14	7	3.67234051143972	6.69648602952946	5.8083370739789	5.99469156523383	6.41090340929163	6.68207998741945	6.8194926401175	6.9986363855242	7	5.44908843923614	6.85807521082464	6.79835313242684	5.70229972264063	4.29220548628056	6.9319365982792	7	7	3.52741467428004	6.94283899966673	5.75774485052326	6.1260012413147	4.91590316719869	1	1	7	1	1	3	7	7	2	1	1	2	7	7	1	7	2	3	7	7	7	7	7	108.75	0	3
15	6.06617002585188	5.42687688129209	6.04094629158647	7	5.78109686469962	5.72717796083854	3.93099611673484	7	5.67962152218561	4.50736734294526	6.40473963571186	7	7	7	3.25325486493774	7	6.53626128821415	5.33779197645148	6.69478473583276	5.44339344090571	6.62471274864049	5.86575421074944	6.34536697626238	7	1	7	7	1	2	5	7	1	7	1	3	7	3	1	3	3	4	7	7	7	2	7	108.5	0	3
16	5.00841833212196	2.54304310623731	6.54315189680892	6.42503888482095	6.5991769421638	3.90876108289678	6.59194227173318	6.52839090706653	6.53174057004509	7	7	7	6.78776773622645	6.20202496077527	4.06073923106349	7	5.2591351217866	6.46157861923748	5.7699223046633	4.86905755249188	4.54396752322095	6.85461676582149	5.78985295342476	7	1	7	7	1	7	7	7	3	1	1	6	7	1	1	7	6	7	7	7	7	7	7	91.25	0	3
17	5.95601116570024	2.26646554190167	5.79690512535041	1.33401242808457	6.77309609157505	6.5815737224849	4.32120339608523	5.64767557303904	7	5.46305243380119	7	6.89999971443674	7	6.88661479469486	6.96184710404669	7	6.83856441626951	6.20312016739307	3.95548960145439	6.93875469524591	6.2855513497364	6.30820204539949	6.90150416808553	7	1	7	1	1	2	1	7	1	2	1	2	3	7	1	7	5	4	7	1	7	7	7	93	0	3
18	7	2.18876042628527	5.2945349423724	5.64145846848313	6.1384931209282	4.65245381849204	6.28725777295296	6.14708415688829	5.98402208922284	6.60714659180475	5.61905294505242	6.75613056452394	6.33853196091583	5.55126764107099	2.86475954766511	7	5.74191270553496	5.87329130421771	7	5.63239355676153	5.85425725213479	6.53819135357307	7	7	1	7	7	1	7	3	7	2	3	2	7	1	3	1	7	2	1	7	7	7	7	7	80.75	0	3
19	5.26465413641388	6.05457042210641	5.49952850215306	6.30532699746001	5.71147150429627	6.95393507164975	7	5.92422159351633	5.1434097451206	4.32071083002633	5.35802697362535	5.62977342986702	4.66112489113734	5.8915402134652	6.85421148855765	6.83468689836446	6.98184910465723	6.47396509308457	6.41356880338728	7	7	5.22448550961464	7	7	1	7	7	1	7	2	3	7	1	2	4	1	2	1	7	4	7	7	7	7	7	7	89.5	0	3
20	1.9932267637725	4.35371380635519	3.26614980578741	6.90027461846136	7	6.56883399707541	6.86237951697584	6.14478060175083	6.51912827820159	6.20882677906687	5.63759357744303	6.43768161180332	6.22198643348036	4.09743945653365	1.06911130433854	4.51717117521138	6.56647499962685	6.87805728935977	6.59535325442361	6.57222509576202	7	6.3731498997921	6.71024311782162	1	1	7	7	1	2	7	7	3	7	4	7	7	3	2	7	6	3	7	2	7	2	7	87.25	0	3
21	4.62741729292599	5.89597423129916	7	5.74935864485193	7	4.6367962064464	6.40973052410115	5.11465660629674	7	6.50954739989189	7	7	5.46154109217821	3.70245852294739	3.77510691538797	7	6.56039367264764	6.4795878135975	7	5.16322976658371	4.69996722626808	6.548593199188	6.87435813059251	7	1	7	2	1	7	4	7	3	2	5	3	1	7	1	7	3	7	7	7	7	7	7	81	0	3
22	4.87318302596578	4.79700421421675	6.88771272259079	5.31725853316266	7	4.62345437400205	5.89237165366723	6.61586244943088	6.94882351824454	6.63291454427535	6.58107303705906	7	4.854869352308	4.16354302512569	3.11980604224639	6.26191535866848	6.28268679572414	7	5.98953815929047	6.36120082813914	5.34553217673802	5.84318829681319	6.67753799313217	7	1	7	2	1	7	4	7	3	3	1	3	7	1	7	7	4	7	7	7	7	7	7	93.75	0	3
23	2.83520908235699	2.58847094041448	5.99140567247136	1.80016747640391	7	6.58088951766734	6.09313664882217	7	5.79898771096371	6.02012572011277	6.74240299514174	6.42018280825292	4.9413231170071	6.57627491303127	2.8072088674875	5.97820183080639	6.97597911901412	7	5.27442562441695	5.5867273566003	6.22651692259038	3.96231008757752	6.51147022655669	2	1	1	7	1	2	7	7	2	3	2	2	2	6	1	7	2	7	7	7	7	7	7	76.5	0	3
24	5.27919472937534	4.09265308390722	6.9519014487341	1	6.99449021348757	5.3902694685649	6.33862892251586	6.73883369155866	5.47610885505863	6.25711429335213	4.49739141229925	5.54222234420338	6.42968467914832	6.55261924016214	2.68910104121456	5.99853381938194	5.68757336617414	7	7	2.44441963392656	7	6.71971205824949	7	2	1	1	7	1	7	7	5	3	1	1	4	7	3	2	7	4	7	7	5	7	7	7	83.25	0	3
25	3.53369160826471	4.41752468658932	4.30187250853097	7	7	5.899503203248	6.81725379002179	7	7	6.71976493971809	4.27567194437716	6.39054092639744	5.52937190683261	6.04276886719328	2.31174916977369	6.55088074752027	6.49164179284538	6.97704464184539	6.53088158179169	5.95146142234477	4.72708169175844	6.03312806232975	7	1	1	7	7	1	4	1	7	4	1	2	7	1	3	1	7	7	5	7	7	7	7	7	91	0	3
26	7	5.4810953327751	7	7	6.82416953993708	6.55693343701211	6.57318127895162	5.34873015729277	6.31069665589284	5.42682183573726	4.13288038374124	5.84944733651505	6.83850303380231	5.80491906355774	3.3736257390234	6.14702612711109	5.90321045446702	6.92612899121294	6.88842498443855	4.67772579607296	5.60725408836219	5.41930102962696	6.6776359801821	7	1	7	7	1	3	3	3	7	1	3	7	7	1	7	7	2	7	7	1	7	7	7	87.75	0	3
27	6.62642635961033	5.77171709395248	6.41892561707775	6.20905883164247	6.43912460136414	6.66684651457623	6.45428555688761	7	4.63971256376095	6.42250611367081	4.87040807863898	5.406021362285	5.29711137236917	5.29096621619363	4.00496070895568	4.62017476154545	5.57928730217486	7	6.49280942291582	6.86188574443963	7	6.58125560213155	5.9527463509706	7	1	7	7	1	7	5	3	7	1	4	7	2	1	1	7	2	3	7	1	7	5	7	80.5	0	3
28	5.95250053945393	2.92356685759632	4.95298952498788	5.99861890359663	4.27629788516799	5.73781818884837	6.11169142117297	6.82181199387766	5.59276657080026	6.2767951621204	4.93451899386452	7	5.96566954701832	3.93637320624075	2.01389797495875	5.99306639734524	7	6.08978482975578	7	7	7	5.23397781624579	4.70638368680721	7	1	7	7	1	5	7	7	1	1	1	7	5	1	1	7	5	7	7	7	7	2	7	95.25	0	3
29	4.94243245098973	5.40694413703227	6.79843591827004	1	7	6.10318202868465	5.3068694121904	6.78482458352123	1.94237225380235	7	7	5.4206443996918	6.63362211519952	6.51237876632055	6.16152725835396	7	6.5190711028543	7	2.3215987268147	6.82686161330842	6.89980608541627	5.22516771210863	6.7100679584496	3	1	1	7	1	7	7	7	2	7	3	7	1	1	1	7	6	2	7	7	7	7	7	90	0	3
30	6.8377150108496	1.93036962181104	3.79370658247285	6.73682402005391	6.32828625287098	6.89814134926022	7	6.32478685641011	6.08108090858932	6.25771691576661	5.88028268823709	6.01124423411899	7	3.7888788469397	3.55578870010312	4.0326500147815	6.64910392103772	6.14299571984634	4.96615066554011	6.32798693983359	6.13691940205285	5.61234649338093	5.97973317131332	7	1	7	7	1	1	2	7	2	7	1	7	1	1	1	7	7	3	7	6	7	7	7	81.75	0	3
31	5.65299905393663	4.98842135979233	7	6.84126124228254	7	5.90025504461297	5.75496332790945	4.69297314954545	7	4.96855922452029	6.62680114391656	6.46783960020183	6.83648306673773	6.6359062649037	2.45522636006539	5.88746389599166	2.99710820491977	5.80624493582576	5.8222088980869	6.15189700589402	7	4.28120691388954	6.82290011236081	7	1	7	7	1	7	2	7	7	2	1	2	7	2	7	7	2	7	7	7	7	7	7	89.5	0	3
32	1.61024943113174	4.31022040771518	4.06844576090691	5.59658339323749	6.24506191715983	6.25216982370896	4.3392201188376	6.47476979061505	5.82827783793703	6.84775037075229	6.86777011357482	6.65001430221841	7	1.16628372290922	4.96473716590081	5.27050245512359	6.72787788769182	2.90473878117398	6.16735749769168	5.06582889751184	7	4.76176131205145	7	1	1	7	7	1	4	7	7	3	7	1	3	7	1	1	7	7	7	7	5	7	7	7	100.25	0	3
33	7	1	3.73427617744689	4.72619163284406	7	3.40186895267901	6.0466601758703	7	5.33613852858707	4.66332552704477	5.53551308812747	5.24173965280344	7	5.84443271156491	3.13438964948567	6.28074240367213	7	5.55964232768386	6.54921019518219	4.88299844785606	6.26019389367319	7	6.26366879592212	7	1	7	7	1	5	2	7	2	7	7	7	7	1	7	7	7	6	7	1	7	7	7	69	0	3
34	5.51566673980395	5.31279030402914	5.18886149872845	5.5713208455358	5.95139463824161	6.55180429341419	7	5.19706218927117	3.40429011704119	6.7993743649305	4.34996337622012	6.05808114348788	7	1.44157245339231	5.91803124418436	5.81945601075004	6.77653834054838	7	6.04621902399445	3.70334988421847	6.62265965368947	7	6.92397233638017	7	1	7	7	1	2	1	7	3	7	7	6	7	1	7	7	7	7	7	1	7	7	7	101.75	0	3
35	7	2.76379266129541	6.58251350262683	1.93439160685307	6.83543450623285	4.9883534453592	3.09017395834662	7	5.8307648451293	5.99528554071309	6.58258979977226	4.69703518204675	7	6.77356199956922	4.8816825422244	4.81340574157177	5.76607649150274	7	7	7	5.8921632693693	5.80925044798727	6.3005063075466	7	1	7	1	1	7	4	7	1	2	5	3	7	7	6	3	2	4	7	3	7	7	7	78.5	0	3
36	6.68983243056788	1.73091565136392	5.38087260582341	3.4458361821345	6.4913517996029	6.67942901889831	7	4.26097812236762	4.47137077688394	7	3.27639672851246	7	5.62862262971656	6.6507860369105	3.00342790765044	6.24743731790284	5.82449315328082	6.42621287618585	5.51498255854951	5.87921103935761	6.82829164002043	6.09979586475229	7	7	1	7	7	1	7	1	7	5	7	7	3	1	1	7	7	7	4	7	7	7	7	7	89.25	0	3
37	2.90322138745428	2.8496395926192	5.5797304749741	2.36185627533208	7	6.32394478745059	4.00190052730442	6.22195691300634	5.47321087967896	6.96722589943527	6.2514213739667	7	6.29383903276631	5.01028751374007	2.47461005911311	5.40891055261655	6.15488532510689	6.00904363902047	5.77911886206015	6.03756817245469	6.88265206578517	3.57913496570535	6.97304553940497	3	1	1	1	1	2	7	7	7	3	2	2	2	1	1	7	2	3	7	1	7	7	7	72	0	3
38	6.35611330310305	4.02075922617185	4.85664387241387	5.72459102914055	6.44231815956244	6.16521464340981	2.18958519057263	6.39585401940075	6.48638600164273	5.5097607953913	5.77662100845954	7	4.55068600641276	6.72852737824175	2.69035195457025	5.50073723360465	2.13587640839679	7	7	6.85250346963552	6.35341762005317	6.26390658006571	6.71182197416659	7	1	7	7	1	7	2	7	7	2	4	4	7	3	7	7	4	7	7	7	7	7	7	89.75	0	3
39	6.70197662777992	3.70860633211037	5.78489472345576	6.55284013311263	6.64841393311486	4.15044294682155	7	5.88303036881099	7	4.18215383219279	5.9222936307812	5.98454900390891	7	4.45995903871269	3.29787404547653	6.07550404325302	4.97830227397728	6.59281747710924	5.28855542774494	4.47869621958947	7	4.26661078582038	6.89472990958817	1	1	7	7	1	2	1	7	3	2	7	7	7	7	1	7	5	5	7	1	7	7	7	80.5	0	3
40	5.96482105516903	5.2668416978378	6.08901475609189	6.79770274192583	6.74800458369808	7	5.6675258119585	5.15605405955986	6.29755012867148	5.65970016337943	4.95577280124871	5.71288527449867	7	4.05732557586435	4.66403612311872	6.17204981332931	6.89831122028748	5.479423916558	4.43751515676889	5.18416034773713	4.85022157076615	7	6.67248943972024	7	1	7	7	1	2	1	7	2	3	6	7	7	3	7	7	7	4	7	1	7	7	7	85.25	0	3
41	3.52328893691736	4.15429506621737	3.13689677224024	5.20929067521226	6.27859079621634	5.52681404367037	7	5.55958001813571	5.87740411044844	6.15784769520973	6.50454192765853	5.68226166042607	6.37013593237678	4.82447310740632	1.73941711097361	6.93122834365713	6.84429118265393	6.71017478591169	4.90437548063977	6.25654337004954	6.92021149871122	4.68820617392829	6.65623751841074	1	1	7	1	1	7	3	7	4	2	7	5	2	2	1	4	7	4	4	1	6	7	7	89	0	3
42	6.38466524653022	5.81705490433029	6.79283916417987	6.90591712988525	4.4880331821048	7	6.25103654327314	6.96513209940503	6.78802837049253	5.45124506798258	6.92471903783076	5.54662996829495	6.46548013151499	3.88628413952673	1	5.79187395849221	7	6.30197241201369	4.88127580344505	5.77370877094686	5.39392904931228	7	5.41859050655797	7	1	7	7	1	7	2	7	2	2	2	7	1	4	1	7	2	7	7	2	7	7	7	74.75	0	3
43	3.79471328175107	2.30855509735606	5.88263987461944	6.79622329615627	6.75263336547848	6.0375828870537	6.23325666165036	5.71457737337957	4.29337425904709	6.62593750868796	6.84808337695995	4.06532121808322	6.34949479663681	5.57542914757507	3.41792885261916	7	7	4.891591659843	7	6.167908255496	6.4786442183413	5.5521519962062	6.32196968719736	7	1	7	7	1	2	7	7	5	2	3	1	7	2	1	7	2	7	7	1	7	2	7	85.5	0	3
44	6.35606124974849	2.7812929650177	4.96984609656077	6.58214973674407	5.86550523731411	4.43324692789736	6.23836565409857	7	6.06508003408072	6.53673944069316	6.42909215789381	7	4.96901628169548	6.50311865523876	2.53860776138553	6.56191504460784	4.92197286170934	6.019874240914	5.76656898011905	4.80033329842528	6.34690263133052	5.96122154022784	6.5877128711515	7	1	7	7	1	4	2	7	2	3	2	7	1	2	1	7	2	7	7	7	7	7	7	81.25	0	3
45	1.89986931164793	5.1566297612461	3.05265395286129	6.27241250136304	6.63158998901887	6.64509773265431	4.37008473631006	5.82671399954957	6.69840669791722	5.43696690561946	6.71250252741851	5.38475762205495	6.67350493062681	5.08800001670544	1.98897418312875	5.51120592311269	6.24504221023106	4.94187627528705	7	6.39844184548193	6.53543057516146	3.12437310931578	6.78157310283891	1	1	7	7	1	2	7	7	2	1	2	2	1	1	1	7	5	7	7	2	7	7	7	83	0	3
46	7	5.42551225145416	6.37715683802125	6.01648259400123	5.66882863201135	4.42746297117854	4.57437734596815	6.44426287902012	5.87291819650811	5.82868361070631	6.83737419079407	6.56049800317484	6.96435398670564	6.28728894104144	1.83162988089927	5.61253768802977	5.59381832515535	6.87753192367807	5.93743545308248	4.8777297264984	5.85607289740556	5.91852125823364	6.397275547316	7	1	7	7	1	2	3	3	3	7	7	6	7	5	1	7	7	3	7	7	7	7	7	82.75	0	3
47	4.10136392238429	1.23680113281581	4.81406392904184	6.57119302098721	6.45557155856053	5.66657045076579	6.30674212877508	7	3.09537792379797	4.66165531449991	5.2835718087555	5.23349011990844	6.84176419714018	6.07877366011358	1.26270742528737	7	6.29082453301804	6.49097657189015	4.86207088202235	6.15956398611616	6.42423641047908	5.02361183980503	7	7	1	7	7	1	7	7	7	6	1	7	4	7	1	1	7	7	7	7	1	7	7	7	69.5	0	3
48	4.0827513829221	5.01785611387113	3.42600253931066	6.77643268789237	6.7348186944	6.98298378042604	7	4.58227611780991	5.17149162977394	6.34435079834166	5.49859075541208	4.79761104365035	6.98418549786671	3.20087696269307	2.19768407361942	6.2986402121324	6.33019653998922	7	6.54359167443269	5.81588178758854	5.92751075400409	6.12363564640634	7	1	1	7	7	1	7	7	7	1	7	1	5	7	1	1	7	6	1	7	2	7	7	7	65.25	0	3
49	2.64364886367122	5.31660433841872	5.04032823900624	6.13967283160183	7	5.29813317841015	6.67755812182289	6.30719286719882	4.11960049887303	7	5.951380970088	6.45609620955551	6.40245848204094	4.74579546774001	1	5.73833308711621	4.63342016124951	5.3188702581071	5.69791569597645	6.62526860432494	6.89093039013102	6.84354175163003	7	1	1	7	1	1	7	7	5	3	7	7	7	7	1	7	7	2	7	7	2	7	7	7	92	0	3
50	7	4.87918622222905	6.2339589463744	6.88860081309662	6.09752639817879	6.53234489725208	4.04892880903616	2.02423635684602	6.26137725265784	6.05975856740146	6.02372348659495	7	5.37648190568866	4.88389387686779	5.51742292465282	4.62467697202074	6.11593103442568	6.78499218926265	6.87172687639041	6.00516730420332	5.99167358599938	7	5.95788642889043	7	1	7	7	1	7	7	7	2	1	1	2	1	7	1	7	7	7	7	2	7	7	7	61.75	0	3
51	1.7279009816131	4.0993691551495	3.70128714231214	6.97396654845136	6.95050887487849	5.90898463373639	6.14187273008654	6.09579444915592	5.944973391712	7	7	7	5.54627175265428	3.39185071522933	2.53212070181957	4.85924018101668	6.17465188264593	6.05625426883536	6.27355622571247	6.95646745479641	7	5.02418376751406	6.08691149138814	1	1	7	7	1	7	4	7	1	1	1	7	1	3	6	7	2	7	7	1	7	3	7	80.5	0	3
52	6.35913712229474	2.22322877152451	5.75800727614759	5.52021979967555	5.76085470980822	6.18666051748737	6.63552558161773	5.45963798715668	6.04510242442976	7	4.13243616894019	6.30625172228099	6.86719489402332	4.98733835102042	1.0943371393407	5.01328769383304	6.25959095131337	5.7440180440103	7	6.89372119801775	6.26275648522081	3.3805312512044	5.0301332854945	7	1	7	7	1	5	7	7	1	7	1	7	1	1	1	5	7	7	7	7	7	4	7	82.25	0	3
53	6.93905090757905	1	3.39599002230385	7	6.54217494885586	7	4.2978155528128	6.1978623743703	7	4.26460767878686	4.89539955448511	3.99196872802687	7	4.09392481461532	1.6233866534195	6.66656706068705	6.7344081976558	5.57239340560428	4.56276023758831	4.73301615345328	6.05631783244037	5.38468742546526	6.43806184216312	7	1	7	7	1	3	7	7	2	7	7	5	1	4	1	7	7	4	7	1	7	7	7	82	0	3
54	6.23197469463226	1.28001483048891	4.38981132536046	5.24464740001507	7	5.73900082148545	7	6.98355052426542	4.79710906954917	3.97525609645659	4.47875052264957	6.84620472413163	4.90829395731702	2.71853214423455	1.69141557705051	6.74432460917165	5.4416985756576	6.80262236596733	7	1	5.52298625458617	5.65109774642762	5.2703410365397	7	1	7	7	1	7	2	7	2	7	7	7	2	1	7	7	5	7	7	1	6	7	7	76.75	0	3
55	4.78325593870272	4.98350702976142	5.4377693517908	2.7132592152465	6.45423335613156	5.26642211351718	5.93243308255695	5.69756342603748	5.6044864975097	6.08959480368963	6.32969788478863	5.71408858137344	5.26993999493029	5.33392682561636	3.85855881573643	7	6.48427731766673	5.91248015022205	6.28102827451043	1.88833632804361	7	7	4.31618515102272	3	1	1	7	1	7	3	7	3	1	1	3	1	3	1	7	7	2	7	1	7	7	7	81.5	0	3
56	6.17260447173957	2.0266712291865	5.98044812174281	6.43067872332049	6.6260714908757	5.80402890645376	7	5.89418563630786	5.93589943807298	4.38052887683348	5.04529384670625	4.24194475812307	5.57217467082419	5.67032812912201	4.97157328012025	6.33154414802542	5.7123858059825	6.93669308571399	7	6.32431675518752	6.61392921138898	6.15322778814754	5.93437334936992	1	1	7	7	1	3	2	7	3	6	3	7	7	1	1	7	7	7	7	7	7	7	7	89.25	0	3
57	7	4.73109865009463	6.51954226809707	6.45409447499355	4.66065366250947	5.45796191393104	4.64103634094451	6.86043401892004	6.69052684454629	6.27401209081179	7	7	7	6.20995640068838	1.05296212109655	7	5.68268627792241	5.67546938418338	5.98695099441837	4.60204021732162	5.60311808253502	6.63373019605457	4.53479024219454	7	1	7	7	1	7	1	7	2	2	2	7	1	1	1	7	2	7	7	1	7	7	7	78	0	3
58	6.33244543486098	6.2294748184776	7	6.75760806477231	6.12317671199233	7	5.01520672403726	6.72641631407522	4.37316867763131	5.67229575794805	4.64442158464156	5.82533482593137	6.09409292036326	5.16083437889058	1.60093318301511	4.1231881579327	6.73479987984342	6.39529381942908	5.3282409563864	7	6.33724210563689	5.65589067114614	5.77295735300422	7	1	7	7	1	7	7	7	7	1	2	7	1	1	1	7	7	7	7	2	7	7	7	77.75	0	3
59	6.75742125978957	3.33607485301921	5.32448665262401	6.3375547901024	5.88840243752998	5.89507424476745	5.84531286052435	5.80414054396879	6.79779437864446	3.08307478525995	4.56117361321532	7	7	6.70288162276702	4.03874374247516	5.96874350262747	5.14137837628364	5.70530977190177	6.63009702633538	1.48566603124709	6.36694081806477	6.76646418697767	6.82963207098569	1	1	7	7	1	4	2	7	1	1	2	1	1	1	7	7	7	7	7	7	7	7	7	85.5	0	3
60	1.83704563431044	5.85892110064361	4.2383823949378	6.43395490937377	7	5.33357060399259	6.53438578790894	5.79713320208305	4.6950696156023	7	7	6.14418154156514	6.93752719961245	4.85149377167315	1.75740705967941	3.30491679728933	5.0721060946089	6.71867572377028	6.31090275502883	5.99124461011445	6.29612869039733	7	6.07965985808875	1	1	7	1	1	7	7	5	2	5	1	3	7	1	1	7	1	7	7	2	7	7	7	71.25	0	3
61	6.27187385355473	4.89065169981688	5.59826398799562	7	5.19814825163026	6.54859051088253	5.93034477968292	4.32602211870636	4.88945600488118	4.34255407445496	6.87629788743543	6.66477390911634	3.4653520273948	6.38055674117951	6.0310339300067	4.26601350825325	6.81053007376684	6.1845293334084	6.07129721152531	5.8136938213897	7	6.88245127883785	6.29448298590818	7	1	7	7	1	7	7	7	3	1	1	4	1	3	1	7	2	7	7	2	7	7	7	76	0	3
62	6.92557787472456	1.33672175621053	3.43284062947635	6.71088490305857	5.88739938196682	6.56500166629839	5.07941084912804	7	5.85787048790992	4.54985145593747	7	1.93610145816226	6.91253630549431	1.15054187259028	3.90633190847681	7	7	5.75834550036177	5.02984509456504	4.32671381348374	5.65414086770121	5.15656458748759	5.43635708980495	7	1	7	7	1	1	7	7	2	7	1	7	3	5	1	7	4	4	7	7	5	7	7	68.75	0	3
63	6.5122448547753	4.1049087230149	4.95254496559612	5.30628897128118	6.16758014858761	5.71047249073181	3.75454966259898	5.69017014831016	7	4.88442550783147	2.10226375615674	4.64843627280952	6.73883670991162	4.78287405108223	4.00404457021804	7	6.21998969903663	6.7572660850291	6.58144943569545	7	2.28079454370102	6.10156285454943	7	1	1	7	1	1	2	1	7	3	1	7	7	1	6	1	7	7	7	7	7	5	3	7	92.5	0	3
64	6.24915872518798	2.99593159334677	5.25076260774601	6.60124886832724	6.11554703046396	6.02570839732481	6.54272745180228	5.54720139916781	4.05328840215803	3.36873323670302	7	6.8878703948553	5.92099738640836	5.67886350007203	5.18199818893542	4.77292767248374	4.5951940163622	7	7	3.76861383370121	5.87812442812441	5.61264111891077	6.70646589981204	1	1	7	7	1	7	6	7	3	4	1	7	2	1	7	7	7	7	7	7	7	7	7	83.25	0	3
65	7	3.91400102412608	7	4.06774236691418	5.37825344089139	7	5.0870683055402	4.81778033548286	6.02463569851856	6.1369167136858	5.72579588198951	5.30073442539841	4.55738815547368	6.7544720795851	2.9194716370322	6.98426637931139	6.52559116311241	5.20918958493928	6.8392813584224	5.15879249993383	7	2.56251251738589	4.73943396824787	1	1	7	1	1	2	7	7	2	2	5	2	1	1	7	7	3	7	7	2	7	7	7	73	0	3
66	6.23829049035504	3.96384537995819	6.10164472733776	6.29449143122017	4.9417062150462	7	5.09106961326982	6.08511768761949	6.75157174327617	6.81046282743489	5.73579601533563	4.95156405236768	6.48233380968309	6.26496232911041	1.96261470195685	4.69808447708087	6.7844139181903	5.0704633706339	5.88271713300229	5.66129267374475	7	4.6459813210514	4.71194123601117	7	1	7	7	1	7	7	7	2	7	6	2	2	1	1	7	2	3	7	3	7	7	7	81.75	0	3
67	7	4.34258034719299	6.15243932473717	4.26116147657008	6.32607623047164	7	5.25721111057392	4.56716979741713	6.01422659913851	6.36614875820161	7	6.59398151400852	3.45865877665217	6.84828119750339	4.29811607506995	7	6.56791634084484	6.31760568574731	6.29550868110011	4.36786288588876	6.9576438910899	2.03550642745163	5.31846282330991	1	1	7	1	1	2	1	7	2	3	7	2	7	1	7	7	3	7	7	2	7	7	7	72.5	0	3
68	1.66853451140484	3.48065456938367	2.31837313164416	7	7	7	7	5.36236131286244	5.87763429826915	5.40784684804763	7	4.29560205084854	6.79567428245401	4.10742501295005	4.82343436849095	7	5.36806350842285	6.12656701498642	4.3224987142261	6.47583486358711	6.96458170375368	4.96656242005156	4.24253623191648	1	1	7	1	1	7	7	7	4	3	7	2	2	4	1	7	4	4	7	1	7	3	7	75.25	0	3
69	5.97863238592332	4.23372018182126	7	1.91728486288814	5.08821976306436	6.48049592703073	6.64467287736486	7	2.51680491790004	7	7	6.21696400487181	7	3.89797632813682	4.24638970192154	6.72413645756407	2.93245400703822	5.77072421073233	3.64701399757752	5.0824013212461	4.15375536895929	4.6888579980594	5.91613059947732	3	1	1	7	1	7	7	5	3	2	2	7	7	2	1	7	7	7	7	7	7	3	7	104	0	3
70	3.81864769457516	5.50594200979163	5.41492266339519	2.90349840822456	5.02453910290524	5.89350447327321	6.26455973657956	7	3.66286998003219	6.34670761142463	7	5.57090688899413	5.22437794969704	5.46305553999414	2.11181138962904	6.31597308235279	5.47791251344867	5.38462642109078	6.1722844327019	1.70353680732229	7	6.23441419221606	7	3	1	1	7	1	7	2	7	2	1	1	3	1	1	1	7	7	3	7	1	7	7	7	80.75	0	3
71	4.9120351618214	2.97555851528932	6.39869218844611	1.78618878072773	7	5.10023815923677	1.89004700390221	7	6.27740616380278	6.13899914316238	4.26545829131283	5.63046410694073	4.93540879911549	5.82212181285561	4.84314369705088	5.92943638214878	4.49456555017068	4.60398313336064	6.65604226074268	6.35970087625417	7	6.9803964179062	5.33926876774079	2	1	1	1	1	1	1	7	3	1	7	3	1	6	1	7	2	2	7	7	7	3	7	65.5	0	3
72	2.08108812234233	6.73127634853841	3.61192064211573	6.00053701345322	7	3.19027749840171	6.61601781191434	5.49209148662608	4.91770189433474	7	7	6.51158631029231	5.70051851706755	5.58359864596728	2.80113599129687	2.1754262515821	5.53006422805907	5.94125793170635	6.92966678486658	3.73158835267297	6.52246212339912	6.71431805667822	6.83580813200345	1	1	7	1	1	7	7	4	3	7	1	3	7	2	7	7	2	6	7	7	7	7	7	57.25	0	3
73	2.01821723330475	5.55772812668408	5.20645342347466	5.82551195345461	7	6.13650337136395	5.53417983465877	6.80150031451915	6.73104840243376	4.8296385313078	5.81636594466252	5.98180472940884	3.45821869067178	5.29285753338551	1.47589017919178	5.100165460341	6.11275282012533	6.32845426246033	3.79174934726592	6.70254578539973	6.55228234376187	4.26793733152279	7	1	1	7	7	1	7	7	7	3	2	5	2	7	1	7	7	3	3	7	7	7	7	7	72	0	3
74	5.3930914540489	4.26880806325571	6.53575127010509	5.9535278009633	7	5.79076885259584	3.80225736350071	5.3901930196315	7	5.55006705836081	2.93884245794546	6.98222322983813	6.10390358070373	6.68890696277036	2.588326219782	6.28684098045659	6.60870273598297	4.82755025761906	5.79415548684575	4.42132334356604	5.77881258664418	6.26666828993298	4.37587059832117	7	1	7	7	1	7	7	7	2	1	1	7	2	4	7	7	7	7	7	7	7	7	7	78.75	0	3
75	3.95998358730808	1.48642787328574	5.92438283897472	7	5.93320115759926	5.14109117926587	6.29314888182982	5.72358673645464	3.42306680092496	6.544447552724	5.66818959166835	4.47589577898339	6.86326074551752	6.06309825592061	3.99972554280923	5.48747490243247	4.20119834451799	6.52337751960498	5.07288064834354	7	6.98996731139816	6.24902794983455	6.388990930615	7	1	7	7	1	7	7	7	2	7	1	7	7	7	1	7	2	2	7	4	7	7	5	76.5	0	3
76	4.41869976946267	3.86408782780206	5.97143439485922	4.51354715176709	4.55866588885213	7	4.09555648761795	5.89168135873716	3.1659653424355	5.8448910218881	4.84303958964191	6.57577756934915	7	7	7	5.24506957146161	6.010938921544	7	6.72015170966832	5.9308899520104	5.53423979766578	5.42952396582263	7	2	1	1	7	1	2	7	7	7	1	1	7	7	1	1	7	2	7	7	3	7	7	7	70.25	0	3
77	3.20947385735319	6.75144372267787	4.34142942754497	7	7	6.25699766063234	6.48863786632986	5.8025474767199	4.22472834873625	7	4.35467329539867	5.4885787547345	6.5173568847441	6.31176759989848	2.17743144981398	6.17295293253064	7	7	4.81676158199546	4.41580425892444	5.04322785692415	6.00411316417217	5.71205568115296	1	1	7	1	1	3	7	7	3	7	1	7	1	1	7	7	1	7	7	7	7	7	7	81	0	3
78	5.37458676945317	1	5.51933802918639	6.43605570872923	6.90555224431182	5.83933640815082	5.21818044154117	7	5.52079856397937	6.29873293453362	5.58459794729459	6.60262696985629	4.766428386932	5.90093892769404	1.31826350456207	7	6.0087448929767	4.11124510729914	5.13706456228036	6.67212872006385	4.05518875263628	4.83167033303916	7	7	1	7	7	1	7	3	3	2	1	2	4	1	1	1	7	7	2	7	7	7	2	7	57.75	0	3
79	5.21685046260407	4.49853039722566	4.5022558083055	5.96671577636396	6.4374939919812	6.47724937318363	5.86021886367505	5.00530189836819	6.19399889740926	4.05852659614222	6.28434901776882	5.86629063326369	6.78594284740884	3.46456483751004	1.15084883024716	5.86099897845282	6.49477520345789	7	7	3.25567883219861	4.59665209072774	3.84507053327262	6.3693654846852	1	1	7	7	1	7	2	7	1	4	1	2	1	4	7	7	3	2	7	2	7	7	4	70.5	0	3
80	6.97708472676665	4.39922649277269	6.65882302612056	4.94147194709469	6.9185448098941	5.60298135429959	6.2628334596297	6.0448712046298	5.766399415167	2.76879912856581	5.92041446227263	5.41580269620034	6.55265457553646	6.71472027343128	3.4952617393693	5.67054725539375	2.93698912073315	5.65983229910439	3.81775338381386	5.30450240038105	7	4.86533926359305	6.74182541341566	7	1	7	7	1	5	7	7	3	1	2	4	1	4	7	7	7	4	7	1	7	7	7	87.25	0	3
81	5.65054606934873	4.33054553219356	5.06835116611769	4.78289295278762	6.69917076328712	7	4.54776419687474	6.94844208890609	6.27929306144791	5.07906390736194	1	3.84361448279899	7	3.41866792700295	3.15295585391092	6.69439302282567	4.04649516815553	6.22527872695915	6.97251227483533	5.69866962047419	1.08573721241799	5.91071487669706	6.39975515170661	1	1	7	7	1	2	2	4	4	1	1	7	3	7	1	7	7	7	7	7	7	2	7	85	0	3
82	6.1893240801592	5.61158933308115	6.03508202965155	1.36381842557655	5.74654752892789	6.11124402459249	5.57786000921203	6.31592121464557	1.91176466589807	6.61993708844392	5.11923456189335	6.32904586848535	6.39069163522934	6.66519928055357	2.4933056750495	6.43972574416674	7	5.74548227591341	3.76561227302794	3.99693037006074	5.89602854124379	5.01548132511024	6.07522492373399	2	1	1	7	1	2	6	3	3	7	2	7	5	1	7	7	3	7	7	1	7	7	7	82.75	0	3
83	4.25581203046146	4.6714954473019	4.6735154766471	1.33673643373899	5.96774498210024	4.38534270144676	5.79973646987093	6.24165142111435	6.64328709505852	5.23995122384081	5.88334845083894	5.14666813467607	4.93057735463507	6.7782127345153	2.78212866674032	4.17491853121509	5.34224178239565	5.88497543766938	6.16391078951046	2.60077629515611	4.82799420464719	6.65531537564983	6.90778092544402	3	1	1	7	1	3	7	7	3	1	2	7	7	6	1	7	7	5	7	7	7	7	7	65.5	0	3
84	1.36534806526578	5.8924818395486	5.14749099065706	6.18819628813368	7	5.3392308507557	5.0862713272265	6.6386818143501	5.13847549166818	6.86105263211078	7	5.83198134555893	4.91657234206228	1	5.47692747027946	5.2935794544589	5.77056039285248	6.7924510663088	5.58676815478529	5.10136633651594	5.57144994873079	4.29121575844476	6.11679944103502	1	1	7	7	1	7	7	7	3	1	7	3	7	1	1	7	2	2	7	7	7	7	7	71.25	0	3
85	5.18811211829482	3.17277287072918	5.32132744091542	3.51786367870874	4.33423798237676	5.84105576658356	6.63582297479272	4.53931054484554	4.19758351554065	6.18909422407079	5.75175286438593	4.59822891172372	7	6.73940190687814	7	5.13697203878054	6.43337809110084	6.62499420663512	5.54844395782553	6.53859901146385	5.28276434314729	4.62012171388158	6.62647913076436	2	1	1	7	1	2	7	7	7	1	1	7	7	1	1	7	7	7	7	3	7	2	7	69	0	3
86	2.54517505699486	3.69162544707925	4.61128108834323	1.83482178324277	6.58249798437095	4.41961003759301	3.05898694691109	6.52579283948945	6.13046914017088	3.32833621943532	5.92126349450623	5.15868583746388	6.24804979285879	4.21831875657938	5.50551938275659	7	6.15443545821309	4.75026653666347	5.41053088839156	6.88403328697872	4.38335556785985	5.40758673123579	6.74432797893186	2	1	1	7	1	4	7	7	3	7	1	2	7	1	1	7	2	3	7	7	7	7	7	74.75	0	3
87	2.85583535284203	7	3.71651446964771	7	7	7	3.04958824750016	6.4412911526622	3.46682714701015	6.66434435653643	3.99958814170162	5.40544683388788	4.49987284032651	4.80699943179661	1.14766886443934	5.50716271702399	6.44782029206001	7	1.9821018905862	6.18849258064375	2.14698227895184	5.40806258703678	6.45671285627804	1	1	7	7	1	5	7	7	2	1	7	2	2	1	1	7	2	4	7	1	7	7	7	55.5	0	3
88	3.97607478651199	1.02046233790796	6.84676577192463	7	6.40105946008213	5.74774794635583	6.95517284220316	5.19344431914223	4.57897462321337	6.54798634131939	5.71040147243575	1.97422652481786	6.94191243028502	2.52678158516699	4.61838109089419	5.77257573291853	4.80495871794109	5.86107562996966	3.4874778575442	1.76953342593906	4.88267517887183	3.05222832747845	7	1	1	7	1	1	1	3	6	3	7	1	7	1	1	1	4	7	7	7	1	7	7	7	46.25	0	3
89	4.11234979565892	1.40594738462665	6.30649524468551	5.806221425026	6.13183389992327	4.68033809261346	6.12949432586603	4.84211703451802	5.15770670048669	6.05796489696857	5.8296547623354	5.01120908471889	7	6.31046698487718	3.56229102554271	6.27675783175767	1.3852448185423	3.21535105511082	4.36666778867511	7	3.05592193479179	4.24311486889913	6.64994245254975	7	1	7	7	1	7	7	7	7	2	1	7	7	3	1	7	6	7	7	1	5	7	7	63	0	3
90	2.48458458090394	4.13458710743735	4.6726637790101	2.04832143544611	6.10268419912397	4.61515991217321	5.15110406055866	6.2331089824659	5.67319931415865	4.22920257086691	3.03465255579123	5.76810936422714	5.87916417642782	3.64291613982715	5.81843251183749	5.77679184888249	5.96617353927497	6.03224467521828	5.41620854970889	6.11197184374648	4.1387198689608	4.37687168750931	7	2	1	1	7	1	2	7	7	2	7	2	3	7	1	1	7	3	3	7	2	7	7	7	70.75	0	3
91	2.31947270164251	3.7801447444622	4.27263376600914	1.75552423397786	6.72379491504932	5.32761834941848	4.76019099009289	5.15459652957848	5.0887178044746	4.07374490337446	2.66209973244003	5.59792113489276	6.28835461843351	1.69935966635637	2.75280525921813	7	2.4950038812454	5.53263015073081	6.03282328212934	5.2050966391084	4.68023205425699	4.46841403752101	6.27481857984511	2	1	1	7	1	2	7	7	3	7	1	2	7	1	7	7	7	2	7	7	7	7	7	69.5	0	3
92	2.53140857018913	6.73247887548927	3.89304399728581	5.94942197209327	7	5.85998311279725	3.38738372048773	6.00123729143341	6.40085974373598	6.26660369897028	5.41116825677992	4.52500211362685	4.71954611137791	4.53390362567444	1.41812210935145	4.79306140659513	4.55228252339114	6.16845536563309	3.25756392613084	5.41292405149185	1.58766219578969	5.00606666529342	5.52543956931084	1	1	7	1	1	7	7	7	2	4	7	2	2	3	1	7	2	5	7	7	7	7	7	60.25	0	3
93	6.13817842707573	3.52466858798803	6.6939158183927	3.67551215149227	7	5.87107118394072	6.95132165841437	6.33326903175184	6.17622064058995	7	7	7	6.83664500355866	2.64959847215333	4.91421743089526	6.45155105424271	7	6.57405953668622	6.7942694463715	5.7091931210765	6.90622286197399	6.77197389327874	6.47739298689312	1	7	7	7	4	3	7	4	7	4	1	4	1	1	1	7	4	7	7	7	7	7	7	95	1	3
94	6.42834648581768	7	6.1340432732085	4.45342401789731	5.50222093452275	5.67486370623831	6.23581326962979	6.6266029829066	7	6.75030494400041	7	6.36640224710234	7	6.35052899661616	6.84368307466028	5.83332667805614	7	6.41394277130688	7	7	6.98928454310972	5.72007513082264	7	1	7	2	2	2	2	4	7	1	2	2	4	2	4	1	3	4	3	7	1	7	7	7	99.75	1	3
95	5.74516818795519	2.31368199398593	7	1.4958283688151	6.54430677753915	5.3668388141307	6.63710876407081	7	6.07709693751168	4.41899387037134	4.32996747443996	6.0560747272006	6.75952221631426	7	2.08384811405825	4.70120047111822	6.89991745963382	5.82843551802565	7	7	7	7	5.68176890518405	1	7	7	7	5	3	5	7	7	4	4	3	1	4	1	7	7	7	7	7	7	7	7	108.5	1	3
96	5.69386837803848	3.71505645340103	6.69630490855265	2.0539411504967	5.19619332328009	6.5699586674693	6.09281645965426	7	7	5.67755751147266	5.62398235414826	6.5279998525914	6.63311785161504	5.2909639539832	4.27641182506242	6.4990882447814	7	7	6.01322809709322	6.19194268083068	6.08532156711392	6.46509225307366	6.6793235350709	1	7	7	2	2	7	7	4	2	1	2	4	7	2	1	7	5	5	7	6	7	7	7	83.25	1	3
97	5.59411040833811	1.18598019330882	3.90818092281455	2.05319165909451	7	7	7	6.71697136697653	5.73065262322534	6.67977644788136	6.55188307465777	6.3785082202718	6.64185159118836	5.31322350271109	1.71502100354289	4.92601312798412	6.34995295718565	6.81835193793994	5.55493719652715	6.56741625554335	6.84223745348356	6.99960252179188	6.39224096994414	1	7	7	2	2	7	2	7	5	7	1	4	7	2	4	7	7	7	7	1	7	7	7	105	1	3
98	7	1.29845102447912	3.81500238430268	1	6.91579766038466	6.20792503061512	5.5375090809719	6.4836293194645	6.78905914053441	3.65239545538959	6.90198646216745	5.42152774407941	7	1.05525980384629	2.65917491873289	7	7	5.98065510390404	6.12192777946108	4.23993492840986	7	6.10831817460101	7	2	7	7	1	2	2	7	7	7	3	2	4	2	1	1	7	2	7	7	1	7	7	7	115.75	1	3
99	5.54197209420853	4.34894445982425	6.428270228989	1.77166467678751	5.53945794122423	6.50155017884571	6.49791119617164	6.2061950291942	5.6796967255164	6.21905554174342	7	5.63275509128266	6.86418097220099	5.86472992120299	3.93921837185738	6.16743565914051	6.32280951691987	6.86866782311471	7	6.37952124302952	6.29832278321902	6.55411984194465	7	1	7	7	2	2	7	4	7	2	1	2	3	7	1	7	7	2	7	7	7	7	7	7	83.5	1	3
100	5.98493239483185	2.24505009187944	3.69667210577015	1.00072873199662	7	6.54799280248339	6.87088473184853	7	7	6.73798272889002	5.7494239945232	6.03505551918382	6.92839434575791	4.49249161584436	4.04597502456967	7	6.57891744383346	3.2669647206624	7	6.06788579835811	6.72223821036776	4.71042985644927	6.9501557341257	1	7	7	2	3	4	7	7	7	7	7	2	2	1	1	7	3	7	7	7	7	7	7	113.25	1	3
101	2.84000443918994	5.18786187578299	6.98606859664609	6.46685666860573	6.76720958229926	6.24828152096399	5.85506861489921	7	6.766505688953	7	6.59475835449145	7	6.80519649188979	5.59687845029913	6.29014013632336	6.26520560920622	6.41462421168608	4.69639179887062	7	6.73074094469617	7	7	6.8507615317888	1	7	2	1	1	5	7	7	3	7	1	5	7	5	7	7	7	7	7	7	7	7	7	97	1	3
102	7	1	3.56251422359355	1	6.46175703147308	6.86645286063789	5.85181741128	6.5816066508657	6.33903301147582	7	6.63342376772145	6.32746610062564	7	1.11237984899454	2.39219442575151	5.82178400366537	7	5.85265455879274	6.03683160052988	4.66564164374285	6.55611218878162	5.72925674419545	6.80435356643486	1	7	7	2	2	4	7	7	7	2	3	3	2	1	1	7	2	3	7	2	7	7	7	104.75	1	3
103	6.19188870930015	2.52837657662715	1	4.06837780925087	5.92577123594176	4.07014732179859	7	7	6.1696203865387	4.46353449571291	7	6.82555333004116	5.33440971948253	6.87643404509585	2.56486962903537	7	7	6.39278654943385	5.64454858934939	4.78123692842332	6.47773837065608	6.35934605067807	6.62832509189362	7	7	5	1	7	2	7	7	7	2	2	4	2	2	1	7	3	7	7	7	7	7	7	94.5	1	3
104	7	2.72332133252307	7	2.52950636360193	6.83495224115112	6.74570831691324	5.17835275012859	7	6.69659244667502	6.95541692530977	5.81022949254156	6.3286784896895	6.85907800558531	1.61193604827258	4.58116349700096	5.30950755128875	5.95356904990789	7	6.64330406647101	4.08196490381571	5.6883864654973	5.00285918086161	6.67295980958318	1	7	7	7	4	3	7	7	7	2	4	2	7	1	1	7	2	7	7	5	7	7	7	85.25	1	3
105	7	3.07011407111048	1	4.20098858493596	6.24124379311681	4.74920057071554	7	7	5.77358387055066	5.46372318234682	6.86353707615677	7	5.87003570219201	5.53094660199508	3.61339778029513	6.87304879731235	6.71695489815524	7	7	6.35385239556997	6.14001260469103	7	6.25713178162528	4	7	4	1	7	2	7	7	4	2	1	4	1	1	1	7	7	7	7	7	7	7	7	91	1	3
106	7	1.4932583237313	4.6629618246008	2.01602444602418	5.4729218565984	7	6.82965514237866	6.62046738097805	6.80970358567141	4.29239474769599	6.72908017220276	5.64821274631176	6.13460245076492	6.11390203309066	1.71503765992813	7	6.1812157471259	6.93540331860741	7	2.00081565478416	7	4.53519633042651	5.96402579604951	3	7	7	1	2	4	5	7	2	7	1	7	7	1	1	7	7	1	7	3	7	7	7	98.75	1	3
107	5.52321464071281	3.67197182291594	5.74613268631873	4.73113842683156	2.82037461407346	6.16642523443667	2.74952588956944	6.82106837679533	6.08546550245672	3.55227413588847	7	7	6.56136080458528	7	5.04644507473673	6.32766808915738	7	6.24606537192697	7	6.68338883229876	4.8856616808762	6.46694130179638	6.93283185754513	2	7	7	7	1	4	7	7	3	1	7	3	1	2	1	7	3	3	7	7	7	7	7	89.5	1	3
108	6.42796066380139	1.65374577809746	7	3.11354444520685	7	6.91438943869734	4.38317636655174	4.91020727032436	7	5.54155942932617	6.7386517644488	6.15213102225263	6.75101559038738	5.92447074227067	1	7	6.43261688280607	7	5.18930512061329	2.16934825708529	7	4.05834729156126	7	1	7	7	6	4	7	1	5	3	7	7	2	2	1	1	7	3	1	7	2	7	7	7	80.25	1	3
109	7	7	4.72402431958233	4.08276301620703	4.85994792970846	5.35358139229123	5.08650266957256	7	7	6.38005190359014	6.9087930596233	7	6.82073244663456	7	5.08756572730929	6.4569989750408	6.44330295441327	5.22393933228041	6.08274204914694	5.93374127379305	6.07964223306477	6.13156658282822	5.36433360578922	1	7	2	1	2	7	7	3	1	7	1	3	2	1	1	5	2	7	7	2	7	7	7	91	1	3
110	5.4156209028124	1.24991191300453	5.78947320236882	6.54408509937614	6.1075826731361	4.23782347026546	6.60525552806967	6.91939738074079	6.10539714748895	3.59370000310238	4.48378805115021	4.71065827704864	7	7	3.13289223326245	7	7	6.87148092218114	5.69563670542914	6.61017128891803	6.93132718739532	4.68714058860498	7	1	7	2	2	1	3	3	7	3	2	1	2	7	2	7	7	2	7	7	7	7	7	7	107.75	1	3
111	5.00379206030491	3.51074325380509	5.72732408216228	4.67134691151832	6.32726776957034	6.99228276640456	5.20206718927263	7	2.16683658694469	6.21379628877514	6.56788241731963	4.63965426734154	6.89838476249675	5.57754456566129	1	7	7	6.5639302166778	5.94509092637192	6.44133860909068	5.89334012309334	7	6.8621379090916	1	7	7	7	7	7	4	4	7	1	1	3	1	1	1	7	7	3	7	1	7	7	7	76.5	1	3
112	6.03865181323058	1.80776055774974	5.52944015279753	4.24735415485216	7	6.88405287941706	4.48395723035668	6.78699082935839	3.7001665044544	7	4.67379997060016	5.82621373965108	7	6.28178046590793	3.34719739370527	6.66001949374628	6.55172862407111	6.56012236651248	6.44132618639321	6.89865934523169	7	6.08627665250243	6.9986725118711	1	7	7	3	3	2	7	7	3	1	1	7	1	1	1	7	3	7	7	7	7	3	7	114.25	1	3
113	5.57277251332119	5.2388832770286	5.64317555297965	4.06338339835863	7	5.40081574300699	6.68322237482406	6.80958818142359	6.88322973330124	5.10135880444524	5.07126965344382	6.23882625271258	4.95336178679329	2.23273150982195	2.4170941429002	7	5.64730136946237	6.37886160144185	6.37119986254307	6.46623815524419	6.79350886112355	7	6.53600852888744	1	7	7	2	7	5	7	3	7	7	1	6	1	2	7	7	7	2	7	1	7	7	7	98	1	3
114	6.49494795737353	7	7	4.45671852343773	3.38315696712581	4.83794590238237	6.85457600605427	5.84315646190166	5.79106506781261	7	7	6.06305680449576	6.93636682088468	5.76676421320603	4.41166220923837	6.17407022945576	7	6.05709427226781	7	6.38849708810895	4.95050161029279	6.35771906363198	6.81647045143549	1	7	3	2	3	7	1	7	2	7	4	4	1	1	1	7	2	3	7	4	7	7	7	93.75	1	3
115	6.4036027324489	1.78682061641853	7	2.94700132671429	6.49471945299465	6.33457959751483	4.65676934585239	6.28415785018741	6.45354786657091	7	6.93833385072948	4.895168849922	6.01974427807933	5.73414972684219	1.31867233623375	6.65718113583465	5.84575796909854	6.24887683895751	5.7810587171407	2.27861203868051	7	5.52347326116875	6.84785679717103	1	7	7	7	3	1	7	7	4	7	7	2	2	1	1	7	7	1	7	2	7	7	7	78.5	1	3
116	6.12024002574966	1.49269016050077	6.39445856788208	1.61530154918824	6.17740781747608	5.33927278008392	7	6.18573186473167	4.65534101842655	6.23702341369967	3.92807266396358	6.42178247243218	5.31877513497625	6.83144188192249	2.58341766617642	5.23402711029631	6.93185278813952	6.54906529013891	6.63725293467445	5.84123907799175	7	7	6.20698066590768	1	7	7	7	7	2	6	7	2	7	4	7	2	1	1	7	7	7	7	2	7	7	7	96.25	1	3
117	6.30181424520006	2.25408096942892	3.12808047915185	1.85514538450612	7	6.92624351319643	5.37688196532381	6.79608499532166	6.25276303857241	7	5.90722282476448	6.51810724334706	6.27295709363411	7	2.09787629653272	6.39026446091051	7	5.70804363909106	6.02498124035194	3.33112834808684	5.08952264832205	5.96956042209295	5.36302772025946	1	7	7	2	2	2	7	7	7	1	1	3	7	2	1	7	2	3	7	7	7	7	7	84	1	3
118	5.77181200223916	6.06109752530398	4.09811213791956	5.30412414526176	6.40177652966355	7	7	7	6.79180257029191	4.86329460424285	6.02582358381442	5.94461316659973	5.8867520994575	6.89828041353956	4.78979043112792	6.19234930794564	5.50877209827168	5.82219455051845	6.19047313279507	5.39255574199567	6.78031441056182	6.69539250606891	6.57732149579055	1	7	2	2	2	6	2	7	3	1	1	3	7	3	1	7	7	7	7	2	7	7	7	79.75	1	3
119	5.20149966529079	4.33936565263524	5.97747300167729	3.67763735127078	6.39605773522713	6.38192657244029	6.65768210375647	7	6.62278377876011	4.98354583234384	6.5163911920763	6.67794812858304	5.46257400854177	5.3945201082135	3.23131392283862	6.83356154908168	5.6824579862364	6.06199387913608	6.59116432583218	2.48348565969421	7	5.24394773544215	6.60417664605028	2	7	7	2	7	7	7	3	7	7	1	7	1	3	7	7	7	4	7	1	7	7	7	90.5	1	3
120	7	6.82720026865117	3.55531710026391	3.35996096924354	5.86425756157899	5.82010866884783	6.8034418816019	5.36531724276806	6.93541646809805	6.71856502772373	4.76176366954635	7	5.56269217247458	3.92921270524104	1.58288224576661	7	6.45019927077304	6.77771542524974	6.43862690638321	7	6.33980215026465	4.29962281271014	5.15471056564854	2	7	5	1	4	4	7	7	2	7	1	4	1	1	4	4	6	7	7	7	7	4	5	87.25	1	3
121	7	6.93470565797005	6.22630498896734	4.62509885278247	4.26932454798042	5.70533895724633	6.38775998764353	7	5.99061368301665	6.06974801358149	5.17727975371887	4.79844750140538	4.28219424790566	6.58167449085821	3.79605872018959	5.4949782481913	6.6603746828712	5.92227145809489	7	5.61105116195566	6.86736186263706	6.24398243854735	6.98207912390036	1	7	2	2	2	7	6	2	3	3	1	3	7	3	7	7	3	3	7	2	7	7	7	89	1	3
122	6.37489290126935	1.03603446964307	3.34132673623203	1	7	6.49501764597751	5.8022430456591	6.01005795593605	6.63768629875346	6.13186887080025	6.33344646467293	6.13499748067408	6.48217391990275	2.21267115369615	1.23688198228631	6.84551467044916	6.9509896007737	5.28449007309776	5.57551961343441	4.63898026403464	6.03620548610284	6.02258319385107	6.71275910811947	1	7	7	1	2	4	7	7	7	3	2	3	2	1	1	7	3	7	7	1	7	7	7	100.75	1	3
123	4.38344905659316	5.31367645245765	3.88505697549585	5.33460480094914	5.93525958047554	6.75404384749916	6.93515824645309	6.69187897345525	6.87797890252689	5.14866299347553	6.53654704589266	6.16624538974567	6.02344215536404	6.73019028013207	5.05913334687861	6.19628016331223	6.75504933633105	5.982954837817	6.05574834405499	5.07142129352688	6.48056243601973	5.97043154943663	6.49115425900774	1	7	2	2	2	4	1	7	4	1	1	3	7	2	1	7	7	7	7	2	7	7	7	90.5	1	3
124	5.90648601534289	1.33963413289696	3.58538377366982	1.01004359396915	7	5.80354506107575	6.2380422146131	7	6.70132249864404	5.66630885844288	4.85568578114345	6.71836621229683	7	5.374500910171	3.32325612750493	5.08745936481305	6.06488233851226	7	5.01301392182847	6.07285270659337	7	5.45873601066485	4.57946819384516	1	7	7	2	2	7	5	7	7	2	7	2	1	1	1	5	2	7	7	2	7	7	7	99.25	1	3
125	5.56988178239659	3.8582090458194	1.15152127032343	4.23260225321474	6.90802119270705	5.93198604953312	7	6.20762822964911	5.48898556487898	5.9008080662445	6.16186597074624	6.68789541044885	7	6.10536605262559	4.24189925001534	6.22220239960059	5.63378211307943	7	5.91668002299724	5.10362156390152	7	7	6.27939575453254	4	7	3	1	7	7	2	7	3	1	2	5	7	1	1	7	7	7	7	2	7	7	7	91	1	3
126	5.58785792622314	2.94180172940968	3.53130952467425	2.0323282188838	6.68771668594445	6.43871346637982	6.17890818864509	5.84631312551716	5.8940427041386	7	6.8352052582692	6.3648452440446	6.05557729440267	5.44605420006833	1	5.25938639784993	6.15270831397153	6.58040671004058	4.73873528027924	5.16365951661304	7	6.86371729596239	6.2297732254505	1	7	7	2	2	7	2	7	7	1	1	3	7	1	1	7	7	7	7	3	7	7	7	93.75	1	3
127	6.29913646674849	7	5.02494824880766	3.47005845158837	3.98850389881918	6.0983366365328	3.76690281168498	7	7	5.2936925756357	5.66516924756888	6.84404625507056	7	7	4.21317635598091	7	6.19014269621686	5.92370135573719	7	1	6.04289448568537	4.85350511210763	4.14541704607414	1	7	2	2	2	7	7	4	1	7	1	3	7	1	1	7	2	7	7	2	7	7	7	92.5	1	3
128	6.15220835486302	2.02425210931161	4.48512130652701	3.90512173621122	7	5.93338533200269	4.53963588808868	7	4.15237254704657	6.01904537418975	4.8684473403733	6.77518366110007	6.67553129041542	7	3.5477886138107	6.37052887192546	6.28846912677573	6.97822044422112	6.91576473294038	6.96591689208765	6.11446812752976	6.19308885289457	6.6741924507776	2	7	7	3	5	3	5	7	2	1	1	3	7	2	1	7	2	7	7	7	7	3	7	98.25	1	3
129	7	3.42035885948123	1.50594007438067	1.60120279095128	5.94916092123882	6.11666893807004	7	6.56054442142743	6.5498368747838	7	3.69840386532866	4.41120487223769	7	6.52425510143474	3.00504582850817	7	4.73721791017638	5.33621107691332	6.58960000067776	1.08850517930673	6.09571137071434	6.47080132597882	5.29544850765857	3	7	3	1	7	5	2	7	2	7	1	6	7	1	1	7	7	7	7	2	7	7	7	94	1	3
130	4.79619277540378	1	3.76078028787029	2.34524533029339	5.65038010753176	7	6.70182678441668	6.40821100175037	6.76548881065386	4.91797134347799	5.20739825881009	5.44072668205606	3.17950983197669	6.41296215040456	5.60092785824123	6.90707669473515	7	6.43108165668099	6.26787001550353	3.40444738002653	7	4.96479617612489	6.68798123148442	2	7	7	1	2	7	7	3	7	1	3	4	1	2	1	7	2	2	7	2	7	7	7	91.75	1	3
131	6.10213481633165	1	4.42917027858142	1.97231876481544	6.50854053929406	5.91307390347227	6.02394032595355	7	6.60451418573771	6.13794201593362	4.04849501056142	6.76947384151552	4.48781494767431	5.21061541551066	2.00787902979563	6.45390001574678	6.08394472203782	6.10352999294202	5.45778070281566	4.98011981119196	6.63671098234442	6.41029897203085	7	1	7	7	2	4	4	7	7	7	1	1	2	2	7	1	7	2	2	7	7	7	7	7	90.5	1	3
132	5.25117093642005	3.86463523288234	6.90339865292645	1.55721576027226	6.18900281374606	6.86248519221357	6.64831798631408	5.80954835864276	7	5.96777725880204	7	5.82334025895722	6.8963473868894	5.67885757833886	3.86983816182375	5.45215007804354	5.33373722706457	7	5.70003719863878	1.90363260162052	6.60961088124455	5.49315007879275	6.07492184062072	1	7	7	2	3	7	4	4	3	1	1	2	2	1	1	7	4	7	7	1	7	7	7	86.25	1	3
133	7	5.67706320548112	5.10726521258259	1	5.70161707003539	6.28488958129336	5.31383896117758	4.51195153397932	5.84986887063766	4.01422149231324	5.7635008245251	4.90521187690379	6.52304569846779	6.55156173277206	6.16034562206514	7	6.36280907324975	7	6.57777790379674	6.56299984544735	7	6.85406618317842	4.91638131862016	1	7	7	3	3	2	2	7	5	1	7	4	7	7	1	3	7	4	7	4	7	7	7	81	1	3
134	5.33336288048868	3.24425522731393	4.15675665969286	4.09588248049664	4.4570515683153	7	6.16219219207934	7	7	5.087755386841	7	5.78174876790838	4.73325115681076	5.3807955808735	5.79297044089007	6.70639915929152	7	6.78441140828179	6.69895126094782	6.49733785238017	5.56568859562972	6.26681528298359	6.49547901384837	3	7	1	1	7	2	1	7	2	7	1	7	1	1	7	7	2	7	7	7	7	6	7	97.75	1	3
135	5.88681485602813	2.27606881020201	4.290793267062	1.52889554069908	6.13027507839701	4.42745723978791	7	5.98635302446386	6.49352698608039	7	5.74161160863306	5.5133756692875	6.57032759826073	4.35117440623971	2.34736633800441	7	7	6.28595087429122	5.20705244748616	5.62171252080958	6.73281153274941	5.22263680459091	6.62309917320008	1	7	7	2	2	4	7	7	2	7	1	2	7	1	1	7	2	7	7	7	7	7	7	82.5	1	3
136	5.84866116029868	1.67840986381652	6.24424333318205	6.75578490329196	6.08415937720018	3.84142470430828	7	6.39058440791844	7	3.87103412490665	6.65236912665105	6.82999229235707	7	5.88730230078087	2.6853778373695	5.90630455585025	3.61657783330836	5.44205429198765	4.69930120167147	6.63380401503274	6.2779508185635	5.11635884045742	7	1	7	3	2	1	7	4	7	3	1	1	2	7	2	1	7	7	3	7	7	7	7	7	88.25	1	3
137	6.63551983225564	1.42693774657856	4.97932920924628	1	7	5.36997650398816	5.04377131651161	6.78615196890006	6.60626584108948	5.83689518961792	6.18346908808537	5.66677791149823	5.98968371018793	2.88436014446866	3.50907985461367	6.58682848862213	5.63991803292879	2.63102146659361	7	4.6528113060751	6.30629068237495	3.75294145686693	7	1	7	7	2	3	3	7	7	3	7	2	2	1	1	1	7	2	7	7	7	7	7	7	88	1	3
138	5.78973382440098	3.8447265180191	4.68229852615172	5.67843492482877	5.88743307910074	4.56071298925461	5.81762718925588	5.91423855941762	5.69843472309936	4.94701590772067	6.5230376114642	4.57446539167074	6.60533369626614	6.80881269959684	3.38020042276967	5.76331575829208	7	6.69206492515173	7	4.48981927552221	5.8000583033729	6.3710869435783	6.90050226071262	1	7	2	1	3	2	2	3	3	7	7	2	7	1	7	7	7	3	7	7	7	7	7	84.75	1	3
139	6.6791921349941	1.81626301004429	6.4422086449291	6.19718400025426	6.44091156294058	4.26494182313173	5.90250354993344	6.86759895246872	6.16256162416718	4.29493670361162	5.45799675309448	7	5.59238298183964	6.96321547218688	4.31845622468104	6.96847205834915	6.88755471110674	5.21829709437517	4.48961611697242	5.87663219888245	7	4.5978709301	6.1360072029494	1	7	2	1	1	7	3	7	2	3	2	2	7	2	7	7	2	7	7	3	7	7	7	98.5	1	3
140	7	3.70059367302875	1	2.01789057959248	6.42102170229544	5.89500659874868	6.92370756369596	5.45993606514006	6.33992432878709	7	2.91145380932508	5.60949394649197	6.28637733481894	5.19211609055606	1.28573046301097	6.41426149564315	6.19257487313399	6.87745440564992	7	1	6.32628600508481	6.74482681511189	5.09260277989915	3	7	7	1	7	1	2	7	2	1	1	7	7	1	1	7	7	7	7	2	7	7	7	65.25	1	3
141	5.69986144840041	1	7	1.51608905609955	6.2110701184952	5.64356554096268	6.72927813935279	6.63402024877785	7	7	6.55035636313491	6.92189464959879	6.83089316716683	2.87597660573163	4.88113835127345	5.28875510550814	6.68112441363857	3.20064213207629	4.01962678962766	5.5357459611574	6.74789327639959	7	5.4871467856077	1	7	7	7	2	2	4	7	3	7	6	7	7	1	1	7	4	7	7	2	7	3	7	83	1	3
142	7	3.57247765518363	5.43831392881788	4.12283036036179	4.61279683197551	7	6.4874768912794	7	6.97909958235613	3.39699514373022	7	5.03154080964762	5.53975151477241	6.79633828815811	5.01523359166452	7	5.38194607880414	6.78339299391758	7	5.58549241391563	3.12065713351903	5.1080730528978	6.91321317887703	6	7	1	1	7	7	2	7	1	1	1	6	1	7	1	7	7	7	7	7	7	5	7	80.75	1	3
143	6.2407817093054	1.41713009891061	6.56795716657923	2.11053019112417	5.38597462659267	5.19485694001584	7	7	3.49686829194744	6.52213791153098	3.73361592102738	5.80114749198882	7	6.90185484946712	1.02171894179643	6.8756457824981	4.01755495180044	6.27675823554273	4.7866428102313	5.37649970709718	6.92292273448502	5.34301052411457	5.99130030239334	1	7	7	7	7	2	5	7	2	2	5	7	7	2	7	7	2	5	7	7	7	2	7	96.5	1	3
144	7	6.55219128551044	7	6.92978389742277	6.83064210712584	7	6.23686115238804	7	4.45732163302283	6.61876306543175	5.81909679963303	4.87346329720279	6.88813317169143	6.27192011179742	1.79371425539089	6.66060499954557	7	5.57400835961093	6.7112063448955	7	6.35076074149218	7	1.53143684193181	5	7	7	1	2	7	7	7	2	1	1	7	1	1	2	7	7	5	7	1	7	2	7	72.25	1	3
145	5.22918776930296	4.51184373380903	5.42460179745831	5.18782512209819	6.28307858724627	5.89964276628039	6.51649349918027	7	5.15313964470376	5.22066332811113	5.85364743326914	6.28300451196937	7	6.32553527177023	1.02401781108336	5.97064659284828	6.66948934534616	6.00052655571045	6.09934298386573	1.47719229381772	6.69948955751683	7	5.22527514694726	1	7	2	2	2	5	5	7	7	1	1	4	1	3	1	7	7	7	7	7	7	7	7	76	1	3
146	5.18472534787292	1.34951486763793	7	5.92358324585943	6.47718818926766	4.27019420141745	7	4.30478898202017	6.49780909155968	6.67505717877282	7	7	6.81567414832768	5.15050190764666	3.63117776115332	5.36054555126616	6.67382371373891	6.42040251111779	3.96268074484077	5.59151887058518	5.0544445744628	6.98809624338825	5.6829007032116	1	7	6	2	1	4	2	7	5	2	4	7	1	1	1	7	7	6	7	7	7	7	7	78.75	1	3
147	6.17065608375861	6.84080279223863	5.78817899633946	3.52382667947995	3.79385667833494	5.903292703956	4.72476195396073	6.24527722070298	6.39805921592209	6.23732853726844	6.08408451059741	7	5.63395843408268	4.42586881042098	4.95110754131038	6.37871136069097	6.27547654002506	5.51916435141674	7	5.95051887946103	5.35960347708687	6.08455809935159	6.82792129798282	1	7	2	2	3	7	1	4	1	4	7	3	1	2	1	7	3	3	7	1	7	7	7	76.5	1	3
148	5.41835117158092	1.78439887501473	4.96760942400989	4.57105358042367	6.62897108082535	6.33350334579636	4.79230625907893	5.95179086345012	6.10845024162617	6.55655505959124	4.9980360395839	5.08702523539181	7	7	3.54828326647016	6.35517576102421	5.7943482134282	5.1615701729543	6.69527372204916	6.24072290290253	7	6.40215093077152	5.77335945981783	1	7	7	5	7	4	7	7	2	2	1	3	7	1	7	7	3	7	7	7	7	7	7	101.25	1	3
149	4.70040162471966	5.4111013497482	6.5023948554385	6.88145044140502	2.13152252696645	6.74052807873406	6.01327950547324	6.86236529755704	5.7202642373214	5.02306284531778	6.36967073401214	6.54576699230558	5.12289723529398	6.43948458280513	1	4.16611959352971	7	5.96357344374305	7	7	6.54640488439177	4.44661860571465	6.46353094502935	2	7	7	6	1	2	6	7	3	1	1	6	7	1	1	7	7	3	7	7	7	4	7	66	1	3
150	4.25591391431107	1.50150614465829	6.55974817131069	2.45719697197879	6.54754031124378	5.65353447796313	6.34983158576151	5.88152081620851	4.25066747568066	6.92121349877068	6.96751807814065	6.63304261927541	6.08575694871771	7	1.29657506110791	5.13653633348992	5.21846295318553	7	6.28276135467451	5.00863385910812	7	7	6.403074190451	1	7	7	7	2	7	4	7	3	7	1	7	1	1	6	7	2	7	7	5	7	7	7	88.75	1	3
151	4.84187437783586	1.18416968987459	4.16540279966563	1.43952659319594	7	5.99419106473643	5.53910600043739	6.1476128798044	5.82680493014305	4.53903791132536	6.91915452965567	4.23201873533194	6.27220183899687	5.20344048894428	3.64399365987079	7	6.64088725890811	5.9950614415493	5.81641186003098	7	3.07200695792972	6.92075383822795	7	2	7	7	2	2	2	1	6	4	1	1	3	2	7	7	7	7	7	7	7	7	7	7	93.5	1	3
152	6.76748486195067	1.03231755525965	7	2.22501026926395	6.66492366430801	5.88005732340463	4.49671610222896	6.59748996822724	3.60351203303981	5.84581543426048	6.10875114579041	6.34275497452896	6.07858604191944	5.63261472117386	3.37378410205722	7	7	5.35104724305989	6.4133120597089	1.88135343722474	7	5.73825689042142	6.79382814335179	1	7	7	5	2	2	7	7	3	1	1	2	1	7	1	7	5	7	7	1	7	7	7	85.25	1	3
153	5.96980916722995	2.05424647534759	4.55198090509902	1.59129952246941	6.77004936862022	2.92750452701343	6.72165150176962	5.13216322314555	6.69731662457029	2.77116448137877	3.55012832547973	6.69968298364907	5.22459772723496	6.28571222945206	4.02964435843883	6.01115094627632	5.40178075002342	5.95773896709938	6.89667749245719	4.90237315409454	7	6.9700455247564	6.69549062713067	2	7	7	1	3	7	2	7	7	2	2	7	7	7	1	7	2	7	7	7	7	7	7	81	1	3
154	5.96822506327531	5.93727667155774	5.02962762081987	6.39609160949243	6.55032589678856	6.20787571006095	6.29678255410834	5.70228974438361	6.10944624822439	5.6918607983904	6.6359114920632	6.38978328401506	4.99624510029038	5.15742841280138	1.76331074851888	5.39080967266408	5.57943250373453	6.97741011714288	5.89164940289291	7	6.85415848796679	7	5.01577415459876	1	7	2	2	1	7	7	7	2	3	1	2	7	1	7	7	5	5	7	2	7	7	7	79.75	1	3
155	7	4.42356664351026	3.84322547576292	4.13808518280357	4.7202595864098	5.61856677850399	4.61526313307259	6.29865804382126	6.96788119175169	4.16215099295833	4.66326759653756	5.34377706905796	6.52258622561025	6.2210873589813	5.93539021442673	6.32921741835702	5.44850359960157	6.40636807380268	7	4.68788164623515	3.55787719186527	6.27216611982583	6.35028129223207	7	7	1	1	7	7	7	7	2	1	7	7	1	1	1	7	7	7	7	7	7	3	7	86.5	1	3
156	5.36775907177764	1.6948361306359	6.23985306324177	4.56665479901059	5.46638968547214	5.45779518672091	6.72812042941736	4.73746009577173	6.07101138990824	6.23725097601778	5.84913001053023	6.69223867278403	5.9268351910496	5.06349154433091	4.09350880988209	7	5.28538855393825	7	4.97294424874547	6.25549482248868	4.9192503735223	7	5.52208938710146	1	7	6	3	1	4	2	7	2	2	3	7	1	2	1	7	5	7	7	7	7	7	7	76.25	1	3
157	6.59723181242186	5.53529536008284	4.84665572048973	3.39616953315161	6.06190396240489	5.81187544319501	6.33870903997072	5.80326402697071	6.10666231102187	5.40076043987844	5.14888565325014	6.76960832878752	6.52640968456668	4.03260350079335	1.07347588368362	4.6602446886099	7	6.57048937046925	7	6.57531213959407	5.94719327151102	4.8695390913712	4.48142576948771	2	7	7	2	4	5	7	7	2	1	1	7	1	1	3	5	7	7	7	3	7	7	4	79	1	3
158	5.15759784658448	7	7	6.51992076732165	6.92203342270686	3.80253856008641	5.81408253133555	6.18680501909975	5.63906765110256	6.55248223575123	7	6.83479769108431	5.922550507739	6.08997058618276	1.70741725665821	6.78531712340329	4.80929941997391	6.84337460330029	6.61378527997454	3.19621734666166	6.70011695234254	7	5.21146523163451	7	7	7	1	2	7	7	7	5	1	7	7	1	1	1	7	2	5	7	7	7	7	7	68.75	1	3
159	4.96636680316987	2.91773510562606	6.843487157519	4.49069897935925	5.96093106809124	5.99665620202642	6.97556380232897	6.67390086547555	4.62068803168987	6.18709645513313	6.62452575052268	4.74755622116532	7	6.62735476801117	5.06793270437838	6.72309671738289	7	5.92955133204948	4.81975533974652	5.57596349547009	6.00477804491541	4.64791872729142	6.49952743775855	1	7	5	2	1	7	7	7	5	2	2	7	7	3	1	7	7	7	7	2	7	3	7	77.5	1	3
160	5.34587879659159	4.8067090789663	7	4.0513718918747	5.83821961794443	5.57209879376147	6.42351092520394	5.66246520561165	6.98245098900681	5.27601254854754	6.61481436866452	5.70662046472969	6.26646487206961	7	2.29744576567803	5.43992407773486	5.77050845376115	4.90196150831236	5.63797485538424	3.47036174293694	6.31096103136893	6.08406401804762	5.90094855383617	1	7	7	7	2	6	7	7	3	1	2	2	7	5	1	7	7	4	7	7	7	7	7	85.25	1	3
161	6.26101894589663	6.26232547714981	7	4.52657777911083	4.1413909337204	6.23821751704508	6.89345040016928	6.75512281170613	5.83108004113224	4.29328533439638	5.59660594476622	7	5.55484927266896	5.49434150710543	7	6.79660376357735	3.57925958569592	6.46825507327802	4.13463993098873	1.75466399763925	4.07348823918962	5.45337884654417	6.7930970847092	1	7	7	2	7	7	2	4	1	1	2	4	7	1	2	7	7	4	7	1	7	7	7	72	1	3
162	3.50065702726108	3.02022198969208	5.36246142025447	4.33863564197964	4.1939913673861	7	4.50095612420548	6.25562497912494	5.88083065327636	6.02550405720311	3.81031363579766	5.55212174038147	6.07995482650824	4.91873437483213	2.19929897304194	6.649686432886	4.51830735989417	7	5.08972700941677	4.34748887215965	6.87306428436283	6.81555375463138	6.15045453453966	3	7	7	7	2	7	3	7	7	1	2	7	2	2	7	7	2	3	7	7	7	7	7	84.75	1	3
163	5.29962025643534	3.2811629373076	6.71831978400524	2.88202845432611	7	6.75007995708501	5.03913701851472	5.82977262654008	5.54374576406007	6.70809985272643	5.03720725268371	4.76112110404154	5.91654730832677	7	5.44667987758436	4.98909267641887	7	6.65313850392819	3.6717079930244	4.84485630400371	7	7	6.34625723451036	1	7	7	7	7	7	1	7	2	1	1	7	1	1	7	7	1	7	7	7	7	2	7	85.5	1	3
164	6.19764746978305	1.69712889044596	5.65372238598161	1.92047117207255	7	5.12634497637915	5.6499841507423	5.50118040110604	5.45021486057695	6.29923462953401	7	6.58221282079304	5.0072348271559	5.09712344317941	3.69234074097245	7	6.80865920124811	4.87902432772912	5.71176379015276	6.21073751621589	6.38745997559431	5.38238301445973	7	1	7	7	7	2	7	1	7	4	1	1	7	1	2	1	7	2	3	7	1	7	7	7	79.25	1	3
165	5.34992101490696	1	6.98819825094244	4.90986618485041	5.98225169507935	7	7	5.21413554601345	6.60905244500047	6.16772238124366	4.77112149455898	7	6.97683329740181	5.92291543079445	5.03191250392299	5.45781387246723	5.93640414440267	5.78616945849503	4.63381648632317	5.56275962822496	6.27834674560087	1.58091920966106	5.13515047791705	1	7	7	3	2	2	7	7	3	4	1	2	7	7	1	7	7	7	7	2	7	7	6	60	1	3
166	6.25240534296145	6.78322478985569	4.07458053765154	6.24837970305614	5.58375587833882	6.18123833142905	5.0478610382237	6.45801093056558	6.48763129244036	7	7	6.49050362011811	6.80829852046802	5.10811310651287	1.68618052824261	6.04467845984285	5.29732593078359	6.25688623479427	4.51619390305666	5.58210475686449	7	5.62137652002861	3.98318296597975	1	7	7	7	1	7	7	7	3	1	3	7	7	3	1	7	2	2	7	1	7	7	7	77.75	1	3
167	6.04450487319966	1.31369893402371	4.31387875783596	1.07166539637961	5.82011691749279	7	6.27475826919847	4.22507570666842	6.05667129201144	2.79496725003355	2.99157466350967	7	4.27623606055985	5.64079240579171	1.4861101461902	6.70741283362575	5.96934523731226	6.02825452808604	6.28122217194643	5.86528709080934	5.96509898503773	7	3.77176920314416	2	7	7	1	4	1	1	7	7	7	2	7	7	7	7	7	2	7	7	2	7	7	7	65.5	1	3
168	3.83624785339236	3.65587435893677	1.71522883005892	4.10627864223355	3.2446093428485	5.22286835677376	6.37665270604928	6.07353916388303	6.91187308503376	6.71918685856217	7	6.00106177805149	6.67221423942584	5.29975792484765	7	7	7	6.3710117657869	2.84858067120114	5.70736050362727	5.88706613082458	6.46600185338488	4.98410861889209	4	7	1	1	7	3	7	7	4	1	1	2	1	7	2	5	1	4	7	1	7	7	7	76.25	1	3
169	6.1917819425357	2.82693963975711	1	1.39246298967051	6.3679052739181	6.79516270720711	6.68104678631793	5.10460245074592	6.94764486450221	5.43112289334165	3.56998220521655	4.87149110897816	7	6.10808042073101	4.08140229431431	6.60171826392367	5.05398241106401	4.17181895009743	7	4.20042118775631	5.57682935968454	7	4.85800100320098	5	7	6	1	7	1	2	7	2	7	1	4	7	1	1	7	7	7	7	7	7	7	7	72	1	3
170	7	3.20799562757031	3.90688028483114	4.55793140534202	7	4.77633319163615	2.94638969686264	6.56294724152955	6.87724901236367	2.13656286387088	4.96525118375498	5.16215672063678	6.6357653196461	5.35378924844255	3.94278276188733	6.56615151093072	5.70362830682682	6.65273088818498	6.46109240962741	1.72020103905739	4.78092143456486	7	6.39980885854737	3	7	1	1	7	5	2	7	2	1	4	2	7	1	7	7	7	7	7	7	7	7	7	82.75	1	3
171	7	2.55753149748505	5.52614703492902	4.87979381012089	6.46271915874424	6.13022115844189	7	4.24396428838784	7	6.88372872731335	7	6.33196145044242	6.45711531209557	5.68894631222174	4.82578071446299	6.05185667088325	6.14453510758067	4.43036240946434	5.48293469718182	7	2.09817967624049	5.31450131273225	5.58929471879441	2	7	7	2	4	3	7	7	4	1	4	7	7	1	1	7	3	7	7	7	7	7	7	70.5	1	3
172	5.05918964166819	3.07341202767235	7	5.35538036769693	6.51473423912554	7	2.46105674429081	6.78082084711785	5.35086286604294	6.80005560824507	6.56251526830063	4.48408179151058	6.63244922362136	5.51656481924392	4.04595078346283	5.89910528285152	1.1560065797613	6.00329707027565	4.83517317353513	6.67536553245004	7	5.1723374495791	7	1	7	7	2	2	7	4	7	7	2	3	7	7	2	7	7	7	7	7	1	7	2	7	75.25	1	3
173	5.96320779566794	3.05125773074685	4.05656963659875	4.24307080599751	2.37695501114829	5.83764488704439	5.80442342267671	6.58220520398965	1.64780461645333	5.11046910938219	6.39928079080856	7	7	6.04311253191777	2.63872136045417	5.60474180807265	6.2475212689664	6.86061527343735	6.83417114588733	5.73798831213081	6.24789292216984	4.59881622435886	5.69287228253112	5	7	1	1	7	2	7	7	2	1	7	4	1	1	7	7	7	7	7	7	7	2	7	77	1	3
174	6.87766883010399	4.28848823247119	4.71324077934538	4.36098390296073	4.61536882469399	4.85823584034032	6.40250105615229	6.24678377987862	4.83425278916967	6.52098234904329	4.60418757260928	6.87788116541915	4.90949798367674	3.78669655727114	1.85913519176865	6.90181664966225	5.13660088343161	6.99734536879219	5.86415729860924	7	6.49619027982172	6.16967183884417	5.29019982043608	2	7	1	1	7	1	7	7	3	7	7	4	7	7	1	7	5	2	7	1	7	7	7	75.75	1	3
175	6.4117392845056	5.91142646122244	6.37793150854014	4.1012240626483	3.64259946282115	7	6.91036421428823	6.87305967413222	5.40073920441764	6.57771698681496	3.68461817857632	4.70477004389791	4.03750868107636	3.83928747761496	4.29086317124269	6.17662647917244	4.12534994219097	5.8888406939654	6.75291232126148	1.79095668273778	5.61921355784741	5.76911484408331	5.61825721591863	1	7	7	1	7	7	2	4	2	1	2	4	7	1	2	7	7	4	7	7	7	7	7	79.5	1	3
176	4.78817478386654	2.41954516798283	5.37623662863304	1	7	4.65070386135384	7	4.37243802661727	6.28414626505702	6.86738834235317	6.51683617034037	7	5.32346573343424	2.14702953931145	3.50019037131102	6.37422495156847	5.22184932590296	6.43157267987215	7	5.91518896903537	4.21205621411254	2.69216752981425	6.30466712955505	1	7	7	3	1	4	4	6	7	7	1	7	1	1	1	7	7	7	7	1	7	7	7	82.25	1	3
177	6.07380085259367	2.30677956775906	4.57546947346779	1	6.6296533630611	7	5.75941547804884	6.4934938753882	6.89027630087719	4.69069367751512	2.43277119748172	5.17996037446707	5.39516289534872	6.55301746225426	4.71172659952571	6.48708646837404	6.56424753238508	6.60596456712985	4.05285745432074	6.65433071113819	6.48240592625681	4.35314471488555	4.34100994100343	1	7	7	3	1	3	7	7	2	2	7	4	2	2	1	7	3	3	7	3	7	7	7	79	1	3
178	5.33516321714408	1.33305946630838	3.90003163856271	1.13331094252787	7	7	6.62654567955583	4.39659256733711	7	3.28277394977161	4.10613799180201	5.66125982044725	6.08467451466374	6.54153973407784	3.40235955418617	5.61376697680335	6.21956408994002	7	6.47173835241654	2.99616483750598	6.5019677482792	6.90438777925018	4.80417331300717	1	7	7	3	2	7	2	7	3	7	1	7	7	1	2	7	3	2	7	2	7	7	4	92.75	1	3
179	5.6100616334647	1	7	3.65270691393538	6.67359592616883	5.96158119906784	5.26940298041935	5.99226754558914	5.04801352244832	5.59687992349292	4.84389977431268	6.05531747075337	6.47352142807761	4.69575182634381	4.0596810446206	6.52196442526136	6.35018006147633	5.56303740702465	6.02998888510136	5.13469026995618	5.19663515888765	6.30156921206972	5.00922883552727	1	7	7	7	7	7	1	7	2	1	2	7	2	1	1	7	3	7	7	7	7	3	7	83.5	1	3
180	3.55483805417586	2.47323176983705	6.29558100096074	4.08455056850451	6.33202196073205	4.41914244425867	4.53525475820701	3.09624929095158	6.95695116564137	5.55738516814578	6.44873063827553	5.3068780048428	5.12082949435094	6.68765395666083	2.82723967033905	3.97814862468829	6.04217909017685	7	7	4.88470406547285	7	6.88991878390812	5.63662475200532	4	7	7	1	1	2	1	4	3	1	7	3	1	1	2	7	7	3	7	7	7	7	7	69.25	1	3
181	5.62907087032868	6.49972008992437	4.37148964037826	4.03903484316443	6.69320903519625	4.95287577419879	6.81722925518126	5.2623558490175	4.3182163224897	6.3687058048969	6.44364347727581	6.53790597558075	4.45200985513921	6.55715239958903	4.07696720539848	7	4.6449399082098	4.13256845819425	5.28310482793597	4.91002797650918	7	6.64703903457697	6.37811681284778	1	7	7	7	1	7	2	7	2	2	4	7	1	7	1	7	7	3	7	7	7	7	7	75	1	3
182	5.42348481774496	3.11306069822328	3.45715002254094	4.46062321667239	3.79500826003488	4.27023329779629	4.35808375621709	7	7	4.71660103960589	6.64812912232101	5.65189979604641	6.0224648898987	5.74844128750373	4.92116687979153	6.48495023174097	6.99956419723718	4.688650968364	6.067287173902	6.39262384450255	1	6.97551460202657	5.55295850412787	4	7	1	1	7	2	1	7	3	1	1	1	1	1	7	7	2	7	7	7	7	4	7	79.75	1	3
183	3.88312080573315	4.42190425741011	5.80100506909588	5.97295152785891	1.45672738234121	6.58643742216372	3.70076296226515	5.72111884716496	6.14921844330168	4.81448186507939	4.44745623214535	7	4.84627361577844	6.91883435196305	1	5.07547771490194	6.47895862852165	5.92850082430838	6.90380760918131	5.56842550741585	3.24474920213164	4.83497447126337	6.3805265256612	2	7	6	4	1	3	4	7	7	3	1	6	7	1	1	7	7	3	7	7	7	4	7	68.5	1	3
184	7	6.29634383382182	5.08566576418287	4.52475792730805	6.94461889841028	4.8240229993665	6.58575496023743	5.68475482912278	7	5.48380763921709	3.01637914096882	6.06473601190693	5.20958738904716	6.51854561956135	4.36309126276198	5.13232347273797	4.63290848727787	6.62607179723996	4.15739820153668	4.52756430210768	5.00478234726151	5.74131113516345	4.3811661772814	2	7	5	1	2	7	2	7	3	1	2	4	7	5	1	7	4	5	7	7	7	7	7	84.25	1	3
[truncated: 5 more columns]
