# Supplementary material for: How Are Mate Preferences Linked with Actual Mate Selection? Tests of Mate Preference Integration Algorithms Using Computer Simulations and Actual Mating Couples
Source: PLoS One. 2016 Jun 8;11(6):e0156078. doi: 10.1371/journal.pone.0156078 (PMC4898694; doi:10.1371/journal.pone.0156078)
Supplement: S3 Data — Long-term couple and agent-based model data analyzed in Study 4. (ZIP) [file pone.0156078.s003.zip › S11/Polynomial Model Data/Polynomial Couple Population 01152016 0036.csv]

	trait1	trait2	trait3	trait4	trait5	trait6	trait7	trait8	trait9	trait10	trait11	trait12	trait13	trait14	trait15	trait16	trait17	trait18	trait19	trait20	trait21	trait22	trait23	preference1	preference2	preference3	preference4	preference5	preference6	preference7	preference8	preference9	preference10	preference11	preference12	preference13	preference14	preference15	preference16	preference17	preference18	preference19	preference20	preference21	preference22	preference23	fitpoints	sex	algorithm
1	1.37576328848145	6.89110055358191	5.48016248475824	3.18263392337036	7	7	5.5981277737682	4.87450634039673	7	5.49520451569471	6.75100515861932	5.71704056611064	6.86610314217411	7	6.75854319107302	6.29726534277599	6.29742693576916	5.97762274340969	7	6.38806614030943	7	7	7	7	7	7	7	7	7	7	2	4	1	7	7	7	7	7	7	2	7	2	1	7	2	7	89	0	3
2	1.47521661943874	7	5.06339573477692	3.41025269156931	6.83241020338783	6.78739946957421	5.66404240522124	3.90124570668057	4.99197872996411	6.09076317446484	7	6.55301503442341	5.36555614300181	6.9789361569059	6.49192709485139	7	7	6.01138579024862	7	5.09088454566912	7	6.77294653318955	6.91231737363961	7	7	7	7	5	7	7	1	7	1	7	7	7	7	7	7	2	7	3	1	7	2	7	103.75	0	3
3	1.62230260943504	6.63793932702118	6.60142550401347	3.35405870661418	6.69314465286238	7	6.85800042879789	6.79436999631146	6.11268601182354	6.69933112132872	6.12999483480187	6.95371126917769	4.62841788871965	6.62127020995767	6.76114903490011	5.23258519571417	4.26959291858725	6.74877616677345	6.98737542904652	6.79226526673911	6.57475513831203	7	6.88088306360822	7	5	7	7	4	7	5	7	4	7	7	7	7	7	7	7	1	7	1	7	7	7	7	91.5	0	3
4	2.12362384113831	6.37619093769626	6.49845156364858	2.63343781365608	6.22648193769244	7	6.64302249466893	5.61791145633053	6.55260803189015	7	6.97785349396982	3.48349684782509	7	4.72059689393652	6.44957421930391	6.57179109527761	3.77051069882521	7	6.97132962745379	4.26547097606453	5.91326763715589	7	6.75961371574075	7	3	7	7	3	7	3	7	1	1	7	7	7	7	7	7	2	7	7	7	6	1	7	88.25	0	3
5	2.15843938230034	5.69208950862236	4.42784665646734	2.12283581274955	6.85501755581477	7	4.71806629509357	5.49894957913729	6.74992186639515	7	6.75080616275793	2.14429194390821	6.68819373898681	6.94507314600502	6.42828899819303	6.94318468236727	4.11546994319149	6.32394056912902	5.10765414737113	7	6.45943857217396	6.75636045054365	7	7	1	7	7	7	5	4	1	2	1	7	7	7	7	7	7	2	7	7	7	7	2	7	78	0	3
6	1	6.99390277790284	3.99712713070086	3.05599225868604	6.14124875869603	5.98997519946677	6.88830435431566	3.89787509050594	5.89852130218067	6.82629904904542	2.37531563989616	6.23313824484664	7	3.66480183130722	3.20534022928978	7	5.49354803324557	7	6.43648813793258	7	6.91652339512348	6.81449264266758	6.16219222086955	7	7	7	7	3	7	4	1	7	1	7	7	7	7	3	3	1	7	7	7	7	2	7	91.75	0	3
7	1.69446409364503	6.33812750457377	6.68115607930683	3.28834876093862	7	6.46435110231028	6.8089999893412	6.23296223854109	5.74733426091056	5.08598395609544	6.4145903862953	6.86854558515064	6.86726421883195	6.98194117613236	6.88924487012917	6.08757290279151	6.42673510947234	6.25917087718886	4.5033888008926	6.3470260633245	6.81862515169164	5.23563918276764	7	7	1	7	7	7	7	5	7	3	7	7	7	7	7	7	7	5	7	1	4	7	1	7	84.5	0	3
8	1	7	3.84398879588158	2.96845437172168	6.67728226738675	6.99135296315026	7	3.72610280897649	4.42973308815046	6.82672902292975	6.49656907501887	5.81516408584209	7	4.90287269609221	3.58994413057496	7	7	6.41235424211372	5.93807617189396	5.24999025315428	6.94634939817888	5.51060290244556	6.64749714249425	7	7	7	7	4	7	4	2	7	1	7	7	7	7	4	2	2	7	7	7	7	7	7	90.25	0	3
9	1.34215256155911	6.57159734916119	4.39646984739363	2.97291805245333	5.70877711117349	6.73127979703745	6.01407687377623	7	6.94430045845737	5.49285972565312	7	5.21113204328708	5.76583488646805	7	5.68980282913142	5.81038203744595	7	6.2346875633828	5.98903136029729	4.27681160636788	5.86544544063978	4.61685265398778	6.5695067770973	7	7	7	7	7	7	7	2	7	1	7	7	7	7	7	7	1	7	2	7	7	2	7	87	0	3
10	6.98784378960046	5.48781768971223	6.38255930690062	5.66956321194162	4.34739487311264	6.75855641916051	5.17796938012019	5.28068651012737	5.97129302121971	6.38193400731511	6.62895856453021	7	7	6.13690788126287	6.81730956617416	6.04987499919088	4.18173109467444	7	5.9577621170953	6.76040850442697	3.2848562119443	5.48935335490582	6.38625852475576	7	7	7	7	7	7	7	2	3	1	7	7	7	7	7	7	2	7	4	7	7	2	7	83.75	0	3
11	1.86722811851088	7	6.7207889276079	1.73586041168714	7	5.69525712622902	6.99897086048183	3.63716914280802	6.60747947345438	6.71933206793913	6.24026723841058	6.33681871333672	2.1799279942891	4.08019890886896	6.16627419718919	6.43470192840957	2.57582723961266	6.01130786312585	6.52310236017217	7	7	6.44210403403985	6.65986593127598	7	3	6	7	5	5	5	1	2	1	3	7	7	3	7	7	5	6	7	2	7	2	7	94.5	0	3
12	1.83492356151492	6.37866557177361	6.11767665860963	2.72544601034689	7	6.51596864524702	6.1038635893691	4.27346800645099	5.32008471915885	5.43468081116663	5.73216362453464	6.05804827839506	7	5.09029961340769	6.24396425436278	7	4.36536234639824	5.11622448392478	3.30112971317603	6.59459188970271	6.35773031199245	7	6.86471100412394	7	5	7	7	3	7	3	7	7	1	7	7	7	7	7	7	3	7	7	7	7	1	7	95.25	0	3
13	1.85896159886255	6.85000682276041	3.92777413960226	3.85612295455353	7	4.91798044636129	7	7	6.87860604261827	5.98210979082822	7	4.53371074142723	2.59869696234296	7	7	4.53771577974224	7	5.43463704975731	6.28252145396205	5.75913170162133	6.37833042566593	6.04159333869282	4.02825194893105	7	7	7	7	4	4	7	1	2	1	7	7	7	2	7	7	2	6	7	7	6	3	7	76	0	3
14	1.46731583008256	7	7	3.14604351948298	6.96892906230286	5.8828451342721	6.84673413833295	4.31407689582534	6.60304590592213	7	6.86505279001292	5.41360845432793	3.18491732285273	6.07063210027026	5.965817319999	6.58038734620657	6.20979596857263	4.41932232672103	6.17134909915441	5.52708830729694	6.59929752163359	6.39370090274571	6.67266711343266	7	6	7	7	6	7	7	1	2	1	7	7	7	7	7	3	3	5	3	7	7	2	7	84.75	0	3
15	2.44787693977234	4.2313854802233	7	4.01906548374742	5.87687420095409	7	6.23431369467919	4.18452515877913	5.6859233012795	6.69032660436637	6.88706321773106	6.66455464017318	4.00528626158404	6.65667344650615	6.42035288559003	6.10763754608501	7	6.51112754613532	3.23979704832939	4.86110961453398	5.84822377493404	6.07985555504708	6.0228605819765	7	5	7	7	4	7	7	7	1	1	7	7	7	7	7	7	2	7	2	7	7	2	7	98.5	0	3
16	6.60702508140049	5.43178445800548	5.96289529446368	2.49746996091281	5.95797189277972	7	7	6.82485611467159	6.14503806444849	7	6.6517679257158	6.84092306225957	7	6.87599015737501	7	7	6.56970450779581	6.59693663405342	4.5660381059145	5.83247424519876	6.06920849877682	4.88256851476626	4.04132789263653	7	7	7	7	7	5	5	7	1	1	3	7	7	7	7	7	2	4	4	7	6	7	7	62.25	0	3
17	1	6.53225487980461	6.79515922299279	1.33689110266841	6.08231171451145	6.97746460465262	6.77283029344121	4.50426653014744	5.60829964496344	4.27688660548322	3.03622987845703	4.87860632701606	6.72048882317595	7	7	6.69248952126959	6.85194213957481	6.29889889378281	6.97556347297335	6.49156893161383	6.54940129300301	7	5.45852343037076	7	3	7	7	7	7	7	1	1	1	7	7	7	7	7	7	7	7	7	7	7	7	7	85	0	3
18	1.60159700389598	5.27588224485292	6.44006326103698	3.87801542612424	5.95227579847423	6.06160893792589	5.3419258901485	3.87434431966739	5.6754914651103	6.42705940349274	6.7288465217985	6.29804991559599	4.51406739747929	6.1006475897097	6.49324252639639	5.99496693067342	6.07078529467475	7	6.62104876934157	4.73977600626558	6.4848476079231	7	6.14520665867196	7	7	7	7	3	7	4	1	4	7	7	7	7	7	7	7	1	7	7	7	7	2	7	84.75	0	3
19	3.8879477523133	5.47060906973832	5.66425860047709	4.74718982085401	7	5.4726055787356	5.66365325853681	6.85659380503405	5.75269565682411	6.4517109587074	6.21869486408722	6.56265978287631	6.30016616017203	7	5.97472223244185	6.48058324910986	4.47596607734868	6.3924604185682	6.15585763693967	6.03612795860258	4.70001551402785	5.48179152612601	7	7	7	7	7	6	7	7	1	5	1	4	7	7	7	7	2	2	3	7	6	7	7	7	84.5	0	3
20	1.73194942801802	6.88262372096772	4.02472485205992	4.85746862086193	6.9175640424416	7	6.38244090950095	6.69661490729236	3.80404675417278	6.82658756909151	6.16707676573435	5.77866092650553	6.58390560341278	5.30215948425965	6.12545426154648	7	5.60220985044024	6.92004606350748	6.16215577684063	4.57341471901391	6.32274439642156	6.63900627641028	3.68069163153557	7	7	7	7	7	7	5	7	1	1	4	7	7	7	7	7	3	7	3	7	7	3	7	83.25	0	3
21	1	6.39180754606299	6.16002358937842	1.29024275904047	7	6.43138447295723	5.17959333561475	4.2229513731746	4.93116218989244	6.1015635961599	4.88548197971502	5.87644770193968	5.97024385900846	6.79803710685573	7	7	5.94016528174792	6.73487715770459	4.90793274820893	5.64540456257266	6.14985820241237	5.67148326535736	6.56752514498873	7	2	7	7	7	7	7	7	3	7	7	7	7	7	7	7	1	3	7	7	7	2	7	80	0	3
22	5.68267005072686	5.76381064784505	6.29336362676237	1.88863473795174	6.12931994743088	4.93012003915131	6.47306954420592	5.48834035168755	5.34936934841062	6.5257049280095	4.46374051452073	6.80632418235386	7	5.19430847993338	4.99051989965215	7	6.59326109946424	7	5.75602508378713	6.71299446364243	6.91996577738435	4.39795655668863	6.6897892725725	7	7	7	7	7	7	7	2	2	1	7	7	7	7	7	7	6	7	2	7	7	3	7	83.75	0	3
23	2.53787891667345	5.44125399459583	4.7453276531672	2.1706239607357	5.77011801907768	6.0799144954581	4.96509987969895	6.21052872860472	5.96062520361771	5.67271878523752	7	4.4260506924504	6.18634230089201	6.75635758321908	6.25859395030285	6.18645697044262	6.58007867418593	6.83625236921019	4.82633834790466	6.30141559162495	7	6.84318079878052	5.42071383927627	7	1	7	7	7	4	5	7	3	1	7	7	7	7	7	7	2	7	7	7	7	1	7	70.5	0	3
24	2.19587042589711	6.84188162823613	4.74774319042317	1.60483583397522	6.31657758964175	5.07287082517769	6.30561513431691	6.11526781570635	6.91811371016868	6.6271190126579	4.24995689669071	4.78810250589549	7	5.2541363194073	6.72373001278757	5.9330960017267	7	5.19338370084153	5.74849836703193	3.58748480323187	7	6.12779732681474	7	7	7	7	7	5	7	7	1	7	1	7	7	7	7	7	7	2	7	4	2	7	1	7	73.25	0	3
25	1.20488799595335	5.79500846441269	4.57986812686548	1	5.28002311157027	7	6.56503814317446	5.50944785243815	3.72095563948156	5.9435284774341	7	3.89208308295992	7	5.4975760433856	5.64958567293991	5.8073306460159	6.50459751485715	6.93250789011868	4.65957823243156	3.58443467837049	6.80783174559618	5.40183918326306	7	7	1	7	7	7	4	4	1	3	1	6	7	7	7	7	7	1	7	7	7	7	2	7	96	0	3
26	1	6.51779184205449	7	1.29734503485962	5.70139966913917	5.67777065935863	6.1490184968438	6.14805229885177	5.45861879606021	7	2.00215876988019	6.17492349032314	7	6.04875006936046	5.51377536920336	5.68748081794894	6.74482971991145	5.90193457728079	5.45600625568334	6.54782771255417	6.66146227862088	4.74576187980264	6.33733003362868	7	1	7	7	7	5	2	3	4	1	2	7	7	3	2	7	7	3	7	7	7	7	7	88.75	0	3
27	1.6143882145052	6.96960739874748	7	1.31394534321931	7	5.63131474022945	6.21381064524945	4.89688800382746	5.2517447684296	4.88794948794722	4.8350247383072	5.12552786605785	5.8822300722973	4.43169172771663	4.269649801591	6.48296087563382	6.68142978725973	7	5.85085008227918	7	4.32461891522524	6.44677797728973	6.94754378452947	7	4	7	7	7	6	7	1	1	4	7	7	7	7	7	7	1	5	6	7	7	2	7	94.5	0	3
28	2.0001852273411	6.50425324838012	1.18808520792701	2.29378481637223	6.03842517433857	5.90936624862958	6.8916145835465	5.08760896518963	3.71876879407688	4.84495562286054	6.76218369775993	5.57986430997428	5.22465721696327	5.34232059610816	6.60754761188682	5.3678652146083	5.63589484549959	6.01166694523551	7	7	7	6.84626613170776	5.60555468147564	7	7	7	1	7	7	2	7	4	1	1	7	7	7	5	7	3	7	3	7	7	7	7	75.25	0	3
29	1	7	7	2.84615019454959	4.83979622086519	6.79239334402837	5.79697117034527	6.09460654913005	7	6.51391378885111	3.8767343738442	5.59045505787269	4.57722535477724	2.91174588106754	4.88920241963545	5.1083300080985	6.83308465303867	6.04424481056741	7	7	7	5.5928533116732	2.84728316142886	7	2	3	1	7	7	7	7	4	1	1	7	7	7	3	7	3	7	3	2	7	7	7	86	0	3
30	4.23262214975455	6.85104351620473	3.94072032480778	4.89390772521589	6.53087839341325	5.40960988674844	4.45295465868751	6.44909946560444	7	6.82283466200514	7	5.35673052699732	5.79282825280076	6.09877926133016	6.98726547580289	5.02569403929075	5.92271779761801	3.66518250539139	7	7	6.50953316053555	4.0858311244446	7	7	7	7	7	4	7	7	4	1	1	6	7	7	7	7	7	3	7	7	7	7	2	7	78.75	0	3
31	1	6.80162725397539	6.50886603497232	1	5.52984676872417	6.28267400996847	6.23378152167731	3.6675141980498	7	6.82564526820059	5.64452152694465	7	7	6.16146817103741	3.3288158453026	4.84530112794234	6.6013428874853	6.76404678687376	5.68400105058789	7	7	3.96898446586666	6.1223814544147	7	3	7	7	7	5	4	1	2	1	7	7	7	7	7	7	7	5	7	7	7	7	7	93.5	0	3
32	3.49043272461306	6.51175055624806	3.97091972074586	4.02090655020536	6.4510766539893	5.52751468838113	6.43395372501641	6.34982871067731	6.65554596041173	6.24689771885905	5.33921981344852	5.62549792614494	5.41264064036416	4.78712428838405	7	7	5.99639225976113	6.07206625481016	5.34518738332468	4.58745793491404	5.44637386899816	5.24716881165018	6.51835388136141	7	7	7	7	7	7	7	1	2	1	5	7	7	7	7	7	6	7	7	2	7	7	7	73.25	0	3
33	1.53678808065512	5.94430905313198	5.87250046888744	1.99331900755381	5.20631975585573	6.67121788294691	6.76854455508755	1.41027544663024	4.64365295239923	6.13488247727775	7	5.29636265024647	7	7	7	5.93839337583811	6.31948305570502	2.76094741713441	6.33740199448988	6.85326316155521	7	3.04401899485124	5.71519357569163	7	3	7	7	7	7	7	1	1	1	7	7	7	7	6	7	4	7	7	7	7	7	7	85	0	3
34	1.74489546042327	6.64782874362286	5.26462685671843	1.49523787075626	6.3853804814802	6.02637894486786	5.99069401033715	6.13024336911673	7	6.84756302168744	4.82187277230706	4.40776380232124	7	5.22679492278225	6.11954480304558	7	6.03410381149505	6.01001461003471	6.39451776334018	3.28885514176486	7	5.09438554089786	5.29331817008284	7	7	7	7	3	7	7	1	7	2	2	7	7	7	7	7	2	7	7	2	7	2	7	81.75	0	3
35	7	6.01216108962035	5.90106963470329	6.16940020872106	5.77709923053694	6.27585237590514	6.58033099736155	1	6.0513839205765	6.3299631589081	3.21405672051997	4.5166783356459	6.87004107045022	6.08937853976044	5.14262679308698	6.92862053786249	4.59975223750495	6.61096551528835	6.51800976307637	2.77766796832347	7	6.87054603272627	6.33543136357723	7	7	7	7	5	7	7	1	2	1	4	7	7	7	7	7	2	7	7	7	7	7	7	76.5	0	3
36	1	6.10684530957221	6.14668408629853	1.52205986949692	6.39414078090492	5.15991690205957	6.23086061077972	5.85112762340156	6.71804225733528	7	7	5.447901605292	7	4.07113828884266	5.0702689998625	7	7	4.74035409117223	1.90321024441902	5.94910964713348	6.99419076182043	5.45266616388109	3.7815124145888	7	1	7	7	7	7	7	7	7	1	1	7	7	7	7	1	4	7	7	5	5	7	7	70.25	0	3
37	3.19810914516515	6.09401490207338	1.43446306791722	2.34167796622636	6.43180609517927	5.5045484812014	6.93434745057276	5.08447011046885	2.85952913894929	5.72708818388504	7	6.36166216387917	6.57198706860363	5.95671612160637	6.01824918279096	6.35078971978976	5.81280708394453	4.6092073274692	6.08444712906343	6.74140885758215	6.82773776930332	5.46920874745705	5.85434261824223	7	7	7	1	7	7	2	1	1	1	1	7	7	7	7	7	4	7	3	7	7	7	7	83	0	3
38	3.93769505287954	5.69316774216806	1	4.94097004370042	6.67659674147496	6.22129107052103	6.9323171582358	3.81673996268272	4.63501751924102	3.67579164898479	6.89984814621184	4.85728109499167	5.55251559227697	7	6.85703935735657	7	7	5.88039766900732	6.57304808771025	6.21271723838589	5.94892412709099	6.40710185926553	5.09721756074067	7	7	7	7	7	7	7	2	1	1	7	7	7	7	7	2	1	5	2	4	7	7	7	80.75	0	3
39	4.55374316628177	6.64018770016675	2.41039199973161	2.83246499548769	5.56765304650255	5.58764664895846	6.86698364997168	5.24481833347891	5.80994705393096	7	1.79721955611842	7	4.45552371639318	5.55995766284429	6.62096597930181	6.84089228993187	3.95701162012133	7	7	5.83141455570366	6.03398674036618	7	5.19189560541679	7	7	7	7	7	7	2	1	7	1	7	7	7	7	7	7	2	7	7	7	7	7	7	72.5	0	3
40	6.05974679281582	5.49516544494366	5.56374071195616	2.0506489207244	6.01799462827192	6.21177957879829	5.51046248184816	6.81354034595286	5.44655750140143	6.13054633361845	6.82014493489008	6.68596260536035	6.79625428139479	5.45779613197899	3.97818880193439	6.73937852138858	4.89626428254599	6.52765669019119	5.47228469126483	6.45204367163619	5.14080552898537	6.22474758432261	7	7	7	7	7	7	4	5	7	1	1	7	7	7	7	7	7	2	4	3	7	7	2	7	69.25	0	3
41	6.74318448237092	6.92933724245087	6.60982319120922	4.70544454327771	4.60536178241935	6.39053961640277	6.36240835830896	1.44408091007181	6.34813199585416	7	4.65011535519309	5.7168388858668	7	5.80769294760918	4.92537722221614	7	3.73190909715303	5.15123894614368	7	3.22967454533842	5.71679371628844	6.81436245827055	6.5150219023304	7	7	7	7	4	7	5	2	2	7	7	7	7	7	7	7	7	7	7	7	7	2	7	84	0	3
42	3.34068951345656	5.97269149948779	4.51607153517096	4.09177771344083	6.23714361153342	5.05051579927881	4.95739316539028	4.74351072849837	7	7	6.70689756193032	6.43964527689402	5.93156361393587	6.85501639164151	6.83129568838253	5.80697033341171	6.52779946605863	5.1022003154991	6.0693926680093	5.96632269720243	7	4.25436522136186	7	7	7	7	7	6	7	7	4	3	1	4	7	7	7	7	1	3	7	7	7	6	7	7	67.75	0	3
43	2.95798454802795	2.38161028548352	6.98391296950439	5.72774622022726	7	7	6.29642355610932	6.19586614342435	6.84877487794072	5.6353405527073	3.1021983252171	4.16391089323787	5.65667408301201	6.33881709865903	6.08995688509221	5.20333368537709	5.59175162846299	6.94047624869933	7	6.9467995017794	7	2.802912150489	5.69327177948598	7	7	2	7	5	7	4	7	7	7	7	7	7	7	7	7	2	3	7	7	7	2	7	88.5	0	3
44	6.2095930719664	4.56755220051619	1.58696989663988	3.63158418823661	3.60249922483639	6.22232309265592	1.5811267617354	2.7525045177951	6.67463683456119	6.34650499083688	1.30976500014923	4.90921261595267	7	6.01510523438427	6.75060033508076	7	6.93433893962354	6.75328010344955	5.72152957540372	5.31992751401613	7	7	6.09721525387159	7	7	7	1	7	7	4	1	1	1	7	7	7	7	7	7	6	5	7	7	7	2	7	70.25	0	3
45	1.6750439189407	6.41405786589623	7	1	5.65635952076178	7	6.1703808922851	7	4.01396158087382	6.48369246980552	1	6.9348764765915	2.7097797748749	5.31635192623216	6.21855333508305	6.86633452638337	6.68481219551408	6.42077593792695	5.76843661241014	6.76796555234125	5.00885269810791	6.57273461573709	7	7	2	7	7	6	7	7	1	2	3	3	7	7	7	7	7	2	7	7	3	7	7	7	81	0	3
46	2.55038204775902	3.21501024620517	6.43541933912803	6.57492692244339	6.65595209976875	7	5.83654552084263	6.6424821663001	5.19545140804236	5.47883639445589	4.30579907401532	7	6.31846751263132	4.99330017450014	6.99659962261828	5.72062932779082	6.41634348050629	6.42074171864404	6.46701184480999	7	5.67251769838256	3.38112680163898	4.44548158721506	7	7	4	7	7	7	5	4	7	7	7	7	7	7	7	4	3	3	2	7	7	7	7	76.75	0	3
47	4.28711835717502	7	1.98429020546625	3.24248978690795	7	7	7	4.54850876632973	6.26674814012232	6.50122961228973	5.05352147800139	6.98234503595367	5.1246050882215	6.03385201962837	5.81683286232744	6.86857850299296	5.612060212417	4.94151045440689	4.14729541529415	6.75050686851576	7	4.49063552216444	4.37388340706226	7	7	7	1	7	7	5	1	7	1	7	7	7	7	7	7	7	7	7	7	7	2	7	91.5	0	3
48	1.15524698423104	7	4.47770789537463	2.42608590525653	6.92355166532044	6.31149263412157	7	6.48664711176859	5.5112429951348	4.02581428923382	2.80971995375488	6.56524241400764	7	6.27440843817676	3.85083399237664	5.32131636679627	5.24577501580848	6.33738451007802	6.06723727167296	6.67732486938566	6.39035138800625	6.56153398859568	6.04287270546324	7	7	7	7	3	7	3	7	2	1	7	7	7	7	7	7	2	7	2	4	7	2	7	83.25	0	3
49	1	6.61306302348302	6.22271742609863	1.62040994453608	6.58952327359725	5.03785650457405	7	4.00389134341204	3.80699461926911	6.92271178567375	7	7	3.67354064799191	5.35447311367909	4.03970830914314	3.52264297184561	5.67349597855467	6.74022373364608	7	7	7	5.29493131348332	6.49300808601459	7	2	7	7	7	7	6	1	2	1	7	7	7	7	2	7	3	4	7	3	7	2	7	85	0	3
50	4.49180126569669	5.92831173812294	1.78636303484589	3.63561258448769	6.67949126219556	5.99392087894846	7	3.61700152235927	4.68149500402588	3.39290803906692	6.5892149182247	6.06236897909685	6.23130679579533	6.22070638790963	2.68943851088302	7	7	6.52183235188739	5.07601434139813	6.40372552732665	5.78114132095001	6.66634025292806	4.23835293823149	7	7	7	1	7	5	7	2	7	1	2	7	7	7	7	6	2	4	3	7	7	7	7	75.75	0	3
51	1.41080103964927	6.838326868325	6.16786598969218	1.26945427026469	5.87596863769555	6.49620400228744	6.66816282849285	2.31401241521756	5.90495063033981	7	7	4.9254809159642	6.63566809216876	5.28986602334748	5.9557702522727	6.30698906485581	6.65483666164417	6.37355317589098	1.40097328416305	5.24799788671883	5.97986613543561	4.06359835424492	5.61715201103449	7	1	7	7	7	7	5	1	1	2	2	7	7	7	7	7	1	6	7	7	6	7	7	84.5	0	3
52	1.36562196653257	6.52706484173727	3.12165355145417	3.45596741925909	3.39993394785668	7	4.66422566944982	6.25265919486894	6.71563272845427	5.64392971539276	5.61326242373301	7	3.53969419592455	7	7	6.46917279580103	4.92440778888238	7	5.21322882285572	4.8345280105822	5.84713421109728	7	4.70218475515323	7	7	7	1	7	7	7	3	1	1	2	7	7	7	7	7	1	7	2	4	7	4	7	79.25	0	3
53	3.61475295031806	6.41398230208844	3.15036793967881	3.26617050686853	5.97572058358914	5.93546147686751	6.64391883198414	4.40383770187117	4.7831895552751	6.09184602760757	5.37433326347447	4.45266457626858	6.72307385820718	4.28269117893098	5.659551086664	6.55088876950706	6.16459503375393	6.31994246180467	6.14549360360037	4.06643530992579	6.61858867686447	3.24369944567443	6.66320603658373	7	7	7	7	7	7	7	7	2	1	2	7	7	7	7	1	3	7	7	1	7	7	7	82	0	3
54	3.32488227053386	6.34544512271804	2.52199209022167	3.51345429577713	6.55420427721448	1.30157776818007	6.16506084072918	5.1363771902236	4.45731056135574	6.30459974118494	7	5.52957429870189	6.65887799775904	4.42719507624085	6.54185416917018	6.67079139258356	6.35554805346077	4.89110212120281	5.76698426894568	4.73228259686095	6.51380946706112	4.65437166120239	7	7	7	7	1	7	4	4	1	1	1	2	7	7	7	7	7	1	7	2	7	7	7	7	77.75	0	3
55	6.23207956059602	5.64995870403345	5.14100131203041	3.81804610540955	4.51660448549649	2.540274131996	6.93793508446582	6.3410370004624	4.61414715838073	7	2.15620088495424	7	7	6.61792915198709	4.47541237748314	7	5.90782655365594	6.88553161875409	3.17284782394216	6.68983148502408	3.84641895534923	4.33959515035923	6.25632614994001	7	7	7	7	7	5	2	7	1	1	7	7	7	7	7	7	3	7	1	7	7	7	7	81.5	0	3
56	2.78356443143583	6.54162763047324	6.94428377957181	1.59184450920928	6.9623261544088	5.85714874229123	5.98168175700856	4.12340591029683	6.04635931360676	6.98331211816857	7	3.44369714004438	6.72028285967325	5.14083871061212	7	7	6.90906186396884	6.18459639934698	5.41404966081421	5.20432210181319	6.38466720888634	1	5.41133040220789	7	3	7	7	7	7	2	7	1	1	7	7	7	7	7	4	7	7	2	7	7	1	7	74.25	0	3
57	3.74793044634059	7	2.05455618685806	4.56032644278793	5.67249968140132	7	7	3.80836771219584	7	6.32431317813387	5.02042318841483	7	6.27073751188795	4.96112141322809	6.88925221496108	5.82361729649027	4.43672301519727	3.7826473049439	4.69195860639604	5.77759613692159	6.38212306748878	3.96038768824032	4.80459774277889	7	7	7	1	7	7	7	2	1	1	7	7	7	7	7	7	7	7	1	4	7	2	7	93	0	3
58	3.08729430407225	1.02288638456864	6.4582760748028	5.36974576430558	6.37237487571413	4.78823075419922	6.56759304984318	6.02666328369613	6.5352238556284	6.63986468186693	6.18998489917783	5.50209865979428	5.88936333725331	4.67576700337818	6.3221445724993	6.16421127615399	6.24141122942428	4.15730010573222	2.09240135407892	7	5.66746058234005	6.7536214938565	5.02757843393607	7	7	4	7	7	2	7	5	3	1	7	7	7	7	7	7	7	7	1	5	7	7	7	62.75	0	3
59	1	7	6.85177373555241	1.84587426341267	6.84921583235599	3.70491840680271	5.965318840788	4.73085816267047	5.58709198635748	5.01146498381051	6.2024679036809	2.42392942943335	5.75675613737811	4.63097863299718	6.33330738868651	6.85232159925724	7	6.48610449252911	5.05923670475882	3.66019357349869	4.39369927665386	6.44024294451266	6.71659974640163	7	1	7	7	7	6	5	1	1	1	7	7	7	7	7	7	7	7	7	7	7	3	7	70.5	0	3
60	6.59497506302169	5.33492102244127	1.07825378732084	4.01704721940053	2.63763207833043	7	5.64535557284443	6.46075443984731	7	5.03362986921919	3.1471602680408	5.17514469490642	7	4.58710258836368	6.16771021219106	6.54200229655861	5.70053467924526	6.41469377632809	5.26890874771248	6.42801952465827	6.4261451695267	7	5.85296776889026	7	7	7	1	7	7	7	2	1	1	1	7	7	7	2	7	4	7	7	7	7	2	7	67.25	0	3
61	3.71866619207647	4.98741058161898	1	1.10161528379753	5.44346672801372	6.95013884934257	1.70613748205452	7	4.88596744424902	5.56155358744079	6.67971215994432	5.64059593295364	5.88872923025582	5.1156794597135	6.58137711634841	5.23378526526432	5.37842144632631	6.76532603964277	6.76561985262633	6.13851613062786	5.5039638012219	2.65196501423696	5.78072937035823	7	7	7	1	7	6	2	2	7	7	2	7	7	7	7	7	5	7	3	7	7	4	7	75	0	3
62	3.2217971893213	4.02588753890539	2.43608756325897	6.28413518434514	6.57696223808948	6.5621008468843	5.81318154756505	4.56259540635905	7	6.06115408944899	4.30240506638724	6.23946840850343	7	7	5.84591036764149	5.88991449347388	4.96597130890926	5.10968664988472	4.94645072547428	5.98247959818403	5.98282578761841	6.93249688332016	2.17503951855011	7	7	7	1	1	7	3	2	7	1	7	7	7	7	7	7	2	7	3	7	7	3	7	66.75	0	3
63	1	6.4774957543292	7	1.82208578891401	6.47969678055454	6.56145773427519	7	3.09698892778731	3.60183802939269	4.73251146190538	5.14727878480505	6.82415329457629	4.91348138869428	5.81159988772347	3.79140404041771	3.98755989546404	7	5.97748306500886	5.41911840958374	6.80613135478636	6.65704095399315	5.32514654005211	5.70118999608269	7	2	7	7	7	3	7	1	1	2	7	7	7	7	2	1	7	4	4	7	7	2	7	76.5	0	3
64	1	5.95634260687073	6.92517290947844	1.73261453643717	6.70722979295618	5.5405835494951	5.8932822104412	3.73249748693734	5.88174889820387	7	6.2801698899903	6.70255826056167	4.43531153722383	4.60756614509396	3.45205565147199	6.43325060306568	4.78612041289621	5.33068069113942	6.84911539567008	6.68541781867766	7	5.54717029617926	5.63497093879117	7	3	7	7	7	3	3	1	2	1	7	7	7	7	7	1	6	4	7	3	7	2	7	90.25	0	3
65	7	4.88355669510436	1	4.28712013529448	2.92597975038399	6.02044742243337	6.2636426567651	6.83955432503015	6.97798944519373	6.04605100457903	1.44649354341564	6.6566065451274	5.94841317329009	3.36082173389469	6.60638289407612	6.07619969163878	6.92136534591126	6.13899252897791	5.60067217190573	6.11075342848944	4.77664012800928	7	5.39146181621558	7	7	7	1	7	7	7	4	1	1	7	7	7	7	7	7	7	7	2	7	7	1	7	58	0	3
66	6.13208078988861	4.68803373376632	1	4.88342032932471	3.59325355469756	6.34682340530625	5.8217276605529	1	5.22966124745975	5.48546026774803	3.24569984508841	7	6.48122552343003	5.43851673899438	7	6.86575289409073	5.39772779379952	7	4.76297930182533	6.58624470596415	7	1.83752971917561	6.10839191025366	7	7	7	1	7	7	7	2	2	7	7	7	7	7	2	7	4	7	7	7	7	2	7	83.75	0	3
67	1	4.85985711490104	7	2.69466567580874	6.75992442005858	7	6.4365061332219	5.4838696468019	4.73440061912278	5.08500341046348	1	4.28881353381646	7	5.90125905533029	5.83024089397693	7	7	4.2860682609423	5.07084212180351	4.06566613902174	6.30764455877101	4.23658370731149	6.24724925863701	7	7	7	7	7	7	7	7	2	1	5	7	7	7	7	7	3	7	1	7	7	2	7	79.5	0	3
68	2.89097315969183	1	7	4.27008807782183	5.69669916524207	4.55605372783737	7	4.78418631437042	5.67596615919804	5.32035045172498	6.1939962019425	7	5.76225027330217	5.38744377875978	2.92369372668397	2.46680741552023	6.78848623814835	6.51048225937313	2.39763433927771	5.40446590303389	6.10300641893542	6.89769760514484	1.08790757406423	7	7	3	7	7	7	7	7	7	1	7	7	7	7	7	7	7	7	7	7	7	2	7	74.25	0	3
69	3.89266975480104	6.8732024792846	4.143415861875	3.39288751609268	2.824058699334	5.05323940016163	5.83949810202745	3.81738542272853	5.85643221510517	6.06785117065201	7	6.36017750164257	6.1935252017185	5.01210600689393	6.36550330656653	7	6.24703026917501	4.75125141246214	6.64903127516537	3.91135791133905	5.80034455496083	4.98397157160223	4.97885944037319	7	1	7	1	7	7	7	7	3	1	4	7	7	7	7	7	2	7	7	2	7	2	7	77	0	3
70	2.19520751398519	6.19183194597941	7	2.37551672053802	4.32557362023667	5.07737588574512	6.04989183458707	4.1022074919437	6.76820337525699	5.2516081838901	1.43966359989322	5.86036268567747	6.31802265611816	5.85552390150934	2.57462641751802	4.95324627714674	5.88375762850416	7	5.54417002271301	7	5.92225039761043	6.31589444323973	5.94057084943768	7	2	7	7	7	4	7	1	3	1	7	7	7	7	7	7	2	7	3	7	7	1	7	66.75	0	3
71	7	5.56613737542342	3.00223784661649	3.79950370146514	5.27646216990967	1.58165131642985	5.63542015644923	5.12831042231415	5.26945568811443	7	3.89309511805474	6.57037794430863	7	6.28591807578613	6.89093635829919	6.8253464459024	4.98273029451255	3.35790567777816	7	4.29167982479292	5.14518810746558	4.0926396673641	6.31568971863397	7	7	7	1	7	7	4	7	1	1	3	7	7	7	7	7	1	3	5	2	7	7	7	67.5	0	3
72	1.44393191681012	5.46757939986898	3.98141810878479	2.48115138115132	5.32809628516695	4.75226159614555	7	4.93530138204815	7	1.62355591758963	4.63109495417097	7	3.45211200828601	5.23785783930048	6.98066765094186	5.82385680176607	4.80642635210252	7	5.80411923748675	5.42981042606741	6.50433205893477	6.80875427159316	5.28752642755596	7	7	7	1	7	7	6	1	1	1	2	7	7	7	7	7	2	7	7	3	7	7	7	79.25	0	3
73	1.40259258351751	6.13290620624458	6.81215151261459	1	7	5.83708098030549	6.08609349951387	6.43467787703728	2.59448167690723	6.21043401219192	5.04404784419216	5.70811489493005	3.50248900649102	4.42154309140371	4.23094518040105	6.3826718079187	5.95491576026427	6.36415257161023	6.28805782877531	7	5.51662787744619	6.22641594409476	5.52663867566729	7	3	7	7	7	7	5	1	1	1	7	7	7	7	7	2	2	6	7	7	7	1	7	83	0	3
74	3.53784322517118	7	3.97015487176345	3.32769548395503	4.00976509233061	5.56616834762636	6.21122824633896	4.49696754506515	6.08183117223741	6.24311592656751	7	6.20906715261144	2.3429365092419	5.5775218516021	5.89649381101059	5.94178834936054	5.09607170500017	5.59356595481647	6.18372895877029	6.39578742582098	5.85431913967283	5.14981373114238	5.14482990243444	7	2	4	1	7	7	7	2	4	1	4	7	7	7	3	7	2	7	7	7	7	2	7	74.75	0	3
75	1.72713762660577	3.51692150536652	6.50419255111973	5.74513349720545	5.44732882057285	7	4.43332422369715	5.92277855376328	5.94926371195622	4.12071526981663	4.54448595517826	4.6712562588062	5.42603208877348	5.39059785041972	5.55794911450619	4.14549802450898	6.2048589131393	4.83147120310209	5.86267606425749	5.73340679848115	5.82672611793172	6.65506423799807	6.08296251482056	7	7	7	7	7	7	6	7	1	1	7	7	7	7	7	7	7	7	7	7	7	7	7	75.5	0	3
76	6.11138105127238	7	4.99409786895801	2.62411554124842	6.99239660504763	5.16528539494507	4.9184510570799	6.8952432488084	6.66246959772864	1	6.86336045772101	7	4.34606058057222	5.93304312101604	6.95349509840123	5.91356121122955	3.7910853698884	2.83063868141909	7	6.27503268137142	6.3855575008248	3.30410020156582	6.7573712870123	7	7	7	7	7	7	7	7	7	1	7	3	4	7	4	7	5	7	4	2	7	7	7	62.25	0	3
77	3.25489464004029	1.19915093662724	6.90027336646809	4.42517406463374	7	2.43603643456238	6.60455492738439	6.83371862321558	7	6.40091342961831	3.48248820511179	5.60200221577529	5.37340652733727	6.01833251076354	4.00841129949583	6.8326675364006	6.851850901952	6.02125756913483	5.57736220320125	1.96100605633483	4.14792173786024	4.4036384852443	5.82778816833725	7	7	1	7	7	6	7	5	1	1	7	7	7	7	7	7	3	7	7	7	7	7	7	61	0	3
78	3.40393894058802	1	6.65542012547666	3.89467809715689	6.33507392029824	4.4657601383338	6.875316662054	4.47021374808144	4.77944045821428	5.2861081938517	6.769417508995	7	5.88808138940168	6.20950326784305	3.03123399051016	4.77001438507165	6.08589347941477	6.96889322168065	1	6.38923427652409	5.31265656884441	4.76602250868649	1	7	7	3	7	7	7	6	1	7	1	2	7	7	7	7	7	2	7	7	7	7	2	7	71.75	0	3
79	3.52964815060832	7	2.06585286202749	3.33615685982768	6.13352087809847	1.86736410537072	6.61112028306098	4.78683259872255	5.07991848389156	6.63932433110508	7	4.82264035697037	7	5.02798018059359	6.59991463427909	6.39378181069929	7	3.83947288749597	1.50326953037193	4.10118855113625	4.18948630264384	3.33517953896475	7	7	7	7	1	7	4	5	1	1	1	1	7	7	7	7	7	7	2	1	4	7	3	7	74.5	0	3
80	4.96640111137784	5.96741556734491	1	2.19395974796656	6.60703810072109	5.40876712909216	6.10095008104146	6.02455761415327	6.08086176953289	1	3.62877080624603	4.01449092850716	1.92200100994616	5.37260220996734	6.61194083005657	7	6.29583708899434	3.60092314569572	7	7	5.69387263162612	6.79934941964455	7	7	7	7	1	7	7	7	7	4	2	2	7	7	7	7	7	2	7	7	7	7	1	7	61.25	0	3
81	1.18883530682558	7	5.51168234797322	2.12334253142604	7	5.90163958752685	6.75343932599727	5.0942347948964	3.5669942623733	6.18430947301379	5.72319872922399	6.36340714481231	5.63643808554365	4.99206372214925	3.61777371789024	5.90995121686476	6.07505312243801	5.18610237252175	4.17838862070788	4.68315000713319	3.87172806810938	6.65148578802515	6.71176916306906	7	1	7	7	7	7	7	7	1	1	7	7	7	7	7	7	2	2	7	7	4	7	7	72	0	3
82	6.54012449788602	4.35705943681336	1	5.04164949901853	4.01222363506497	7	6.23698195911516	1.34639698834117	4.92351049148006	5.44994487471747	3.05790507638828	6.26497059954973	6.36112600763864	5.98057770845611	5.54654676653688	6.0257067779575	7	6.08385011869307	5.57599383292396	5.85496165601995	5.98501680937617	6.40954738196521	4.42264900704334	7	7	7	1	7	7	7	2	1	7	7	7	6	7	2	7	4	7	7	7	7	1	7	66.75	0	3
83	5.60342543698112	5.61884454446313	1.57610481192294	5.61607034802226	4.32870587646387	6.2772447321238	5.71242400716745	1	4.85359780386572	6.73515603693683	2.7226611881237	6.7708097724144	6.54747816214599	4.99589029955299	5.51335927930868	7	7	6.35088040825074	5.43755454204569	6.50861863260766	4.70881487265012	3.09973933100254	4.70678965552269	7	7	7	1	7	7	7	2	2	7	1	7	7	7	2	7	4	7	7	7	7	1	7	70.5	0	3
84	5.70556619762699	7	7	2.52670530476685	7	4.92094381607235	5.56962107033701	3.98509632138736	3.90894881679682	5.99559436072072	6.55658091897481	1.76690508575318	6.6862560030123	6.24023124692748	7	6.87667044642023	6.58004974675669	2.40943078124667	5.31649705598003	4.64887744571139	7	6.61855359870109	5.38738765913589	7	7	7	7	7	7	7	1	1	1	7	7	4	7	7	7	7	3	3	7	7	7	7	65.25	0	3
85	3.01839793711126	1.31416353186533	6.90610732885793	4.44443834198525	5.93761920713887	3.71638831186465	6.95344462893061	4.21672355381488	5.24951858104903	6.00247378869845	7	7	5.04805533094135	6.78565440994029	2.14470252180815	4.19405277109774	6.69893838954106	4.94893612190781	1.2429826514143	6.96959655342528	6.10501923414978	6.22871600954996	5.20667614765616	7	7	3	7	7	7	7	1	2	1	1	7	7	7	7	7	2	3	7	7	7	2	7	68	0	3
86	2.4467664779736	5.25493623999928	5.22364407085308	1	6.83192233308797	6.65356553932686	4.88176464862703	6.2852626647928	3.64676723363189	6.38530014830558	6.5260029399005	5.83133616977545	5.63399227414046	4.09720466740643	5.77171711735437	6.45022392086736	6.44186238753686	5.24082089754024	5.51460213103517	4.49220787983379	4.60999682511284	5.60942221937393	5.27988284369957	7	1	7	7	7	7	6	1	1	1	7	7	7	7	7	7	3	7	3	7	6	2	7	65.75	0	3
87	5.98852579855187	4.82834829058915	5.77762800151186	3.17736009520479	7	5.99023521316787	6.24424065669867	4.81489422632559	5.96044440145153	5.61818153854897	5.20730665666682	5.22809292050044	5.23420172301424	4.32320103931885	6.64421438717452	6.36490638770552	4.64989880122074	5.13146313714958	6.6911001238056	6.03067111224879	6.87811874680728	4.18155953365278	7	7	7	7	7	7	7	4	1	6	1	2	7	5	7	6	7	2	4	7	7	7	7	7	73.5	0	3
88	2.4818914132483	1	6.74713403641061	4.97552338970294	5.3178191248954	4.24891192184409	6.55189944826088	4.21135277639497	6.34966559370529	5.11119519732534	6.25927875830618	6.89626581284804	4.82121355337555	6.21224257637959	3.53501764512447	3.78380479172115	6.0133024454688	5.55218465539593	1.84395078635198	6.57794007009811	6.33004203760119	6.72160213397111	1.23061031342242	7	7	2	7	7	7	5	1	4	1	2	7	7	7	7	7	7	7	7	7	7	3	7	65.25	0	3
89	5.76921163854586	6.01177025286934	6.06597239367874	3.39398645466874	4.67729954707314	2.39946601473073	3.22382182983713	6.74635464753983	4.72393917649866	4.71778137586446	4.08758363697653	4.85126527072604	6.55979652105325	6.643694943804	6.31038263322336	7	6.63476701808812	5.7543258188581	3.92054426663011	6.77072495962313	4.25674902876513	5.45194156834927	6.53714692234976	7	7	7	7	4	6	2	7	1	3	7	7	7	7	7	7	2	7	1	7	5	7	7	60	0	3
90	1.0946234252486	6.26224125451766	7	3.37562314051507	6.36668713545843	3.00702160959004	5.23692543435698	4.36179388191722	6.89505108438477	6.42356073102888	6.42563852972572	5.5041175178903	6.56953537879172	5.25539051503327	5.91031980463973	4.42670323023837	5.22001192240782	4.70959932135403	5.77339192217772	4.80517855698689	6.07691610816569	6.26814413019206	4.96256366854721	7	7	7	7	7	7	7	6	5	1	7	4	7	7	7	7	5	7	7	4	7	3	7	73.75	0	3
91	5.35721539576795	6.0355382524519	3.4659576550342	5.96729659838141	2.63923580055386	6.44713697113235	5.83585918161233	5.37335317266483	7	4.58517691536597	2.37717151332478	5.00687645959456	5.20913525307884	6.29414949902997	7	4.96119960862524	3.40733971262469	5.33507932980526	3.04610792783879	5.98108035945413	6.16824290447633	6.03604578301497	6.34640862816529	7	2	7	1	7	7	7	1	3	1	3	7	7	7	3	7	3	7	7	7	7	7	7	57.5	0	3
92	3.21208089920546	1	6.17748563545936	2.68610420084736	7	5.65706082243825	6.34413088691963	5.57379833708512	3.0949671461536	5.77986372334184	6.34163622872224	6.16001550013212	7	4.96424609948736	5.52721299822317	2.20725358394041	2.65003029345327	4.75448147850956	4.75750418285741	6.22888309314975	5.04336239933668	4.83019011903791	6.00584540460329	7	7	7	7	7	7	7	7	7	4	2	7	7	7	7	7	2	7	2	7	7	7	7	72.25	0	3
93	4.40257604222449	1.89075256596616	7	4.03127267453196	7	6.05508954468801	2.87130377383037	7	6.86420611193566	5.49136634745673	1.6771107639484	4.27356477357008	7	5.55236479923402	5.29973406776933	6.62941877994841	4.41467429899711	5.88981807081424	1	6.10293654177417	5.59352182770607	5.42713009628183	4.39855575473126	7	7	7	7	7	2	3	3	7	7	4	7	7	7	7	7	2	7	1	7	7	7	7	62	0	3
94	1.31301370326613	5.8833498700525	1.79047529427893	2.10783129549988	5.02889585430557	5.32305329986786	6.77176866875087	6.34784162194406	1	6.96100026034469	5.83128954158535	4.0973205428433	5.2236683195069	7	6.20231808671925	6.40989411488231	4.78621447514919	4.85851457728921	5.70277706043573	6.49131265425591	5.61823427520169	4.54791113466546	2.21929291450756	7	7	7	1	7	7	5	7	1	1	7	7	7	7	7	7	1	7	7	7	7	7	7	58.75	0	3
95	5.36934987724575	7	6.63461904763563	2.66629610907946	6.71682589050389	6.20266600921293	3.70409486385385	5.94584624858951	3.68002408820185	5.29074864293012	6.51780038717582	4.50247347668392	6.43621296014243	5.73579196479585	3.14206905421398	6.54044344425723	6.76445615739647	2.83382592216485	5.21907188526509	5.49816844845248	5.8837135780973	6.56322752574789	4.1046446071357	7	7	7	7	7	7	7	7	7	1	2	7	4	7	7	7	6	3	6	7	7	7	7	53.5	0	3
96	2.75492656258785	2.12094849986528	6.68961148037907	3.88679678301413	5.90415752201031	1.73764641035595	5.23173102555442	5.09765196158396	7	6.34833567141343	3.63266351951448	6.78283502047321	4.85122983060777	6.89952423900472	4.38430736759318	5.53389789664045	5.81579629552703	5.55397874774013	2.46008633616167	4.36590236926481	3.89079290081654	7	4.88473813270049	7	7	7	7	7	5	7	7	3	2	7	7	7	7	4	2	4	2	2	7	7	7	7	56.25	0	3
97	1	7	3.084208139195	2.16522030498409	4.44091827173837	6.83659265219462	3.77774794281863	4.03642557326298	1.82847755199588	4.22707974151642	4.23244547926254	6.51390743596243	3.72434138293822	7	7	5.67284789000589	5.75533346659236	3.45498571450688	1.48445173592623	4.9730711410347	7	6.93580941686131	5.35070826397705	7	7	7	1	7	7	7	2	1	1	1	7	7	7	7	7	1	7	7	4	6	5	7	67	0	3
98	2.07223889320365	7	2.15114811501705	1.81043159587184	5.11560782125896	5.25900976992026	6.10755080844545	1.96365059990227	1.2133794434233	6.29423414076488	4.92493530616958	5.02343376104022	5.83646517269378	6.60098040491975	6.15806801922076	6.4800036270575	4.59031322913152	5.80202697313217	6.74113182052925	6.90614042544762	5.07115070694512	5.63270259085548	1.36229446386103	7	7	7	1	7	7	6	2	2	1	7	7	7	7	4	7	3	7	7	7	7	7	7	69.75	0	3
99	4.21539163736811	2.86118016246829	6.54083961238	7	6.50908673452103	1.44587670002634	7	7	3.52024494113132	6.41683205234031	6.51762291674399	4.49885902021722	4.66003729110839	6.95414796947619	4.02533169544045	4.81218636040136	5.34264686093579	3.99080699228624	1.86759327814605	3.77592889206648	4.63922963116462	4.10370308896303	5.68026379106828	7	7	2	7	7	7	7	3	1	4	7	7	7	7	4	7	1	7	7	5	7	7	7	66.5	0	3
100	3.481718336821	2.14853786955155	7	5.97181691856742	7	5.04474708102019	5.72426925305855	6.3027534332064	2.70237319591224	1.78249191022524	6.47339273292432	2.39074214408726	6.29733195611742	4.93883126131164	6.90057813822036	3.43538722503614	2.35388039151615	4.77230189652486	2.70372608190436	3.98527776428682	6.49765212031479	1.41865576677222	2.39078508132394	7	7	3	7	7	2	7	4	3	1	7	7	7	7	5	7	5	7	1	7	7	7	7	67.25	0	3
101	4.64102604037236	7	6.57535472787352	4.22561278083401	4.41503883800029	6.85585952477215	6.87987627517705	4.8297148998075	4.96614997227735	7	6.91093266759782	6.15067254212626	5.1263095723572	5.54515736547568	7	5.40675549107547	5.98854728322515	7	3.54485609861226	7	6.43901504865167	6.61360006681906	7	7	1	7	2	7	7	7	1	1	1	7	7	7	7	7	7	2	7	2	7	7	7	7	86	1	3
102	5.50807339376436	3.2818322133114	5.33118555300253	3.50824515877655	6.5053530207075	4.7188586389573	5.11430469991605	1.41983929098855	6.92457379801517	6.89968497059178	5.59054070978665	6.52520029723484	7	6.93187770446262	5.39449730290011	5.99880643516753	7	6.54574561957214	6.7912232251626	3.70614236852384	6.78785098956915	5.01073202262864	7	7	1	7	6	7	6	7	1	4	1	7	7	7	7	7	7	2	7	6	3	7	2	7	98.75	1	3
103	5.85622804600894	6.33816137499083	3.74353637411138	5.91149884171806	7	7	6.42190561407666	6.04964002333425	5.89441056051883	7	6.32892374447775	7	6.85568622540438	6.95870715282521	6.72041661592201	6.28391783853993	6.91706126531674	5.53218806858631	6.55322762018872	6.89680587680384	2.89084429874077	5.92484159120656	6.76786272873043	7	1	7	7	7	7	7	7	7	1	7	7	7	7	7	7	2	7	4	7	7	2	7	84.5	1	3
104	5.95449060001238	1.56571998073773	5.12659557760326	3.62613460629966	6.62618630202769	6.32090501056082	6.0090125354705	7	5.952435397385	6.66007351804451	7	6.1659846218821	7	7	6.69711527755639	5.52468566438939	6.41255480580691	6.31097415500475	6.90122381051579	4.12948013873899	6.03172979633994	4.60020536504678	6.42563846882647	7	1	7	7	7	6	7	3	7	1	7	7	7	7	7	7	1	7	4	3	7	2	7	85.25	1	3
105	5.01023877737488	6.42639604886974	3.4995358043313	4.50268149776084	6.5968620258014	6.22904156434496	7	3.88095257054628	7	5.47788345931849	6.99838830809948	6.77521647285991	6.18285420948586	6.60746407546531	6.75501580142738	4.03390143947667	6.42665518063593	6.99720622043319	6.83361299059739	6.87966384070772	5.91276005493036	6.39386465387446	6.0763624833821	7	7	7	7	7	7	7	3	3	7	7	7	7	7	7	7	7	7	1	7	7	3	7	82	1	3
106	3.55899838908387	4.03985583644989	5.84991528359045	1.08335071038939	5.88874311961371	6.14072455301936	7	3.907750335597	4.54914090541885	7	5.92040889149338	7	6.7085202272888	6.88483326240265	6.57182583969796	6.78821118758845	6.82203958486894	7	4.30085653443775	5.75783510593448	6.27518071222784	4.18073154255391	6.73992789156451	7	1	7	1	7	7	7	7	7	7	7	7	7	7	7	3	7	3	7	5	7	1	7	87.75	1	3
107	4.53862681702935	5.84611881717843	4.82122276405301	5.24784855028798	7	6.35458463847807	7	7	7	5.48295206908104	6.97392777383439	3.40418485868242	6.45398763179865	7	6.20185300261197	4.80382937232428	6.18501824805028	6.98129822133559	5.89516176990076	7	6.93070679055764	4.65082569701583	6.57219812512941	7	7	7	7	7	2	5	4	4	1	2	7	7	7	2	1	2	7	7	7	7	2	7	83.5	1	3
108	4.8586808946384	2.95573542892741	6.49643658310498	7	6.9684129183294	6.05477955091724	6.8132013186909	2.96637949329027	4.9141804230576	4.59795196418729	2.20729969878743	6.26005911038022	6.12703020226454	4.87210076180072	3.45792560183817	7	7	5.06900987613562	6.31623977315599	7	7	6.75016390557282	6.07441566575729	7	1	7	7	7	7	7	1	7	3	7	7	7	7	6	7	2	7	3	7	7	2	7	92.25	1	3
109	5.70214695494684	4.60882478751661	2.40451535555575	6.42205733806366	5.33796177623041	6.38999137743815	6.35146434170008	5.3720022840505	6.76555549863345	6.32953084738633	7	4.04503202080472	6.91315102514108	5.90072647636444	6.04160702444239	7	6.40356835183477	7	5.24057764205938	3.67825599864955	6.38476408537834	6.73643913860283	5.76010578207395	1	1	7	2	7	6	5	1	2	1	7	7	7	7	7	7	2	7	7	7	7	2	7	77	1	3
110	5.92392923068467	3.51866614330349	5.22597506093255	6.3561442170896	6.85496524355755	7	5.5551362632074	3.75074985244391	7	7	7	4.66118980939284	6.66244635706445	7	6.57952150092291	7	5.91431162392188	6.52751395312297	5.75064287908264	6.21398448792602	5.66917871009107	6.23188177919641	5.57672545659614	1	3	7	4	7	7	3	7	7	1	7	7	7	7	7	7	1	7	3	5	7	3	7	84.75	1	3
111	7	4.07371389318961	4.58385461786011	4.44489258396818	7	6.63582528089056	6.43353857852714	6.27105014243173	6.94841927938278	5.27525286914077	7	6.42106759172437	5.61722079497811	5.28982894778133	7	5.99558832566563	7	6.59928001228984	7	5.77427372420471	6.12801789049728	2.80304866588838	4.16844126588114	7	1	7	7	7	7	4	7	7	7	7	7	7	7	7	7	2	4	2	1	7	7	7	89.5	1	3
112	3.77297267052229	3.27138614139947	3.65191462661314	5.19353906040098	5.21960731173921	6.12714672548201	6.54143063149391	6.52277840422145	5.55000906409172	7	5.73689653683492	4.2161793559946	6.34095831914091	6.81339633438477	5.85885379041312	7	4.8671886768692	7	6.38993268859262	5.9419606854547	7	5.79580005075246	7	7	1	7	3	7	7	7	2	6	1	7	7	7	7	7	1	2	7	7	7	5	7	7	77.25	1	3
113	5.93983741109868	4.20779718279158	3.32947195893486	4.06098277158942	4.02208828211853	6.95220492722214	6.63583652231763	6.50621268867893	5.93349560155182	6.93408684893866	6.01536062668899	7	3.15729277899245	5.69307471283873	7	4.67065583682448	7	7	4.78499793924015	6.6899838542215	6.5911382923318	6.35765093124566	6.60083648825714	7	7	7	1	7	3	2	6	2	7	7	7	7	2	7	7	3	7	7	7	7	3	7	91	1	3
114	5.13831492062494	5.30101101314437	5.72308363219126	5.25585213325373	4.36498440573764	6.4174335647164	7	4.0796847568435	6.48216638212017	7	7	3.9759276646038	6.59296763881885	6.43381051862907	6.65177662270093	5.93794860169769	6.34069329188139	6.34707314456772	6.35190363044838	5.06827898166497	6.45504773254054	7	6.56023410632099	7	7	7	7	7	6	6	2	7	1	3	7	7	7	7	6	3	6	3	4	7	7	7	77.75	1	3
115	4.75094110304376	6.35096964250618	6.40022661133643	4.2169646121959	5.36278859955898	7	5.90635205108687	5.11348417079066	5.62880738841092	5.9643513053578	6.5759514312329	6.28315023317108	6.03691204348649	6.15747774621269	6.93664946866225	5.11200226778587	6.42681887046039	6.65643307561428	5.49183476480389	5.82659340414973	7	5.60414166625596	6.86920810097383	7	1	7	2	7	7	7	1	3	1	7	7	7	7	7	7	5	7	2	7	4	2	7	73.5	1	3
116	5.61062298802818	6.40528440890167	5.43514433739345	5.30511122557768	5.44987139518503	5.70097929852424	6.84127030378739	5.99370625768132	6.03008969259093	6.70939341009223	6.52205904986701	3.55208271021116	6.88760285866875	6.74211901568941	6.9249234859856	6.8946012543004	4.53579780695011	5.26341550964893	7	4.36095181872345	5.56303484829327	6.91374937082476	6.70050875718985	7	1	7	7	7	2	2	7	1	1	7	7	7	7	7	7	5	7	3	7	4	1	7	72.25	1	3
117	7	4.29233077711741	5.33523470324985	4.38552684613478	5.76934181669624	5.93307754703195	6.11640728067815	1.57388540377424	6.27393090769209	6.51653108914408	5.25874043503258	7	7	7	6.43785902390826	4.95540716999964	7	6.27818282420415	6.50519401377822	7	4.21939675292148	6.35282411025307	6.65968236929068	7	7	7	1	7	7	4	7	3	1	3	7	7	7	7	7	3	2	6	7	7	2	7	93	1	3
118	4.80743492006333	7	6.48406537717285	3.2265241714429	6.00840082971712	6.25150485484116	5.93343448771132	4.99250213607604	6.60901027539268	5.61268372301187	6.46537371310644	7	5.33719935201618	6.16683609382883	6.20378047696569	4.40269132746168	6.47982229990197	5.94598393370327	5.28897259055122	5.90115665770335	5.56112256468516	7	7	7	1	7	2	7	7	7	7	6	1	7	7	7	7	7	7	7	7	2	6	7	1	7	65.75	1	3
119	4.38469358638343	4.38590369870469	4.0490433499688	5.03195555695275	4.6665409774682	6.83073343168898	5.65161050880162	5.17475457391508	5.68663759676587	6.36083391916567	4.82727528264243	6.29001014098918	7	6.03298063416503	7	7	3.18041208521117	6.58510443415996	7	2.83366774549666	6.2379372157526	4.50002705212327	6.3304117647141	7	1	7	3	7	7	7	6	7	2	7	7	7	7	7	7	2	2	7	7	7	2	7	101.5	1	3
120	5.94711593640626	7	5.15683424232635	6.2297376999995	6.38847088667549	7	5.82631057827041	6.13219292208736	4.25068899016252	7	6.30509686613632	6.28044239237894	7	5.99605952758846	6.4913807356501	5.81554808656415	5.65727390489235	6.95852217746188	5.74692064354156	6.07414191862212	6.66814027412465	6.29600690474846	4.34845968823853	7	7	7	1	7	4	6	7	5	1	4	7	7	7	7	7	3	7	3	7	3	4	7	76.25	1	3
121	2.81560848652335	5.90149733643703	5.77635094402813	6.36612753354174	5.01852017254332	6.8873166193277	6.75918180199291	7	6.3914579943901	5.96880431381852	7	5.86038858941215	5.99900344765371	4.82447468572642	2.49863533694542	6.80998784428517	3.13288096831555	7	4.8465678267957	7	6.4144966163644	6.32837583746187	6.40711437668562	7	7	7	7	7	7	7	2	1	2	4	7	7	7	7	7	2	6	3	2	7	7	7	82	1	3
122	5.78352214203587	5.47332100085044	4.05718213078428	6.61052461309446	4.91926749390695	5.32314006792095	6.79085596230667	4.55535664442563	3.31454872401207	4.8236766503886	6.97281262902445	6.64742146321846	6.28938247727041	4.24443734896404	6.61514557121335	6.45182357091844	6.42127875539617	4.57025978124529	7	7	7	5.69805539110779	6.09243198435116	7	7	7	1	7	5	2	1	2	1	1	7	4	7	4	7	5	7	7	7	7	6	7	95.75	1	3
123	6.21594546968427	6.25945143835323	3.44032577746833	2.88698014908239	7	4.29798553678708	5.30270908942219	6.94593313099992	5.41279620249739	6.52782122378664	6.03921086608562	5.21610407966402	5.72267226533864	5.56672504336317	5.29585271477873	6.52569463537692	7	7	6.37579008076502	7	3.70874241140925	6.45326700603715	6.28797785128495	7	1	7	3	7	7	4	7	1	3	7	7	7	7	7	7	1	7	4	7	7	3	7	75.5	1	3
124	2.90917006025676	5.17743349394971	4.64752861031908	5.51929052910543	5.36613918681326	6.6119860735025	6.79783268782334	5.96560734790634	6.36482413770917	5.56435224434491	3.53215997648151	7	6.75054838039634	6.83357737795732	3.2223606097195	6.91463584389963	3.28224854621877	7	5.2877054571754	3.52406360418729	5.46180593156578	7	5.75645783464094	7	7	7	7	7	7	7	1	1	3	3	7	7	7	7	7	3	3	7	1	7	7	7	85.25	1	3
125	6.18371606054189	6.08519243039815	5.32090470255634	5.80329263861943	5.97988407565892	5.23726340710351	5.98456155087758	6.78110633200562	6.52453750958111	4.09663201206284	6.44504093691774	6.21901745629667	5.92152946703921	4.78853052406365	7	4.74809331094263	5.5037199798201	5.43055597582016	7	3.96346369845699	6.31536226356924	7	6.55889724385668	7	7	7	1	7	4	7	3	6	3	7	7	7	7	7	7	1	7	7	7	7	2	7	74	1	3
126	5.4332817294666	6.75279182418238	4.11021158107772	2.94284725337423	7	4.07587377344076	7	5.86185850181458	7	5.23431361227093	1.85926740720065	2.58849527880038	7	6.96315639485105	6.21964959649678	4.280286988836	6.5086931099792	6.17601741355171	7	6.52939042063855	6.60047031903192	5.56644227220597	6.31691897500646	7	7	7	7	7	7	7	5	7	7	7	7	7	7	7	7	7	7	1	7	4	3	7	83.75	1	3
127	5.38453002183896	5.1785931554808	4.11109521116294	4.30989705511998	7	6.13375941573957	7	5.46060047512423	5.00753633560795	6.46427853266935	6.51532304171047	6.39843315683717	5.01984578563059	5.04178868552876	4.47775688866061	7	5.95981831279872	7	7	7	5.02750663438333	6.65879769209224	7	7	1	7	3	7	7	7	3	1	1	7	7	7	7	7	3	1	7	7	7	7	2	7	84.5	1	3
128	5.61772744311681	5.86143646632591	5.47074837686111	7	5.62753607421544	6.48311774722413	6.48640993541762	6.57731063788934	4.51956085931753	7	6.71730946557966	5.27526663967796	4.70637362692304	6.78417203958889	7	6.8044889729614	5.11044410525636	7	4.51070493660182	6.32574139890591	6.31174419932282	6.07304818854923	3.58986066563121	7	5	7	1	7	4	6	7	5	2	6	7	7	7	7	7	4	7	3	7	4	4	7	66.25	1	3
129	3.51388771367952	5.51908647139907	3.03735575190943	4.7379668887519	5.69633357766615	7	3.79916920741502	6.60868508742573	5.8271819355589	6.99560074343009	4.35031809219409	5.22237489342775	2.19826184710216	6.54602797043313	6.43473918181459	6.19164990552635	7	5.19078994046662	6.92559519189535	6.591289002521	7	5.83484753062309	5.12618621179864	7	7	7	2	7	7	7	7	4	1	5	7	7	7	3	7	2	7	3	3	7	2	7	79	1	3
130	4.58089101248762	5.93038342765195	2.00445552132215	6.97328030757885	4.96670529992376	6.98957291453671	4.79154787791214	6.68170602484322	5.3599940598298	6.5774526903516	2.10990172612589	6.08931395495654	6.82331973327671	6.85405513351889	7	5.02447294011704	5.90433854635606	5.91743473283598	5.53314845968423	5.78172024822308	7	5.62845886489081	7	7	3	7	1	7	7	2	3	4	1	2	7	7	3	7	7	7	7	7	7	7	7	7	63.75	1	3
131	5.88437626589754	3.35985965450794	6.00602391496823	4.3319629956404	5.47865932571825	6.95796134839231	4.5250008778862	2.74475394773365	6.43132634017476	5.443083312167	5.1679983485473	6.25707943345914	6.98438790365091	5.51583207191699	5.18412854865494	5.23060589451667	5.48083689588262	6.3817344954487	6.68215017794939	6.86069910570433	7	6.15891431548756	6.25013595469664	7	7	7	1	7	7	3	7	1	1	7	7	7	7	7	7	2	7	6	3	7	7	7	92.5	1	3
132	5.70034509139475	4.47304985599375	1.11979202446017	5.07596929546883	6.62132198688273	6.22016908718657	5.94869020478509	6.67724996249865	7	5.70274227643667	5.82415779589409	4.76610749674844	3.0555449451019	7	6.39849422032647	6.06243362465062	7	5.20774167896041	6.94389814564373	5.28732367763799	5.95084811260416	5.48572318955234	4.04769676619109	1	1	7	2	7	6	5	1	2	1	7	7	7	1	7	7	3	6	7	6	4	3	7	92.25	1	3
133	7	6.0316399365765	4.02958803690445	6.80517869715182	5.72274598321967	6.31560425180057	5.54997184861621	6.95393911959777	6.08001440441458	6.01463514414155	7	6.62287468997076	7	5.99648277837274	3.34054946164334	6.31797713905592	4.12988252385343	5.24904653196202	5.348100861992	6.22834689804103	6.2891980628238	4.11806785075447	7	7	7	7	1	7	7	6	7	1	1	7	7	7	7	7	7	5	4	2	7	7	2	7	88	1	3
134	3.22510904514368	5.98931795420558	2.04421220633269	6.75270142218645	4.57446357385763	6.22359623305482	6.34597613384759	5.05569742930381	5.86536152236349	6.47674414734872	6.99676393200103	5.70847958252495	7	4.84348919750986	5.60468597025822	6.45880764336718	7	4.78234846239579	5.26382525266969	4.02478418485063	6.59202660325399	6.43619851143096	7	7	4	7	1	7	5	5	1	2	1	7	7	7	7	7	7	3	7	6	1	5	2	7	81.75	1	3
135	6.75333195349902	5.98111806971467	4.84510905693458	4.64461007867423	7	7	7	3.6180676759995	5.00355791947946	5.38088278916094	6.97820648895084	5.47213145681329	5.20227481214584	5.88462329110685	6.46136912500869	5.08473327774607	4.54446447952361	5.89984108238023	6.78332242010436	5.4798574566506	6.85002568194671	6.88871865188509	5.45942268698327	7	7	7	2	7	7	7	3	6	6	7	7	7	7	4	7	5	3	4	7	7	2	7	81.5	1	3
136	3.30229261027349	4.16077421293911	1.46488266861593	6.83182223547199	5.62596024525014	5.1219124282101	4.98848253260168	7	6.62161532432136	6.11755904519684	4.99906004953931	5.98483730854811	6.93716438575015	4.53374856950982	6.69370544067725	5.19635028969999	6.90847785652372	6.41957693848818	7	6.18076168867717	5.88472641006012	4.39723343166603	6.74888320707719	7	7	7	1	7	6	4	1	2	1	3	7	7	2	4	7	4	7	7	2	7	7	7	89.25	1	3
137	2.85875011921808	4.70719594465515	1.49928411907149	7	6.435080528198	5.48788752176322	6.35867240415365	5.36004063717137	3.71321391329684	6.02070143379177	5.02149693450027	6.08763813207164	5.92892962918538	1.89448944296117	7	7	6.48920597497627	4.42353049442855	5.96990632742052	4.77895166403208	6.80655911173769	4.79262415845275	6.86406716039418	7	7	7	1	7	7	7	1	1	1	3	7	7	3	4	7	2	7	2	3	7	7	7	87	1	3
138	6.67720478506757	6.49595255294874	5.51789209332686	4.37292785614063	6.05894497011309	6.64435540009416	6.32165990412301	7	4.74999716757703	6.64237824686062	7	6.81655631155362	6.21493776435983	5.97360318523337	6.92253074851032	5.66220551777415	4.04006255913683	7	4.91914391356946	4.68751031019518	7	6.32172102635483	4.64949972457633	7	7	7	3	7	7	7	7	7	1	7	7	7	7	7	7	3	3	4	2	7	2	7	78.75	1	3
139	5.52238521753214	5.63730935280888	4.44402827254907	5.05234340951609	2.99837687321907	6.83563061662114	6.15973207403001	5.41016382719046	6.49221351467615	4.97749407848871	3.04182747262165	6.68258047233753	5.29999757111646	4.34587660901034	6.09234526031622	7	4.07122562691897	5.79744855439418	6.29931025260073	7	6.86012293376604	5.12514526651621	6.48118281290401	7	1	7	4	7	7	7	1	1	1	7	7	5	7	7	7	2	7	7	7	7	7	7	98.5	1	3
140	5.55322035416763	6.77354608290226	6.54894130421281	4.63867125863489	7	5.86223526457427	2.43423719271683	5.09232272737588	1.77101412641663	5.20293773971117	6.77590620853317	6.13039856284228	4.97043138901625	5.94186577481933	7	7	5.69605289514858	6.55438032456908	6.77454576736184	6.78448580779916	5.22714294233299	2.45231514040707	5.97884373010472	7	7	7	2	7	7	2	2	7	7	7	7	5	7	7	7	6	7	3	7	5	3	7	70.25	1	3
141	6.59374422614855	3.82986041013283	6.00415211666408	5.67413080228096	3.33936411757076	6.39356063110526	6.91306273351691	4.56470990435137	7	4.64525982241106	4.99039038701972	6.3430909532245	6.39334560004923	4.69319463173339	1.78289986336248	5.84797031627927	5.1656300985066	2.03756575269708	6.34683626099295	6.42531899123586	6.4727675875872	6.92025270572973	7	7	7	7	1	7	5	4	1	2	1	7	7	7	7	7	7	7	6	7	7	7	7	7	81	1	3
142	6.85083164165162	3.796509326025	4.81796797649936	5.13482278993576	4.91591077777122	6.17290995573397	5.26061872260642	1.8723286186656	4.87585537541689	5.6356470302011	4.59248850868764	5.9010973983972	7	6.04405931067299	6.35873914795545	5.80169811146508	4.29104019467	6.29398225365978	6.69939670670777	6.64303348734774	6.27013964174549	5.54027484397775	7	7	7	7	1	7	7	4	7	1	1	4	7	7	7	7	7	4	7	5	3	7	7	7	87.75	1	3
143	6.12102517278828	3.63409473711364	4.02263843550615	3.11080113128337	6.66539049547158	6.36640988177868	5.31972176752105	7	5.55075533759236	6.88953032720409	5.26293308990629	4.97447160470628	6.04984921147491	6.39946288520695	4.08366593640514	4.77434782488398	4.13838889179488	4.77399919647373	6.47280918762581	5.03984905058032	7	6.83457019777552	5.62811429367473	7	1	7	7	7	7	7	7	3	1	7	7	7	7	7	7	7	7	7	7	5	1	7	86.5	1	3
144	7	5.169153505559	6.75549301906828	4.87561737806265	6.22478054000999	6.32013723839581	6.34282849500102	5.37157324853398	2.71610745725038	5.47787075392733	5.94497495998124	7	6.67978282567237	6.03096519147351	3.11977081009766	5.1647706161857	6.38846821052148	5.27734955045713	4.90254448493037	7	7	6.21633144882093	5.21518738718017	7	7	7	1	7	7	6	7	1	1	7	7	7	7	7	7	2	3	5	7	5	7	7	81.25	1	3
145	5.70937875727443	7	4.77090921517927	6.87313466232494	5.42838225298654	7	7	6.33911160355041	5.97460067941946	5.75571739407034	5.22033940472813	7	5.89849871545546	3.57931004820545	7	7	4.64622330427574	5.25930775848033	7	5.65071744606597	5.01178693637513	6.33309651519618	7	7	1	7	7	7	7	7	1	2	1	7	7	4	7	6	7	2	4	7	7	7	7	7	80	1	3
146	5.18913439406631	7	4.32793948756384	7	5.80032135896711	5.73612636132257	5.68237652955668	4.1920653730148	5.60876711692051	5.42945720835017	6.03926838528848	7	6.07638984421839	3.33971064082509	6.99136993432405	6.36073380267651	5.63637087584161	6.96623144951714	6.34981601480128	5.64144356709169	5.76261745037893	6.75729335138118	6.84106309862485	1	1	7	7	7	7	2	1	7	1	2	7	7	7	7	7	3	4	7	7	7	7	7	78.75	1	3
147	7	2.12889798769045	3.75608340445875	6.22911566086865	7	2.96880708340083	6.77811290553426	5.35870254855215	5.48864122462032	7	7	4.19978162695805	6.21659793265497	4.72943929310246	3.99173561908856	7	6.97665700798777	5.38569163950049	4.72222238743199	4.42436989293324	6.52894842950988	4.06221363744431	4.66475034373995	7	2	7	2	7	7	7	1	1	1	1	4	7	7	7	7	2	1	1	4	7	2	7	74.5	1	3
148	6.54991380497315	6.83385380549129	5.15687860563315	4.04414487780338	7	6.70421955861063	6.10008107606955	4.02543845644255	5.17550081170676	6.32020736036282	6.98781866719773	6.67454484416124	5.23264530583543	5.68668342047194	7	5.27330627443625	3.98185953396737	6.73600960988402	6.11411135658294	7	7	5.4013570009685	5.70984041487453	7	7	7	2	7	7	7	7	4	4	7	7	7	7	7	7	5	3	4	2	7	2	7	94.25	1	3
149	4.38261737049797	6.18783874152264	7	4.63851438600691	7	7	5.79693014549442	4.24561681854173	5.93407701024995	6.07767584410333	3.05668524429593	4.0430312318433	6.12265096883061	5.63728389656485	3.18835188827298	6.96748522938737	6.77778143281955	6.26566623114112	6.83237639383665	6.8572462439811	5.64026267077782	3.79186673247618	7	7	3	7	1	7	7	7	1	2	1	7	7	7	7	7	7	6	2	7	7	7	7	7	84	1	3
150	5.23147772453487	2.77960485849199	2.72470430764471	4.8276088947113	4.16145929795619	5.36890516370911	5.69147898680298	7	5.80380456752595	3.67911536157514	6.11026983515871	5.49392746109537	3.2687387072363	6.12690918926983	5.20405914848794	4.61364038975878	6.05647238119628	6.58734195315845	7	7	6.79520265345639	7	4.83877080584259	7	7	7	2	7	7	2	7	2	7	7	7	7	1	7	7	3	6	5	7	7	2	7	79.75	1	3
151	3.28555555086737	5.14632211540558	3.49344749852787	7	5.23068606164189	5.96132954140733	6.45921216113089	5.86027060841012	5.04563679544165	5.88002249726019	5.41422094027581	5.54766533687131	5.86746092317169	5.15449207229679	5.08104640340725	7	6.55647857217788	6.27522180644104	6.46887475744806	6.41838116060032	6.80336871485265	5.08463012163553	4.00890690467038	7	7	7	2	7	5	7	4	3	2	7	7	7	7	6	7	7	7	2	7	7	3	7	82.5	1	3
152	6.31262903434705	3.66171120367921	6.33049559032336	4.8075805997466	5.59400449496246	5.95732764641894	6.72220761116818	7	5.24850155189621	5.73750244882905	6.93287742980449	7	6.57759169277814	5.42232621325909	5.60202567822891	4.15942591321945	5.87254350676621	4.99194971271829	6.88236615938829	4.09997169887266	6.25721250469557	5.93720214742088	5.99538345818597	7	7	7	1	7	2	7	7	2	1	7	7	7	7	7	7	2	3	7	7	5	1	7	86.25	1	3
153	4.50127123623975	5.98912755926064	3.86335230939879	6.42808896453805	4.18331719380834	6.30178448753762	6.71270573474837	5.18137741458193	6.62803195930137	6.47177546308472	5.31614255093228	4.96883484202011	6.30700323514518	4.77179753189786	6.12411182023666	6.33446847127504	6.77604511548	4.63965420590456	7	5.19841786878771	5.99789263784131	5.35951620296398	5.74887699440141	7	7	7	2	7	7	7	7	1	1	7	7	7	7	7	7	2	7	3	6	7	7	7	92	1	3
154	5.62376692722695	2.08811527550296	5.06282538240686	7	6.51889703449758	2.41616716170562	5.60711352160686	7	3.90325052055797	5.38739167586981	4.8836807821568	7	7	4.73411710839793	7	6.33390760093656	6.47144303342908	3.4282629755864	6.38799997417039	4.20159378679782	6.17331716142035	3.37807696590889	7	1	2	7	7	7	7	7	7	1	1	2	7	7	7	7	7	7	2	6	3	7	7	7	75.75	1	3
155	5.33046041735253	6.56604012457383	4.09451930720185	6.9424890343161	5.91943632446211	2.56093665656846	6.90486052369136	6.37596240626588	3.72949387508667	4.88372506856128	6.49127917059823	5.02671562118199	5.21875749567159	5.19203680653203	7	5.83921234072321	5.49709678426776	5.09135510340492	7	7	7	5.26925281180366	6.04719618917566	7	7	7	1	7	6	7	1	1	1	1	7	5	7	7	7	7	4	3	7	5	6	7	83.5	1	3
156	6.27266758807199	4.32817178100614	1.94134957819384	3.83008962360685	4.19741073409898	4.48218582418602	6.96891680231585	6.39329656068058	4.97527210510302	5.96224711012175	5.60052005676718	6.83207745476175	5.438534301153	4.21421482186536	6.71421895908205	4.42477880547681	2.19696156791307	6.3995454600795	5.64932983824113	6.17581826893024	7	7	4.89692769910057	7	7	7	2	7	5	2	2	1	1	7	7	7	1	7	7	3	7	7	7	7	2	7	78.25	1	3
157	5.1656401366765	6.01789099488275	5.91700422483152	4.72231566915001	6.2343736534627	7	7	5.66550670819152	6.83830141599927	6.13919915500076	2.61667433449055	5.59739361188164	1.87016976163794	5.17591802445131	6.80070846224112	5.88803434044205	5.62776385600961	6.75573340310852	6.0383933634827	6.51684507939044	4.69645146218556	4.58526663591145	7	7	5	7	2	7	7	1	1	2	4	2	7	7	7	7	7	3	7	7	5	7	7	7	78	1	3
158	3.3408820048739	3.46605075039278	6.32520001971849	3.04810913945665	4.9105576501769	5.56078757661801	1.95988064505989	5.86422462454353	7	7	2.57820147412796	6.83470204222645	6.77712204363004	4.74009794249204	6.29294112887406	6.82015570260863	5.76108609031918	4.49723888173081	1.18708682499571	5.4658912626073	6.64925204923189	5.00504927517827	5.43295238332174	7	1	7	2	7	7	3	3	7	7	7	7	7	7	7	7	2	7	1	7	7	7	7	76.75	1	3
159	5.25389548831931	3.12434304974144	6.11611477450641	2.97627132742124	5.3387163471747	2.74073789690365	6.37524569155933	3.8644889592671	3.38390853952281	6.72079399252495	6.28206603021295	6.41099293726903	7	5.27298309364031	5.76345532324171	4.38594549263282	6.19281006100437	5.89867638580469	6.1823335569665	4.69710165653042	6.47420314962519	6.12183913763685	5.66771371018671	7	1	7	2	7	7	7	7	6	2	7	7	7	7	7	3	1	7	3	7	7	7	7	76.5	1	3
160	5.73215755538847	5.35631510905578	6.33277048467492	5.3321922259413	6.23412622226299	6.9876689313846	7	3.0898038549057	6.50065924159195	7	2.66096605495729	6.98859656922465	3.85883534816467	5.03503834464324	4.98731048655465	5.6412357309226	6.714834926759	5.90587036777061	6.80823728265249	5.93911555711018	6.94367061583847	3.1074540100929	6.44001388584301	7	4	7	2	7	7	7	7	2	1	3	7	7	7	7	7	1	7	7	1	7	7	7	83.25	1	3
161	5.90611179655635	3.06529929780432	5.56411138558037	5.20657251109351	3.55565858722723	1.88779995670725	6.30863788612511	3.60896808111825	4.45052219244251	7	6.03954080243421	5.6164783063256	5.63870430312853	6.23000182587057	6.71101631978845	6.33673293216719	5.89531460026619	3.82097528416155	7	5.88492347856119	5.96285232702432	5.37635334411821	7	7	6	7	1	7	7	7	1	1	1	7	7	7	7	7	3	1	6	4	6	7	7	7	70	1	3
162	2.80100808410424	4.61413540585538	7	3.50688476599152	4.88714137423237	5.72185884766278	5.23083297487959	3.98534937352447	6.86155003894401	6.01198553328193	2.75557372422505	6.84864900611469	5.78336464786609	5.31881271756169	6.82067163360083	7	5.03413774282922	7	5.18033617147779	4.68254294697107	5.34050505694917	1	2.08632951727102	7	1	7	2	7	7	5	7	7	1	7	7	7	7	7	7	1	7	7	5	7	1	7	78.75	1	3
163	5.6830798197109	6.9213466043077	4.51342986087753	3.14089098038543	6.46252233607262	6.54971513135687	6.34254869751057	3.41564375648522	5.13167636842726	4.73952674542845	4.61615452771286	6.03445423546885	3.63126506789567	5.07703491995804	3.6653586382343	6.72324709531683	6.51233201279235	6.4212514518242	6.36436853941496	7	7	4.59086585684203	6.54064153864414	7	7	7	2	7	7	4	7	1	1	7	7	7	7	7	7	6	5	4	7	7	2	7	85.5	1	3
164	5.31839803639394	6.81912970444316	7	4.84799388167841	6.76734190959186	3.47430196156012	5.22729366798791	3.04950810002783	2.48282283546686	5.3408812716611	6.90215977515018	7	5.40957950965139	6.8519484799505	6.94946128524328	6.03420498479403	4.91272531592838	6.919919942204	7	4.97653707134575	6.27388025117962	5.47755501796825	4.51958492884271	7	7	7	2	7	7	4	7	1	1	7	7	7	7	7	7	7	7	4	4	7	7	7	79.25	1	3
165	7	3.69042340107132	4.47427024662901	5.61010630103716	7	7	4.28591259681477	5.35268173302627	7	6.46967063545705	3.51960556483605	5.79284231206195	6.08544781783163	3.2395143404305	5.05674464652498	5.48618224268238	7	4.06286470261739	4.2696294838164	5.88616576569525	5.38400441403474	4.6415294796437	6.08760124189182	7	1	7	7	7	7	4	7	1	1	1	7	7	7	7	7	2	7	7	7	5	7	7	77	1	3
166	5.5571875870614	5.05917094894452	7	6.35004311890343	4.74157757038964	4.92516123104447	5.25506358507272	5.10211632217577	5.27232057422941	3.71244286995896	6.08683784254418	6.84089872664996	6.79104679917604	6.37672038254134	2.12202328568393	5.38491300411242	1.01886426846747	5.35723845593169	7	6.53538665039314	6.46410666400806	7	5.97122649689798	7	7	7	1	7	6	2	7	1	1	7	7	7	7	7	7	1	7	2	7	7	7	7	77.75	1	3
167	5.42068627218745	3.9683883065162	3.70109269290013	4.04849850179649	7	6.12539660746934	5.24360981320297	6.87110051628015	2.58435711371529	5.14499452633748	7	5.43814673916794	5.7521774305215	4.28664850196883	6.41059741700378	5.45898466277988	6.40731691302023	6.7609940512626	5.89452027793371	4.44246688028964	4.25921498241266	5.80072142042749	6.23254154316182	7	1	7	4	7	7	6	1	1	4	7	7	7	7	7	7	7	7	6	4	7	1	7	79.5	1	3
168	4.92336264251256	4.84553143573734	3.85429531737568	3.80344941050393	5.60317303763958	5.02562657090234	5.8860055715895	5.60551010097527	2.1857035493896	4.57184381118288	7	5.48046394264554	4.23842901609737	4.47305073427093	7	7	7	3.64913374536608	3.20523469621715	2.73428652398146	6.28676427791126	6.21838101123925	6.45768050435814	7	1	7	4	7	2	6	1	7	4	7	7	7	7	7	7	4	7	7	5	7	1	7	71.25	1	3
169	2.87313416399229	5.09444485039458	2.50472763501235	6.63625377931886	5.96392680001112	6.00629636448366	3.79086764590367	5.83795581746871	6.42565453615035	7	3.10635332660153	6.36717615979141	2.97485604307672	2.98665639177859	5.98446315675894	6.25618220335847	6.60660228007496	6.55944553498336	6.87114173077468	7	5.63725995187213	5.2343282169455	4.81330571798623	7	7	7	2	7	7	7	7	1	1	5	7	7	7	7	7	2	7	4	2	7	2	7	86	1	3
170	4.42850071659555	6.65365579022025	5.07169651669163	3.27246607895298	5.49991848758426	3.92229798869446	6.69896952509527	5.95111462212026	5.93999278377641	6.16820726757007	2.35188154235378	6.83849930074186	6.79730633451753	6.07934673209632	6.77262313219201	3.65283793623481	3.75076246905088	4.37003392763385	2.14202335041958	6.12219400090043	6.42636741448066	5.17693657072999	6.67111060667546	1	7	7	7	7	7	7	7	7	1	2	7	7	7	7	7	7	7	2	7	7	7	7	73.75	1	3
171	6.3975791835059	1.71597759865561	4.30706704700389	6.89529680411717	6.52313696724823	2.71147012161403	4.98543199981623	5.65124026152406	4.72395615616812	6.01235462560915	4.77522128982569	7	7	5.10731448021438	6.95118341155957	7	6.86330391590433	4.34805758115358	6.03055285522541	3.96166290487402	5.56761844217228	3.28735140541499	6.07788871242496	1	2	7	5	7	7	3	7	1	1	4	7	7	7	7	7	7	7	6	3	7	7	7	82.5	1	3
172	5.4632061740037	6.09315425114549	5.32136158189185	3.71040260530867	7	6.8999565106725	6.09438078361905	3.33590970248498	3.45123124087535	6.86653201830997	1.68679443301174	4.74984656461554	5.77273415854009	5.98918389052229	7	2.38449162277223	7	6.65022629596581	3.40078550067223	6.25570356292455	6.32325973419914	6.76909320796603	3.86370019287466	7	5	7	1	7	7	4	4	7	2	2	7	7	7	7	2	6	7	2	1	7	2	7	63.25	1	3
173	5.4473047039117	3.44734396615654	4.94162423162757	6.13933838714272	7	6.3719069782974	7	6.46030855813725	5.39549691164469	1.90118772072852	6.40622780415132	4.61514596314615	3.03257099808663	5.60238418880972	6.25558526272909	6.31860166519575	6.32711269968208	3.87562398295614	6.78929853538821	7	5.68488588842263	4.96115226890766	5.89226527963569	1	3	7	7	7	7	5	1	3	2	2	7	2	7	7	7	1	7	7	7	7	2	7	80	1	3
174	4.23256070262045	6.04354176284265	4.29140722694299	4.55883097787612	3.25533227307642	6.87867647769747	3.52498939552408	5.89004397275599	5.58464681580793	6.92470743008509	2.22134961382342	4.55215944092043	6.53869075118519	3.86183103867677	7	6.96459809409938	5.00302537168814	6.06003460534928	6.52627304216349	6.32456065469129	6.66389477258123	5.04032187042603	6.10735715223853	7	2	7	3	7	7	1	1	7	1	2	7	6	7	2	7	7	4	7	7	7	7	7	72.75	1	3
175	3.30860507220737	5.55117600216712	2.57888436481185	5.7067171625686	6.23771871397479	6.49002251747266	6.56081030065895	5.19566912592013	2.77562033217445	7	3.10694353029926	4.89134923693968	5.71458615968473	6.63002009189004	7	6.31019184674595	6.12297049027188	6.46936000425681	6.11574067491152	5.36268980437885	6.68375378396402	6.39010326944011	3.77199746476805	7	7	7	2	7	7	1	7	7	1	2	7	7	7	7	7	2	7	3	7	7	7	7	65.5	1	3
176	6.00024840213634	3.0241814713954	3.97057007655093	7	5.75571347423768	5.3704071626118	6.16116060478162	7	5.84912921718131	1	4.0049986132112	4.00813669094936	4.0714718134047	5.80656039981181	5.74439660793135	6.52771023329616	4.071926971092	4.93636576825421	7	6.32053582311002	7	3.29802069402186	6.70317502159505	7	2	7	3	7	7	7	7	1	1	2	4	7	7	7	7	7	7	7	7	7	7	7	68.25	1	3
177	4.13711915942142	3.75890584122533	5.69581996498651	1.66178499835902	5.33938292482495	2.76578554070383	6.56340912216369	3.43575997816178	6.62817000131347	6.12251082064443	6.0659201645284	5.63231686404547	4.51408487827786	6.00786341339761	6.04913346388777	5.34424913544327	5.77369296048944	5.69869427977551	7	3.84177331359378	7	6.07862496309002	5.84038333380855	7	1	7	2	7	7	7	7	4	1	1	3	7	7	7	3	2	7	7	7	7	2	7	66	1	3
178	5.3953142039916	6.02540590048121	2.55344135526141	4.08807046011861	5.54051691057629	6.09474909933155	6.52732332677811	6.38079537434258	2.06112060807488	6.50763048074592	4.59125009939907	4.60099875693624	7	4.62745436249384	5.35406402493854	6.31988919783382	6.07263321688353	3.84798052580587	5.42353030040454	7	4.84743964150453	5.21163889112472	4.79643698997354	7	1	7	3	7	2	6	6	1	2	7	7	7	7	5	2	3	7	1	6	6	7	7	72.75	1	3
179	3.67010618016268	4.80249029025633	1.29513346134687	6.79789909820323	5.22763151897684	5.90695607736765	5.0518924413706	7	6.30878561797923	6.17483843049416	5.48287662739001	5.36503416175927	4.64605946367389	5.35508601391698	5.97577621922363	6.8077922352563	6.76951187454689	4.86023436475315	5.25801765223629	5.44231864882891	5.37168865136617	5.26073932824119	6.02981355796485	7	3	7	1	7	7	3	1	2	1	4	7	7	7	4	7	4	3	2	1	7	7	7	77.5	1	3
180	6.01196095786074	2.83548709807298	2.64835884619885	6.6624965217092	6.1763606542134	3.61144454155835	6.94469922556808	3.60797200256614	3.4391028855477	5.42058982252127	4.59580011246313	4.69176054694729	6.08322191785347	7	7	6.57718663443284	4.49311278060162	6.22902704700888	6.16109569925177	6.32472892557389	3.91171401089324	5.29063198216111	6.04127382352129	7	4	7	7	7	7	7	7	1	2	7	7	7	7	7	2	2	7	7	7	7	7	7	80.25	1	3
181	5.03846789393548	5.75041879440116	4.32027554347925	4.87814733119827	2.85703286179727	5.4542062976056	2.80391275129773	4.45121385510042	6.53091377177605	6.98032869132526	2.78078125892997	5.8851316978643	5.51313628713592	4.66942606266569	7	7	4.64929757020389	6.55797387447116	7	7	6.31696574671064	5.69277331847536	5.09564449870178	7	1	7	3	7	7	7	1	1	1	2	7	7	7	7	7	7	4	6	7	7	7	7	64	1	3
182	7	3.98573646008825	6.58152793485362	6.19871427488021	3.4711577990742	7	7	3.40503512345333	6.95965706016545	6.10868227125687	1.6567347084314	5.66100166643399	4.96190300593199	5.46263404417368	2.14082578543354	6.16600087543366	5.28942484248269	2.1977709523387	6.15183410929484	6.98811660852189	7	4.31952139801568	5.08733905388621	7	7	7	1	7	7	4	1	1	1	7	7	7	7	7	7	7	6	2	7	7	7	7	83.75	1	3
183	5.15092073262708	2.46039105583586	4.8161663832834	7	7	2.78776211400154	5.29629140817598	6.41378770878413	3.8228771618033	6.04473950277347	3.53381246592145	6.4545562389238	6.50194001147222	6.37362616175779	5.66801385182747	6.60284978383293	5.34828692371679	4.58726087461866	5.71537989900077	4.91055849418781	5.02065816585053	3.73210328045101	7	1	1	7	7	7	7	3	7	1	1	2	7	7	7	5	7	1	2	5	2	7	7	7	64.5	1	3
184	4.18687877990556	7	6.919942901059	4.20777752549803	6.75203598402866	7	6.35157686640384	1	7	4.3117522590235	3.99019292801394	3.35579838898687	6.77551186904476	6.06765244481296	5.51673633827331	3.89194378945509	5.03581095784017	7	3.49350690484847	6.52791042695977	5.19584295969647	4.22696566498735	4.08026831060421	7	5	7	1	7	7	7	1	7	1	7	7	7	7	2	7	2	6	2	7	7	7	7	74.25	1	3
185	4.34942931378909	2.459147731359	3.31083465636472	5.89432837786968	7	5.96273011941256	5.44982041112973	4.1055551429734	2.89811667828163	6.38785420886308	7	3.0879086626159	6.74850125723551	5.08169677161442	6.5943323017881	6.20674374446672	6.79974683495566	6.98957255260913	5.10616335890541	4.66801444235546	5.50777331198557	6.65938711228619	4.59326351190051	1	1	7	7	7	7	2	7	5	2	6	7	7	7	7	7	4	7	2	7	7	7	7	74	1	3
186	6.06789954364401	2.79609931368651	3.3938974601856	6.71814860201526	5.91838515968911	3.3515382471773	3.98662231055335	7	4.20581167003716	6.2644859677249	5.15178084714782	3.65620227787699	7	5.94061990360539	7	5.00026053931822	5.72697180787755	6.57190852591995	5.78482824022182	4.61551055211891	5.90743843227241	5.05531152128869	6.70971889967407	7	4	7	7	7	7	7	7	1	1	7	7	7	7	7	1	2	4	3	7	7	7	7	72.75	1	3
187	6.07539306532394	5.37513651704438	1.87318482310968	4.15477955415456	5.67350907884335	4.89605024151401	6.54474879970487	3.92164492144001	6.01017512311322	1.38614918501056	6.77067658190713	5.75525790387808	1.66755430327727	6.72703655927087	4.8199538432353	5.2376313577986	5.92827776964485	3.92991714304061	6.5393975100257	4.86699770812675	7	3.10409184063416	4.1822952875688	1	7	7	4	7	7	7	6	3	1	7	7	7	7	3	7	2	7	7	2	7	7	7	69.5	1	3
188	6.89706887471609	4.94543946467962	4.12634319470168	4.74381726407369	6.28141120872924	7	5.02942268208116	3.31393693078861	3.71623949883667	4.62337785032646	6.50591305279811	5.80268582709393	5.46019295707525	6.62322507649809	5.341402896576	5.65571113561081	6.66129963312278	5.65300183851416	5.90576034808633	5.04187610699888	5.64744442686682	2.39813566687056	7	7	7	7	1	7	5	4	7	7	1	7	7	3	7	3	1	1	4	4	2	7	7	7	72.25	1	3
189	5.78696851451096	6.88933593502347	3.09806342369409	5.93550668045436	2.87488828020549	6.03556298719774	5.43612152810544	5.7723598410211	1.72947330148894	3.11269701401214	5.46792877499338	6.29073893249604	5.76089373307097	5.7311338856424	6.92862211571834	4.40854563007318	7	4.9978760796248	3.78665465004125	4.88877846420291	4.88757572455877	1.28992159052938	6.69822438271663	7	1	7	2	7	7	2	7	1	1	7	7	7	7	7	7	7	3	2	7	7	7	7	72	1	3
190	3.17380713669646	4.02067391640861	7	3.11688813122585	5.57886062373974	6.86486498142639	5.25292494607954	3.10656421123516	5.57932719675074	5.92199166064864	1	5.71882393118887	5.89854152423161	6.28472222754147	7	6.74141075746432	4.09464866961833	6.39399872028605	5.43791055228139	4.33653543008986	5.16812420133448	1	5.24422489216993	7	1	7	2	7	7	5	1	2	1	7	7	7	7	7	7	2	7	1	4	7	1	7	61.75	1	3
191	5.26387616213304	5.32752612509433	1.52483554705697	6.29293498375342	5.63573081135175	1.85002149251658	5.11937452773901	5.61190342977636	5.67192474834563	4.53242268705022	3.42061621093636	5.01505989847509	6.40886018561246	6.14715742187086	5.34102562745421	4.13706311115239	5.71238629296095	5.0274840699661	5.14383793857629	7	6.18422590626695	6.51852751851241	5.85354396391421	7	7	7	1	7	7	7	3	1	1	7	7	7	7	7	1	2	7	7	7	7	3	7	55.5	1	3
192	3.21317997768408	5.71382863547542	5.85310275755192	3.57140113983617	5.10021057959226	3.73213873598889	7	7	5.9408794650591	6.48849251706326	2.49684512640695	4.72562212294116	6.66010982232169	5.83498670222068	5.73112911996478	2.70665702254369	3.62574539611271	5.09948987171641	2.32879367312659	5.98788277547904	5.31559207382818	4.33227987955025	6.65281959608526	1	7	7	7	7	7	7	7	7	1	2	7	7	7	7	3	7	7	7	7	7	7	7	74.25	1	3
193	5.22719110075074	6.90305802422089	3.59945229778663	4.58188734566127	2.78073942141402	4.96689362917495	5.3289779415876	5.75909798057136	5.03895048782901	2.80357415588059	1.61678437996515	6.08453999737714	6.56381566790686	7	5.08760380717919	4.40094617640561	6.98002848524473	5.6165424616312	3.78292939647872	4.54475474295988	5.33526480340281	2.10297414166783	7	7	1	7	3	7	2	2	7	1	2	7	7	7	7	7	2	7	7	1	7	7	7	7	71	1	3
194	2.4993556060663	3.62012312684232	7	3.62588043575315	5.53251411472849	6.83225898921438	5.9315874229279	3.77902667894654	6.01396877068291	2.63728069633291	3.68770642951288	4.75116734652164	4.0511688312894	5.46314354518206	6.95431717504906	7	3.49718247344464	6.43374561314154	4.11370871615976	4.96334291945735	5.72481902264197	1.27756334753225	2.41352480011451	7	1	7	2	7	7	6	7	7	2	3	7	7	7	7	7	2	7	3	4	7	7	7	73.75	1	3
195	3.81416384634454	5.65668563606505	5.70805795757696	4.47780636723123	7	6.44093787271043	5.26591264934139	1.79170297793144	6.53904528615627	4.72304517795802	5.45477605489237	5.11918957522714	5.27997471518082	5.86605437373987	5.72228677850624	4.36700865531921	5.78038791139909	6.40568411283388	3.64659753966814	6.65883085093044	4.89002317313998	4.06280639153273	3.97670609374158	7	7	7	1	7	7	7	1	7	1	7	7	7	7	7	7	3	6	7	2	7	7	7	57.5	1	3
196	1.24386421884795	3.82201082430016	5.38731484953632	2.83387002804354	4.09060756561492	6.08185977721095	3.14667175030776	7	2.25058791626765	7	5.52340642473958	3.08099563148465	6.9090431780874	5.16084025242228	4.90512084528913	7	4.93487623539848	4.69973797272959	2.0494112497044	3.49080637429856	3.39010115908193	6.21817104029316	6.42533978485337	7	1	7	1	7	4	7	7	7	2	7	7	7	7	7	2	2	7	2	7	7	7	7	69.25	1	3
197	5.11480096534979	7	1	5.94750874593502	5.03747020232374	5.76841426260847	5.9122126078865	6.76958015707116	6.50452316949336	3.21519982125323	1.74943247858209	6.58056178691434	5.41453236803187	5.65407205741162	4.67693989056295	4.83323637494024	6.80262242535932	6.45816560509117	6.9897799091801	5.53257241068736	6.33896096696456	4.13932884138717	5.53183242944199	7	7	7	2	7	7	7	1	1	7	7	7	7	7	7	7	6	7	2	7	7	7	7	60	1	3
198	7	4.73844412311943	4.08790211237316	4.15234711554307	5.18396295822157	3.87934253087021	4.49007251035185	2.89661285447715	3.59331098879969	6.2104927615565	6.06440702312632	2.59283920477604	5.99757585911898	5.63268288709517	5.71568960747315	4.97618882254601	6.87520251636984	4.46953227768451	5.87048427478993	7	5.52569033569867	2.93112463514834	6.77015855848762	7	7	7	1	7	5	5	7	7	1	7	7	7	7	3	7	2	5	4	3	7	7	7	67.75	1	3
199	4.30196377185812	7	5.70946627158375	3.64256630004641	7	7	4.4761513956226	1.41412092283028	6.22487830059494	4.21531384253449	4.73022654249038	5.21322765677707	6.9472179790065	6.11983474493208	5.4884348770172	5.31169220919995	5.2428996568075	4.55168095802255	4.697737670644	5.66590900277672	4.45692375488624	3.82386141379985	4.40342608277705	7	7	7	1	7	7	7	7	7	1	7	7	7	7	2	7	2	6	7	3	7	7	7	68.5	1	3
200	5.11435360404404	6.92029020251251	3.87257825487696	4.75560458775717	2.6887020553601	6.12217235401438	4.0867634139403	4.09051181211456	6.87895658214544	6.18716266610517	3.50127184771435	1.5460587872971	5.96448000198029	6.28067560933323	5.75380330808248	5.25818268858315	7	5.12035695131791	1.99669824185902	5.50348976063249	6.55634129390316	3.7515930516401	4.67220902651184	7	2	7	2	7	7	7	7	2	1	3	7	7	7	6	7	7	4	4	7	7	7	7	63.25	1	3
[truncated: 5 more columns]
