# Supplementary material for: How Are Mate Preferences Linked with Actual Mate Selection? Tests of Mate Preference Integration Algorithms Using Computer Simulations and Actual Mating Couples
Source: PLoS One. 2016 Jun 8;11(6):e0156078. doi: 10.1371/journal.pone.0156078 (PMC4898694; doi:10.1371/journal.pone.0156078)
Supplement: S3 Data — Long-term couple and agent-based model data analyzed in Study 4. (ZIP) [file pone.0156078.s003.zip › S11/Polynomial Model Data/Polynomial Couple Population 01152016 0051.csv]

	trait1	trait2	trait3	trait4	trait5	trait6	trait7	trait8	trait9	trait10	trait11	trait12	trait13	trait14	trait15	trait16	trait17	trait18	trait19	trait20	trait21	trait22	trait23	preference1	preference2	preference3	preference4	preference5	preference6	preference7	preference8	preference9	preference10	preference11	preference12	preference13	preference14	preference15	preference16	preference17	preference18	preference19	preference20	preference21	preference22	preference23	fitpoints	sex	algorithm
1	6.60111273443862	3.94126270322293	4.79580649295933	7	3.68413351693278	6.69092860194497	7	5.55282509140183	7	7	6.72225867896029	5.25316948097491	7	7	7	7	6.24239473720349	6.96286800309011	5.99373684850889	7	4.69756354545542	5.76158002597983	6.33663710537725	7	7	1	7	3	3	7	7	7	7	7	7	7	6	4	7	7	3	7	7	7	7	3	104	0	3
2	4.6174013134348	5.81474742345805	4.38011068758659	6.28306284478357	6.33773258863617	6.14940640562771	7	7	5.37052645222092	6.05131007730119	7	3.13823096114	5.89433797737861	6.74918472062925	7	6.41244698102048	6.64297955277559	6.55699925446832	6.33338683541202	6.93212853962444	6.97106202332457	6.40805124661337	5.13097534619375	7	7	2	7	1	7	7	5	7	7	7	7	7	4	6	7	7	7	7	7	7	7	2	101.75	0	3
3	4.4283995111882	6.0162201873379	7	6.82613244208813	5.09823911322776	6.66238071553108	7	7	6.68344546183446	7	6.42192620869812	6.56664652366805	7	6.66194110621602	6.89586274235643	7	2.21948747812441	6.88062165176635	5.18858482586748	5.97714481912869	6.4324866697531	5.32268717439963	5.9124575452444	7	1	1	7	1	2	7	7	7	7	7	7	7	5	7	7	2	3	4	7	7	7	2	104.5	0	3
4	3.73348294253217	5.06741071075791	3.36654099430548	7	4.23229640917825	3.89301547146254	6.85168133462166	6.84020762990622	7	6.0138324685668	6.84128776473622	5.72664847970761	5.30063098748038	6.12298455564062	7	7	6.65531646062441	6.96239223132102	6.56199446812486	7	7	6.45099455068288	5.98772420036591	7	7	1	7	2	7	7	1	7	7	7	4	7	7	7	7	7	2	4	7	7	7	7	112.25	0	3
5	5.42847732739928	5.83991369973044	5.37773349748138	5.99794477781896	6.78060578629636	7	7	6.69332910220269	7	7	6.48962509431167	5.79012087044597	6.27157617325047	6.00290889121643	5.0301637156884	5.53713118231445	6.47747638753549	6.44780330287351	4.63701692732463	7	6.77392535629836	5.21501592148268	4.83289969302841	7	7	5	7	1	2	7	2	7	7	5	2	7	4	7	7	3	7	6	7	7	4	2	86	0	3
6	3.96135368556056	6.6942569351676	4.06609016000744	6.39813637421368	5.82769889443305	7	7	4.66479857027503	6.30257191198088	7	6.86351042302079	1	4.11866943469188	6.91650082401152	6.53307257414571	6.22277298132941	7	6.73166855976249	7	4.08866501630536	5.68473281767897	6.79660004940835	6.39073072272594	7	7	1	7	1	3	7	3	7	7	7	7	7	2	7	7	7	2	7	7	7	7	7	109.75	0	3
7	6.04629523012786	6.62166729677263	5.62117102921448	6.6067810293971	7	5.96324515243207	6.56057513722806	6.63842100868731	6.72462017251507	5.69346158071247	6.72688956256537	6.3816567133477	4.33272018169257	7	5.60860165674359	6.55763432732637	6.32752215613505	7	4.57555561033873	6.92946554043175	5.95792992014405	6.90619338425543	6.76082272521774	7	7	1	7	1	1	7	6	7	7	7	2	7	3	7	7	7	3	7	7	7	7	7	85.5	0	3
8	6.15769377409354	6.08933951749388	5.50406780704651	7	6.03213030318298	5.07195845830604	5.73138958615733	7	6.24266369928218	6.29584427076512	7	5.16488541747607	6.42799767042374	7	6.40530969213055	3.99808896767664	6.49852420579731	6.1013091705499	6.43571261778234	5.35384671375003	6.9779477244495	4.34649344446657	6.23823824345261	7	7	2	7	1	7	7	4	7	7	7	7	7	3	3	7	7	7	7	7	7	7	2	82.25	0	3
9	3.59132048792488	4.64231439483859	3.92696395183602	5.37149220974102	6.20881605021848	5.70312605171542	7	7	6.12522089982826	7	4.03214051768603	2.59380528174723	7	6.42120687470015	7	6.19101129596763	6.88144352517827	4.60567068494147	6.56931875537541	5.79412714373488	7	6.35662845880115	6.16182097880505	7	7	1	7	1	7	7	6	7	7	7	7	7	4	7	7	7	7	7	7	7	7	2	108	0	3
10	4.10658113264903	7	3.51845893958706	6.65308649343226	2.5565287927007	5.55352498633421	6.94799608535245	7	6.53536501319963	5.00688294361095	7	5.23909621514204	4.68084821753574	6.5044864201445	6.79034708920144	6.88962520389744	4.481597416461	6.26320693790987	6.56475985172206	6.43997509915984	5.62964063254566	6.22461076171963	6.75753738094189	7	7	1	7	1	7	7	4	7	7	7	7	7	6	7	7	7	7	7	7	7	7	7	102.75	0	3
11	5.82180105574173	3.98007327391588	4.01114813362169	5.01614667938894	4.12011314803121	6.06412400108333	7	6.37032112362469	5.55172920996632	7	6.88485154695389	6.40881908967126	5.08003295472439	6.19701461068907	4.7637040541464	6.49011277336561	6.20414578785744	6.7572973123104	6.92353105709211	6.62244994464799	7	5.37662782163539	5.32729245508357	7	7	1	7	3	7	7	7	7	7	4	7	7	4	5	7	7	2	7	7	7	7	2	91.5	0	3
12	6.6728123917058	4.59906216783081	3.70883699436811	7	5.27370772101585	6.25940533347424	6.93415447707663	6.74696463665547	6.07221245158389	7	4.70093642781477	2.63190939823791	5.84589697998492	6.48991506863258	4.82028839814239	6.47426358220576	6.9224137384352	7	6.78174460511086	5.02322061767374	6.52670461608269	4.59968702303881	5.48413555295755	7	7	1	7	3	7	7	1	7	7	7	7	7	4	7	7	7	7	7	7	7	4	2	86.25	0	3
13	3.52877971360196	4.84900110167118	5.88319227243699	6.21488589696316	7	6.0463268377967	6.91198782811694	6.68202591690232	7	5.61516596679512	5.69384181112471	5.82486224950881	7	6.19242668850041	6.20626991135439	6.01338521493948	6.93603410294194	7	5.12159053171541	6.5214307150327	6.05115675482506	5.14403700761489	5.12774974419303	7	1	1	7	1	3	4	7	7	7	7	7	7	1	7	7	3	4	7	5	7	7	2	79	0	3
14	4.430911304261	6.00534175299282	6.6330427767434	5.22693638153496	6.67290712161726	6.84798587520604	7	5.08137784265101	5.6491320170892	6.357627562674	7	5.56831553329511	6.54323558334846	6.47451473540338	5.3261515185321	4.23180052113109	4.90809462674036	6.36983860996502	6.22447399353068	6.73125362323856	6.51101952039376	5.52954033058179	6.56619998867982	7	7	1	7	1	7	7	3	7	7	7	7	7	7	2	7	7	7	7	7	7	7	7	90.75	0	3
15	4.38472944883879	4.21431219038043	4.63100362637256	6.47784062177698	5.78599539562017	5.74076455707172	6.11957087833882	6.26351530207957	6.81699810868853	7	6.45683658600842	4.00011763872423	7	7	6.45999173364779	6.42069202722645	4.21075622425543	4.49964716571174	7	6.23530305730537	5.80360470874939	6.22954174447255	5.87585188981072	7	1	1	7	1	1	7	1	7	7	7	7	7	7	7	7	1	4	4	5	7	7	2	92.5	0	3
16	6.05977134257872	3.49113769802162	5.64178840488392	5.98524654759081	7	7	6.98339148307576	5.15682381639994	6.56376358543608	5.72902201021665	6.09415596794526	7	4.24415482309273	6.92461366424351	6.51640337487932	6.62910387849657	6.77916946612148	6.68785651550547	4.50274579883328	5.06441596720675	6.00548622113429	7	7	7	1	1	7	3	1	7	7	7	7	7	7	7	1	4	7	7	2	5	7	7	7	7	91.25	0	3
17	5.18006288013032	5.50589377526669	4.64127699775009	6.80717605616472	4.89106769440951	6.36724872866665	6.39067270883716	6.11247422462466	4.60894743061092	6.91095117414619	7	4.63926378572949	5.7240112104206	6.4342265292722	5.87743977700428	5.18306258448345	5.739149278277	7	5.45924917413886	6.83386503631979	5.47899620579601	6.46197017008678	6.65875412680041	7	7	1	7	2	7	7	7	7	7	7	7	7	3	7	7	5	7	7	7	7	7	3	86	0	3
18	4.45505068104783	4.60216498561281	3.92205903635507	6.6270768813886	1.6914297762115	5.10821205136827	6.34184861272414	6.13985456496794	4.63349723604021	7	6.8852119454843	3.90771000954046	5.59682997125884	7	7	6.81881862474365	3.94957351603787	6.45132991914678	6.5247471461596	6.72059460946411	7	6.15032150277665	7	7	7	1	7	3	7	7	7	6	7	7	7	7	6	3	7	4	3	7	7	7	7	7	101.75	0	3
19	3.86373730535841	5.71266589456638	3.12966648767786	6.13109051803858	6.33636674102551	6.27185590155466	7	6.60981841396852	5.72449020830275	5.93743759299467	2.89373673633501	2.93459874248136	7	5.9166480261932	5.20536891458648	7	7	5.44956966709647	6.48030279313157	6.6803478194283	6.45047723020913	6.45949377638046	6.11249410757205	7	7	2	7	1	7	7	7	7	7	7	7	7	3	7	7	7	7	7	4	7	7	2	96.5	0	3
20	6.01940368059127	4.48722905164219	7	6.7417490606256	6.77634201722242	7	7	5.78983384667907	7	5.54932477928318	6.89746502282393	3.3105925094381	4.6055912977465	6.19769510243087	6.98415955056617	6.56179204800161	4.37134894427627	7	4.5115910573395	5.45796343264139	5.06603986337756	4.49810418768284	6.30673563532492	7	1	1	7	1	7	7	7	7	7	7	7	7	2	4	7	4	2	7	7	7	7	7	104.25	0	3
21	6.40981121347409	4.38566844036638	2.76396430897182	6.00166471909294	4.25692766187854	6.8236300404342	7	6.72970011540817	4.85453680595604	6.54930584471153	6.253719491303	1.41801120881718	7	7	5.93233681617721	6.3771934989715	7	7	4.76077369922204	7	5.61942936225907	3.89235690509798	5.36819205845676	7	1	1	7	3	1	5	3	7	7	7	7	7	4	7	7	7	3	6	7	7	2	7	78	0	3
22	6.91899647610456	5.75985021621351	3.77510861255929	6.5511507330297	4.15819090492892	4.97198859521041	6.82798128667897	3.38116784186835	5.75847819189611	5.89177169461403	6.7208937094907	2.10830674469548	3.10702223776048	5.49910909435121	7	7	2.63254210035857	6.68452190643305	7	6.68664992846102	5.55621450659665	6.93457413179798	6.06048793071067	7	7	1	7	3	2	7	7	7	7	7	5	7	7	7	7	7	4	3	5	7	3	1	86.75	0	3
23	3.98452551670832	4.08180665708903	6.77320957524852	6.78095440287729	6.2399366665652	6.43674705046306	6.93173521054536	6.72073555758553	6.86555344198673	5.25106283625987	5.25696208043533	5.77745806884458	4.36854861064537	6.04836491272922	6.60631432056372	7	6.31823045273202	7	5.35149285001323	5.47171395689026	6.59956007822197	6.63744663038466	5.81308439210687	7	1	1	7	1	2	6	2	7	7	7	7	7	6	7	7	7	2	7	7	7	7	6	96.5	0	3
24	6.68886262722627	6.84424664780811	5.32854846326143	6.51153265614738	6.37712367602056	5.12667065158467	7	7	6.34954933696771	5.89002336900389	6.44066069816151	3.26908243809804	5.53907450532424	5.60427886376314	5.76448396993482	4.99852310923071	6.34711051267779	7	4.924945036734	6.19461752752852	5.67090741257648	4.82941237925755	5.99948015823698	7	7	1	7	1	2	6	7	7	7	7	2	7	3	7	7	7	3	7	7	7	7	7	72.25	0	3
25	6.6533545235043	5.63533996847074	7	7	7	7	4.25992673967228	6.2634682274097	6.6610890414911	5.78420657169429	4.66243136823428	5.59131607151492	5.20753590428071	6.97369607462062	7	6.54271050047612	6.98217974715915	5.53599762493511	6.53170972533586	6.13824135662334	6.4119152400324	4.17456313126142	6.06767989605338	7	7	1	7	1	2	7	2	7	7	7	7	7	2	5	7	1	3	7	7	7	7	4	100	0	3
26	4.63470489726907	3.21758070776375	5.37061814031609	7	6.83791378257309	6.81449778275587	7	7	6.71109670796063	5.27542605052688	6.22038912715936	2.66682782524401	4.4843960959426	7	6.58540523305088	6.91752507303207	5.65728411043001	6.58765085178368	6.93793622801873	6.06262665971421	5.88419509591002	3.08573055589641	6.56801578381376	7	1	1	7	6	1	7	1	7	7	7	7	7	1	5	7	7	4	7	7	7	7	4	84.75	0	3
27	7	4.81052542809482	3.17820767193808	5.61482602800546	6.26506498207596	6.99079821877431	7	6.23814984043022	7	6.0899149450193	6.50598304382783	2.07323965311058	6.68119262844839	6.61312553344177	6.34706087586212	5.6059132779832	4.82358183081133	6.59755995346662	5.03361448501584	7	4.83355592061547	6.55490424350216	5.28129158992702	7	1	2	7	3	1	7	3	7	7	7	1	7	2	7	7	7	6	2	6	7	3	7	85.5	0	3
28	5.43360068787781	7	5.64223251886741	4.81351048576421	4.25494993731141	3.53953456542366	7	6.31942577716986	5.81703568084767	6.60499755918284	6.24200292026982	6.61500085644731	6.44610488205324	6.9622179001053	5.29242330248605	6.72517527551281	7	6.00878131899912	5.17793490785657	6.5863938213278	5.12229209772882	5.94796830089113	5.36860477373054	7	7	2	7	1	7	7	1	7	7	6	7	7	6	7	7	7	7	7	5	7	7	7	97.25	0	3
29	4.55920493531962	4.07267476682386	3.26576054662621	7	4.85350792809955	6.66648724074396	7	6.54719571815022	4.62905135276858	5.84550990572291	6.95890501770446	5.8145511111998	7	6.60011714499799	7	6.85813481234517	5.70714832908937	7	6.80617507288602	6.92438874317228	5.25646669193397	4.32376401787515	5.54278682835385	7	7	1	7	2	7	6	7	6	7	5	2	7	6	3	7	7	4	7	6	7	7	7	93	0	3
30	4.96606541547917	4.75182054442528	3.55982288621131	6.21558553660812	2.50733790296716	4.66093990591512	5.50903485573325	6.22690606839784	6.91673060441467	6.06888127385319	6.2726522364	5.96253310979051	7	6.49153132120576	3.85597303045024	6.28105992700045	5.00190173684521	5.73753480256911	6.75440773885835	5.93084842252862	6.02892171081883	6.7230321477052	6.75217198771475	7	7	1	7	2	7	7	1	3	7	7	7	7	5	7	7	7	7	7	4	7	5	7	69.75	0	3
31	6.0627433536992	4.24698248255753	4.31726082799833	7	3.32459209686633	6.84082027940239	5.50718720365129	5.45639750227077	6.4943969874512	7	5.17755624619771	4.90149123076597	4.99806383648612	5.90418984153902	7	6.98646858270236	6.10626931717691	5.17281856663253	5.77348825576196	6.44090946288038	6.34748119530803	5.48675078913849	6.89487748519968	7	7	1	7	3	7	7	2	7	7	7	7	7	6	4	7	7	3	7	4	7	7	2	85.5	0	3
32	6.70713324478826	5.11532110308526	5.71689395739111	5.45789198811248	6.13450893152426	3.42958673428985	6.03927976038448	6.71140805029062	6.07252134052541	6.94668535614172	4.84148779393988	5.94565893896939	7	7	5.0856043103104	7	5.93591864565098	6.30524685556212	5.97264122492691	4.86890118981345	5.98954464920421	4.80245678528608	6.77196573836559	7	7	2	7	2	7	7	2	7	7	7	7	7	7	7	7	7	2	7	7	7	7	7	75.25	0	3
33	4.98243045008015	1	4.60182742308596	7	5.5435734125433	6.59278831616692	7	4.00893615596773	7	7	6.01261420586677	5.28708125369651	5.28704522525441	6.93262193585057	5.38090137255205	5.73697226140521	5.77569239194846	7	6.27582550313945	7	5.42123283969951	5.82609847124019	6.40104330410926	7	7	1	7	7	7	7	5	7	7	7	7	7	7	7	7	7	2	7	4	7	7	7	101	0	3
34	6.23658053049077	4.41447234427606	6.09499183984808	7	6.86760172014172	6.53318093679918	6.17915704938914	6.19167640717474	6.53336416540938	6.34942536346839	7	2.96910865879493	4.94398512021654	6.96546339849371	6.42920392442864	6.91762743059405	2.89772221482332	6.91002265656311	4.45306729638595	5.27293676036191	4.46418381614272	2.96003393444042	7	7	1	1	7	1	7	7	7	7	7	7	7	7	4	5	7	7	2	3	7	7	7	7	87.75	0	3
35	6.17989919409039	6.01286643952082	7	6.67939894148838	6.84872422689534	6.91256861091014	7	3.29209040078054	6.2666769036813	6.64858693560955	1.2058864626569	4.94906288915144	4.37833492907699	7	6.95142352564617	5.83573143966159	6.01441982537718	5.93314165193021	6.75106513085827	6.31285435803962	6.48928475365778	5.85488419971274	4.58069815357365	7	7	1	7	1	7	7	4	7	7	7	7	7	3	6	7	2	4	7	7	7	7	7	84.5	0	3
36	3.99397991871796	5.8357412225136	3.22967820293718	6.83941833445102	5.23343537523026	6.05040910533054	6.91860816705965	6.0572815133189	6.05635490012661	6.60257247523846	6.5527315206083	3.59070018065752	5.35951374950422	5.56749512947645	5.81076940647794	7	5.99141860607982	6.87111446939579	6.73975374974055	5.45856949805428	5.92756153537244	5.49811267565468	5.95501611977313	7	7	4	7	2	7	7	1	7	7	7	7	7	1	1	7	3	3	7	7	7	7	7	89.25	0	3
37	3.64003755985285	3.59904571499195	4.35457998128376	7	6.21257655102023	5.63761120365388	6.28311647455518	7	4.95939617203676	6.40037136467478	7	5.05933898907862	7	7	4.04215197530241	6.67790284452471	3.59540383672648	4.78732009888817	6.79709058814852	5.9912582846978	5.93681162030729	5.84063615580427	6.84572247014867	7	1	1	7	1	1	5	1	7	7	7	7	7	7	7	7	2	4	4	7	7	7	3	90	0	3
38	3.54868412163087	6.00728496237481	1.52847459372423	6.57958148553731	5.80300573122974	5.78836252352884	7	5.65664672507028	5.55834933754213	5.48184281691317	6.52525971555563	6.25702366308798	6.96090401336308	6.92875288404954	4.51259897623902	6.02643437533547	5.49977415329705	4.36884487466982	6.43269185102766	5.16348602766975	7	6.38677839484309	6.88891101528913	7	7	2	7	1	5	7	7	7	7	6	7	7	1	7	7	3	7	7	7	7	7	2	76.75	0	3
39	1.17193862160517	6.72606257414482	1.9543754191395	4.19431119062444	7	5.12128875170604	7	5.50400639210947	5.75797546347918	7	7	3.51059109694486	7	7	4.88197491591319	6.7358726764212	2.07693114641124	5.5817627619357	6.70272976751396	5.97580692479841	7	5.31977666520789	4.75016348358673	7	1	1	7	2	7	7	1	7	7	4	7	7	5	1	7	7	2	7	7	7	7	7	88.5	0	3
40	5.71315021873227	5.99431396917925	2.70656419603555	3.14005404709003	4.00983202912897	3.02083868955733	6.59404450347684	6.37487201185064	5.16170072861875	6.69755159128955	5.7615287513441	4.77537082230197	5.84848785371635	6.13040383894231	5.77742847504551	6.3351304878344	6.51460676020651	6.54619709981103	5.14649962055125	6.36656410777796	6.03161243042946	7	6.79095202930614	7	7	1	7	1	7	4	2	7	7	6	7	7	1	7	7	2	5	7	7	7	7	7	69.25	0	3
41	5.91810435312961	3.65490859946224	3.45852236622441	5.94776595236943	1.02275254723666	5.61285019771819	6.92569649907201	6.50709691712307	5.13476222301947	6.7308342730143	7	4.02419811867784	5.88655642592308	5.3478812571606	6.53724112658145	6.3311929222688	6.62518284565229	6.95458226942014	5.95032325033856	6.61338384192084	6.33411920966595	2.55678895371385	7	7	7	1	7	3	2	7	2	7	7	7	7	7	5	3	7	7	7	7	7	7	7	7	77	0	3
42	5.62129706630861	3.51875937116489	5.4981696555516	6.64045429123267	6.80203936620435	6.85906212232022	5.1072758197264	1	6.10860960155174	6.3220834799887	1	3.22103395036633	4.22189669676202	6.60790096458397	7	6.87550422115936	5.28709310937889	6.62455770087639	7	6.75944983488134	6.69575726620485	2.05498106662605	7	7	1	1	7	5	7	7	1	7	7	7	7	7	2	5	7	7	4	7	7	7	7	7	87.75	0	3
43	6.85015042603361	6.26724618896372	3.9497855389657	7	3.92429958311241	4.4926460263926	6.42037665119599	1	5.89859579201069	6.30728482358417	5.66925189466782	5.5638658956868	6.48802751334433	6.28247634011908	5.5705474868653	6.58474820103011	6.70308629584588	6.71112884094591	6.76373057000576	7	5.35919198992934	6.03599704242927	6.1344847575598	7	1	1	7	2	7	7	1	7	7	7	7	7	2	6	7	7	4	7	7	7	7	7	83.5	0	3
44	3.18447528505692	5.40849325704382	4.42520216318249	7	3.66952757603195	6.23336256210904	5.68095811603458	6.91928642871634	6.90074264192521	6.36492399729838	7	6.00835688455157	3.16915064206557	6.30509042003156	4.87367357371444	6.50597098582533	4.37597474235645	5.24046608225198	5.9772124355135	7	4.61872404413879	6.23218704674774	6.23889050142695	7	7	1	7	2	1	7	2	7	7	4	4	7	2	2	7	3	3	7	7	7	7	7	90.25	0	3
45	4.80965046871619	7	5.60227664099362	6.41667818427804	6.32068798025343	5.01815311753922	6.42722516785194	6.33019227677746	6.60507915649345	6.45494196818471	7	4.46009739121558	4.41337347536059	4.67926513732636	7	4.90097991970989	6.93337749474603	7	5.02018783059056	5.46322599870908	4.95502550571783	7	6.50698303385583	7	1	1	7	1	7	3	1	7	7	7	7	7	5	4	7	1	7	4	7	7	7	7	87	0	3
46	6.25774803640305	6.17853741970541	5.01667306603129	4.90351012304248	6.28946995687411	4.7115127583707	6.77398925059283	7	5.50006149108189	7	7	7	6.0893669843473	6.07061418991919	5.62055388566667	6.88161026344548	6.84586563439893	2.4068877574126	7	5.76361880620599	5.76092419587268	3.37943124151266	7	7	1	1	7	1	2	7	7	7	7	6	7	7	1	7	7	7	2	3	7	7	7	7	83.75	0	3
47	5.42095197801323	6.64165628594905	3.8928244890888	5.3139157893553	5.11498900920773	7	6.19548956211285	5.27232919344883	5.34816412711275	7	6.76123131103453	2.47682513595651	5.43625772198808	6.53375579990258	6.84365225941099	5.95771455302808	7	6.80491435253203	4.84856524019534	4.73065735725876	5.44035330256092	6.65323841607877	4.76690043027019	7	7	1	7	1	3	7	2	7	7	7	7	7	2	6	7	7	2	7	7	7	7	7	94.5	0	3
48	6.92267248528388	6.70787391054666	3.93739332333653	5.14455323023225	5.01561913678072	6.96093993381206	4.7267797674871	4.11407997440633	5.29183867321137	5.64196588201514	5.91672516608807	3.65180299731243	4.9076324564708	7	7	6.70180025450631	7	6.26225653240806	6.05367034370005	7	4.38015246725187	3.2708841852896	6.77698197774349	7	7	2	7	1	1	7	2	7	7	7	7	7	2	4	7	7	4	7	7	7	3	4	95.25	0	3
49	6.53619210504432	5.34765787860018	5.97879413317115	6.71422463060657	6.05270366453476	5.60222183656729	3.20647070162596	6.84843215978532	6.78340397260669	4.80554152108334	6.33702960399167	3.95891236214947	5.50749195714495	6.4016136754235	5.82718959532389	6.21883548128634	6.13275489728021	6.21559743455936	6.01051068222593	5.65204448081899	5.05302034754238	5.65370545737472	6.95393986711919	7	1	1	7	1	7	6	2	7	7	7	7	7	2	7	7	7	3	7	7	7	7	7	63	0	3
50	5.61755257720725	3.58178601290363	5.32435575971798	5.9436181792097	7	6.65714434790636	7	5.88022253119023	6.67862144450723	7	6.82219420487109	3.13051826249375	4.75200973870138	6.1705556933891	5.92992159198273	5.56821346279536	7	5.26732927046524	7	4.56916532994986	5.06003246051303	4.12640836072293	6.77428781876916	7	1	1	7	3	1	7	2	7	7	7	7	7	6	7	7	7	3	2	6	7	6	7	87.75	0	3
51	5.18169394788453	6.70296934116426	3.2394395959234	3.91779553789516	4.3846217893272	5.0203286509977	6.68679563639257	5.63380859949264	4.71339273129206	6.47265599441794	3.11451264488063	5.28613065751205	6.58214355027615	7	3.69518051484831	7	5.08125155250913	6.57357519429823	6.24489651955379	6.52123262625342	5.75697127888633	6.4254958178345	6.95166629754493	7	7	2	7	1	1	7	7	3	7	3	2	7	2	7	7	4	4	7	7	7	7	2	62.5	0	3
52	6.65714980329194	5.92464560810647	4.54254162572332	5.49480693069372	6.88010947903504	6.73408305475687	7	3.3868802543755	6.45400107752335	5.90657302622003	6.76895635414854	1.95186542009778	3.09470328216065	6.3942681033378	6.76314917430312	5.85992566697176	4.72113626346645	7	5.31287624365154	6.19104927463009	4.46807943118507	6.36786094849352	2.80230553375537	7	7	1	7	1	7	7	2	7	7	7	7	7	5	7	7	7	7	7	7	7	7	7	74.25	0	3
53	3.38013422483718	5.57935297472964	4.08457715758995	5.86838572355048	4.52719569003987	3.77749748513244	3.75769381560948	6.44936117269499	6.38093383902319	6.5673916676774	6.51750993463557	6.52679409442901	6.79042589386447	4.84629403073543	4.55852021280969	6.73738960946927	4.26113559521774	6.71825363079807	7	5.58234508288252	5.25852856969615	7	3.92444407356728	7	7	1	7	3	7	7	7	7	7	7	7	7	2	3	7	7	3	7	7	7	7	7	92	0	3
54	3.57718984013835	3.70985922092695	1.3115561831353	7	5.61334564295625	3.74371110741763	5.765645528479	4.81633843471995	6.41573971407838	7	4.46808170188565	7	6.36743747899129	6.62388734243629	6.56476923858804	5.65123235010141	7	5.97886612727184	5.81073761057877	4.17087951172422	5.86692754032666	3.95974524840085	6.04343529992844	7	7	1	7	2	7	1	7	7	7	7	2	7	1	7	7	2	1	7	7	7	7	2	75.75	0	3
55	4.90484507957059	2.7296026703689	5.54529531657595	5.46119432709788	7	6.9837737693297	6.13631577346283	5.9683316805894	3.41197782519488	4.94290798110061	5.97898134057324	7	5.57701960767074	6.56317435047612	6.48094340209411	7	6.10052514920052	6.22887185401113	4.53616680965062	4.300514461176	6.6973247818006	6.72395459463142	6.48200915063085	7	1	1	7	4	3	4	7	7	7	7	7	7	1	6	7	7	1	6	7	7	7	7	73.5	0	3
56	5.28198837777156	6.95797987549579	5.18592096485511	7	4.81014730724699	7	6.26573333443926	4.89804578587305	6.54516602029563	6.07247297782766	5.98387798460821	6.29931255727398	6.24431989018142	6.8000543797594	5.03554283414459	2.43899286527648	7	6.65391525348909	4.92123395204628	5.67259436333299	5.61011342261573	5.64416059831277	4.00711737135791	7	7	1	7	3	7	7	1	7	7	3	7	7	7	7	7	7	4	7	7	7	7	7	76.25	0	3
57	6.24888307973313	2.73172187641665	5.32206147360165	3.73257055312213	1.24163374323893	7	6.15653262114949	6.21635814709731	6.7688094592994	6.67042405532468	6.649034099156	1	5.45946329358085	5.64882326394888	5.70790611734985	5.94309078173091	4.84111333971433	6.36819891174224	6.76028306614922	6.93624067996777	7	3.17252365459698	5.08916812901583	7	1	1	7	2	2	7	7	5	7	7	1	7	2	7	7	7	6	7	7	7	5	2	81	0	3
58	4.45834937408634	4.73373270748943	5.01173764992555	7	4.24956168964577	5.19262050744317	7	5.65517222310405	4.32511237595916	7	6.12816634467707	1.0106580933083	6.63543874090838	5.51662196458936	6.65914741174477	6.76464269024818	7	6.15077323203125	5.92798853374121	5.43155545796321	5.02560775507565	1.91653161120037	7	7	7	1	7	2	7	7	2	7	7	3	7	7	2	7	7	7	7	7	7	7	7	7	89.75	0	3
59	5.30861296097536	7	5.67357846703716	6.45630807263421	3.98909147313588	6.36702891709303	7	5.32545971259471	5.80148972919614	5.29050970732541	5.20199761242516	7	3.15056106358629	6.89757151709759	7	4.60273936673913	4.428133341055	4.49160581219346	7	7	5.13230927181121	5.27875636976187	6.50358902981535	7	7	1	7	4	7	7	1	7	7	7	7	7	4	7	7	7	3	3	4	7	7	7	87.5	0	3
60	7	4.81969606314393	1.71025222870871	6.53605494537312	4.83871517201584	4.42183026606827	2.93896757924802	7	4.9414374746752	6.48526261050018	5.06666604228398	5.41685282474129	4.83791838750868	5.18173230016121	7	5.26257706804518	6.84419443991009	6.17150811370648	6.24128963583608	4.79302827585626	7	5.26509699827236	6.72622420953925	7	7	1	7	3	7	7	7	7	7	7	7	7	2	7	7	7	3	3	7	7	7	7	88.25	0	3
61	5.85817166654891	3.74836789216962	5.9106610163465	6.00820737534329	3.91119013325788	5.89819410542626	6.2290495292949	3.67973677536835	6.22219915606692	6.66986044044099	6.07175847268118	6.49633435131208	3.75748340407762	5.77425524810052	6.83990235728735	5.27298348398685	5.59440090829904	7	5.98874664074215	6.28018778187717	5.47959347448015	4.80017990853603	7	7	7	1	7	1	1	7	2	7	7	7	7	7	3	7	7	3	1	3	7	7	7	7	70	0	3
62	4.33323454880713	3.68591115606594	3.86091299363671	6.50665944125554	1.89604066850143	6.37407938707351	4.38093215807083	4.91231760624771	5.74631622186131	6.88067277676908	7	2.43170076763162	6.05412314145765	6.20340657782587	4.39713249206716	6.79319091131658	3.36841016542083	6.2349192381071	6.43631230042042	6.10000084190247	6.76256446920236	5.36460923159736	5.47392576540348	7	7	1	7	3	1	5	7	7	7	7	7	7	7	7	7	7	3	7	7	7	7	7	75.75	0	3
63	6.68347326881841	5.06056921329411	5.60282607550155	5.49219578445129	4.35273751932118	6.61423275325174	4.96490388734146	5.35061308178177	6.43935540393875	6.21870225737263	6.89133740198889	7	2.65231059407256	5.44713225626295	6.7389850333554	6.5907185866012	3.60821464352355	3.8758241015054	6.00837767378719	7	5.54576617064991	5.96436520519235	4.69846097755321	7	7	1	7	1	7	5	1	5	7	7	7	7	2	4	7	3	2	7	7	7	7	7	77.5	0	3
64	2.19398860825816	6.41630312369085	5.3129482319447	6.52276630034222	2.44978368764434	5.33574824261555	6.82630263532855	5.85482886065354	4.33707736496174	6.39791948012053	5.13090186641	1.51259237833591	6.7293732607669	4.76269029655049	5.16907626810244	7	6.50095344717113	5.16168105279046	4.40694334896637	6.95959412508144	5.06061089230704	6.64042975242271	5.89726884554472	7	7	1	7	2	7	7	1	7	7	7	7	6	1	3	7	7	4	7	7	7	7	7	99.25	0	3
65	4.07800109054772	4.86984264444515	4.74869132554702	5.26185888760089	7	4.26357214177432	4.36774422141915	4.26425060671316	7	6.3749390226141	5.86433297288288	3.36369953621415	6.473032944869	5.73477629979221	5.42901935536848	4.94558786061672	5.08853036845978	5.56732109752117	5.28149412440761	6.82083007786688	5.63143945208341	6.22290156281177	7	7	7	2	7	1	7	7	5	7	7	4	7	7	1	3	7	2	3	7	7	7	7	7	80	0	3
66	6.9859765843744	5.0106377215532	5.86685155266399	7	6.19627142514192	6.08767394548537	4.66918758139027	4.86687195250751	5.84505725395266	5.37983208755025	5.6498804608484	2.69949924158739	5.67384521525731	7	6.54530260149809	6.85783112215731	3.96366967263717	5.87548602775674	6.26322978101065	5.4897913145247	7	1.49887089261801	5.5526216586629	7	1	1	7	1	6	7	7	7	7	7	7	7	2	7	7	7	2	2	7	7	7	3	81.75	0	3
67	6.21780991978095	6.69596894912967	5.14837831337786	7	4.77953111782407	6.61105678873782	6.05328759269681	7	5.63899086930782	5.52034486277543	4.30515034808979	4.59606743188193	6.32971417199559	6.75128003562851	7	4.50577777415778	6.75534625511149	6.70778890451549	5.03490084569925	4.72712838179356	6.21733870595332	3.99416464265825	5.22029475621687	7	1	1	7	3	7	7	7	7	7	4	2	7	7	7	7	7	3	7	7	7	7	7	65.5	0	3
68	1.39812146382605	6.20853396464792	3.39388064643177	4.04260222048349	5.97718400063115	4.12339611408512	6.52715413223455	6.02701542868361	5.78376869432644	5.36269426903141	7	6.89479574222276	4.92117409233593	5.50773213852809	6.16858036725319	5.07590650137794	5.87368753254394	5.08835967857889	6.36292711672766	7	4.65641031607766	7	5.61087422328342	7	1	4	7	2	7	7	7	7	7	7	6	7	1	7	7	7	3	7	6	7	7	7	86.25	0	3
69	3.22258371685548	5.66364417532425	5.42032750099973	6.67329292890147	6.42994208088847	6.12347560226131	4.296343144273	6.65959319911214	6.67776986174426	7	6.7903320046432	7	4.54553155946637	5.41824124883757	5.08322218472056	3.00928002950097	7	4.21543280198962	6.28381316196154	6.58763118884255	6.97080747422381	2.34573794929701	4.80686779574448	7	7	1	7	1	1	7	1	7	7	7	2	7	4	2	7	2	3	7	2	7	7	7	91	0	3
70	4.85263698906333	6.29284753741415	4.31419673810056	3.97777137998327	6.22973964804027	3.05900553398537	6.18469948891157	5.91870582533095	4.81723146519866	6.34335870458793	5.70895254378119	4.75922216155171	6.14800330158561	7	5.2027298470141	4.9722765491484	6.27602311445494	4.22969205537016	5.32646324229734	6.63925027566642	7	5.68722068918152	5.84379053660677	7	7	2	7	1	7	7	7	7	7	7	7	7	5	7	7	7	7	7	6	7	7	7	77.75	0	3
71	7	6.30853623423577	4.0907362830145	4.64909065893686	5.99910996021486	5.53311848547466	6.61624038968373	3.85777208800963	5.21559376845112	4.42762746956227	5.83267910476159	1	4.68900011503725	6.65628575556817	7	7	5.94391101884242	6.98003114585889	6.9104265795892	5.75955634240846	4.09113302861381	4.99131576074587	2.64636168938573	7	7	1	7	1	1	7	2	7	7	7	7	7	4	7	7	7	2	7	7	7	7	7	95.5	0	3
72	4.14177514108094	3.91509603075379	1.9874715496994	6.35670032962456	1.12774948211554	2.84189966902191	6.37354581559821	6.57082344395612	5.14649687693212	4.790069432151	6.57441983469446	6.35254939526947	5.20884019095768	4.350774346795	5.99339393946426	7	1.99747303294918	6.07701020888531	4.78413809929658	6.42471497546913	6.22133342015557	3.96929168512291	5.39505900336904	7	7	1	7	2	7	7	7	7	7	7	3	7	2	1	7	7	7	7	7	7	7	7	64.25	0	3
73	6.02838478138709	2.91137022597304	5.92269520228829	2.4102460953101	1.05903581546406	6.78737627909653	6.12401542168611	5.53022618527174	6.09155134816588	6.87860677287929	6.49436721234674	1.52766187377803	4.89173842239275	6.27128304288192	6.58342716513199	5.90267902426683	5.80610510391958	6.45983725218167	4.77405709723583	6.00388429868067	6.75015671219659	3.51587896028835	5.77880686295755	7	1	1	7	2	1	7	5	7	7	7	1	7	2	7	7	6	3	7	7	7	5	2	71	0	3
74	1	6.74284315605756	5.90945630755973	6.08609397939878	2.85474183431728	5.23861005171082	6.41559322952429	5.07069575585449	6.93490299077862	7	5.10425938015974	1.27746658102454	4.86375276810901	5.21360477836213	3.85884799109791	5.73096422382172	6.57671405633191	7	5.3920556858321	5.10701332599814	6.1418594602619	7	5.3999651801853	7	7	1	7	2	7	7	2	7	7	7	7	7	7	2	7	3	3	7	7	7	7	7	72.75	0	3
75	4.33053331310086	4.70385580293425	4.2752119230054	7	3.38645803481367	3.36643903951673	4.72393253700203	6.05140758648966	6.46457142167034	5.06120080243212	7	6.16606447044727	3.29681449459028	5.96622339311748	4.58318377348998	2.96258097657238	5.30041957422874	5.07195640000008	6.79508571595461	6.7669945306282	6.23471512522732	7	5.90897557788064	7	7	1	7	2	1	7	1	7	7	4	2	7	2	2	7	3	3	7	7	7	7	2	70.5	0	3
76	6.20763868162127	5.04975642736268	4.31975505740419	6.96394767667413	3.85893048498144	3.67430942506968	3.29715304317	6.31817089465346	6.19923693585044	6.94650967828526	6.21522068408775	1	5.97609473001729	7	5.4105857224228	6.62918633426238	7	5.84298097798034	5.41699021438741	6.29476816755653	4.95052609946176	4.91278382179813	7	7	7	1	7	2	7	7	7	7	7	7	7	7	4	7	7	4	7	7	7	7	7	7	84.25	0	3
77	5.36362508870805	5.95367685830658	6.79809438801016	6.94633990051641	5.37226809297527	3.95089962354065	4.7884989301366	6.46361265025677	5.59449637690402	7	7	1	2.76949835181005	6.24371279260193	3.24138505826458	3.95695809049802	6.53712785278222	6.58041382514581	6.81152869617519	6.17007019143196	4.26195807991913	6.28136709162997	6.32851281698904	7	7	1	7	3	1	5	7	7	7	7	7	7	2	4	7	3	7	7	7	7	7	3	85	0	3
78	4.59353406193578	2.97054071397535	6.25843758405492	3.36701071540946	6.33566498406822	4.77274608388878	7	6.06857007726034	2.83964114412734	4.54847494043015	7	5.50208306568637	6.81030908809742	6.52267835617049	5.10645376404772	4.18436224097598	6.73726723018416	5.8721841524173	4.25456840256989	2.25387605577881	6.71626398258897	6.38564558317383	7	7	7	1	7	1	2	7	3	7	7	7	7	7	4	7	7	7	5	7	3	7	7	7	74.75	0	3
79	6.0396504593349	7	3.7003661092829	2.36752540863613	5.31792075735992	4.82542682310062	6.66713595504215	6.00944062972057	7	6.96181678728848	6.4888701179287	1	5.08286009982123	4.28390943632619	4.556758485663	5.42865576431027	5.33873570934999	4.58462355434743	6.37064777097887	6.7662035418499	5.53942240241708	3.09702112475008	4.28284272928293	7	7	7	7	2	1	7	1	7	7	7	2	7	2	1	7	7	4	7	7	7	7	7	82.5	0	3
80	3.88109723021548	6.10541338392501	4.53409200300286	6.635480434491	5.05255474211421	5.20313606639704	4.87363179681008	6.93655672280531	6.48794190803389	6.41960510527753	5.83463544649338	3.45718387957329	5.56814243647477	5.87890537812189	5.77718904660772	4.62148294383522	5.96579039436667	4.35027900606536	7	6.32515787101439	5.07118306111072	6.19487499407946	5.01994540166686	7	7	2	7	3	7	7	2	7	7	7	7	7	1	1	7	2	2	7	7	7	2	7	59.25	0	3
81	4.4356596336946	4.5170820932567	6.28490299038228	6.05673029678738	3.06332382348631	6.43174796302157	7	4.72426165381618	3.63173304852642	5.1939902808452	4.3670605043186	4.65966135996152	6.60728230010366	6.50356378840419	6.71436752567546	5.91184709225943	7	6.92507876122265	4.74933137680337	5.98722834737922	7	4.9747730299399	5.25350608789003	7	7	1	7	1	1	5	2	7	7	5	7	7	3	7	7	2	2	2	7	7	7	5	75	0	3
82	5.90056804239818	6.50768170775583	4.53842580037126	6.85341024907167	6.70872219525857	7	6.96133687635095	4.2881153546436	4.16461087300682	3.97386980818256	7	7	4.93664627961347	4.02944085002903	5.00467316578902	4.09929385243207	1.95193490301191	7	4.39086946044451	6.46394374120696	5.47231595577321	4.05751366938063	2.69901443796264	7	7	1	7	3	6	2	2	7	7	7	7	7	2	7	7	3	3	7	7	7	7	7	78.75	0	3
83	4.75962291670506	4.27570678707758	1.9122097819864	6.27229610828364	1.38040066052221	3.08672385908282	6.2868452175523	6.7776741899561	5.62726563733152	6.60773206665454	6.77094639372381	7	5.4429073336877	4.59247849642114	1.9070756433009	4.42842877540034	2.01352415332568	4.93910834437146	6.78854078346501	4.50485741238381	6.10598509565895	6.07530946315756	5.0621665157649	7	7	1	7	2	1	7	2	4	7	7	3	6	2	7	7	7	7	7	6	7	7	7	70.5	0	3
84	4.78460451740562	2.83172879030428	7	3.64022409236193	5.55842218507783	6.09940009107337	5.68440103391811	4.93458339794247	6.0845611192897	4.94650147663383	6.19134659077219	6.27732152927094	6.4715481016511	5.62831783666006	6.51723575419207	5.72633125299228	7	7	6.47746666017926	2.40400415469763	3.92960068483228	7	5.68003373400325	7	7	1	7	2	7	7	1	5	7	6	7	6	2	7	7	7	2	6	3	7	7	7	66.25	0	3
85	2.60524915276216	7	1.82727696627552	4.27595632826828	7	4.82353357513608	5.87459841579009	6.05961639627198	6.15469428783971	4.47243447769325	6.16686628656357	2.09330092235915	7	4.67484259845406	6.88840223483387	6.28237768163395	3.19505601534843	4.79154484931982	3.91733049744121	6.86266295511007	6.65073190226648	4.83743760809392	6.01912091450956	7	1	1	7	1	1	7	1	7	7	4	7	2	1	1	7	7	3	7	7	7	7	3	63	0	3
86	6.2152477465908	5.23823160139793	4.32162524354757	7	4.23779403648212	5.92527160439817	5.61932039313017	3.22595790322754	4.61358172041274	6.41113961180458	6.4567063780336	5.26787026180501	5.02447924677472	5.7985055744953	5.79237152678889	6.6093390780156	5.29762696917897	6.12073871570788	7	4.89509667204971	5.69907251309586	5.21641235048853	5.11735140614903	7	7	1	7	2	7	7	1	7	7	7	7	7	3	5	7	2	6	7	7	7	2	6	68.75	0	3
87	4.57446645368777	7	3.5908610646162	3.77470099361015	5.50535044587241	6.10674366950033	7	4.00602812431498	4.38643971969962	6.13252127209623	4.1357035317306	5.11244334094234	5.24983183459744	7	4.94609517909303	1.9216778089453	5.65041560073065	6.12905312068199	5.36203333807689	7	5.8085824457592	6.36415823340929	6.12816582105696	7	7	1	7	1	1	7	7	7	7	3	2	7	4	7	7	7	3	7	7	7	7	2	85.5	0	3
88	6.9160043736072	4.69111670415191	2.06858674830993	6.68087174674165	4.43847237037958	6.76159043153845	3.38154954134788	5.96555675224679	5.27519812499271	6.00108138296278	3.96410258547886	7	5.27564600725066	5.92383403498181	2.84047276682025	5.44283904706812	5.76657374102039	5.86912396694837	6.3192662728738	4.93101239043431	6.12379889740332	5.64908561080807	6.36051520227421	7	7	1	7	3	1	7	6	7	7	7	7	3	2	4	7	7	3	4	7	7	7	7	71.25	0	3
89	2.07507955363301	7	4.4255753684289	6.63342311874767	1.99151140826121	4.60804214995859	6.56558132422986	3.58137733810368	4.84652466833509	4.81788486633947	5.49979115978342	4.68671398948411	5.69364233487365	4.50962471675302	4.22399303227735	6.13014573969541	6.49075996152149	7	4.91991868120883	4.55745363870654	2.46741341470342	3.21646748308055	6.19880045389578	7	7	1	7	2	7	7	1	7	7	7	1	7	1	5	7	3	4	7	6	7	7	7	67	0	3
90	1.73443453644186	5.51294540160826	5.7372374382082	1.78539694209971	6.06147073988914	5.97775544961282	7	6.24398527675532	5.844675983587	6.65819715616577	7	6.85027598508204	7	5.97929299254067	7	7	5.95855804603216	7	7	6.79094734630274	7	6.20845629835984	6.72860483124021	7	1	1	2	7	2	3	7	7	7	7	4	7	6	7	7	3	3	3	5	7	6	2	94	1	3
91	1	5.74944412010576	6.28820519181612	2.39646016876642	5.43108035125633	5.98893880686292	6.69374306071382	6.8137281903284	6.2765333628255	6.72541611756839	7	5.94298913700031	6.12967288543053	6.76853548202136	7	7	4.72836498261162	7	5.99352739704936	6.19286155409271	7	6.73828308192612	6.61413582527267	7	1	1	2	7	2	4	7	7	7	7	7	7	7	7	7	7	4	7	5	7	7	2	82.75	1	3
92	1.15385395018193	2.60567451315985	4.47193709586712	7	6.03615666080907	6.33796835059652	6.98869251588223	7	6.16087276713343	5.61162632366852	6.71888807371591	5.29719424832952	6.64703751715952	6.98443895917714	6.61102109899124	6.60107685828579	5.02616194489635	6.99786039846078	7	6.12641347339614	6.2219648744224	5.57862031909247	7	7	1	1	1	4	1	7	1	7	7	7	7	7	1	7	7	2	4	4	7	7	7	5	85.5	1	3
93	4.90617029479188	4.80651905222372	5.96405421549907	2.4754900984368	7	7	6.34289974045436	7	7	6.68828981122737	6.49025549252499	5.97800143115206	6.87854236501063	5.1140551257715	6.70585602953776	5.93090454144353	6.84552285860597	7	4.76711644590218	5.82698458743562	5.56968318406885	7	6.21901265208657	3	1	1	1	3	7	7	1	7	7	5	7	7	2	7	7	7	4	7	6	7	7	7	84.25	1	3
94	1.26243364392957	2.77664108472116	2.3817702822147	5.17367086469176	6.21896978465858	5.72181730023139	7	7	6.17685943417103	6.26062050636757	6.49584298525167	5.81898746780721	2.0529411051714	7	5.63490413547874	6.13378881212098	6.03059718114023	7	6.89945743390461	6.9248593727298	7	4.03277407374064	6.12740185130423	7	1	1	1	4	7	7	2	7	7	7	7	7	2	2	7	7	7	7	7	7	7	2	82	1	3
95	5.1842399925676	3.35530586074012	5.63668933751115	3.62408262899214	5.45348112960889	5.59393948220258	7	6.73462256233471	6.29949956977098	6.76235572314454	6.03517954595737	4.58678000377707	6.2909278408228	7	6.53792885555097	5.85514067959332	7	6.56642615928777	7	4.76758881095482	7	3.70554523209489	6.49727862873453	3	1	1	1	2	7	7	2	7	7	7	7	7	7	6	7	4	2	7	7	7	5	7	88.75	1	3
96	4.60816867694983	2.25706335039995	7	1	4.76510788068661	6.82846637115333	7	6.23470924604782	6.64986891316669	6.80584508491723	5.98547794744935	4.48970184127076	3.00487101724076	6.99854578513176	7	7	7	6.76643049176058	4.90762599212994	6.77058584300062	6.78494977305115	2.65546461568926	5.86767502825397	2	1	7	5	7	3	7	2	7	7	7	7	7	4	7	7	2	5	7	7	7	7	4	115.5	1	3
97	1	2.74448954058898	2.35457148159553	5.49241716181359	5.0450235748669	4.90137961091584	7	5.6854753277818	7	7	6.47482447014112	6.43011845121272	2.37630604730909	6.4097779585663	5.98344880178361	7	6.27499504334435	7	6.56327280232458	4.52300566081082	7	4.18176761133403	5.81377622190037	7	1	1	1	7	7	7	2	7	7	7	7	7	3	3	7	3	7	7	7	7	7	2	83.25	1	3
98	6.09245552580319	2.57625942516202	4.47317905784996	3.08517922965041	6.15182085207272	6.10488710139398	6.10699773876716	6.01098835120191	7	6.92443258620005	6.85635190465965	5.05272442972804	6.78993521865968	7	4.44324396396965	6.52473434115791	6.3694831667875	7	6.87895886657223	6.90748091629641	6.72238895848534	7	5.70199774213827	2	1	1	1	7	7	7	7	7	7	7	7	7	1	7	7	7	7	7	7	7	7	7	105	1	3
99	1.99693098657387	3.1544866202658	6.35379469884437	6.9686174682924	6.46605806175092	6.91355496443502	7	5.46458132287913	5.94271499783822	6.47339725584513	6.51316286604806	5.18791031086756	6.36966149766262	7	6.26626331470067	6.65048702446915	4.39446730443789	7	7	5.26090169998663	6.61273684219904	6.21281984433424	6.24781504219287	7	1	1	1	5	1	4	7	7	7	7	7	7	1	7	7	7	3	4	7	7	7	3	94.75	1	3
100	3.0937185455894	1.19400330810547	6.14892976271661	3.90310309346804	6.86044379119773	6.83273412617847	6.4953681305067	4.41379823304952	7	7	6.95005952312193	2.78216000328142	6.43949207940219	5.65836973825894	7	6.93436120545208	5.52667065024955	7	6.99810648255934	6.40152857379081	5.63720497528407	7	4.1112920570109	3	1	1	2	3	2	7	7	7	7	7	7	7	3	2	7	7	3	7	7	7	7	7	97.5	1	3
101	1.78228424697188	1.70373294209839	7	4.8784626887344	7	6.89747219819898	6.66112766487454	5.65675234163688	5.88040447717657	7	5.97362360117446	7	4.91462478267698	7	5.12501683192082	6.18943027046896	5.49178774241263	7	6.0588070563111	6.58805265063041	4.3943361701092	6.97648583323782	6.64532165909927	7	1	1	1	2	7	7	7	7	7	7	7	7	4	5	7	7	2	7	7	7	7	2	93.25	1	3
102	6.32067573879553	6.62585729560065	4.46892834337945	5.15111502029932	7	6.37032511169994	6.33964529843903	6.55583831842826	5.46164399634992	6.950025387566	6.43947836358622	5.68128673107274	7	6.54083532875713	6.07464808420216	7	7	6.9506732004518	6.32980006876605	6.13966334228847	6.90511814062684	5.76119913666367	6.41468042982041	2	1	1	1	3	7	7	3	7	7	7	7	7	6	7	7	7	2	7	7	7	5	7	90	1	3
103	4.97120193357308	6.75360056320681	4.15309091242266	3.81520374181967	7	6.04330289176964	7	5.96755110333883	6.95896010183347	7	6.32810724913489	5.55437052590186	6.4974744258911	7	4.40877919971473	5.31960391027306	6.27282563808962	5.94279966488415	6.23982070914097	7	5.87383746671858	5.82897167965832	7	3	1	2	2	7	7	7	1	4	7	7	7	7	4	7	7	7	7	7	3	7	7	2	81.75	1	3
104	1.7685408445039	1.41260355408471	5.45106407687147	4.35008104053794	6.35265568032895	5.60465878612035	5.45989428954939	6.84212194204487	6.60446729437882	6.95338940983935	5.16658344025085	5.02691497752152	4.28469608289548	7	7	6.88542490951044	5.53855148148019	5.91765097527922	6.98617157092383	6.9082640388545	7	5.86080984972523	5.454157229794	7	1	1	1	7	2	7	7	7	7	7	7	7	5	4	7	7	3	7	7	7	5	2	98.5	1	3
105	5.85300449968203	5.42875123267319	5.82360629270989	1.73398770321332	5.82595812832979	5.88172626669253	7	6.96034956265902	6.2288271632304	5.80325686999286	6.4723701125361	5.37568473410904	6.19387233607123	5.46371907069154	4.91964182824161	6.97508851200037	5.99179372364026	4.93855943371367	5.88568967560229	6.75279192480252	6.65284920688364	7	7	3	1	1	2	3	7	7	1	3	7	7	7	7	5	7	7	7	3	3	7	7	3	7	85.25	1	3
106	4.04045586688457	1.36412199604526	7	1.1308081869477	4.6856840022609	6.92729671433689	3.39262029795159	6.5125280381609	6.5000209987905	6.83615870491731	6.95613947618716	2.74451166692615	3.25220423180186	6.80023691871233	7	6.83539882460728	5.3967386504441	6.72952751852317	5.8655425489586	6.43977391481052	5.23554146175123	6.18144206984073	6.61840112285461	3	1	7	7	7	7	6	7	7	7	7	7	7	7	7	7	7	1	3	7	7	7	5	92	1	3
107	4.80233672080877	2.17653778832086	5.37918159136128	3.70559067872685	5.77579482993997	6.8561610943802	6.70954213095694	7	6.52649690099867	6.42344894607368	5.7868013485001	4.89755296544005	5.25923736433824	5.35162403709356	7	5.60846388579208	4.49107571982831	7	6.91605547675464	5.75044818452374	6.48441841437003	7	5.68062932641539	7	1	1	1	3	7	7	1	7	7	7	7	3	6	7	7	7	3	5	7	7	6	7	97.75	1	3
108	2.85039291801101	1.37769972016663	6.7149969463755	3.86286220718931	5.70353199836401	6.44094194022258	6.59148891277548	5.5296367263588	6.74731555646855	6.74636729195224	5.74130947565527	6.24141663654373	6.02121207837834	5.01209078726504	7	7	4.24881146390581	7	5.60594927574559	5.81771867233015	6.78116547349203	7	6.10743271246179	4	1	1	2	3	1	7	7	7	7	7	2	7	3	2	7	7	7	7	7	7	7	7	94.5	1	3
109	1.93172418465758	1.66704938550783	6.86676692997025	4.95523847306202	7	5.79013005018402	6.41429610488479	5.35960516669439	5.35057725405926	6.88173126856933	6.03220947239094	6.01885287636121	4.97862452111891	6.65287619958227	5.60718526576984	6.46537111868548	4.37628215548256	6.61799945255043	5.76841265745151	7	6.8386729618146	7	7	7	1	1	1	2	3	7	7	7	7	7	7	7	7	4	7	7	2	7	7	7	7	2	92.25	1	3
110	5.01903961914822	5.75886542595262	3.10011625434987	4.85599023076545	7	3.8916188493648	7	7	4.88671764103915	6.07894180932861	4.60615981027256	6.69503450867081	7	7	5.86066528762275	6.89425673598549	4.72202252191006	6.5651026019815	6.9844652573541	6.8135932129114	7	5.39736313319949	6.42621709773828	2	1	1	1	4	7	7	1	3	7	7	7	7	4	5	7	7	7	7	7	7	3	7	92	1	3
111	1	3.14954920257195	6.05345041525275	5.36924780815518	5.77586575030756	7	6.64981752604876	5.02835283163974	6.44770311079186	6.1211347246303	6.90270215607387	6.20111866248308	5.79535077001369	7	6.83948294352903	6.90985752838838	4.52726751711436	6.25348964225045	4.69459658745892	5.25761985288662	5.96177706936825	5.95781250288759	6.16547903663301	7	1	1	1	5	2	7	7	7	7	7	7	7	1	7	7	7	3	4	7	7	7	3	85.75	1	3
112	1.91571539692125	1.15776811359559	6.74780638851052	5.1202291546742	6.12682524910825	6.43447339580549	4.57320692020083	6.98953492582995	5.83647068252402	6.31106464547134	6.78960327437144	7	5.11829349593476	5.49783495668983	4.53234560897944	7	6.44768142226868	6.15577523723971	7	7	6.37969072063385	5.59608523302119	5.31207480418809	7	1	1	1	4	7	7	7	7	7	4	7	7	5	3	7	7	3	7	7	7	2	3	87.5	1	3
113	1	1	5.74842547046654	5.58280386688354	6.34546744121708	7	6.54568193245591	7	6.96689942805774	6.74079731006282	5.72609171994046	6.66688985969266	6.92933317398674	7	3.96833047048665	5.55762900359943	6.91156341272959	7	6.61174571591115	2.88606373895421	5.45909728640451	4.56030610361587	5.16206259429382	7	1	1	1	4	2	5	7	7	7	4	2	7	4	2	7	1	2	7	7	7	6	2	75.25	1	3
114	5.83830897665734	3.09134206381723	4.61971176981966	2.26529517128144	5.4889733197502	6.72574652272351	5.43003223460159	7	6.67066541641477	7	6.7211644451538	5.96877577374309	5.73935223802731	6.92531577951371	6.25004139563106	5.9688902994698	6.0879121130142	6.280557727734	6.30709755941354	6.87417851578337	6.09389612728903	7	5.37983013465163	2	1	1	2	7	3	3	2	7	5	3	7	7	1	7	7	7	2	7	7	7	7	7	71	1	3
115	4.14241645748954	2.8949448882549	6.62602111212404	1	4.46917503130628	4.95669875679224	6.94093622082622	5.5577726949155	5.27815870556744	7	6.088868610372	5.55668348516912	5.46166830659092	6.31360295015783	6.68589152029004	6.38967927792638	5.15356109538442	6.97444467158603	5.41107539055687	6.75394438901486	5.60070223598793	5.66566667075288	7	4	1	7	7	7	1	6	6	7	7	7	7	7	7	7	7	7	1	7	7	7	7	7	78.75	1	3
116	5.59911320035847	5.32487581519868	3.8721865601488	4.01931860762056	7	5.32342918673769	5.66227600896204	7	5.81443836965164	6.22391877855029	6.50318044658977	2.70995487986433	6.8373600290577	7	5.85781339761274	5.11391111087591	7	7	6.54626241820367	5.33529757165486	5.78868969657997	5.99885723976144	6.35866330129633	3	1	1	1	3	7	7	3	4	7	7	7	7	4	7	7	7	7	7	3	7	5	2	82.5	1	3
117	4.94319980488939	5.94641544746826	6.67043790780827	1	5.32376404304184	4.26453842779707	6.72303826735108	6.57029574891644	4.81532684498228	6.80804973660057	7	6.04728157849651	6.46435721512286	6.09772180653665	6.33700066424405	4.70255179205793	5.6611310712451	6.606011297193	6.722629162628	4.51613806676715	7	6.98070527598673	6.59500104066795	7	1	7	2	3	7	7	1	6	7	7	7	7	1	2	7	7	5	7	7	7	7	7	81.25	1	3
118	4.67274226788837	1	5.24032267599719	4.49237592722452	6.24617442371435	3.8110218345761	7	4.73880096420584	6.56755862023953	7	6.64446139042906	7	6.24852639867805	4.81242979568369	6.15290004540822	6.72815242783788	7	6.80477399143353	6.59432000470728	6.00221472773721	7	5.80965378775201	4.81552946621616	7	1	1	1	3	3	7	7	7	7	4	5	7	7	7	7	2	2	2	7	7	7	1	91	1	3
119	5.72958863221906	1.30525302778847	3.20401298156926	6.94992499325987	6.39440889958794	4.21685914101399	7	6.76962152944779	4.74607979428392	5.88659757859404	6.38822255822246	6.20615315568822	4.766762128276	4.09533795333347	2.1864339121993	7	6.72836612292727	4.84700748697139	7	6.76180017664101	6.75832009160805	7	6.00384243706445	7	1	7	2	1	7	7	2	4	7	7	5	7	2	1	7	7	3	7	6	7	7	7	95.75	1	3
120	1.10759424607117	1.70294036804683	6.12729627939409	5.6773388559904	6.08821144348463	4.43773550998621	5.99992642014511	7	6.12213020918717	6.57964201329356	5.72352351997746	6.49479896881662	5.9619211392845	6.37269231160543	5.20467238222963	5.73173055941699	5.04216603505256	6.42518461463352	6.40704197629764	6.8543560218954	7	6.94624664411469	5.92486302043601	7	1	1	1	6	1	7	4	2	7	7	7	7	1	6	7	7	2	4	4	7	7	5	74.5	1	3
121	4.3844933237629	5.31123785938018	6.17196125336646	3.4225221446173	5.93572025963239	5.26393469525854	5.43222161497957	7	5.32964625142534	7	7	2.78647711891929	7	7	6.55390661934124	6.62355147857755	2.70990809072905	5.89315585853864	7	6.37214388479034	6.50184732984531	6.82533063211577	6.63300518820121	7	1	1	1	4	7	7	1	7	7	7	7	1	1	7	7	7	3	7	7	7	7	3	86.25	1	3
122	2.45027525618066	2.11758826348536	6.51299357190706	6.52013391361368	5.4066583583282	6.20539164247454	4.83410603825501	4.9836510764281	6.30399769461725	4.63246537132083	6.94774180262278	6.92176777999625	5.47260512765367	4.13755187160753	6.17207718368492	5.96905169767563	6.36382664734751	6.9258530669818	6.80306808005461	7	7	5.99034249791344	4.6948965908883	7	1	1	1	4	7	7	7	7	7	3	7	7	2	4	7	7	3	7	7	7	2	3	77	1	3
123	3.23680336498467	1.60605075339314	7	1	3.00375181984392	6.46825335366786	4.86761792126911	5.03512368434989	6.52992074537523	7	6.49475062726841	3.32777998812662	4.57716092058572	6.90352754187771	6.25027891622038	7	6.79524807970672	6.4518445114468	6.11101718944207	6.51677775963201	5.54942729035344	5.95175757385939	7	5	1	7	7	7	2	6	7	7	7	7	7	7	7	7	7	7	1	7	7	7	7	4	99.75	1	3
124	6.06939967208254	4.3692404332611	6.35489944328073	2.85438387043819	6.95718715777793	7	7	6.55672843479598	6.36909280068773	4.95061638732281	7	5.01272890308942	4.96205404621538	5.61422027750012	6.33932631449669	6.53458544677968	7	4.05339934353645	5.26400723448872	5.3658934341379	5.8628416572092	5.40228550748015	4.78877550140492	3	1	1	2	2	1	5	2	2	7	5	7	7	5	7	7	7	3	7	7	7	7	7	78.5	1	3
125	1.88372077085955	4.54205390654592	6.23173339081527	2.75475898394268	7	7	6.82871310856605	6.40516455355625	5.59948875791517	5.88438684043934	6.54543688306956	2.26601726426018	4.84701045942135	7	5.56240178365531	5.97911636064237	3.67662398777471	7	7	5.83697042227512	3.43261261836759	7	6.64590926145603	7	1	1	2	7	7	7	7	7	7	7	7	7	4	7	7	7	3	7	4	7	7	2	92.25	1	3
126	5.18126153018091	2.54478036721245	5.22864540149277	3.14754537661616	5.56824435475796	5.29396037661031	6.12216031578547	5.32746560169379	6.23650803394345	7	6.57777246023511	2.451619488415	5.26479253920712	7	6.78496217887542	7	5.88569023217762	7	6.78641045172592	6.79576786982251	6.08721514162028	6.16819785193594	6.11265987592738	2	1	1	2	7	2	3	2	7	5	3	7	7	7	7	7	7	7	7	7	7	3	7	92	1	3
127	2.49635450888235	5.63678405765059	5.69776424845923	3.80334931228168	6.70385441466302	6.79205675505558	6.38864134662493	5.43646381458328	7	6.69565610333908	6.93982915941631	7	5.69232413616306	3.92687806716198	5.67367912156641	5.97618791916339	5.79539140930301	6.01187681447292	6.60683712796324	5.00329566837621	5.5017301919512	5.84751025341282	5.40762554668738	7	1	1	2	7	1	7	1	7	7	7	7	7	2	7	7	7	3	7	7	7	7	7	73.75	1	3
128	2.34673432420796	1.91132706900961	7	6.0225994419557	7	5.40848800795961	5.6752745542281	7	4.8744575726565	6.63887531266683	6.8929014088276	6.59688180453767	4.15889406056752	4.07272431350292	3.55799480601197	7	3.40009643120114	6.97778423200432	6.41092735671162	7	4.24577354721878	6.29311706682999	6.6181677584781	7	1	1	1	2	7	7	7	7	7	4	7	7	7	4	7	7	1	2	7	7	7	7	75.5	1	3
129	3.734170925071	1.8441206608296	6.96554783574746	3.60161916462903	5.49053656313553	5.80417808406053	6.1639051936448	3.75441538889842	4.60316460888199	5.4347315490081	6.54148439508652	5.57718307513743	7	6.87948542987977	4.81473430633399	7	6.05941672924085	5.74788467131401	7	7	7	5.67853131298016	6.01146541591175	3	1	7	2	7	7	7	7	2	7	4	2	7	2	7	7	3	3	7	4	7	6	2	92.25	1	3
130	1.15071773597747	3.24208580551748	6.7186978482707	2.26851397794395	6.05142662034552	5.33726095363646	6.64049496343135	6.11007217187869	4.58035238895086	7	6.13802238546192	5.63718025620963	7	5.347049580599	6.17215460410648	5.93758292749683	6.79366551979666	6.85185894113041	4.5864625737621	6.02029837991508	7	6.26244826594647	6.98101170767647	2	1	1	2	7	2	7	3	6	7	7	7	7	1	2	7	7	3	7	7	7	7	7	59	1	3
131	3.46811740899992	3.23937972767057	5.62465079887233	4.60596863832087	5.22182122367171	6.45380526617416	4.67401038066919	5.27494318268473	5.68980264981457	7	6.30642937595562	5.49268844301919	6.70130441764078	5.74256389010043	6.25886227117721	6.80299311873971	6.68752053368455	7	5.11059945059669	6.54145144173638	6.66017021749034	6.13021185703877	3.87994441717881	7	1	1	1	7	7	7	4	7	7	7	7	4	1	7	7	2	3	7	7	7	7	7	80.75	1	3
132	4.36154117412686	1.07376293539735	5.60501414166142	1	7	5.66951474910569	6.99157419414069	3.41985976088108	6.37555258178295	6.91020674269324	7	5.80002395042114	4.54980215805517	6.85123969039601	4.6111915779547	5.27426402986797	5.54751068421615	5.22583524188752	6.3259604980178	6.67424075502904	6.30952747340238	6.75054405295378	5.89318435431326	5	1	1	1	7	7	7	4	7	7	7	7	7	1	7	7	1	7	7	7	7	7	6	89.5	1	3
133	5.53171271358364	4.52613547517073	6.15118814740815	1.29717084947729	4.86562999055448	5.34395021393111	7	5.25145288750759	6.77487200129168	4.80940766178128	6.0249320231288	7	5.88009125154374	6.52843516234695	3.87996625342692	4.05465300242454	4.16966679891266	6.90566004810752	7	7	6.28611859279286	4.95042524111926	6.61191915296527	7	1	7	1	3	2	7	2	7	7	7	7	7	4	2	7	7	3	3	7	7	7	7	74.25	1	3
134	3.99440105712952	1	5.58087270220409	3.26216100751102	2.02174522788488	6.52213907956968	6.34417697592107	6.67151448125993	7	5.99712801173034	6.77063574804498	6.78485293875712	4.42566444796355	7	6.18184985766422	5.59144849315753	5.64794627970996	6.92834702917875	6.33329647502287	4.53226080107151	4.29754134455054	7	5.55945241214315	2	1	2	7	7	1	4	7	7	7	3	7	7	5	7	7	7	2	7	7	7	7	7	76	1	3
135	3.53207748569743	3.86428586664789	5.38620524161305	4.47670598847478	4.69295238207409	6.67937072224478	6.22788236690434	6.45705189640999	4.83332093966152	7	6.40233612475023	4.47990676517281	5.60113967595036	5.52588467215442	6.50511765689631	6.57693779933346	3.67287611811645	7	5.15540851148858	3.51932294960933	6.3547339865799	6.20557019159665	6.98704797164668	7	1	1	1	7	7	7	3	7	7	7	7	4	1	3	7	2	3	7	7	7	7	7	65.75	1	3
136	2.33171354091308	1.33891460791892	5.31938891923784	3.7249966469999	6.46127650979996	6.43897782080132	6.39898576442143	4.9695980572245	6.0077169087008	6.61112431229626	6.32577966817681	3.23710937151669	5.12117665364925	7	7	6.71516009361812	4.64653541801365	7	6.30828540912267	5.93993507296143	6.14973863240037	6.11410691958975	3.62097111085889	3	1	1	2	4	7	7	4	7	7	7	7	7	2	4	7	7	4	7	3	7	7	7	83.5	1	3
137	2.66885387747381	4.31214619761876	5.44456447411	4.58603420525376	4.49531865976626	4.50305991311727	4.64349982154799	5.82252951667564	6.59875214659623	6.12023078549137	7	5.65353052394735	6.71070593377199	5.20411143080089	7	7	6.51693868009738	6.7197291562457	6.01467742060912	4.43196587027839	6.78686585669694	5.16859367800965	4.27799785908724	7	1	1	1	7	7	5	3	7	7	7	7	3	2	7	7	2	2	7	7	7	3	7	81.25	1	3
138	1.77902799595122	2.32118633629478	6.00489928859353	5.93429693828528	6.09500226642841	5.32622028208002	3.27507990519802	6.54655440156715	6.70170764231189	4.42084435536273	7	2.77074767277033	5.10802981977752	6.45557738455523	6.74347457616235	6.54434356523557	6.50607430617987	7	6.2241834645001	6.5194031117576	3.63856289852289	6.33055399536928	7	7	1	1	1	3	7	7	3	7	7	7	7	7	2	7	7	5	3	7	7	7	7	7	85	1	3
139	2.09939962546729	1	6.13869408901859	3.56028987907708	5.64872424526554	5.4010986273673	7	7	4.33011037009894	6.32255884057744	6.55271974226564	4.32129218648498	6.55913050144444	7	7	6.06092689017794	4.73455506337578	5.84375641827524	5.73705864311899	3.65948053759621	4.04656657975846	7	6.63697121656202	4	1	1	2	4	7	7	1	7	7	6	7	7	4	2	7	7	4	7	7	7	7	7	65.75	1	3
140	4.95896061474905	1.61701946885509	5.23490375656176	4.28324048490085	6.91170758779585	6.59093251852293	6.31341757994042	4.83147845802986	7	6.18227354331992	6.7884597974901	7	7	6.87553610863749	5.50714722087153	6.9133254765917	6.15910011779856	6.32903652002273	5.21575082880802	4.38371903770337	5.28316871247369	4.65217926195911	4.45368110679956	7	1	1	1	4	2	7	7	7	7	7	2	7	4	2	7	7	2	7	7	7	4	7	87.5	1	3
141	1.49386815949717	1.6099622849148	5.4689010136013	4.69236142501519	7	4.25594004116674	5.43907488656486	6.50943989632219	5.93070152325933	3.1642466828832	6.92893185779648	1.27602234232406	6.5145158048153	6.47493365807105	6.97466893016569	5.77804687816481	6.49723295896553	7	7	6.84275430324029	5.45954618032545	6.16564426874919	3.85458229066319	7	1	1	1	2	2	7	7	7	7	7	7	7	3	5	7	7	3	7	7	7	7	7	80.25	1	3
142	4.77884211320209	1.19464946752424	4.04990910195168	7	6.22996664291019	3.78008381956038	6.17677876310554	6.93389895799136	7	6.56895907314439	5.9017661415746	7	4.54030586325268	4.7344077513067	2.08721461580785	6.6852471477923	6.51877135173534	5.59803327717897	6.47817704111755	4.80697731398203	5.84044498890368	3.88611371862742	6.27418521604044	7	1	1	2	1	1	7	7	7	7	7	3	7	2	1	7	2	7	7	7	7	7	7	81	1	3
143	3.94224041182261	1.65529488984692	6.30904062309684	3.47122381198036	5.45902205512112	6.9459332325068	7	4.37650977257703	5.81321100037436	6.94419433031736	6.45056010025648	7	4.77893345834435	6.39920415432176	4.4496052029845	2.64949310933451	6.10715664542897	6.94346637841475	7	5.4112928576656	5.66634896563897	4.08598330080537	6.37089368023093	3	1	7	4	7	7	7	7	7	7	4	3	7	4	7	7	7	3	7	3	7	7	3	79.75	1	3
144	4.13661640866832	2.64821797321296	5.08511691981788	4.96460504699311	6.99004470480438	4.64397203053155	5.95711577363036	6.9005824360117	7	6.09450673988849	6.12027778046747	6.64953037749087	6.68293146782903	5.50764145217292	4.32831266607808	7	7	6.42477163954764	5.56317096558301	5.11705299974414	6.66296751817531	5.16949496769349	4.78925025850506	7	1	1	1	5	3	7	7	7	7	7	4	7	1	6	7	7	1	2	7	7	3	7	71.5	1	3
145	5.62174587530076	6.14433434516182	5.11346922601304	2.07507386876668	7	6.26088921268694	7	6.36663959797914	5.26307653848672	5.50453305987979	6.37859911602812	4.9250922177496	3.45658368647734	4.53425424658155	3.04356676529079	6.06270957560302	5.39534372088605	5.70556384172434	5.63387906749154	5.47580538794175	7	7	7	3	1	2	1	4	7	7	4	7	7	7	7	7	7	1	7	7	7	7	7	7	7	3	76.25	1	3
146	5.35771441119859	2.64239225771609	5.80582003405481	4.0628754470822	6.94995530080932	7	5.39843488477789	7	5.98517374081153	5.43404100912763	7	5.64827019695767	1.7387033933883	5.58673782414368	6.41747930717661	6.3394201360057	6.59430248565994	6.79333641606065	5.98655190804562	6.21691224136851	6.74810078151753	3.43646747220049	4.26817236119109	7	1	1	1	4	7	7	1	7	7	7	7	7	1	4	7	7	4	7	7	7	7	7	61	1	3
147	1.47193319916803	1.83978120237395	5.12358785298498	4.57003526907507	6.22456652341784	2.07454151126507	5.80097952680762	6.65361589691369	5.74816508670854	1.58526303056964	6.86542622695535	6.77508480590988	7	7	5.94778752496516	6.45237105271019	7	7	5.40137644418833	3.66861896833177	5.00212677255439	5.8203928544924	5.39957959443915	7	1	1	1	3	2	7	2	7	7	7	2	7	3	2	7	2	3	7	7	7	7	7	61.75	1	3
148	1.98988393535719	1.10023722296031	7	4.165056273338	7	6.85408747736868	6.28067430539446	5.71774274199729	5.14543979992835	5.67194150852245	7	6.253808269231	5.49426786345865	3.76666253750426	4.39267281276024	6.72395046376347	6.11793127426715	6.71023047706054	7	6.92693880171914	7	5.29328965246886	4.3590317760976	7	1	1	1	2	4	7	7	7	7	7	7	7	7	7	7	7	2	2	7	7	7	1	80.5	1	3
149	4.69192407062605	5.47524718671833	3.79991113152144	4.62662310514123	7	3.14469303665861	6.03303007154279	6.80013557582407	4.12033039685052	7	4.0134024298995	7	5.16323226040178	6.94588326910304	5.60291498247931	5.19604290006826	6.50626757057005	5.92026671968721	5.68296780652468	6.89788418213119	4.8400477899832	4.93188112512416	6.26061358523316	5	1	1	2	5	1	5	7	7	7	7	7	7	3	2	7	7	7	4	7	7	7	7	86.25	1	3
150	5.10901508532993	1.37367135036554	6.14622848972278	3.5095587218744	6.80725074076399	5.75617067062517	7	6.45900315280335	6.06013174584206	6.24223351372616	6.63329201054021	3.70079768236755	4.94388699739584	5.9398019679651	5.81241215652491	5.43208915070596	6.00668040089971	6.14520728881667	5.65596050440791	6.53903990246703	6.56659455896332	3.037599599076	6.34282699975922	2	1	6	4	7	1	7	7	5	7	7	1	7	2	6	7	5	7	7	7	7	7	2	83	1	3
151	1.99629324491255	5.51401700005554	5.56057571585517	3.77402711204326	7	3.49146310265311	6.34736485691979	6.89828121373339	6.54310552559653	6.94463285358881	6.74319124943024	5.90584011952885	5.51533229891957	5.96678834348832	3.96418444748911	5.67091217797273	6.55378154875655	4.30843003126467	7	3.70176834911877	6.58510818898425	6.39530997050844	5.22144764497178	7	1	1	1	7	1	7	1	7	7	3	2	7	2	2	7	7	3	7	7	7	7	3	63.75	1	3
152	4.69243047645569	2.14692508560556	6.48735763463706	1.63216678819181	4.38060176816859	4.70335906043229	6.79035216028316	6.54837339725704	4.99079360049728	1	6.39491304416164	6.34204423437131	5.90251439363433	7	6.40834161881626	5.79874686118606	7	6.64552339699805	4.85215042060886	5.80641835350012	4.93900287322379	4.90050439730062	7	4	1	7	7	7	1	7	7	7	7	7	7	7	2	7	7	3	3	7	7	7	7	7	62.5	1	3
153	1	3.18159831196722	2.23410173654032	3.62433590485074	6.44048645192394	5.75325892858169	7	5.3881765022388	6.22265398982362	4.97608801055511	7	5.07202609204645	7	6.52689579520379	5.37344132278185	6.11813702890159	4.28401505938946	6.54753971003167	5.72822539115721	4.4719117155211	5.48236879672324	5.77690560242908	5.47282635536637	7	1	1	1	7	7	7	3	7	7	7	7	7	7	7	7	7	3	7	7	7	7	7	62.25	1	3
154	5.70349656487438	3.98928577288765	6.38180506081761	1	4.4087485061808	4.93236306838638	6.78701599012841	7	4.69070826476123	7	5.7269695712149	3.40662903523552	7	4.25500948587402	4.63921539237662	5.33969118516932	6.81549933051184	6.32971507469933	5.72185839039477	7	4.4559486344396	5.8339832426759	5.85473192692725	7	1	7	1	4	2	5	3	7	7	6	7	7	1	7	7	7	3	3	7	7	7	7	80	1	3
155	1.42597006839591	4.01389716247147	4.18392231057986	6.89933677885561	5.32812564848486	6.17229813862212	5.96911417683747	5.84875332762312	4.93556256986955	6.39433534500958	6.59769933137217	4.19233024216694	6.26315505895843	7	4.09203196164573	6.91352926940112	4.28960357384943	3.28834966351001	6.82707425267314	6.49680607575898	5.9542292724955	6.16643294799945	6.02206451602988	7	1	1	1	3	2	4	3	7	7	7	7	7	7	7	7	2	2	3	7	7	7	5	74.75	1	3
156	1.52651081969952	5.27943642622761	5.7945134537846	3.55779737412897	7	6.21850647302013	6.98476674807348	6.21339744583887	7	6.14752626653551	5.05926842336242	7	2.82924775629034	4.37713180355184	7	6.15751200032828	7	3.82334048609507	6.95611414599372	6.97882403254524	4.10244877631677	2.20354056835748	5.76874101234038	7	1	1	2	7	1	7	7	7	7	7	7	7	4	2	7	7	2	7	7	7	7	7	92.5	1	3
157	5.0680681275736	1.6290633739373	3.29556637196496	6.11071134935597	6.58999119011846	4.17144181674157	5.45789797693179	6.69735775050795	6.68987612471668	6.15738607739932	6.31166901668002	5.58292042657365	5.78305529897261	5.56446576919726	7	6.20993014641677	4.75940137069338	5.03481827277675	7	5.61797652846764	4.59773296113175	5.62547516884433	5.78974142743901	6	1	1	2	1	7	7	1	7	7	7	5	7	2	7	7	2	3	7	7	7	7	2	71.25	1	3
158	2.24650878207458	2.38048178165768	5.84539123361717	1.2542273577536	6.43959144286196	6.72180003911338	7	4.95268302782561	6.28854834808113	6.55590206612935	7	6.21126166064863	4.15232114374768	5.78540280755806	7	4.56335953438196	7	5.70512554957761	6.76026817190417	4.22555708556315	5.08375494826981	3.95300431411842	5.88787546475965	2	1	1	4	7	1	7	3	7	7	7	7	7	5	3	7	7	3	4	7	7	4	7	91	1	3
159	4.48080131718872	3.46074038775547	6.74488476342009	3.56422691770535	5.19724424596679	5.48963462639288	7	5.07446022126985	7	7	5.68385642619503	6.13153930747347	6.56892084909372	6.83909841179447	6.42787805909922	5.66669874183752	2.80021770911953	3.5891574175412	6.98333252774852	4.8763300705308	6.39938541522276	4.60339265896037	3.43594416777221	7	1	1	2	3	7	5	1	7	7	7	7	7	3	7	7	2	2	7	7	7	7	7	59.75	1	3
160	3.44260063869098	3.43770279755592	4.14396175589275	2.28660495591533	4.07439625032093	7	7	6.6868372256215	6.42895042436477	5.03348101512072	6.7642879367072	7	7	7	5.12105743655621	6.81502400273423	5.59677893707709	5.84515537265472	6.09448798338149	3.61309871850231	5.77464547250793	6.28701941318758	2.63701454731164	7	1	1	1	2	7	6	7	7	7	7	7	7	7	7	7	7	5	7	7	7	5	7	72.5	1	3
161	6.61097914763948	1.94863227168006	3.73195278299951	7	6.94768317682954	6.19622696178652	4.24070987075298	7	6.74717784562991	6.96792379615376	6.89152023811809	5.59276889060414	7	4.78008799415539	4.98265031912335	6.45010522451467	3.44601750004574	3.91923295069827	6.47504134935522	6.66998267143786	4.41169069747466	6.80122790323498	5.60895786092758	7	1	7	3	1	7	7	7	7	7	7	2	7	2	7	7	7	3	7	7	7	7	7	76.25	1	3
162	5.38814898756316	3.79025996508142	5.74913070462364	1.98868242467647	6.94164531394395	4.71701506086194	5.25052391860451	4.93305202126655	6.68587341535324	5.71483288475592	6.91113820979049	5.91820906979219	5.20588642964469	4.33067635413485	6.11591515363255	5.93707209239661	6.19006146660539	6.92065345240887	7	5.27862050904405	5.86477021196672	6.85320975927875	5.15320712718649	3	1	1	1	4	7	7	1	7	7	7	7	7	2	7	7	7	4	7	7	7	2	7	51	1	3
163	4.34442717128156	5.25589086047507	5.81248388504191	1.01930213186654	5.36045412479933	3.6579480966579	6.81804536568172	5.27679341943243	6.81910401933531	6.59473227263411	4.88806678907192	3.11606300201023	5.064208336385	5.17614843574168	2.77337931644931	6.49668241789465	7	6.69429761348749	6.05362268140659	7	4.98243212660194	6.29703398013849	7	7	1	5	1	4	7	7	1	7	7	4	7	7	2	1	7	4	3	7	7	7	7	7	86.75	1	3
164	2.97727882059354	5.55426661141598	5.85749558256914	1.74281731214552	5.91763379075313	5.78809653180033	7	6.40564982697134	6.23457037373388	5.85628134123415	6.44474189367252	7	4.93360286935486	5.07057029650572	4.35672775439288	6.35488607108222	5.84873109655423	3.99747253978673	4.3009543271125	5.59315543353511	6.7468089387332	6.67885554800491	6.87612808390704	7	1	1	1	7	7	7	7	3	7	6	7	7	1	7	7	2	7	7	7	7	7	2	71.5	1	3
165	5.5448969936558	2.30322582701664	6.30929079599966	3.94546713097665	4.27768867477791	7	6.42420010546598	6.04975361883475	7	6.15320677048786	6.73637343942613	1.86460424388849	7	6.81213229779762	7	5.54945458886341	4.57427835209608	6.10330534343229	4.40231521007536	5.46795310751045	5.86283319135468	6.60155691473563	4.56895938023109	2	1	2	5	7	3	4	3	7	7	7	7	7	2	7	7	7	3	2	6	7	7	7	79.25	1	3
166	4.9269262064197	4.30579949409948	6.61235312426629	1	3.76482630161092	5.7941974288307	6.63529197909373	5.40289079735842	7	6.40782912260442	6.38075602715087	2.59293656936032	5.81632058287257	4.43028059324866	6.05169541425416	5.56644668830032	7	5.4908088878526	6.67491594845847	6.95197743031527	5.92806180807638	3.56050193921717	5.6312639207476	7	1	7	1	4	7	7	2	7	7	7	7	7	2	1	7	3	3	7	7	7	2	7	81	1	3
167	4.133381824604	4.75263923263882	5.88677464192595	4.56846786775848	7	6.09476026379538	7	5.88224605312693	4.45861193302061	7	5.0693690270299	1.51521147406643	5.49570176837882	7	2.38620332325338	7	5.96067824389135	5.84608649644563	6.40670915246239	5.21959914131176	6.51216310382529	6.91738092404934	6.69497724293375	7	1	1	1	7	2	7	2	7	7	2	3	7	2	5	7	7	3	7	7	7	4	7	81.75	1	3
168	2.782384501278	5.04027315671999	5.56200874984119	4.25892186218846	6.53842740384107	6.80188913842049	6.95862498101173	6.74261239396527	4.22045077006999	6.05123873654316	7	1.17105409600568	5.73758060440053	6.5891494209746	3.09025835089744	7	5.25845170077617	6.28053266443617	7	6.05249955659092	4.01255053166844	6.73945737452111	2.18986877491602	7	1	1	1	7	2	4	2	7	7	2	2	7	3	2	7	7	3	7	7	7	3	7	89.5	1	3
169	5.60401006412025	6.79432044980059	4.32296391221984	1.84474543544046	6.92576347299653	6.74293480537184	6.59679536743997	6.48146847777362	5.49955154354581	5.74875334207212	5.42679331025385	5.32835694313115	5.71922998224956	6.61072707912598	2.95172974766885	4.42737500526105	4.51956740804721	4.88239262013289	7	5.29254691241689	6.86154903052147	6.91980582610641	5.1056697754943	3	1	1	2	4	7	7	5	7	7	7	7	7	3	7	7	4	6	7	7	7	7	7	79.25	1	3
170	4.54422531706503	3.75006308963376	6.83938531570986	1.01859239891961	3.88344474269115	4.75828447070909	7	3.95767791733549	5.53726340406195	5.47934349365039	6.54843440837906	4.50617173620805	6.41150560759136	5.59116803274934	5.58738768457833	6.07396878921553	6.77758671547685	4.75806517115168	5.56005818520296	7	5.50468876609735	4.64732446793065	6.59189420047795	7	1	7	1	4	2	5	4	7	7	5	7	7	2	7	7	2	3	7	7	7	3	7	65	1	3
171	4.3174524257941	1.01177038948004	4.23131492033558	6.30997652698081	6.79262923000141	4.06762241316072	5.73588824320901	6.6517144122401	6.34349491431283	4.37157171014377	6.21024827872483	4.624236404025	5.04024994288478	6.59326555810259	5.0304568931989	7	4.11579488311624	6.27362898528393	6.89931303742367	5.27639605375489	4.4311877864633	6.84202337254979	6.76929829574718	7	1	7	3	2	1	7	2	7	7	3	3	7	2	7	7	7	2	7	7	7	7	7	75.75	1	3
172	2.18109429920465	3.86331973706287	5.32905190877664	3.74039739376006	5.11566634209613	5.47344849079302	4.94057064214085	4.71264262780983	5.7782963776764	7	6.82044148628564	6.86482364052881	5.92658217418166	5.214550592299	6.89093670610671	5.61882470258786	4.93716971752775	6.27129345950638	5.09675694597683	3.86760840860973	7	3.70181139106701	4.50500722144615	7	1	1	1	7	6	6	4	7	7	7	7	3	2	3	7	2	2	7	7	7	3	3	57.5	1	3
173	1.6323050662433	1	4.80855497680406	2.38311523950585	5.06116577633871	6.98798904577026	6.5670771797225	6.87106483870759	4.53626325721613	5.90932100483221	6.47121297640339	6.56173401743969	2.76478484489793	7	6.77038928417674	6.25978093267041	4.24542252992085	5.68256266424197	6.41351147483397	3.30638513328368	5.59014230260716	6.68849885769275	6.85453805662016	4	1	1	2	4	4	7	7	7	7	7	7	6	4	2	7	3	4	3	2	7	7	7	66.25	1	3
174	1.58958394303945	5.03737902289267	5.41733620504064	2.61203071581915	6.92129688842115	6.66696506650208	6.45289330653333	5.88753908712699	4.92946998803235	6.93072120729549	7	1.37265738189702	6.29426324273923	6.64077850468456	4.92638157627058	6.27694301956654	4.59436317478064	4.31903830828321	5.36461195704912	5.2193647588046	3.56413958947866	7	5.97264876305274	7	1	1	2	7	4	7	7	7	7	7	7	7	1	7	7	7	7	7	7	7	7	2	84	1	3
175	4.97987535328167	2.37539317245174	6.08155077425583	3.47873859934877	7	6.15863136321677	6.69993506216548	6.14738533420821	6.83191677007795	6.44845540114384	5.43547207299016	1.79805856104588	5.70468527231568	5.166481430391	5.94356764021607	5.00995603233126	7	7	6.40901038324324	4.99626563630554	6.31157129330581	3.2733757808215	5.1218753373965	3	1	2	7	7	1	7	7	5	7	7	1	7	1	4	7	3	7	3	7	7	7	2	67.75	1	3
176	2.98007770216857	2.10773781310662	7	1	5.35054629171196	6.70023347976769	6.74162177622526	6.10959005396664	4.54108987940383	6.35863013854524	5.82051141225949	1.88482102354468	3.30020619599571	7	3.85092344182082	6.06500546403537	5.8334130376475	6.94484587250587	6.33272304455433	5.75977078976247	6.41141266395235	5.16213838286255	3.59657162293353	2	1	1	3	3	7	7	1	7	6	7	7	7	4	7	7	7	7	7	7	7	7	7	66.5	1	3
177	2.7671839819097	3.05971147021168	6.07393996922164	1.49083825871854	6.29595397543267	7	6.28282687478946	5.77265200472407	5.25563828345952	6.24895408816359	7	6.27102955999372	3.86061519162902	5.8659395546198	5.115639482879	4.79915840906699	6.74199757563034	5.77693115672115	7	5.35017732668702	6.51308610015676	3.70798618678195	4.94665089239129	3	1	2	7	7	1	7	2	7	7	7	1	7	7	3	7	7	7	4	7	7	7	7	73.25	1	3
178	4.25295021303243	3.48228636326513	6.64790446635476	3.80840464399931	5.28097139737808	6.60820115847069	6.26324247465598	4.95452205859087	7	7	7	2.62675650006633	7	7	4.77058616096007	5.48965349670865	6.19924230815281	3.1504194754081	6.67681815662741	4.8345871150374	6.57047154561261	4.71623205983965	2.96637828382183	7	1	1	2	5	7	4	1	7	7	7	7	7	2	7	7	2	2	7	7	7	4	7	78	1	3
[truncated: 5 more columns]
