# Supplementary material for: How Are Mate Preferences Linked with Actual Mate Selection? Tests of Mate Preference Integration Algorithms Using Computer Simulations and Actual Mating Couples
Source: PLoS One. 2016 Jun 8;11(6):e0156078. doi: 10.1371/journal.pone.0156078 (PMC4898694; doi:10.1371/journal.pone.0156078)
Supplement: S3 Data — Long-term couple and agent-based model data analyzed in Study 4. (ZIP) [file pone.0156078.s003.zip › S11/Polynomial Model Data/Polynomial Couple Population 01152016 0052.csv]

	trait1	trait2	trait3	trait4	trait5	trait6	trait7	trait8	trait9	trait10	trait11	trait12	trait13	trait14	trait15	trait16	trait17	trait18	trait19	trait20	trait21	trait22	trait23	preference1	preference2	preference3	preference4	preference5	preference6	preference7	preference8	preference9	preference10	preference11	preference12	preference13	preference14	preference15	preference16	preference17	preference18	preference19	preference20	preference21	preference22	preference23	fitpoints	sex	algorithm
1	7	3.26155764211165	7	6.70477182832642	2.90667519086783	7	6.59851123545847	7	6.76529193207773	5.71631482018382	6.76694423084434	7	6.60773214805349	3.11212932624718	5.71579422668967	6.0318800078516	6.63628354289045	7	6.69691748149274	5.9871172533137	6.65473554614484	7	4.22130861944619	1	7	1	7	1	7	7	7	7	7	7	7	3	7	3	5	7	7	7	3	7	7	2	88	0	3
2	2.61909336132861	5.0522067553809	1	7	5.7843278966061	6.37814662418951	6.7861639361013	7	7	7	6.92209928519371	5.92545254946027	6.85342514629395	5.60577768139058	6.04229954914778	2.38916741428486	6.41363844750469	6.45982774295666	6.95003505019637	7	7	7	6.91132694985852	1	7	1	2	7	7	7	7	5	5	7	7	6	1	7	1	7	7	7	2	7	7	2	103.75	0	3
3	4.21546493238391	1.91287495217979	6.5484158828084	7	6.17112445931274	3.86771855945839	6.88105128589748	7	6.00137036261551	5.07095976269297	6.40896546545581	5.39179252139952	6.52046055870545	5.07030316560391	6.69576309680672	6.91714441828601	6.9961938487451	7	6.71456787404103	7	7	6.32220052247525	6.36060642570641	1	7	1	7	7	7	2	5	7	7	7	4	3	1	7	1	7	7	7	2	3	7	7	107.5	0	3
4	6.51254597380559	3.96292844290577	6.91490429591449	4.88437217799063	5.10526646803894	7	5.96164766491776	7	6.73777824347207	7	6.87030162206544	5.36390505255797	7	3.92590736321521	6.21812902133821	4.8293225025624	6.92960031828514	5.43133764584484	6.49144805074866	6.49603675132815	6.71860447057193	6.58840179272189	5.46957042880013	1	7	1	2	7	3	7	7	4	7	7	7	7	7	2	1	7	7	7	1	7	7	2	96.25	0	3
5	3.65001347475037	4.41157359624116	4.32505984331323	7	5.4159536979008	7	7	6.97577078180256	5.90829364258363	6.83044463642261	7	1.8275477000568	5.44909967646328	4.75188079077835	7	6.98611379836414	7	6.62195778801837	7	5.16699332184476	5.88590654701895	5.91253520455422	7	1	7	1	7	7	7	2	4	7	7	7	7	3	7	7	3	7	7	7	1	3	7	7	107	0	3
6	6.00065797515464	2.21219051839325	6.10337921214581	6.93386701855921	2.69075120871652	6.89346064120852	6.36131926299069	6.20600787714341	6.18402365102633	6.33580090020131	7	4.81838735768315	5.35332894856679	5.3086487926806	7	7	6.04634797075675	7	6.9313614429985	5.56056825065069	6.34950940505096	6.72486290361331	7	1	7	1	7	1	3	2	5	7	7	7	7	7	1	2	1	7	7	7	3	7	7	5	99.75	0	3
7	6.89560322978127	3.25104057226431	6.43200455125121	7	2.27639231586093	7	6.25168581365083	6.67829032638765	7	5.83357329344812	6.88961006382435	6.71585581511207	6.63966354719916	5.81022142689442	3.02634157013281	5.26875453789804	5.30676348646018	6.95372356123238	6.78495186578165	6.81253145969314	6.99345077341854	6.83650105062765	4.21188492517824	1	7	1	7	1	7	7	7	7	7	7	7	5	7	4	1	7	7	7	2	7	7	1	97.5	0	3
8	3.90498847816813	2.2891275236024	6.63625919715052	6.23827616036934	6.04402736498216	4.26298742550416	7	7	5.32767100359902	6.86819154873645	6.38335104329468	5.00835236173811	7	7	7	1.51255164641141	6.26852394119794	5.76749975243053	5.49252703790791	6.4638656868905	7	7	5.78549943904846	1	7	1	7	7	7	2	2	7	7	7	7	3	7	2	1	7	7	7	2	7	7	7	101.25	0	3
9	7	1.60345142191647	6.50912369594768	7	5.50343237745813	7	5.38505657033317	6.8798818229449	5.67808630430102	7	6.38294278459599	4.56395544738245	5.37804061731862	6.53492290749799	6.60653025532846	5.79045109132447	5.88044975422077	7	6.95545778032289	5.42532184500856	7	5.48074842535696	5.57926099816947	1	7	1	7	7	2	7	7	7	7	7	7	7	7	2	1	7	7	7	1	7	7	6	93	0	3
10	6.2160769469012	1.95119676296272	6.96961080198332	6.65784585221644	6.34994328769859	7	7	5.14744012383933	5.91722413140402	6.96618029411112	5.94856972141021	5.99719184404745	5.73059145830102	6.51845404122847	6.62858158663183	5.01260486399935	5.84591972401259	6.31648348972459	7	7	6.69203270565786	5.12049406883764	6.08427483544019	1	7	1	7	7	2	7	4	7	7	7	7	7	7	1	5	7	7	7	7	7	7	5	98.75	0	3
11	5.69826350326154	2.9551156133628	7	7	6.80569127270327	6.37994286171688	7	6.3819988947928	5.82136946660195	6.60993208771033	6.30581161016518	1.48867371165186	5.7148743700429	4.62029234903968	7	6.15153007483438	7	6.50199695379085	5.55274694074068	5.87715406674439	4.88822070743721	6.42195082846618	6.3527157466367	1	7	1	7	7	7	2	2	2	7	7	7	7	7	3	1	7	7	7	7	7	7	3	82.5	0	3
12	6.41949980136307	2.74243028549643	6.01908917033424	3.08955906562522	7	7	6.59638216546896	6.83596413323377	6.52341796837281	6.57387957733318	6.41322119602792	6.78920031694732	5.74239269008897	6.08424963320063	4.38574290124128	4.53403660627959	7	6.74773107357706	6.34518861891751	5.01250643086292	3.98946348045573	6.4519649591711	6.10393072072436	2	7	1	1	1	7	3	7	7	7	7	3	7	7	7	7	7	7	7	3	7	7	3	98.25	0	3
13	6.1724446123472	2.24192520485972	6.22549311223101	6.1191574574415	6.46048558532997	6.41152937496714	6.06317613660539	6.54976445726498	5.87327658697291	4.74313448252341	6.58793871946769	3.96619781626479	4.2780742625494	5.51973320178252	3.58447990389392	6.99830785010915	6.50973625143533	6.09464680868607	7	6.86867478570754	6.34809802362718	5.71933872279382	7	1	7	1	3	1	1	3	7	7	7	7	1	7	7	2	1	7	7	7	2	7	7	1	94	0	3
14	5.81772172448174	4.63243338271993	6.92303528028324	7	6.97675564304411	4.85354432437789	7	5.54627426944739	6.38926960904673	7	4.14325219779331	7	6.49022531745782	5.75346048963603	6.50706083420658	6.69501841562521	6.85038810834556	6.24229053971705	6.39043185704074	6.07912520658973	6.41888423491432	5.09833958468896	2.97537137942983	1	7	1	7	1	7	2	4	7	7	7	7	4	7	7	1	7	7	7	3	7	7	7	84.75	0	3
15	6.06721293319274	2.53982539598238	6.40769848718516	6.79406170295127	5.26225093652172	5.4166428184341	7	6.91708115047359	6.1722957228978	5.69964766445268	5.9738796546685	1	5.59950348489186	5.78828494896651	6.98452051524881	6.9841023804129	7	6.97197455289049	5.16703982189949	7	3.91324388234862	7	5.59137608664586	1	7	1	7	7	7	7	3	2	7	7	7	7	7	7	1	7	7	7	7	7	7	4	98.5	0	3
16	5.11274409895981	6.39966696551414	1.35777197615663	3.48584019483791	7	6.63647914270289	4.6120296031238	6.2688559592471	7	6.06184015455349	5.05236146260585	4.9909357247033	6.90181679813293	6.75746930335506	7	7	6.77503360931019	5.48939719562774	5.98479601757474	7	4.89923325719352	7	7	1	7	1	7	1	7	4	2	7	7	7	7	4	7	4	1	7	7	7	2	7	5	7	90.25	0	3
17	7	2.23395324052153	6.92108480482086	6.71648778617704	4.73262676295031	6.92731360231452	5.85844973478059	6.85822707327943	3.67739761754151	5.89894562293343	5.36225399284106	6.52929635281522	5.18781801171545	5.94783859125477	6.61893850746847	5.65109330224135	6.18753936908564	6.22639845893488	7	6.96566870005099	7	6.13074603487108	4.54563504532164	1	7	1	4	1	1	5	3	7	7	7	7	7	7	2	1	7	7	7	7	7	7	7	107	0	3
18	1.79719418172889	1.74974317184575	5.64004066437296	6.64490251904844	6.34385913471492	6.94725074092651	6.53368320762745	6.52004420447019	7	6.78198070251062	3.55396611364211	5.99235795585074	7	5.41767497458868	7	5.23123150069161	6.47259954701671	6.1292858468171	4.90953760726098	4.77105340546362	4.6856367365163	7	6.83335185930767	1	7	1	7	7	7	2	6	4	7	7	6	7	3	2	1	7	7	2	2	7	7	7	113.75	0	3
19	5.06500447514399	3.31580147312316	4.10351645574212	2.7928728363238	6.64306530574936	5.28334501630341	6.40807220024597	7	6.77453290833554	6.37929058513025	4.86203917472563	7	3.74125862193497	5.23265710039547	4.68648160400193	5.99456726294331	7	7	6.42640327100324	7	7	6.28766523542252	3.77888855545872	1	7	1	1	1	7	7	2	7	7	7	1	7	7	7	7	7	7	7	1	4	3	7	87.5	0	3
20	7	2.12280651222908	6.12550175838434	6.02273637052931	4.67848077629673	7	5.65510708202208	6.89585163068063	3.07634531473225	7	7	5.70785609482509	4.94222382958595	7	6.53945374320603	5.43113441623863	4.51951777823798	7	7	6.69896212435577	5.75395491275598	6.04148598497457	5.9111573742393	1	7	1	7	1	1	7	6	7	7	7	7	7	7	7	1	7	7	7	7	7	7	7	103.25	0	3
21	4.80349937641641	5.4709028345694	3.41090177180526	3.40204642252651	6.9593448822881	6.70454038194097	7	5.49766251444877	6.28576464617952	5.97516807492863	4.81166544393373	6.25311940738018	7	6.18069913951604	6.56013238756862	6.62090088915289	7	6.6179863318696	5.72254971558133	6.43327391175476	5.37487441298124	6.43588842735554	7	1	7	1	7	1	1	2	2	3	7	7	7	7	7	1	1	7	7	7	2	3	5	7	89	0	3
22	5.13968245721078	4.03880793525809	7	5.23610756059396	5.66528117620537	3.93560106959212	6.05498478735582	6.63101959688415	7	7	6.70749533987942	5.31598880201987	6.86764134279	6.01841572664584	5.04374695014856	4.83784521055587	6.04065209237851	4.65002592503246	5.04378471404831	5.92117987022454	7	7	5.97370294842165	1	7	1	3	7	7	7	7	7	7	7	7	7	7	7	1	7	7	7	2	7	7	3	99.75	0	3
23	3.47057681355012	4.40224219905534	6.8422611366805	5.32841067733891	4.25050758546344	3.12935590359743	7	5.7998558866952	6.17537458566132	7	5.28095271290319	7	6.14355040297002	7	3.05527913214473	7	7	6.92027989934315	6.67547921565157	5.99859557154319	6.59101173585273	6.76979015143342	7	1	7	1	7	1	1	2	7	7	7	7	7	7	1	7	7	7	7	7	6	7	7	3	61.5	0	3
24	5.81090387745938	1	5.41706104656119	7	2.39153070769622	5.6212110582935	7	5.6149753851529	7	5.26880069287634	5.49560150754485	1	6.41813458041899	6.8669712787581	5.70447101223846	6.81808849246671	7	6.85392887202389	4.95242063412499	6.74747748966204	5.83956087946356	6.70992357427517	5.70071882515207	1	7	1	7	7	1	2	3	7	7	7	7	7	1	7	1	7	7	7	6	7	7	7	90.25	0	3
25	6.22009599760034	2.88998610554598	7	7	5.33034696073602	6.28620809486161	7	6.9015364775752	6.49722929099136	4.98793476858988	5.64330033552107	1	5.15569247439603	3.95623962500726	5.4581005538763	6.74496372252978	6.81634521282082	7	6.79360299696161	5.95912396356268	3.7385337394524	6.9322735010044	6.44411069861259	1	7	1	7	7	6	3	2	2	7	7	7	7	3	7	1	7	7	7	1	7	7	3	93	0	3
26	6.56233276799797	2.69826608222876	6.12623260027852	5.07577016754359	3.35341050032185	6.21386819137567	6.20768254108514	4.99431022258257	4.12413990631153	7	6.21392444883204	5.11874819904966	6.73033867202867	5.7848673660763	6.90676336220701	5.69780087759906	6.41335240665008	5.36674162070232	5.7130115629645	6.83089090545529	5.80399796157384	7	6.63520892970927	7	7	1	7	7	7	2	2	3	7	7	7	7	7	1	1	7	7	7	1	7	7	7	95.75	0	3
27	5.25912496360223	4.52426851562449	5.44010997284318	7	4.0093487061831	4.98434855126129	6.86645784746059	6.14618525449629	6.64121520199278	2.02534812971128	6.64755382073138	1.67950799638787	6.481926078061	6.61457581654627	4.20530172060234	5.64833426895584	6.74998646413741	6.83337204632622	6.70932505714609	4.98423201101278	7	5.73357543197928	7	1	7	1	7	7	7	4	5	7	7	7	7	7	7	7	1	7	7	7	3	7	7	7	81.5	0	3
28	2.63730266493969	2.58971134524564	5.93071476666568	5.99578646498734	6.93884333140257	7	7	6.54148218648856	7	6.80020293408919	4.20393146028229	5.09829587137642	6.09184208631223	7	6.97437529467649	6.7575504744606	6.40859763929325	6.20720119764606	5.03417241009687	5.03969174137656	6.41059073828411	5.76016303531091	6.61511810585226	1	7	1	7	7	7	2	2	4	7	7	7	7	3	2	7	7	7	2	2	7	7	3	101.25	0	3
29	5.29546779175376	1.32544011289794	7	7	6.26673941893579	5.0054971391553	6.80261875639235	4.83219728668496	4.45137685078111	5.2956715183485	5.74325373892701	3.41721580951931	6.87751784829032	4.03609492957594	6.73572908984301	6.28698076766516	6.56199898165081	6.07500532371408	7	7	6.46444034887359	6.67993470486119	6.48170127294943	1	7	1	7	7	7	2	3	7	7	7	3	3	7	1	1	7	7	7	4	7	7	6	111	0	3
30	6.96009810062503	2.32030142682783	5.97800437867098	6.09996664362823	3.078707096779	6.69332616630308	7	5.91484241393366	6.66641879748076	4.04483778567403	6.99723685341547	6.05298084068689	4.81043378562357	4.65236296356755	6.27752831785904	6.68558246699636	5.63595115816956	5.87115359523387	7	7	4.42953493935128	6.87706196387157	6.10068424421047	1	7	1	7	1	7	2	6	7	7	7	7	3	1	3	1	7	7	7	2	7	7	2	91.75	0	3
31	5.09800628575332	2.76553893229344	3.88659107316086	6.03704687161764	5.81688694982752	3.96980086956897	7	6.626771180395	5.71753157255943	6.9647989221562	3.5077246739174	4.95826891746697	4.43698896787252	5.39628951735463	7	6.36032733978249	7	6.45233302637184	5.68843996141789	7	6.97966821051766	4.95748885154326	6.58328911142704	1	7	1	7	7	7	7	7	7	7	7	7	7	7	3	1	7	7	7	6	7	4	3	84.5	0	3
32	4.81929855082588	1.47889274943962	6.91977876951149	6.60701481268677	6.746670306583	4.98122308587039	7	6.93865934319258	6.27858138851027	5.82525003243967	6.79875614671552	6.24104366535588	5.47772366042265	5.07264135286403	7	1.55377716920754	6.64704700935644	4.22286855060819	5.32490899321274	6.44151565129877	6.44411792729786	6.39138826446049	6.26059281942017	1	7	1	7	7	7	7	7	7	7	7	7	7	7	7	1	7	7	7	1	7	7	1	96.25	0	3
33	5.25611972749599	4.49168543635599	5.87816089750073	2.02834313619148	6.97457911107773	4.54324974798058	5.13607627173237	5.93231343578932	7	5.84002411418483	6.45637489933384	6.31026579915342	4.78671121296871	7	6.4748557273319	5.36632726668518	6.64987620326728	6.24358650742818	5.85219597557457	7	5.24368692942637	7	5.44034029002151	1	7	1	1	1	7	3	7	7	7	7	3	7	7	7	2	7	7	5	7	7	7	2	95	0	3
34	5.76744651286907	1	5.35516832890814	7	2.0870024024026	7	6.47950410733081	5.48150169299966	7	5.49369318343537	5.45040097967042	1	6.32385910310103	6.40668181332816	7	6.89070334699828	6.48854664698069	7	5.63776572723144	6.4615560872977	5.50969934197348	5.25529277699322	5.42465267500852	1	7	1	2	7	1	2	3	7	7	7	7	4	1	4	1	7	7	7	1	7	7	7	88.75	0	3
35	5.00555243788606	3.84301245197323	5.40320585712303	3.45505995766239	6.61518377935159	5.84075354392739	5.70110839360433	5.60338075862036	6.33776700036605	6.37411179944136	5.23775520353912	4.84983909090518	6.18080534636995	4.79344902186077	5.28627538713951	7	5.17122143002254	6.50597810911529	7	6.71809095464062	6.89877138103145	7	2.11105576293268	1	7	1	1	1	7	2	3	7	7	7	2	7	4	1	1	7	7	7	2	7	3	7	85.5	0	3
36	4.52644436810214	5.71691956059443	6.27015174994841	7	6.14476728797592	5.78230232778728	7	5.68997103415856	5.030732624035	6.99669766101472	5.96903329903891	6.80341330681801	5.65679426989068	4.32574749615036	7	6.1238956189648	5.45880242810603	6.62853068568073	6.91042168998105	7	5.98833999050927	4.65346746242506	7	1	7	1	7	1	7	6	4	7	7	7	7	5	7	7	1	7	7	7	1	7	7	7	92.25	0	3
37	5.37973037412489	4.504163716776	6.13919066591345	6.08382280934604	4.24706342273655	4.00900940183702	7	5.91438937468077	6.60903471752347	7	4.17486116393901	6.71801987786459	6.58063624127182	6.90765304163913	3.86553471956114	6.34855897751898	6.34956454410117	6.42275004757632	5.8821366257017	5.34381654950515	7	7	5.3303789602949	1	7	1	7	3	1	2	7	7	7	7	7	7	7	2	7	7	7	6	5	7	7	7	81	0	3
38	5.53913073454709	4.17496941749742	4.59692710562469	3.16167432665707	5.75505068141118	6.55275248866807	6.44467047147491	6.82383201086602	3.88640661107914	6.41697080440343	6.97805164320122	3.99779861657258	6.58197452360783	5.26588423115446	4.51728605522168	7	6.29602189793066	6.56199420645951	6.04507500962225	6.98441505997546	6.59282857001605	5.41116690706205	6.27227730019986	7	7	1	7	7	5	2	7	7	7	7	7	7	7	3	1	7	7	7	2	7	4	7	95.75	0	3
39	2.31257294533994	1	6.84393843879612	6.80431494132605	7	6.89257785894623	7	6.73264843054174	5.77766592920954	6.68185693435388	3.67594542564726	5.13041646812314	6.62616506467779	3.30923685282791	7	2.68072472516173	4.84846385837009	7	5.48814348304426	4.37317232034519	5.09305002066083	7	7	1	7	1	7	7	7	2	5	2	7	7	7	7	5	2	7	7	7	7	1	7	7	2	100.5	0	3
40	3.60450493488313	3.83064414780282	5.50703865166628	3.13285023631563	6.7313976400971	5.38715625156473	6.86313461784314	4.70269025226889	6.63904797647024	6.77105973123893	7	6.78800568133713	4.83629212401678	6.92071470562634	4.20266085217688	5.02761795846688	6.64911159528091	5.50378578004042	6.54194454209237	6.17663604439638	5.43925876124193	7	7	2	7	1	1	1	7	7	7	7	7	7	7	7	7	7	1	7	7	5	7	7	7	3	92.25	0	3
41	7	3.29201913680375	6.29025492504217	5.59165964216364	5.70556707981515	6.04484250501077	5.76137256673569	6.76032106204826	3.36800487316076	6.38999747681176	6.93361111352425	1	5.24534056271138	6.9268247192204	6.79952862275255	6.55639511659644	4.47920917361552	7	7	6.12265754144888	5.51294814374715	5.14065308999097	5.38245496587506	1	7	1	5	1	1	7	6	7	7	7	7	7	7	7	1	7	7	7	2	4	7	7	81	0	3
42	5.89226530856463	2.26787901498762	6.70844262134991	6.38625456868145	5.8178598159894	6.59492684389363	6.06581841919051	5.44944685182492	6.84807546542839	4.20444067788737	7	3.83942470584593	4.900145309029	4.92311052062806	6.67613584406063	7	5.89873088205882	6.48025045586101	6.84458363080089	7	6.05078568730108	4.61826350194826	5.73623389976741	1	7	1	4	1	3	2	5	7	7	7	1	7	7	1	1	7	7	7	2	7	7	7	85.75	0	3
43	5.63369127505833	4.92246745041459	5.17858667287146	3.24258150769608	6.01918960129199	6.93939365771223	5.52764968410289	7	3.19957188621412	6.45785787686735	6.3960433886525	4.19403523064356	6.90734378381743	5.36746787584697	6.72226581472136	7	6.27339912668268	5.06491548682843	4.69993306326381	5.73310191845642	7	6.36801981551596	6.79063018751926	7	7	1	7	7	5	3	7	7	7	7	7	7	7	2	1	7	7	7	7	7	7	7	90.5	0	3
44	3.15830044428872	3.03457300713078	1.81030587883136	6.84529056664117	5.52432733136626	4.41294951587255	6.054506323697	5.59541044857183	3.14334658848607	5.79817305124393	1.73613976448207	4.6740923075888	6.50805714927497	5.20237335165979	5.12129881892512	3.57317302058189	6.89636994497049	7	7	7	6.83753770168831	6.86695425606936	6.93476131411844	1	7	1	5	7	7	2	7	4	7	7	6	6	1	7	1	7	7	5	3	7	7	1	92.25	0	3
45	7	4.46529661693011	5.84559656243463	3.29914145358084	5.5736522392544	6.21964035783889	4.5814369070368	6.90002791667342	3.01557232822717	6.28218582590939	7	6.1536100605124	6.08282002235394	5.87407242160125	6.58535853303281	4.20177498079021	5.15516716082323	7	6.09994371683523	5.00350430829678	7	7	4.90943431840232	7	7	1	7	7	1	7	4	7	7	7	2	7	1	7	3	7	7	4	3	7	7	7	86	0	3
46	6.48290220059247	3.79032538082559	2.86067966806872	4.40870991060843	7	4.2885749048136	6.40281606192494	7	7	5.60475659262304	5.78921938674424	6.87400466111157	5.71412086186227	6.5726885779793	4.9301393631669	6.92900222803958	6.44322091955657	5.78480914294967	5.38340980444281	4.84331686284545	6.28951246482665	6.6058869286952	6.79578507045135	1	7	1	7	7	7	2	3	5	7	7	7	7	7	1	2	7	7	7	2	7	5	4	88.75	0	3
47	5.13383349030091	4.22803485120334	4.32217779531338	6.5336087574024	4.14326040456845	3.03263866162682	7	5.84988116002086	3.51768178886551	5.93678990162348	7	6.00877613372996	4.44842547680273	4.58305641170517	6.41969423897353	5.30513384144609	6.92900598435369	6.07741562597939	6.26194823495654	5.85867369559554	7	6.64972695971148	5.84080087405696	1	7	3	7	2	7	2	7	6	7	7	5	7	1	1	1	7	7	7	4	7	7	1	82.5	0	3
48	7	2.8757548099047	5.3416478902659	7	5.97335950674195	6.3216872288046	6.73902892973556	7	7	6.23724796047925	6.90615359268769	2.30480502719165	3.75186404501164	3.23430961988214	7	7	3.24113252921337	6.1892076751459	4.60820989389649	6.68259016129952	4.94828631343349	6.02224415707936	4.19934038552828	1	7	1	7	1	1	1	3	7	7	7	7	7	4	2	2	7	7	7	2	4	7	7	94.25	0	3
49	5.368727410062	4.11299763126465	4.74494865119719	2.99045968966093	6.55786198354037	7	6.35256838817667	6.35728212549294	1.00378911125354	6.64237922859328	6.9113401930929	4.87329206501529	5.83572327765322	5.72755814824319	4.8146136354585	3.8915593654596	7	6.38071262510258	5.8421994354708	5.87194110298559	3.71933658588883	7	6.34363533662623	2	7	1	1	1	7	7	7	7	7	7	6	7	7	7	1	7	7	7	2	7	7	7	95	0	3
50	3.97483042091346	5.37971001631082	5.6554909663696	6.56041264393674	5.56233358898699	4.77959935124172	6.62082579154851	6.85909861415382	4.47152448469589	5.68150582170546	6.31881847760134	2.08762065171503	6.11517574017903	3.83989908726846	7	6.93074908032643	5.81216842503945	6.55969098593613	6.6278503986463	4.63264193126652	4.48643964528511	6.3799032673774	6.99370104725916	1	7	1	7	7	7	3	3	6	7	7	7	7	7	3	1	5	7	7	2	7	7	7	107.75	0	3
51	4.38185970676608	2.99786130302259	3.98299378310552	3.00872072198575	7	5.55137864673523	7	6.60623770668183	6.59613678938917	7	3.52827747032837	5.77574160143844	6.9425579429904	5.05000191906575	6.24023931917184	4.53569263961876	5.17944777786393	5.92739448269731	6.46680921061199	6.50688469161754	6.27108230683962	7	7	1	7	1	1	1	7	7	3	7	7	7	7	7	1	2	1	7	7	7	1	7	7	1	97.5	0	3
52	5.46562505362582	5.10159809112015	4.86862059009692	3.68998490630931	7	6.20679478975812	5.72154657017156	4.29199657294015	6.58055550220309	6.06361263078307	6.58992047672895	5.71470126809186	6.53658043655638	6.98276765202286	3.50029316996146	4.78733592606084	7	6.07265087111754	7	5.39497669230595	5.36354081774809	6.75270194701646	4.99869702503321	1	7	1	1	1	7	7	7	7	7	7	5	7	7	2	7	7	7	5	7	3	7	2	80.25	0	3
53	4.41355818435175	4.39149400489913	1.8810395644712	6.52151163400302	5.4919634054381	3.89247531227033	6.81683859386657	7	6.62110334067951	4.5052887662921	6.68466987625712	6.31627372170895	6.87262449695797	4.18243775939279	6.14773157211782	1.67151863848828	6.28741272512517	6.53746674685119	6.0916170113175	6.56918740873848	4.43334838599197	5.43982146330219	5.63157739375586	1	7	1	7	7	6	7	7	7	7	7	7	5	2	1	1	7	7	7	7	7	7	1	105	0	3
54	1.85986473632493	1.80754744641105	6.05135418155232	5.81300345442516	6.39140955715942	5.41970770579213	6.85071710858498	5.27711306927893	6.50905820877163	6.27172459158939	7	1.55733617422346	6.40272210828163	4.36165507191593	6.66601830511825	6.18163779851806	4.91034267851941	6.34010590574951	5.68647704946713	7	5.01452398937954	5.31750950054504	6.31568549296092	1	7	1	3	7	7	2	7	7	7	7	7	5	1	1	1	7	7	7	1	7	7	2	91.75	0	3
55	6.59722343596439	3.21436565277142	6.20429326121944	5.9571621525389	6.49996135288341	6.30867392139246	6.69139973431947	6.19912299091915	7	5.69177417630515	6.95943451985092	1.02458955016262	4.97527528338827	2.99436075592789	4.82973393886843	7	5.28225927950128	6.86547324674568	6.52453120428278	7	3.27965227219658	4.62459076170249	4.3156775662721	1	7	1	3	1	1	1	7	7	7	7	7	7	2	2	2	7	7	7	3	7	7	7	83.5	0	3
56	4.53975835290702	1	1.95035343726337	5.62133474327085	5.75480124603231	7	4.61159403815725	7	5.50304478797718	5.77539586187878	5.36982342109137	6.27129184154806	6.45130810408869	5.72144718489916	4.81167487204659	6.88639694000473	6.58369748983	7	6.54696523823761	3.09497320263971	5.09507055334837	5.92121869965789	4.888264330836	1	7	1	7	7	7	7	5	7	7	7	7	7	1	7	1	7	5	4	2	7	7	2	76.25	0	3
57	6.11557525650753	5.89540060431884	6.30554193414595	7	3.74858552911352	4.79576250615856	7	5.31435607044155	4.79872756606483	4.11243748471761	6.41161403554701	5.075752441824	7	2.74840636658977	6.48652220726529	2.23317677503986	7	6.89888949451349	6.3202336936769	6.31626389939994	4.88262965002107	5.35168301655328	5.75989737460788	1	7	1	7	7	2	7	3	5	7	7	7	7	1	2	1	7	7	7	3	7	7	3	76	0	3
58	2.40589349606976	2.58970804123987	7	6.36540687909554	5.92403941758176	4.93272657324114	6.68400805324731	5.30063144785554	6.7876965594785	6.49518076623711	7	6.3633500753484	5.1881840396645	4.56334385729725	7	4.9708796070079	4.32948797949217	6.80579936758533	6.12126172666141	4.68213257056192	5.21689685904496	5.1652385598462	6.61482398325629	1	7	1	3	7	3	1	7	5	7	7	7	7	1	7	1	7	7	7	5	7	7	2	81.75	0	3
59	5.83598391367787	2.94502064653689	7	6.22838233877974	3.31315704385338	4.5521931127006	4.77449977916819	6.63204176557807	4.8521050920248	4.27728875170202	6.7601498508858	4.29451657079856	7	5.25694130701977	6.63966515379261	6.05201791647034	7	6.70431724351173	5.49364316229102	5.88682370667574	6.80073756854278	7	4.68406986988551	1	7	1	7	7	3	7	2	7	7	7	4	7	7	1	1	7	7	7	7	7	2	1	61.5	0	3
60	6.35595174616207	2.99436166346514	7	5.33398162122889	2.19622555408283	5.72500919550641	6.61100602246921	6.2344281035292	6.62485287289801	5.99262018097122	6.32943115057349	7	6.76229646089239	4.62311634249293	6.230339537645	4.59047799735561	4.91382728129602	6.81996226712486	4.94377735326219	4.08771493250164	6.0226477790417	5.53391003847047	6.81644683199462	1	7	1	7	7	7	2	7	2	7	7	7	7	1	2	1	7	7	7	2	7	3	7	86.25	0	3
61	2.67325522084234	1.07036611858773	7	6.3720202042489	5.89850649599127	6.90263248362315	6.68391157169471	5.39521585657492	7	6.18979014816835	7	3.91279734364459	6.33324652056641	5.38084919616926	3.42644615001584	1.20429389967842	5.94428824876286	4.07342933025521	7	7	5.5604900917948	3.18803928376897	6.27261364214925	1	7	1	7	7	7	7	3	4	7	7	7	7	7	7	1	7	7	7	2	7	7	7	83	0	3
62	6.90669490673921	2.38785884862031	2.93430463559416	6.68947085566609	2.95342579037948	6.78272843111077	5.56576227767262	6.65056396577967	5.19501024042394	5.79650637248114	6.3819408400922	5.92935253804258	5.42661949516648	6.52138875893465	5.5977508046242	3.91426326138557	6.91460652276972	5.81487907196814	4.15806304403993	7	5.6750507712254	6.55688656180045	3.27169847666674	1	7	1	7	7	4	7	2	2	7	7	3	7	1	2	1	7	7	7	1	3	7	2	84.75	0	3
63	2.44848271451035	1	6.66600746872875	5.50882841391021	5.31709753163274	6.70649576628225	6.3918780456367	6.55716389028982	6.13807519172272	7	6.0472963691645	6.48336922014677	7	4.29745961582685	4.99470170133037	5.3367687761189	5.87168464548635	6.80606177660914	4.61116962313661	3.86308001183027	6.23203631340001	4.59842408039735	6.21985525550994	1	7	1	7	7	7	7	7	7	7	7	7	4	7	7	1	7	7	7	2	7	7	7	94.5	0	3
64	5.20845295804518	2.31728584071664	6.25427428166439	7	6.15137504229959	6.49955885450601	5.89507395229779	5.81774939065455	6.53224706165385	5.70870669625636	4.49826117165648	5.93267661832459	4.52624760749651	4.20741111690717	2.01573705834772	7	5.93333743094207	7	6.68811025855377	7	4.96152767353366	6.45175252466719	4.82332734195559	1	7	1	7	7	7	3	3	2	7	7	7	7	3	2	1	7	7	7	3	7	2	7	92.25	0	3
65	4.76420195368276	5.80886239264463	5.4742778926826	7	5.15221984466835	7	7	5.69567159940186	3.94254345145606	4.77042028056724	6.57187111602026	2.5224207563644	4.33519897193537	5.73294007503972	6.73943029870713	6.89114005418653	4.45831428533597	6.31034322396367	6.9804232076833	5.48918468807777	3.57792435483909	5.14885505336858	5.67488149537819	1	7	1	7	7	7	3	3	6	7	7	7	7	7	3	1	7	7	7	2	6	7	6	90	0	3
66	4.72473198005472	5.32509558240257	5.984487647811	6.96076994606343	4.11825092965804	6.88331026241549	6.9525264990551	5.08996244691015	3.92555774324198	5.45131018631127	6.89729439946009	1.33496145366097	5.94888262220493	5.87715552312502	6.06515775307719	6.41601453439167	5.89735033671205	5.75835727063275	6.37490426647534	4.9319987154932	3.74025924945523	4.82508900810688	6.29261951541343	1	7	1	7	7	7	3	3	7	7	7	7	7	7	7	1	7	7	7	2	7	7	7	91.75	0	3
67	5.81766914429989	3.76591809421059	6.86751715341638	4.9255364712172	6.60559436682942	6.50385930848591	6.33377878614476	7	1	3.43602868735071	4.38607200425026	6.03881854211776	4.76170818858319	6.68362392350623	4.56601439112395	6.77462088756115	7	6.44355614629821	3.99760047553143	6.04321683620435	5.69100477803941	7	5.64455456362489	1	7	1	7	7	1	3	4	3	7	7	5	7	1	7	1	7	7	7	6	7	7	7	87.5	0	3
68	5.98759655833909	5.53252990727221	5.86958776714253	5.30113852508798	7	5.72181065221625	7	6.61642578191937	7	5.47066218131336	5.44791617669195	7	6.26377685249536	3.24116985130317	5.06201832422139	3.49797894036193	5.10209152507851	6.22794883865965	4.62402776947517	6.70495052948571	7	3.62465578208338	5.01623156604663	1	7	1	2	7	7	7	7	3	7	7	7	7	2	4	1	7	7	7	1	6	3	4	82.25	0	3
69	4.51206123780404	4.96411859724437	5.26253461873015	5.63675713794169	4.77660870869313	7	6.26727916311073	6.09404254919161	5.38034384308598	5.50716081107396	7	1	5.07313744868256	5.62190738509555	6.24578282776858	7	5.11250572710391	6.64237052861762	7	5.06719095145703	3.25004197039368	5.11818541972177	6.00133516114774	1	7	1	7	7	7	3	3	7	7	7	7	7	7	2	2	7	7	7	1	5	7	7	79	0	3
70	5.3464162714648	4.0349068508161	7	6.93226376720007	3.63465749384756	2.80254274763311	5.18153714485493	6.21225701445388	5.7881802374875	3.88875082395833	5.2052754193962	6.88286655511299	5.92240440469783	3.20403888254146	6.4965718221786	5.82291308971055	6.42236481641664	5.86111148904956	6.33299801104424	7	6.13385034980045	3.46046978608418	6.8098070078801	1	7	1	7	7	3	2	7	7	7	7	7	7	7	7	1	7	7	7	4	7	7	4	80.75	0	3
71	2.93975885346509	2.10143014887295	7	6.33510393796909	6.09223824205875	6.67071051865467	5.4683059760921	5.61580335387824	6.22406777806296	6.35411953415373	5.28203155662867	1	5.04915309379613	4.22497530819568	6.8905833558916	5.53439575873545	6.58907352398763	6.94484366741012	6.33392128805438	4.56435000158575	5.02567307457408	5.14741294257121	5.68009554299296	1	7	1	3	7	3	3	7	7	7	7	7	7	1	2	1	7	7	7	4	7	7	7	65.5	0	3
72	6.93589531685633	2.0624294663741	6.35819862759157	5.77645397322738	4.81035039771086	6.81659458676251	3.8021674800986	7	4.40275073867697	5.66323718951705	6.14139943983102	6.47784373893029	2.80973044087492	4.41065218149963	7	4.8367759473453	7	6.19020044650538	5.73675642725857	6.41472290112788	4.91684931693995	6.67267006845035	4.16269153010006	1	7	1	3	1	7	2	5	7	7	7	2	6	7	3	7	7	7	7	2	7	4	7	84.25	0	3
73	6.82975442309548	4.4130386307029	1.6420844588232	5.19806014843105	6.89541975022073	6.86105364458754	3.95517944044764	6.77680760898371	2.11871477511715	6.20355536338045	7	2.31889894949044	4.77177680633441	6.84787825245994	5.41614871044693	7	6.07870749636732	5.72348889726102	5.98221051750769	5.95667658149698	3.81812745456052	5.89973026757512	7	1	7	1	1	1	1	6	6	2	7	7	7	7	7	2	1	7	7	7	4	7	7	7	98	0	3
74	6.48674926656922	4.78058661181607	1.09774927858418	6.96475061829897	7	5.03479390021151	4.5789405308798	5.25912831078393	7	6.10016149618712	6.89542749620143	4.93908732436086	6.55760953793629	6.0559704214046	5.98835830062795	1	4.76993314432709	5.1780237976256	7	6.89115349272711	2.45181511532356	5.18531279905933	7	1	7	1	1	1	7	7	7	3	7	7	7	7	7	1	1	7	7	7	3	7	7	7	83.75	0	3
75	7	4.52047175979895	1.98840612837826	5.4235375011919	7	7	3.66540730112241	5.97939775366676	2.31758808720906	6.07378987528894	6.5901676384899	2.01840568250859	4.90116549600567	7	4.84587616329634	5.9530623982368	5.27072298098352	7	6.29933866474985	6.19204953810344	7	5.87993360587665	3.43397890490655	1	7	1	1	1	1	2	3	1	7	7	7	7	7	7	1	7	7	7	2	7	7	7	81.5	0	3
76	2.28229990887545	1	6.84552656373497	6.87577735275441	5.82117965775719	7	5.80710889550897	4.6412603387519	6.77490372369271	5.04418394007826	7	4.82762838135304	7	3.52626421582473	4.20031458236206	1.79393627902079	6.00792128286337	6.47942992187074	3.75157309150677	5.51657903519471	6.6523136737441	3.98831601161694	5.9971324850162	1	7	1	7	7	7	2	2	7	7	7	7	7	7	7	1	7	7	7	2	7	7	7	90.25	0	3
77	2.64870222940081	4.90125078978011	4.02533452994242	3.13963739810159	4.66911510083189	5.61042450720894	6.36144723194087	4.74269052259469	5.64773151856635	6.41981312074559	3.2162267656668	5.1848402395691	6.11288649535059	3.41235405383898	6.35545162548297	7	5.80338829382362	7	5.62191413811366	4.81479212294	5.44501612114342	7	7	5	5	1	1	1	7	2	5	7	7	7	3	7	7	7	1	7	7	7	2	7	7	3	68	0	3
78	5.51665416133965	3.93465416803705	7	7	2.89881149606095	5.8160056823589	5.51706212031802	6.06075167774716	5.01373464972646	4.53736210085246	5.40881064679009	6.522835113766	6.18104849016963	2.5303421323606	7	4.13897902120503	4.88438398377086	5.61233904017224	5.17991979104105	6.70834308881057	7	5.42411555690023	5.85829361456637	1	7	1	7	7	3	2	7	7	7	7	7	3	7	2	1	7	7	7	4	7	7	3	77.75	0	3
79	7	4.53378339583297	1.24737308538749	6.85405314118956	7	6.19572354734088	4.88200465460917	4.91689109946408	4.07161117344724	4.6313144331588	6.09241732285199	2.40711216354038	7	7	4.32201502763958	1	6.07802201557027	5.52369352226657	6.08683855614329	7	2.11600574137057	5.76337491815206	7	1	7	1	1	1	7	7	3	4	7	7	7	7	7	1	1	7	7	7	2	2	7	7	95.5	0	3
80	6.50178521611448	3.48590867187134	4.7868571507575	4.59102676500004	5.62366164244004	6.80181995029825	6.41943427634468	4.47315084368323	6.16403173483787	5.34652279747359	5.48133265947546	5.87961105498154	4.53605562889849	6.60971024787634	7	4.80089284073486	5.92332803650426	5.78268043966569	7	6.18836740829844	5.95213906876697	6.51072730400648	5.81330014603576	1	7	1	7	7	1	2	5	7	7	7	5	7	2	7	1	7	7	3	7	7	7	7	83.25	0	3
81	5.97788675097308	1.71957122325034	5.33364512628016	7	3.18804455632472	5.51185936858308	6.38568968578039	7	7	7	5.83753784729565	5.02813543111144	5.71651672503281	5.06051852257935	5.60468816717049	2.13307259696238	6.01260142232554	4.98345270576819	6.33014049618525	5.24755865643394	6.08586997526184	5.65474516065706	4.79935882836542	1	7	1	7	7	2	1	7	3	7	7	7	7	7	7	1	7	7	7	2	7	7	7	75	0	3
82	4.18033932682918	5.05540792922953	3.93214609388779	2.87141020512557	7	4.22330513111996	7	6.23469313458828	5.46325156381361	5.10522065294678	2.86630739635562	7	7	3.70942450648442	5.27190530567918	2.924462979948	4.46830402997719	5.86181588680661	7	7	5.96464352709877	6.49328233999346	6.57441275218884	1	7	1	1	2	7	7	7	7	7	7	7	7	1	1	2	7	7	7	1	7	7	1	94.75	0	3
83	6.87705157853638	4.98024355132214	3.33828807132259	4.92943743044761	7	7	7	3.84026575191874	1.58201770428411	5.02501041265871	6.61063757768936	1	5.53882736097007	5.80816654596809	5.16029573861453	6.37363930820347	4.19239308765668	6.18120401975611	5.62430803098889	6.3448661666732	6.13983976946564	5.91967710402144	7	1	7	1	4	7	1	3	3	7	7	7	1	7	2	7	1	7	7	7	4	7	7	5	87.5	0	3
84	6.60350050745346	4.47610321088408	2.88988222350821	5.33042771086639	7	5.87831023694953	7	1.68391888306204	5.98202032038974	5.80527054872047	5.42390795459224	1.72561967868905	6.66613890731169	4.93336714031334	4.59633001181165	6.47900746305829	7	3.81340378346152	6.6064507585206	6.07240752507666	6.8293758925047	5.07085211176044	2.75356017233297	1	7	1	1	1	7	5	7	5	7	7	7	7	7	7	5	7	7	4	3	2	7	7	65.25	0	3
85	3.60693976397952	4.39511816748539	1.25007574896389	5.90738442345272	4.60598752697654	6.18603233269469	6.11679290942807	6.41227427825281	3.68387360695939	5.46992919076563	1	6.67702688484219	7	4.32025597456573	4.96244396653059	3.75410620236437	5.72058613015484	6.23366432196959	7	4.54169099882827	7	6.50952227681648	6.76978822726508	1	7	1	2	7	7	2	7	3	6	7	7	4	1	7	1	7	7	7	4	7	7	7	92	0	3
86	4.52518446576585	1.07419882502596	2.77218600113781	6.9238458607308	4.81002534762693	6.12759562991073	6.62802868676677	4.33750713222693	7	6.42431360117052	3.59787075633582	4.89002916833162	6.2485318612616	5.08628594695084	6.42525248462569	4.46635969126331	5.34026571327646	6.56697511751858	5.71002648105926	5.1752236571245	5.42951901319061	4.92285037740483	3.56028830445375	1	7	1	3	7	7	4	3	7	7	7	7	3	7	7	1	7	7	7	1	4	6	2	73.75	0	3
87	6.30911080607917	1.58399782002759	5.15676636735586	6.38672326884106	2.19278554700141	6.95841410844058	6.44154414303346	6.41606044455289	2.39981012503948	5.70855959166861	5.66976126656405	1.31669499630692	6.80311503849241	4.58893271913883	5.80924255783465	1.85550707929338	5.83004910295839	5.51850259724788	4.96770543009454	6.56789649285547	4.22762554398856	5.90899519325841	7	1	7	1	7	7	1	2	6	3	7	7	7	7	7	7	1	7	7	5	2	7	7	7	87.5	0	3
88	4.88181413764709	4.80495210190519	1	6.52629289444574	4.96900441618908	2.83763976756817	5.61847311713995	4.96454593555916	6.45579322481134	6.54309219471597	5.04176103394542	7	7	6.18267617002503	5.8902068284587	1.95356274601233	6.09236122963238	7	6.39662512877271	5.79572623329748	5.72780772027182	5.95702649200352	5.84900787695436	1	7	1	2	1	7	2	5	5	7	7	4	2	7	7	1	7	7	7	3	3	7	7	74.25	0	3
89	5.21825738569325	4.32265707187234	4.99857570527683	6.42209691725021	2.79033324093435	3.80037840064346	6.79362656376866	6.78621233154695	6.77839935024664	5.9641466782737	5.89538696999451	6.08328426876944	5.18068173824438	5.42305414743348	5.64586507875104	6.28706248113063	6.10642447376871	3.57697295515384	3.78593730427329	6.03750701227941	6.68738038666381	6.34897464618256	6.26191657380149	1	7	1	7	7	7	2	2	7	7	7	7	7	7	4	1	7	7	7	1	7	7	7	76	0	3
90	6.83374682412453	4.94643529797987	5.98875163035567	6.8381530556195	4.1929577502536	6.40344852280814	4.08943147952049	5.8734721657976	4.3335834791557	4.36362284557443	7	4.76617181211701	6.15290115093164	3.15365121460046	6.61652223757744	4.05223419339062	7	4.08733641149744	3.44127928371172	7	6.64892353927597	2.38528117400773	4.9670681956191	1	7	1	7	7	3	7	4	7	7	7	7	7	1	2	1	7	7	7	2	7	3	4	74.75	0	3
91	6.98141322008019	1.25976617452682	5.67012450913517	6.74766938819898	3.03983491501033	6.36111349172601	6.40352018622407	6.02947192824437	6.22451911595487	6.77210889142088	6.39595082582894	1.25935374285828	5.82059377099587	7	5.45189216026836	2.41490901459789	5.63918892829648	5.14333482595764	5.0007565351885	4.34482682844209	4.49659854678909	4.95331245780192	5.90424411908429	1	7	1	7	7	7	2	6	3	7	7	7	7	7	7	1	7	7	7	2	3	7	7	70.5	0	3
92	5.89417584582897	7	1	6.26596190781915	7	4.17281990458283	6.25619713315637	5.93433813804187	6.14281886187804	2.16920952554692	6.2805461810774	2.75373538847103	6.68831917705081	2.30931838674337	6.57721180926127	4.05952750282297	3.68825875263865	5.98587178404902	4.55168552567239	6.05024886319437	5.35608919951046	6.64890790180143	4.39776936823716	1	7	1	1	1	7	2	3	7	7	7	7	7	2	2	3	7	7	6	2	7	7	7	70.25	0	3
93	6.99198876114293	2.26164780674084	6.25304616548851	5.23319066675834	3.08172312138137	5.61591299708576	5.90212596255007	5.53258409350119	5.21924708681391	5.62315177385713	4.29010068829915	7	4.81648434829303	3.74673800032239	6.8474380289927	5.21887671265252	4.28473790999155	7	3.72030321572868	4.01883523820573	5.14018428408378	5.84121422977348	7	1	7	1	7	7	4	7	7	7	7	7	7	4	2	7	1	7	7	7	2	7	7	5	85	0	3
94	5.37103847136844	5.71764448360869	6.63183606286642	5.02390451810294	7	2.66548662331468	5.62133114176714	7	2.85549280163983	6.84959831353711	5.32026172670009	3.39918637738614	6.23141167812546	4.26081447057133	7	3.06904103394101	4.16792295578426	5.14501680966076	6.81472364011503	4.72306383964844	5.24356818866772	5.41883465245547	6.36753511020419	1	7	1	2	7	7	2	7	6	7	7	2	3	1	7	1	7	7	7	1	7	7	3	65.75	0	3
95	4.74810764563074	6.81442007699314	1.04347146283211	4.8163533308269	7	4.63181540144367	7	5.02054209246278	5.92713991789374	4.39140394765124	5.43047905344441	1.78619721875359	6.86081385600076	4.59908162079945	4.7174960463378	4.09116915469674	3.80834709097738	6.65774103401108	6.69492933980234	6.45223533523188	2.79577933660452	7	2.7898818757249	1	7	1	7	1	7	2	7	2	7	7	7	7	7	2	1	7	7	7	2	7	7	2	82.5	0	3
96	5.79240251800473	5.04272399404428	1.51059518138669	4.98318870977613	7	5.52308773530889	3.80921952922651	2.07768906283089	7	5.55893474980661	5.54416866196244	1.8078250290608	6.93104950698629	4.47814171748144	2.49425806290062	6.25989261757846	6.28959245416822	4.09473225922946	6.51650761473698	6.62572311935503	5.39503199189644	4.96178514352619	3.54764653399572	1	7	1	1	1	7	4	7	7	7	7	7	7	7	1	1	7	7	5	3	2	4	7	72.25	0	3
97	6.17740652107254	3.96446238221959	2.34688051312561	5.98067343802641	7	5.85412408742196	4.60517875392624	4.72021021726568	2.4067717339848	5.12854882089535	5.93306741102688	5.71829269458447	6.20416187511559	6.71785534462572	5.35068036302489	5.12606784467636	5.52259073555549	4.54897519894633	5.70314507345564	5.88490158323386	5.05267270785354	6.18473970785784	4.87771456793965	1	7	1	1	1	7	7	7	7	7	7	7	7	7	1	7	7	7	7	3	2	7	7	71	0	3
98	6.90243185143516	7	1.83193351776332	6.74410881330653	6.20495338382286	5.33489043956672	5.52994572857364	6.68404490149891	7	1.60834466081347	5.34681606223158	2.70881791745151	5.62633189786101	3.90685608893274	5.63909969439299	5.19644208838165	3.86483529069596	4.84794357347163	3.56077480976957	5.33793527795518	5.19295918678613	3.68138074911992	4.97919542856533	1	7	1	2	1	7	2	3	7	7	7	7	7	7	7	1	7	7	7	2	5	7	7	73.75	0	3
99	6.72133084990053	7	2.70122828321086	7	2.73745851346232	5.94083973744487	6.17767087665243	6.78602485611509	7	7	6.97115752161859	6.73826957435067	5.94213589055926	6.24465984292438	3.86870124576024	4.72244142876072	7	7	7	7	7	6.53738949841748	4.41594313725181	7	1	7	7	7	7	2	7	7	7	7	7	3	7	3	1	7	7	7	3	7	7	2	92	1	3
100	6.01632519845077	5.17641124410335	6.36370281400926	5.23102526364656	4.46158205720924	2.73443808596783	6.73957965489656	6.77065695836043	6.83077146512797	5.35515291849561	6.51575197855046	6.09379907551131	7	7	6.46976513814357	6.0046842158586	7	6.3175516392073	5.88516964048631	6.95445199393011	6.49607622605308	5.91409677221393	5.61139256212888	7	1	7	7	2	7	7	6	7	7	7	7	7	1	7	1	7	7	7	6	7	7	7	101.75	1	3
101	4.06956378531975	6.18695336467543	4.00460050398797	5.00383708573182	4.5395817638827	6.47960838839783	6.20592104266083	7	7	6.9224044379086	6.67248698879075	5.88327417926849	6.63671275916172	6.42890204218537	5.15069790669779	6.61176625293766	6.76813731416433	6.70513327772475	6.05384660384502	6.41294307744866	5.81905260102689	6.25013014895291	6.40745394835717	7	1	7	2	2	7	4	7	7	7	7	7	7	7	7	1	7	7	7	7	7	7	2	95.5	1	3
102	6.42822687017977	5.61473422064507	6.71123613433204	6.68038567082634	2.2976499605993	6.59383270818862	6.92128665895052	7	6.14661814478658	7	6.93621077281054	6.42421673578616	6.72149094362928	4.65820679962513	4.51156890440529	6.77739876231525	5.46912096693836	7	5.92657679184585	6.65948569652955	4.73293894018419	7	6.85450054328022	4	1	7	7	2	1	2	7	7	7	7	7	5	7	3	1	7	7	7	7	3	7	7	86.25	1	3
103	5.76307618844596	6.72550311557686	4.67782784767429	1.93044002918356	3.07943605458046	6.56133896730638	5.98019183302757	7	6.34018365863934	6.73416288072759	6.63588458336656	6.57827147641078	5.61114905285372	4.6324710231026	6.50870140139075	6.88183509226521	6.79458930645279	7	7	5.96732804469134	3.71976366243185	7	5.36054441428453	7	1	5	7	1	7	2	5	7	4	7	7	7	1	2	1	7	7	7	2	7	7	2	76	1	3
104	5.15313894151594	6.87435158212101	7	3.2256368124173	1.50110338482517	4.8631889523401	7	7	6.92417233056865	5.94471964230775	5.10503817432091	5.34874143457556	7	4.93238640006961	5.59306624543813	6.34352778241336	6.25609086679862	5.6547600510292	6.00164642705246	7	6.8655444041833	5.25938244032714	6.23942060404614	6	1	2	7	2	5	7	7	7	7	7	7	7	7	2	1	7	7	7	2	7	7	7	94.75	1	3
105	6.86778484380329	6.56307143046096	1.53370156255101	5.59883733181726	2.10125866014148	6.56876701810233	6.21510375765532	6.94991938869318	5.91329831848623	6.82061492739694	6.98869398529419	4.91746686191233	6.61743811865331	6.16319122953896	5.84186230587963	5.04489163791756	7	6.71740918926914	6.25878836554109	5.22066222730953	4.58212134983813	6.95066834639982	7	7	1	7	7	7	7	3	7	7	7	7	4	7	7	7	1	7	7	7	3	7	7	7	93.5	1	3
106	7	6.08513831459886	6.33876812897377	4.10647868646531	3.27465187542909	6.55936713423063	6.19906594196893	6.3518491950495	7	5.35418561622126	6.24046175233762	6.75141808483666	6.64079431561121	7	6.40793974736659	5.6668170894091	5.97848374097479	6.40767664051627	5.8208584361322	7	4.88575030414133	5.82314148740979	5.47115505423635	7	1	7	7	2	7	7	6	7	7	7	7	7	1	1	1	7	7	7	4	7	7	2	96.25	1	3
107	3.51407151112813	6.84124694860091	4.17559490614345	2.00541827916775	3.02836337415808	3.84708855271443	7	7	7	6.11434246036683	6.39939558451362	5.95556338702832	7	5.13888271405073	7	1.09723630911809	7	6.46219513795996	5.40691379330539	6.23509404494408	6.85057892120407	6.55848740444042	5.77289182878915	7	1	5	7	1	7	2	2	7	7	7	2	7	7	7	1	7	7	7	2	7	7	7	99	1	3
108	7	6.91655164850884	6.66107558169293	5.44552175284789	2.10987608908588	5.3976929175623	7	6.58547585160302	6.63890815625179	7	6.26822832395878	1.42133022099348	7	6.87493616912268	5.54049792495526	7	7	5.54645082947098	5.17967124773079	6.51261797712387	5.45159865902378	6.63264283771457	5.67856092985245	6	1	7	7	1	1	1	2	7	7	7	7	3	1	3	1	7	7	7	5	7	7	7	93.75	1	3
109	5.98064231629354	4.81508662343116	5.4531841927368	6.30561708111741	2.18405355402828	6.51898959340617	7	7	6.1599712969301	7	6.83441333335438	5.58848021850041	4.82525972673164	5.315088641891	5.03641095679608	7	5.73929189703451	7	4.1615034793109	7	5.90796897108981	5.59666388617112	6.77892007381794	5	1	7	7	2	1	3	7	7	7	7	7	6	7	3	1	7	7	7	7	5	7	7	98.5	1	3
110	7	6.7539723944741	4.79941287012769	5.17154208655201	2.08228931421269	5.2734255335731	6.58530777752202	6.56678295105075	6.45551043693085	6.82155271122542	5.48317182220987	1.36878389122734	7	6.2882902641404	5.97519825529815	6.96427071266335	6.67950574645125	6.19335697801755	6.22086201779459	6.58719647683201	5.31847910462796	6.04160745238819	5.8863757177607	4	1	7	7	1	1	1	2	7	7	7	7	6	1	7	1	7	7	7	1	7	3	7	91.25	1	3
111	5.56161008524156	7	6.31271372760438	5.61454982501521	2.75648271216657	7	7	5.68954577788305	5.57168512589671	4.95938071472226	7	4.1756437121561	5.44411413693277	5.51784871314188	6.7275972940659	6.89001958302743	7	5.24501267046383	6.60000656885013	6.30890681241502	7	6.27414944162828	6.62134572641722	7	1	5	7	1	3	2	5	7	7	7	1	7	7	7	2	7	7	7	2	7	3	1	90	1	3
112	3.84427855966007	6.99657156794881	5.01350646691765	4.32453190202573	3.71215241857839	4.66997824782128	6.68584144130364	7	4.60493225795553	1.72347375902807	5.79936518529862	6.37840961856261	6.94108626871214	4.70652425187526	7	6.63012727877484	6.72554870248825	5.76971240719246	4.6141705770836	6.38862509819985	7	7	6.53836701182499	7	1	7	7	1	7	1	2	7	7	7	6	7	7	7	1	7	7	7	1	4	7	7	95.75	1	3
113	4.46700179782293	6.36040975918417	5.47405767827517	1.47767546080274	2.91198346217026	7	5.62380850185194	7	6.38538707374013	6.79531198464147	6.53792335783696	2.06122272313129	7	7	7	1	6.99815239866888	7	5.83459207926005	6.56509361747138	4.97238273200907	7	3.60056427781623	7	1	7	7	1	7	7	2	3	7	7	7	7	1	3	1	7	7	7	1	3	7	7	83.5	1	3
114	5.78918318888429	6.03702518416265	6.7800316005567	4.3749501198551	1.1991992923613	6.74904095225588	6.28482113676112	7	6.05554633813673	5.05079423281155	7	2.7782685028991	5.9973715136149	5.86176905107248	5.75086707320555	6.30788975430803	6.46893090785716	7	4.7616658900664	5.17849176834798	6.05302721914881	5.72810489167749	6.73787350869685	7	1	3	7	3	7	4	7	7	7	7	7	7	7	7	3	7	7	6	4	7	7	7	105.25	1	3
115	7	7	1.62145219583656	7	1.68113492446992	6.67493040507218	4.73930962776056	6.60455347390642	3.71088727378258	6.03832999964928	7	6.39465073580406	6.19981452947902	6.7944826308269	7	1.44953917425696	6.4456719068241	6.24267357412149	7	6.04115254993466	7	6.47457946065403	4.49905433651342	7	1	7	6	7	1	7	4	3	7	7	2	7	1	1	3	7	7	4	2	7	7	4	97	1	3
116	6.69917845612594	5.50137501244682	6.60814160649776	6.53477792530274	5.58569534068176	5.78495642751794	7	7	6.61007392733974	6.72972049683073	3.90006081920354	5.03168150768126	7	6.82623157675403	6.36546267657576	6.77837498832807	5.84744456025001	5.6531647843517	5.61442815002391	4.18062562289538	6.02538638458531	6.70865705636484	7	3	1	7	7	2	7	4	6	4	7	7	7	7	3	2	1	7	7	2	2	7	7	2	95.75	1	3
117	5.23379530158976	6.25377756608876	4.43306898170627	6.02632758571565	4.1645520459982	5.48208699976033	6.9855645576284	7	6.53454148793727	5.19060093990194	7	1.93407976249118	5.70145285957051	5.55358524439226	6.62938479948766	5.91062287372297	7	4.93218718213927	5.96145162520566	6.77692147569851	6.34641140032274	4.86655809318558	7	7	1	7	3	3	7	5	5	7	7	7	1	2	7	4	1	7	7	7	7	7	4	7	97.5	1	3
118	7	6.36076149833242	1.91407485657549	6.35617823117268	2.10262244829843	7	4.56651145914024	6.89806456297598	2.80391158479144	6.35975425005902	6.56226460787566	6.88150665711276	6.49644213818681	5.06254185756868	7	4.65443291786187	5.17092713322751	6.29561513383138	6.81554537020188	5.64728140595195	7	7	4.77024047357391	7	1	7	5	7	1	4	7	7	7	7	2	7	1	7	3	7	7	7	3	7	7	7	88.25	1	3
119	2.96565233089298	5.44689880130892	2.68200734617773	5.04187286365293	2.26827821034216	7	5.91158200834702	5.96510933525393	7	5.89708475764336	6.56816854717723	1.19654998551356	5.35120851607662	5.62098821223089	4.73182880089286	6.18630459304214	7	7	4.43087332175592	7	7	7	6.91210911776918	7	1	7	7	3	7	7	7	2	7	7	7	7	1	1	1	7	7	7	7	7	7	7	91	1	3
120	7	5.86915784230207	5.47449634429667	1.76197032460698	4.17919613041558	4.70254952599028	6.59105648510336	6.70748247526863	6.72128680887835	6.54151419139967	6.48098295655148	6.26439695759434	6.91260121654903	5.26529111642905	6.15167479053206	2.25074675256413	6.58066813480752	4.32414690456599	5.46210378336453	7	6.86437479353045	6.88517260706127	6.69781412526133	7	7	7	7	2	7	7	7	7	6	7	7	7	1	7	1	7	7	7	2	7	7	2	87.75	1	3
121	6.64382254174991	6.79962467639609	7	6.83675734701667	5.72800197325276	4.37908707271622	5.6416216084535	7	6.80077110240518	5.80551228219034	6.04842152955337	7	6.98101092820441	7	1.90616583241323	6.349233832287	4.4183642223577	5.8788240694756	6.38137215484501	6.44088796010465	6.95982884247377	6.70157230264209	4.93877504463209	3	1	7	7	1	2	2	7	3	7	7	3	7	3	7	4	7	7	4	7	6	7	5	80.5	1	3
122	7	6.94176359571114	1.13339699293918	6.40380261554912	2.28443022906944	6.52833242800794	5.66580089828047	6.17123605729221	1	6.29229160244426	6.7009705046624	4.48704957760527	6.4867348615085	5.99158021251066	5.41772275778805	4.61921208004082	6.85324317250293	6.97210362260696	6.83625672559347	4.63645926743422	3.35841191623833	6.72031528004908	6.97973412655545	7	1	7	7	7	7	3	7	7	7	7	4	7	7	7	1	7	7	7	3	7	7	7	102.25	1	3
123	7	7	1.40156015712361	5.59160693593241	2.63569340290126	6.66630126347463	7	5.65280232593199	5.1605941438823	7	6.5218628775169	4.77510291595142	6.02936434644792	6.02456742812001	5.66328896623387	3.97253283730638	6.95952340183594	7	6.35430252051101	5.10711343180075	3.20098995762285	7	6.54211937043359	7	1	7	7	7	7	3	7	7	7	7	6	7	7	7	7	7	7	7	2	6	7	3	99	1	3
124	6.21725939654748	6.50326011809608	2.10229395318163	4.68513561240454	6.27149697530138	6.19522564860181	5.8867837882688	4.0767752377466	4.00195174078851	6.59262458310448	4.94628222573179	4.38619567209351	7	6.21230647927315	7	6.1931507874555	7	5.64766401760305	5.50609496092984	6.95122283126881	6.52951744597158	6.4083731643747	4.88047244099504	7	1	7	7	3	7	2	2	3	7	7	7	3	1	1	1	7	7	7	1	7	7	7	90.75	1	3
125	6.81345033850885	7	5.16006784054487	4.16726046410567	1.40580422610194	6.71801746459181	6.36993257709719	6.55115384736064	6.01408362107888	4.5752176049624	5.83339311597983	2.86833443246978	6.40084284757377	5.57962522772089	7	5.19448725913892	6.4491079505443	6.04694650392466	6.52196285035144	5.42147784989719	5.01365537865594	5.78781455673588	7	7	1	7	7	2	7	3	7	6	7	7	7	7	1	7	3	7	7	7	1	4	7	7	108.5	1	3
126	6.05549990053877	5.97999128884662	5.64291608495969	3.31442295449542	2.13507042386081	4.99252852030561	6.14566339204855	6.27254636103306	6.42202151754184	5.50251738199145	4.60821845905242	4.54142734109259	7	4.73613228104167	6.47128836410946	6.20507482291477	7	6.67291895907943	4.86718120948211	7	6.35138526933509	5.06283274846195	5.93153697785621	3	1	4	7	3	7	7	7	3	7	7	7	7	7	7	1	7	7	7	2	5	7	2	77.25	1	3
127	7	4.01946101093198	6.30965918001803	4.75265480312795	4.73155294578251	7	5.43119361989475	6.24874206552708	6.94921641081933	5.09457128352672	6.33598644992837	5.47930373732494	6.52894008154496	2.59593941040068	6.69975790178122	6.81787159460017	6.2917104131099	6.94051464164128	5.74756998373741	6.62462202761162	4.66383280007027	6.49899404015101	6.12400178777299	2	1	7	7	2	7	1	2	7	7	7	7	7	7	1	1	7	7	7	2	5	7	7	105	1	3
128	5.80224462891068	6.94910075497995	2.97560094387125	1.40234139766818	3.43627332304572	7	6.9753918551069	6.08350638578552	7	7	6.91990096774497	4.15447759684081	5.23930664488822	4.83636651981629	6.42623294838606	5.61928879444769	4.90884424789827	4.58854201887675	6.02406432995998	6.51272047419051	5.33989812028553	4.92265135752201	6.69334580023342	7	1	7	7	1	4	4	3	7	7	7	7	7	7	1	4	7	7	7	2	7	7	7	83.75	1	3
129	7	5.87991797305669	4.96833838755346	1.65609165654231	3.44727396022207	5.86845222040844	5.9174878750891	7	6.79472887529663	7	7	7	6.22301481606322	5.68325361721288	6.59528287502592	2.20225933496451	6.1099657455782	5.67141107941052	6.98961142798427	6.94900327228777	5.86912852571559	5.01344517558351	5.92479355805386	7	7	2	7	1	7	7	7	4	7	7	7	7	1	7	1	7	7	7	2	7	7	2	84.5	1	3
130	3.82957688259695	6.42589979709071	5.90278858348675	3.21759033719283	3.29660238772853	4.69390479022222	5.28614067829369	6.15080762907568	6.14226346536011	5.9401389455564	7	5.02629043363501	6.13220055631284	4.37447739341123	7	6.95778189386656	6.50629482811611	6.95073943198609	6.85341056376968	6.6992888728958	6.47510166473514	5.51929036516569	1.17427361559006	7	1	7	7	1	2	3	7	3	7	7	7	7	7	2	1	7	7	7	2	7	3	7	82.25	1	3
131	6.83005668374777	5.51402280131173	6.42024787410705	5.431510237509	5.76368228595355	5.74261397327943	6.23027036453003	6.41845304265328	6.51814983449354	6.4193452065167	6.39646017204756	6.70687215154051	7	5.44085219883812	5.06710174825462	7	4.95804238330486	6.27349162110645	4.94661235908474	6.77275835856364	4.98193693271198	6.91600286770306	6.15070963567131	3	1	7	7	1	2	3	3	3	7	7	4	6	4	7	1	7	7	3	3	6	7	7	82	1	3
132	5.8610076791041	7	1.50193159998264	4.93265799348144	4.69111338858748	7	4.80704449816226	4.23397532238995	7	7	6.23010508884747	4.56085213508194	6.22589552290705	7	5.87156272464431	4.34954706842641	4.97979097875563	6.7751290659821	7	7	3.54154667293186	6.12938831450749	6.65694211649267	7	1	7	7	3	7	2	7	7	7	7	7	7	7	7	1	7	7	7	7	5	7	7	97.75	1	3
133	5.41053718019926	5.95580923578572	5.29887024901012	4.89950202262236	4.03507296067495	4.69673747061896	6.34655253715541	6.67065972987924	5.57311383055361	6.70976153810571	5.8287956280396	2.03447174530578	5.99762345407335	4.26179472014748	5.75869668512423	7	7	5.86343915865132	6.59046460481362	6.15894820633597	6.71269657289801	6.71037564494603	7	7	1	7	2	2	7	3	7	4	7	7	1	2	7	4	1	7	7	7	3	4	7	7	82.5	1	3
134	7	2.71012490721577	5.32419400777932	6.92798204039634	7	7	6.84517968572893	6.86690919022724	4.5400527723834	6.7460659514463	5.51514930231626	4.77104132521226	6.57423636902576	5.80631811338049	4.85018913485871	6.91319045977431	6.23856773414783	6.14635797545615	6.44931226535777	7	6.66458802947301	6.56406076889225	4.4771659489375	7	1	1	7	1	7	2	3	7	7	7	7	7	7	7	1	7	7	5	2	7	7	7	96.25	1	3
135	6.71329637786868	6.19305117982397	2.40821487440281	3.81274846774712	4.36365676134175	4.68826859431458	6.97107456701741	5.76928688932406	7	7	4.09567464720872	6.99473244364627	5.91085050705816	6.33463874839316	6.21015933183635	5.55954637359329	6.7782526627517	6.14446650325363	6.70220658246885	5.635204838203	6.29608134509855	6.08616281844862	6.61179705736922	7	1	7	7	7	7	2	7	7	7	7	7	7	7	7	7	7	7	7	6	7	7	7	93	1	3
136	6.67570312600704	4.71135958500331	5.76483826560667	6.3038472570759	2.6359462658658	6.33127537872092	7	7	6.70909927875908	6.23599075848763	6.94716053568408	5.07444088060339	5.37444852543292	4.42451898014178	4.5356287323536	7	5.51985536106609	6.34594614910509	3.93192145227446	6.17574146103737	4.73520602325223	6.78366271414216	6.74616914861014	3	1	7	7	2	1	3	7	7	7	7	7	5	7	4	1	7	7	7	7	4	7	7	94.75	1	3
137	7	6.05849817039482	3.63666721124707	6.15100733451234	3.16163147992585	6.00830790731814	7	7	3.55846131566797	5.81981923559114	4.92475394792976	6.34335783112111	7	7	4.30108966641313	5.80082997951162	5.7717311182995	7	5.83583661331962	6.85355895309817	3.24751216906589	5.64344546320063	5.71728027641266	7	1	7	3	7	7	2	5	7	7	7	3	7	7	3	7	7	7	7	1	7	7	7	98.5	1	3
138	7	4.59581458005696	5.77551845856896	5.7826501654048	5.72714071369314	6.71773793043158	6.35522203517155	4.06386904266119	6.60034470764864	6.08197545069433	6.25156699548265	1.05001815821924	6.50158795258978	5.29544232678594	7	5.18473183978979	4.80865503549478	7	5.63758598950889	6.69601620125759	4.98016761187115	5.77082036207908	7	4	1	7	7	1	7	1	7	7	7	7	7	6	1	2	1	7	7	7	1	7	7	7	96.25	1	3
139	4.25613804444737	6.97254969930638	4.33668905475526	1	2.89300461188502	7	6.59124389278091	7	4.02004378295103	6.03181076194118	6.86322217573017	6.14505573626946	6.30708967073133	6.02485638658491	6.76904948507881	1	7	6.25159479960566	6.80326547162968	6.42223292236625	5.37090106340507	6.88882956790109	4.97858004259492	7	1	6	7	1	3	7	4	7	7	7	7	7	1	1	2	7	7	7	1	7	7	1	91	1	3
140	4.84938070284229	7	6.74429017776767	5.73190305267286	5.26906959028962	7	7	1	7	1.92632140404616	3.97901573108519	2.45393420429264	6.57023223087558	6.43175793479545	5.71890806504502	7	6.58226688789368	6.59571798421966	6.30009407579757	3.5045439109887	5.60068134971888	3.89142393315399	6.6880239120197	7	1	3	7	1	1	3	7	2	7	7	1	7	3	2	3	7	7	7	2	5	7	7	94.75	1	3
141	7	3.33427107668541	6.256021299171	7	7	6.87225237980592	6.16247744129915	6.05410270722346	6.21841206664554	6.17187291664774	6.73240190855375	1.83045120636895	6.32357567106757	5.47516654127686	4.09441230211198	7	6.26518708942683	7	6.46794205936976	6.20123187761644	3.46319136345092	7	6.38193543968153	7	1	1	7	1	7	1	7	2	7	7	6	7	7	2	1	7	7	7	2	7	7	7	83.5	1	3
142	6.94422861410131	5.1337544681388	4.31675953830059	2.53302773828005	3.20271612186672	6.76505687003302	5.75470597790975	7	6.3265708603195	5.57251925389687	4.39548556841575	6.02793193070473	5.13641529024779	5.27752168711026	6.75840600650526	5.0404281529745	7	6.20214891969181	6.36381959072455	6.86582913859277	7	6.53095514650016	6.13252637553171	7	7	3	7	2	7	7	7	7	7	7	7	7	1	7	1	7	7	7	2	7	7	7	96.25	1	3
143	6.91463695177067	7	1.78756600069398	4.15906402600426	2.85813875952857	6.46697637136177	6.43815136495847	6.55514573010896	2.71339785757093	6.0151826816998	6.29363224808864	2.38193722789956	7	6.52218703254772	5.78439404094361	7	5.81829000656339	5.63593466796576	6.18758965346536	6.3548666072426	4.0898988359067	6.14089948813837	7	7	1	7	7	3	1	2	5	2	7	7	7	7	7	7	1	7	7	7	2	7	7	7	98	1	3
144	5.91839277414537	6.41304354636675	6.0809007273548	6.9993616937607	4.82818253737137	2.47248068631562	7	6.04476563701276	6.89544996809043	3.50151066888764	3.91332867554655	6.35353805795114	7	6.29412604424929	3.79759480569791	3.56626909644518	7	6.46480473217596	7	5.79415564144273	7	7	5.18790288138666	3	1	7	7	1	7	2	2	4	7	7	2	7	1	1	1	7	7	5	1	7	7	3	70.75	1	3
145	4.08387476066637	5.79982423400979	2.02557530327962	6.58095050902997	1.07275848099445	5.92574379456646	6.64658021505095	4.79961075068811	6.30795622996077	6.3585740628709	5.41966882263997	6.4529088221317	4.79085248185711	5.29673681496402	5.72326529980649	6.32010929818933	6.31484121291524	7	6.81554893773209	7	6.42380484281878	5.34770658296111	1.19068756089007	5	1	7	7	2	7	7	7	7	7	7	2	7	7	1	7	7	7	7	1	4	7	7	83.5	1	3
146	5.48474006682051	5.42955864573961	5.05474396545881	3.46673370650494	3.99945006367478	4.84003761255016	7	7	5.17147115282637	5.29004744929066	5.81491260246849	1.33882681702851	6.04172143026146	4.30511879744816	5.7857709654532	7	7	6.05736243544837	6.64608982968353	5.11469133024721	4.37875406999573	6.27621154122118	5.88555474553645	7	1	7	2	2	7	3	7	7	7	7	7	7	7	7	2	7	7	7	2	6	7	5	90.25	1	3
147	6.27650210259972	7	1	4.55628786550221	2.31616059466027	6.98214320991791	6.02521179706647	7	5.85185630730041	5.60804006598	6.37875818382518	4.17297914176983	7	6.77128895035965	6.02932236801712	5.87001314416444	6.46561689342802	7	7	6.44304772547159	4.61834787145866	6.08258461693145	6.49955606622227	7	1	7	7	3	4	2	5	7	7	7	7	7	1	3	1	7	7	7	7	4	7	2	85	1	3
148	7	5.52084238771716	7	6.04603290173969	4.6508502130681	6.21061290149449	5.95663783735779	5.43722554667081	6.75843099597401	6.05024753711851	5.71463558135876	4.6244757137145	5.17369407205069	4.47943219611394	6.73980502149392	7	6.56371136146556	5.51760548160738	7	7	4.57262540811025	5.88843737663497	5.42992988257427	3	1	7	7	2	1	2	7	2	7	7	7	7	7	1	1	7	7	7	1	7	2	5	90.75	1	3
149	4.06495208779817	6.25293565883285	4.95560600814404	2.52073398575939	2.65092748677008	5.87394270019023	6.81967362057001	6.36717503166335	5.97424032963983	7	1.43521477980868	1	6.58538030490849	4.13441800587188	7	5.86488222355268	6.98409862524769	6.98142805715949	7	6.13641166546309	6.77912092746994	5.33482837005478	5.11017840619637	7	1	6	7	1	7	7	3	7	7	7	2	7	7	7	1	7	7	7	2	7	7	3	68.5	1	3
150	7	3.96721971440994	5.65795509522502	6.60848221241048	5.62484006566371	5.42188942854196	5.65542733761217	6.79647418376113	4.6482760085212	4.93392958816069	7	6.05778539448362	6.6479775161744	3.80138681596439	6.71970190748871	4.41149854194957	7	7	6.28793257137859	6.16095425088496	5.00312798225611	6.1820635458099	6.5645804207295	3	1	7	4	1	7	7	7	7	7	7	6	7	7	7	2	7	7	3	1	6	7	7	88.25	1	3
151	6.75379571369866	2.7337176012093	5.87704820434156	6.0811136956401	6.05951857058198	7	7	6.81323244968284	5.93964846576582	4.70797810227777	6.82629882169313	3.89968841611213	3.2775264961998	6.37419724537068	4.53693810545917	2.74922594579291	5.6501416724682	6.14506456164928	6.91818945004242	6.96268372594159	6.88207710761463	6.86687245278988	6.55278530470343	7	1	1	7	2	7	2	7	7	7	7	7	7	7	1	1	7	7	3	3	7	7	2	88	1	3
152	6.23977436923716	3.85895120508901	6.01753654308939	6.12625769514945	5.53254836585042	5.48690792421626	6.01476413353309	5.81531307983231	5.71737598697194	5.56542752728464	6.88722481159761	6.49065556781759	5.79552754421172	4.5434451952435	6.77444578709913	5.04515202500273	5.3084673414154	6.90147207240557	6.5113123315848	5.74491400285567	5.3488781572639	7	5.86685500261705	3	1	7	3	1	7	7	7	7	7	7	3	7	7	2	2	7	7	4	6	7	7	2	72.75	1	3
153	5.70471970803195	5.96598839258289	1	5.21596197821905	3.64277349429356	7	5.28261856622629	6.80749422339112	5.71825751637889	5.99725418070195	6.88814399889404	4.31518608426793	7	4.13165715158402	4.62750809745412	7	5.85990332604183	7	6.30325689503808	7	4.64036360673497	5.37133431987282	6.36013141177345	7	1	7	7	3	7	2	4	7	7	7	2	7	7	2	1	7	7	4	2	7	3	7	89.5	1	3
154	6.15609515707535	5.61877939266814	2.45131048330455	6.65879719900534	4.69118150702827	5.62837771354192	6.17280181005247	4.39714535963257	6.42705563391059	6.0075168980993	4.62937241002486	7	6.01103991568989	4.65118145898948	6.03042982881948	2.79508064610567	5.75139666119135	6.3969928226993	6.9405976464635	6.241043550237	5.33421217953505	7	6.00393194920504	7	1	1	7	3	7	3	6	4	7	7	3	7	7	7	1	7	7	7	3	4	7	2	70.25	1	3
155	6.2841122997195	7	6.0099503885377	4.30758418151235	1.52512841965795	6.51873979477202	6.75221587684595	4.42060814171437	6.33387171080412	7	5.38063243607458	2.14429985540848	6.64479425654673	4.37290973205623	7	6.92964696471529	5.64616068526851	5.86625039472059	6.31290036776449	5.49123166432997	4.56464742501785	5.58189002517132	4.87839017813455	7	1	5	7	2	7	2	7	7	7	7	7	3	7	7	3	7	7	7	1	7	7	7	88	1	3
156	6.32618563015211	5.76599963984753	6.33621449440164	6.38675714459611	5.4384993239668	5.33609386601559	6.11599465948657	5.61786712125801	6.04837762097992	6.89253345210086	6.10558453809959	4.14907107189596	4.97702854530534	7	1.6630646717611	6.94848627956694	6.88475028331939	5.77575445994273	6.98507558787117	6.7002124401809	4.36060357210505	7	6.6947664059796	3	1	7	7	2	1	2	5	2	7	7	7	7	7	2	2	7	7	7	3	7	2	7	69.75	1	3
157	6.56322548327053	4.91255963763006	6.27805948891702	5.20998503308544	2.97588559877669	4.63457340343708	6.06137755485552	7	3.41395454900373	6.21943210953244	5.76094450018573	6.7502880527003	6.49974307777378	4.15717945410415	5.73746525344889	6.85402469376	5.3771215711725	6.66088389866348	5.69253445443487	5.73107975931478	6.02868022615296	6.3414313202281	6.55156170059789	7	1	7	7	2	7	7	6	7	7	7	7	7	1	7	1	7	7	7	7	7	7	7	85.5	1	3
158	5.81325411939773	3.32633643652333	3.32619575071727	6.10019252261659	2.4739786714497	6.61252944499084	5.50366026916217	6.44043350789156	2.61619695092827	7	4.68626980282016	5.010798035839	6.48904127647022	3.9703052671504	6.82047025975572	5.07614537256459	6.3048282825502	6.68799346032962	5.85810310913509	6.55851409003858	5.87327409276193	5.23958053698379	5.80764882666838	3	1	2	7	2	7	2	7	7	7	7	7	4	7	2	7	7	7	7	2	6	7	7	92.25	1	3
159	6.77347433477576	4.95975117460331	6.58588880353185	5.71604071065291	6.31719835428556	6.0925912243067	7	5.28172610251602	5.71718304500349	3.73388103012839	6.33162788265422	4.82910687370252	5.59067359023786	5.96439179569609	5.94650257737167	5.37946440605646	5.12097533773937	6.36820461880046	6.80966683881606	6.8029751109889	6.55853106920895	5.63148334909446	5.7983872259732	2	1	7	3	2	1	7	7	7	7	7	7	7	7	7	2	7	7	7	7	7	7	5	85	1	3
160	5.56424972096528	5.66645893588296	5.69421602630554	6.78423653408956	6.89893699274503	4.85048909730266	5.71102890686453	6.07346048906	4.17858709026338	5.62447056369806	5.18201596079637	1.14820281902026	5.12101202628685	6.62315334271716	7	4.79648223721401	4.83101588602911	6.83929264640711	6.99780195740257	7	6.17301741817001	7	6.44060814293969	2	1	7	6	2	1	6	6	7	7	7	7	7	7	7	1	5	7	7	7	5	7	7	80.75	1	3
161	5.77255034956298	4.67879949427981	6.36855747073689	6.81004509565291	4.82248078767305	6.0738916616356	5.64777329804811	5.39308593095729	3.33959541574086	5.47811681769819	5.26944021315502	3.44739411166231	7	7	5.15924276159837	6.84409255082079	5.09551500234448	5.27310206387841	6.85932645316487	5.42038790745334	6.24783022725315	6.55260185136135	6.87057968565863	3	1	7	7	1	5	4	7	7	7	7	7	7	7	3	1	7	7	7	2	7	4	2	78.5	1	3
162	2.20203555921869	6.04361157132573	4.34851597410275	3.40107481384793	3.20027766715186	4.73939348586659	4.78444049436854	5.14131404883309	6.40694450149003	5.3248780492916	6.81726183465336	6.65767847743998	5.73284596340312	4.98274685368641	6.36102699114681	6.36328791178138	6.83125998396241	6.50604650366264	5.64495295073249	6.19781614779849	5.6865529323396	6.13460505176366	5.95253921044918	7	1	7	7	1	2	2	7	3	7	7	7	6	7	7	1	7	7	7	2	7	7	7	69.25	1	3
163	2.75062635151586	6.35668608583189	3.02078450998395	1.32996122333734	3.70873054786478	6.70787789092481	7	5.34959852650415	7	6.59313117007626	6.34091613557693	1.97286900457745	6.16994742889913	4.72646019583567	5.30544776971494	7	2.49672982559094	7	3.73570443846391	6.4919958721865	4.19966010018562	5.44923534391484	5.73662916245066	7	1	7	7	1	1	1	7	7	7	7	7	7	7	2	1	7	7	7	2	7	7	7	77	1	3
164	5.77928217855524	7	3.28199250359621	4.22380556759578	3.86999584683167	4.70355301405991	7	5.26464146675616	7	7	3.84523942692419	5.25337015355958	6.15905205967825	5.94034841015932	6.36791298519438	4.45615246112971	5.44482550734553	7	5.81919789809611	4.59018930441762	3.77937457996185	6.29217587735956	4.13398248567432	7	2	2	7	2	7	4	2	7	7	7	7	7	7	7	1	7	7	4	1	4	7	4	89.75	1	3
165	5.11705534865478	5.46542862271459	1.02015493271401	4.40216352193275	2.85333543792645	7	6.53992987627341	4.35400416469901	7	6.27006001461565	3.84552998518713	7	3.73001687565544	6.13257852317209	6.44457747325242	3.65072669125607	5.44408715054228	7	4.28514927674428	5.79812079038063	5.72293569846301	6.71778912386866	6.83502113405393	7	1	7	7	5	1	2	3	6	7	7	7	7	2	7	1	7	7	2	1	7	7	7	88.5	1	3
166	6.17603690408869	4.71824455740196	2.08284719177369	6.67571279953273	1	7	5.89367069961951	6.89615686128633	3.20661034875897	6.35642310123566	5.18940412061238	3.63584679055808	5.88749702434085	5.31065697445158	6.32057042892831	6.57484550258051	6.86791465779548	7	5.30930238926146	4.12539876261265	5.58633563519305	5.35984815343485	5.35624160777523	3	1	1	7	2	7	2	7	6	7	7	7	7	7	2	7	7	7	4	2	7	7	7	75.25	1	3
167	5.4169643150113	6.46161875439469	4.37677297319026	5.56179006070934	3.78005469087186	4.78947484567477	6.41993750244237	6.30899580895809	2.95947992050434	4.88377825454769	5.1236654184036	2.06491607324481	3.21243153940312	6.2480658515807	6.42269023784727	7	6.85891690163932	6.93664681755386	6.23679151087317	6.23225402877795	5.75211510428508	5.17371073779456	6.12540252167776	7	1	7	2	2	7	2	7	7	7	7	7	7	7	7	1	7	7	7	3	4	4	4	70	1	3
168	7	5.31516051164764	6.06169705748177	2.63156825792265	5.08091685163334	5.2947987996359	4.98157053727758	5.18883757223083	6.35485378139903	6.16985352356538	5.57799725653317	6.74798236245707	5.18992081359474	4.42142353329928	5.27388479839883	5.03761922567756	6.03202637312678	4.237234395492	6.24421778192342	5.71311943480086	7	6.8876057083526	6.99645464073519	7	1	7	7	2	7	2	7	2	7	7	7	7	7	3	1	7	7	7	4	7	7	7	80.75	1	3
169	6.7123069393955	6.16386459950136	1	4.55491149529222	6.50961132482839	6.72084017093478	7	7	6.35653563789542	5.67694517026554	5.33563506023623	3.05447410532482	5.94752527143717	2.86057780966068	3.67932788117839	4.9412340883297	7	4.18041158731523	5.47587665201557	7	5.31468230442548	4.38812996789827	4.17573707826616	7	1	7	7	3	7	1	3	7	7	7	7	7	7	1	1	7	7	7	4	7	7	7	85.5	1	3
170	5.46516597433863	6.3018460559506	1	6.23032172234802	1.31448718187486	6.41168977913605	7	6.58295399933401	1.53051089426824	7	6.81001865049389	1	5.46530994641893	5.73834391823032	6.83858814224008	7	6.5234005364324	5.75216294894563	3.2316230929232	6.54043863480266	6.04933474252758	4.40614588285187	5.92209781015245	7	1	7	7	7	1	2	4	2	7	7	7	7	7	7	1	7	7	7	3	7	7	3	82.25	1	3
171	3.71792962991877	6.49025983020161	1	2.04143812152277	1	4.92056565657949	6.54575900020116	6.13932269282711	6.65934475798195	6.27747180717389	5.19874113408776	1.41180653644071	3.17987696397425	5.68435066993774	5.30156162729584	7	4.28304687178255	7	7	5.84655059582093	7	4.74715371325718	3.32999180801443	7	1	7	7	6	7	7	7	5	7	7	7	4	3	2	1	7	7	7	6	7	7	7	70	1	3
172	7	6.59418811852486	6.51557819377636	2.89327746656512	2.88767555903986	5.24563621517601	5.9024069908152	4.56053201498554	1.48001429899168	6.44184323411886	6.19395384045135	2.63164914670942	7	5.72844832394783	7	1.03157860868379	7	5.68094735077201	6.51435300296504	3.79877491970458	7	5.29526600678965	4.05069238916627	7	2	1	7	2	2	7	4	4	7	7	3	7	7	1	4	7	7	7	7	7	7	7	85.75	1	3
173	3.9151173940249	6.49712386296512	3.86745835031445	4.65752786551488	2.67609547751719	4.57786565033096	7	6.88674022890742	2.94387732389289	6.44348577321444	1.44095664944193	4.83712065315882	6.89700628548299	5.36324511345681	5.39795319064099	3.79388423397761	6.49156858677466	6.65836422857137	7	3.90571021109607	6.11478894226643	7	5.11400580107279	7	3	6	7	2	7	2	3	7	7	7	3	5	1	7	1	7	7	7	2	7	7	7	94.5	1	3
174	4.58010971303553	4.89530168437125	1	6.68368539435593	1.27484199639907	7	4.52062231546332	5.34038430711696	5.83453076893829	6.18898225036434	4.53997282861517	4.6136827606458	7	4.88501576599151	5.8728266173808	6.22987494136176	6.81904906397549	6.21993322867311	4.41676309401837	5.20878201850354	7	5.32932783757436	6.00622037166145	7	1	7	7	5	2	1	7	3	7	7	7	7	1	1	1	7	7	7	2	6	2	7	71.25	1	3
175	4.59778427254475	5.22548018239762	3.7903971761935	4.75617707969877	5.2050520182571	4.64814198765059	6.40174629457563	4.28307486795524	6.68317329276048	6.37862712690168	7	4.03759256771485	4.76893751970852	7	6.1032311097733	4.40853070621609	6.77921964007067	5.50809846934725	5.56037476050221	6.05772259327015	3.63290715175683	6.48675066814133	6.10265639392345	7	1	7	2	2	7	7	7	7	7	7	3	7	7	7	2	7	7	7	2	7	7	2	81	1	3
176	6.67576102985357	6.32585795270014	5.39994845956425	2.90522679624363	5.53771950615806	3.36390452942218	5.04701436306016	5.84747649735324	5.85535632939337	5.02384128274057	5.92071360735303	7	7	3.85547318773432	5.70822506644875	5.65723821350475	5.65213615947922	6.06077703146406	6.49943110302407	5.55625706664963	6.5772758974564	6.70775637926913	4.77852775826077	7	1	7	7	2	7	2	4	7	7	7	7	7	7	7	1	7	7	7	3	7	7	7	61.75	1	3
177	6.64616178486156	7	7	2.49049728425796	2.33149226912655	5.16499963919876	4.40079625466916	4.44379404162737	2.941686395254	4.77600971666617	7	5.61486098332928	6.26829894844679	7	4.59011922049542	1	6.40360912513973	4.95758846239209	6.44637200932162	6.88098533220349	5.19795414689812	6.1788871043335	5.85199947439309	7	2	3	7	2	7	2	7	7	7	7	7	7	7	1	5	7	7	7	2	2	7	7	85.5	1	3
178	7	6.59321434698945	1	6.55142138371662	2.8061500220424	4.90435883780472	6.46552216502532	7	5.53270939722983	6.63217105502531	7	6.45297584521401	6.33516366642264	2.62229759394231	2.4864830902116	5.8891831252328	5.32953174589321	5.96775947530897	4.50610398401303	4.41136113494229	4.28498333272498	5.84747513571689	6.26420200062261	4	1	7	7	7	2	7	7	3	7	7	7	7	7	7	1	7	7	7	4	7	7	7	81.25	1	3
179	2.32788543348522	6.10300473224964	5.47906145229961	1.70810804467099	7	4.96997342811389	5.75568925200802	5.71896781288368	6.64227499889473	4.59216745616003	6.23049508156354	4.79756628437568	3.01750381963961	7	6.52462637840597	3.22060488996034	4.68034188338068	6.24133729018672	6.42101129206702	5.92861444461852	5.99046438143784	6.96669173344985	4.22888483425084	7	1	7	7	1	7	6	3	4	7	7	5	7	7	7	1	7	7	7	3	7	7	3	56	1	3
180	7	5.3526042242824	1	5.264861788985	1	6.34362344047627	3.3499476306909	5.43966115635228	6.81267066119592	7	6.00701225849249	1.91898604632676	6.75244934920707	6.92520317527321	5.10926149232877	1.58808271708265	5.11400536837007	6.07118822530728	7	5.34845095309723	6.49646140878835	7	4.49315561678163	7	1	7	7	7	7	7	7	7	7	7	1	4	3	7	1	7	7	5	5	7	7	2	83.75	1	3
181	6.57896909772837	6.9429064270457	1.73500959072917	4.92979575312384	6.43151535341111	3.87649723336213	5.97016258731856	5.93267507648562	6.94015571666766	2.89956958339095	6.03278611606908	3.03777284396837	7	3.98320163809406	6.90433300615115	5.32265582095463	6.7685379644892	4.80491466508026	6.0177079143756	3.46488474413813	4.40213154315432	6.37821357487282	5.57654858638563	7	1	7	7	3	1	5	3	7	7	7	7	7	1	2	1	7	7	7	2	7	7	7	87.5	1	3
182	6.53015276131775	6.35970866344178	6.75219868643753	3.28409456361266	3.14794798144051	5.81943692641123	6.0706185462111	1	1.91731580233823	5.47562455057269	6.72664821435138	2.08694239444273	7	5.36596907652011	6.93291976740085	2.44880747832521	6.86249657840355	4.58997575480168	6.60049570599682	3.88115424278063	7	3.43458782587786	4.3673894281965	7	2	3	7	2	1	7	4	7	7	7	2	7	7	1	4	7	7	7	7	7	7	7	75.25	1	3
183	3.05379682127817	3.42361902126126	5.36123354330032	3.41072222402709	5.75751687580932	7	5.05193804224728	6.52863953331216	5.47607411725169	6.54569031693374	4.65915366388515	6.19165943035082	6.08845618482228	4.24870458055022	7	5.32576150234065	5.99620731046549	5.35086020240718	5.77571739301726	5.45624326933696	7	6.68934197134483	5.01248768950787	7	1	7	7	1	2	4	4	2	7	7	7	7	7	7	1	7	7	7	7	7	7	2	67	1	3
184	3.79563459459525	6.22644106638595	4.55262132460635	2.75335512161256	3.12472280822737	5.64390185848613	5.38553815042117	6.51400449856543	6.93443271635105	6.18459531652027	1	1.12372867080231	6.81360342793414	4.09390985029731	6.6956899869507	3.07223781556681	5.55846170404753	5.70870646437761	3.01268453391128	7	5.89446992404671	4.461454468981	6.33596283311937	7	1	4	7	1	7	7	2	7	7	7	3	4	7	7	1	7	7	7	2	7	7	3	79.75	1	3
185	6.6385087604924	1	1.90850515809407	4.99991941318078	1.50360470788986	3.24693773965677	5.65751753265456	7	5.67864188813814	5.39089922561224	4.06932863028832	5.31650028929902	5.64758905263469	5.79774803020167	5.39451361352556	5.73012848560077	6.46782903510925	5.46037125563413	5.33932499519671	4.4015094108738	6.89407584404918	6.51407225714271	3.10519435325783	7	1	7	4	1	4	4	4	2	7	7	7	7	7	7	1	7	7	7	4	7	7	4	80.5	1	3
186	6.24796714494471	5.94598544229123	5.3692339366339	3.30924860379108	6.09021613779826	4.16277877383531	6.03821410382586	5.11460301912398	1	4.21991686577843	5.44836961360624	7	4.83958001361514	5.23198311517504	6.14443699619874	4.1754855164694	6.93799068392744	7	4.85180992014067	6.08054136840421	7	5.63130485228498	6.76893187812302	7	1	7	4	2	7	7	3	2	7	7	7	4	1	2	1	7	7	7	3	7	7	7	62.25	1	3
187	6.09075430666458	5.44811798316511	1	5.95899900759654	1	4.8711856163311	6.38094284573082	3.47417936639323	4.63464825362882	7	6.93249030039027	6.22317847798547	3.49450037618183	4.90227034073285	6.73568541406874	2.62656025097621	5.90865624273861	3.87403697998992	6.49231313536085	5.8076893455077	6.58420211658125	6.86751601552349	4.6518285660705	7	1	7	7	7	7	7	3	3	7	7	1	5	7	7	1	7	7	4	5	7	7	1	64	1	3
188	5.75316031410834	7	1.07605152110595	4.69197764959396	4.66841792238161	4.296285430001	6.24613171235897	5.84129186591906	7	2.80279010151936	6.70866614553936	3.52185398311631	7	5.0077870549449	3.83551072884291	5.96170596547704	5.91959571787362	4.16546818577513	5.2175303882056	3.96720908839359	5.2311053472645	5.15059726993603	5.98397532788179	7	1	7	7	7	7	6	6	2	7	7	7	7	1	1	2	7	7	7	2	7	2	7	71.75	1	3
189	4.45791531557072	4.58161815384723	2.47919924439253	6.41567784009182	1.35612735694633	4.12057147229183	5.49250396603619	4.91318301832518	4.46709974864767	5.51097600990102	4.09482748363688	3.47475800785482	6.50490323164022	4.1690543133651	6.90970307537017	5.39171272854995	7	6.40283049153131	5.45731192267067	6.58454245376762	5.72435858545361	4.103331158578	6.6235588255688	2	2	2	7	2	7	7	2	7	7	7	7	7	7	3	1	7	7	7	7	7	7	1	103.5	1	3
190	5.46255503269283	4.21273661968613	2.11133049962484	6.26766631700014	2.15945992698796	4.23380045114977	4.4623415525727	5.63756748178775	3.90504607400774	4.51416535093333	6.55770574899959	3.46560105103784	5.84723758208305	4.93281657791013	7	1.75004033973504	5.93832914191452	5.48640991201185	5.85067621270693	6.13281054073154	6.10677088379875	5.8214731587588	5.81303746086925	1	2	4	7	2	2	7	2	7	7	7	3	7	7	2	2	7	7	7	2	7	4	1	87.25	1	3
191	1.99815423925216	6.86956024047218	6.66431016539668	1.44751752865796	7	2.10042407095534	5.93089947474019	4.82817537330406	3.4291566735609	5.50313791151239	5.71204190085574	4.45489897063642	3.37964476942627	4.56250600816392	7	7	4.22069146270433	5.13435927123265	5.85912006042064	6.18977342244314	5.93224333708746	6.50468523640472	4.45649577770199	7	1	7	7	1	7	2	4	4	7	7	7	7	1	2	1	7	7	7	3	7	7	7	59	1	3
192	7	1.36572562498568	1.29933114874755	5.27149260351133	1.70779366065945	3.93017203902149	5.64827152862286	7	5.40962852470516	5.89837684807676	3.89015457584386	5.7581546191084	5.19802518363158	4.81719534593687	6.29785490326265	4.90024611606564	5.20233369047685	2.81087000838959	6.94689897485867	4.62820203884505	7	7	4.55629132355698	7	1	7	4	1	5	3	4	2	7	7	7	5	7	7	2	7	7	7	4	7	7	5	79.75	1	3
193	5.7222368102657	5.82993027172928	4.55365637089391	7	6.09032282903076	3.64263361327557	5.01476971598416	4.8322796729609	4.10020527950188	6.40975902701186	4.30883345648442	5.42448688692171	4.78818459782691	2.5694133378304	6.33985829490062	5.463243524357	5.99922590656166	6.28192337186495	5.42747105177739	4.53489407737309	7	6.16171481185143	3.49143133531446	7	1	1	7	2	7	1	5	3	7	7	7	7	7	7	1	7	7	7	7	2	7	7	83.5	1	3
194	5.33674542194475	5.29773366893971	1.97065504202597	6.13088467991473	2.23036821785906	7	3.90537460203536	5.589107286818	5.88667869659221	7	4.95630195421993	4.46786688475956	3.44905869970557	5.2717814574077	3.81987330356261	5.29574931599492	6.53762265584052	6.74991865645224	4.18811626608492	4.50673536978305	6.42480303236005	6.08953208250893	6.12449667879973	7	1	7	7	6	1	2	7	7	7	7	7	5	1	1	1	7	7	7	2	5	2	7	62.25	1	3
195	3.72920109202278	3.93825433707821	5.06045967929082	2.36704453465471	5.06366164819152	7	5.3354263624795	7	1	7	4.90118273241968	6.6400709424962	5.95030340753233	1.54168392419214	6.00915176723405	4.68048013103657	4.52795231647422	4.55023783372967	5.24176874888525	5.84029110672281	7	5.15677473624688	5.10201169150543	7	1	7	7	1	7	4	7	3	7	7	7	6	7	7	1	7	7	7	2	7	7	1	63	1	3
196	6.95613991435711	6.38049059412008	4.99516125315124	6.61093045533568	6.47669340986256	4.24464451973634	5.18888471872783	1	4.08010664333303	6.30782741047265	3.5226023736129	4.84217993966241	7	2.17649622650733	2.77311572219759	5.68656641806347	5.90448528405914	6.42968285955805	4.9922875408401	1.50313124838089	6.81626131748132	6.45702744911543	3.95145259250136	7	1	1	7	2	7	2	2	7	7	7	7	7	7	7	1	7	7	7	3	7	7	7	70.75	1	3
[truncated: 5 more columns]
