# Supplementary material for: How Are Mate Preferences Linked with Actual Mate Selection? Tests of Mate Preference Integration Algorithms Using Computer Simulations and Actual Mating Couples
Source: PLoS One. 2016 Jun 8;11(6):e0156078. doi: 10.1371/journal.pone.0156078 (PMC4898694; doi:10.1371/journal.pone.0156078)
Supplement: S3 Data — Long-term couple and agent-based model data analyzed in Study 4. (ZIP) [file pone.0156078.s003.zip › S11/Polynomial Model Data/Polynomial Couple Population 01152016 0107.csv]

	trait1	trait2	trait3	trait4	trait5	trait6	trait7	trait8	trait9	trait10	trait11	trait12	trait13	trait14	trait15	trait16	trait17	trait18	trait19	trait20	trait21	trait22	trait23	preference1	preference2	preference3	preference4	preference5	preference6	preference7	preference8	preference9	preference10	preference11	preference12	preference13	preference14	preference15	preference16	preference17	preference18	preference19	preference20	preference21	preference22	preference23	fitpoints	sex	algorithm
1	5.92040775186331	6.74695081164483	3.59883511035984	6.09642264472397	4.71645590540834	6.5940662276401	6.79138546778768	4.71942038654832	7	6.82084001897636	6.5531399113586	6.56566614411976	5.87505304126569	3.97977402917676	5.82310643361069	6.83542323365179	5.40565095203078	6.2383519348085	7	7	3.95340521837013	5.73584654632048	6.97568027827873	7	7	7	7	1	7	7	7	7	7	5	7	7	2	2	7	4	7	7	5	7	1	7	109	0	3
2	7	3.71243017763506	1	7	5.64237098393866	6.84682916552957	7	5.48077946272195	6.84109201339093	6.03856922475273	6.44755597279794	7	5.53787557253581	6.0672938551987	6.20653999931258	7	7	6.56649342165732	6.77138095202692	6.42166624801151	6.68206832098066	4.11552678553232	6.75704080571609	7	1	7	7	1	7	4	7	2	4	7	1	7	1	1	7	7	7	4	7	7	1	7	100.75	0	3
3	4.01376925436466	6.36650947138807	1.75275460687164	2.79336680583436	7	5.74743999673988	7	4.70194775164875	7	5.852040095546	6.48950904184739	6.76892661839426	6.00716485883757	7	7	6.79216455873758	5.87467514687722	4.82585464804229	6.6118045547518	7	6.27282738229193	6.10299255169793	6.6942754469961	1	1	7	7	1	7	7	7	5	7	7	7	7	7	1	7	7	7	5	7	7	1	7	95.5	0	3
4	5.44232561907195	6.93000231949536	1	2.9537253072712	6.49496737826959	5.44961286734323	5.95381199729558	6.24172085255261	6.77831364762944	6.26776301905143	7	6.83958024269628	6.47718496316975	7	6.69020195776455	7	5.52552091083904	5.86418598177645	5.75089811271067	6.6582455834077	6.38632163519009	5.1097815769639	6.20993605677767	1	1	7	7	1	7	7	4	7	7	1	7	7	7	1	7	7	7	5	7	7	1	7	82.25	0	3
5	4.72191595093178	7	2.217653596699	4.11831806908716	5.42951636850857	5.55104471054451	5.90212872134691	5.32206155388926	7	3.71959765186879	7	7	6.97926087914683	6.81378791524338	5.80103212649717	7	7	6.0561013580217	6.02013265589672	7	6.94046107237478	4.4291882534792	6.19982572036312	7	1	7	7	1	7	3	7	7	5	6	7	7	1	1	7	3	2	7	7	7	1	7	97	0	3
6	5.66261029186725	5.22855884078072	4.03896962124187	6.61600328284401	3.97236101454108	5.84378683107293	6.96721484782902	5.07081881793536	6.11178050917778	5.00682098718927	5.82325010149891	6.59133344330826	6.1035929989988	4.63754477672165	6.97263686472223	6.04875560408627	5.55201728103417	6.84318012490672	7	5.78164979734702	6.89061612065758	6.85986274796312	7	3	7	7	7	1	7	7	7	3	3	1	4	7	7	1	7	7	7	5	7	7	7	7	93.75	0	3
7	7	6.22773752448563	4.27469048106659	5.64919084870098	3.77309537231616	6.36446456179831	5.14813380684625	1.99564509169187	7	6.28340678629635	6.48142561478196	4.53774126169751	5.78601690084001	4.43163205390834	7	6.66774807092917	6.98359448283496	7	7	6.87923657764906	4.4538914021828	5.49825344872859	7	7	7	7	7	1	7	7	7	7	7	4	7	7	3	7	7	2	7	7	7	7	1	7	112.5	0	3
8	4.49026072083611	6.45365613993846	3.0225900089533	4.45230470734105	6.60526277690054	3.74556468132767	6.02977459520152	6.5668212551784	7	5.90860626578759	7	4.62505758958839	6.89502729155777	7	5.74780436919213	5.8612548069384	6.52988693649762	7	6.64842034758805	4.5244256352018	6.95737149428511	7	5.71968423569326	7	3	7	7	1	7	7	5	7	1	7	7	7	7	1	7	1	3	5	6	7	1	7	97.25	0	3
9	5.5255346887631	6.82367501340257	2.73158090168558	3.96722142484092	3.36704160036048	5.99676109891633	6.11838472321866	6.00713521201579	6.14807755835385	7	6.06068301431363	6.33599658181153	4.88904078603227	6.74925901375802	6.63820087198065	5.76514112201894	5.30883317773463	7	6.64961199790915	6.51525398451748	4.28833476910447	6.77023927863046	7	7	7	7	7	1	7	7	7	7	7	3	7	7	7	1	7	2	7	5	7	7	1	4	99	0	3
10	5.82172741780896	5.69044100968813	2.47695781258731	4.55515063569772	5.86234320764609	6.49923624494071	7	5.30709359752412	6.99480975660671	3.64838252514585	5.74450278136889	5.78405636481451	6.45692912446814	6.85073216374536	6.14024097886932	6.42177731401533	5.87408174542503	6.47974546464425	6.99490947159787	7	6.75564862813395	7	7	7	1	7	7	1	7	2	7	2	6	7	7	7	7	7	7	7	7	7	7	7	1	7	105.75	0	3
11	6.11737654193892	7	1.66252887326609	5.2467329832518	4.69424474312296	2.98594082805003	6.49287020244541	6.58887279974924	7	5.31096801529875	6.47450193465971	4.29634373369677	7	6.79202055358113	7	6.69322655171609	7	7	6.26016449991868	4.42130154398724	5.98631193018805	5.93253580339204	6.97647851430047	7	1	7	7	1	7	7	7	3	2	4	4	7	7	1	7	4	7	7	2	7	7	7	82.5	0	3
12	5.94413566094484	2.88835432045434	1.33999666614871	6.01379712134429	6.97659912365739	6.71703730941372	6.78501086896063	4.88162723537734	5.85167590867125	4.44136491952395	6.12048901646679	6.47454720136205	5.59478475495773	6.68103771754472	7	7	5.45468816015149	5.51616152117506	6.41101798938593	7	5.63381732128938	5.18638501281595	6.9243098206032	3	1	7	7	1	7	5	7	3	4	4	6	7	1	1	7	7	4	3	7	7	1	7	90.25	0	3
13	6.9205054092182	6.36496160334968	1.44898106387304	3.83004088047104	5.01005662361086	7	6.68598781398216	4.53339290182883	6.49136217489779	6.70599615448496	6.63750118637612	7	4.73481609396604	6.9341306170654	4.83445791298248	7	6.84545850461612	6.47472242381321	6.15367843694207	7	4.45447712884071	5.54767230314666	7	7	1	7	7	1	7	7	7	4	7	4	2	4	2	2	7	7	7	7	7	7	1	7	103	0	3
14	3.54194685849802	6.01172758839134	1.1360871575995	4.12436988841224	7	7	5.75922838055995	5.89278942799432	6.33354774244529	6.34980486761707	6.12881327206935	7	6.61636992772497	6.40392218039535	5.62050240069646	6.5179226110665	6.51121027286893	5.44282539659899	5.09191366395531	7	5.97921229704601	6.15537167521178	6.12189023424819	1	1	7	7	1	7	7	7	6	7	2	1	7	7	1	7	7	2	3	7	7	1	7	99.75	0	3
15	2.62705196012677	7	2.79044566376028	7	5.91504765492443	3.32592947740854	6.9498077622019	5.22956930260958	7	5.10431722410817	7	4.27275906942802	7	5.22350994700881	6.25153658626217	5.63038789981227	7	3.32954651548781	7	6.60255779949182	5.87689550297536	4.98863689525452	5.7487359653818	1	4	7	7	1	7	3	7	7	5	3	4	7	7	1	7	7	7	7	4	7	1	7	99.5	0	3
16	6.17767251571194	6.29100989403252	4.13253865813631	7	4.98012866087721	4.92721194567425	6.0492044866833	3.8579719388991	6.14987111813396	7	6.20432003924866	6.36749121082245	4.58196344489919	4.65093489844102	5.66367691761013	6.43716502180922	6.52000726681837	6.93864667363898	7	6.46564976372648	6.12155950160346	6.17773476776487	6.23924196455142	7	7	7	7	1	7	7	7	7	7	6	7	7	7	7	7	2	7	7	3	7	1	7	109.25	0	3
17	5.19482823993723	4.03198613743498	2.19783524849553	4.72508034326978	6.42077898024246	6.59835608089974	6.88658444214894	5.24853596634239	7	5.62525908386556	7	6.89840891453611	6.33584900301246	2.82827624111251	6.57519835538794	6.92513348269257	7	5.91779837559188	6.53109796911628	6.45701413778732	5.96873274123395	4.56082894971475	3.89159074307429	1	1	7	7	1	7	4	7	7	7	7	1	3	7	1	7	1	7	1	7	7	1	7	78	0	3
18	5.66983843532312	5.13820612956783	2.87467693227991	6.7091094267102	4.80214947288243	6.12526854852312	6.95870265401791	1	6.65982247983991	4.63809783948664	5.36240869184765	7	5.28451834007505	4.76586144522071	6.63716634551939	6.40312540011847	5.500121704305	6.21732888877858	6.96617253199383	6.5619194206482	6.36862477596985	6.63406460291249	7	1	7	7	7	1	7	7	7	7	3	3	3	7	7	1	7	2	7	7	7	1	1	7	91.75	0	3
19	6.49841331556119	5.89362044358473	1.19370777907334	6.29039910698678	6.53634493732664	6.49992301086765	6.04065609334193	7	4.88384263998892	6.42152291228391	3.91947525536014	6.75661230789436	6.41598929847565	4.11607533055775	4.35999378875179	7	6.65726597924568	6.97466281115362	7	7	1.71407870329736	7	6.27570149400673	1	1	7	7	1	7	7	7	7	7	2	2	3	7	7	7	3	7	7	6	7	1	7	105.5	0	3
20	6.25032985244143	5.96128598405169	2.03935591086733	4.65916028525747	5.27897456866341	7	6.46659590468079	5.55381821157897	6.98048270648844	6.80255010362815	6.28834753437516	4.41860526757141	5.49927455779181	6.37380632265415	6.67883962707379	6.88336232985394	7	6.73239252403775	7	6.16474426340944	4.34176616241813	5.37712194979721	7	7	1	7	7	1	7	7	7	2	7	4	2	7	1	1	7	7	6	7	7	7	1	7	97.25	0	3
21	3.66556203319395	3.16396882270341	4.02087140742657	6.36179345211384	7	7	6.3938721266836	2.20931021618858	6.87477496266995	1.83586154783212	7	7	5.79351640739832	5.62142818716997	3.01849844371872	6.65377763269335	6.02676695764421	7	6.02072193897743	6.63367701838887	6.21697181089009	7	5.93695521462621	1	1	7	4	1	7	7	2	7	3	7	7	7	4	1	7	1	7	7	7	7	7	7	84	0	3
22	5.91275932719252	5.63866520466949	1.62870910031338	6.57796568183672	6.27630873111339	6.26157166170319	6.66354464179	7	5.70577744507277	6.0508004198276	6.70605727770598	5.52705213372338	7	2.47536260387018	3.89478500832424	4.34822382950254	7	6.50439556968148	4.63118786762844	5.91291555448101	6.12954303954356	6.74018141308949	6.51236146546524	7	1	7	7	1	7	7	7	7	7	2	2	7	3	7	7	2	7	7	7	7	7	7	76.75	0	3
23	5.96864561448907	4.15547928690308	1.90087761143181	5.22805266797183	6.47551788355436	6.58030590462077	5.84698429456251	1.55936424102422	6.59778363527621	7	6.97043738039984	2.02769497409816	4.36368098833454	7	7	6.77007149086036	6.47480942450775	6.58510725850885	6.54779370590173	6.72781348774816	5.08430465861807	3.7688011791722	7	7	1	7	7	1	7	7	3	7	1	3	1	7	7	1	7	2	7	7	7	7	1	7	80.5	0	3
24	5.02127734725269	7	1.08643937537522	6.29299111787385	5.74123642135651	6.16365418691583	7	4.120290877619	6.10098607412305	5.1310839091811	7	6.23528274945573	6.50759700351245	5.14467504386218	5.79073382171655	7	7	5.63907493667155	6.35696848519008	5.80361077230243	6.03193605223648	4.3991725885664	6.52305419282652	7	1	7	7	1	7	2	2	7	3	4	3	7	7	1	7	2	1	7	7	7	2	7	82.25	0	3
25	5.07236922927857	5.83031287660894	2.34860069660961	5.34911408987828	4.5105940299323	5.11406405102786	5.26541241203034	6.87124367167471	6.29784593084669	5.66034891138913	7	6.47889561015719	5.51662717096414	7	6.79327583235098	6.54337714393464	4.45347198195769	4.29635763579829	7	6.97501265552275	4.27122183236693	6.85687025857908	5.21436087255687	7	2	7	7	1	7	7	7	7	7	7	1	7	7	1	7	7	7	2	7	7	1	7	86	0	3
26	5.26005327390925	6.42885355799	2.49343565142245	4.07689153072865	4.48839128697256	6.0541862344826	6.38458175979998	6.4568972446081	5.77461579867747	5.43430996302642	6.64308950257846	7	4.6770212115221	6.51427052513532	4.86055497980361	5.97471468244616	6.18869070463566	5.66775965770993	4.69139441695602	7	5.9822005905079	7	6.97259593064428	7	7	7	7	1	7	7	7	7	7	3	7	7	7	7	7	1	7	7	7	7	1	7	87.75	0	3
27	5.87380238244035	5.20049732320065	1.68787208486108	5.36401273600274	6.80108082731716	5.9585440906758	7	4.80396304456387	7	7	7	6.37638025383164	7	4.69530503237137	6.16314539810027	7	6.72920606473556	5.78186908074923	7	2.1984922924992	6.22939599664479	4.33088025162987	3.55248276772659	7	2	7	7	1	7	3	7	7	7	7	6	3	7	2	7	2	7	1	7	7	7	7	90.5	0	3
28	4.26670728875883	7	3.0511849802193	6.50695432916063	5.96682166600683	1.81867348220249	4.70560272758765	5.34127514669568	5.4967549366177	3.91348109730518	5.97248519428223	6.61888014345007	6.79267652512563	5.8007131006175	7	7	6.21452920674021	6.40472397404466	7	6.65704597355581	5.72485028087517	6.12812219824874	6.24685517205137	7	2	7	6	1	7	7	3	7	1	2	6	7	7	1	7	1	2	7	7	7	7	7	82.25	0	3
29	2.70015355715734	3.50601553471121	4.33916178094615	6.41329499364803	7	5.19441693533904	6.91924279673618	3.24352021175877	7	1	6.30907316609289	6.90424358627385	6.51287228085718	4.08086110569051	4.36158987673806	7	7	6.95626711545186	6.47530688184623	5.85568472146095	5.92314098271286	6.89491159108802	6.40235119559453	1	1	7	7	1	7	7	1	7	4	7	7	7	7	1	7	1	7	7	7	1	7	7	92	0	3
30	4.98262937649883	5.7991467708351	2.79879026045637	6.07303718097177	4.93610363849075	7	6.0947535755909	5.23546411636405	5.51218784224383	5.55378561056813	7	5.27587822838527	4.53312494911068	6.70360624033335	7	6.74698084262097	4.87573505852116	6.71373243536379	6.22326479330423	7	5.73371404158479	5.22165444919419	3.874866840232	7	1	7	7	1	7	7	4	7	7	7	1	7	4	1	7	1	3	7	7	7	1	7	80.75	0	3
31	5.04116723373651	4.78773731644688	5.17952865558248	3.37157534959267	4.89518865180724	7	7	1.35266600299684	6.98189135295301	7	6.46456080027455	6.78659710386467	6.01920240059798	4.0617958606134	3.38855644845673	6.83164308841663	7	5.70909879085229	6.85904811353913	5.52715278063942	6.87559623470191	3.64006351163736	4.52139547937242	7	7	7	7	1	7	4	7	6	1	7	3	7	7	1	7	2	7	2	7	7	7	7	88.5	0	3
32	5.42963892739025	4.07203749636641	1.68976887677033	4.82024792266437	7	7	6.39524714612246	5.26940186616033	7	7	7	5.35507652890463	6.54103252011479	4.18429033740528	6.67267728285504	6.35471579118571	7	5.61252335604052	5.19806310890408	6.95358032910725	5.48695392104183	4.46174948310186	4.32472710621103	7	2	7	7	1	7	3	7	5	5	7	7	4	7	1	7	2	7	2	2	7	7	7	92.25	0	3
33	4.17946752641049	5.82275180090354	2.18417932098717	3.97724802015659	3.02155615640337	6.64442370013434	4.03846120484913	4.95310607332505	5.06930039984488	6.52917096474718	6.18348937610093	7	6.80045589233432	6.45715238065467	4.95749815737768	6.50528186662728	7	7	7	6.93305423488579	6.16211799943653	6.7743310015571	6.49169634787058	1	2	7	2	1	7	7	2	7	7	4	3	7	3	1	7	1	7	7	7	7	1	7	88	0	3
34	5.60217367899567	4.97777049468007	2.80176048567684	5.70446969392364	3.73233481810865	4.90564348717642	6.05709315309143	3.5118643529705	6.88224297098253	5.43156929586977	6.02990944678694	4.74861478783139	5.10679213548569	5.51618318445927	3.80799427434384	6.81892522723542	7	6.35672167283478	6.24270183566494	6.99388621008733	4.29988701795723	7	7	7	7	7	7	1	7	7	7	7	7	7	1	7	7	4	7	1	7	7	7	7	1	7	90.75	0	3
35	3.84824320241246	4.28296658518868	2.02823691738731	7	3.38122982191706	4.43838603235575	6.29566924922265	7	6.90640467161121	7	5.34932012891938	6.34145249757037	6.0908505182927	3.95926011862501	3.50141718620447	6.95193129898328	4.81107027120316	7	3.64634730956537	5.77862435431838	5.5444335176756	5.90644231097546	7	7	7	7	2	1	7	7	7	7	3	3	7	6	7	1	7	1	7	7	7	7	1	7	85.5	0	3
36	4.52603355791202	3.89423425394383	2.3940033286005	6.25475780093554	5.23878576603725	5.98476189111373	7	4.19922262156081	4.74332352300079	5.15272635476446	6.7905220429625	7	5.18192779914115	6.18225744479979	6.75211604159316	6.04272549397136	7	7	6.27205496054821	3.08153348832095	7	5.55723578740755	6.5578901141428	7	3	7	7	1	7	7	3	7	7	1	5	7	2	1	7	1	7	7	7	1	1	5	87.25	0	3
37	4.35157834030527	4.99568599446937	2.26511021255124	5.75601903286281	4.43381650811176	6.98599086100897	4.80956766598884	5.80100556615741	6.96044118063215	5.64629762532907	6.06167052503661	3.12351098254733	6.84231418000261	6.95817379731034	5.38279563068478	6.05758010306861	6.79467521544933	3.45278231189646	7	6.20355248523127	5.14086300754551	6.7468985628387	4.57027756325495	7	2	7	7	1	7	7	7	7	2	2	6	7	7	1	7	2	1	7	7	7	1	7	87	0	3
38	4.14702599853315	6.17666597967384	1	5.22783799079027	4.65515659997892	6.76626275951643	7	5.8765883877899	6.62423344104764	5.37479121692287	7	7	6.23829081385771	5.66554435299025	3.69247316540365	5.84938190674958	3.78970478592091	6.17988774549764	6.66884763509604	5.27865234584759	5.95857679323215	6.0395796541608	4.5256638008344	1	2	7	1	1	7	2	7	7	7	2	3	7	7	7	7	2	7	1	7	7	1	7	95.75	0	3
39	4.86591936536729	5.92088849149249	1	5.63953472589898	7	2.65849459322867	5.72564163057182	5.63498957831957	6.85607098529597	2.57538333861983	5.05879165444903	4.5300237779799	7	7	2.40624994637714	5.35660290133872	6.09887881898766	6.73410532295243	7	5.52787729106374	6.13501367962493	6.56322515336533	7	7	1	7	7	1	7	7	7	7	4	5	7	1	7	1	7	3	7	7	2	7	7	7	83.5	0	3
40	4.20879076668823	5.22337262678751	2.00466704713302	4.83344452317992	2.97816886642952	6.90607738261908	5.71691364139393	4.90162170982416	5.648372492213	5.74438218675909	5.91818663280964	7	6.901838755632	7	7	6.63009716013361	6.67069084197287	4.16885137167079	5.56591679042045	6.85788407802596	5.3135039640689	6.06057173725473	6.55585826382257	1	3	7	3	1	7	7	3	7	3	7	3	7	7	1	7	1	7	1	7	7	1	7	79.25	0	3
41	3.98955818744456	5.14321045870385	2.86239667743995	5.61307537273144	5.34418023203361	6.50701711109324	4.33893260864799	5.22293582176001	7	6.00947642214838	6.56828995360762	4.04759547785439	7	3.93787417829503	4.64617817748315	6.49301109753535	6.74879453403498	2.84306239418779	6.2107380512482	5.49338728601338	5.93162487125186	6.51552197759435	4.62852315507593	7	1	7	7	1	7	7	7	7	7	2	3	3	7	2	7	7	1	2	7	7	2	7	77	0	3
42	4.71200377307763	6.91025851379623	2.12530104747127	5.11430796112887	4.22179218132852	2.6820207394123	4.19171270310003	7	6.50156341680586	5.16642176148582	7	6.81914280230871	5.83913865657559	6.86310695578254	7	6.25871768611111	4.79580549528735	1.52684825638638	5.9257882967288	6.74084005646018	7	6.91738783322033	4.69631068678273	7	1	7	7	1	7	7	7	6	7	7	1	7	7	1	7	1	1	2	7	1	1	7	80.75	0	3
43	6.15824851181814	4.03212999495704	1.52930218910836	6.86015695857803	1.06047797379666	5.01231902089246	4.27602316817262	6.41593383257941	5.37304219814442	4.09018707590165	6.31470863960141	4.14042129771247	6.32681448119177	7	7	5.09161513265312	4.82080748698963	6.52849275956309	7	5.97342239836661	4.90985085149363	4.17549064561708	4.95555414247824	1	7	7	7	1	7	7	5	7	7	7	3	7	4	2	7	7	7	7	4	2	1	7	78.5	0	3
44	4.41559209565416	4.63209714213473	1	5.91913499448146	7	5.75987762513407	6.73959359997807	4.51830359057616	6.26100503909778	5.44350162456588	6.68696383560536	6.47673190178217	7	6.365626492969	6.10530048121089	2.65579036898305	5.71235383948689	6.68002301100415	4.65233783223622	2.90301845369677	6.13673257315563	6.89623218331217	5.61798719663709	7	1	7	7	1	7	7	7	7	7	7	3	7	7	1	7	7	2	7	7	1	1	5	77.25	0	3
45	5.83848295461184	6.7007011746918	1.93171050049286	4.92756280565643	5.22036190986614	5.54007749266416	5.86641697570766	5.46254020106737	6.32969707723219	4.54980461981451	6.46333981957229	4.5320867973955	4.09686906152879	6.06392938524515	7	7	7	7	6.39123198423279	5.11702578811175	4.70343435150327	7	5.80332145261091	7	1	7	7	1	7	7	7	2	4	5	2	7	7	1	7	7	5	7	7	7	1	7	83	0	3
46	6.52582162799511	5.80482046937341	1	4.29852823956541	6.59688513886051	7	6.22007512353597	6.72328133503716	5.89808868390976	6.47042962574448	5.92602794061647	5.1270269135646	6.38975047996957	2.28768359638896	4.75499467306143	6.43266017149467	7	6.14750561720406	6.23774819996081	4.83463171045236	3.66460504537306	5.89538692189566	6.63829210168877	7	1	7	7	1	7	5	1	7	6	7	6	7	7	7	7	3	7	2	4	7	7	7	95.75	0	3
47	5.48316034105612	5.53736976939071	3.11788051952508	6.89869308671238	5.54371663698346	2.07583972540371	6.55425734069482	5.14636447525828	5.73416404682466	5.5697880884041	6.51557636806368	6.14641916283196	4.82393862065458	7	6.13694610536955	4.52176535525587	4.09409790826839	5.03420360905057	6.44195026408882	7	6.77344600660839	5.00783362942558	4.5498117492478	7	1	7	7	1	7	7	7	6	7	5	2	7	7	1	7	1	4	7	7	7	2	7	81.5	0	3
48	6.63567064723425	6.79809958061501	1.88829185784737	4.76005662110821	6.26812501477499	4.33168536590694	5.80856634991996	5.13503988442241	6.20841001409296	5.54389506551783	7	7	6.11147852210386	3.984937047388	6.4229475743164	6.66821190235852	5.74059054411239	5.61000494225571	3.32032785576938	6.3237887393563	6.41053436783054	3.84673153371307	7	7	1	7	7	1	7	3	7	7	7	1	7	2	7	1	7	3	2	2	7	7	1	7	82.25	0	3
49	3.88171554328596	6.83995951345286	1.97167631028983	5.96242970885916	5.9766224843991	4.49226648686482	4.64432244635721	6.88437513716466	6.50835377749658	6.42220214970577	7	7	6.60838323410439	4.87719499356407	6.46457025193551	6.33870048133566	1	1.13411793502667	6.09625046621846	6.27506350898528	4.65639253123187	4.73138745231143	5.59737206170413	1	2	7	7	1	7	7	7	7	5	2	2	7	7	7	7	7	7	7	4	7	1	6	86	0	3
50	6.00626421070918	6.79016546222724	3.49975838096213	5.5288004846558	4.96901119554068	3.25012620019683	5.59792238944901	7	6.97893837363774	4.44456099201449	7	6.35281127601609	4.4571103572982	1.74759448374579	5.13594651802187	5.92020376143555	6.71684628893491	5.00966005295396	6.84900630643004	5.72358028233368	1.66857159679329	6.96741412524019	6.5650804822411	2	7	7	7	1	7	7	7	3	1	7	7	7	7	7	7	1	2	7	7	7	7	7	88.75	0	3
51	7	7	2.47105563985783	5.91889662313108	5.26958425771688	5.2827456657424	4.22074571642157	1.99050522900647	6.89739509850121	3.73101983433063	6.91225805621452	6.60567457039949	7	6.80297919760544	6.95329848871549	4.87213676969075	5.13966987329964	6.16307974647285	6.50462607467576	5.09638258533864	5.16235376821702	6.60466647885561	5.15664092503457	7	1	7	7	1	7	2	2	7	7	7	2	4	7	1	7	3	7	7	7	7	7	4	91.5	0	3
52	5.94111381552549	6.72678918645679	1.77575562525903	6.11045409545015	5.26719656832869	6.64920869885665	6.79862779092993	3.20701867245725	5.73352647585137	1.40359572944263	6.97807515331244	7	5.18882111626111	5.79748413534744	5.26074877457638	5.72928533942731	7	6.3698011366438	6.43213887601244	5.38892074908105	5.43008676972481	4.57504330269713	5.62991067849068	7	1	7	7	1	7	2	1	7	3	3	4	7	7	1	7	2	1	1	7	1	2	7	85.25	0	3
53	6.06489861163415	4.4167773699548	1.73382360623281	3.6905072735232	7	5.57907853117725	6.5288024576609	2.4791708856248	6.83128845377718	6.0303320781366	5.0345276607687	4.32509777335729	5.65661346752994	6.68586370817145	6.30840664381528	4.48545313732987	2.84575172881887	7	6.88060127279221	5.55811797416568	6.75763861573088	5.32367012424756	6.16727400940542	7	1	7	1	1	7	7	7	2	7	7	7	7	7	1	7	1	7	7	4	7	1	7	85	0	3
54	4.51566495819841	4.60505590893518	1.73849377974958	6.43304171844903	2.96345366972925	3.63052724519898	5.47235057218707	6.18731347609924	5.87909719724188	1	6.91847713655802	6.56389593299456	7	7	1.17064828356959	7	2.68628662748898	5.67042106763855	5.10606684481631	3.59720736768107	6.66373431039784	4.66915446319273	6.48855961320266	7	3	7	5	1	7	7	7	7	1	5	2	7	7	1	7	7	2	7	7	7	1	7	79.75	0	3
55	5.74094385579823	3.78327196247775	1.42011962285329	6.72796090679542	6.25244350954473	6.74115080372088	5.44289174124476	1.22509876241705	6.9300613310548	6.24035410865716	6.4149276302186	2.66319008217857	4.62772500599927	5.7369134507486	7	5.44606603026422	7	7	5.32949957738779	5.94983782933136	4.88821742918012	3.45987616523549	4.98074928677637	7	1	7	7	1	7	7	4	3	5	7	2	7	7	7	7	1	7	7	7	7	1	7	88.5	0	3
56	1	6.98002392527374	2.69701845357812	5.89016950745069	7	1	6.24634049135693	6.26213684857512	4.79550227924341	4.94955966107775	6.13970564955707	5.83320051410966	6.83558537475998	3.31171108817499	7	6.24026746758928	6.71713768355015	4.29185132063264	6.63883855687478	6.28515806475608	6.65525457514237	6.46748625888986	5.81945399501266	7	1	7	7	1	7	7	1	3	7	7	1	7	7	1	5	2	2	2	7	7	1	7	85.25	0	3
57	4.10628509652213	5.78726044940709	2.42888912082564	6.31033248518173	6.43050279047633	3.60837604397	4.2770944210226	5.68595317175163	3.99287358358661	4.23192815955169	6.05861417709348	6.62558641107597	6.20951833295162	6.73966571598419	6.21693888487178	5.94268404479022	6.6738998507163	6.00310137314712	6.22967182834299	7	4.40186204039617	4.85178116088692	6.74979654716882	7	2	7	7	1	7	7	7	7	7	2	7	7	7	1	7	1	3	4	7	1	7	7	91	0	3
58	5.06165625174888	3.15950978945268	3.48645114917147	4.86325366055705	6.74075109003805	5.57770894660729	7	5.44789256408565	6.51812605855333	4.43859223697523	6.09056556052339	4.1286968728862	5.72828689845745	5.15478390390716	6.23615020022835	6.31570370535889	6.42187170794288	5.3255540920102	7	4.64885068739484	3.40508893327086	5.99138078576436	6.89544713854516	7	1	7	2	1	7	7	7	2	7	2	2	5	7	1	7	7	7	7	7	7	1	7	94.75	0	3
59	1.94294723661757	4.02502717421658	4.2490552051023	7	7	3.28861983340488	6.85154165450495	1.89280382706111	5.8270297498143	6.1554773954163	6.5187133307393	6.33798095122573	5.73268511080621	1.79638281873454	5.46837258160802	5.86731786080522	7	4.79262692006753	6.1568135115095	4.59569167168189	6.3636069716463	5.36753769798135	6.63131501464682	1	1	7	7	1	7	7	7	7	3	7	4	3	7	1	7	1	7	7	7	3	1	7	85.5	0	3
60	5.0459681538045	5.5884159751535	1.5838889852069	6.60577342716921	3.14913177076639	6.32119594836163	6.96812394160023	1.03898610694331	4.015662055723	5.60949633750377	2.53625678616205	7	6.87577504064385	1	5.37793706532326	7	7	6.12264156543231	6.66618472189023	4.85615978516473	6.37863618939223	6.5403897409276	5.86564407241991	1	4	7	7	1	7	7	7	3	3	2	3	7	3	1	7	1	7	3	2	7	7	7	70.25	0	3
61	4.33068044095122	5.55060102759046	3.92077484935105	4.66828149237802	6.64290607257302	5.30821506074768	6.55221090377968	1.9906235837951	6.52428327800944	6.31546680331822	6.84541604699158	6.64299942516623	6.74291577023722	3.02327895506335	3.03909689060129	6.06612180082703	7	6.35474663431496	4.6610326923126	3.55935951077949	7	4.23817102831503	5.94184462683177	7	6	7	7	1	7	2	7	6	2	7	3	7	7	7	7	1	7	7	7	7	1	7	78	0	3
62	3.14525828083277	7	4.08408517077468	3.55177223320514	2.63186423008391	4.54469796086675	6.04915666157688	5.14717988157788	6.57027431165197	1.10745487701643	6.4971698013621	6.60676643838616	5.76626704936716	3.97030432571224	7	6.6228461815997	5.96119546661093	4.81993423961005	5.24861748360053	6.87349844227204	6.50008530990933	3.46831154061553	6.47060685166003	1	5	7	2	1	7	7	7	4	7	7	5	7	7	1	7	3	3	7	7	7	1	7	96.75	0	3
63	2.47001848614437	2.22593651621172	5.82800651904611	4.14624668722968	4.75834965364022	3.68465891881384	6.16941952772134	7	6.10303207211526	3.93035199401764	6.06057206757055	5.20551969654033	5.13447474697981	6.32585355311817	7	7	1.3292080092526	6.52217105986243	6.32177742183582	7	5.22677331053526	6.67574662612947	3.79424442174277	1	7	7	7	1	7	7	7	7	2	7	2	7	7	1	7	7	1	7	7	7	2	7	87.5	0	3
64	4.63162193360012	6.73069764248644	2.59077230301359	6.20118039300009	7	4.03689412787525	5.30328243120645	6.12051470208542	4.59162835082761	2.82739072930213	7	4.83330383237451	6.93062118418977	6.44749769490492	5.60032553947648	6.9575679703099	5.76620358552594	5.77908331267493	5.3777758178864	4.87499715516441	7	4.43395901903554	4.91663427599869	7	3	7	7	1	7	7	7	7	7	6	5	7	3	1	7	2	2	7	6	7	1	7	73.25	0	3
65	3.82630040397589	4.0736544952351	1	4.03567361602746	6.04441287061382	5.41023862337512	7	5.54959634777864	7	6.71281687099022	7	5.58329927510912	4.54482462736346	1.84751376287335	4.85639315891635	5.717337869764	7	6.07204089271042	6.7343336026652	5.20224334177566	7	5.66580920766185	4.25273436905012	1	1	7	7	1	7	1	4	2	1	7	1	7	5	1	7	2	7	7	7	7	7	7	91	0	3
66	2.28139191077998	1	4.5320636494887	6.43703331890009	5.54302409736231	5.55684165053738	6.82286645792554	6.1948382244561	5.34272977399631	4.34984693072003	5.51162939630357	3.85573149751301	6.53264812611576	5.56858079788091	6.97375930089094	4.97405299854274	3.17117241406252	1	5.53540914701558	6.78416072007295	2.91309693551685	7	7	1	1	7	7	1	7	7	7	2	7	3	2	2	7	7	7	7	7	7	4	7	2	7	91.75	0	3
67	4.77100761049757	2.50813080204342	2.71724535570632	7	6.54708161711004	5.87471270700852	6.85198101706203	1.2154044413392	4.99376232412954	7	5.56152493250166	4.17102695985169	5.3889093719478	4.53796958059897	4.73977484774604	5.92430741277761	3.87126520282438	6.00074777701761	4.61238047565531	6.25566659153992	6.32856949100587	5.6708244215066	7	1	1	7	7	1	7	7	7	1	7	6	1	7	7	7	7	1	7	7	5	7	1	4	81.5	0	3
68	7	3.9414261114749	1.83827188230288	7	2.44469495307302	3.98580801361121	4.22171887646393	5.74027215224712	7	4.82972085096222	7	4.99691740766999	6.58550274626	3.90643740710398	7	4.81332749072995	4.72844824036986	5.64414648500932	7	5.78029802252481	4.62922026715359	3.29482341617493	4.53037220282917	1	7	7	7	1	7	7	7	6	7	2	3	7	7	1	7	7	7	7	7	7	2	7	81.25	0	3
69	6.40368524428296	7	2.65127735627363	4.64543719232001	4.54919991523785	5.84955355003496	7	6.30168926994557	6.40083369833952	6.60600217955603	5.34446909505789	5.58684758261979	5.20289252032873	6.45453524384955	6.84519662329513	6.28525560770319	6.71042130441347	1.35762993402377	5.1212909434538	2.84190959976719	4.64479572027411	6.90711183342279	7	7	1	7	7	1	7	7	7	3	7	3	1	7	7	7	7	4	7	7	2	7	7	7	83	0	3
70	6.69320951189511	4.27235915776394	1.11646222332845	5.77081607921679	6.20384736280939	5.65007991242575	2.48343128741145	1	7	5.94560401031366	6.42254140741282	4.99991265550581	5.98820644602294	5.89927155480809	3.58463628218111	6.8857286587476	2.58585495911751	2.85953096761452	6.79464908222614	6.63386736797113	5.86430198376318	7	6.17155399621962	7	1	7	7	1	7	3	3	3	4	2	7	2	2	7	7	1	7	7	7	7	7	7	87.75	0	3
71	3.37712512794549	1.95708359053881	3.77262849987829	6.49608651176645	3.34018045028754	5.87380793940152	6.43004910701039	4.10975182524859	4.70738581537279	1.31047758794665	7	5.00042935799757	6.86767489529859	6.90566256282173	3.66213735707665	5.70211516781683	4.41653119727541	5.70400574981623	6.7370075132305	7	2.77665615207174	5.02587766466703	6.39796826456846	1	7	7	7	1	7	7	7	5	7	2	6	2	7	7	7	7	7	7	7	7	1	7	84.5	0	3
72	4.97686657708397	6.33281829153094	4.16013305633375	4.58680325834283	5.04369756395502	2.70501464810881	6.88304013152019	7	7	4.34583866945734	6.12509556478227	4.01569289233488	5.90281883698901	1	4.62834124452384	6.05078701319739	7	3.63367090108697	5.47468704048381	5.69310404647407	7	6.53762180237276	6.79558881268242	7	3	7	7	1	7	7	7	4	1	5	7	3	5	1	7	2	7	7	6	7	7	7	87.25	0	3
73	4.89738466480359	4.00602375551663	3.72851974533466	4.09313949654072	6.81077776784963	6.90383201863217	7	6.13044267624257	5.24367166881374	4.15578382451014	6.33229205994564	4.22728576610713	6.85000952354231	5.18449688309677	6.38579042910766	6.5697342143306	6.37804001005533	5.12555200889732	5.65562811480052	6.77044431671652	4.9556210884805	5.84089892494258	4.1581796342219	3	1	7	3	1	7	7	7	3	7	2	1	7	7	1	7	7	7	7	7	7	1	7	83	0	3
74	5.09398331632965	5.98000113999043	1	4.74220374559433	6.78026658241889	3.78119024138797	6.36478721996757	7	4.68868619832887	1.08618312338655	6.24542125842605	4.07238002321435	6.22673021523817	6.25257374274181	3.75603663625313	5.575980855674	6.79598917277537	6.5314761294325	5.40823573758229	5.87547203408063	6.52225328637641	7	5.53103523146936	7	1	7	7	1	7	7	7	7	4	4	7	7	1	1	7	4	7	7	2	7	7	7	93.75	0	3
75	4.00236709144847	1.38921310586612	3.4356849920939	6.70183817217636	3.54188922421714	7	5.11630393736176	4.71118457378338	5.07006513856847	5.20299919831751	7	4.15242138439741	6.32068668944238	6.86820058570735	6.72704955370582	5.99598829993932	4.79164872849922	5.2722129303649	6.38251385713701	6.59773709341967	4.40230737226432	4.67870357185505	4.72455392618721	1	7	7	7	1	7	7	7	3	7	7	5	7	7	7	7	7	7	7	5	7	7	7	67.5	0	3
76	5.01820623415897	3.31768323307227	2.69391048860257	6.33296690911908	3.17138870568601	4.58088623425379	6.14489845315222	7	6.03701423405859	7	4.46287239878039	6.41462422320912	7	3.04697419032085	4.71462846581718	3.97461554009975	5.00260973878456	7	2.89606474588372	5.81854359865277	5.53635926462403	6.82758405481409	6.49725400470336	7	7	7	5	1	7	7	5	7	1	3	7	7	7	1	7	7	7	7	7	7	1	7	62.25	0	3
77	4.18892274024292	2.8008929372141	1.54269532133607	5.66575756290593	5.41763602620036	5.05284727909866	5.02476302089302	3.96428575749417	6.6466240267444	5.99623358311445	5.78533910021423	4.34641976478578	5.83154274567653	3.49416502221089	5.16673275917085	6.89495140907022	6.95484165908247	6.07878277870347	6.47573007904354	6.70968844697518	5.8277191586438	5.78520477367616	6.10693955111672	7	1	7	7	1	7	7	7	7	2	2	7	7	7	1	7	1	7	2	5	7	1	7	71	0	3
78	4.39863292921881	6.14117175676983	2.18139889827157	4.82189328833304	2.62453826041713	5.93712976272055	5.06030262608966	5.51780280057485	5.12058349203012	5.48496533736327	7	5.81790073895353	4.44760645410331	6.33175075627939	6.01606977087454	5.68005576480124	6.66075104466593	4.25918024331683	4.61603284802439	6.16381256679814	5.43383040518582	6.34903984434107	6.1724556373907	1	3	7	2	1	7	2	2	7	2	5	3	7	7	1	7	1	7	7	7	7	1	7	84.75	0	3
79	1.71507478067341	1	3.53993771845146	7	6.21738716448959	6.91306874300056	6.71925175847311	1.16571205474156	4.31387559505272	4.68521723503608	2.79544430355365	4.44095927277737	6.59660791348025	5.29103911259688	7	5.39801454426419	3.13753311533345	1.42282648919044	5.81109012554978	6.83634131425619	2.46451137911699	6.5836381117193	7	1	1	7	7	1	7	7	7	3	7	4	7	2	7	2	7	7	7	7	6	7	2	7	78.5	0	3
80	4.15059816571118	6.29018335212714	1.11321279802514	4.80464296894685	4.30953209025424	6.67245549529759	6.15624580157071	5.48539885662936	5.49739846422775	5.46506791770468	5.53603295058665	2.13084750857554	6.66786123959174	5.77127813465951	6.1729681249278	6.90355916569406	4.14198283661026	6.38505628265582	6.53991536590666	2.59406041959019	4.05305521844893	6.23103602554512	6.01682101104684	1	2	7	1	1	7	1	7	7	7	7	4	7	7	1	7	7	7	2	7	7	1	7	75.25	0	3
81	5.44044670142195	2.7482760542608	2.86757509587355	6.88766713519452	3.94189011219754	2.07276511006543	7	5.69468923420947	5.2725107879759	5.17864969081934	2.98517874979511	2.61354666995311	6.50102565881605	7	4.46056234924687	6.7344646516689	6.64543826913301	3.03648901870081	5.8832225219145	6.29056026272765	4.63447493419437	5.60617282591056	4.81236833429103	1	7	7	7	1	7	3	7	3	7	2	5	7	7	1	7	2	7	7	7	2	2	7	64	0	3
82	5.68388983439981	6.12407870730608	4.13400827198501	4.65609196974031	5.30348721839095	4.03415009851562	7	5.94521037389435	5.89517611521504	5.69639104209123	6.49190120099766	7	6.01364696180442	2.44981564956549	4.8850570131862	4.95552047885854	2.86703826231501	5.5079718274021	6.23043244362922	6.3633058104933	1.57668781913201	6.52307897642014	6.13160950427187	3	7	7	7	1	7	7	7	7	1	4	7	7	7	7	7	1	7	7	7	7	7	7	73.75	0	3
83	1.64946771820299	2.3537161326075	2.68890304233008	7	7	5.26565586067345	4.69694701977751	5.97028410898407	7	1.0411892281247	6.59552811871631	5.16493610999913	5.79073421853922	3.67390066233429	6.229053229638	3.82416534947704	7	3.82014402036076	4.85592776170722	2.44430558378279	6.13178380641603	6.71251065777898	6.34637129434662	1	1	7	7	1	7	7	7	2	1	7	7	7	7	1	7	4	2	7	7	7	1	7	84.5	0	3
84	6.12677951636711	3.70877744520106	3.30795619020107	5.1214141825074	2.35803827160933	4.13628340622037	3.67570793962477	3.85406622212641	6.99028764857812	6.45618660520747	4.59902180845119	2.82351684791045	6.21404234742743	5.82859251380858	4.22981243988058	6.42590097425808	7	4.85880452631863	6.31405953063074	6.33849002198335	5.02636684128489	5.09496569770333	6.36481643574748	1	7	7	7	1	7	7	1	4	3	7	2	7	7	7	7	2	7	7	7	7	1	7	79.25	0	3
85	4.23265729153573	5.88295591644844	3.36794493548722	7	5.78953064638267	1	4.44443831647729	5.82052411235857	2.84106928957459	5.4298744680541	5.32142594258914	7	5.93916891689993	5.44346768361941	6.55018142560838	5.11564951589902	6.00863971164028	6.91501279396505	6.03652839256541	6.28882635437646	7	5.26162103250516	5.78111257027913	7	1	7	7	1	7	7	7	5	1	2	4	7	7	1	7	2	3	7	7	1	2	7	61	0	3
86	3.84976977881431	6.99049535425518	1	5.19314652341008	4.93702801031171	7	7	1.29003303534175	6.95853116982576	4.87535134130301	5.96359846350614	3.58895753925759	5.88040340791698	6.35288703020203	3.22181520395212	6.59392605212784	4.68815883229144	6.50893722750952	5.02379191580425	3.35696311947945	4.42717685057609	5.31846801586107	6.02859882306177	1	2	7	1	1	7	7	7	4	7	7	5	7	7	1	7	7	2	2	7	7	1	6	70.75	0	3
87	5.79461055459999	2.83613065761352	2.60407443961883	6.66207267628994	2.49020976810752	2.95546736205381	5.99043746028807	4.63237926472589	4.82476289204187	4.13517559000181	7	5.69960929449245	4.87573145676643	1	3.17215424090217	5.41530601442921	7	4.0915952153536	5.54032330434163	7	6.61888766126744	4.85343817999255	6.51415342561818	7	7	7	7	1	7	7	7	7	7	7	7	4	7	1	7	7	7	7	7	1	2	7	80.5	0	3
88	4.22687611774758	2.49024216986183	2.72436222877418	6.63189024187962	7	6.70131154801069	6.09084464977933	1.64704613575132	4.41821963639054	7	4.85350541567193	5.36370020359568	6.42050942285918	5.03586515722497	4.26222870576463	4.15206528512395	2.91738291511972	5.37358473108003	5.95730562662999	5.39113519633356	6.47309110337553	6.29538931998268	6.9183356535734	1	7	7	7	1	7	7	7	1	7	6	1	7	2	7	7	1	7	7	3	7	1	7	77.25	0	3
89	2.2936519751597	3.25811379252321	3.5209191403515	6.35931896274975	6.84614574787093	5.15184900422889	4.3839089275876	5.30068514385511	6.52737065966761	6.64796895901806	5.54145874938026	6.0790363083436	5.62117984342308	2.0136294674729	6.61053316064423	3.22903951362534	5.86037952733339	3.96671876508021	4.51465576554094	6.8038845702015	6.75670483211926	6.73940933216176	5.74317740730108	1	2	7	7	1	7	7	7	2	7	7	4	5	7	1	7	7	2	7	7	7	1	7	84	0	3
90	5.83670143421747	2.10679857835855	2.76295851058439	6.18510400244246	2.25059086835038	3.95706557297578	5.23682618996795	4.53035791479176	5.34383384928855	1.77904543517861	7	5.90893493074205	5.34532342737626	5.96476446160274	5.11662981812178	5.74972151356458	6.54397850721247	6.78545501657896	4.59140156081716	6.13355471527615	5.80258098721041	6.11234288659563	7	7	2	7	7	1	7	7	7	7	7	7	7	3	7	1	7	7	7	2	7	7	7	7	85.75	0	3
91	5.65832423986386	4.05648901458231	1.36307503731296	5.29230478436673	2.61305979792062	5.30255830203944	3.60531241568927	7	5.0669653426383	7	3.52312749284234	7	6.94087623651386	5.78771064657234	2.98144020336671	4.74781269839875	4.71339250079279	6.53863763970916	3.31581634491689	6.3905053584274	5.93232164929802	3.28291903526303	6.64505702303238	7	7	7	2	1	7	7	7	7	1	3	7	7	1	1	7	1	7	7	7	7	1	7	68.5	0	3
92	5.86506745517753	3.84455993872837	2.43041349597238	5.11225240442284	2.41620278075658	2.45242292573381	4.91596425963157	3.58409650016129	6.77234083076911	6.13447932973739	7	1.440371673748	5.22362209355193	5.12875769143317	7	4.25690994061713	6.4759121636038	4.76436162417928	5.81889099918314	4.19972709658392	6.39251911561343	7	5.35700966279945	1	7	7	7	1	7	7	3	4	2	5	3	7	7	7	7	2	7	7	6	7	1	7	53.25	0	3
93	5.96274021393261	7	1.53331223418638	5.24215613723055	6.63748486559849	1.91708963646802	6.51915300005769	5.53334496234446	6.51558574990629	5.0658837180587	3.39174030792099	3.01266105037519	4.60772260417086	5.05951353239543	1.63245765599795	7	4.89166926180865	7	6.39516231391007	5.3840579586848	6.09929678961614	5.3418780387725	6.561478570421	7	1	7	7	1	7	5	5	5	2	4	7	7	1	1	7	2	7	7	7	7	1	7	72	0	3
94	6.26023760580714	4.67904674402128	2.97037545665788	6.30420871885933	3.61365985856202	5.45725157784458	5.58366868024954	5.1733184543912	5.59309988528586	1	3.82695638990103	5.13949609390319	7	5.97746254838314	5.23783126697614	1.38491925239683	3.58850543519599	5.81032357014579	4.65234648451725	6.63983757307659	7	5.45899873304503	5.77744835394772	7	4	7	7	1	7	7	7	7	7	5	7	7	7	1	7	1	7	7	7	7	7	7	77.75	0	3
95	5.07208162667767	1.36371134971418	3.75061256797519	6.89551614203293	2.07004212884123	4.16194931476284	4.93777848102953	3.91911371325569	5.53651066662206	1.28109934731811	4.79130975191858	4.49984741072522	6.29528185261644	7	3.88736625174108	6.17395539605649	5.25727076135281	3.5839942722008	5.42512964746867	5.83610412367159	5.43967108275056	5.47994078630785	6.77314431248953	1	7	7	7	1	7	7	7	5	7	7	7	7	7	1	6	7	7	7	7	7	7	7	80.5	0	3
96	3.52822850525106	7	2.21738064587254	5.62716867674099	4.47124139759572	4.02139400365894	5.58566014128433	7	4.35959067763926	6.26374002610923	5.31177784470027	5.12283092030765	7	5.1598258597368	6.64570718318608	5.90307795947994	3.62214925256963	2.98649298057636	6.42142700941717	4.7124458721299	5.06323831332131	4.99711866047045	5.15772571734542	1	7	7	7	1	7	7	7	6	3	6	1	6	7	1	7	3	7	7	2	7	7	7	63.25	0	3
97	3.82602832289671	4.11806923273871	1.49497130880219	5.40851756412948	2.23202056777692	6.76089475231924	4.2508522530788	1	5.00757334257178	6.43625553995126	3.29346217519227	6.61921870047988	5.96849981433492	4.0125474859271	4.51752519745428	6.45512731732901	5.75212032085274	4.38575680192216	6.99889200186964	4.13829466356246	7	6.47636145959827	5.59273269121387	1	7	7	7	1	7	7	7	3	7	2	7	2	2	7	7	2	1	7	4	7	1	5	72	0	3
98	6.64735285666817	6.66725980698722	2.66040337381349	5.5254347015127	5.19572785641509	6.00681766944098	5.83195645638915	5.05888656002176	5.49180764029943	6.27597734399119	6.33022583525674	5.14582567004346	5.23927697207606	2.05812022302769	5.22390870246789	5.91142470686176	5.07060806568694	5.95725765048423	3.5371412061355	7	4.80242457894434	6.89413437515478	6.69377906183405	7	1	7	7	1	7	2	7	7	1	1	7	3	7	1	7	1	7	1	6	7	1	7	81.75	0	3
99	5.18637396017838	6.75421651210572	2.39719073190028	5.5094468351637	6.090541933593	2.27063529635417	6.18460231263752	3.96206289529184	3.6908986912665	6.82786065379322	6.56106128260177	6.66412645186377	3.7825002771508	4.75800019353083	5.62034397983216	5.73323589341835	6.75836657931058	3.96729966453134	6.37736501042261	6.19349244305673	5.33603095884038	5.4939496365354	3.72527626970282	7	1	7	7	1	7	7	7	7	2	5	1	7	7	1	7	7	7	7	7	1	7	7	67.5	0	3
100	3.59906102393132	1.3121016436615	7	1	7	6.97455602701479	7	1.85532838987228	5.78687321039644	6.41178196496839	6.56448484734781	7	5.77076669176784	5.85180646769387	7	6.64602605405574	6.21811971940865	7	7	7	6.70690044048796	5.67236177728142	7	1	4	1	7	7	7	7	7	6	7	7	6	3	7	7	7	2	7	7	4	7	1	7	99	1	3
101	1.2497388525153	3.93072277207326	7	1.16413081569893	7	5.47524336343574	6.56188168891193	4.45373420784318	7	7	6.45296433585621	6.3776284571866	6.05301020880731	4.19569821433542	5.49367034202644	7	7	6.44345299059862	6.75242577136883	7	6.44277538407399	6.63060704037311	6.80000249586212	1	1	1	7	7	7	7	7	7	7	5	7	7	7	7	7	2	7	7	4	7	1	7	96.75	1	3
102	1.35754929267598	3.85938889642485	7	7	5.49907451456178	6.80856448726545	5.39743942711718	7	7	7	6.57660975707909	6.86159980017913	6.81707663372962	6.55563598364349	6.49150019066847	6.32097648390293	6.08557831252056	5.97540216627342	5.08917538596403	7	6.87178896882133	6.09405011919718	5.06843655366804	1	1	1	1	7	7	7	7	7	2	2	5	7	7	2	7	3	7	7	7	7	1	7	88.5	1	3
103	2.84223514084932	3.63371149279008	7	1.5115961827258	7	5.81506719513763	7	6.40040402954729	5.82484254759694	6.59432967814987	7	6.69544895466946	6.74215947186655	6.74001818540236	6.30537423428736	7	5.32855250813144	6.14568207898051	6.83753469261978	4.61479620025548	6.23005321411724	5.09550047493384	6.48783868007093	1	1	1	7	7	7	7	7	7	5	2	2	7	7	1	7	2	7	7	7	7	2	7	86.25	1	3
104	1.42448823874903	1	5.08692102630086	1	6.69427625284352	6.41332975959324	6.93793855336314	2.18487475804268	6.1159966656214	7	7	7	5.97866265170581	7	6.74184741168723	7	6.30299894565075	5.93129348806017	5.39878242732403	6.50166279947133	6.53326018746805	5.08449671851449	6.87426739908542	1	7	1	7	7	7	4	7	7	7	4	2	7	1	7	7	7	5	7	4	7	1	7	87	1	3
105	1.20967457127842	3.7217093437232	7	1.65574492060933	7	5.22428591461343	6.72013083362512	3.21663051352393	7	6.49945714957066	6.81005307250047	6.11194847518961	5.6080599917031	4.34576018405184	6.37592194106131	7	5.97397385326268	5.43808049993916	6.57591773031968	7	6.13450919231538	5.39871078964803	7	1	1	1	7	7	7	7	7	7	7	6	7	7	2	7	7	2	7	7	3	7	1	7	94.75	1	3
106	4.5260820885437	3.84778616832191	5.01093363467963	2.64898036115818	6.64332906535539	5.70231648629777	4.54396158562681	4.43925652351451	6.58383690985379	7	6.66713451333557	4.77263336158553	6.21671852901723	7	7	7	6.01629565239311	7	7	4.42326163158371	4.98683976524505	6.13192515612986	6.72367772507268	1	7	1	5	7	7	7	7	7	7	4	7	7	1	7	7	7	7	7	7	7	1	7	87.5	1	3
107	5.58728702087006	4.46775236444782	6.00638193028669	7	3.5413670651198	5.83523199466763	7	5.73616965991327	7	5.10875927656035	7	6.27646627229929	6.00693717535042	7	6.91405520003672	6.07473694796858	7	4.7134242774888	5.84973363271749	7	6.40795977406858	5.26678970576903	6.07011993597549	1	7	7	1	7	7	7	7	7	7	1	7	7	7	1	7	7	7	4	7	7	1	7	90.25	1	3
108	1.381356792408	6.03552812883548	5.82891590765425	5.60528557843945	6.94457897765371	6.03022238337871	5.88587861140963	7	7	7	6.59598030337073	4.52656557522462	5.43633333852313	7	4.68963127827965	7	6.6397267101516	5.81268231134827	6.23399277078267	6.75362919563554	4.67515208138086	4.877650305053	6.74579893747256	1	1	1	3	7	7	7	7	5	7	6	2	7	7	3	7	1	7	7	7	7	1	7	89	1	3
109	2.00156183680465	2.85928132578229	6.09622307735804	2.8923696233606	6.23823587305104	7	5.39117559545578	2.85609269572155	6.97157636378215	6.83950988033132	6.75451079671701	5.49666250691023	5.64363431664441	6.86271575860663	6.36308433916353	6.35139895567026	7	4.57828063878987	6.6268258546881	7	4.9990700441916	6.06982044433376	6.80929543591535	1	2	1	6	7	7	7	7	3	3	5	1	7	7	1	7	7	7	7	4	7	1	7	106.75	1	3
110	5.78100180764045	5.35750065967857	5.55868383176428	4.9958040434484	5.50192074074124	1	7	6.528290663806	6.2736563668642	4.43560896526955	4.16656873836603	7	6.9265263977911	7	5.91437566074884	5.70206945242741	7	6.96517147325836	5.48194087877678	6.62223345200121	6.72831302736449	6.1084758116884	7	1	7	1	1	7	7	7	5	7	2	5	7	7	7	1	7	7	7	3	7	7	1	7	96.5	1	3
111	5.91118283660008	4.38715362640662	6.10384029200995	5.65697051229445	3.54088057463437	7	6.92874833973671	5.31051828606453	6.36823034075282	6.34788949689339	6.18676527561188	6.29856523523369	5.43167739620466	6.95532572944666	6.95526462946728	6.27770081713641	7	5.9747368285377	6.17344237718648	7	6.03074598687333	6.81629858678883	5.97655526751586	1	7	7	1	7	7	7	4	7	7	7	7	7	7	1	7	7	7	5	7	7	1	7	85.25	1	3
112	2.37222564642875	4.25552974851766	7	1.23172408104035	6.98410672906595	4.77512581867782	6.96911449103172	3.48676209595685	6.55192721929381	6.96655901808776	6.30762804886005	6.66360292154918	4.95653318448807	4.5199275002771	6.87166311802179	6.94480113453718	5.75859006756329	4.97022269444387	6.7348219516163	7	3.82990056672891	5.43102665021228	6.01074279290452	1	1	1	6	7	7	7	7	7	7	5	7	7	7	2	7	2	7	7	4	7	1	7	96	1	3
113	4.86653959073583	3.03137806330648	6.19835929292768	5.92038995495179	3.7531782769935	7	6.44388215168787	6.58630921535147	6.7625706217578	6.92500345394703	5.4679269836713	4.04654780100497	5.86625623053724	6.32102917476688	6.26579303391226	6.45978747470655	6.2520107210509	5.54735470879517	7	7	5.40187325125228	5.12688937058431	6.7861475585646	1	7	7	7	7	7	7	4	7	3	7	1	7	7	1	7	7	7	7	7	7	1	7	96.75	1	3
114	3.4710005775311	3.6856150308845	6.44246934879221	1	5.43385568846476	4.92229464734599	6.89504723837809	6.25074523775444	6.75819341037603	6.75178139462993	6.58736194174424	5.78842673479789	6.2497953760077	5.2757478726385	6.91156392910814	6.1787874755592	6.20210733728111	5.86625343882304	7	5.09256043936383	6.31679571974322	4.46567378069651	5.84759004831044	1	1	1	7	7	7	7	7	3	4	2	1	7	7	4	7	1	7	2	7	7	7	7	87.5	1	3
115	2.38582411375648	3.52518994168635	6.60802345716152	1.98275443599154	6.93799440247004	6.56954103231401	6.92196345391445	4.64922435641239	6.93444056151454	5.96759013600513	6.7683495730974	7	6.03807427876442	5.7493276239477	5.16972886067275	6.40513967350121	6.59591371243455	4.98198431979717	6.37188540549278	4.28634004962715	6.82843967811373	4.30570365090323	6.83090618636383	1	1	1	7	7	7	7	5	7	1	7	7	7	7	7	7	2	7	7	3	7	1	7	89.25	1	3
116	2.79214897814037	5.66261019262038	5.59262857102894	1.69908867571011	5.19239624975737	5.10298602673639	6.47370895184038	6.92528260094088	7	5.43911634887361	7	3.97778819200268	5.21333236758176	5.55242317157531	6.32010463884262	6.4893027301817	6.08832762503469	6.60312726277385	6.82568183780037	6.81241618138939	6.85879316503105	7	6.1655957142877	1	1	1	7	7	7	7	7	3	6	2	7	3	7	1	7	2	7	7	7	7	1	7	100	1	3
117	3.03293503805544	5.88709792126117	5.18113910108988	1.54040712881961	5.44917037749164	5.67778804505671	3.74199233209377	5.13597750746461	7	6.58511676602292	6.92045952136367	5.50565734894026	6.09422375282042	5.31114092490778	7	6.79008768789721	6.64706499419696	7	5.87305256911136	7	7	5.84238775387192	7	1	1	1	7	7	7	7	7	7	7	2	7	7	7	1	7	1	7	7	7	7	1	7	103.75	1	3
118	1.88064711823373	2.5684927411141	6.57271990589684	2.29609421908475	5.31452881558096	5.66325296163678	7	7	7	6.35936785561221	5.3165916609448	6.14628904549551	5.53357709048883	7	5.04906266818061	4.98605431159127	4.54357078657369	6.35156889580471	5.56055156204602	7	6.25047226215266	6.21392542797003	6.37271299749063	1	7	1	3	7	7	7	7	3	4	1	2	7	2	7	7	7	7	7	2	1	1	7	80.5	1	3
119	1.8002957365187	4.01358648025069	7	2.49267311378585	7	6.10769403196419	6.06639128998119	3.32363926032557	5.71336372929352	6.66952713591042	6.70584604706428	5.39143344692311	5.46302288626342	6.93906628655717	5.44790696014918	5.13456122308603	7	7	7	7	5.52925916503678	5.61878028274586	4.61440259329488	1	7	1	7	7	7	7	7	3	1	6	2	7	7	7	7	2	7	7	7	7	1	7	94.25	1	3
120	5.64190589368429	4.05861354282824	4.92073624705641	6.34710793079324	7	4.79372844360496	6.33956477566553	2.70427663237975	6.82141906151596	1.43933328104704	7	7	6.08267533341223	5.43642017328078	4.23312870441094	6.91329343578339	7	6.25106990166614	6.56967648839577	6.34074127089255	5.32397845742987	7	6.7515827389784	1	7	7	7	7	7	7	2	7	2	7	6	7	3	1	7	1	7	7	7	7	7	7	100	1	3
121	2.95184272650615	4.56910538178045	6.64457544688952	2.18229778244259	5.96015429913362	7	7	6.19627147921917	6.92473397686043	7	6.32677222722985	7	6.01880467884951	5.38896124275097	5.5967055137945	5.942490646	7	6.01816600043982	6.5947528560673	6.97413769307646	5.55778705803314	4.36957353536944	4.28049921267533	1	7	1	1	7	7	3	7	6	7	7	1	3	7	2	7	2	7	2	2	7	7	7	109.75	1	3
122	2.44461122211309	1.43364896161289	7	2.81474702144415	6.82063822884618	7	5.823927645289	2.95293400639523	6.97728068876956	7	7	5.09362310101342	4.08285639992022	6.5243734538575	6.48536850013282	6.6198428693704	4.76565600435508	4.29475981471608	7	7	6.49398013567051	6.35562006394184	3.91599084509498	1	3	1	7	7	7	7	2	3	3	5	7	7	2	7	7	1	7	7	7	7	7	7	87.5	1	3
123	3.43327928818535	3.53053122430655	6.54744933332909	2.05838485608243	5.48913395840322	6.34566029621971	6.54382331418376	6.13936534886234	6.35257992308769	6.38572210118411	5.78897597859639	7	6.29732719873843	6.96915439803081	7	7	5.52314836333473	5.47223839019194	6.18919900480581	5.54515841287117	4.75057265929911	5.57773885934867	7	1	7	1	7	7	7	7	2	7	1	2	7	7	7	1	7	2	7	7	3	7	7	7	83.25	1	3
124	6.52238812238645	4.56557140148637	4.3300621241166	5.93283338400221	6.6051003738677	3.53303382130027	6.73266723282777	6.95998099703666	7	5.81623504790606	6.89389316269996	5.35534693334624	7	5.65684406497963	5.23985443285567	7	1	4.6345399285726	6.70132266548488	7	5.59462487475773	5.82531342017065	4.20830265060686	1	7	1	3	7	7	7	7	3	4	7	2	4	7	1	7	7	1	7	7	7	2	6	88	1	3
125	4.41192671885049	6.85669979759467	5.89675239370592	2.45364084298883	5.9047095736427	7	6.6293415658147	5.22549215235299	6.85020428321178	5.44477401378069	7	5.70822966121282	6.13491177031159	4.64978362211162	5.69377858724565	5.78997460672144	7	5.58838562201286	7	7	5.56763208609236	5.05637237406911	4.67111329652275	1	7	1	1	7	7	2	7	7	7	7	5	3	7	2	7	2	7	2	7	7	7	7	102.75	1	3
126	2.17220331813811	3.44395660376542	6.40399429526511	1	6.05366999035246	5.23401929290292	6.59197905816063	7	7	6.17374377034281	7	6.82367128264879	5.91259635080521	2.11196568283935	3.32745408423077	6.51249294204471	6.31066659750244	6.52126518564388	5.63781750721346	5.84687374224597	5.82350186029411	4.61101585551016	6.50045641334235	1	2	1	7	7	7	7	7	7	4	2	2	7	7	1	7	1	7	7	3	7	1	7	70.5	1	3
127	1	5.55762320977178	6.03035036882142	4.49459080759839	5.73708808481317	2.22157487969604	6.61547411543651	2.93931386131251	6.89741203665922	6.95496287483952	4.44830898338834	2.03399046164231	7	2.88853032951681	7	5.92573998940416	6.91743272194169	6.91403020448893	7	6.99223816216048	7	5.79841349887417	6.58251951982446	1	1	1	3	7	7	7	7	3	7	3	2	7	3	1	7	2	7	7	3	7	1	7	85.25	1	3
128	1.7533178438591	3.14879258826939	6.61383183943632	1.8295698254504	7	6.21613072151025	6.44915891072636	5.36991426460744	6.31574772923733	5.67147664021743	6.32230660797534	6.35666739655735	5.3025387974066	5.46727246192745	5.22096204984239	6.50578702365248	5.29153218911003	5.96497911238972	6.63199448759705	5.26186448791222	7	6.45435460076788	6.67747438901796	1	7	1	7	7	7	7	7	7	1	2	2	7	7	2	7	2	7	7	3	7	7	7	100	1	3
129	5.58206006850595	4.79154088315376	5.7892461340998	4.90444407429801	6.1365618590079	7	7	6.45139643933798	7	6.64774947506466	4.49027738921593	5.43777414849308	5.41927388476525	7	5.64742910713756	7	7	4.94146088662765	7	6.52370377268421	7	6.64263577864112	4.81039963751585	1	7	1	1	7	7	7	2	7	2	4	7	1	3	1	7	7	7	2	7	7	1	7	93.75	1	3
130	4.55193845270412	4.64695886649419	5.71266150860552	2.61793334380468	6.41445733625928	4.05681623628637	6.96333514104368	4.42321692558598	6.63776374727738	6.15317934097278	5.77945149933569	4.79960464210558	5.39347015641529	4.87751259249856	7	6.33357450978674	6.5950472737632	6.1799246426238	6.86158515716239	4.12115216939239	5.76487256326316	6.47740219831389	7	1	7	1	7	7	7	7	7	7	5	5	7	7	3	7	7	7	7	7	4	7	1	7	96.5	1	3
131	3.32177041804724	5.38307770929307	6.56044023879056	5.27362023553683	3.63411636066822	6.21354840937234	7	7	7	6.39394609557091	5.86852591670701	7	6.81705932001342	2.74640033062042	4.05130764663415	7	7	4.89949087899959	5.18807469771874	4.64262308786622	4.48479382842145	6.19833217483467	4.49409179448035	1	1	1	2	7	7	4	2	7	5	7	7	7	7	1	7	3	7	2	5	7	7	7	89.25	1	3
132	2.5343773711678	6.45206119520761	7	1	5.43831425765737	6.78848064984786	4.91851032773952	6.23078752729752	4.94596624338295	5.52532953778285	6.26316686933714	7	5.95039506714986	6.74997818166695	6.04538214814821	6.49676992614463	7	6.21055713666312	5.16501782471985	6.01321851476002	5.89203659180615	6.26566613994145	5.24999106943185	1	1	1	7	7	7	2	2	7	3	5	4	7	7	1	7	2	1	7	7	7	1	6	89	1	3
133	3.12636300687499	3.78720984667459	6.62492617284463	1.02328628145255	5.32343319477508	4.4021206984537	7	6.29796188519751	6.67825570750076	7	6.78655311048277	7	5.23459724775737	7	6.11837663047254	7	5.47398004030812	7	5.89917025573991	5.90424465186645	4.11606329023096	6.08418027472707	7	1	1	1	7	7	7	7	7	5	7	3	4	7	3	1	7	7	7	2	5	7	7	7	87.75	1	3
134	1.89050793969527	6.18899939527787	5.82782588424842	4.81562718760032	6.83296443379122	6.0989688136425	5.54149918655089	3.13459617613752	6.163692494666	5.87277047702749	4.74565506224152	4.52817956325733	6.50930218098926	7	5.20061717462377	7	5.71978575478217	6.11561468021102	7	5.95127927331475	4.79309636581507	7	7	1	1	1	3	7	7	7	7	7	7	6	1	7	7	1	7	2	7	6	7	7	1	7	68.5	1	3
135	3.96273414888284	1.9563239775268	6.7746695934598	1	7	7	6.86207943997969	1.59065267121519	7	6.86583954826342	5.67595762659283	7	7	4.47338760479273	7	5.39873884654775	5.69792241602681	5.7349223661488	6.88889968027244	6.06479847439068	4.95252833988702	5.1013312798707	3.80978183930568	1	4	1	7	7	7	7	7	4	7	7	1	7	7	7	7	1	7	7	3	7	1	7	90.25	1	3
136	1	6.82245170387194	6.15898693191196	4.30157456636976	7	5.67528280301616	6.09834384574811	2.27763407773648	7	6.73540293899577	5.0742864513661	6.59647446725167	6.49259900866188	6.22723886660175	4.07894254645487	6.95883426840073	5.40053772257777	5.91078168562095	6.18383776807659	6.9035363561117	2.78065175702955	6.65107634865233	6.42676567899489	1	1	1	2	7	7	7	7	7	7	7	1	7	7	1	7	7	7	6	5	1	7	7	77	1	3
137	1.00242484230713	5.09345278438975	6.59916645884741	7	5.84478367875933	6.64038406365845	5.8602110929576	5.06484215331617	6.66818836713871	5.53263396473823	6.9247862068573	6.02972813356274	6.94188350589555	2.14130052118862	5.97257860855688	2.20515319865455	7	6.42890915971205	6.04703769080536	7	6.73999563815272	5.96414743148682	7	1	7	1	2	7	7	1	7	7	6	4	7	7	7	1	7	7	7	7	4	7	1	6	97.75	1	3
138	3.1115035610369	5.93331796240875	6.56585853126974	5.13628113801742	4.29794884674629	4.46971246975036	6.87148347475273	6.29648791921585	7	6.2219705809633	5.51687228247444	5.73903650453716	6.17105718638011	2.04971461671337	4.96796880619305	6.6703754474461	7	6.52128569435335	7	4.73197244029504	7	3.90481761502577	7	1	1	1	2	7	7	4	1	7	7	7	4	7	7	7	7	2	7	7	4	7	1	7	94.5	1	3
139	4.83600907132898	7	5.9674071069048	3.51967577299841	6.90066032284719	6.14173418287367	6.00038479915882	2.36530987403836	6.26775447153583	7	7	6.76966890963244	5.12982888380028	6.44728657563604	5.18273273219179	4.54152389171519	7	5.02236429190283	6.84828299898887	4.93258642664826	5.78569175238423	7	6.77556731677066	1	7	1	2	7	7	7	7	7	3	7	4	4	7	1	7	1	1	7	7	1	7	7	86.25	1	3
140	2.26165045007296	5.52025323469204	5.93159458677347	2.6970451875067	5.17333262786638	5.8793334616704	6.99951728309383	6.79745945446205	6.01612261540572	4.90700576230923	4.42225636987683	6.17081550729526	5.30963378332537	4.53041814170879	5.72036128787598	6.62838887247012	7	6.26155053051272	5.47133522500976	6.90083080229902	2.80191961799357	6.99409985741492	6.58924813506695	1	5	1	7	7	7	5	7	7	7	4	1	3	7	7	3	2	7	7	3	7	1	7	86	1	3
141	3.36722169711627	7	5.15494145803255	7	5.27783584198477	3.83908290330414	4.88310604854723	6.52270113046348	7	5.71713857472815	7	7	5.3830649805486	7	7	6.34351826578108	4.65276590085907	1.35208244473492	6.08115617239541	6.77210179955552	6.90014654173218	3.28638737750504	4.40127487485438	1	3	1	1	7	7	7	7	3	6	7	1	7	7	1	7	7	2	2	7	1	1	7	89.75	1	3
142	6.49901217293005	4.82039464440891	4.01005195220018	6.82480332892318	5.32204276857745	6.12934192781926	5.59185469419956	6.5480966082953	5.57370946107431	5.22409651006175	7	6.93576347135734	3.81378971670176	6.53154576650577	6.95493559526282	5.90430159599615	5.13297273461604	5.47058285448044	6.25993328375521	6.25241668443207	6.83070041198364	3.65796211909418	4.51135516089184	1	7	7	7	7	7	7	4	3	7	7	2	7	3	2	7	7	6	7	7	7	1	7	72.5	1	3
143	4.77425509265698	5.64296118768272	5.62333361508591	6.00957381209138	7	5.66680118053951	6.92150283238254	5.76604892463896	3.99577109186081	6.0622440420472	6.95511395411707	5.25819476527596	7	6.18374087612915	5.34504421766765	2.48190748273132	7	6.82436498757064	3.67306047104489	6.88953862360407	6.97654521531862	7	6.82899829000531	1	7	7	4	7	7	7	7	7	1	7	7	7	7	1	7	7	2	7	7	1	2	7	77.25	1	3
144	1.62976720244098	3.14000499607596	7	3.31899172877253	6.68755370907342	5.96775905796654	5.75242208902204	1.90463163459089	6.54388781950614	5.33579624205402	7	1.91462545876885	4.77060773761331	5.95885974640209	6.74450209410131	5.15303934026148	6.44448256961532	6.53120020034634	6.23918535662585	6.12837532219857	5.96703864888519	5.58432125426624	7	1	7	1	5	7	7	7	7	3	1	7	7	7	7	1	7	7	7	7	4	7	1	7	77	1	3
145	2.50092298222501	7	5.22054234871403	4.84773083863308	5.67380095629681	6.8118813228657	5.613709082678	1.87639672890501	7	1	7	6.1439762916504	4.75513568519904	5.76595685050176	5.72857457739746	7	6.6826501476807	6.34725979726581	7	5.72825715065083	5.88921001348701	4.73922176563434	6.52403656470185	1	1	1	2	7	7	2	7	7	5	7	3	2	7	1	7	2	7	2	7	7	7	7	93.75	1	3
146	5.62542726935843	4.69421902776929	3.20472793388081	6.17167695314838	5.05683477183974	7	4.09417704946452	5.38720437978313	5.9240709492683	4.70869649871753	4.78834958844983	7	4.26557009930913	6.47435996131785	6.81682594911023	6.31388242619669	3.56272421069097	6.6591381690221	6.73627172320828	6.74907531690352	6.99304828159116	4.26692369909781	4.62798521256093	1	7	7	6	7	7	7	7	4	7	5	2	7	4	2	7	7	7	7	7	7	2	7	84.5	1	3
147	5.42096933780578	5.56172236853373	6.02704135269969	6.80481385359755	5.93157411205382	3.83022676186694	6.768879296006	5.36109078011942	7	6.77977324384647	6.30027398527392	7	6.45908941569854	3.20217663545433	6.39205688277062	4.78542143951611	5.73478114553206	6.40153514635599	5.52516039383331	6.58684087247932	7	3.00393909799087	4.66460839750627	1	7	1	1	7	7	7	7	7	1	2	5	7	7	1	7	7	3	3	3	7	7	7	91.25	1	3
148	1.9150844727147	3.59908079849666	6.21172927199057	1	5.98241810441788	5.04943066992824	4.66015579105028	7	7	5.80963247579609	5.65776976174697	4.88131931441619	4.60432167740707	6.76124744742164	7	5.84837650728828	6.8866538938937	4.86373514390379	6.54019900444301	4.67918795443941	6.58898819185273	3.3663530489426	5.62453334750709	1	1	1	7	7	7	7	7	3	7	4	1	7	7	2	7	7	2	2	7	7	1	7	92	1	3
149	1.14682690498308	6.3417003422352	5.76925942052369	5.5249376679834	7	5.62138880717935	5.58484129524572	2.75759756727833	7	1	6.00620846167061	7	7	4.98747310972723	5.13192880484808	6.16289259269894	5.82160155972311	5.88594565094515	6.20653155750969	6.73966318335331	6.17667707882414	6.55807582535468	5.43196054174919	1	1	1	3	7	7	7	7	7	7	7	1	2	7	1	7	7	7	7	7	1	7	7	75.75	1	3
150	1.77347685986228	7	7	1.38316163629041	7	2.06556393355429	4.91362467656384	4.6145612388553	5.61100303965918	4.44696455205481	3.75325313002316	7	6.9099580308809	6.69862977362413	5.55302047171012	6.60122747355433	4.41426753806392	7	6.1135693368467	4.93090097908531	6.93454407294304	6.21912435936179	6.97109763531132	1	6	1	7	7	7	7	7	3	6	7	2	7	3	7	7	1	7	7	2	7	7	7	83.5	1	3
151	4.04591794354923	6.44251255336332	4.13337171927279	5.04173419381588	3.80629589130918	6.51362542699165	4.87618971848716	3.57833165594582	6.69271533910933	6.53422538655044	6.13430932362265	6.72454512134853	7	4.16121233654051	5.34107952178415	7	3.56837451544699	7	2.21821597965718	4.16140549785172	7	7	7	1	5	1	2	7	7	2	4	7	3	1	2	7	7	1	7	2	7	2	2	1	1	7	84.25	1	3
152	5.92422058737077	2.57744660872491	6.44059131553153	5.57566056025634	3.16900769798697	5.15117382904153	4.7033376449784	4.47082159900571	7	7	6.45694553538139	5.87932702483998	5.99360443223925	5.86992114304225	6.48924632040746	7	1.83234896946279	5.03351987392478	5.86419497268246	6.6350476127614	4.18762119034001	7	5.97389603246112	1	7	7	1	7	7	7	7	7	5	7	7	7	4	1	7	3	7	7	7	6	7	7	84	1	3
153	1.49083964178895	5.33920254434782	6.15804292484575	2.67734083148757	6.39314148036283	6.61033836879462	6.53767392085111	3.81019005317807	4.95921495515516	6.85286277964801	4.21967192135673	7	5.30334172048121	4.74612779637711	5.40446998621874	4.7317341708137	6.51432634037982	7	6.95683567757086	6.0413529129525	2.63614179746596	7	7	1	7	1	7	7	7	7	7	7	7	2	2	7	4	1	5	2	7	7	4	7	1	7	86.75	1	3
154	7	5.84761834489516	4.00358084903914	6.80190145703974	6.57764822146542	5.25589519801831	4.60759229894738	3.04240339123393	6.75834339542108	6.51094399691598	4.18670912061736	4.58429904228792	3.95354942315794	6.83851918357989	6.49231569572214	6.80352467153675	3.2356688561617	6.53541737137407	6.68622224889872	6.72954065343109	4.19352133468018	7	5.9617938893401	1	7	1	1	7	7	7	7	3	7	7	7	7	7	1	7	1	7	7	3	7	1	7	95.5	1	3
155	2.18497814569334	6.54277657216717	3.45421491988213	6.64557371396251	7	2.52700497186235	7	1	7	6.37986164490603	6.58727655500476	5.75349716514759	6.79978225330871	2.775431819021	6.76247379498095	6.08559600187664	6.5837974650865	4.25511631759993	6.51540382326467	6.27749314548522	2.98091599084852	5.50365172332244	5.99996449380778	1	7	1	2	7	7	7	1	4	7	7	4	7	7	1	7	1	7	7	2	5	1	7	75.25	1	3
156	4.58801838240449	4.97934915298173	6.09266406531198	6.61089265779361	5.35692962551215	3.51919579622041	5.67176096056964	6.96856060796713	4.9060693817381	1.79595446363155	6.04497687405516	4.09838718828551	7	6.36790831467315	2.66081529146579	5.83566558226999	7	5.90961357711466	6.08619713690177	5.43352736816054	6.99999232186563	7	7	1	7	1	1	7	7	7	7	7	6	2	7	1	1	1	7	4	7	7	2	7	7	7	78	1	3
157	7	3.72180815831715	7	5.58207510330519	3.9345182853846	5.8239699485394	7	1.79899770947631	7	4.51229684216191	5.55765723512849	7	5.43210517820132	6.07766844724255	6.29490622425883	5.91233263322792	6.82008666288786	4.45981343736009	6.02618350288442	6.09412841911238	6.39588027054046	4.82193277653748	7	1	7	7	1	7	7	7	4	3	6	4	5	7	2	1	7	7	7	7	7	7	1	7	88.75	1	3
158	1.49185174424729	6.03779481127289	6.85129391448194	2.78758100559131	6.44302368912152	3.36969742172466	5.24064379486919	3.00317997975544	6.3728581171577	6.75041781889626	4.3162287650443	4.67798948451466	6.99181832159648	3.41581938074231	7	5.95878013865334	6.33938401663843	6.66033237411708	6.22567711717465	5.83623723454143	7	5.43212395592466	6.66111831518188	1	1	1	4	7	7	7	7	7	7	4	2	7	7	1	7	2	7	7	7	7	1	7	71.5	1	3
159	3.12957197711522	2.12424084469176	5.6926819036404	1.93591163471693	5.7034072048223	5.2028603916148	4.40535158120677	5.90304123259005	7	6.99963606373736	5.17469923984629	6.93874533572852	7	7	5.39954964253258	4.65087525775822	6.39071469637943	6.41158141391847	4.75047756337855	5.23889733904767	5.49001425333672	5.44121119705912	6.13614256384833	1	3	1	3	7	7	7	7	3	2	4	1	7	7	7	7	5	7	7	2	7	7	7	87.25	1	3
160	1.62650995413651	6.74013050822186	5.02567944304384	6.79394971143116	4.58616275873486	5.55285891179846	6.55952483077723	4.30468696152782	7	4.05461614895806	6.39635597416335	3.67964670505156	6.21781140904041	3.43455320461979	4.35103174852836	6.33942180657827	5.90159153305279	6.09621041831407	4.71337811425115	7	6.19066224873317	2.52763363232098	6.71040265755239	1	1	1	2	7	7	2	7	6	1	7	7	7	7	1	7	3	7	7	7	7	1	7	76	1	3
161	1	4.9695700708912	7	7	5.76361758348719	6.98462317285996	4.94155355920895	4.40751765319945	6.99162698395945	6.98242003041013	5.73724135702816	6.42867306953127	6.22694696439283	3.66089724182203	7	3.29726736590472	7	4.96442910823659	4.10342383440591	5.93280112633197	6.02057776531566	5.20189039425523	5.66306001209761	1	3	1	1	7	7	7	7	7	3	5	7	3	5	7	7	7	7	7	3	7	1	7	83.75	1	3
162	6.24717261316883	5.95650018118459	6.15136501662532	5.71666493020843	5.49562952176847	7	7	5.53550488221891	5.88830219192415	4.6354826259891	7	5.48578198026362	6.43944574155774	5.63396315235405	7	6.35132460299883	4.71175199056651	5.45829837991356	5.06373993494298	5.65406662318371	4.6965167032426	5.59686667753495	6.06276975097863	1	7	7	1	7	7	7	7	3	7	7	2	7	7	1	7	7	7	7	7	7	1	7	72.5	1	3
163	5.64833285223959	5.75672071584206	4.2005883044379	6.64490850466675	4.45848150898916	4.60970985720034	4.13728079624429	4.82938662901004	5.89628322159586	3.72540643839816	7	5.65587877043537	5.87801281351013	6.00520333377719	6.04909956629825	5.18658159685093	4.57286322315426	5.39255412576126	6.75102065912765	7	4.46258613270392	5.13339780833791	4.73874480685322	1	7	7	7	7	7	7	5	7	7	7	2	7	3	2	7	7	7	7	3	7	1	7	96.25	1	3
164	1.9300840920059	5.86613271576581	5.40798716246107	1.57819140539796	5.63311637420451	2.4058672304832	3.2485677071087	3.76471042244899	6.27559284914708	7	7	3.21538180951873	4.82847398274754	6.625957485816	3.86111549429244	6.56684147137463	6.51447455534216	7	4.85792047359661	6.43327950318315	6.74341285399934	7	5.12350517722746	1	7	1	7	7	7	7	1	3	2	5	1	2	5	7	7	1	7	7	7	7	1	6	79	1	3
165	1.52812383467592	2.45042735120119	7	5.92138969174495	4.64513156779543	3.86157275808468	5.23909147010269	1.32770160774601	7	6.42817584580792	6.83724383433704	6.30918911580527	6.53402131243902	2.969122533892	6.47195133550633	5.89914724692018	1	1.51463794199438	7	7	5.0024685240753	4.29906495245749	6.0891867726318	1	1	1	1	7	7	2	1	7	5	3	2	7	7	7	7	7	7	7	7	7	1	7	86.75	1	3
166	6.90145813881463	7	5.99222498770862	6.17616444280078	5.96093908031974	5.69585748673689	7	1.2783765626443	5.2476616971665	6.9608469140074	5.95405673929238	4.33389223639215	5.99481021912489	4.24714352209186	4.51325377697018	3.50453983282772	3.46948772562599	5.39003483805797	4.93072800476077	6.46693702007392	7	5.43505634377413	7	1	7	7	7	7	7	7	7	1	7	7	1	7	7	7	7	1	7	7	3	7	1	6	83.5	1	3
167	1	5.76875963219073	4.26280831940349	5.96437530679458	6.46547151451462	3.60021553701858	4.59175452688164	6.48540164600811	7	6.52469161169507	4.68566143704351	6.03863927618006	6.72493588854311	4.6968679044515	6.55498490455972	4.84073619428539	5.47573794871778	4.93727570383741	4.82340596683214	6.85611868571626	6.01696586789296	4.63474511477889	6.27201193287696	1	1	1	2	7	7	7	7	4	5	3	7	7	7	7	7	2	7	7	1	1	1	6	88.25	1	3
168	1.03737378520339	5.65162648818493	6.77346946978165	6.83692438017065	6.11308185067971	3.61897185905031	6.85434441861385	1.89779870673507	4.59631524687465	6.79703161721233	6.10860843544899	7	6.08960376493431	2.343688524842	7	6.06466329879703	6.40839016408275	3.54540711648911	5.51161413482482	6.37908887991942	4.20780431789013	6.03078686122581	7	1	5	1	2	7	7	1	7	3	4	2	7	7	3	1	7	7	7	7	3	7	1	7	81	1	3
169	5.96395010071373	6.8934608639547	2.40192289257088	4.32860385495331	6.19727480659726	7	7	1	6.44573697301878	5.16369720779499	6.37678384218369	6.67516376295001	6.34408409092646	4.64374115241437	6.61719724350305	4.87725911594882	6.56473214146989	3.17774560948937	6.29409293156795	5.28383255679137	6.70617669753176	7	6.38128123928764	1	7	1	4	7	7	1	7	7	2	7	1	7	2	1	7	1	1	7	7	7	2	7	78.75	1	3
170	4.65645346574581	5.28594551916521	6.75352763849262	6.60580739545934	4.3327893352914	4.28194765929435	5.07377550648221	6.92699741980241	7	7	6.27470485239786	3.47728533591427	5.72446330748588	6.41898294572868	2.8250766622223	7	7	4.76972872261504	6.85413562136989	6.8996415129633	7	5.83281721072147	2.85461934230925	1	1	1	1	7	7	7	6	7	2	3	7	7	7	1	7	1	7	7	7	7	1	6	96.5	1	3
171	2.1346907480618	5.8447787019316	6.5424549178688	4.67051009110496	7	6.08638195190195	7	7	5.76467268765005	6.37037526478339	7	4.04026473062694	5.78766652425744	4.98930724855018	4.37558053241661	4.97644025395895	5.72009581564955	3.48569623724472	5.52167726247681	4.20693382635583	7	7	5.809011051144	1	1	1	3	7	7	3	7	7	5	3	1	4	2	1	7	7	7	7	5	1	7	7	62.25	1	3
172	5.64191628583188	5.1308369612746	6.97357072015895	5.52631476073669	6.03820900058312	6.10971389754063	6.29040815655931	4.49428538123382	5.88140327640188	5.12062891618912	5.4001156053389	7	6.30624290870748	5.46495991742938	6.69776267959675	4.0359335071954	6.06197102556384	6.38400163319294	3.65018434653925	7	6.29857669264299	4.68033178693932	7	1	7	1	3	7	7	7	7	7	7	1	7	4	7	1	7	7	3	7	7	1	1	7	75	1	3
173	1	3.40193898527806	6.50793015673148	5.68472896708481	3.94761336815436	3.59175810490328	5.81487913175793	6.85328328548145	6.82515207019356	4.01024397401076	6.16175409859484	7	6.46221415043701	2.84254814747432	5.55935479055926	4.53512146670982	4.15992735583666	7	4.94343054592187	6.23124359394289	5.34847348190202	5.64263188732976	4.71536304091212	1	2	1	1	7	7	7	7	7	7	4	7	7	7	1	7	7	1	7	4	7	2	6	85.75	1	3
174	6.06929261360098	3.86310663821167	2.54024564767861	5.81223947712596	6.7373823978234	4.90611508385303	6.18805504854709	1.73820198317056	6.45934382603271	1.02352653240509	6.22047574022545	7	6.11415408489995	5.09817927452547	3.79997187474301	6.5214869054786	6.18864478147206	6.53554431313675	6.18232770041826	6.49121157217634	4.71136325255663	6.43786894190364	5.59252444495819	1	7	7	7	7	7	7	1	7	3	7	7	7	3	1	7	1	7	7	7	1	7	7	85.5	1	3
175	3.38121486371819	6.52704149744362	4.99899027074906	4.31691642932278	4.33425921139999	3.35757957242362	5.01088785417794	5.78837899087564	5.41850837354506	7	6.52347103751151	7	5.84399461791966	3.99486112377122	4.38937376841799	6.97556759147092	4.18126547633996	6.32337872648793	2.41043042028521	3.49037775032763	7	6.74290630291352	7	1	4	1	2	7	7	7	4	7	5	3	3	7	7	1	7	4	7	2	4	1	1	7	77.25	1	3
176	3.77038196136811	4.60288304879435	7	5.64693584693753	6.29201534041969	1	4.83667800538489	6.22316219267245	4.92195439474979	5.10321165204397	7	7	7	5.54729141402956	6.35028735540688	6.65040497017678	3.6883371907304	4.13117577931083	5.86980656434175	6.70396230882438	6.11064266236093	6.06788690276771	6.03758850428539	1	7	1	2	7	7	3	7	3	3	7	7	7	7	1	7	1	5	2	7	1	1	6	77	1	3
177	2.97146734104877	4.27758518605348	6.56291059123604	4.49617938634686	5.44972495357617	1	4.26139350415214	5.16364803484938	5.39530477012087	5.41720407153935	7	6.17679573013749	6.04307345036509	5.86269371647794	7	6.76988811465546	3.83973384265744	3.99838692970605	7	5.99746224605485	6.94548637337537	7	4.99975845327728	1	1	1	2	7	7	7	1	3	7	2	7	7	7	1	7	1	1	3	7	7	2	7	66.75	1	3
178	6.73435795235673	6.27010035864822	3.18772284757104	5.06545479941251	6.23248797524882	5.91079224291567	5.86373165704685	2.51187087235688	7	4.75175170921418	5.75673106556436	6.85343229857819	7	5.97704100597376	4.97399261677231	4.34877799058707	5.3582910530597	7	5.72312685842614	5.69945394524267	6.0378865917794	6.5474158020019	5.89263661988974	1	7	7	4	7	7	7	7	7	7	7	1	4	7	1	7	2	7	7	7	7	1	7	68.5	1	3
179	2.12166581212038	6.70874893346927	4.66644980770536	7	5.76110416777374	3.53825124013467	4.95936786397018	5.52970571788332	6.79721097594819	5.9380952127122	4.64622202857046	6.83472474309647	7	5.65260083439046	6.31984453826426	4.60942044907426	5.38413531576367	6.0513949710976	5.23065960628799	5.8541682177101	5.70660848848592	4.78573831028282	5.64441974500439	1	1	1	2	7	7	7	7	7	3	3	7	7	7	2	7	2	1	7	2	7	1	7	73.25	1	3
180	7	6.43057323260047	4.34533008751798	6.9482456610956	7	3.99945240005062	6.49454101837153	5.36145020491207	5.62155544144999	5.55264625572025	5.29365264062001	6.7049610076891	6.17085831731352	5.36243806857331	5.95516420562921	6.54395112041404	5.65149328570998	6.10201681398356	2.98982872296333	5.79611914864988	4.95847281325304	5.68367863218324	5.48909510190753	1	7	1	7	7	7	3	1	7	7	7	1	2	1	1	7	1	3	7	7	7	1	7	85	1	3
181	2.35615990156503	6.77454094324245	3.08438966538352	7	6.33894270426154	3.61578684523387	6.30860777050463	5.50641259465129	6.5534538577401	3.74673665173735	5.98257873669821	4.25276468072363	5.40335003371121	2.38002889746964	7	6.99951160318933	5.93283857164709	5.04225253689121	6.39544472016247	4.95121733112411	5.27851289415551	4.77106822309972	5.95285867417723	1	2	1	3	7	7	7	1	4	6	7	4	7	7	7	7	2	7	7	2	3	1	7	80.75	1	3
182	6.97720138422014	7	3.3293736766141	4.18832962772058	5.57103151691882	5.57174038318565	5.04775710137878	2.65242952823593	5.73194036718443	5.06662621767773	6.62372083841909	7	6.3813978924908	4.44137932110057	5.62752064660292	5.88273393523575	7	6.1436708817241	5.43674266958645	5.6387904090628	5.96925822705547	6.55978799501847	4.78509482571432	1	7	1	7	7	7	7	4	4	5	1	1	7	7	1	7	2	7	7	7	7	1	4	73.5	1	3
183	5.41280740529651	5.31807044210544	4.38702736797806	5.80900305699327	7	4.63547522280111	6.10830528950647	3.27894685552453	4.9123639209917	6.75027261493845	6.46531321212723	7	5.11547742413257	3.81253314009573	4.73484203411921	4.3018329450356	6.52181909162731	5.53781234464173	5.44491568621117	5.98919261864263	6.68365579351968	3.5120948150576	6.28487684849625	1	3	1	1	7	7	7	7	6	7	3	3	7	7	2	7	7	2	3	4	3	7	7	85.25	1	3
184	3.62526112467436	7	4.21887803593281	5.67813385999389	3.85900351982994	3.81679910536579	4.92156875836887	5.649980129657	7	6.41616149715319	6.00086360986528	4.65977413781183	5.72198055880667	3.03552895703797	4.90313400034611	7	6.54731088302817	5.6440661818447	5.72351293409999	5.98292532227755	5.71063051721722	6.79980797557886	6.04052780503852	1	1	1	2	7	7	7	7	7	1	2	7	7	3	1	7	3	7	2	7	2	1	7	72	1	3
185	1.50332725605285	5.85588405922862	3.67753378565434	5.960127873653	5.93941620669128	1.93148065272913	4.89839243260163	6.94139020058433	3.43196200092647	7	6.893324861795	7	6.30042287711388	3.53996388478867	2.65574855458915	6.89310322819388	5.10784362371927	4.46046908573829	6.48432051868137	5.0267547801386	3.2558227958034	4.75461374701628	5.20257990712448	1	3	1	2	7	7	7	1	3	7	7	2	6	7	1	7	2	7	7	5	7	7	7	64.75	1	3
186	5.60620927776034	7	6.00357915884668	6.89720931791153	5.92702000187208	4.00290806394923	4.82375438513879	4.18018111466265	5.14784600915904	1.77759132565195	7	6.2765931156733	5.3062162632927	2.38637301919398	4.5374155902917	6.24753831949642	7	6.29652501701988	5.4051414902679	6.80424135322811	5.99977255696475	4.91303946154749	5.25154546526722	1	2	1	1	7	7	7	7	2	7	4	4	4	7	1	7	7	7	7	7	7	1	7	76.5	1	3
187	1.53178715067494	6.02577726843177	6.87329532205232	6.5394335709507	6.68416287659852	5.11662907076174	5.78283494908723	2.01999368232928	6.25294787541706	6.74505393816161	6.60099674984867	4.23126489401742	5.44082549573696	6.23865526954659	5.55950725783261	2.57608206234484	6.75823880551552	5.74733805533709	4.27803107877018	6.91121767120093	6.65809337077988	5.51557877590085	5.61918990228117	1	1	1	2	7	7	7	2	2	2	1	7	7	7	7	7	7	2	7	7	7	1	7	85.25	1	3
188	3.60625229888259	6.02092170778052	4.64593321823101	4.37665476766106	3.96259116200993	2.92295205444217	5.30352841378055	3.89533694965168	7	5.85513978086104	7	7	6.71402704911377	3.58115889100758	4.41889424768793	1	4.53865842030004	6.22307916399878	2.32320604356766	4.296166404199	7	5.21477446338031	5.7144877002549	1	5	1	2	7	7	7	7	7	6	2	3	7	7	7	7	4	7	7	2	1	1	7	72	1	3
189	3.74851866461895	4.88974784652646	7	7	4.69271479916464	1.32879539087666	4.26473581415792	5.23123024479913	6.8115566674553	6.91120778258094	5.85930101483509	3.23280135200449	4.90367475789546	5.69389551620478	3.31155944652916	3.51689142058797	7	6.19718860574544	6.40923153439742	5.71284619632057	6.96634939536079	2.95849824524412	5.60809369853839	1	3	1	1	7	7	3	6	7	2	4	7	7	2	1	7	2	7	7	7	7	1	7	78.75	1	3
190	5.50072694589332	5.63605110111361	7	5.94566456514087	5.86556615073796	6.44129644075131	6.59922604819761	4.5516825203108	6.85050450460153	3.44642459201801	6.28164473510008	4.85647001842281	5.28670684081904	3.75285364324931	6.24751654275642	6.60504109160338	5.72354364675067	4.27769051547221	3.84886445260812	4.52010341153884	4.63988962744036	6.83356524285287	5.94756627947599	1	7	7	5	7	7	7	7	7	5	1	7	4	7	1	7	7	2	7	7	1	1	7	73.5	1	3
191	5.12545627597366	5.62628761247161	6.0614949724503	6.58673877023812	6.99220444325144	5.93595498385138	6.2007387317361	1.70774945721372	4.44818460765731	2.3383961996264	3.29158173465081	2.81508759857181	5.76554535106433	6.77901310070202	7	5.90928474653091	2.85841997214049	1.87210502599266	5.02773509328267	6.31087125477743	2.18163263572438	5.17819086883214	7	1	7	7	7	7	7	3	5	2	7	4	1	2	7	7	7	7	7	7	7	7	2	3	77.25	1	3
192	4.01623730503185	7	6.14107328072315	4.18752567561174	5.53139913136378	2.07229312442979	6.14282669632615	7	5.10117610144764	5.93653259876773	5.65271374873422	3.6136759876014	2.67526647235286	1.19614484906741	4.76537918506601	7	5.69007448111648	4.90833364789973	6.96018986314689	4.58704388516317	7	6.30958657841554	4.72009843941408	1	1	1	2	7	7	3	7	7	2	4	5	7	7	1	7	7	7	1	7	7	7	7	63	1	3
193	1.98968386697286	6.35528245310857	5.43668252436071	5.7810881862674	4.23258406437484	5.9925412411732	5.20387189226358	5.01902676674665	2.24389894463842	1.07689452580003	5.14679152398678	6.36752429791352	6.05616565725262	3.24305067536513	3.54699025271885	6.55866712508793	6.48440825609287	6.74283630917919	5.02184990796309	3.09659701100209	7	3.87964946958381	6.14237864418179	1	2	1	3	7	7	2	7	7	7	2	7	7	7	2	7	3	2	2	3	7	1	6	71.75	1	3
194	6.9958519209263	4.92499130160568	6.30588786131452	7	6.36690588546298	6.83926376127065	4.26997251095459	3.77007851251567	7	1.56508646758295	3.44320081275471	4.51969463930457	2.40198853458121	4.33881586642773	6.93704020932403	5.65466900459267	3.71138395008787	1.55003292428014	5.82897086114624	5.75130583656939	4.89654757726678	5.23403391619919	6.74673987595416	1	7	1	7	7	7	3	7	4	4	3	1	7	7	7	7	5	7	7	7	7	1	7	78.5	1	3
195	1.25233651205775	5.98144240630903	6.51214888040548	6.45537334664222	5.40189098886326	7	3.78019306540232	6.28812136117429	5.77522346035906	5.44820873393561	6.77962627249107	2.7259423698994	5.67842885306009	3.90945580262375	5.69655255804569	2.83506801076193	3.22306912116064	6.38775999096514	6.9050145266224	5.65518343451339	5.96118631720477	5.66550201840511	6.2418026024238	1	1	1	2	7	7	7	7	7	2	1	7	7	4	7	7	7	2	7	2	7	1	7	73.25	1	3
196	3.63161094608837	7	5.43262190455969	4.65566875992577	4.57434837914338	3.01063887017325	4.94576286549376	3.46897890661922	4.82561084243215	6.47234876786175	6.70542210385785	7	5.33334396423549	4.21236348375463	4.26652026063133	1.19211147275616	5.05862159813502	5.96720456818148	1.85719668139097	4.76242995840258	5.89222388806135	6.84012362731087	5.72000806506644	1	2	1	2	7	7	7	4	7	5	4	3	6	7	7	6	5	7	7	4	1	1	7	68	1	3
197	3.73336868086743	4.15190391139006	5.26328484582195	5.10051312679451	6.08255687513995	7	5.0698690355609	1.13355981875695	4.26813584626248	6.2329620549879	5.43912287103558	4.51403654971803	6.47991162956992	3.59863983071424	4.7060195367313	5.64686360385749	5.40366603491019	5.63743800506611	5.14284766295437	4.57540176713347	7	2.4089484830219	6.68228455722473	1	7	1	1	7	7	7	7	7	5	5	7	2	7	7	7	1	1	7	5	7	1	7	69.75	1	3
198	4.47592679066906	5.26871911456945	6.92887116745912	6.90183952180459	4.60933862108457	4.4409185636297	4.24656009175905	6.57080823324486	4.07484333015802	6.30807963772027	6.34194516851245	3.51141579585528	4.11964961427838	5.26487010889744	2.71008640418334	4.29723653663961	5.27490644989341	6.13817004409551	7	6.99557255365027	7	5.03759058704722	3.96586644485908	1	7	1	2	7	7	5	3	5	3	4	7	7	2	1	7	1	7	7	7	7	1	7	70.5	1	3
[truncated: 5 more columns]
