# Supplementary material for: How Are Mate Preferences Linked with Actual Mate Selection? Tests of Mate Preference Integration Algorithms Using Computer Simulations and Actual Mating Couples
Source: PLoS One. 2016 Jun 8;11(6):e0156078. doi: 10.1371/journal.pone.0156078 (PMC4898694; doi:10.1371/journal.pone.0156078)
Supplement: S3 Data — Long-term couple and agent-based model data analyzed in Study 4. (ZIP) [file pone.0156078.s003.zip › S11/Polynomial Model Data/Polynomial Couple Population 01152016 0108.csv]

	trait1	trait2	trait3	trait4	trait5	trait6	trait7	trait8	trait9	trait10	trait11	trait12	trait13	trait14	trait15	trait16	trait17	trait18	trait19	trait20	trait21	trait22	trait23	preference1	preference2	preference3	preference4	preference5	preference6	preference7	preference8	preference9	preference10	preference11	preference12	preference13	preference14	preference15	preference16	preference17	preference18	preference19	preference20	preference21	preference22	preference23	fitpoints	sex	algorithm
1	6.5198698425508	5.40483240671719	1	6.05632790976979	2.11700756604492	6.53433590786114	6.92234730193535	7	6.34611762809918	5.65211381124469	6.42164989361442	6.49012027911683	5.32418160189248	6.53700927834788	6.49560023972192	6.72409266702122	6.37541043992402	6.3505248084846	7	6.61576048505913	6.92544896069485	4.45121020456224	6.08265149759423	7	7	1	7	1	7	1	6	2	2	7	1	2	7	7	7	7	7	7	1	7	7	7	123	0	3
2	6.18892937213506	5.94250828839311	2.55368169970534	6.1788704994817	1	7	5.57953293493683	6.99939913194976	6.27020298439403	4.86544336653813	6.87478150535691	5.80824132194577	4.36550140512676	3.84462178066726	6.8956539227394	6.1084698679675	6.94028890100105	6.8358565197186	6.25241755171506	6.67913134548081	5.47232252946079	7	6.38960377993449	7	7	1	7	1	7	7	4	7	4	7	6	1	2	7	7	7	7	7	7	7	7	7	82.75	0	3
3	6.68536216243154	3.43688661513907	2.94423968352773	7	1	6.38364304968555	5.07604213046108	6.57582507311696	3.10732457471091	6.60015701997144	7	7	6.10578277874535	6.60373348070503	7	7	6.25038571951942	5.51663860337327	6.31941768392143	6.71289746022222	6.46048961514962	6.18519236538429	7	7	7	1	7	1	7	1	2	1	7	4	3	1	7	7	7	5	7	7	2	7	7	7	102.5	0	3
4	6.96934393988288	7	4.39709357870186	4.67823356261674	2.05058832570645	7	5.14241098269835	7	6.89741065429239	6.47986699119891	6.50108090270592	5.45324914612552	5.98420070486399	5.21742889109662	7	5.79393435169679	5.05599595601324	6.93439832509202	6.84873012233634	6.83973819538499	3.77175325100493	6.82589453981714	7	7	2	1	7	1	7	1	7	7	1	3	1	7	7	7	7	7	7	7	2	7	7	7	93.25	0	3
5	6.59087930423246	3.98157286033887	1.82233357387769	7	1.5479326757471	5.43006366711049	4.56794799155251	6.53431743659574	7	7	7	4.6573581160296	7	7	3.68801051789803	5.03978564378639	7	5.82358599673355	7	6.57160634416969	1.21139971174205	4.43614212013208	7	7	7	1	7	1	7	1	7	7	2	5	7	2	1	7	1	7	7	7	3	7	7	7	99	0	3
6	6.81746946242919	5.68298853753919	1.27499190724168	1	3.59655622848478	7	5.30761392516047	6.14379370524872	6.02655358124439	7	5.40544174442294	5.89981009913107	6.5464070839284	7	5.65824273337913	6.45593411280444	6.11954798030828	5.08787963180288	5.76886826334385	7	6.3967089530731	5.23687587683472	7	7	7	1	7	2	7	7	5	7	7	3	4	6	7	7	7	7	3	7	2	7	7	7	97.75	0	3
7	6.48316277476999	7	1.04443452507916	2.07566559542454	3.41174152436556	6.80386856341772	5.30719133933441	7	6.21678233574639	5.86903844401089	5.81589889367679	5.71023086055674	6.48035823412222	4.61823834139547	5.21822030959541	7	6.77938153887498	5.50623929487226	6.7103099672251	7	6.14770008482443	5.52161906374225	6.24084455799509	7	3	1	7	1	7	1	7	7	3	4	7	1	2	7	7	7	7	7	1	7	7	7	108.5	0	3
8	6.99232241120575	6.20343600394726	2.10695571360403	5.30056505779917	4.97959477357411	7	6.52062957468585	6.71507860885986	5.35755722476652	7	6.23687833777049	5.61818415501551	4.73885236511925	6.45495379112232	6.138811027649	7	7	5.22825072680282	7	6.14349477681105	4.38105865842328	6.22028221120443	4.62274562234822	7	4	1	7	2	7	1	7	1	7	5	1	1	1	2	7	6	7	7	3	7	7	7	86.25	0	3
9	6.9360919700256	7	3.05377594277441	1	4.53184269382043	6.89920153967973	6.66168289539137	4.72265989792226	5.40884336066218	6.58368557585332	6.2834137350574	5.66333802289978	7	6.37332060925675	5.77897379683494	6.43111297523848	5.16302464014022	6.96142189855934	6.13147160670728	6.10578397144118	6.26441707577093	7	5.26002871166684	7	2	1	7	1	7	1	3	7	7	4	7	2	5	7	7	7	7	7	2	7	7	7	91	0	3
10	7	5.55667927307165	1.12906853613123	1.49605872933288	2.4701556668651	5.71492923573275	7	5.83617611572581	6.59022853830224	6.77133303074966	4.28389313607044	7	6.5832183680532	5.62892506135522	7	6.86307636630052	7	6.20436310413769	6.60323079474015	6.5600285356894	6.56011840770656	6.2164144074478	5.35854302326171	7	3	1	7	1	7	1	7	7	2	1	7	1	1	3	2	7	7	7	1	7	7	7	94.75	0	3
11	5.32168567637983	2.68552518819859	1.56278587185751	1.61310281947021	2.20003566162326	7	1.10658408279697	6.12397656144081	5.78382145125074	6.29244120562228	7	4.77187561396034	6.42051802674707	7	6.24628633999041	6.3358774759606	6.72665450359819	6.19907265462393	4.73404856039995	5.8387987369653	6.88595176360316	6.87276146479156	7	7	2	1	7	1	7	7	7	7	7	2	7	2	7	7	7	7	7	7	3	7	7	7	99.5	0	3
12	7	6.56217059983839	1.95760482766717	5.49629857321393	1	5.68225503390044	4.36511405525029	6.23621588673541	6.17741758039512	5.31392069892612	6.79772921826015	5.78893512816324	5.20206938855187	4.66816175103449	6.33792094743517	7	7	7	5.49254066686376	2.03334677060383	4.91169328498824	6.84358055033052	6.94049227681499	7	4	1	7	1	7	1	7	7	2	7	2	1	7	7	7	7	7	7	2	7	7	7	102.25	0	3
13	7	7	4.87080479680341	3.25423446763323	4.08014524963167	3.65558320749023	6.35962816807806	6.42772169991558	6.39840814590726	7	6.04337511651765	5.85943372881804	3.36267181576596	5.6378939871407	6.42227367228798	7	6.59550706448486	5.51385385659281	6.54119935676805	6.27304303162261	5.98696215683341	4.05215547232242	5.58658364141641	7	2	1	7	1	7	7	7	7	7	4	4	1	7	7	7	7	7	7	3	7	7	7	110	0	3
14	7	6.38066683688049	1	1.97816769149652	2.75732673300367	5.78397490651281	5.94287465921551	5.89645194704661	6.76077399399166	6.98894921412436	5.44482763128122	5.65160514642241	2.54754532079387	6.77677629067663	5.53650902668795	7	6.02684616989301	4.56778272605348	6.49445520563184	7	4.89949216539808	7	6.67116605850531	7	2	1	7	1	7	7	7	1	4	7	1	2	4	7	6	7	7	7	1	7	7	7	91.75	0	3
15	5.54959302218	2.23201598286299	1.39833585120981	3.24510652213462	1.92601907889736	7	1.00494414029723	7	7	6.72543458148602	6.73620798948683	2.66815625862909	3.77280927429471	6.94942615115155	6.26870596266749	5.08265640312031	6.40703377727804	6.62654007827493	2.57596755512253	5.10022724822541	7	7	7	7	2	1	7	1	7	1	3	7	7	3	7	1	7	7	7	7	7	7	1	7	7	7	97.5	0	3
16	4.37092558205751	6.38540688677266	1	6.65962634183347	3.27262255618531	6.41334648250337	5.40703591593641	5.3541477757667	7	5.38857369301819	7	6.91245202907191	6.07529164636318	7	5.53032787870084	5.01148033055746	2.58517353318208	6.63749120885138	6.60335084949243	7	7	6.95986577115836	6.72664939352686	7	4	1	7	1	7	7	7	2	7	7	7	1	7	7	6	7	7	7	1	7	7	7	73.25	0	3
17	6.09068862185443	6.76874605648023	1.34720506398385	5.48030210523696	1.77497766354972	7	1.18033377981798	7	6.79853512105223	5.89515943035957	5.4857458285925	6.60870412507958	2.62380024593496	6.43271726836407	4.62046116376263	6.09985907274942	7	6.31157906118607	7	7	6.67774757170403	5.02990238930918	5.02099370307697	7	2	1	7	1	7	7	7	2	7	7	6	1	1	7	7	7	7	7	1	7	7	7	100	0	3
18	5.88152960419754	5.57296392406436	3.21049633130434	3.31122876284025	3.29622414774731	6.9954544604237	5.92141471899955	6.45357686657196	7	6.31913493057936	6.80616619343278	5.7456873045219	2.60444306699641	5.65572316297961	6.50943819197389	6.64948339454591	6.78495585233474	6.39860524452954	5.84637826878717	6.22919024925353	3.98803349651249	7	6.52078381524975	7	3	1	7	1	7	1	3	1	7	4	1	7	7	7	7	7	7	7	4	7	7	7	93.75	0	3
19	5.6313496464544	3.39316098843129	2.28189450712687	1.47409612860412	1.18285097003906	7	6.56582883053184	5.74470236227293	6.66752313835118	7	6.93647667750594	1.85504441009578	7	7	7	4.83847892824979	2.25378475020294	6.26564953506259	4.85785660713451	6.20713894490901	6.8696206568966	5.52732072420834	7	7	2	1	7	1	7	1	7	7	7	3	4	1	7	7	7	7	7	7	1	7	7	3	100.5	0	3
20	7	5.26591226131883	5.32894528094577	1.41760704261517	3.58283936588372	6.94899673232679	4.9907913936501	6.39462523242963	6.43668309497119	3.6675567337382	6.5937539401578	6.09753687557239	4.71590107793637	4.67386513686924	6.98355343249424	7	5.33405407698859	7	5.34511543308817	4.99244466355118	7	3.18703138389895	7	7	3	1	7	1	7	7	7	7	2	4	1	1	3	7	7	7	7	7	1	7	7	7	104.25	0	3
21	6.64761172171681	6.69769977270028	4.00703369322573	2.4037043183778	2.78021318734458	7	7	6.40082311916144	4.32668763874189	4.34484139538557	6.68849804969504	5.53072754953447	6.98457218683901	3.24224692820958	5.28252906187675	6.2574812093417	5.79285349602442	5.27368769795031	7	7	7	2.91992413158568	7	7	3	1	7	1	5	7	7	7	3	5	1	1	3	7	7	7	7	7	1	7	7	5	102	0	3
22	6.76899387642798	3.14228667932468	2.5754357503329	7	1.61743869734054	5.83162572413719	5.2507063910018	5.87353059925489	4.29658571322186	6.74974622860496	6.86867269328676	6.77180726855377	5.50004867704026	5.97626966495006	4.00092940681727	5.79386056727883	5.90882383989246	5.93029861306611	6.78834230297964	6.14342628511912	4.84985728281288	5.29129961068637	6.88243779848617	7	7	1	7	1	7	1	2	7	7	6	2	1	7	7	7	7	7	7	2	7	7	7	103.75	0	3
23	7	5.57184283280873	3.32838728593017	5.87449613262395	2.12604177680225	6.6403697962934	6.50181067323759	6.09576520473939	7	6.21721500468979	3.41532244730446	5.56630007008584	5.45781525178911	7	7	4.72479465787205	5.20020816743075	7	6.71876271848253	5.9359998714973	6.43294950310749	4.91600243044457	7	7	6	1	7	1	7	1	2	7	7	6	7	1	2	7	1	7	7	7	1	7	7	7	114.5	0	3
24	6.83950641568956	7	2.71268381879492	4.4587744922446	3.83495239745795	6.98272533257464	1	6.74145908137038	4.71088561617799	5.08295994958594	6.15451307214491	7	7	3.88493191503645	7	7	4.43243278240612	4.44815248231725	6.2421268727406	5.29685024837304	7	4.27448850354067	4.2886527050782	7	7	1	7	2	7	1	7	2	7	3	6	2	2	7	7	7	7	7	3	7	7	7	95.25	0	3
25	7	5.74627504358119	2.35163759879658	1	4.54027982430226	5.52587111307893	5.55432552941796	5.75108510037676	3.60576664053154	6.09346566439735	4.62094917308928	6.35857861223159	4.19736361646602	6.66118101118469	3.96308380528345	6.87214401429996	7	7	6.12800280559806	5.62215923193149	5.71036809217759	4.57126946841196	6.93707723227031	7	7	1	7	2	7	3	5	7	1	7	7	1	2	7	7	7	7	7	7	7	7	7	101	0	3
26	6.59222904910709	7	2.66250305295811	3.81680863713573	7	6.52902660516065	6.63323822131414	6.65778950281704	4.72991226238396	6.43441491563496	6.85512473643726	6.92730753904675	6.44246259788753	6.52170930187435	5.17277116699282	5.92419930463662	7	5.55919579244708	4.36769176627802	6.91320766170796	6.26025194625363	5.72140682740208	5.61925437503518	7	5	1	7	2	7	1	7	7	1	4	7	2	6	7	6	7	7	7	1	7	7	7	97.75	0	3
27	6.61855736341067	5.15104741828084	1	1	2.71246112494246	5.24581089785015	5.16617325351528	6.3819993984935	5.18098908801259	4.2216642667347	6.62355028333084	7	1.04099588281244	5.00823657778375	6.84396117197889	7	5.99030863663965	6.78589511334381	5.85446684552197	6.37003259231921	4.86103523860957	5.53340968766553	6.60332289631817	7	5	1	7	2	7	7	7	7	2	4	7	1	2	7	7	7	7	7	2	7	7	7	84.5	0	3
28	6.12767697344663	7	3.00257229526114	3.29196083017335	3.54043173698127	6.80315963524931	7	4.08504309248852	3.61326655876517	6.72954959639335	6.7578216212303	5.7868236638894	1	7	6.94584011788099	4.2470538870525	3.98564298790123	6.4185694456808	6.28873071042775	3.91848395446422	7	6.96767319737014	7	7	3	1	7	1	7	7	7	7	7	7	1	3	7	7	7	7	7	7	7	7	7	7	102.25	0	3
29	5.2985611482245	5.81054087569533	1	4.72692566976564	2.86402090715184	6.43674608713249	4.12884745564192	6.6596976518319	5.08278014557209	7	7	4.55891725184517	6.53858523257305	6.9616362923764	5.15641643037352	5.3803279061273	6.27943595271927	7	4.5336316666286	6.58754732206878	4.92794140379477	3.23152849814923	6.57084386137662	7	3	1	7	1	7	7	7	1	7	5	7	1	2	7	7	7	7	7	4	7	7	4	99	0	3
30	7	5.33383513280755	1.06965884470848	1.21231348934683	3.48979400008578	6.48080073699729	4.89804429504024	5.83607537290524	6.81750890945644	6.39282280140814	4.87062714806518	5.5144877361104	5.64459048566608	7	5.74746928812924	5.55648287008933	6.92183550456592	5.21637514616837	4.49219872213052	7	7	7	6.12743487972429	7	7	1	7	2	7	7	7	7	7	4	7	5	1	7	2	7	7	7	2	7	7	7	74.75	0	3
31	5.71632640332031	5.47148250391834	2.01858983128855	2.15136012936207	4.69939380264546	6.94493893473231	5.64044252541216	5.85868016398561	3.36595914773237	6.46770747102192	5.57201590057904	6.82670709768339	5.29470674242605	7	4.72439248188547	3.78788112262865	7	6.41084304196102	6.94545731084911	5.66132730675627	6.28324029863479	3.55356072637455	6.41620466505138	7	7	1	7	1	7	3	3	7	1	7	7	1	7	7	7	7	7	7	7	7	7	7	97.5	0	3
32	7	6.80841323931756	1	2.91207522321436	4.65455534733315	6.65410090567884	7	5.84862835036796	5.91195519557781	7	7	4.42127835272026	1.64603715991328	6.53638038144895	7	5.53253999376734	6.91007771350427	6.05563634302757	6.71135381357156	5.16966755544039	3.63534678082675	6.6440775218477	5.86817692164212	7	7	1	7	1	7	1	7	7	7	3	7	1	4	3	7	7	7	7	2	7	7	7	92.25	0	3
33	7	7	1.2778058749801	2.13493495057483	4.47013907281266	5.47082815241093	6.88306461225782	6.39712375461861	4.21573539874966	6.06071428407999	5.80686885361452	6.37777162715194	6.90619918187628	5.79187872058956	6.11345969298514	5.71072817997408	6.47421522726496	6.05915036453775	5.726142441897	6.43326045206275	5.83548060510998	7	5.84358034773997	7	2	1	7	1	7	7	2	7	7	5	7	2	2	7	2	7	7	7	3	7	7	7	98	0	3
34	5.11462251866538	2.09535252026708	1.14547922932107	2.87901743649539	1	6.63494437045476	6.86325254093453	5.62210510592255	7	6.61675987062797	6.62808926387937	4.75207979071032	6.0764439514461	7	4.99145195028859	5.13676844289016	6.57387612135142	6.27218048129667	3.36438791219064	5.64610540157871	6.98354871692258	5.32669038413848	7	7	2	1	7	1	7	7	7	7	7	3	7	1	7	7	7	7	7	7	2	7	7	7	91.75	0	3
35	7	5.46567057109428	2.65633402631311	4.80814990154709	1.58514699323038	6.94113535997398	4.5012194019717	6.21613930364954	6.20519194613872	6.8815926140798	4.85522532223593	5.62887468885158	6.99368805824785	3.633210871949	7	7	2.63965316549573	6.33836033394234	6.6656728420544	5.51410568458225	5.5138839775313	4.33203586327448	4.79060391424072	7	7	1	7	1	7	7	7	7	7	3	1	1	7	7	7	7	7	7	7	7	7	6	100.5	0	3
36	7	6.79670922313077	5.64050015288654	6.18088399221993	2.04715753579258	5.70615872543918	7	7	7	7	5.67614960591783	6.57274193940608	4.96224239925269	6.95257552182937	5.52340671956356	6.20375228119591	5.70000197373037	6.54888431823695	6.04132090045212	4.62648165246926	5.16177796551815	6.43037623611802	6.70433561122717	7	5	1	7	1	7	1	3	7	7	7	1	1	1	7	7	7	7	7	2	7	7	7	92.25	0	3
37	7	6.42966100505268	1.34684055140634	2.09804484034427	4.24336311806365	5.72322329501783	5.13713316680729	4.9824420473137	5.25095625544604	7	6.08895973329862	4.50126211367727	1	6.15316371983092	7	6.48566002088786	7	5.07969752996147	7	4.50688828512997	5.72459506928905	5.80441541851539	6.64719330303148	7	7	1	7	1	7	1	7	1	7	2	7	1	1	7	6	7	7	7	2	7	7	7	85	0	3
38	6.39250320033688	5.95907424212843	1.17359138272897	1.67193126445041	1.53174557979156	6.16566031600621	6.6664706628577	5.85878152432716	6.17260020436396	7	4.14134527895291	7	7	6.21662188192842	7	5.82419886391573	5.96163312721043	5.80391356356396	7	6.84008652006051	6.16013602827283	4.40240824291256	4.65436573797414	7	3	1	7	1	7	1	7	7	1	4	7	1	3	7	3	7	4	7	2	7	7	7	91.75	0	3
39	7	6.37277666540577	1.90067993583938	5.59815370728677	1.45333348036662	7	1	6.93777138458769	5.13953473105691	6.8103920417942	7	6.35537549863963	5.29362006937294	7	4.68728365224896	5.52612917377984	4.69806809259901	6.17108869759918	5.87591966525871	4.43889740986702	4.15198621896424	5.47632441438891	5.84957005779408	7	7	1	7	1	7	7	7	7	7	3	1	1	7	7	7	7	7	7	6	7	7	7	95.5	0	3
40	6.17935996316296	5.88939332944322	1	5.1968666338705	1.87109838532741	6.209483429641	5.35058247887868	6.57587314812934	6.99383351672028	5.57611735618028	6.83366402094028	5.96831505018998	1.21726467384649	4.85945764208431	5.86383792602403	5.23875268731213	6.71417895195394	4.95095394639184	6.21352312200225	6.73089018261693	4.12823088360027	4.63147087151409	6.30174503847329	7	4	1	7	1	7	1	7	7	7	4	5	2	7	7	7	7	7	7	4	7	7	7	80.25	0	3
41	5.80956452498213	6.635322987684	1.44579981828658	4.07688011643695	6.5007129860282	6.63002872689352	6.75406745698788	6.88715659493447	4.47084487068707	4.42759585830379	7	5.35513553843213	6.05269901969482	5.60639683130168	6.24838446734346	6.70045486492308	7	6.17317264296842	6.83842433791761	5.38454393388651	6.18809871592108	5.11883165505032	4.94824044015568	7	5	1	7	2	7	7	7	7	7	3	5	2	3	7	7	7	7	7	2	7	7	7	95	0	3
42	7	7	1	1.37890862321644	3.42896089901175	7	6.42305385219951	6.40391237653251	5.60979363714103	6.31189133701759	3.61261890045787	5.60905259047514	5.83592823023615	7	4.7237000640634	5.55568106624449	6.28176830595257	7	5.8537567977872	6.14990622359884	6.41577184914347	6.80448809361995	5.42217100237688	7	2	1	7	1	7	1	3	7	7	5	7	2	3	6	1	7	7	7	2	7	7	7	92.75	0	3
43	4.89864140852506	6.43060400695633	1.53128734434616	5.45903393760569	3.91394730854204	6.78049041486986	6.5084796907653	5.98387784296286	5.66937983138976	6.08042287222788	7	5.49072951682156	5.78039047297286	6.85294293190858	6.11543522418347	5.73708017914849	4.45364617884132	6.43215303538774	5.4496735243305	6.64488484137338	7	7	7	7	4	1	7	1	7	7	5	7	7	2	7	1	7	7	7	7	7	7	7	7	7	7	87.5	0	3
44	7	4.35156302157783	3.51423834234561	1.5423331088113	1.4929622242162	7	6.41015505372798	5.67750259460549	5.88194896225326	4.59361545312383	6.84020648177289	6.51900660409741	3.05670636864769	6.09596799194438	5.75919575310623	7	7	6.88574239560168	6.44597564859635	5.1422844313038	5.87887792207934	1.96221116617745	5.58560177158803	7	3	1	7	2	7	7	4	1	3	3	7	1	2	7	7	7	7	7	7	7	7	7	89.25	0	3
45	6.76423195425784	5.84136505936234	3.52838022155475	6.8726300709227	1.24018927663331	7	7	7	7	6.05457585597932	2.91303248548838	6.37540324556288	1	6.35120496361321	6.75013500627658	1	5.439947984204	4.88293318838256	6.80100245875251	6.31405450704584	7	4.33660557364805	6.56749862979351	7	4	1	7	1	7	1	2	7	7	3	7	1	2	7	7	7	7	7	7	7	7	7	86	0	3
46	5.74313912256554	4.40576012761028	3.29029441645572	1	2.10644079744927	4.36901125018463	6.08918174637173	7	6.86473715134869	7	6.28678497307899	4.89609030409527	1	2.39228977830246	6.58176955627143	6.87271414973936	5.89476061725512	6.81255365849261	7	3.35482321930413	6.00903089965104	3.39537451362358	6.14648154586872	7	4	1	7	2	7	7	7	7	7	2	7	1	2	7	7	7	7	7	7	7	7	7	89.75	0	3
47	5.09329318228381	6.79128328655986	1.53993742328237	7	7	6.66282900185766	4.7357301652859	6.18885324496096	6.13096044221594	6.61861052494655	6.04314352076959	5.58607207780539	7	7	4.53012449727818	7	1.80012278421145	6.59983398592744	6.09738953670711	7	6.12534423485456	3.87422123279432	6.59401512112354	7	2	1	7	1	7	1	7	7	7	7	7	2	1	7	7	7	7	7	1	7	7	7	105.5	0	3
48	5.91114081373133	6.65370409702662	1	1.76349931701194	3.3329977098819	6.51514114087728	7	6.95752136774555	3.85790022616597	5.04034071815609	4.19699050890842	7	6.94106334825638	6.78817243770417	4.73976006508458	6.15845317425368	5.96787350054003	5.95488829732585	6.51373532820614	7	5.65606886757275	5.9832096689493	5.63869238929532	7	2	1	7	1	7	7	3	7	7	4	7	1	2	7	2	3	7	7	3	7	7	7	90.25	0	3
49	6.33566429684934	3.70798749990761	4.38349362294581	1.58014354383531	1.472718074625	6.71301079283806	5.31375817766838	6.51111162940303	7	5.33837708572946	5.43759876091001	7	4.69086940579996	5.24585408836435	4.83088435857343	7	7	7	5.92994183784645	5.61217794704307	5.51510768268693	3.59117934063382	6.47778649403999	7	3	1	7	3	7	7	7	7	2	7	7	2	2	2	7	7	7	7	7	7	7	7	76	0	3
50	4.23425815877058	6.25761750517533	1.18594039011008	7	7	7	5.53330951502411	5.90701837299058	6.47192121567802	7	7	5.40820709327815	6.48687116044563	6.43014386652814	5.23752826876259	6.01209340968777	1.46393918089774	3.80135299357682	7	6.21578692721741	6.79213772025698	4.27311016486196	6.71007786559187	7	2	1	7	1	7	1	7	7	7	7	7	2	1	7	7	7	7	7	1	7	7	7	84.75	0	3
51	6.5421187715382	4.05761454774403	4.22505044273903	1.72185749186343	1.62629333892774	4.60928437574709	1	6.92546512067984	6.41161701397519	5.28494182368256	7	6.4279222294453	6.10119360117533	6.83813042740874	5.05375501895105	6.94326094759095	4.92314492790804	5.25113951026882	7	6.18271963154058	5.6821502113509	6.19948106082352	5.88580258727637	7	4	1	7	1	7	7	6	7	7	7	5	1	2	7	7	7	7	7	3	7	7	2	92.5	0	3
52	7	5.84689341613135	3.09081155950103	6.3478173333365	1	7	6.97116916563243	7	6.73529918948667	6.22859030996685	6.23803854444965	6.11923218615615	2.1409759381622	4.15907877531113	6.21259256013516	1	5.82936099453029	5.98044688909306	7	4.96023509784051	6.41029004023372	3.5197165871449	7	7	6	1	7	1	7	1	2	7	7	5	2	1	2	7	7	7	7	7	1	7	7	7	93.25	0	3
53	7	7	4.81276869027028	3.4874751496492	3.25744619912447	4.8059777314678	6.85599436154718	6.52399242284194	7	6.9413736759442	4.44774103681849	4.76217665531855	5.92066282206392	6.70885850100633	6.1253893032505	6.19734354141287	6.76055278066585	5.39034078476988	5.44244195257854	5.78311270524123	5.782874041085	5.15224002701096	4.82418056636892	7	2	1	7	1	7	7	7	7	7	6	1	1	7	7	7	7	7	7	7	7	7	7	66	0	3
54	6.9395786807289	4.36689418465756	1.97940981876425	2.93325005186165	1	7	1.10088335000745	5.60948513580024	5.2570169281016	6.36988004350617	6.29353256372021	7	5.87941899926377	5.52609348791462	6.93548414656595	5.06298041878107	7	5.83648022012263	7	5.51017414502777	5.14881496015034	5.10290459800519	6.12107286358096	7	5	1	7	1	7	1	3	7	7	7	1	2	5	7	7	7	7	7	1	7	7	7	89.75	0	3
55	6.41796162211982	6.1231887626349	1	5.67024310993277	3.94265536856818	2.65542889021194	6.31568231563816	6.96038050841594	6.40572227730324	5.40302730064305	4.89976729352726	5.26333540472045	2.79667585241093	4.63681141462926	6.15112111544508	1.40983830204672	4.5100037951867	7	6.1548945445385	5.99303916054409	5.99118815279462	7	6.22713203281829	7	3	1	7	1	7	1	5	7	7	1	7	1	7	7	7	7	7	7	1	7	7	7	83.5	0	3
56	4.19949123951857	5.35891813070777	2.58103476732663	5.54102991631857	2.19344576044841	7	5.48373286236629	3.62309116719271	6.02276620541977	6.80907737880113	6.30925762498955	6.59691901081516	2.39460182777586	5.35122898904965	1.53282757388124	6.63105276303155	6.85243737423926	2.79311955993158	6.9008139416619	5.38746534650732	6.67977975248327	7	6.74513859548638	6	3	1	7	1	7	1	3	7	7	3	7	2	7	7	7	7	7	7	1	7	7	2	90.25	0	3
57	5.91442744682739	6.83205338139853	1	7	2.6451830754288	5.29761124673159	7	7	5.42121095020842	3.78396558206658	4.78377937886592	6.30970095384081	4.77120713143215	6.56199099075785	6.71325781402104	5.71049772892812	5.60612952402183	5.35984468877739	5.7213252900716	5.83814819930826	6.22138241371559	5.27893770235035	6.42309751136147	7	6	1	7	1	7	1	3	7	7	1	7	1	1	7	7	7	7	7	4	7	7	7	77	0	3
58	7	4.63485920243851	1.4309912376837	7	1.25424013404284	6.52462443024316	5.21073022152016	4.74381174530655	2.02963623430516	3.60885839185079	5.91060644600924	4.04229258372267	6.4821187133368	5.10755072888974	3.25700018965411	7	7	7	6.74420947945861	6.56154776931719	3.92249548593501	5.64569944991515	5.96964795901778	7	7	1	7	1	7	7	7	7	7	7	7	4	1	7	7	7	7	7	2	7	7	7	76.75	0	3
59	6.34420218897169	5.14427259218682	2.4316914674887	1.30966608881535	5.89745407183054	6.57024173594034	7	6.21285818099872	4.89510431447066	3.72249674648925	4.82933548910443	4.18836082128561	4.84053407387589	5.49698362160587	5.01301162281699	7	6.72955076821565	5.70184831709786	6.65883729599804	5.62070602378777	6.05677509565124	3.8099668203369	6.83978543818492	7	7	1	7	2	7	2	3	7	1	7	7	2	3	7	7	7	7	7	7	7	7	7	84.5	0	3
60	6.18974341519646	4.68415162181023	2.34780307434147	1.90668767066999	3.64142107111998	5.15358812682089	6.07154344443621	3.20730284001165	4.95062080646978	3.91493703920296	5.6916673845068	7	5.46538179819669	6.41982667297937	7	7	7	6.96767737102154	5.29731212182924	7	5.40665269174511	6.87444259966745	6.49146283213976	7	1	1	7	1	7	1	4	7	7	2	7	1	7	7	7	3	7	7	1	7	7	7	67.25	0	3
61	7	5.87296997984153	1.27629813697197	1.63251041667164	3.46763158815534	6.638141706691	6.67620893080332	5.13050622494197	6.62471650232861	4.99907568190682	7	2.50119798281687	3.85424360580525	5.0807100972486	7	5.13710893069442	6.05469680934695	5.65596225274598	6.11560860100231	5.53100553047943	5.94371353701805	6.52109658435088	5.96732660921132	7	6	1	7	2	7	1	3	7	7	4	7	1	2	7	5	7	6	7	2	7	7	7	82	0	3
62	5.34381433337384	4.57163467061018	3.41986504833306	1.6334511392288	1.6574339487246	3.9505793749311	3.97670380901129	6.08619842603859	6.1118416384222	7	6.64485222432856	5.33162819830871	2.95766659573897	6.80218116373342	7	5.27310819152743	7	2.89868736013737	7	5.44283142775383	5.65424855015528	7	4.98444130116851	7	4	1	7	1	7	1	6	7	7	4	1	1	2	7	7	7	7	7	7	7	7	7	87.75	0	3
63	4.54883004485432	3.23573482239782	2.4943309088346	3.49674452448245	1.5249138478059	7	1	5.87695807117653	6.86292687544638	7	7	4.44924620740004	3.49284036657138	6.00201565734828	5.69917800282195	3.32476045877107	1	5.9266223739409	4.39809391850106	3.80225086475322	7	6.91527309919038	5.4998568120559	7	2	1	7	1	7	7	7	7	7	2	7	1	2	7	7	7	7	7	7	7	7	7	81.5	0	3
64	7	4.79138449705544	4.33431070936475	4.52828257182025	6.793528917449	6.12123757210521	5.85055649671724	5.39651473670073	7	4.4085754278872	3.71074656777955	1	6.19897617096601	6.68459442263166	7	6.50580155087042	5.43936315588207	5.63049583867724	5.76047632204818	7	6.39841658484387	7	7	7	4	1	7	1	7	1	7	7	7	6	7	1	4	7	3	7	7	7	1	7	7	7	83.25	0	3
65	6.56788136639328	4.37351588707452	1	2.29673764687621	1.90778476960984	7	1.43814951200619	5.33383129972391	4.15418026962628	4.69709777308	7	7	6.36161981452022	5.4024926205639	6.55836365953807	6.23321274931423	6.40990019282575	5.75030214492882	7	3.29272891256756	6.24448112536399	4.82943172445033	6.39653610082183	7	6	1	7	1	7	1	7	7	7	7	1	2	2	7	1	7	7	7	1	7	7	7	90	0	3
66	3.60455923090176	1.64246707272742	1	1.36987505826688	2.25781092416158	7	1.58894169129151	6.4910597867109	5.66197863230292	5.68856360152538	5.99656377619666	7	1.02743422267053	6.98044013670973	6.38933066398917	4.4878513155652	2.87018492245838	5.95190600568287	3.35960055201966	4.35365567772194	6.71626774462343	6.58590982913092	6.8696983148821	7	2	1	7	1	7	7	7	7	4	4	7	2	7	7	7	7	7	7	7	7	7	7	80.75	0	3
67	7	3.73343491853023	2.30138203986268	6.16333892881459	1	6.46496748287613	6.08916071543249	6.01227191442922	6.04181554521895	5.36222537760766	4.5586616050933	5.72359259407377	2.25288119915751	6.04860628970731	6.96114804338244	3.98645220796176	3.7283063938849	6.70509190547475	5.68667193211793	5.94157078937764	5.89579161455191	4.36127203114509	6.40931096426338	7	7	1	7	1	7	7	2	7	7	5	7	1	7	7	7	7	7	7	7	7	7	7	87.5	0	3
68	5.92720777250168	4.22453745575109	1	6.82089100359768	2.02301741739407	4.52751925278626	4.73752441025543	6.3168700004488	6.56341246834569	6.62034446263483	7	4.2383603105145	1.35581374070184	5.45379182761492	3.70289771978316	6.36749438145547	6.78809538164978	5.42590895075265	3.74870179224307	7	6.12947248758295	6.73293344822525	6.97753864161916	7	7	1	7	1	7	7	6	1	2	4	7	1	1	7	7	7	7	7	1	7	7	7	72.25	0	3
69	5.35414513311072	3.83412786404064	1.45338273692909	5.58770579068398	1.42262500250292	7	7	4.95890787861897	6.16467966544261	5.17083631071543	6.369011701514	6.30246671933772	2.29042642077544	1.8636754055273	5.14811509962697	5.77610393899485	4.87623670044624	5.97837710644393	6.47282089871252	6.677118389594	6.84882077179828	5.53281321591692	7	7	3	1	7	1	7	7	7	7	2	3	7	1	7	7	7	2	7	7	1	7	7	7	88	0	3
70	6.34053958434631	4.63183112642877	2.7702601475064	1.27891617139733	3.53084182306704	5.44665858276971	3.77871904197851	7	4.95547574486077	3.09292450641044	5.32387773940949	5.98322313866378	2.75007240007412	6.47224336747354	6.03015872127281	6.3120008616233	7	3.31823301680429	6.03551613233099	7	5.32101482370461	5.94717292571906	6.29591816924107	7	1	1	7	1	7	1	4	7	7	2	7	1	7	7	7	7	7	7	5	7	7	7	60.75	0	3
71	4.21494722138391	2.11347622229978	2.0756119649676	1.73322260396399	1.46542579282543	6.95743169032708	2.08141021663013	6.61254416748686	5.51214460544965	4.9201438823989	7	7	1.50863649634826	5.74354587206162	6.18376408978072	3.07916712798426	5.00778758246724	6.3977252252946	4.07537544304583	5.32923887355285	5.91751460678496	6.72772282295525	5.65779422323837	7	2	1	7	1	7	7	5	7	7	2	7	1	7	7	7	7	5	7	7	7	7	7	70.5	0	3
72	5.64333096462616	5.03281221613114	4.10889508473845	1	3.28365518203279	7	1.36494223501367	2.6132609178564	5.90660928132396	5.07098573028202	4.91869570414798	7	7	5.89216228647344	3.02181374091236	6.29641684106913	7	4.24560140085682	7	4.93883617023504	6.88729118960838	6.57433205067695	7	7	1	1	7	1	7	1	7	7	7	3	1	1	1	2	7	2	7	7	2	7	7	7	69.25	0	3
73	4.25294148796437	2.47405435861435	2.42817932839369	5.60190646275725	3.7375690142144	5.38000796563489	5.44232878135249	7	5.97454848079705	6.60566988833653	4.02825107981544	5.87005344934192	5.79451604519803	5.37440795929304	6.45385868556703	1.97475433441128	7	6.44986596308124	6.84075550817446	7	4.95690524661676	2.74727011863058	4.03429953164674	7	2	1	7	1	7	7	7	7	7	7	7	1	2	7	7	7	7	7	7	7	7	7	72	0	3
74	6.63723150313011	4.5685396751069	2.24153988579788	1.90414873308526	2.88581536149021	5.57393211435568	4.31452882536681	2.86952619110607	4.65006457901853	5.00218528677324	5.29688212902327	7	2.04492432451328	6.16639193022031	6.02363151575341	6.47639774394524	6.29244335623711	6.46820775164339	6.38323211462739	7	4.80130737989074	6.39990115631412	6.72513319242159	7	1	1	7	1	7	1	3	7	7	2	7	1	7	7	7	7	7	7	1	7	7	7	64.75	0	3
75	5.18497579188751	3.76168041214711	3.15065077198123	1	2.82895669938293	4.48286513774437	3.5067849003637	6.88240562057429	6.23107344913236	6.46125934065328	6.91742790586356	4.41428920529369	1.12737940270003	4.19761265858391	6.51973655488781	5.21057241154193	5.56929703212919	7	6.19598191246303	3.63036972969801	6.60306539887014	4.65618248173602	5.98138843138748	7	3	1	7	2	7	1	7	7	7	7	5	2	2	7	7	7	7	7	7	7	4	7	67.5	0	3
76	5.35436456643124	2.82380142096514	2.06467931201053	1.89055408550511	2.58233995469165	6.23380952048446	1.08581494231594	5.73451414791379	6.20996915227391	6.52830136564265	6.58429870890232	3.24485116524697	3.82420238318707	4.23119796411308	4.98943932153742	3.57969550093202	2.08412023663481	6.68975679860227	6.55289275033441	5.09322900312442	6.72357189270664	6.71523142318956	6.53282798062444	7	2	1	7	1	7	7	7	7	3	2	5	1	3	7	7	7	7	7	7	7	7	4	91.25	0	3
77	5.43460351145528	5.67109732611946	3.7318400944147	1.22796461369923	1.43263416069643	5.25983716880255	4.1631256370294	1.77841621645774	6.98909802805677	6.03031432841679	3.95789988525434	5.23463831317332	7	7	7	5.84483268169445	5.09610324285417	5.69341202270646	6.76763707885939	6.02172787303063	6.29567083085017	6.89960468232942	5.71118894238472	7	3	1	7	2	7	1	4	7	7	3	1	3	2	3	2	7	7	7	4	7	7	7	68	0	3
78	7	3.76916083256098	3.47215960915217	2.96294078991409	1.60761092899968	6.33776255967389	6.22123377998761	6.16271824917053	5.94098547874282	5.09435751759394	6.86767431445118	7	3.23019158077633	5.4392880516505	5.03290373955301	4.82456580778513	4.30268186423369	7	4.61911025715634	5.96291479733774	5.2581370351133	1.35411590082278	6.84035145155164	7	3	1	7	2	5	7	3	7	2	4	7	2	6	3	7	7	7	7	7	7	7	7	97.75	0	3
79	4.75118589628068	4.86911028114897	3.95396006417989	1.33133978000197	1.47894706296955	4.04691210526697	3.81502337630206	1.77795249505261	5.24757726706898	6.96485150603289	3.59087012458468	6.23761513385298	5.94038696506459	7	5.60670947242425	6.1101288300426	6.06023962010883	2.48443010010876	6.46074337418883	5.85922536556993	6.77107422366363	6.60124739827693	5.94777008115055	7	3	1	7	1	7	1	3	7	7	4	1	3	2	6	2	7	7	7	2	7	5	7	56.5	0	3
80	5.23609564894457	4.27256504117883	1	6.70489484225571	1.17432985224477	4.8072353211936	6.22510210716081	4.37426125765255	6.88726319103741	6.21786226208716	7	5.77590410266567	2.40312190633858	7	2.85832567094753	6.81922093034376	6.87523467952491	5.05784318303312	6.11872915963852	7	1	4.70468495215644	6.66264158353568	7	7	1	7	1	7	1	7	7	7	3	7	2	1	7	2	7	7	7	2	7	7	7	71.25	0	3
81	5.509396805394	5.33029668814089	2.74398560295805	1.77727776386811	1.88098834989429	6.03721315856761	6.88372073036675	5.99984130975889	7	6.24208499481768	6.95612890079919	7	3.8861763221516	6.89389956487497	6.65119259595665	4.81803832998577	4.39269896410754	5.78210158175921	2.83064428230887	4.28018623954249	4.93175604613506	4.59406181484303	6.15114276210113	7	4	1	7	2	7	7	3	7	7	4	4	1	7	7	7	7	7	7	1	7	7	7	78	0	3
82	6.84063353825865	1.21104279732481	4.67938586544225	1.37032347345044	2.24246775336566	6.27612475430993	6.96341196004533	5.43659911163917	5.40421881507796	3.2519131816142	4.84816527230533	4.25592412425107	5.32053162582516	7	2.99398934823108	5.26093557623804	6.88295207382997	6.37197579227203	7	4.85135297940703	5.78985407832315	6.07164963217094	7	7	4	1	7	2	7	7	7	1	7	3	1	2	4	7	1	3	7	7	2	7	7	3	77.75	0	3
83	3.03194128735643	6.09396526634901	1.60762757474883	4.82405269891914	2.63367847271699	6.03423425184908	4.27920428983886	3.14509033410425	5.76653525565153	3.68559724175049	6.63938215906242	5.74410753929743	5.25824737906992	5.35572479876529	6.85475488978181	6.83004726546443	6.57974704151922	4.91234811095111	7	6.05674680963352	7	7	5.51706005107793	7	3	1	7	1	7	1	2	7	7	4	7	1	7	7	7	2	7	7	2	7	7	4	85.5	0	3
84	5.69927949463359	3.8914214932336	1	5.39250111178508	1.70896742124797	4.77183406033637	6.30073966600021	4.86398395908114	6.29349224496792	6.43145859083927	6.39664280599799	7	1	1.24256034119666	1.87063890113569	3.75677178316593	6.61681826352754	6.31560574221828	6.33874636673962	5.33861267521917	7	3.60735552615305	6.76786101632924	7	2	1	7	1	7	7	7	1	2	3	7	1	1	7	7	2	7	7	1	7	7	7	83.25	0	3
85	2.23350532212403	5.04126245553641	2.56649079785874	4.85111965192711	1.57621596079574	5.79694703211299	5.30887559325881	4.54354893872519	5.72383994385773	4.19296522439377	5.0381626791182	5.58801249192562	5.67195778878794	5.24005225005936	7	7	7	3.42872388463992	7	5.44143479828683	6.74098797435799	7	6.72864968625856	5	3	1	7	1	7	1	4	7	7	7	6	1	7	7	7	2	7	7	1	7	7	3	85	0	3
86	4.96402838653371	3.05001539289635	2.05342409252165	5.6638141995117	3.27983266480692	3.22553345499414	5.79298578239067	5.10497671948195	6.04493002588922	5.93301673300401	5.16358236329856	6.9752935316887	1.31804605657489	4.07303281590358	6.19439642028809	7	5.49750511002909	5.77650819919054	6.76511936247698	7	6.15344757544117	2.38728597763902	3.55420690902603	7	3	1	7	1	7	7	7	7	7	7	5	1	2	7	7	7	7	7	1	7	7	7	79.75	0	3
87	4.47967502773564	4.67111763407321	1.9851571622331	3.26157244838647	1.68716676055079	6.52580827403982	4.32159277401538	6.48323607352396	5.56005770165852	2.93780345611412	6.89974662480723	5.68659445579053	5.72829763567187	4.95242032053889	7	6.49279293560778	1.64931012573343	7	5.43847403409633	6.16255769104831	6.04761616961281	3.59392770809874	6.00713801237119	7	7	1	7	1	7	7	4	7	1	5	7	2	1	7	7	1	7	7	2	7	7	7	84.5	0	3
88	5.2592736649718	4.36913352581083	1.27634523719363	6.92070956092537	1.83597698693735	6.0150864443057	6.62102746954949	6.45243388105036	5.64487965196198	4.91881688549123	6.62898383152253	7	6.3594700927055	3.13271873218446	2.46337026549619	3.98470958713355	6.67299452764615	6.27572701224371	5.72943392170591	3.84490653941991	6.42764814810486	3.94756633792401	5.24988493301273	7	3	1	7	1	7	7	7	1	2	4	7	2	1	2	7	1	7	7	7	7	7	7	72.25	0	3
89	5.65216368195244	5.21609286538818	1.17995159412684	2.21405217632932	3.07332813501107	7	1.7030845936231	4.36276072619778	5.20683465920974	6.03850015728711	5.33730432458689	7	6.30370700680254	1.75472984001843	1.40579500082435	6.77643344706591	6.59984389937829	5.55718129301557	7	6.28135078527024	4.93533081650231	6.26599378663276	5.17998240889278	7	2	1	7	1	7	1	4	1	7	2	4	2	1	7	7	7	7	7	2	7	7	7	64	0	3
90	6.05950785675544	6.03558075546525	2.1596957519208	4.18627783564784	2.9986049966213	3.32581501288298	6.18499096521315	6.67034322168992	7	4.66750073761909	3.35741373622923	5.69721971229926	2.89538273875405	4.51068300205115	5.72887208612527	5.81215873135218	4.52128282386336	6.91386697559107	7	4.96196518169596	4.12738700389031	5.65952552754593	7	7	5	1	7	2	7	1	2	7	3	5	7	1	7	7	1	1	7	7	2	7	7	7	67.75	0	3
91	7	4.10348888835309	3.78494748113663	5.05207562198494	6.50476039678076	5.56567322625509	3.49537820500441	7	5.97005402190732	4.35832766064481	5.52529580200657	3.76312856368799	1.86989673411572	6.57351672539423	7	1.13000085438649	5.02613637619356	5.99752655568884	6.66057867793748	7	5.29076069055534	6.44572074127451	5.11625585273116	7	3	1	7	1	7	1	7	7	7	3	7	1	4	7	2	2	7	7	2	7	7	7	72.5	0	3
92	4.57519855300185	3.86340679250185	2.58697325944167	5.87635315590271	3.70700316202152	6.7094527045149	6.19363358505991	4.43579886156675	5.72992197645492	6.15713669030865	3.59097995166754	5.49086325978022	5.11663832054244	7	5.47190676225119	1.14667832841762	6.5690195147005	6.81432793847103	7	7	4.41238361700051	3.41574290031512	4.35183113244806	7	3	1	7	1	7	1	7	7	7	7	4	1	1	4	7	7	7	7	1	7	7	7	77.25	0	3
93	4.71873849711016	4.81349536324404	1	5.97309543193277	3.06884302185271	7	6.27865481502182	6.44149882320607	5.58593397359713	4.33693672367341	5.06100270283864	4.92110244670241	6.74473919985768	6.61661904334694	4.36687601749407	1.39035054904288	6.9353170546388	4.46866652788722	7	6.02688917777232	6.77999113115223	3.07402355379483	4.5531337763973	7	3	1	7	1	7	1	7	3	7	3	7	1	7	3	7	7	2	7	4	7	7	7	77	0	3
94	6.79546854423047	5.21773193263776	1	2.00449607979085	1.00682587162328	6.97163902153763	1.82740634164015	5.61375107353963	6.46236822791366	6.97083788190419	6.95795836980863	2.15514674942099	4.01057454781087	3.95398243891811	6.78779495994337	4.83500797867832	4.64991157675394	4.35142076533896	6.06940201437743	7	4.40165107161169	4.02307122990487	6.23220497319041	7	7	1	7	1	7	1	7	7	7	2	5	7	7	7	7	7	7	7	2	7	7	7	67.75	0	3
95	5.26432079355301	6.36906453179976	1.85682203687583	5.85762940700952	3.83271559839801	5.44914648525092	6.19860660869524	5.56803603112272	5.62419483027009	5.0541283065939	5.66582849605852	6.3039954199751	5.71866925529915	6.26033801090234	6.27786350716251	6.17624279823683	4.98612460973353	4.41346798969628	5.20575456544521	1.98337821552641	6.03570717927296	6.45247471753984	5.5244916711809	7	5	1	7	1	7	7	4	7	7	7	7	1	7	7	7	7	7	7	7	7	7	7	57.5	0	3
96	6.96178937780881	4.12587653031443	2.99455772783715	1	1.47591452706478	4.7608546956727	2.2351821339144	4.23273678280976	7	5.81448118866626	6.03562537272981	5.34447827527556	4.77182209126487	4.80378263351213	4.32406436290761	5.58013813671825	6.15395647472201	5.47211968543879	6.13863039629281	4.94747823129796	3.88852889357213	4.010417350695	6.46682132080687	5	7	1	7	1	7	7	7	7	7	4	7	7	7	7	7	7	7	7	2	7	7	4	67.25	0	3
97	6.62163338921607	4.85581480781075	1.11898015712079	3.45153680548686	4.99295336992393	5.2070550308328	4.25566012478618	3.53128414565487	6.1622806565435	6.70067705389293	5.97260718054008	5.66041518029268	6.80262463687323	6.44293660747401	1.11985190441687	3.02821498993509	1.93119354554664	7	6.19680108421684	7	6.15740483283899	4.67559308436374	5.04006639072637	7	7	1	7	2	7	7	4	5	7	4	1	1	1	3	1	7	7	7	1	7	7	7	81	0	3
98	6.12191357140309	4.77508875545149	1.61573637157144	1	1.02729404374924	6.29766402589064	7	4.55678569537551	6.35850527270053	7	4.5522462570417	3.14626131874549	5.65744481031833	7	7	1	3.65619892011506	4.86452553379649	6.68888181050073	6.04194864891662	3.9161706148001	3.44689845518837	6.24207297106345	7	7	1	7	1	7	1	7	2	7	4	3	2	7	7	7	7	7	7	4	7	7	7	67.75	0	3
99	6.89716798041691	4.71462091628962	4.60492460865869	1.20600909625537	1.72792858980311	5.24206283557894	3.06024619359069	4.38168678176409	6.2845175180521	5.04264662644793	4.30494163548311	4.15425353978514	6.19280113564642	4.42148013914551	5.88652491107969	6.85498445237274	6.26736278053884	5.97269646117074	5.32145748577754	4.65783398461151	6.18311719590795	6.44821556964621	6.69557076555459	7	7	1	7	1	7	7	7	7	7	5	7	7	2	2	2	2	7	7	4	7	7	7	60.5	0	3
100	5.06919344613101	6.19023736467067	1	3.37310600266668	6.07014513423266	7	5.40861341915572	6.8439707149868	7	5.72561811192562	5.06787756572969	7	5.30857889184236	6.60418116040542	7	6.10472567329421	7	7	7	5.9609818795579	6.09626536205829	7	6.92109001555695	7	1	7	5	1	7	1	3	2	2	2	7	3	2	7	7	6	7	7	1	7	7	4	86	1	3
101	5.95739330507898	5.27106319738069	7	6.32613218881035	7	6.86815202417241	5.65520492250699	7	5.89687927233427	7	6.76970360541961	7	6.8319094487342	6.56572615280795	5.66940855588551	6.58443296424471	5.49512628055418	7	6.25047053697835	6.42418066916162	4.86601396190413	3.56361163735624	7	5	2	7	1	1	7	7	7	1	7	5	5	1	7	7	7	7	7	7	2	7	7	7	96.75	1	3
102	6.5026181309255	5.23279892057038	2.10672152734857	3.9578455273915	4.94071985832155	7	6.42555925180931	6.59331697939971	6.7438054410392	6.22529551514615	6.99380606134781	5.54398511465768	5.06168806790865	7	7	6.84692602439691	5.79001154399012	6.56563853976447	7	6.2586568695356	6.46864241766275	3.85957183142988	6.89653532575008	6	1	7	7	1	7	1	7	1	7	7	5	1	7	7	7	7	7	7	1	7	7	5	102.5	1	3
103	5.26050321508642	5.6729931230678	2.56679414851001	2.64403539253641	6.62022117124321	6.74726251046185	1.7544674867061	7	7	5.3587333256258	5.233953688108	6.88867671263195	5.86058225242089	6.4589025101386	6.39389943408553	7	6.73642474194392	6.67616351928575	6.82289533595488	6.84907785280589	7	6.49481345798762	7	7	1	7	7	1	7	1	7	2	2	7	7	2	7	7	7	7	7	7	1	7	7	3	85.25	1	3
104	6.18428505012196	3.49152307461046	3.64678956326873	1	7	6.6810808583562	5.99802043263729	6.91429670513865	5.13230627992662	5.8557041149453	7	6.63644869845079	6.57805934486063	6.82981876921677	7	7	6.30174763971668	5.74184844644864	7	5.02840839372493	1.27189252542608	7	6.32587383403592	7	1	7	7	1	7	1	7	7	7	5	7	1	2	7	7	7	7	7	2	7	7	7	106	1	3
105	4.90825368651116	5.70150638367642	2.07769250378346	4.14146595811948	6.27902051177072	6.55155465168117	1.24586970377398	5.97864166842769	7	6.19155590719113	3.42887125200887	7	4.91661735191928	6.8876245234462	6.74138729889596	7	5.92860202297456	7	6.63755076664457	7	7	6.80326502481673	6.83848754383281	7	1	7	7	1	7	1	2	7	7	2	7	3	7	7	7	7	7	7	1	7	7	3	98.75	1	3
106	4.44514003442565	3.81067973695297	1.30231867907133	2.2102369591075	7	6.69531744959418	6.86273623419362	7	5.449419751654	4.42399400220043	6.1200312542486	7	7	6.24160823440574	6.55778675452227	6.98841900942401	6.67463672824936	5.47988456941912	7	6.20944736693789	6.42697821812348	5.85646799229822	5.11024027612243	3	1	7	7	1	7	1	7	7	7	2	7	2	7	7	7	7	7	7	1	7	7	7	89.5	1	3
107	5.699669688222	4.85282907884652	7	4.95507979279354	7	6.52475063423803	5.91019416765009	6.50358375271318	5.52957781342224	7	7	7	6.4473588494882	4.24937121941229	5.6416979615524	6.87146684996373	5.40843537813594	6.49684728816306	7	5.28278714659098	4.61250345583776	2.93047842022625	6.21430051756875	4	1	7	1	1	7	7	7	1	7	7	6	1	7	7	7	7	7	7	2	7	7	7	97.25	1	3
108	5.04880173210835	6.81047744636218	1.24227705127491	2.71072965852144	6.13658573268492	3.99745068412751	5.93995933667756	6.45016855673568	6.61247744485501	6.67313211230587	7	5.01495516485166	1.76467344210981	7	7	5.06105380459908	6.83240188291829	6.59179696208314	5.91559697352926	3.66812295499625	5.68109574847901	5.12140317616634	6.66906280633141	5	1	2	7	1	7	1	6	7	7	6	1	1	7	7	7	7	7	7	6	7	7	7	82	1	3
109	1.24065588876365	2.28545696103282	5.02344081452986	3.60339155358119	4.68802613350888	5.8568153877143	6.99611089406008	6.95202832650971	7	7	4.43263774087647	7	6.48860417476332	6.64374033759645	6.80217987839939	6.86452977908367	6.38136715809744	7	5.44139370415116	6.84094424113583	5.81140819775018	5.24597992853467	5.66892715542586	7	7	7	4	2	7	1	7	7	1	6	7	1	1	5	7	7	5	7	1	7	7	7	91.75	1	3
110	6.12063320613676	1.64768889525631	7	3.19674754713707	7	7	5.77826720244577	6.5755601332109	6.15451842312432	7	6.11828502323129	5.65360947792636	5.45275176753417	3.63268065143477	6.73684338496035	5.59529187878381	7	6.95894011813418	6.28976518281361	6.90912999192247	6.10868606542426	4.32408384953612	6.25704887454191	7	1	7	7	1	7	1	5	7	7	7	1	1	2	7	7	7	7	7	7	7	7	7	90.5	1	3
111	7	1.1650108089386	6.60346732962785	1.80055141126807	7	4.72924284861239	4.20377053104746	5.71966575405247	5.72380938901749	6.20223866121559	6.97298769057847	4.11831834059726	5.23159693498418	6.12760718104862	7	7	6.16614554849803	6.70673627957637	7	4.32762188167656	5.51565349931235	5.8771748277849	6.21564102805815	7	1	7	7	1	7	1	7	7	2	7	2	1	3	7	7	7	7	7	2	7	7	7	102.25	1	3
112	6.9477756756098	1.55827233532541	5.28840638965532	1	6.43537827275219	6.36585912047495	6.31630327889162	6.27785041067887	5.1381888054311	6.39277891816017	6.46254230340278	6.80468622320527	1.9512800732382	6.92877511465049	7	6.06755877229789	7	6.31529067307289	7	6.19994153455079	6.66623410621697	5.01401076057757	5.7918431062264	7	1	7	7	1	7	1	7	2	7	4	5	1	7	7	7	7	7	7	7	7	7	7	92	1	3
113	5.75167821624606	3.6213255311302	1	1.95586103591501	7	6.26113439117895	1.68712304561159	7	6.02410946685309	5.11333960230267	6.95607903632785	7	7	6.71962446681841	5.49247447378532	7	6.53648691422538	5.06943275078859	5.93893341591513	5.57012310847964	5.98875205766178	5.92137106382694	4.59513526082089	3	1	7	7	1	7	1	5	1	7	7	7	1	2	7	7	7	7	7	1	7	7	7	97.75	1	3
114	4.33284725464492	2.40174976048808	6.54774694659082	4.39723162059296	5.38168157689435	5.87745413629685	6.6152334610749	6.2555320923974	6.10762337944431	6.90049151032178	6.85974313673104	6.15259718695907	4.59325024227415	6.41773770214595	6.47414820308867	5.00568913958757	5.83860232844495	6.09223960247888	6.61544848899964	4.80685372723693	5.54212829945611	7	5.24493515439178	7	1	7	1	1	7	7	7	7	7	4	5	2	1	7	7	7	7	7	7	7	7	7	96.5	1	3
115	3.13955820284169	3.87349688072107	5.57611292559359	6.72881072829824	7	5.36815857220542	6.96537541743479	4.68565232674176	5.89597933544967	6.19105604616459	5.83699974080739	5.96850560069562	7	7	4.04034027011529	6.59594441162135	5.97850031955492	6.75358859760868	6.56619016121607	6.70093216299466	5.43596063779403	6.87434891266639	5.95443389928713	5	7	7	3	1	7	7	2	7	7	3	7	2	3	7	7	6	7	7	2	7	7	7	110.25	1	3
116	5.78910998919609	1.01355389471434	7	1	6.78756774505086	6.5212525565901	6.19455240110379	6.29654128969161	5.61181908465094	6.63679932154089	6.20681332956009	4.70566005591159	5.15258620871011	6.44504821577474	6.15182318164876	6.68518624241593	6.26000979851264	5.72679543545382	6.79673151554088	6.80836176420869	6.48336874046766	5.28258012627108	5.65407806273751	7	1	7	5	1	7	1	7	6	7	5	7	1	2	7	7	7	4	7	3	7	7	7	109	1	3
117	4.79800905359565	7	2.34738081144364	4.57752407791775	4.52834737634074	4.64135682804795	5.74301207094142	6.2175496953526	6.54513027495352	5.78006667655738	7	3.68728008616246	1	6.51366614282867	5.19533335643391	5.54331784249781	6.80423820549941	6.35266428484411	7	5.88023419634968	4.85161058519165	4.81274930035252	7	7	1	4	7	1	7	1	7	2	2	4	2	1	2	7	7	7	7	7	6	7	7	7	89.75	1	3
118	2.9188312271681	7	1.84537898863267	1	7	5.77383351702759	5.82294388430151	6.9685576071077	4.26346504057562	3.92835579548689	6.51900823438005	5.16551963747367	5.16347733477652	6.86971459885934	6.43739205053978	6.95537690407667	5.70036767075352	4.76173934691346	4.24567138144965	6.20977145669169	6.34813257354185	7	6.89842905956231	7	1	7	7	1	7	1	2	7	7	3	7	2	3	7	4	7	7	7	3	7	7	7	95.5	1	3
119	6.17230269040633	1	7	1	6.75712997298031	7	7	7	4.84873860106526	7	5.64587985175054	4.84057367123159	2.63996055625231	6.72160763466737	7	7	7	5.92943451482056	6.91892089267909	6.13547861520517	6.81702630418799	4.94175203774836	4.08329193611972	7	1	7	5	1	7	1	6	5	7	3	2	1	7	7	7	7	7	7	4	7	7	7	104.25	1	3
120	6.47660218796659	5.17085049349372	4.22296219625738	1	6.70302398840388	5.25871686721616	5.06802590876211	6.29813047611504	2.37355018776316	4.54358162414007	6.19707389709801	6.25820720655812	6.61734702601672	6.60028410729965	5.75130215556326	6.84713883175311	6.77309438569951	5.78718585092672	5.9761807648478	6.18054658424319	4.50414496496741	6.1058185598227	6.38784521094218	7	1	7	7	1	7	1	7	1	7	4	2	1	7	7	7	5	7	7	2	7	7	7	87	1	3
121	5.06478242278625	3.33009691684015	1.83744324166397	5.94400448488053	6.33973968162228	7	4.8396913331529	6.30386486589882	6.20822071601815	6.68314721819149	4.07417671291548	6.73116005137413	7	6.11506563387174	6.3163219746004	7	3.00688956289223	2.06779021196964	7	7	6.85119927264541	6.13734681824413	6.57677909716797	7	1	7	7	1	7	7	7	7	7	7	7	1	2	5	7	7	7	7	3	7	7	7	80.75	1	3
122	5.2687259985946	3.89247153205981	7	4.3637125505412	5.69241086906716	6.49042358479897	6.74597995738354	6.62954060290576	7	7	7	6.52080062846268	2.34114046271368	7	7	3.16149543227865	6.5920424118634	7	4.55452049345244	5.61339276014383	4.63386673379211	5.05450457580558	6.75013797817301	7	1	2	1	1	7	7	7	1	7	7	3	2	7	7	7	7	7	7	7	7	7	7	80.5	1	3
123	5.8968048220677	3.53368791242186	7	5.71419765683349	6.61031544238792	6.22506919691886	1.97347615668894	6.86377599882902	7	7	5.60911677491588	7	1.9202382497522	6.72616416417064	6.24679109159118	5.78312072499143	3.31198004725605	6.21834693137471	7	6.79786201266983	6.58243546263401	6.93662044245091	5.47760221720045	7	1	7	1	1	7	7	7	7	7	7	7	1	1	7	2	7	4	7	1	7	7	7	80.25	1	3
124	1.24814072591828	6.59635576344099	3.83875054018618	3.54782936722581	5.5160320909545	6.67271938429923	1	7	4.3438412538876	7	4.91143879634789	6.01675749484518	6.48978930138607	3.27851410267035	6.78989031382345	6.86614568330681	5.2088161930363	7	6.89180929190129	6.25325320947317	5.12169294316632	3.89318204750184	4.83836918109815	5	1	7	1	1	7	7	7	7	7	2	1	1	7	7	7	7	3	7	6	7	7	4	80	1	3
125	2.04220254226236	5.10910108423604	5.44320057618746	3.79790027149931	6.21850737566543	4.24659465292166	6.00723824615677	7	6.90350780593525	5.76816331583849	6.35577924212503	7	1	6.0287836623448	7	6.62350180468103	5.90920245541764	6.25105567614301	4.47449562020019	5.91735053417962	6.59489986992987	5.06605057738137	6.51311658677971	6	7	7	7	1	7	7	7	7	1	2	7	2	2	7	7	7	7	7	3	7	7	7	95.75	1	3
126	7	4.31365045632	4.74141491561389	1	7	4.59303490648017	6.59523217373887	5.23440778528506	4.85812040524044	6.70500526924722	6.83854244914656	6.27932331195799	5.1214294027885	6.5354574517708	5.95141907602989	6.06154424901487	5.44903907352563	6.01227814540131	5.23217230759601	6.28138390177916	6.57720681368529	6.7367351291125	6.20365308375701	7	1	7	7	1	7	1	3	7	7	1	7	1	2	7	7	7	7	7	2	7	7	7	88.5	1	3
127	2.32132177894092	6.48033060966503	3.79791779037819	6.12883372321682	4.36465731232444	5.18463591959255	4.64857665073042	1.33160357041966	7	7	2.04573007097219	4.44355601372554	7	7	5.21057293128829	7	7	6.6277565516186	7	7	7	6.52346893776422	3.93189865639744	3	1	7	7	1	7	1	4	7	7	4	2	3	2	7	2	7	7	7	4	7	7	7	81.25	1	3
128	1.67937866347967	6.56031583314611	7	1.89873740863953	4.93151710942867	7	5.45821881849851	6.44403740876511	3.48250586665409	5.71003635183187	6.49327190746508	5.71782746920433	5.62746285862255	3.92610812558053	5.39194947749803	6.37217663131229	5.78767267249974	6.3674467154653	7	7	6.77577946708303	3.22761025419276	6.48050560457526	7	1	7	1	1	6	7	7	7	3	3	1	1	3	7	7	7	7	7	1	7	7	5	99	1	3
129	1.90638288432111	3.11557846971011	3.74480099857772	5.17292189653873	5.90069096614052	5.03584510762613	3.93835899059445	5.5433809361732	4.83311786975357	6.86378445193483	6.88058585668933	6.68652067358167	6.36120389450611	6.69589545512357	6.08305390683691	4.9934760705866	6.62948243231373	7	6.78224264632827	4.97399087989674	5.78534606752652	6.35046547674652	6.23488873532853	4	1	7	1	1	7	1	7	7	7	4	1	1	7	7	7	7	7	7	7	7	7	7	82.75	1	3
130	1.29084137931163	4.37785388975736	6.62601154576089	6.08052225142329	6.77217398766721	5.89999131871501	2.26637744756241	5.8516126278079	7	4.42437034724699	6.35730118689744	5.44423928370562	3.91959379289157	5.06206582687564	5.03840503962713	6.73623823672766	7	6.22079808630657	7	5.72688001020638	4.61344480799952	2.61649674412397	6.41235578428586	5	7	7	7	1	7	7	7	7	7	4	5	1	3	7	7	7	4	7	7	7	7	7	99.5	1	3
131	3.76300694008052	6.19401235594029	1.9840827220593	1.52479303092039	7	7	5.01004416141963	5.918633358298	4.57824952585937	4.85528597738818	7	1.80231455135012	5.81293014267799	6.23872176284211	5.75469552254734	5.2080734461159	6.42470470394457	4.35006183840317	5.27139895200433	6.45967920213429	4.85720540207137	7	7	6	1	7	7	1	7	1	3	7	7	4	2	1	3	7	6	7	7	7	2	7	7	7	75.25	1	3
132	6.55025829957479	3.66953155160574	3.81360846759053	1.01507513496719	7	6.12775546563119	5.72750938908467	4.78057008184408	2.1588265024808	4.31984110269031	5.0632336390018	6.17781068050568	6.74474300614294	3.7479481937977	2.82413003541153	7	7	6.97905643729919	7	6.38219522563461	1.6044937536316	4.4790338694816	7	7	1	7	6	1	7	1	7	7	7	7	3	1	7	7	7	7	7	7	2	7	7	7	90	1	3
133	1.30570388426897	1.42602078081332	7	3.98947242219631	6.08911250776671	6.31589905170006	2.20182162462089	7	6.75453511823483	6.69263550339726	6.84954237765738	6.715520909188	1.80656050344342	7	6.2651687971517	4.58055622531492	3.09058701986798	5.42728471982499	3.93251105480059	6.50128979646074	5.56156873115994	7	4.19478875035924	7	1	7	7	1	7	1	3	7	7	2	7	1	7	7	7	7	7	7	7	7	7	7	69.75	1	3
134	4.65520515157616	6.4447192503509	1.31868768401953	6.0589142780589	3.62924653868373	7	2.23089976421297	6.61080006467402	4.36284965840389	5.17489456863557	6.72800156840618	4.04250829856442	2.89786843932366	6.52176976611156	5.31086553411634	6.83038637623223	1.51181114034396	7	7	6.67084436230571	5.42986881324495	5.45360171788448	5.29259293947945	7	2	7	2	1	7	7	7	1	2	3	1	1	2	7	3	7	7	7	2	7	3	6	97.5	1	3
135	2.34510991435834	7	2.46749856709251	1	7	4.80342620005694	7	5.81710263802867	5.67217700942443	5.00172354383987	6.86251021740373	5.49402349741347	6.39100666661859	7	7	2.32073990251049	7	6.06622548614033	6.94985466296212	4.93664509784697	6.95464865391536	5.67483278293841	6.22782006607921	7	1	7	3	1	7	7	7	1	1	3	7	7	2	2	4	7	7	7	4	7	7	7	84.25	1	3
136	3.63861151395445	5.10096873532272	1	3.9736312888966	5.055745061957	5.06417431776179	6.72615305018712	6.38166258683999	7	6.18355276597547	7	5.53040074338388	5.98900538990472	4.54574768600208	6.16656056815913	5.11732171633761	7	6.52782211290904	6.59848102587905	4.10329114716029	5.19505567609364	5.49183412376045	5.37983565981918	7	1	7	7	1	7	7	7	1	7	2	1	4	7	7	7	7	7	7	1	7	7	7	70	1	3
137	1	3.3673367305961	5.79237040409212	4.03241331767312	4.86017493420539	5.79971982850497	6.40768692634302	5.61204763595432	6.4913304335812	5.46654243081618	4.58695896760465	6.9391037331217	4.84439140044409	7	7	5.54089088845285	4.741328297902	6.39282347922283	6.68864630921423	5.90654830852908	6.33481850712007	4.38908346814001	5.81208666266776	5	7	7	3	1	7	1	7	7	7	1	7	2	3	3	3	7	7	7	2	7	7	7	87.75	1	3
138	5.36675494555762	5.19110779380105	6.40026553998209	3.83107774556959	3.82658550892434	6.82791073956077	3.52606110332018	6.71001927073067	6.66517456019582	5.2580049152188	7	5.79654914609789	3.05364926069677	7	4.32027107761279	2.95265463929054	7	6.18435015995356	6.73269051624736	5.80541886040746	4.50095105660459	4.78590849429814	5.953033348193	7	1	6	3	1	7	7	7	7	7	7	3	1	7	7	7	7	7	7	2	7	7	7	96.5	1	3
139	5.03740375330811	2.78262126964418	6.50096158229114	4.14247799371619	5.15872603039731	5.16524313584003	7	6.22697896223515	6.28897412478078	6.6676744190519	7	2.47608482590736	3.92855699600712	3.10237589785048	6.6216493980283	5.405396358396	5.56789697103579	7	6.79275048661378	5.12954597706136	5.08147549891581	5.67752000829472	4.9921685707797	7	1	7	1	1	7	7	7	7	7	4	3	1	1	7	7	7	7	7	2	7	7	7	80.25	1	3
140	1.73652260077544	4.44353446994607	6.69433352755351	7	6.54279640356797	6.80803010327288	5.71660111616903	5.35009005716106	6.35076104873182	5.96725884667086	7	4.94564838283438	3.81289435362743	6.26019910348016	5.73071742739974	7	7	5.97307102074511	4.16633003384055	5.37843495370735	4.33819988101506	3.2702016092324	6.11143277341229	3	7	7	7	1	7	7	7	7	7	3	7	1	3	7	7	5	7	7	6	7	7	7	97	1	3
141	7	4.77093721559951	4.04988860463531	1	7	5.12661317296542	7	5.56522304016844	5.45715438854205	3.89296229229103	5.13980287620382	4.23711009592162	6.01558894007175	5.51814126611679	6.99979695377306	5.52656378238691	6.37973320621369	7	5.930025737317	6.75811028285913	5.98520110406842	5.02796035626935	7	7	1	7	7	1	7	1	3	1	2	2	7	1	2	7	7	7	7	7	2	7	7	7	67.75	1	3
142	2.54273573838611	5.76728538467948	5.40718806360577	5.27168193320238	5.05040396219609	7	3.48952308399235	5.78720905488545	6.77430796050885	6.83621370018171	6.34617572909184	4.22894432527103	7	6.57441974382631	5.4517138526612	7	1.2066952514253	5.6676373564104	7	6.75818976244811	6.59820552265569	3.56151387073563	6.93464268749326	5	1	7	7	1	7	1	7	7	7	7	7	2	1	7	7	4	7	7	1	7	7	7	105.5	1	3
143	1.36204555807838	6.53077775706872	5.90545365931405	1.97294008717707	3.13227124470821	6.78899698600061	2.64206051217297	4.50308503126088	7	6.6198230651441	3.60607935046261	7	5.78553599579629	6.29705146982317	4.94524428692172	6.68933608497909	7	6.25376428855214	5.22825009707054	6.56322594148884	6.79978774290405	5.94686641263777	4.61812793888753	7	1	7	1	1	7	1	7	7	7	2	7	7	7	7	7	7	7	7	2	7	2	7	72.25	1	3
144	5.76772396072858	4.17078577304379	1.56023020871205	2.60695231937477	4.46257165691026	4.77097694479717	6.06089465629602	6.87280952101919	5.46186876998941	6.8254244599756	5.5219432269014	5.79883369185367	2.25450217087764	5.38434904962868	6.36579531181695	2.61660351561763	4.53216273094707	7	7	4.19134351747362	5.72744262997101	2.1079825521597	7	4	1	7	7	1	7	7	2	7	7	7	1	7	2	7	2	7	7	7	7	7	7	7	90	1	3
145	5.63292108239278	3.75724824234874	6.03345517751782	2.05662967031321	5.91683947638038	6.87276767372175	1	5.33126022857391	7	6.91877768631169	6.6992626050507	3.73550628412277	4.31763935899257	3.73340819972499	6.5869978154351	4.32142099818039	1.56926741807869	6.67476151323918	6.26002094499587	5.4804072461649	5.38770992484467	6.7557761303971	4.88225239070902	7	1	7	4	1	7	7	7	7	4	2	7	1	1	7	7	7	7	7	1	7	7	7	80.75	1	3
146	2.75008542274041	2.50397853993238	6.35664252581523	3.40332895572386	5.14438808147525	6.95203675424938	5.56589402631412	4.70140625537468	5.4655151384683	6.04909621264403	7	4.0080978736497	1	6.16286298494484	6.87574426957423	6.49935529311112	7	6.71470846623087	4.45090680347747	6.94118059153016	4.7351140485618	6.69282894405009	5.45926324206859	3	7	7	4	1	7	1	7	7	7	2	7	1	2	7	2	7	7	7	2	7	7	7	76.5	1	3
147	1.25235246043359	5.63064382891476	6.39445108363222	1.29323098562925	5.08230699541933	6.32750405171575	4.55680401440028	7	7	6.38385456650643	4.15207770511863	5.58947897137428	3.78242039973285	6.51678575353577	3.49366628528935	7	5.78083324026787	5.74666003631688	6.63284558674639	4.17422183329333	5.95051316626836	6.18965789779836	6.34544664671923	7	1	7	1	1	7	1	7	7	7	3	7	3	4	7	7	7	7	7	1	7	7	7	94.25	1	3
148	3.42845676453882	6.75988136926288	2.06454763683877	1	6.14699150967402	6.23070257826519	6.77298317377989	4.44056770339217	6.19787358380507	5.07629525610732	6.10783271500745	7	3.09845773517354	5.80226628240403	2.06716840772325	6.74170251607563	6.91212675681279	7	6.253439319655	3.18110829531708	3.65339387412457	5.77003047689247	6.05705076396676	7	1	7	1	1	7	1	6	1	7	7	7	1	7	7	7	7	7	7	2	7	7	7	68	1	3
149	3.81651293785584	7	1	2.58763500797027	6.70353359900686	6.04935697640362	1.34900862014853	5.38558639730255	5.88798932617686	5.82165505817161	6.05540009425553	7	4.77776692510975	4.01656424740901	4.64404357645868	6.11316546276419	6.33725336490527	3.18563052363047	7	5.47938707558402	4.75321512368295	4.85958545699959	7	5	1	7	1	1	7	1	5	7	7	7	1	7	1	5	3	7	7	7	2	7	7	7	94.75	1	3
150	3.63427784374115	2.03962072206972	6.86053063227495	3.59163967173408	7	6.25817964488765	2.27176507617634	2.35021177296373	6.82552717244188	5.2026164162057	7	6.30019986840754	6.53714640403447	6.05192199496537	5.87935970986091	5.73180265942297	6.54027026818353	6.50507514341026	5.29185264438355	6.87606532294086	5.75570376314637	5.99752791758974	7	7	1	7	7	1	7	1	7	7	7	2	3	1	1	7	7	7	7	7	1	7	7	7	67.5	1	3
151	5.68443352320587	1	5.5370280798639	1	6.49035518293898	7	4.47906105108157	5.39418270612893	7	5.49435272812921	7	6.40901967772029	1	2.03321687569194	6.58889788426912	6.30234204176784	1	6.70686842505609	6.79685762788519	5.90256247080548	7	4.31900289834943	6.09237154339223	7	1	7	7	1	7	7	6	1	7	2	7	1	7	7	3	3	7	7	1	7	7	7	83.25	1	3
152	5.27490886487531	4.35529047514712	1.35586775793624	2.07194100353271	5.52234177490403	4.86736865338597	6.09970348536001	6.45025226149479	6.40525015985264	7	4.91363709603736	3.99670199436417	2.54910075612975	6.78015634570193	5.94327971859108	6.52362696403447	3.71554030214255	6.06506932277805	6.68482775362986	6.03279263072183	4.93065469201317	4.31302797700224	6.05172043415175	2	1	7	7	1	7	7	7	7	7	7	2	1	7	7	7	7	7	7	3	7	7	7	86	1	3
153	5.49744624758077	3.27636623449626	7	5.0937359813141	6.90606414714998	7	7	6.68441514935565	5.92941737663593	6.74976541195585	3.92953328798135	6.85123725984562	1.38091497246981	5.88194392013979	5.61512482308384	5.04217512897768	5.22027396408336	5.33887552051121	6.93618037629507	5.01002193467877	2.28278969861768	6.5967572543803	6.88960748252722	7	1	7	7	1	7	7	7	7	7	2	7	1	7	2	7	2	7	7	1	7	7	7	77.75	1	3
154	4.1604130173307	3.51845697992813	7	4.47036807647393	4.90061501558766	6.65168744613959	3.67152384366006	6.99648173566784	6.28632515743851	6.94407878637527	5.39927474292614	5.78907946675943	5.1132234026119	4.65575926473827	2.9608619809637	6.33281370488992	4.71062152289168	6.45952093334096	6.78770853709963	6.04811878412105	6.43215571823933	6.88197585511974	5.72968846932202	7	1	5	4	1	7	1	7	7	7	3	1	7	7	7	5	7	7	7	2	7	7	7	90.5	1	3
155	2.28312917447986	5.2900959837713	5.17333485161722	4.89942508604292	5.71426492259549	6.76387085757062	5.70797533583389	6.54656727707319	5.9039350235149	4.27289305470102	5.27866414830889	4.81246495771329	6.64292049235123	7	7	6.31460510962565	6.40082051462992	5.13575905804214	4.52691369059831	5.69939695385166	5.98741919825069	2.89771749024967	6.88649949975456	6	1	7	1	1	7	1	7	2	7	7	7	1	7	7	5	7	7	7	3	7	7	7	89.25	1	3
156	7	4.31018476428955	2.74441656937941	1	2.92256540518406	2.49127376775457	5.79079378810995	5.23265279382222	5.75457951830276	7	5.41328578468988	5.54248416022212	2.16264868130347	4.31538804039436	5.61573779175362	1.46640480747594	4.30081844888668	7	6.71333861648155	6.1251701542724	6.30575545546671	7	6.49660951903345	3	1	7	7	1	7	1	7	7	7	3	7	1	7	7	7	7	7	7	1	7	7	7	74	1	3
157	2.30596724749023	5.44836701482008	3.68232729415762	4.79211150616624	5.13173516352076	6.6782164276556	3.35821930653774	5.50348825835335	6.727906911011	7	7	5.28018597445735	3.69062570218236	5.85303121862484	3.98703373219091	1.45295530149819	6.32787227869582	4.93849048476611	6.42044299309514	5.46408563547406	5.40523776114963	2.99167534604481	6.82858674035507	6	1	7	1	1	7	7	7	7	7	4	6	1	7	3	7	7	7	7	5	7	7	7	85.75	1	3
158	2.50522750647114	6.09367293641824	4.1349672808387	5.0756337153799	5.51675955837167	6.83502430166031	3.62730793317251	4.64759813145792	7	6.87085483061402	6.22276780183819	4.57784750410981	6.64748233479391	5.50775765532257	7	1.08206122606633	6.49485841292315	6.10260605542343	4.92883166489898	6.03708665708219	6.35293395369258	4.32956584459772	4.25665269961729	6	1	7	1	1	7	1	7	7	7	3	5	1	7	2	7	7	5	7	7	7	7	7	89.5	1	3
159	2.53392636676073	3.56248472442334	6.08322007918607	2.80335860831329	5.43164240743189	6.1890314719321	5.64667553942182	5.00678241944702	5.13528751348096	5.52569525234648	4.89086305602482	5.09586500540765	1	5.40427710732877	7	5.73486652531543	6.90645725545424	6.07601290009384	7	4.51809955848785	5.77028137351544	6.65843337006855	6.49996752561442	7	7	7	4	1	7	1	7	2	7	1	7	1	7	7	2	7	7	7	4	7	7	7	91.25	1	3
160	3.84669174636735	6.81468612410117	1.79810602144108	1	6.22586136038195	5.02423774307646	7	4.15551174811025	5.64491759131062	4.10218438047751	4.27587936770947	6.60872514036375	5.78108762914475	5.61335032900624	2.65857730164699	7	6.44747142963609	7	7	6.41971322984427	4.03355579368936	6.78754939906876	5.76377559597664	7	1	7	2	1	7	7	5	1	7	4	7	1	7	7	7	7	7	7	2	7	7	7	58	1	3
161	2.59173642449698	1.77722661887938	6.1864396041118	2.31258732114088	7	6.93348666128293	6.23634643107725	7	6.25019918534103	6.49634315254548	6.23106850866011	6.88657318224734	4.55632915549164	5.90006986643164	6.1749916149116	5.76253058177464	1	6.41006265000563	6.04866537153542	6.13893826168932	5.06945416701269	5.8669864682383	6.21023608838803	7	1	7	7	1	7	1	4	1	7	4	1	1	1	7	7	7	7	7	1	7	7	7	82.75	1	3
162	2.94400403941911	4.13133310392167	2.56098896011725	5.87123867710665	6.58438607251447	6.00922978929909	7	7	6.89936166162839	6.88492170450616	3.81298550112548	6.6399596580138	3.92922647730678	4.43289527678694	3.2797426529668	5.9771573275788	2.89627708138188	3.48292685966359	5.78294397712062	7	7	5.16043763869774	5.62485960839823	3	1	7	1	1	7	7	6	7	7	2	7	1	7	7	7	2	7	7	7	7	7	7	72.5	1	3
163	1.56176507138872	5.655010623356	7	5.69240446292338	6.78897490868421	5.83186512987195	6.97276939837407	5.68500345963401	6.02388458880061	7	4.48485524956505	3.52772582349842	5.40325324676409	6.80991238747726	3.62651014667273	6.83579685002179	4.88885033310926	3.98707308222519	7	6.54807174912377	6.27333629043679	2.890907623068	6.11701623587688	5	7	7	7	1	7	1	7	7	7	5	4	1	1	7	7	7	7	7	2	7	7	7	97.25	1	3
164	1.59430322233354	5.8665278717465	6.40627736190761	1.54605920134371	5.70992227975448	6.29659583269858	4.71515913860785	6.27973807175879	6.72061909097381	5.99171581775841	4.82942954079938	5.46533242910101	3.54409620281791	5.18185377373167	6.3322111944605	6.57145207156486	6.88987733221454	5.92489450960467	5.24226642233712	6.91759553919946	5.04842986883404	2.45410811765252	6.0224367454206	7	1	7	1	1	7	1	7	7	5	7	7	1	2	7	7	7	7	7	2	7	7	7	88	1	3
165	5.13314257469384	1.70864015320315	1.81078515562876	1	3.16967170975889	4.94474903130899	2.97288569892343	6.10056742414746	5.73909049867504	5.10033063839835	6.26172506586085	4.70472153141068	1.28935237673931	4.38836128490901	7	7	6.61794112854001	5.33609669396746	7	3.76241377647154	6.88695464082973	4.90479690257563	5.63792974100511	2	1	7	7	1	7	1	7	7	7	2	7	2	2	7	7	7	7	7	7	7	4	7	63.75	1	3
166	5.24934160731451	3.0092283240586	6.23641574042998	4.14089798032267	4.44819366316013	6.17583288698907	4.68844474029274	6.50449355477018	7	6.0374098690264	6.29058848444452	5.06363024725021	5.81039265008268	5.67615299645156	3.84709020221527	3.84527998444185	5.0357332529914	6.19378232242317	7	7	5.74903404505858	7	6.20172693928021	7	1	6	4	1	7	1	7	7	1	2	1	7	1	7	7	7	7	7	2	7	7	7	83.5	1	3
167	3.65703816984688	6.14199071927749	1	1.97855495822055	6.08872379310384	5.72292366384586	3.14427191940202	5.86718719718307	6.44450269480155	6.78633758131903	6.63017032266877	6.66445145090899	6.22669541512789	3.61916438803338	5.70687664833019	6.07754237730489	6.17147769127419	4.51377809764282	5.64995789910623	7	5.2243365126316	4.62254932669475	6.48436048181365	4	1	7	1	1	7	1	5	7	7	7	1	1	7	7	7	1	7	7	2	7	7	7	63.25	1	3
168	4.20906994736398	1.25422947051663	1.91968895658572	5.83029503036926	6.82886580753073	7	7	7	5.31086198952905	5.5964446962971	5.91463202741065	5.77073353756691	6.43682241956883	3.84549362189552	1.21888276271734	5.93025262900454	1.44868684925792	6.17929520729208	6.16738238298112	3.10345974242327	6.58110623216625	5.71850582714788	6.09352821675665	7	1	7	7	1	7	7	7	7	6	4	1	5	1	7	3	7	7	7	1	7	7	7	65	1	3
169	4.31476601882068	4.247810593341	1	3.41508652661976	6.20493253253538	4.61844398803365	6.03254994986873	4.51568311968505	3.58373643542673	6.03483912369614	6.83544990214013	6.03920119678533	5.21441447045761	7	5.907243513167	7	5.05559693334606	5.69338988699333	5.40045673278408	4.5051848949553	6.37262369522365	6.18151136735972	7	5	1	7	1	1	7	7	7	7	1	2	6	1	2	7	7	7	5	7	7	7	7	7	85.75	1	3
170	5.08225400538913	3.96418351168859	6.03508934013592	5.2987756351528	7	5.53795728727156	7	5.54206611458396	5.04368996575092	5.9836671986234	5.598590611209	7	1.2557307623543	6.73061177920022	6.93423364047666	6.0947871390925	3.91303068035555	4.70210986766473	5.59711522502807	3.94452275609787	6.73669890245035	6.0996445682698	7	7	1	1	7	1	7	7	7	1	7	3	7	2	7	2	7	7	7	7	7	7	7	7	81.5	1	3
171	4.66289090443126	5.97529197174914	1	2.70247939623476	6.20225469416744	6.4626004992545	3.64295012567085	5.47569446783617	5.25650373458531	6.66977512578612	6.27909202545858	4.17933474683031	6.32026997391621	4.77701170410276	4.66123621400991	6.91470910729464	5.85656499096012	4.51464349019294	6.36287517724512	6.50945387519677	4.67564896024146	5.33142190615842	7	4	1	7	1	1	7	1	5	7	7	7	2	7	1	5	7	7	7	7	2	7	7	7	81.25	1	3
172	1	6.29892381011674	3.25676086612008	4.19883369057504	4.4682041467999	5.96423074919119	5.00599869735421	6.41866004770089	4.3574796788422	7	5.07325690866152	5.43122012704331	6.69227901228225	3.39678227426138	6.06184034738699	7	5.33511177401027	5.63215887941671	7	5.315480981079	3.27568955515111	3.4002867015874	4.03264395472267	5	1	2	1	1	7	7	7	7	7	7	7	1	7	7	7	7	7	7	1	7	7	7	84	1	3
173	3.17488491790213	4.23372209763068	1.88669457537751	5.00831356101918	5.00404517973099	4.43845943686595	6.56843978903297	6.86827715620807	6.6695480919228	5.52705247062621	6.96369627108664	5.60243971318077	6.16943141399306	7	5.02529031871741	6.0497501431666	7	6.20050080285155	5.47558838213908	1.49957352877693	4.31038481622748	6.1183607823658	6.48807077786213	4	1	7	1	1	4	7	5	7	7	4	2	1	7	7	7	7	7	7	7	7	7	7	75.75	1	3
174	2.11557744237505	1.41973050805974	6.47600959490594	2.03987912924963	7	5.82406920955103	6.96725448873534	5.19817126818842	6.93130031969752	6.48268736184003	6.96409289860161	5.77848573451576	4.7122064739158	6.0059715770879	5.77172425292146	2.62910085117775	3.85333929159021	6.56048575125222	6.24661591504423	5.29387476448119	5.85958352836032	4.7211988902905	6.20476029747861	7	1	7	7	1	7	7	3	1	7	5	4	2	7	7	7	7	7	7	2	7	7	7	97.5	1	3
175	2.21707596963239	2.65726762804146	7	3.12694945801203	7	6.03970537257785	1.14337888274827	5.53029081962157	6.32695111952962	4.93488110435766	7	5.68890225367895	2.00050324277549	5.77685403647372	6.14790304630481	5.30042366039915	3.05803395231591	6.14265367599201	5.39263158280682	3.63959736191723	5.43448757893729	6.43994735457933	6.56098542879927	7	1	7	7	1	7	7	7	7	7	3	7	1	7	7	7	7	7	7	1	7	7	7	82.25	1	3
176	1	6.32319856429167	5.74360672967424	2.8064425056865	3.71764825163493	6.87754584906215	2.67551954593026	4.92040409880978	5.98768984217788	4.59801953134243	4.4553271160165	4.73117483541819	7	5.82650107472465	4.15914160455676	4.70955391249592	6.39570790540961	6.73822214691318	5.25289776817224	6.35183579135375	6.27038838995783	6.62041454261781	4.25469362151001	7	1	7	1	1	7	1	7	7	7	2	7	1	7	7	7	7	7	7	1	7	7	7	82	1	3
177	5.97159645916915	2.57675027683918	1.66714645895629	2.14117342521403	3.13974583130157	6.03233854597811	5.27222108574184	5.68199293406094	7	4.21846203318439	6.53834105096221	6.55689488592846	6.73628293370449	4.97241503548193	7	6.85095621510442	4.15344661203207	4.20272802569387	3.15641058671274	6.69971066901551	4.39131929128395	6.14075488241058	5.66193174392287	2	1	7	7	1	7	1	3	7	7	6	6	2	7	5	7	7	7	7	7	7	7	7	69.75	1	3
178	1	6.31800073165644	5.52638084310947	1.02643437151115	4.13031431095531	6.36055549987661	5.22665627284637	4.00757794094881	7	7	2.913558875814	5.40356393884834	5.97796905381647	4.31780609259456	5.72419755847817	4.14169020731825	6.83733471148484	6.68758358834037	5.17499772651722	2.20481245687972	7	6.12756843012413	3.64526805426856	7	1	7	1	1	7	1	7	7	7	1	7	1	7	7	7	7	7	7	2	7	7	7	58.5	1	3
179	3.88440934738991	7	2.74847843512351	1.91777347206082	6.50320830641061	7	1	4.75719382603774	6.11278854170553	7	6.13070090656687	3.09180876633738	6.34306139433168	2.9940277091628	6.42695906045468	7	5.66536870694073	5.29260902954725	6.17491662634084	6.63744509638734	4.83839232027736	4.99934794868847	7	7	1	7	1	1	7	1	7	7	7	2	5	1	7	7	7	7	7	7	2	7	7	7	81.25	1	3
180	6.87770248496304	3.00853570909578	1.87999435779332	1.91640545341922	3.91825267658244	4.84958748610223	6.22512263858459	7	6.13168689185309	5.77056392992378	4.82766767197676	6.8047736066609	3.47610088496353	6.90768630826696	6.96980515559435	1.90978859230735	4.59336137175529	4.95640254950552	5.29326084476147	3.15139385289151	4.59257581606478	5.13867030206576	6.76348167995607	4	1	7	7	1	7	7	4	7	7	7	7	1	7	7	7	7	7	7	7	7	7	7	74	1	3
181	1.26859829912282	3.31372296205665	6.95841730637885	1.31791858903134	2.78929318997695	7	4.85343926552497	7	5.1345915985029	4.48059776437832	4.73156205040369	6.41012649650593	2.74317743256941	6.58275515385086	6.78094476002807	6.27131532542732	6.32603329777102	3.9071678052219	5.81887512112548	6.00737287214413	4.47477669835097	6.07326130459739	6.74699142606185	7	1	7	1	1	7	1	3	7	7	7	7	1	7	7	7	2	7	7	7	7	7	7	60.75	1	3
182	3.37795014615345	7	1	1.91823263934243	6.00475815402956	5.43823893425382	5.68387734462241	7	6.221517473547	7	5.23709685329317	4.0846796091751	7	3.44890915386106	6.7740068423876	5.89476750535793	6.82175772604403	2.34961522017563	3.46879763257276	5.03521823385104	6.0290484443382	1.4819725107761	6.59795253324409	4	1	7	1	1	7	1	7	7	7	2	7	1	3	7	3	7	7	7	1	7	7	7	60.5	1	3
183	5.67299818324154	1.1244663043595	5.38618596215416	1.05369276898426	5.50065620543373	6.84025222532362	7	5.86870911020068	7	6.7684199790901	5.21167696735509	6.78101320243379	1.6260212723063	4.67350963301429	5.28632624183261	6.70628875051659	1.38670720674871	6.71030276893833	6.17952979947175	1.79171939607097	6.71327691898442	3.49470875196801	5.60743289855987	7	1	7	7	1	7	7	5	7	7	1	7	1	4	7	2	2	7	7	1	7	7	7	75.25	1	3
184	2.53589214642025	4.25228839131532	1.30034548820529	4.21865946069335	6.84510061019738	5.73769787228734	1.61773006202193	6.06976815784818	4.46868546810092	6.50722496114764	4.92604560962527	6.9971269987631	6.37264122961734	5.28927308793857	4.28060069317034	2.95210807905596	6.62968244073042	3.48498624513398	5.98326129949828	4.87552968122129	7	6.61161129985364	5.96021083885264	3	1	7	1	1	7	1	7	7	7	3	1	1	6	2	1	3	7	7	1	7	7	7	74	1	3
185	6.98366099077375	1	2.23456838072108	1.79731816831225	3.36840053934625	3.38989723118608	6.14479899157442	6.80847888210266	5.57246634039098	5.71070687489308	4.09016275774175	4.15304609012795	1.36355451538167	5.27398848449232	6.14079228567705	1	6.29520709011844	6.58240397090485	4.17273378312004	7	4.83440802405654	3.43611885816298	6.99731658616848	3	1	7	7	1	7	7	7	7	7	6	7	1	7	7	7	7	7	7	1	7	7	7	77.75	1	3
186	1.2945016189937	2.29385002081267	6.90607579468962	1.26071671195445	7	5.0766724853731	6.2749880249085	7	6.59945808753438	5.55598629253801	5.49113038750517	7	5.36490569052437	7	3.42822032216411	2.5161966572291	1	5.62302594248007	5.61468217872474	6.27479227984483	5.12037364123191	5.23469605455583	6.42977612505732	7	1	7	1	1	7	7	4	1	7	7	1	2	1	7	7	7	7	7	2	7	7	7	62.5	1	3
187	2.33718714460973	3.21201722628142	1.68802113338715	2.827346038818	5.41482690119405	5.50865597934358	4.33781605092104	5.91884962344454	6.32718578663062	6.9203576663531	3.7243430260713	7	5.71302199684447	4.3234936842974	7	5.70339173376917	5.74463160411021	1.77505467240539	6.70412650193765	5.92291852611396	7	5.1952475613568	6.9517873089949	2	1	7	7	1	7	1	7	7	7	7	7	1	1	2	2	7	7	7	7	7	3	7	77.25	1	3
188	1.37771965834429	3.87392711516645	5.14543135787047	1.91437423561028	4.57702386062066	7	6.8762898840111	5.68123871946684	5.5428114141992	5.25055185004702	5.49759851945544	6.8448066413239	3.76128192378542	5.70873931759858	5.18964023148253	5.27988812684075	2.95950594678154	6.28811699991423	5.82760078402763	6.93029739591605	3.48867013842384	2.13039724014329	5.79354200631113	7	1	7	1	1	7	7	7	1	2	7	4	1	2	2	7	7	7	7	7	7	7	7	77	1	3
189	7	1	7	1	6.46328849248859	1.08994445133362	6.82470872319181	7	6.49678674160744	6.61046947773131	3.34591528800727	3.70472740181352	2.51210095325372	6.45466244037015	5.78192045705982	6.42486859505594	2.12732276804164	6.7882738092443	7	4.28037912882104	3.47545960217025	3.93874429226962	6.13774625207786	7	1	7	7	1	7	1	2	7	7	7	1	1	7	7	4	2	7	7	2	7	7	7	63.75	1	3
190	3.79073261957864	2.61002497837565	1.45560761345108	6.85321810014687	5.88895072098071	5.35029232793717	6.81684261490714	6.39591224351148	6.06636849702133	5.77185017279796	4.14966204116028	3.54961066629619	2.21399499310079	4.32436055113382	5.46855723063241	7	3.53531211381211	4.18590349493668	7	6.7095011565137	5.56393395708951	5.81959851688594	4.37737026843623	7	1	7	7	1	7	7	7	7	7	7	1	1	1	2	4	2	7	7	1	7	7	7	65.5	1	3
191	6.91613223882378	1	4.75323450007669	1	4.11259995408725	6.35593058896303	4.83788275957153	6.21537434612927	4.57218760726215	5.47548419345637	7	5.57750736366167	6.68407187016934	3.46613371825327	7	7	1	6.74524935944746	5.51535391640179	3.92012017682491	1.61977561166087	2.10674938427651	3.71391927344923	7	1	7	7	1	7	7	7	7	7	4	7	3	7	7	3	7	7	7	2	7	7	2	77.25	1	3
192	1	3.13027197948717	1.84968174846048	6.9615723704189	6.29155843951697	4.74735349163013	6.21991931491231	2.91223061336644	5.35839915695424	6.46010675049637	4.02153998979307	4.57641748957823	3.44604261254909	6.07269329808014	6.96237192292611	5.85900019731656	5.12068290621467	5.17725554824868	5.73806319277308	4.49347044484835	6.72390309189175	2.95059574089504	4.65889315317627	5	1	7	1	1	7	1	4	7	7	2	1	1	1	7	7	7	7	7	2	7	7	7	53	1	3
193	4.37267499667391	6.0956686318375	6.55797708926953	2.66587628718477	5.012012424911	7	2.52553061894519	4.77662256208848	6.33603473744711	7	5.46427088806064	5.88735587210385	1.57255659574699	5.93696304712582	6.79709122148552	6.66290470382584	4.22004857697114	4.97913604383543	4.31315980119928	4.56877633459453	4.98282083231596	5.66390072948409	3.81558942603232	7	1	7	1	1	7	7	7	7	7	4	1	1	1	4	2	7	6	7	1	7	7	7	74.75	1	3
194	1.07179819981792	3.60862371381067	6.75466076418627	3.31670266830696	6.61156511600015	4.63915610612328	6.80010238977032	3.44090552056744	7	6.07491464224487	5.24209872938686	4.48841644796398	5.1689390967824	7	6.39474311620925	4.03155259133649	2.3308696434996	7	5.20713871434503	3.08747887559638	6.1482188522446	5.72253012578067	6.95563888532172	2	7	7	5	1	7	1	7	7	2	2	7	1	7	7	7	7	7	7	3	7	7	7	66.5	1	3
195	2.74525219110077	4.59775563852295	1.78795991040526	3.84138874200576	3.56790829585291	5.47483717065313	3.59142277728117	5.33405510545845	5.38898621456213	7	3.11619723595403	7	4.39009881998271	4.81540001061805	6.7254603435131	7	1.05317014085172	1.6909612230037	5.16541879239674	5.66288373490073	6.94596660540983	3.20907818285675	7	2	1	7	7	1	7	1	7	7	7	7	2	1	3	3	4	7	7	7	7	7	7	7	71.25	1	3
196	3.68702382225578	5.17619306025997	6.52448836107081	2.31600946264125	5.54847812067672	3.37150138132421	7	5.44663960050542	6.35501283644755	6.22166960351879	5.43293421789471	6.26219621226109	1.2302798138234	4.25475643099312	6.43670421491038	3.41779372029245	3.94719251662729	6.4272969407472	4.96825718992819	3.09870257297419	5.49250992497533	5.4388558897461	3.9304886907934	7	1	7	1	1	7	1	7	7	7	4	1	2	7	7	4	3	7	7	1	7	7	7	66	1	3
197	3.30667496225999	5.95289354730598	5.15279447640403	3.89984107018539	3.54775476702821	5.22798597689693	3.85980008607534	4.50587344369467	3.26195827639338	7	5.67582028926981	4.07796197048308	2.14573373626043	7	6.16055795735274	2.12105562958635	5.43672877124787	5.01789654437278	4.71248886155334	6.88152352804066	5.79387112705241	1.23655928961258	5.28338579757545	7	1	7	1	1	7	1	3	7	7	2	7	1	4	7	6	7	7	7	2	7	7	7	68.75	1	3
198	6.85195299214453	1.55664243501992	6.84439590707541	1.40056920730176	5.92136269181579	1.96749520168157	4.05778799358793	5.33399181664118	6.906821512872	4.93630135502374	4.0534111171381	3.09354790185653	1.8487185047465	5.83914804400934	6.64835545743905	4.93486077850672	1.97264776825281	6.91823028347163	5.50427124457417	4.41802235646671	3.65053699625594	6.18175594382437	5.93974289891834	7	1	7	7	1	7	1	2	7	7	7	1	1	7	7	2	6	7	7	7	7	7	7	49.5	1	3
[truncated: 5 more columns]
