# Supplementary material for: How Are Mate Preferences Linked with Actual Mate Selection? Tests of Mate Preference Integration Algorithms Using Computer Simulations and Actual Mating Couples
Source: PLoS One. 2016 Jun 8;11(6):e0156078. doi: 10.1371/journal.pone.0156078 (PMC4898694; doi:10.1371/journal.pone.0156078)
Supplement: S3 Data — Long-term couple and agent-based model data analyzed in Study 4. (ZIP) [file pone.0156078.s003.zip › S11/Polynomial Model Data/Polynomial Couple Population 01152016 0122.csv]

	trait1	trait2	trait3	trait4	trait5	trait6	trait7	trait8	trait9	trait10	trait11	trait12	trait13	trait14	trait15	trait16	trait17	trait18	trait19	trait20	trait21	trait22	trait23	preference1	preference2	preference3	preference4	preference5	preference6	preference7	preference8	preference9	preference10	preference11	preference12	preference13	preference14	preference15	preference16	preference17	preference18	preference19	preference20	preference21	preference22	preference23	fitpoints	sex	algorithm
1	7	2.29488906593769	6.71981171598507	2.4878300629921	6.27732339644943	6.72518716462149	6.4925535153052	7	7	5.75841850273941	5.28033617741414	7	4.50287087816249	6.91584232665283	6.81689460830277	5.08256006688332	6.98400031566405	7	7	7	7	6.04384318131273	4.71446861958122	1	1	1	7	7	5	3	7	7	7	7	2	2	1	1	7	1	5	7	7	7	7	1	96	0	3
2	6.8772330126827	2.27510725726603	4.84493717407694	5.38678329872865	7	7	7	7	6.5174260574342	5.61088540727391	6.91196666391886	5.89877597441378	6.44365940560094	6.39044822568821	1.53566001582394	5.42864483358449	5.97352091870571	6.55950164955088	6.83662340321299	6.69629284952108	4.80552713491476	7	6.34586145785795	6	2	1	7	7	2	3	7	7	2	7	2	1	1	1	7	1	2	2	7	1	7	7	100.75	0	3
3	7	1	5.0098391442809	5.46580280800519	7	7	7	6.67872744006207	7	6.27942915108366	5.23405633468187	6.68821386175499	5.66718936484997	6.09001536103481	1.82244813373722	6.16901294022535	6.90400910604447	5.87728671714	4.57640641540838	7	5.72242370278576	6.45854071251167	5.550472125144	1	2	1	7	5	2	3	7	7	2	7	7	2	1	1	7	2	2	2	7	1	7	7	103.5	0	3
4	6.37121098087434	2.16780950139076	6.78748674940715	2.71009959744719	7	5.1651611065124	5.73594495204231	6.30323573293908	6.65438859694693	3.77051712330688	5.67023723008043	7	7	7	1.53608351910864	6.78011800115829	6.85482538991605	6.56392331872461	6.68066963735991	6.88942225265898	6.32389166774536	6.06183229027547	6.8735421590874	1	2	1	5	7	4	4	7	7	7	7	7	2	1	1	7	7	4	2	7	2	7	6	100.25	0	3
5	7	1.14878636593801	5.13934522077676	5.87066105858409	3.4444759432701	6.34395720357801	5.5297750076268	5.32428692975256	7	6.44752395362171	7	6.46603722088622	5.26990485896699	5.43949167937653	4.11168502414964	7	7	6.73199426360805	5.49506025954046	6.89492855168891	6.76374769987883	6.2056015067376	4.23398416495237	1	4	1	7	7	2	3	7	7	3	7	7	3	1	7	7	4	5	7	7	3	1	1	94	0	3
6	6.1570228170356	1.24707107314914	1.74634094262378	4.30904636965024	6.86546384324829	6.19738076198445	6.31809633447641	7	7	7	6.58178638918128	7	3.21049131945337	7	2.23446171382492	7	5.30292483466866	7	4.25554472545311	6.45640846901146	6.55290402800545	5.84126190750928	6.65901575126652	7	1	7	7	2	2	2	7	7	7	7	7	7	1	1	7	7	7	2	7	1	5	7	96.75	0	3
7	5.94776764126003	3.13616325870215	5.21556802389916	4.61224207561997	6.69948770643784	7	7	3.05628213069765	5.83143948272019	6.94102648951994	6.3587240426291	7	3.62687465022041	6.14926228595401	1.85239680523226	6.7038740703965	6.6864848814056	6.01707678091094	6.67104075988131	6.78407944074851	6.64058501715899	7	5.32863319556388	1	2	1	7	7	2	7	7	7	7	7	7	4	1	1	7	7	2	7	4	1	2	7	95.5	0	3
8	5.19442395051827	4.27341850572918	4.33212511192762	3.45818317202334	6.4508795818542	3.61791228170961	7	5.88976957567322	6.26526978700518	4.89617883196052	2.99659887555872	6.63801836112357	6.09075505091466	6.67860781022665	2.13891583001715	6.29760923490958	7	7	6.84512903374142	6.92804446218848	5.17836483045942	6.63918228356313	7	7	2	1	7	7	4	2	7	7	4	7	7	3	1	1	7	7	7	7	7	1	2	7	106.25	0	3
9	6.36788766252396	1.34566615030407	6.39215173295215	3.39498785235135	6.55311717913794	6.33844689709493	4.12886584082348	4.51153809080947	6.06247029039362	7	7	7	4.91522368763916	6.41676071388561	1.47764700138056	7	6.45619514981595	6.28050595380881	7	5.34996263447792	6.25828144668501	4.7850612030748	6.22351427914295	1	2	1	5	7	2	7	7	7	7	7	5	2	1	1	7	3	2	3	1	2	3	2	86	0	3
10	6.11858310600427	3.48667160951367	4.4015943089339	3.17240716480899	6.72017685508787	4.42895402867602	6.8925869815831	5.78524206988207	6.28029021392847	6.24957006778977	7	6.66416974966368	7	4.57315783372268	2.07930031630649	6.0539330779824	5.81843644717608	7	6.11733836650347	7	5.14295881615865	7	6.00721036207623	7	2	1	7	7	3	3	7	7	3	7	4	2	1	1	7	7	3	7	1	1	7	7	97.75	0	3
11	5.65303027850525	1.76102438900205	1.66925163441536	2.9604187374886	7	5.10261708582287	6.93812793023165	3.8690877335896	6.48859842867844	6.23657300222104	6.57770057287175	6.77531705882734	3.85141355304108	6.11778559188294	3.62234889011974	7	6.19830693696694	6.19401388837124	7	6.97624288362108	7	7	6.87438711352445	7	5	1	7	7	3	7	7	7	3	7	7	7	1	1	7	2	5	7	7	3	4	1	87.5	0	3
12	7	2.78507141786355	6.24695208706118	3.88389428611881	6.58830637058047	4.614931706766	5.82625857463383	6.66317368133584	6.39392412295105	6.02277160845867	3.51707265017044	7	7	5.25594108101683	2.73810472804468	7	6.68393337382426	5.06009088875208	6.66798645552946	6.247749157437	6.80936806174146	7	7	1	2	1	7	1	2	3	7	7	7	7	3	1	1	1	7	3	7	2	7	4	2	3	88.25	0	3
13	7	1	5.65734455474799	4.50845088467046	5.27364851305546	5.94452828790279	5.16101713925751	6.74493079233545	7	2.63119213026183	6.32898402958628	6.40892589447432	1.33806645121349	6.44430026610414	1.32293108403253	5.94869567107709	6.43046222695222	6.47370152785333	6.4206945782632	6.26479257822907	7	7	5.09265868499035	3	2	1	7	7	7	3	7	7	3	7	4	1	1	1	7	2	3	7	7	5	3	7	74	0	3
14	7	1	5.84428873284034	3.79261647675948	5.4393827178945	6.52644368098208	6.46979999612092	6.28555911774063	6.59023108931632	2.24935920105398	7	5.22490179955053	2.57832873113996	6.59341901214621	3.45167089706749	6.86647581324713	6.33005388741113	7	6.04181205875722	5.98245734275301	6.26846368898029	6.73019923872756	4.90851222845317	1	2	1	7	7	3	7	7	7	2	4	5	2	2	1	7	7	3	7	7	4	4	7	93.75	0	3
15	7	1.16911707756725	3.63512107889647	4.10738449098512	5.2410384234958	6.82558498179198	6.04798546883741	3.25911749955206	6.8915643568127	3.55675533267758	7	6.1512980063493	6.86784948044443	6.18479052259924	5.27101144976476	4.56646200196584	7	5.4155597223257	5.94613532631956	6.97507479632981	6.5299067742662	7	5.22323189234333	7	2	1	7	7	2	7	7	7	7	7	7	3	1	1	7	7	3	2	7	4	5	2	71.5	0	3
16	6.3593223535176	4.38604727993833	4.88386630472059	4.53551353535165	7	4.09993239175927	4.34663124777424	5.36584970512556	7	3.32856822907511	6.44035631668936	6.38340658165259	4.31771335630837	6.33945105391648	2.42982846760046	6.91988082253703	5.65354927301648	6.57318322046127	6.37344820665676	6.0785511957192	6.33789462668806	5.72554037069453	6.35426884061496	7	1	7	7	7	2	7	7	7	7	7	5	6	1	1	7	2	2	2	7	1	7	7	86.25	0	3
17	6.35947163185413	1.94386556470992	1.29737497204111	4.4494038480591	5.56642059989248	4.38470656859914	7	6.47821341011337	4.88151742185895	5.95101588807758	7	6.91919134380415	5.76399717635391	7	2.14918542914568	6.50250464150481	5.53245218916789	6.43245189383031	6.18822049886264	4.81674915638188	7	5.95768705253465	6.65414182116738	7	1	7	7	2	2	2	7	7	3	7	2	7	1	1	7	2	3	2	7	1	4	7	83	0	3
18	6.9992971347911	1	1	3.24766860353451	6.33149261072221	7	6.87481779875439	7	6.83534501597977	5.60303884935497	4.44079467190022	5.18267747952531	3.21581443595733	6.68346799176525	1.8147858313051	5.96812139900955	4.52297447625304	5.87413202110777	6.51485721116794	5.84692184155501	6.1497547078746	6.5903465439921	7	7	1	7	7	7	2	3	7	7	3	7	7	1	1	1	7	1	3	2	7	1	7	3	93.75	0	3
19	6.68245918411706	1.33672706147132	6.25493741479084	6.12581507509884	4.53889320891481	5.82457211913054	6.89421462541545	5.37033306641876	7	6.63467071427749	6.35159034967029	6.64223046800231	5.30112025668504	5.22039675776652	3.41051705976307	3.91332543204305	7	5.02665631831824	5.40554637003455	5.79782983287368	5.4345794081785	6.96172224696027	2.89211983069178	1	4	1	7	7	4	2	7	7	4	7	7	4	5	1	7	3	4	7	7	6	2	7	86.5	0	3
20	6.59280497954666	1.81411526872936	2.86012025544332	2.53309238458129	5.48288744807527	6.79932934796204	5.91686762999825	4.77238576944287	7	5.79098989309306	7	6.30816752431697	2.99193138120505	5.63510274129994	2.42044953598486	6.31196068621904	7	6.29842935733184	4.79042074829074	6.1899941267	5.3517556305731	5.59746657832232	7	7	1	7	7	6	2	3	7	7	3	7	6	1	2	1	7	1	2	1	7	1	7	2	80.25	0	3
21	3.61363960791606	1.23927012324863	2.33149602515468	2.42832309238199	6.70503779991846	5.43799243920978	7	4.7950160125136	6.87614264568057	6.86200701904957	7	6.85199314179873	3.94322907976177	5.83762517002605	4.58261871542812	6.87611255486843	6.267768530513	7	5.96166816114756	5.97454845252897	7	6.02004953385285	6.15762689633572	7	5	1	7	7	7	4	7	7	7	7	7	7	1	1	7	1	3	7	7	3	4	7	83	0	3
22	5.08419583780204	3.95513132216972	4.32224417101383	6.33275352603824	1.98353608079518	6.43278565391161	4.94103685837623	6.47514809426824	7	4.91206802268709	6.3531404332352	5.60885206304864	4.28826200764959	6.62572210800525	4.54631245705195	3.94895726844696	6.94370634100404	6.89794982428346	6.44751532396793	6.11641007824803	5.86636430549619	7	6.75322827860138	7	1	7	7	1	3	5	4	7	3	7	7	1	1	1	7	1	5	3	7	1	7	7	78.75	0	3
23	3.14708982022573	1.23714836075992	2.563569824815	1.68363147978181	4.84300135260218	6.25994891555957	6.40773821912188	4.99326382783184	6.47579076250283	5.17950243955882	6.86563531807492	7	6.30063940489494	6.40446872683775	3.87364193922252	6.01566467155301	5.94339018272663	7	5.46755042859584	7	1.74371144388971	7	6.43766056150311	1	3	1	7	7	1	2	7	7	2	7	3	7	1	1	7	2	7	7	1	2	1	7	94.5	0	3
24	3.95915066005487	1.41372979634732	1.66078045166566	1.39228207712465	6.44605288489665	6.32547301018314	7	6.10970779634982	7	5.51391723918073	7	6.0139889687104	5.14269843886927	5.92813861778404	3.94220003170056	4.849210212695	6.44412600874844	5.48114139014989	7	6.17825904527269	5.7584107090135	6.262544464254	6.47822836253606	1	3	1	7	7	1	7	7	7	7	7	7	7	1	1	7	2	4	7	7	3	4	7	88.25	0	3
25	4.96850420206005	1.3274463299688	4.79863067175402	1.77327334781309	7	7	4.43586679460574	6.39878221845269	6.59667776020545	4.27928552982679	7	6.97796564469478	6.32261587430519	4.6137031808275	2.92649077254551	6.48901832638914	6.32844053598363	5.87645696995275	6.4295442865931	7	4.92305143028166	7	5.72146386444424	3	2	1	6	7	7	7	7	7	7	7	7	7	1	1	7	7	2	7	5	1	7	7	88	0	3
26	7	1.55484611037751	3.91577061411813	4.55147230566465	7	6.73957449176244	4.85268487316643	2.77606181574895	7	5.93515500526327	6.8323452062061	6.2735423183769	2.64049654466266	6.15271563186231	4.66396464582552	7	7	5.18769588005834	5.48034098778511	5.69952229590839	5.36357668537631	7	7	1	2	1	7	7	7	6	7	7	1	7	7	4	1	1	7	2	3	7	7	1	1	6	79.75	0	3
27	5.75901092642796	4.13819912113226	5.21776083436914	3.42123417801207	7	7	6.37420540673803	3.78858540417929	5.94843257393243	6.413563567207	6.19403309853241	5.5714747920636	1.28467106893558	6.63467220705399	4.52402741095196	4.6875928271295	7	5.07862880027579	7	3.77319109068432	5.93105702213753	7	6.05859041937989	1	2	1	6	7	2	7	7	7	7	7	7	1	1	1	7	2	7	7	7	2	7	7	89.5	0	3
28	4.87633541666831	2.12337396330871	3.89337701406965	1.83613410360189	7	5.36608172088768	6.27036939087459	1.72568525974847	6.41229969159648	6.07618801785354	4.78005156264964	6.76239011011238	5.39019210805675	5.97803567933675	1.30395409991731	5.36397055308433	6.25013401836644	5.17838099904112	6.86270926306776	5.99192053096309	5.23559656372119	7	6.46224858145454	7	3	1	7	7	7	7	7	7	7	7	4	3	1	1	7	3	3	7	7	4	2	2	88.25	0	3
29	6.71304896522524	3.31365068281228	3.91672774157581	3.55234944102686	6.5987292777373	6.49154793638885	6.44612422737514	5.91462197172021	6.01535883470339	7	5.16170523929914	6.56544138716764	2.02048340700905	7	2.29570280372518	5.38879428080167	5.90657391130531	5.90650510998068	6.38059756699652	5.95861399845408	6.07742927270484	6.32154923552122	5.03710662621977	1	2	1	5	7	2	7	7	7	2	7	4	2	1	1	7	2	7	7	7	1	4	7	80	0	3
30	7	4.46723882893402	2.09067849454159	1	5.05621790527406	5.58180440371248	7	6.24747420031327	6.62197187643814	3.7367577298927	5.64694397518234	5.60703398744859	6.0326609477152	6.13816261185225	5.07814271271961	6.72300084993507	7	6.41717098091891	6.23457136722865	6.36053384866921	5.46873238355217	6.83003710874226	5.70797457101091	7	1	7	7	1	7	2	7	7	7	7	7	1	1	1	7	7	2	7	7	5	7	5	78.75	0	3
31	6.87188837536666	3.4387352129107	6.46076682948836	2.4273625728906	6.59711672377043	6.32548892631988	7	6.42376660103164	5.55353766269711	3.64701408694697	6.62733967349379	5.55669454383918	4.93108990667251	4.02561259070834	4.5290406265833	4.77062040265116	6.49360626179498	5.44521312237784	6.44887302639196	7	6.7767096492887	7	6.99728417226769	7	2	1	7	2	4	7	7	7	7	7	7	2	1	1	7	3	3	7	7	7	2	7	70.5	0	3
32	5.27303465711749	4.3505475461503	2.97453914426053	7	1.77991048796512	6.4586606913783	4.30468797383902	4.27245465582482	6.47294141521589	5.94486553066767	3.84857938435276	6.68695545822563	5.37824192286643	6.77432242100918	3.07184227648295	6.0072241257595	4.99086423882847	7	6.45271226903441	7	7	5.17188488910522	5.1577221432407	7	1	7	7	1	1	5	7	7	7	7	7	7	1	3	7	7	7	4	7	1	7	7	74.25	0	3
33	6.18033456706507	3.54564497700813	2.51626766793679	2.59376577257559	5.53262760313477	7	5.32396198313767	5.77690743550247	7	5.57312714858245	5.27542171959287	5.72900973433546	2.92351191721079	6.95982968332748	5.05543695406991	6.15111785581884	7	6.76086365886258	5.11579919164504	4.78408495380827	5.89013202914857	5.93911409115295	6.92183680969206	7	1	7	7	4	1	6	7	7	3	7	2	1	2	1	7	1	2	3	7	4	7	2	80	0	3
34	6.53610702088811	1.46527917027373	4.02215986067388	2.31315751146439	6.91519559554313	6.18218165686169	7	7	6.23963293587271	6.59289865164018	6.81348138070543	6.76620840861926	5.61067959793427	2.66898513021645	1	5.7033634994711	6.25483785951076	6.8485011376329	6.27422097445113	4.69525553600796	5.28646115516789	6.99076730696739	5.99171913881162	1	3	1	7	7	1	6	5	7	7	7	4	7	1	1	7	1	6	3	7	1	7	7	87.75	0	3
35	5.32775232681966	2.90632476836871	5.4429127283199	3.29661061775212	7	6.27933338652049	5.39167528786604	6.8875858480895	6.5795087680104	3.54159524421858	5.33790373481375	5.60002042773179	4.74554415896192	6.12928277905836	1.93626673444438	7	6.29100121942579	5.20392000537441	7	6.92218977635693	7	5.99664032852277	4.70984220852128	6	2	1	6	7	2	2	7	7	7	7	2	2	1	1	7	1	3	7	7	4	3	7	71.5	0	3
36	6.88571341698741	2.21560476580607	4.22352883055742	4.32681747464751	7	6.41597831093003	6.9961292708506	4.08219623447985	6.99931770740217	5.52003173534075	5.35892172909887	5.70937542042595	4.52422555628219	5.30898781287628	2.644309816322	6.11881400413013	6.64890872601981	5.40886144575807	6.19591216263603	6.23075592087174	3.31549640552485	7	5.52476938829682	1	2	1	7	7	7	1	7	7	4	7	7	3	1	1	7	7	7	7	1	2	2	4	76.25	0	3
37	7	2.07886134227677	2.34203257839633	3.28897788499354	7	6.73282444985447	4.53608363409815	7	7	3.51500834577037	6.44184567506871	5.72230773686148	4.73380670601457	5.39557434109864	1.65436284584625	5.46075418860128	7	4.96190814135727	6.83787843999772	5.78672143123547	6.59529579956644	4.99787863620775	5.4737198014731	1	2	1	7	7	1	7	7	7	7	7	5	1	1	1	7	3	7	4	7	1	1	4	83	0	3
38	7	1.43706596390152	5.35314543936093	2.74534031473389	7	7	5.37636263104114	6.49683000885774	5.5336772569924	7	6.97803175880153	6.80127892586467	4.73592663176338	2.56449533008818	2.11117797002585	5.61181026931562	4.95435261285809	6.29422533726885	3.42264584271843	4.52373195246611	5.70729612263211	7	6.5912350908343	1	2	1	7	7	2	2	7	7	7	7	5	2	1	1	7	1	7	3	1	2	3	7	82.75	0	3
39	7	2.72928519388764	5.83489746050709	3.36081962043023	5.47156441064273	5.64264987533568	6.83862770055071	3.93196794033858	6.16256228702712	4.21069908204288	1.53021821013532	6.32536381753781	4.23791452296357	6.32488449842117	1.97126287498754	6.07393371117969	7	7	5.97497519011756	4.27270012634821	7	7	4.5550784195444	7	2	1	7	7	5	3	7	7	2	7	3	1	1	1	7	2	3	7	7	1	2	7	67.5	0	3
40	5.39421274249838	4.02474210164665	5.20181131562598	4.71782386414338	3.831012261322	2.20243490183991	7	6.11990429881247	6.79961751512441	4.66872922625974	4.0366925397967	5.91007524799822	3.43385498126046	6.55910287739393	7	7	7	7	5.92699804411554	4.63621243248734	3.99689005692011	6.87649542635058	5.41223092007552	7	2	7	7	1	1	3	7	7	7	7	7	1	1	2	7	1	2	4	7	1	7	2	92.25	0	3
41	6.31260232511359	2.54744322270032	5.26523264201577	2.45341158077467	5.11647399851354	6.69356858095605	5.51771541278063	6.26051435456212	6.08416489488443	4.73154517790394	6.13730571615583	5.51936460383296	1	6.61074689137589	5.27202285903799	6.06835009897837	6.52591103349281	5.28663763886227	7	6.68905723286224	6.72022190339467	1.12260384855246	4.81020503239158	2	2	1	5	7	3	3	7	7	5	4	7	5	1	1	7	2	7	7	7	2	7	7	88	0	3
42	7	1.0894741043253	1.31204647666086	3.7129775589666	6.54366515274044	6.61891530438094	6.50176046792164	6.33898139804826	5.78258283264271	2.61597546378396	7	5.38229714711583	4.60457923037732	6.37480426807032	1.6997262083151	6.65275505991957	4.11545769121255	5.44622819456308	6.07598144259408	6.79597872808704	7	5.31657364212352	5.68357645833496	7	1	7	7	5	3	3	1	7	5	7	7	1	1	1	7	7	2	7	1	1	2	7	93.75	0	3
43	7	2.62843731322397	1	7	2.12874229576802	5.6751131730932	6.72596480289463	5.73739601177018	6.24146132995438	2.67008976622475	5.71754783629364	7	5.55548249409237	6.06332994249214	5.05626901229904	2.63216794540604	6.37998234046163	2.04158136840719	6.10915758270905	6.0063072371403	5.8144648985094	7	6.85959963873836	7	1	7	7	1	3	2	7	7	5	7	4	2	7	1	7	7	2	7	7	1	7	7	87.5	0	3
44	3.26979685746694	1.90801078535466	3.35597645404189	2.11665389350328	5.94454907824896	3.05324197361548	6.39373603366738	4.16983357127573	7	5.11935615458325	6.9595813290766	5.99998842046499	4.89255538810493	5.78201142591122	5.97713204499462	5.55953253248813	6.83881778073129	7	2.6686582160065	7	6.72584630159263	4.1098961759075	4.79353757465938	5	2	1	7	7	3	7	7	7	6	5	7	4	1	1	7	2	4	7	7	6	2	7	73.25	0	3
45	5.74580249081512	1.40877520934317	4.03198856445592	1.67932989651619	6.22247008950372	6.62251454221859	5.36143872775917	6.27593242342091	7	4.65201130089514	6.45068690926894	4.24972963063878	3.36647647900108	5.46562605225825	3.3019978459924	7	6.66438523486793	5.29276415087299	6.85953360057855	6.57010089512647	5.11664693777098	3.59992789021105	5.78809201305831	1	2	1	5	7	4	3	6	7	7	7	7	5	1	1	7	7	2	3	7	7	5	7	85	0	3
46	5.79966868366795	1	5.26482871657998	2.85026079149377	6.47947067362843	6.65084989023973	4.676444150202	5.60993571595258	6.42079203407941	3.51911280294187	6.94105288524093	6.42735605342931	5.13917807429172	5.69554136251082	2.72886391561705	7	5.68345586492931	5.57221982739956	7	6.61780278062578	3.26140444685968	3.09348270719581	6.66359757608971	6	2	1	7	7	3	3	5	7	7	7	7	7	1	1	7	2	2	7	5	7	7	2	79.75	0	3
47	6.46204603888952	4.09389003618442	4.90138183891778	2.36170122297904	6.72174637666989	5.52360834286241	5.47211418256461	7	5.52004548396089	5.42481472130197	5.31365002728707	5.73218250679099	3.63495877405114	6.32269874240358	1.55535605278828	7	6.74329265322878	5.69493480442276	5.47056418078478	5.50304379476522	6.54681029157473	4.99501586060142	5.07527762571965	2	2	1	4	7	2	6	7	7	7	7	3	3	1	1	7	1	3	7	7	1	3	7	75.5	0	3
48	7	3.25261778977169	3.70595771065724	4.30550221324199	6.22571811371151	7	6.83109050938954	5.96954531931504	6.73779368556661	5.36335836625529	5.50689936500965	7	7	6.75368898951361	3.49969377949726	3.75381648001698	6.75322330978852	4.61603871519322	6.62349103532427	5.37151067397808	3.57448638213208	5.65553385533243	2.91511794684361	1	1	1	5	7	3	7	7	7	7	7	5	7	1	7	7	1	3	3	7	2	7	7	76.25	0	3
49	5.97366483043808	3.95907383407816	4.08251357775925	5.47721513765031	5.32951409717138	2.97560635307623	6.64386422613213	6.04987599144731	6.8310843535066	4.72751238313957	5.86209810407105	7	3.56718665623109	6.2932601612719	2.75080195888837	4.11421450663905	7	5.75132035981289	3.52918087052691	6.38989846187412	6.22429891084938	1.48240012286838	7	7	1	7	7	1	1	5	7	7	7	7	4	7	1	1	7	2	3	7	7	1	3	7	83	0	3
50	7	1	4.16211086465159	4.36756109493448	5.15974189346107	6.37915432260644	4.39157501575427	7	6.17860497239427	4.78430313758238	4.59118525520393	3.87394788760511	6.01130410207009	7	5.28777960240063	5.54823791064813	6.90150883274586	6.51480255518067	5.58415165049249	6.90046741836231	2.91523766776923	5.45314014272568	4.61128366133085	1	2	1	7	7	7	3	4	7	5	7	3	1	1	2	7	2	4	7	1	7	2	7	78.75	0	3
51	4.48145898026239	3.18033817912799	1.11903401223256	7	6.2683055748116	7	6.31958637188194	5.23604540774215	6.11769690787994	3.86975009752363	5.26864682184591	6.29097000549788	7	6.09162066971049	1.04763042213452	4.78953099574484	4.99834879125799	6.17837969566614	7	7	5.2121839219214	6.63613746549732	6.02095844205147	7	1	7	7	1	7	7	7	7	7	7	7	7	1	7	7	1	7	3	5	2	7	7	70.5	0	3
52	6.32869404582967	1.70353042605729	1	2.4929562878326	6.68552618400303	3.76054938710294	7	7	6.77788512401467	5.79229958975926	5.55515030973308	7	1.77054999775816	7	2.26907500036825	4.79195803489702	5.64028751280246	6.29537318676219	3.79287758436649	4.75732045845322	3.49545360279056	5.76643569786416	6.03194773924202	7	1	7	7	3	7	4	7	7	7	7	7	1	1	1	7	7	2	7	7	1	2	1	82.25	0	3
53	6.8627713027716	5.66702434251734	2.32359551875572	6.45923733074025	3.22635518481092	3.6280873740094	2.26664729637484	6.32580338482706	6.16485388119655	5.58859449581616	2.55374933725381	6.56035024723498	4.9603273938393	7	1.74928222026418	4.2700827262889	6.25886472628187	6.03357453150235	7	6.30242000832808	7	6.77221387438321	6.61300394020216	7	2	7	7	1	5	7	7	7	7	7	4	4	1	1	7	7	7	7	1	2	7	1	78	0	3
54	4.93986446645228	2.58302896725526	1	6.97304399578712	6.12698872202288	6.52572077680306	4.55115143492106	6.2242203502491	6.96620246253108	4.11120785527319	5.89073649780888	5.95897609703345	4.84591776687063	6.90556568270165	2.53767369002826	5.02733704626474	4.83492304899576	5.39158708503475	6.83667853999461	6.41970690835282	4.77638024019041	7	6.97828471984795	7	1	7	7	1	1	6	2	7	2	7	6	7	1	1	7	7	5	2	1	2	3	7	66.75	0	3
55	7	1	1.02560131992044	2.29265273320962	7	6.53851547438657	6.51085854918748	3.70548979986154	5.93386724169445	6.00875382975678	4.9353072448309	4.67899695841037	2.61899869982747	4.69087959450353	6.86564905323276	4.61265737812927	4.48830636847501	5.68380373654994	7	6.14322212002489	7	5.64182289201416	5.56091215331865	7	1	7	7	2	2	3	7	7	7	7	7	1	1	1	7	1	5	2	7	3	7	1	77.5	0	3
56	5.51724280845114	4.57990942329375	4.0574624590399	7	1.71407956983623	7	5.65522268062121	3.73378890361711	6.53708883409497	4.58954495193921	4.05220317171636	6.13528972115195	6.08652253300473	6.10352280138057	3.94983931061817	6.09258227685083	4.48779576175989	7	7	6.2100322265756	3.67316495096001	4.78424521578567	7	7	1	7	7	1	1	5	3	7	7	7	7	3	1	4	7	7	7	2	7	2	7	7	71.25	0	3
57	6.68594790456316	4.51036915555297	1.91214463196547	6.64495101760453	1.20360774941959	4.37362443060713	5.74684419288903	7	6.59057239303607	5.85708249582154	4.43841293627383	5.51546076865412	7	5.22628736967445	2.93868149956571	5.78143788964409	6.47422067745007	6.0854566804491	6.42203653977952	4.82005294535308	7	5.54796176796142	6.56127704779725	7	1	7	7	1	7	3	1	7	3	7	2	1	2	7	7	3	6	7	7	1	7	3	54	0	3
58	4.44073495415631	3.12763021331323	4.78649533624724	4.43131441070503	6.16950409903404	6.00740475638262	5.29569933742473	5.12515818884042	6.27310477518837	5.59959495925781	2.67496576011877	5.37568954136065	4.5143755887755	6.81767680003678	1.67974321342391	5.94711083050336	5.64987288770081	3.99690472124687	6.87644608480435	7	5.86659819874585	6.20623295274203	5.59636465286487	7	2	1	7	4	2	2	7	7	7	7	7	2	1	1	7	7	3	7	7	1	7	7	88.75	0	3
59	7	6.03698886656138	5.43732526898103	6.32375016877543	1.6074873708039	6.01211038952735	7	6.97409169590673	6.31895063929466	5.67311179382821	6.49596453670548	6.40012898694605	6.32345848818501	5.60652623921833	1.17400522876706	4.38264525078875	2.34775380542342	5.78887389536622	6.18448790696678	7	5.86140396752046	4.26139964549147	5.12285939317434	7	1	7	7	2	7	2	6	7	7	7	4	2	5	7	7	7	2	7	7	7	2	3	68.5	0	3
60	6.09666778729352	3.96450653967861	4.4993872869586	3.49889543229196	6.92592392169291	6.9870472602631	5.44823031030715	6.02026955736345	6.74815410751021	5.95127777786529	5.76024548083599	5.92104027314053	6.94770621619298	5.46691464910919	2.82544030665187	3.94532337007527	5.5324402587638	4.92014942207696	6.90232962434777	7	5.5900312179391	7	5.27195978034385	1	1	1	5	7	4	2	7	7	7	5	6	7	1	1	7	2	3	2	7	1	2	7	69.25	0	3
61	6.69166384886428	5.09594345591057	2.19307643205097	5.90558867412319	2.45882337081145	5.72197542844705	5.34028923873693	5.23797496894161	7	5.60518022291082	3.12369317473093	6.36748588725032	6.21679191902527	6.3274246255997	5.05219571201985	5.00881673618221	5.7168452605275	7	5.25833701643787	3.44142033770371	6.28849030009631	6.51638694181634	7	7	2	7	7	1	1	1	7	7	4	3	6	3	1	1	7	7	2	7	1	1	7	7	61	0	3
62	6.90027725916237	4.01442505167129	5.4124534401673	1.78924997987662	4.94944877298256	6.59433379611549	6.83181795347273	5.52186903052716	5.30707185270666	3.12184533913822	6.41608768854587	4.81569845662637	1.04345123779947	6.32221093055977	5.51517702033804	6.45683588985078	6.87971621824048	6.27707027508186	7	2.91284376694116	5.06704824548323	4.90248220904541	6.62129373633786	7	2	7	7	1	2	1	7	7	7	7	7	2	1	1	7	2	6	4	7	1	7	7	71.75	0	3
63	5.98990149717331	3.36027435910939	1	3.99980513687809	6.25735015437541	7	5.24047540051761	3.43797453498341	6.29501120464942	6.15414380121146	4.2081519417733	5.18611814519052	7	5.82641273965991	3.5536970167395	7	5.99836803510155	5.47527825614603	5.61061384988401	7	6.64151947068378	5.29604700599888	5.41838793937843	7	1	7	7	1	7	2	7	7	7	7	3	1	1	7	7	1	7	7	7	1	4	7	73.5	0	3
64	6.97771768580957	2.28665256416455	1.52170143567459	4.03530490552214	3.37361269546241	4.91075266077682	5.44246059149743	1.76831363144309	6.96327964480497	6.12109050581175	2.48601829673831	5.49132539569959	2.70328071982619	6.65175582089628	5.23556008875603	6.37035603567411	6.71297726833646	6.58716154402021	4.47729807926293	5.8400104134302	6.06554245177599	4.14501460935091	5.80544133120001	7	1	7	7	1	7	3	2	7	2	7	3	1	1	1	7	7	2	7	7	1	2	7	92.25	0	3
65	6.48572801490912	4.22074323338865	4.34774018230575	5.9868355739824	5.04980921050196	3.53803706518966	6.53750494294591	5.619984373025	6.35901771053777	5.40605132153923	4.84360245369823	4.36534933917971	3.6615894034382	6.71635912838279	3.48447768206821	5.35192564495859	7	4.59124334948154	6.89721777191021	5.6899429934739	5.7837386756193	5.07574196123078	6.80598081013017	7	1	7	7	1	1	2	2	7	7	7	2	2	1	1	7	1	4	7	7	1	2	7	72	0	3
66	6.10587289438512	1.02329235720309	1	2.13528895767411	5.9354223884652	4.31090493754261	7	4.62150552556122	7	6.37045735427076	5.08444913912112	6.25253057145374	5.8738092339122	6.76869694643106	2.68573611891323	6.5099303481481	6.03121206861375	5.05755258470316	5.75099955686737	5.27919383477106	3.8269353697658	4.09195597697657	6.09071378306536	7	1	7	7	1	3	7	7	7	7	7	7	7	1	7	7	7	3	7	7	1	7	7	60.75	0	3
67	5.47295188480993	5.01108870985137	2.55758343303835	5.21829799303123	2.61179812565084	4.23478035311848	7	6.33037533928167	4.86312756765346	3.6348764074728	6.35406072600065	5.43138587009768	4.68096093889954	6.00230072958567	1.0810431824277	6.27899495382739	5.22578077943374	6.2598392978391	6.59919018311454	6.79106964371584	7	6.29944791447979	6.54678257172023	7	1	7	7	1	2	7	7	7	7	7	7	2	2	1	7	7	7	7	7	2	6	7	64.5	0	3
68	5.42990530859972	1.56955878198619	6.3165908631249	6.41401448152807	3.84793236954672	6.1610093935934	6.37209211160127	6.59392309469427	6.6357927500127	5.59993895067827	2.73993942923815	5.9762235094923	5.79810884625263	5.78912054578241	3.6394045356457	6.6782854164186	7	5.56811484599961	5.81589182655737	5.58015592142539	6.09403916723671	3.01694286598758	5.53382056216097	1	5	1	7	7	2	2	1	7	2	7	7	4	1	1	7	1	3	7	1	3	2	1	74.25	0	3
69	3.67796845655316	3.63925070895116	4.90415610401695	2.81447449939087	5.8231694773094	5.95184376430986	6.30083627441311	3.56286276534116	6.28524605645719	5.15843310814421	4.98831833350435	5.17260062795831	3.20626550203616	6.17743889104678	2.11853560420371	5.69882429330603	5.27476483203339	4.80957841431874	6.11496486438992	6.22416311841532	3.66415444095604	6.62541092883121	6.16803685651182	7	2	1	7	7	7	3	7	7	7	7	7	2	1	1	7	7	3	7	7	2	3	5	73	0	3
70	6.0550846372976	1	2.13074418901833	3.27154713263352	4.67727296668389	5.48472687223294	6.38475660142591	5.10525651651469	5.37324644443077	5.76804429181807	4.01857550858882	6.9371159080929	3.84726543404807	7	4.05152126034795	7	5.62870873083472	6.16804868421032	4.7114484097479	4.07687675081112	4.94136471436503	6.21658817079345	6.6249779227699	7	1	7	7	4	2	4	7	7	7	7	3	2	1	7	7	7	3	7	7	7	3	7	71.75	0	3
71	6.16839828789445	1.16156779911807	4.43022245661621	2.33737979344296	6.97114066385963	6.64020376374599	5.18452381935408	6.17862260851835	7	3.88553622720937	7	4.33463983714572	6.97461896105479	5.46379826643357	3.44007177548302	7	5.71812026072268	5.18446743734208	5.86493174468184	5.98031533299649	5.09947237869712	3.79733296646351	5.1467627125607	7	2	1	7	7	2	3	7	7	7	7	7	6	1	1	7	3	2	7	7	1	7	7	64.5	0	3
72	7	4.49401801206682	1	5.59352192983766	4.58923914375062	6.50277471786592	6.05204323302456	6.91338141046088	5.88293468748724	6.54371526406729	1.48216552715837	7	5.80659528254494	5.94154155385386	1.57964454352561	4.27193946516745	5.25361444590372	5.95113472184968	5.60697259836681	6.21979584981939	3.83759177991523	4.27595549254045	4.90383197006916	7	1	7	7	1	3	4	7	7	7	7	3	2	1	1	7	7	2	3	7	1	7	2	73.25	0	3
73	3.30820190031599	2.46817080504223	2.77161164490868	1.92853750347518	5.99972196095466	7	6.04215718052016	2.68479554150474	7	2.6081944739826	6.36424520497688	6.09031054222673	6.26167422491026	5.22511929426305	5.51147446560337	4.99985502455689	6.97801450914807	7	2.89215891093205	5.92525375636251	7	4.38373501789737	4.54429941846093	7	3	1	7	7	2	7	7	7	7	3	7	2	1	1	7	2	4	7	7	7	3	7	68	0	3
74	2.46959089670394	3.26376781273683	4.17023950212391	4.3623248413807	6.92708019540849	4.70831697277645	4.85947930762168	2.33579644733489	7	2.13769234974188	4.62212197533552	6.84880024865395	5.16602677733219	6.83201890899392	1	6.03045857712984	6.56405692640417	4.86340092504447	5.5596566520277	6.1880556175986	6.23492948022239	7	5.98494370302474	1	3	1	7	7	5	2	7	7	7	7	5	2	1	1	7	1	2	7	7	1	7	7	82.75	0	3
75	7	5.40592286136174	1.472885984988	5.81243038992632	2.62884513565848	2.56154319484259	3.6493572523111	5.05117029460984	6.47124898833058	2.73458664957939	4.85951946914606	7	4.50011535173921	6.39305270753263	2.02901061950454	6.25781441647131	4.97235433298644	6.18414001567246	7	5.75704727029393	5.72634416231831	7	4.48934729411828	7	1	1	7	1	7	7	1	7	7	7	4	2	1	1	7	1	2	7	5	7	3	1	71.5	0	3
76	7	1	4.20684578552136	4.80434986064053	3.66233379659262	5.37187706196354	5.81886188491735	3.59798267399469	5.51344521513154	5.0937410776192	5.98211692397499	6.56836160564162	5.31916242416332	6.4081143554959	4.76612234292963	5.06397145692955	5.77979123345357	6.24249835291425	5.92594796056418	6.11041201466024	5.70516501069931	6.52280403871415	6.81723004302648	2	2	1	7	7	2	7	7	7	7	7	7	1	1	1	7	7	7	2	7	1	5	1	64.25	0	3
77	6.37125770174264	1	1	2.67505740907383	5.78597882941924	3.72212705602047	6.51609872422253	6.34584749374573	7	5.61745652793349	6.27929013407235	6.36571824222683	1.41426544979265	7	2.93515281696882	5.10333244327674	4.55897012487084	5.5158892738019	5.16099096890278	3.69741607906972	3.71474924320839	5.27522643691263	6.2643676402068	7	1	7	7	4	2	7	7	7	5	7	7	1	1	1	7	1	2	2	7	1	2	1	67	0	3
78	4.43670340158584	3.50776610158254	4.8735660521807	4.79996477710745	5.1808092424608	7	5.00284218629122	7	6.69235403177924	3.45961608206031	4.42432227485326	5.08655469035528	5.68667295293186	5.03605079230318	6.03668592967986	3.22290352748443	5.65509195798995	6.99309393102612	6.31804202515172	5.66063123193758	3.82339418902094	3.82973801191239	6.98945770112523	7	2	1	7	7	3	1	2	7	7	7	3	2	1	1	7	7	7	7	1	1	2	2	84.75	0	3
79	6.36380458732814	1.03498995153777	7	4.57337433859405	3.65266298367645	3.20291893980368	5.62787446586925	5.0157430415986	5.49878178375915	6.18644625981959	4.22296600486898	4.87034423734571	6.58740771405241	6.62692551258563	3.58927224287552	5.92377979565444	5.26790568532467	6.20626795015125	5.55970727501459	3.24477239303063	5.8029486353502	4.56597581398167	6.73243224370851	7	3	1	7	7	3	6	7	7	7	7	2	3	1	1	7	2	3	4	7	1	3	6	59.5	0	3
80	5.97669678703301	3.45622177036892	3.94358246043289	4.06652356518696	6.42212202837676	2.48412914627574	6.37301534474241	6.0981762780291	5.0918740094915	6.03428514319952	6.3697585299231	6.7116103911444	6.02215426156307	5.12325275350177	2.73349578969349	4.34348751002186	4.60011694507437	6.44543150434547	3.0932241383826	4.46620967985842	7	6.95882247220616	4.2514425684048	7	1	7	7	1	7	3	7	7	7	7	3	1	1	1	7	7	3	7	7	4	7	1	60.25	0	3
81	7	4.43319210483959	2.44029560803552	1.97560035620553	6.61911707810548	5.83754169441866	1.6198680552715	7	7	4.79730706106872	4.41255240833088	5.15408455956242	5.3428363409932	5.66024900237725	3.33721721927216	4.20987825759195	5.99196072711837	4.58578003923438	4.1117699199414	5.91657634116758	4.14742638556321	6.66423967064189	6.51664165658384	7	1	7	7	1	2	7	3	7	2	7	7	7	1	1	7	2	3	7	7	1	4	1	69	0	3
82	3.43426576845365	3.60049568388403	4.84581348370739	4.13419335219902	7	5.91942425483699	5.79852863219671	2.97527837068461	6.32288979934797	1.82281143264412	5.9375051694785	6.88388448968586	5.90439285328772	6.98007673689548	1.65821956292311	2.74938358001331	3.18773417645906	5.66241774690091	5.8594125903702	6.91413657616966	4.56640770538396	6.36272309663847	6.37063853172051	1	3	1	7	7	2	4	7	7	4	7	4	2	1	1	7	1	3	7	7	1	2	2	82.75	0	3
83	6.4544346164814	1	6.08527434332235	4.21633050280379	1.63055627237879	4.67455085042118	4.26308430905674	6.34219362174994	6.83593280149035	6.75142748000288	5.50577635007777	4.05908054858844	4.98999565813549	5.4265624197091	4.53697131204879	5.45078942824773	6.77348800350142	5.69381730274913	5.023861159373	6.61351271495608	6.1785341946885	5.09863756531452	4.42393199614911	1	4	1	7	7	2	3	7	7	7	7	3	1	1	1	7	3	3	7	7	1	3	7	80.5	0	3
84	7	1.68703997805013	2.03173344810092	3.55865046425431	5.08661880862407	7	6.04049429636852	6.73290052246431	5.89243371217927	3.76191999229419	2.6242926969218	7	4.14620343205578	5.79032331619617	1.76620470208379	7	3.78303234546907	4.61776686862001	2.49497772533354	6.18113395819414	5.31211646340683	4.03418277218293	2.84455819803089	7	1	7	7	3	3	5	4	7	2	7	5	4	1	1	7	7	3	7	3	2	3	7	76.25	0	3
85	7	3.89564560494604	2.95682514527748	6.9082025793846	2.31448192816677	3.29361806778243	1.96369306983869	6.31952009371516	7	4.13945826434579	4.46408743234292	5.98292892391224	4.47150557062629	7	3.2506461826623	5.30923228953575	5.79857247803011	5.60552007196872	7	6.48991235319301	6.98511375409988	4.4114690760481	7	7	1	7	7	1	2	3	7	7	7	7	7	5	2	7	7	1	4	7	7	2	7	1	49	0	3
86	6.2608024541724	5.13342442578533	2.31190180540461	5.97619368830116	3.09739780920176	2.7645107223809	2.56465463419234	6.37068628566292	6.73846663328659	4.07872947994217	4.75580359947804	6.52164704612558	4.99344022179189	6.61261239563901	4.09974791655733	4.99769327000065	6.29470620966204	5.82799712897045	7	6.05932781929244	7	5.30209056124608	6.40923062072433	7	2	7	7	1	1	4	7	7	7	7	4	3	1	7	7	7	2	7	7	1	7	1	69.75	0	3
87	5.18376792573292	2.29214311026103	2.03909199612309	1.96927496647184	5.51299351166137	4.72752722792627	6.72054205402094	7	6.63682649133093	5.37943721585068	2.47298262978041	6.13751840651421	3.30730270738362	5.57205306943567	3.28059775029475	7	6.24969540265446	5.78868902005227	3.73683125415397	6.83664722518496	6.50064288660003	3.74950300457388	3.31131841173972	7	1	7	7	7	7	3	7	7	7	7	7	7	1	1	7	1	5	7	7	1	3	7	63.5	0	3
88	5.95391611692441	3.76790464790809	1.60129705774717	6.82716566397987	2.44343246911438	4.89767880528756	3.72996594279415	5.15726719996035	5.87379256178183	2.77522086147323	1.24917189525325	4.81772008123096	4.00371858032868	5.92891440914478	2.18102078239433	6.99164966929336	5.73468927731792	5.92634740839792	7	5.18030595273658	7	6.3552956631195	6.32943526546907	7	1	7	7	1	5	2	7	7	7	7	3	1	2	1	7	7	2	7	7	2	6	7	63.25	0	3
89	6.65707957788973	4.66715670821516	1.32624956583842	5.72744363143092	4.04443107732241	2.47841671253947	5.70119031186501	2.65100592708101	6.51844888314417	3.79446054821625	3.90034984999673	4.12405833131481	2.77965100412062	6.46874581792088	1.3065288028495	5.98443910302926	4.71036945781212	4.80381482562006	6.02661349461561	7	6.85221722839982	5.12497682826394	4.76243609279276	7	1	7	7	1	1	3	7	7	3	7	5	2	1	7	7	7	7	7	7	1	7	7	55	0	3
90	6.63598427330084	7	3.85976974283588	7	2.44808197805106	6.25439238259425	5.46707969183502	6.554265424098	5.43258656887953	5.90102856315898	3.94846150717873	6.02441242754033	5.0201101287647	6.37593971564143	1.96730566539163	5.67583739870624	4.1663100027834	6.32632688756332	6.65205275318236	4.78878019336988	5.7916947200007	4.38156517980813	5.02355947915091	7	1	7	7	2	7	4	2	7	7	7	3	7	1	1	7	1	1	7	1	2	3	2	50.75	0	3
91	7	1	5.24152288442476	4.81730436588553	1	4.41389864540821	6.85873706576626	6.71000412485947	4.54887196452757	4.90328338929602	5.31269441219117	5.66630838502299	5.99070137921229	4.5080187819204	5.33322648965991	5.05575799542154	6.24682634529867	5.65871557743542	4.48028329709286	7	5.45419968712154	6.38595052484447	3.51706245259002	1	6	1	7	7	2	2	7	7	7	7	3	2	1	1	7	3	3	7	7	1	4	1	72.5	0	3
92	5.9688818963783	1	4.61476165914224	4.92358106085761	6.9323923474088	4.33660927671296	1.52966807573664	2.51151083625859	5.16042125435702	3.85670234563888	3.44758238030215	3.76494424707218	1.86893264429294	3.66475022329549	4.59178685756514	5.94385920125801	5.75918715677699	7	5.82217430526012	6.30768605618611	6.17295550180851	7	6.63631567951231	1	3	1	7	7	3	3	7	7	7	7	3	1	2	1	7	1	3	7	1	7	7	1	68.25	0	3
93	5.7670332058598	3.46538396804787	3.69978331501403	3.76340908249023	7	5.27216361055974	3.09731814596133	6.32073971045749	5.6692863202195	5.73091060348192	4.06179319114907	6.92731979829251	4.57589229160421	4.99226365779897	1.86971170742134	4.89920340930936	7	4.94473847971184	3.48301373622268	2.74430459146324	6.61521742856924	5.25002724009939	5.42492908188748	7	1	7	7	1	7	3	7	7	4	7	4	1	1	1	7	7	3	7	7	1	7	1	72	0	3
94	5.63075602270889	2.61660334237189	3.24135816337366	3.14222614094246	6.20577614430922	3.96092673274782	6.09409937382938	5.95783640140753	5.66406665930717	6.13994984899595	3.96781671239478	5.76696026948338	4.44526874150021	5.18219101014867	2.77631505619623	4.83247008041155	5.26552427978123	5.11927057979832	2.67313933007899	5.776375266191	4.41417209195039	7	3.46697281539981	7	1	7	7	1	7	4	7	7	4	7	7	2	1	1	7	7	3	7	7	1	7	1	57.75	0	3
95	4.71279581199503	3.16207934630251	5.58019670831344	4.85405415620075	6.33866161996893	7	5.05792978837374	4.82031674828549	5.80148716252998	3.6128162248809	4.72599809706523	4.06448468175714	5.12260629143894	6.07743646609008	6.14383438745771	3.26509743777731	4.46368951857481	5.03932462799965	7	6.25469810861423	7	3.43897374164809	7	7	2	1	7	3	2	3	2	7	7	7	7	2	1	1	7	7	3	7	1	1	7	2	55.5	0	3
96	5.65534609492673	1.05102140992148	1.78166244413128	2.27053421573899	5.95444754584634	1.65114810368236	6.19682903602798	6.68298363729251	6.15016203985611	4.16285713673383	4.92163101843823	6.69769158902339	4.3344268610286	6.31282045354917	1	7	6.28675120169279	3.51302692628096	4.28546936256065	4.45613833118098	6.26925167932998	2.26323709544107	5.77958425709444	7	1	7	7	3	1	5	7	7	3	7	3	2	1	1	7	7	2	7	7	1	3	7	79.25	0	3
97	6.47695810691452	2.42313689491729	3.31467358748003	4.84834105869426	6.6559537664613	2.80383439166587	3.74771510880133	5.50149048537169	5.87486479758014	5.96606292899833	6.12855227213373	7	5.48187055049963	4.54010546940359	2.05737165264511	4.09094154115509	4.579909629054	5.16127237025819	3.69998752655497	4.20319857078271	5.14116930413119	5.40163631808597	3.24945093181212	7	1	7	7	2	7	3	3	7	7	7	4	1	1	1	7	7	3	7	7	3	7	1	73	0	3
98	6.2691009383356	2.32667079643143	1.64555188252001	2.35843300005423	4.52544039943688	7	4.20599260920379	7	4.83413564027577	2.42789259947272	5.89685438319301	5.1429457972732	2.81484422094295	3.3570065348016	1.88390304189835	6.45066204894573	3.50829271738049	3.91790283370806	2.16059885458972	6.34130677438393	4.97289636140471	7	4.92059440364549	7	1	7	7	2	4	2	7	7	7	4	7	2	1	7	7	7	3	7	5	7	3	7	65.75	0	3
99	6.74484758980688	4.63716582962585	2.91798188813498	7	4.27998769600625	7	7	6.11273851117843	6.27423886219567	6.83537666730808	7	6.45726483807403	2.20321782671896	6.56969621884394	2.61987213616393	5.51644798981306	7	5.94873427726732	7	6.70365027504138	7	6.79623499376345	5.92387423260754	7	7	7	3	7	2	6	7	7	7	7	4	2	1	1	7	7	3	7	7	2	7	7	96	1	3
100	2.58348793352734	5.93004724534889	5.65490829926413	7	4.86081895455809	6.50214802013249	5.96686752711219	7	6.32273987175929	5.83423021197551	5.47957397298019	7	5.87315671716047	6.97207008607902	2.16263173503546	5.12195188303249	5.65102022453172	6.32358533987179	3.7366847211972	7	5.26961524557209	7	7	3	7	7	7	7	2	2	7	7	2	7	6	1	1	1	7	2	3	3	7	1	7	2	98.75	1	3
101	5.71180488119627	3.80946993503045	5.51050953679101	5.66567261666654	4.53669736520799	6.53382864295527	6.73513222486591	4.30271063394438	7	4.76196616966074	5.76426359481464	7	6.9573314972446	7	3.23115007483868	5.84708003403361	7	6.60739134157947	5.78771936867243	6.01852211627696	2.93312700565388	7	6.36247918506333	4	7	7	7	7	1	4	7	7	7	7	3	7	1	1	7	2	4	7	7	6	3	7	101.5	1	3
102	4.19286021269499	5.59432094292413	3.86094155759572	7	4.35789092281477	7	4.19507261605825	6.40995622630091	6.9937451461878	7	6.3204436734694	6.56736103903482	5.27525604880649	6.8442964403914	4.68963731931741	6.57413028408037	6.78990115481344	6.04073109751785	5.64918182176065	6.6647786862831	6.36249476789578	5.44749713144704	5.98271658013081	2	1	7	7	7	7	5	7	7	1	7	7	7	1	1	7	2	4	7	7	1	2	2	98.25	1	3
103	1.19903047798074	6.06262295029152	6.17503185444674	7	6.51636386337137	5.28843463772328	7	5.32229784594128	7	3.63045091385829	6.66649714827917	7	6.68147939818539	6.45210154644733	1.9241100303863	5.24995136516692	6.40653229846772	7	5.59384544884134	6.19007005337282	5.44450888235466	4.16011177756572	7	7	7	7	7	7	2	7	7	7	6	7	4	7	1	1	7	3	2	7	7	4	3	7	86	1	3
104	2.94152356756461	4.1907506503342	4.22081362255677	5.83023759053126	6.40119062566992	6.74689185795113	6.07094383881265	3.68523498234215	6.77427851943149	4.70182416821679	6.59066551310945	7	6.45796093524089	6.82187438489833	3.27714770875621	6.47442214505954	6.99350472755738	7	6.25684126843089	6.85460919188373	3.73986182402458	7	6.64409731613053	2	1	7	7	7	1	2	4	7	7	7	3	1	1	6	7	2	7	7	7	1	2	7	93.75	1	3
105	1.89734555164528	5.90711311085862	2.25805160109092	6.75681477540355	4.0815757270758	6.19500905977216	6.64561469299403	6.72782602210434	6.49263033847087	4.11147688243698	6.72770796085445	7	5.93973966446931	5.13916894581184	1.61720896829185	6.34940948926772	6.38576985730959	6.60916571356114	6.98891506503572	7	5.47221549693788	6.36546351081732	6.87075951169612	7	7	7	7	2	2	3	7	7	4	7	7	2	1	1	7	7	5	7	4	2	2	1	105.5	1	3
106	1.99431691253091	6.7446905439427	6.11032025464462	5.88843733441708	5.43076200349207	6.570926228627	6.2849418940969	6.18585835882591	7	6.368164227199	6.78050664233975	6.3773155326933	6.69516567932515	3.9407406631061	5.50223797315181	5.6206822414247	4.57714590245937	5.20820527357943	7	6.76357260331492	6.06762356472834	7	7	7	7	7	7	7	7	7	7	7	7	7	7	2	1	1	7	7	6	7	7	7	5	7	82.25	1	3
107	1	5.79651704338479	1.83689137954167	6.81396253773399	4.93858805975211	4.10192191588914	6.63071094706958	5.2541757293952	7	6.24194221214085	6.85915083350114	7	2.29055060046213	6.57205973926613	3.29969281473518	5.55952839292687	5.10584185960523	5.08706211160199	6.52908046932001	6.79690917414398	4.1655110358394	6.58710276310083	5.50629408710127	7	1	7	7	2	7	2	7	7	7	7	7	2	2	1	7	7	3	7	7	1	3	7	86	1	3
108	1.64771115023329	6.95653866710407	5.38179894299311	7	6.09498332723579	6.11438242695214	6.70504634447348	5.66447636644629	6.88141125667678	4.66498088617666	6.81927247240089	6.24058084699402	5.70151949775007	5.81728233310466	3.20771684929264	5.57896864805073	6.88992374045689	6.69685887677899	5.38131679470357	6.71943974003235	7	7	4.40213885579525	5	7	7	7	7	1	7	7	7	7	7	4	5	1	1	7	1	2	7	7	4	3	7	98.75	1	3
109	1.27681414282092	7	1.08876674641434	6.74130883247501	6.23333882741979	5.15647592526499	6.1024232060924	6.22711043975415	6.61998089054262	6.82973528203993	6.91551240133027	6.52512640171537	5.45014086728366	5.80920894238971	4.21952369240108	7	7	6.52171174611877	5.51480252224357	6.1676571801802	6.03761614299085	5.84728388834498	5.61625324306057	7	7	7	7	7	1	2	2	7	3	7	7	7	1	1	7	3	7	7	7	2	2	1	106.5	1	3
110	1.77719225887403	7	1.86850692583255	6.33453123842245	6.52484750349885	6.23334301065098	7	7	7	2.4787326608283	5.33186470986216	7	2.67116261851247	6.51353622746481	3.748487453322	6.83604575213908	5.43226925656307	6.51770692296568	6.53759535467796	6.52878799861447	7	5.60998209318638	5.42878172923654	7	7	7	7	2	7	7	7	7	7	5	5	3	1	1	7	3	3	7	7	1	4	7	95.25	1	3
111	2.38579688597744	7	5.18827571722591	4.72694901544482	5.48918538378455	6.55901064134766	6.32007730663399	6.96338546163812	6.93145290149025	5.23848930246124	4.62840964816146	6.08753182215629	6.62792286587922	5.58287988545094	1	6.37264073042339	5.08383211049825	7	4.48210734533483	6.59959412898702	5.66810747426605	7	7	3	7	7	7	7	2	2	7	7	2	7	2	2	1	1	7	2	3	3	7	1	7	7	91	1	3
112	1.32540761595609	7	2.77605141325951	6.84960295609042	5.82056447100918	3.72302518121003	6.233190100421	4.66206284463047	6.75060498279035	7	2.84510787534937	6.22626308223128	6.93413060563417	7	2.87384725284379	5.68796588525577	7	6.70117239470264	5.76852913544383	5.31823125737346	6.23370404797861	5.08794179130465	7	7	1	7	7	2	5	3	7	7	7	7	4	2	1	1	7	7	3	7	1	1	2	7	81.75	1	3
113	2.7060617040465	6.4884694603554	6.28210533991099	6.48457475142815	6.33165973926707	6.06935720068754	7	4.18047898332724	6.94335126394088	6.33113694416983	2.97542429087447	7	4.63753209685563	7	3.54296997604671	6.02524320765233	6.86808222003772	4.94853207140379	7	4.60739228610719	5.92498705176816	7	4.94830377129079	7	1	7	7	7	7	3	7	7	5	7	7	2	2	1	7	7	5	7	7	4	2	7	93.5	1	3
114	4.30308970436002	4.18462943269072	6.77930997464819	6.16041505681609	3.88820778315481	6.88067461051221	6.04775717827113	4.10786377996288	7	6.3754947389953	6.07087396369344	5.46617185720091	6.0564686843779	5.83171207912691	4.02385951639399	5.01854187581055	7	6.54074114744706	6.79969716515786	5.51595735836941	3.86201800012322	7	6.51047024469428	3	7	7	7	7	1	4	7	7	3	7	3	7	1	1	7	1	4	7	7	5	3	7	86.25	1	3
115	4.43709203535225	3.18977434397279	2.43055126585151	5.88101682584907	6.25721668830222	5.73385091661778	6.32796436925538	4.05166262718128	4.50073252749405	7	6.77502740404764	7	4.00239943961323	6.38561647533258	3.69844377041638	6.51796580651726	6.04492030578345	6.33020658887543	7	4.62979484585125	7	5.96528107409862	6.47164173337073	4	1	7	7	7	1	7	7	7	2	7	7	2	1	1	7	7	2	7	6	1	3	7	79	1	3
116	4.78248367291838	3.82291544564662	1.92208587415626	5.74260814872135	4.9259205729403	6.4869706899028	7	7	7	7	4.592418177726	5.87152555229962	3.82572354780266	7	2.63801674093848	7	6.65193354394878	5.4731587344945	5.82888509430119	7	4.11157105470848	6.36824586339648	5.96156791601345	3	1	7	7	7	4	2	7	7	7	7	7	2	1	1	7	1	7	7	1	2	7	3	88.75	1	3
117	2.9111319824259	6.7117089393789	7	6.27372869383595	4.48319705726706	6.16506233105733	6.67426621904113	5.91499142766407	6.55464874508549	6.69036350013535	5.60530834336622	5.84563727857943	3.73535979390937	5.5347122064781	4.68173196885819	5.33471136522728	6.15034839159212	6.66530778052054	6.49966640042042	6.7439968765814	6.47249633509147	6.31275144669446	5.81437414297747	7	7	7	7	7	5	4	7	7	7	7	7	2	1	7	7	7	7	7	7	7	3	7	73.5	1	3
118	3.55504328909241	3.79921041865309	3.3375988706393	5.52988672164909	5.50895501923418	6.01849452971639	7	5.34904293429826	6.64202295090825	5.70819281398488	6.94460624830168	7	6.01193548252555	6.92615043425398	3.69010279090752	6.36781895344306	5.32688539933743	6.31961088508507	6.38683129963628	5.83326027016999	4.3007380590304	6.63758768470263	6.9145528958395	3	1	7	7	7	2	2	7	7	7	7	7	2	1	4	7	1	7	7	7	7	2	3	79.25	1	3
119	2.46008123129903	5.30620324519059	5.40219206162653	6.59082063269404	3.53760773538179	5.77617237525219	6.26587252117848	1.89900132857985	6.28846848313806	6.64073048929363	6.20053275392152	6.17157880273623	5.27725034120739	6.43555648728186	3.79032257216437	6.35049016906735	5.19094734272455	6.04072182635173	6.98451313548744	6.3054941855336	4.16344182129974	7	7	7	7	7	7	7	5	7	3	7	3	7	4	1	1	1	7	2	3	7	7	2	2	2	89	1	3
120	5.66380432512581	7	4.67159665812605	5.86270694069797	3.76695073767924	7	6.94847885564297	5.78367613653904	7	6.13413170573309	5.53399358049078	6.85209058868372	3.69666008421143	7	5.86825584836073	3.68222425137409	5.99466472036402	4.77224185620834	5.99012907869242	5.63945387938221	7	7	1.38319534223098	7	7	7	7	4	4	2	7	7	7	7	7	7	1	1	7	2	4	7	7	1	4	7	83.75	1	3
121	1.78649432417069	6.87090434301677	1.86891227085834	6.54872416625181	7	5.23999685884757	6.31490956499774	6.07551244998168	6.30298609236025	7	5.95490423460911	6.70700608839763	4.95991145470846	6.23944048180681	2.45846005378597	7	4.85766266052009	6.9936870716362	6.90484061931643	7	3.91750419429136	4.80648151078832	7	7	7	7	7	3	3	2	7	7	7	7	7	2	4	7	7	7	2	3	7	1	7	3	97.5	1	3
122	4.44802755860495	6.45095554666188	6.23486660752746	7	4.15379140537232	4.44338349907178	6.4670279819702	3.09586102963306	6.0313370951593	6.51173089114524	6.71714754388953	6.58703383513462	5.73852625946861	6.29294355129493	5.83816871169227	5.57581334930898	5.9952516930634	7	6.42300871618006	6.50934798963407	5.97541697105353	4.63273571728773	5.90610423783283	7	7	7	7	7	5	7	7	7	5	3	7	7	2	1	7	2	3	4	7	1	7	1	94.25	1	3
123	1	6.44543427913358	2.14405675184136	7	6.71794521779465	5.62683950757472	6.13380030615339	7	6.2834880823819	4.72474465414869	4.97664570775892	5.80129534636914	4.44675434751187	6.19988789355009	1.50259207129075	7	7	5.35824241380975	5.88006831430254	7	7	7	4.92471375349235	7	2	7	7	6	2	2	7	7	7	7	3	2	1	1	7	7	3	7	1	1	5	7	83	1	3
124	1.36002431603213	4.13493478639359	4.47244650089012	7	7	2.18146194000808	5.54224542898537	5.887548483974	6.9040478069501	5.89239663581471	6.02511865744236	6.38732538895056	3.8542813767235	7	5.15530798338851	5.6852200571354	7	7	4.88477706405763	6.1579214205993	5.73747118124143	5.54252844227499	6.97478440312444	7	7	7	7	7	2	3	7	7	7	7	5	7	1	1	7	4	5	7	2	1	7	7	92.75	1	3
125	5.13387416168088	6.34856731808122	2.46987788775105	5.91160361163065	1.06566686052156	6.26170250920237	6.86360736560548	5.0749047376823	5.99107438951148	7	6.8203862898801	7	4.05587335464197	6.41584674922569	4.39435887157668	5.99452742864364	6.37594355191075	4.77016386547165	7	6.37464173709876	6.01417340336059	3.0379021320124	1.61089312350495	7	7	7	7	7	4	2	7	7	2	7	3	5	7	1	7	7	2	7	7	7	7	1	88.5	1	3
126	1.71985561880106	7	1.26507111897117	6.81597000043568	5.19387256535276	7	5.40930934325916	7	5.27374495816067	6.90992893893113	5.38964821818419	5.81945282248127	6.30563085436059	7	3.17181824400313	6.97175018132859	7	5.42099026938118	5.10453190694179	6.68166281994666	6.73059582052511	5.43232040801883	6.0595691888226	7	7	7	7	7	7	2	7	7	7	7	6	1	1	1	7	3	7	7	7	1	4	1	90.25	1	3
127	5.27886977583374	6.02031635388576	5.76404832528237	7	2.164384057	7	6.77933039513425	6.29560231001928	6.7638671708136	6.42957773104532	5.8144594001226	6.58940158822373	5.64831993828619	6.44361638422892	2.59987817252551	6.10490163777553	4.66284570419341	6.58458149017103	6.28280864713092	4.50775211678768	5.0127046570929	7	3.08035956827191	7	7	7	7	7	7	7	4	7	6	7	7	5	1	1	7	1	2	7	7	2	7	1	80	1	3
128	2.72483535856372	5.25265207259772	7	7	4.34938440007385	5.57967355133752	4.75383438116915	5.09416671124664	7	7	2.64759421821948	7	6.81592299309142	7	3.17056169748395	6.60888519403402	6.9644988687737	6.20004008497325	6.40649814284757	7	6.35133680189587	3.14370616836082	6.79590774647713	7	7	7	7	5	7	7	7	7	7	3	7	1	1	1	7	1	7	7	7	1	2	1	78.75	1	3
129	4.10363530143857	4.05188879590346	3.74095255410212	4.07097290512271	4.23063952981686	2.88840779342165	6.23259805543987	4.27503956861527	7	4.7568044912041	6.76920529455402	5.80693084137416	3.39697537258353	7	5.61225822429823	7	5.63938144391602	7	7	7	6.58745606548739	5.75309235592088	5.15478753616874	7	7	7	1	2	2	2	7	7	7	7	7	2	1	2	7	7	2	7	7	7	4	1	79.5	1	3
130	5.00704534361252	5.7818444529215	3.09335029670909	6.58725559979454	4.21629486986124	6.27813321529615	4.12140953954971	4.8980918776714	7	4.09670193199104	3.95239813859998	7	5.08243175202179	6.15068712928421	5.68750615191606	6.19775272454354	7	5.98526959773662	6.07106270657367	4.70488631847178	7	3.84186006295342	4.50063551406337	7	1	7	7	7	7	7	7	7	5	7	6	4	1	1	7	1	3	7	7	1	3	7	65.25	1	3
131	4.88130463496769	5.44296415910452	2.73181931875578	5.35388584911344	7	6.28960612802271	5.91061793657853	1.7384008425019	6.16553074094343	4.65711409664477	6.77408636730546	5.33777858545886	6.66180822558584	6.8153330918792	4.01656432302174	5.57287790023417	6.72907900007407	6.8696448124441	4.97346734248175	6.48684033444706	5.22581932071839	6.62458516801883	5.55471606958785	3	7	7	7	7	7	6	7	7	7	7	3	2	1	1	7	2	2	7	7	1	5	7	105	1	3
132	5.66433752137702	6.26968423011049	1.43078683021664	7	2.91906734031347	7	6.44949162791002	6.49444718655485	5.05596532134221	4.59090752913739	5.70133471757429	5.34775837424575	4.17425378733924	6.8737895830805	3.36495895508591	4.91951369731732	6.48207009707808	4.9640134797159	7	5.9018326195146	5.47668135915445	6.70064405711673	6.01259923418357	7	7	7	7	7	6	2	4	7	7	7	7	1	1	1	7	1	3	7	7	1	2	5	83.75	1	3
133	3.95416046446182	4.747013526557	3.10626918674496	7	4.62152019155405	7	7	4.85082559005485	7	6.87439840656246	5.96109160053359	5.35645556739096	5.13175734129522	4.63688998805948	3.59455055668195	6.29136403475727	6.75338033766571	5.44713288952803	5.86468861581537	5.78689050288488	5.81225971139573	7	6.78373588986903	3	1	7	7	7	4	1	7	7	7	7	7	2	1	1	7	7	3	7	7	3	7	4	95.5	1	3
134	6.1876255157702	6.88499380101108	1.4264212169103	6.14331196273055	3.05377666648547	7	6.01747929064622	6.75593734262109	7	3.27779094921744	7	2.88634812396443	5.14428902933762	6.84748513701115	2.55969049847811	6.07301505217343	4.12071066232826	5.42298614929484	6.82874109390218	6.6698555594858	4.00513930788389	5.29344445682662	5.64384847939294	7	5	7	7	7	7	7	7	7	7	7	3	1	1	1	7	7	3	7	1	1	2	6	85.25	1	3
135	6.26751827734308	6.88354846474227	1.87415071669137	5.33621772732552	2.44449409776914	6.07870753710138	5.92219409359601	6.03218156705101	7	5.84559718587488	6.91278873743209	4.93081385749506	4.28360852831098	3.96299312190374	3.72723021633676	5.9566046824104	6.56112840393849	4.62536474730601	5.50453514264943	7	6.56559893283103	6.98887321660305	3.82831334904816	7	7	7	7	7	4	7	3	7	7	7	7	2	1	1	7	1	3	7	7	2	2	3	72	1	3
136	1.43093234709201	7	2.04956545673729	4.86035287342657	6.45131956812784	4.65384293419692	6.08474112471171	5.18630187649899	6.481393181635	5.3909122303199	6.21566525828323	6.15552514382493	4.85225708031571	6.56504667102432	3.20011397792847	6.31223666493347	7	6.37330722325199	6.57009269197839	6.04776471321338	5.67708430809715	5.00224499880334	6.10896449662072	7	7	7	7	7	7	7	2	7	7	7	7	7	1	1	7	1	2	7	7	2	4	1	83.75	1	3
137	1	6.88635896837966	2.19150820230217	6.41194063378116	7	5.42604733495338	7	4.79443957241296	6.64158890585751	2.83126354381557	5.86412021129435	6.01852886599809	5.59239828152016	5.52081319226774	5.10994941736297	6.36722349665361	6.52692303505139	6.70230770100185	3.09639650715479	5.73519056165001	6.40217551458231	7	5.30121418559854	7	1	7	7	3	7	2	7	7	7	7	4	2	1	1	7	2	2	7	7	6	7	3	81.5	1	3
138	1.08816074928149	4.30224554635831	5.07269989180042	5.90056857692705	7	3.77139406868839	5.57071458742217	4.900119085644	6.9138607238443	4.74984534527433	6.38418115623512	6.06658222157495	3.4732263152663	6.7056565075189	1.58078075817888	6.40878920215915	7	6.25328060421321	5.82937490031624	3.34849489246003	6.67244311809254	6.37906493300075	5.90004518843084	7	7	7	7	7	3	7	7	7	7	7	4	1	2	1	7	2	3	7	1	1	2	2	81.25	1	3
139	1.17730466387175	6.4670954755118	6.88533730971241	4.71990973586737	7	7	6.25956478536391	7	6.36687245505986	5.86387454134993	5.88941559145903	5.32689369347915	5.8494833889168	5.7654927858499	6.97869789754533	5.45440269004073	5.9214203858852	6.23058493832764	5.41392537230935	6.08413216415796	5.92146536029322	6.48135793599823	6.84397210729209	7	7	7	2	7	2	3	7	7	4	7	2	2	1	1	7	3	5	4	1	3	7	2	78	1	3
140	6.25118971259241	6.28478804985746	2.29789367725723	5.51421912421167	3.59112912923593	6.09735687046399	5.48404885361089	4.24711352173897	6.84480660061223	6.10677346829453	5.08625235256297	5.70466954827129	1.53929793920441	6.97349920724743	2.14437946501782	5.84320812067423	6.54280619856196	6.5569135828563	6.50300401641628	5.21017329064556	6.61981449039593	7	4.38675160094513	7	1	7	7	7	1	2	7	7	5	7	7	7	1	1	7	2	3	7	1	1	2	7	62.75	1	3
141	4.46207173445287	5.75996712290983	2.93145234485959	6.40886864569002	6.14127557431197	6.0769210339484	5.58271330297767	5.50848946155034	4.74931225913203	4.52223194429651	7	5.37389278437384	7	6.15985714753577	1.70904603781288	6.16827280604433	5.8825788140923	7	6.77191870017458	7	4.99484358747355	6.26882517998495	5.22098157385683	7	7	7	7	7	7	7	7	7	2	7	3	7	1	1	7	2	6	3	6	2	3	7	77.5	1	3
142	4.98105050492015	6.93786086904198	3.09466420656304	6.20069418098217	1	6.79003404499821	7	5.41849492246172	6.26899168005679	6.87425307456704	7	6.21686752506516	5.1124135519445	5.38298853320977	4.75089549397036	6.66066684388281	5.46434077948017	5.88581668654138	5.04261837769191	5.47733512931075	5.7545988935776	3.44461697334884	3.87831092982156	7	7	7	7	7	4	3	7	7	2	7	3	3	1	1	7	4	2	7	7	5	7	7	85.25	1	3
143	2.18241458670062	6.17106770413819	2.14150859079377	5.75986144499029	6.29459575798615	5.56613919991652	5.67282043174139	2.59257002251806	6.94683802492923	5.38170314803875	1.56945251291386	7	5.51363498894042	6.71395754056824	3.04982743973789	6.54758052957216	4.01932557732453	7	6.78799871394252	3.20682117811911	5.33560126377869	6.40209424695482	5.55705719977009	7	7	7	7	7	7	4	7	7	7	7	2	1	1	1	7	3	7	2	7	1	3	1	86	1	3
144	3.1797413422198	6.26860581377137	4.17409241265223	6.37389128548588	5.77062490552055	4.89442393140829	6.77663605149421	5.35050818246303	7	6.59808768494274	3.05921403548227	6.72551297789189	5.60117402539742	6.71250818059329	3.42527085591839	6.85785961710466	6.64230840547184	6.71803883235904	6.57776034672668	6.05901220018766	5.88766964582757	3.81239989151174	6.31047599032271	5	1	7	7	7	2	3	7	7	7	7	7	2	1	1	7	7	7	7	7	2	7	1	85.75	1	3
145	5.15618013434759	5.86890902335932	4.32199017445421	6.34519642819111	4.78895470778613	6.19182377218786	6.9744370268318	5.73373350029405	6.98742195046025	6.18600826302743	5.33915434977568	5.81809445954094	4.30876242652074	4.49563861408517	1.74985866530111	5.71782262821536	6.2923110040104	5.42588085754567	6.66251601759423	5.2617459100313	7	6.09467773401619	4.00277740742555	5	1	7	7	7	2	7	7	7	3	7	7	4	1	1	7	7	3	7	1	2	3	7	59.5	1	3
146	2.86632885857617	4.89662164137258	5.66274571107729	5.80327646237662	5.1178416187287	7	5.7758588435585	6.49990542867644	7	5.89126616352161	5.54035128682693	6.93539952620829	7	7	3.75643711698853	3.81829236995193	6.3028830254482	5.24442691189055	6.70580162624553	6.70861727464659	3.92315156656404	6.95022223234055	4.2213869082415	7	1	7	7	6	3	7	7	7	7	7	7	7	2	1	7	2	3	2	7	2	2	1	84.25	1	3
147	2.17933195375377	4.449533456476	7	6.39753115764843	4.05004619989265	5.44724351037746	3.85565888009672	4.42483297235153	6.17543312246639	7	2.08778439710716	6.81279434906179	5.64036915508889	6.61805115519563	3.02642433401483	6.19351904030242	6.65727847735009	5.83872937983814	7	6.54222403667261	6.94244468852018	4.81846183509172	6.57458814406064	7	7	7	7	7	7	7	1	7	7	4	7	7	1	1	7	7	2	7	7	2	3	2	74	1	3
148	3.50437742115236	7	1	5.33099215143444	5.16671886217765	4.18919523349401	6.32445338449389	6.8675416871464	6.3135977690502	6.96400771062302	5.40705464713411	5.17829549786819	6.94594541944557	5.51443708099874	6.30201638593674	6.38673878317796	6.10181871833385	6.82737364331826	6.25668788350081	7	5.90052132583284	5.63380101460318	6.57082911512633	7	7	7	7	7	7	5	1	7	1	7	2	1	2	7	7	2	3	2	7	1	6	2	76.75	1	3
149	6.82736256863233	6.32450984961895	2.44229364853765	6.66372187820092	3.0573955142608	3.14649257046281	5.04366926719649	6.2095287570321	5.55274648814845	6.82252172786767	7	6.53600941615866	5.83164226051195	6.69194847301967	3.12561686948123	4.77314559268577	5.50036028606967	7	5.3721094146947	6.77072540000257	5.66735495699276	6.78329744539827	4.03440275516088	7	7	7	1	7	6	2	7	7	7	7	5	2	1	1	7	1	7	7	1	2	3	7	88.5	1	3
150	4.11594987333429	7	4.13965452658669	6.23685118940603	5.60529722531431	5.30194953961867	4.31743448257792	4.64996317074725	6.19150892762654	6.19123476980992	7	6.71334816257221	1.94628547044	6.32666381013308	2.96166397734359	6.84989740072914	6.08206730415242	5.2538164890462	6.63082106965093	4.15276486790981	5.88943964807765	3.47474875190122	6.8706814509599	7	1	7	7	7	3	7	7	7	7	7	5	3	1	1	7	7	2	2	7	1	2	2	68.25	1	3
151	4.17144514426471	2.6912716268006	4.15186307160627	5.32919153283912	3.74825355766892	2.83569989081794	4.49188247885836	5.69446003388818	6.98970823656517	5.05256193189138	2.38797248125784	6.99078106829842	3.99769255964585	7	2.56566501876659	6.09238724834498	6.03137128563322	7	6.91595406473309	4.07188004802829	6.8362474030823	6.17505394101937	6.46024984542951	7	1	7	1	3	2	1	7	7	3	3	4	1	1	1	7	7	2	7	7	5	7	7	79	1	3
152	1.19125231223973	5.75509358098401	2.31637742009402	6.91962301365679	3.807820367724	5.19846641856604	6.72154758819098	7	6.01533856959805	5.12727963951929	6.99844623940674	7	3.62237667758191	6.52829815656924	2.74184693383501	4.22854648774385	5.49661999025282	5.3243008371927	4.26646819657678	5.81912889116336	4.92212277838183	6.82113096306219	6.10528837872113	7	1	7	7	7	7	4	7	7	6	7	7	2	1	1	7	7	4	7	7	2	2	2	89.75	1	3
153	1	5.11774290271259	6.1251294148024	5.09431374237502	5.18479869190462	5.15783049161854	6.60482392880517	7	7	5.07016371449785	3.80548525969171	6.09706728957655	3.58045545401355	7	7	5.78869992258361	4.85256841805729	7	6.54373203871205	5.96946055583964	3.23963629459656	5.60630538261717	5.49617342904753	4	7	7	7	7	7	2	7	7	7	7	6	3	1	1	7	1	7	7	7	2	7	3	80.5	1	3
154	3.54057434205719	7	1.87504323619085	5.80412759309261	4.42215158552022	3.83277953460375	5.84761208158665	3.24592741790214	7	6.05947122749175	1.05257609381866	6.49430356782985	1.69747334706655	4.41282367245644	3.4236559906495	5.89300807156235	6.19948077613847	7	6.60775200000952	5.39724379575693	7	5.96866696165774	5.03068904913281	7	7	7	7	7	2	4	1	7	2	7	5	1	1	1	7	3	3	5	7	1	7	2	62.25	1	3
155	1.42289368388942	3.80048541059599	5.83274638892787	5.92444812379128	4.26077202400431	5.8919813290288	6.77208431324461	6.92880145748946	7	3.8178074751793	3.66157209953862	5.44008605633657	3.78811091381017	6.91966871100385	4.63002506699048	6.22483871897444	4.16886687801478	6.32307710729062	2.93945795672064	6.86721039257598	5.29223986136622	6.56454734052704	6.37616932488853	7	7	7	7	7	7	4	7	7	6	7	7	2	1	1	7	2	6	7	7	2	7	2	83	1	3
156	4.00575463276306	4.18535564423965	1.49821571608211	5.83186222325672	5.7347281931847	5.99483151699058	4.5077931903688	4.38911859927289	7	7	7	5.05197600945766	6.45094833928249	5.3946538013975	2.32213159301361	6.18934459676894	4.97844984191686	4.86693912723929	6.99170204864857	6.58161661180993	5.31096480049647	6.71587590241548	6.71794473426302	2	1	7	7	7	6	1	7	7	5	7	7	2	1	1	7	7	3	7	7	3	3	3	74.75	1	3
157	4.03915459948228	3.86670530378103	3.44944888713798	4.56973637048279	5.17773312867186	3.59175583709454	6.0873485056079	6.57380886985486	5.99775486348917	6.93433084178648	6.08828894496464	6.61386721173922	3.97117341164877	5.75176575025931	5.97500424103906	5.66572036587968	6.2710223712835	6.25903008765205	6.37490844586755	6.24632328479971	5.73929379697352	5.48950977618764	4.51596993348912	7	1	7	1	2	7	3	7	7	2	7	4	2	1	1	7	7	3	7	7	5	3	1	73.5	1	3
158	1.47974677250171	5.57808733131424	6.42090930629512	5.93396823700749	6.40791630491722	6.37194650701066	5.00507466389942	6.55490002929761	6.92340848129729	5.15212690213411	3.7200368043012	5.42592675901774	6.01259704082065	4.9253952607394	3.0184513920637	7	6.86207065975811	5.96995789166177	6.12707266555262	5.7648280897377	3.4124007428966	6.65797160626737	5.14989730066187	7	7	7	2	7	7	7	5	7	7	7	7	6	1	1	7	1	3	7	7	1	5	7	79.25	1	3
159	1.58127241690033	4.117271531178	4.60312317802435	6.98500960896612	7	3.23754867044458	5.95295258802262	5.55286183541396	5.49449105873439	5.31075760204011	5.71101639252175	5.36335792616677	3.26069870995629	6.58388270376109	5.97268482071848	6.97268412770167	6.7987645234795	6.07087680860815	5.4596388160462	3.7952773371139	6.32740238283499	6.6178635677686	6.2689369074198	7	7	7	7	7	3	2	7	7	7	7	4	7	1	7	7	2	5	7	1	2	2	7	99	1	3
160	1	3.19497475070192	7	6.26108860006543	3.86437937036196	7	5.34505614237272	4.87290212479542	5.9944611807124	4.95501989229928	6.38403048567648	5.97537119349667	1.98655945924963	6.81567620834328	4.60072504920019	6.50468536855166	6.1903746080921	6.56154205164201	5.22859320611343	6.52577616151603	5.4469927928175	4.05661904261327	7	7	1	7	7	7	1	4	3	7	7	7	2	1	1	1	7	1	2	3	7	1	3	7	76.75	1	3
161	4.92317255440674	4.70949430439271	4.5741351392413	5.66945999323678	6.30786596376944	6.7682124015564	5.54111978058808	7	5.90338442548242	6.19682592038413	4.6252188598513	5.10384582994767	5.50109649427463	5.87120636455079	1	4.1784273779627	6.55568595910861	5.48244941550935	5.73779970398548	5.95548478828552	6.52698272446084	7	6.61556675459414	2	1	7	7	7	1	7	7	7	7	5	7	2	1	1	7	2	5	5	7	1	7	7	80.5	1	3
162	6.80713296035813	7	3.61563675913481	5.68778183371421	4.07880442444533	5.31133375777092	5.6980210109029	4.88878452317088	6.58899182754422	3.90718480222921	2.95166509376039	7	4.12997376664847	7	4.16774905437268	6.73821816726364	5.9857868315489	4.22467201660135	4.31115902610446	4.7630268907334	6.08508039528948	6.28263858556253	5.57464956814543	7	1	7	7	7	1	4	7	7	7	7	6	1	1	7	7	1	3	7	7	1	2	7	74.25	1	3
163	2.12400317027159	5.58947168424303	3.13826907935021	6.48182923566534	3.24103237390896	2.25988502992748	7	5.35655317527397	7	4.84903023258118	6.44465117696427	4.52622107143316	6.83170712572945	7	1.70805728265824	4.90369494210909	7	5.33288338938508	6.18787774819446	6.89448538094686	5.49568438001356	5.57474219316491	6.67908239397764	7	7	7	7	7	4	7	6	7	7	7	4	1	1	1	7	2	3	7	7	1	3	7	72	1	3
164	5.935839910912	5.95373238862349	7	7	3.17192713994997	6.00538168437453	6.37211079175635	7	6.85069638525608	5.96206080991729	5.94507199022836	6.64318622581385	6.80198331522709	5.82853787418617	2.94020047780848	6.64031662100338	5.34507438218175	4.62003275901083	6.58923056561093	3.2693598874454	4.89714866716837	2.82154878855489	1.82620863930767	7	7	7	7	7	3	5	3	7	7	7	7	5	1	1	7	7	2	7	6	1	7	7	61.75	1	3
165	2.97619784895675	7	2.01944853552579	6.23047158893412	5.33690311380392	1	4.9575176714785	7	6.73512788756379	6.12734889766114	4.09473459049225	4.39342535657477	2.33439468907831	7	5.31113411252428	5.28558600900759	6.81218968743758	5.8542526227548	6.17456783665281	6.63753623055344	2.49302334924127	6.0975633111852	5.82688850659644	7	7	7	7	7	2	3	7	7	2	7	3	4	1	7	7	2	4	7	1	4	2	2	68.5	1	3
166	1.37785213606629	6.04981041886138	2.65023690660664	6.03031495812541	3.24425078870814	5.00101339543712	7	5.48407290140807	5.52228070172178	5.03017203368823	5.25991319401168	4.8749210111621	5.8634189558925	6.26997501742404	2.22018341385914	4.19303627928048	7	5.28543603813285	7	7	6.18909856160316	5.43711418559112	6.68682625832001	7	7	7	7	7	7	7	7	7	7	7	4	1	1	7	7	7	7	7	7	1	7	3	70.25	1	3
167	3.97141167701711	4.09895043941757	4.81332434997767	6.58513598365275	6.70245812215794	7	5.9890501203676	7	4.93938015477073	4.49038397964124	6.35531560212147	6.10373429982756	7	5.20568929499565	3.66350267355366	3.87975071827609	6.89802483126215	6.42483993876239	4.32968823309456	5.74236960492878	6.31629193542699	5.77700650286415	7	2	1	7	7	7	4	7	3	7	3	6	4	1	1	1	7	2	5	2	7	1	7	7	88	1	3
168	2.98149373189462	6.9244059568529	1.23394452820557	6.59139247935132	5.22502777707333	7	6.0416659244341	6.50256017746012	5.49974409653551	2.91994221019933	5.69796105890905	5.06593346747824	6.03145208097906	4.83105831152411	4.11405211708791	6.77897963709798	6.61270782379389	5.95109538388306	6.19102992854595	6.9509717161746	6.97377072341794	5.01628294172875	5.23183273672751	7	7	7	7	7	3	2	7	7	7	7	5	2	1	7	7	3	3	7	7	1	4	1	80.75	1	3
169	1	1.45511926128248	2.22965376949166	6.09655775604564	3.92237042151191	5.61782028345918	7	7	5.32661922244534	6.97028666773687	2.02338037230717	7	6.9757790287933	6.83894458528252	3.64358337130844	3.17713653001623	5.13760587863108	6.43536774821568	6.4452989878676	6.75556446429959	7	3.40298035273529	6.03421309692523	7	7	7	7	7	7	4	7	7	7	7	7	7	1	1	7	2	5	2	7	1	7	7	76.5	1	3
170	5.34018678748937	5.51722347730661	4.65874023517757	6.26479184291268	2.43834758677816	6.55781949218956	6.96095734766633	2.65684230191632	6.20850303433129	3.53074564749314	1.89094647432916	6.8580638926006	5.98919555714124	7	5.57609231684272	3.09753721317796	6.38121757995553	2.63189041231258	5.63814070549441	6.41279644327912	5.50859789075583	6.46869454526844	5.93040803762801	7	7	7	7	5	4	7	2	7	7	7	7	2	6	7	7	7	2	7	7	1	2	7	87.25	1	3
171	5.38240980586655	6.9600678513774	4.91042463249177	6.61489146562759	3.48874653404293	6.68470968783957	4.58106076735643	4.41950180704185	6.54275966338326	2.00454933736469	5.78798798013313	5.67162066095517	4.6932195402167	5.58291261083969	1	6.0759522043296	4.68604356956298	5.76170132800631	6.27400708739743	5.88679461870328	6.23111009178783	5.39187154706104	5.89285784185158	7	7	7	7	4	3	3	7	7	7	7	7	1	1	1	7	7	3	7	7	7	3	1	66	1	3
172	2.88671939483263	6.76390693052902	1.54038159782141	5.16862132315101	4.84781040239177	5.71968682727617	7	3.38854507627915	6.01388340507896	6.9516032260667	5.88549178186283	6.87129263928125	4.56932598869164	5.71561567052682	3.24192490845291	6.12321836345691	4.71918810706777	5.86034326246595	7	4.74553379729861	5.08000693606506	4.29537419715032	6.59370261763103	7	7	7	7	7	2	7	1	7	7	7	4	1	1	1	7	2	5	7	7	1	2	7	55.75	1	3
173	1.8050460776714	4.98860177402065	6.19727232007342	4.44760778317908	7	5.04902352462143	4.79683360447079	7	7	5.01521103771278	3.711930000286	6.0383123007863	5.02432780837388	6.91893906935665	3.37962057413857	5.2450914441844	6.81677440964706	5.67069965634834	7	5.31069715434398	4.88275288929924	7	4.6012650764456	7	7	7	2	7	2	7	7	7	7	7	7	7	1	1	7	7	3	7	7	1	4	1	79.5	1	3
174	2.36212299043955	5.45723366699309	6.02227786334433	4.13414506507495	5.89652636056463	6.36698904696075	6.66060309101188	6.58676944083003	5.51597753733094	7	5.03362810335935	5.44938096057936	3.76851131978193	4.12016398757533	2.0067529208957	6.0579912286255	7	4.76073435492248	6.44192579833958	7	7	6.1295339154325	6.91541014422005	7	7	7	7	7	1	4	7	7	3	7	5	7	1	7	7	7	7	3	7	1	2	2	75.25	1	3
175	1	3.03997001857551	5.5829821353205	5.26117068336975	2.63623505023555	6.74205777598612	5.98991148174743	3.61858312841488	6.39560438231726	4.97044272128721	6.69525179232125	7	1	6.35884153279208	3.80777845461249	6.39467627941462	5.4904365182582	6.18358059102903	5.94607160493645	5.59586169063614	5.11066704868309	4.10624096534893	7	7	1	7	7	7	7	5	7	7	3	7	6	1	1	1	7	2	3	7	7	1	7	6	71	1	3
176	1.19721849992225	5.32896107765099	2.72872380006016	7	4.16567103528085	7	4.16979652767566	3.21104991146535	6.63992697301449	4.38625978273621	5.20604446947706	7	2.67733472836838	5.21976736757943	2.29439044858295	5.74204491559289	6.06138434287879	4.8071050597575	4.4518611325944	6.10662184110169	6.26959162255323	5.12269860026058	6.24738021785477	7	1	7	7	7	7	7	7	7	5	7	5	3	1	1	7	7	1	7	7	2	2	7	77.75	1	3
177	1.39739236505214	5.38520221715551	3.81883176533419	6.18595481999144	3.39981859681892	5.8992764204776	5.96402086011205	6.85006461273637	5.60719771148321	5.07961685539669	5.85268650035938	4.32994441163196	4.29652887739028	7	2.47322941558134	4.65174422768366	7	5.69540597874315	6.40284642549141	6.61766649213524	5.55712039897206	4.78617601779038	6.00007667784051	7	7	7	7	7	7	7	7	7	7	7	7	1	1	1	7	2	4	7	7	7	7	4	71.5	1	3
178	3.97241654878843	5.33830270543589	5.46059049917272	7	5.6649103047856	5.96126957630589	5.28916412402791	7	3.92407713100032	6.18913298759894	4.99429670492089	7	4.82693990868005	3.32392624540153	3.76520828512525	3.38852772589085	5.65478322125639	6.28792830690259	6.35044696626999	4.73356638933764	5.83781541043304	6.48691689225996	6.65213961250807	7	7	7	7	7	2	5	7	7	7	7	4	7	1	1	7	1	4	3	1	2	7	7	75.25	1	3
179	2.51133662369389	4.46743789881783	6.352226881824	5.99931199480343	4.47115820433266	5.28686109970023	5.60354091400969	7	6.6712239000364	4.3729418794258	5.5593335094877	4.36977753792149	3.4365222758584	4.8434102133944	7	6.05174096818439	4.25188523855267	6.54913692865723	6.06134641141581	5.27765022862308	4.85442100377476	6.63329210605623	5.99610865037162	7	7	7	7	7	7	2	7	7	7	7	5	2	1	1	7	1	6	7	1	3	7	7	75	1	3
180	4.05056067095606	7	4.27943946854065	6.09353069393897	3.41050764620313	7	6.85915163532492	6.7509200629786	5.30901049128054	2.77336775690726	2.35859481844207	5.59137858909232	3.43861749425373	6.77586597807082	2.8382714531467	6.47800603418884	4.07450899292957	6.0919858915746	2.69990349967753	6.56650316884849	4.81881006262201	7	3.4495769930729	7	7	7	7	4	4	7	7	7	7	4	7	3	1	3	7	2	3	7	7	2	3	7	67.75	1	3
181	2.02759964410553	7	1.84109474626177	6.72593193199472	6.0269167830996	6.40207443039676	5.42496385219028	6.72715245839431	4.15334414073773	7	6.07960147832313	4.24512906583838	1	5.67689444236191	1.8424801964612	5.98177401133285	5.89463616327144	6.51731511661915	6.85446574564221	5.94429801105323	4.10992823217336	6.35619116845443	4.20529559317126	7	7	7	7	7	7	7	1	7	4	7	4	2	1	1	7	1	7	2	7	1	2	7	77.5	1	3
182	4.79596778116363	3.7515579180743	3.68936380056602	3.47205800578117	3.35406858484931	7	5.11709789067524	6.54494400622203	6.44062201234436	4.3499624307912	6.70370070146841	5.57837430750685	1.17656001882924	6.55128043704412	4.8232031248552	6.3746416969506	5.80658008719756	6.11219218713039	6.61714535151746	6.01112447933832	6.46214549801882	1.80520646079963	5.39544339061764	7	1	7	5	5	3	2	7	7	6	4	2	2	1	1	7	1	2	2	1	1	2	7	74.25	1	3
183	3.44215599056483	6.76156714849843	1.27610725179311	5.64991380844108	5.34833892064765	5.14141907807611	6.35510406937585	3.94108173057514	5.13556700101108	6.36338673691566	1.31158442127432	6.11930675648149	5.21141162936763	5.47234117241846	2.04805427515812	7	4.00652669420143	5.64573177685817	6.84981270653075	5.57580679119556	5.95319838979939	5.37494581381732	5.98607089878363	7	7	7	7	7	2	7	1	7	2	7	3	1	1	1	7	1	3	7	7	1	4	7	64	1	3
184	1	5.62528270455881	1.82426170262	6.49416150583682	2.96633444994076	5.2015258434725	6.32252260191725	6.59694858590491	5.1225932780772	7	4.39988886122894	5.80923597180808	5.56376195624343	6.78864050960081	2.34277648338899	2.24288639303917	3.6560028298916	3.35965448220155	6.23661588977559	7	6.19399020973033	6.41309233769684	5.83737071313117	7	1	7	7	7	5	2	7	7	7	7	5	1	1	1	7	7	3	7	7	1	7	7	70.75	1	3
185	1.29772927852332	2.69242461748971	1.39669941661415	6.91534973176117	2.96256414877549	3.84464074869564	7	7	5.65851767275194	6.85560632981451	3.06827039781307	6.60593808070202	4.03689194694214	6.08486746545262	3.76988748101986	4.28333325364349	5.70024853412141	6.13664089100332	3.70427004246041	6.88012535828892	5.95687995231688	3.64055204776634	6.02954775597037	7	7	7	7	7	2	6	7	7	7	7	3	7	1	1	7	1	3	7	7	1	7	7	90.5	1	3
186	2.36388088747427	5.19357132230955	4.21079977999078	6.43298532798868	4.73006589577987	6.35020581287577	6.81496499282613	5.95020473537201	5.60246813081618	6.05112441082337	6.39404358629452	6.21691139685338	6.7932658031131	6.64864903686834	3.30758059095878	3.68062739582684	6.76239961670436	3.56183468366908	6.2365073175966	7	4.24345322003916	5.08793514880101	3.88197970615669	7	1	7	7	3	7	1	4	7	7	7	6	7	2	1	7	1	3	7	7	1	5	7	66.25	1	3
187	2.05037562580093	5.52883860301602	3.67312500130292	6.28634748409364	3.0600877043176	1.90832213290849	6.50174662306901	1.83188036410042	5.4660032635675	5.01015030672506	5.85352287388546	5.21296673483064	3.65601837407295	6.94887897125864	2.83907937975449	4.06349340971254	5.81444611515851	5.28301991269091	5.81177997062245	7	5.27658294252084	7	6.76209216374412	7	7	7	7	7	6	7	7	7	5	7	5	1	1	1	7	2	7	7	7	1	7	7	67	1	3
188	5.76418971962338	6.88399841361947	2.00296869386804	6.67389744807817	4.00666887992583	6.36524243729213	6.80579256010808	5.0877713977655	4.42830541216699	3.3416699656536	7	5.92538391426586	1	7	4.74223665562003	4.83014470893803	5.64979508151876	6.22344454476855	6.76869984251032	3.51565523535698	4.6471273830975	3.98082617823665	7	7	7	7	7	7	3	1	1	7	7	7	7	3	1	1	7	2	4	4	6	1	2	7	59.75	1	3
189	3.28036809238571	3.70860076258338	6.73568308449256	5.77934963520132	3.4170094806134	5.52735181582076	4.51914592141648	4.57211214153386	6.61785037579546	3.97386307036837	4.18616164930166	5.88916732645902	6.93927628202025	4.73431944882898	1.40874249379381	5.90978133641952	5.27424567559985	6.07986760849869	6.56209103159695	7	6.14709506776285	5.03339930129166	4.75441799430802	7	7	7	1	1	2	7	7	7	5	7	7	3	1	1	7	1	7	7	7	1	4	7	48.5	1	3
190	2.82426310118248	6.55794418925395	1.78190656967742	6.45430818926945	5.95013806962219	6.61277354777114	5.5396724499882	4.74604644443491	5.18939038385352	3.66335329463368	4.21636014806275	5.68491754108392	2.85715517239926	5.60780691356813	3.92440923067096	6.54024685289226	5.69129960558952	6.03235650003329	4.39171578694211	4.41645154938392	4.74093287818737	6.74740839644181	5.38704497687656	7	7	7	7	7	3	5	7	7	7	7	2	2	1	7	7	3	4	7	7	1	7	7	62.25	1	3
191	1	1.13743192439689	2.41460442713081	6.22086158916194	4.75171228724087	4.00158517516434	6.86748041536676	7	5.5064093859885	5.97333415313953	4.99897734862966	6.32206593023106	3.03556173268567	6.86934026417623	4.2753110621029	5.77622244230426	6.3253855933933	6.02649349508856	4.32405900502539	1.93704661079443	4.40231652232313	5.35559471746676	5.85688408515927	2	7	7	7	7	7	7	7	7	4	7	4	2	1	1	7	1	7	2	7	1	1	1	70	1	3
192	1	6.74830321216133	1.62775735863787	6.75210725267005	4.01230423666619	5.06332809002564	1.03677053205673	5.42033580030216	5.86578967599313	1.49805878666137	2.57107784523397	3.51583045611022	5.63858420470227	4.86506107907725	6.54431282879798	5.53507184756984	4.92199163000327	6.58685337199906	6.69364365676181	6.24209663582443	5.89603029220086	5.62591899247239	5.87360403580851	7	7	7	7	7	3	3	7	7	7	7	5	1	1	7	7	7	2	7	7	7	7	1	80.75	1	3
193	4.37045475758489	7	4.31789561829119	5.19327187289189	3.65060730263508	6.2601449654356	4.41381922254271	6.87023892086637	5.79347015349494	3.27623414930561	3.05211635016644	7	4.16256427129579	6.67552477129753	4.56999289960633	6.25982439107811	4.11734640601416	6.6624215100275	2.29138035954001	5.25200290980676	5.21744596412591	6.29596149718746	3.50320846025098	7	7	7	7	5	3	3	4	7	2	4	7	3	1	2	7	7	3	7	4	7	3	7	66.5	1	3
194	6.66083753276345	5.87618536342541	1.36268137174411	5.91456624339725	3.79772335582036	6.54496740538048	6.01158894935069	6.19820808821186	3.96012553419812	2.39112402100228	5.05567585713744	5.43016267708595	1	6.41699060406127	4.71197881940762	5.43512905439878	6.87806807381382	7	6.37959074266067	2.59872954616299	4.58954575519947	5.22479474608366	6.03666180438533	7	7	7	7	7	2	1	2	7	7	7	7	1	1	1	7	2	4	5	7	1	7	7	65.25	1	3
195	2.8006060235643	3.47548204097366	7	5.22855454192337	3.77010026830199	4.93832345777906	4.59633493431717	4.21866059144684	6.68112453475051	3.42660763317137	5.10981592953333	5.85782145965958	4.18485592800037	7	3.81480788806199	5.91432159769496	4.42351891659211	5.58271310667164	5.940454560154	7	5.09287802973756	4.38605732532098	4.65777886983081	7	7	7	1	2	3	7	7	7	3	7	4	4	1	1	7	1	7	7	7	1	3	7	51	1	3
196	1.66520010965223	3.15787639107834	6.37704948822425	5.4213323603424	4.39866656910695	1.60118038791333	4.87402561770197	5.6964593083332	6.60899717669552	5.12680057706492	4.32286146197868	5.09672204259854	3.0928097728399	6.67173640160538	4.27321925057263	7	5.09681285607716	6.28680268238119	4.18095542154027	6.57328242832124	6.367177270821	3.80965711860522	6.34606878050616	7	7	7	7	2	1	3	5	7	2	7	4	1	1	7	7	2	2	2	7	1	2	4	88.75	1	3
[truncated: 5 more columns]
