# Supplementary material for: How Are Mate Preferences Linked with Actual Mate Selection? Tests of Mate Preference Integration Algorithms Using Computer Simulations and Actual Mating Couples
Source: PLoS One. 2016 Jun 8;11(6):e0156078. doi: 10.1371/journal.pone.0156078 (PMC4898694; doi:10.1371/journal.pone.0156078)
Supplement: S3 Data — Long-term couple and agent-based model data analyzed in Study 4. (ZIP) [file pone.0156078.s003.zip › S11/Polynomial Model Data/Polynomial Couple Population 01152016 0123.csv]

	trait1	trait2	trait3	trait4	trait5	trait6	trait7	trait8	trait9	trait10	trait11	trait12	trait13	trait14	trait15	trait16	trait17	trait18	trait19	trait20	trait21	trait22	trait23	preference1	preference2	preference3	preference4	preference5	preference6	preference7	preference8	preference9	preference10	preference11	preference12	preference13	preference14	preference15	preference16	preference17	preference18	preference19	preference20	preference21	preference22	preference23	fitpoints	sex	algorithm
1	2.98257561619583	5.50659300783718	5.19961871460671	1.50880834920349	3.33295849333339	7	2.60903493689524	4.85649372957784	6.4541591630363	2.80444335004872	7	7	4.55958266809655	7	6.39410384885765	6.3813163569764	4.90778002074209	7	7	6.69367593561835	6.27986999623773	6.75036385657867	6.19030571188227	1	1	1	7	7	7	2	7	7	7	7	3	7	7	7	7	7	7	2	7	7	7	2	86	0	3
2	2.07171876361763	5.07448703855134	4.88689539129066	5.55084461393568	4.6643576248241	6.66644943510063	7	6.22441608301941	7	6.46224062867795	7	5.15617328966781	4.61520024078399	3.85162273060823	6.10032058186015	7	6.76509815980805	7	5.23839803112639	5.4030059298092	6.90512450093472	6.37574699714624	5.63540373015494	7	1	7	7	7	7	7	7	7	7	7	1	7	7	7	7	7	4	7	4	7	7	7	86.75	0	3
3	4.1850907019428	3.70296671561088	1.81998874301767	1.52024625183744	3.65386200077108	6.86588960005944	6.27302339908687	5.96629473427276	7	6.17838291710671	7	1	5.88359690469887	4.33438066990632	7	6.67940827549079	2.8021993507076	6.73634119769846	5.84833711381637	6.91711383349479	5.85189630706551	7	6.41240798267739	1	1	2	7	5	7	1	7	3	7	7	1	7	7	7	7	7	7	5	4	7	3	1	91.5	0	3
4	7	1.17036315431885	5.0206699113074	4.22520781674041	5.3538725513619	6.90294606066762	7	5.8326670537695	6.83222818655219	5.84083396595332	6.85482533327005	5.89392200802777	5.69443269078467	4.241505104162	7	6.74630461460874	6.11588134179388	7	6.07419696175726	6.56668560543319	6.63407207447204	7	6.30651451368078	7	1	1	7	4	6	7	7	7	7	7	3	7	7	7	7	7	7	3	2	7	7	7	83.25	0	3
5	4.65353467740814	5.08896051189475	3.91857515882368	1.37085425499345	3.23883477325911	6.78543113463775	4.80562302348869	4.56887156948449	6.55767677469167	7	4.835537627401	6.5706332682275	6.87739250313404	6.75460252503146	6.03293466857511	6.65555785005495	6.82792267045177	5.71858296342582	6.82519746083721	6.94642822020619	5.95469974207071	6.4323905365364	6.16753976046279	1	1	1	7	7	3	1	7	7	7	7	1	7	1	7	7	3	7	2	3	7	7	7	86	0	3
6	5.79615293964569	1	4.7301736370722	1.95812325858158	5.80125044154907	5.57734158693082	6.24669254455424	5.77327458832871	5.35947720294652	6.43328630223503	4.3811763328341	5.98502304514886	6.95435037617558	6.67006224472858	6.91300011880207	7	6.5248583704065	5.4554756483478	6.24898669999644	6.83207659327798	5.8132580841266	6.90935276753851	6.31907651333738	7	1	1	7	3	7	7	7	7	7	7	2	7	7	7	7	3	4	7	5	7	7	7	91.75	0	3
7	6.88851888510993	1.53912393225535	3.26842749845763	1.6981640617184	5.64207585046345	7	6.33328177748498	5.44317350265838	4.57459793324788	7	4.70953147844501	6.15013353105472	6.36813773135793	6.36874736170447	6.86215115357583	4.37532181250329	6.5944123705017	5.29225169001458	5.79411962863224	6.11801031336379	3.99733199305778	6.86282448285508	6.37953756536826	7	1	1	7	3	7	7	7	7	7	7	1	7	7	7	7	3	2	7	5	7	7	2	94.5	0	3
8	7	6.33613692971015	4.70580131287662	1.24938450323337	5.69727999997523	7	4.58752304885213	6.01742469812012	5.4010513089732	6.20821118576005	4.16813644221795	5.91459864355145	6.66772428462016	3.80974730275395	7	4.43783887066899	1.46305757822889	4.93649077802694	6.94767916452482	7	6.31661913983151	6.50892937296808	7	1	2	1	7	7	4	7	7	7	7	7	1	7	1	7	5	7	7	7	6	7	7	2	91.25	0	3
9	5.5764703096831	1.96834847415892	4.40997703463383	2.73063235433641	4.55818141920067	7	2.80983659982063	6.24284375521604	7	6.57164769885051	5.0667183455901	6.1912922525142	7	6.35536759683278	7	6.12357561768588	3.2871991591536	7	5.78992698039292	5.99399954588227	5.52131956407774	7	3.4771470076311	7	1	1	7	7	7	1	7	7	7	7	1	7	1	7	7	7	7	5	3	7	6	2	77	0	3
10	7	1.13474621672259	4.41705515843088	1.55693593141395	5.10718050001366	5.9051602542393	3.0866064266141	4.80903028621251	6.94332598718486	7	5.82971135197059	5.19750205577667	5.79727098457179	6.70993941278505	6.43041723665476	5.10991322287102	6.00533517547353	6.96809400321009	6.44166156605421	6.30665344824997	6.44068911609956	6.98760985966921	7	7	1	1	7	3	7	1	7	7	7	7	1	7	1	7	7	4	2	3	2	7	7	5	85.75	0	3
11	7	5.97909536820524	4.25975987381204	1.25414716142474	5.74499323589441	7	4.89656860616578	1.02775587374306	5.8024379699252	5.94759947260792	6.48496134963859	6.98462365126784	6.42611029070554	3.99261350133171	6.441312144843	5.37852702655797	2.44870047336902	6.50509654378423	5.25351066065206	6.94132217794084	6.87878361982685	5.77736532621581	7	1	1	1	7	7	2	1	7	7	7	7	2	7	1	7	7	1	7	7	4	7	7	7	78.5	0	3
12	1	4.77893635426907	3.65919757048762	6.70801842932394	3.49953849757446	5.6239429032368	4.850924969323	6.76765031667257	5.82449493037833	6.81266417929448	6.20250256252088	2.83555058022584	4.207828027931	6.33494058901467	5.95974507161251	5.46775218324171	5.1596760336957	6.47335604916385	3.60446332430636	7	5.17763667756029	6.65225216315631	6.01879297131177	7	1	7	7	5	7	2	7	7	7	7	2	7	7	7	7	7	1	5	3	7	4	7	70.25	0	3
13	2.83762433552895	5.60590952601715	1	4.90692701618714	6.81180615245177	5.58788599298453	6.87659715486099	3.62258462443744	7	7	5.6244600772271	6.68803790369602	6.23114254284108	5.28147551147183	6.5053737549753	6.14248484048673	6.42284461804108	4.21100270551473	5.52988562360301	6.32106584309732	6.02987586738268	3.64040500189004	6.60337105364409	7	1	7	7	7	7	2	7	7	7	7	1	7	1	7	7	7	6	7	1	7	7	7	84	0	3
14	4.82796951048061	4.06857138915807	3.03092834299754	1.72029720740233	3.74919021967084	4.64944354584198	6.91978015084361	6.96137425450108	7	7	5.53467159635618	6.8199105594781	7	6.08507941586919	5.19794841286942	5.86423670614431	5.98019997866236	5.32518838463742	5.66462376822559	5.56311841827186	5.80556255122867	5.62682078264633	6.51739268176904	1	2	1	7	7	7	7	7	7	7	7	1	7	1	7	7	7	7	3	3	7	7	7	82.75	0	3
15	6.77749988433283	2.49336625146504	6.14395771072846	2.70882736380244	6.59038067546862	6.69511815677986	3.5836210098788	5.07572541780372	6.57438986600714	5.54505126885962	6.05518657674157	6.34158785242745	6.56524934645981	2.45125622685141	7	7	6.20314830819729	7	6.4860892724868	5.76714488295067	7	6.20597725602197	6.13187244298082	7	1	1	7	4	7	1	7	7	7	7	1	7	1	7	7	1	7	7	3	7	3	7	87.5	0	3
16	2.7102374603634	7	3.8652061767089	7	3.6178868504785	6.1044124953087	5.69505329867762	5.0536368633649	6.92257340082828	7	7	4.62337761195376	6.77643880489803	4.22278859658932	5.1851545461333	5.9804158203459	3.60263390563719	6.69364805698962	5.41252463309537	4.643229883924	5.67789007634991	5.68582447431967	6.55761830960776	7	1	7	7	4	7	1	7	5	7	7	1	7	6	7	7	1	7	6	5	7	7	5	89.25	0	3
17	7	2.47691482953747	5.61961248836155	1.32398817775421	5.49987760008976	5.64566921133225	5.55146556526616	6.79638870440102	4.50311874392597	6.76502076199802	4.94283457348883	6.15234427020209	6.95242034352637	6.64320944102268	6.9806467805403	6.0298318273765	5.56293871190004	6.18767143951887	7	7	5.71824851262868	6.46664430882721	5.56892395559182	7	1	1	7	3	7	1	7	5	7	7	1	7	7	7	7	7	7	7	3	7	7	7	82	0	3
18	1	3.66843744619406	2.98756749795229	5.72725592295709	4.50354826367337	6.71029246702613	6.26960238586571	6.75356148895577	5.70080131855643	7	7	4.42037641860316	6.07606513670114	6.31606625966999	4.5860471015232	7	3.71871057132222	5.50702398509446	6.03594055436539	6.69055313696601	4.13220222509046	6.37233774535979	6.54437070397181	7	1	7	7	5	7	4	7	7	7	7	1	7	7	7	7	7	1	7	1	7	7	3	88.75	0	3
19	6.71046636799015	3.53061396713612	3.9892738919987	2.97813132842701	4.69876886223583	4.92447053223328	7	4.87723067905202	4.27771949183379	5.65547187378171	6.06357506959438	7	6.85838043359852	6.06410307563984	6.71299094110503	7	7	6.04563686313966	5.98733294552213	5.49623018718233	6.86959403976585	6.21266789970993	4.67048362748992	7	1	1	7	3	7	1	7	7	7	7	1	3	7	7	7	7	1	7	4	7	7	7	71.5	0	3
20	3.22753228430835	6.25996975425921	4.88270004562357	7	3.08221102148563	3.93368894649581	3.50372999090691	3.24110503026362	3.53540846467284	6.83507055944505	6.92954904403952	7	6.28534920551588	3.7713127718809	5.8230443427921	6.66644853597936	6.61059736649507	7	6.85802652605894	6.45625207872572	4.13295568630678	4.28001179998794	7	7	1	7	7	4	6	2	3	7	7	7	2	7	7	7	7	7	1	3	7	7	7	3	80.25	0	3
21	4.73088725783135	5.47585833930029	3.85138670445845	2.87624039895241	2.73213820296453	7	6.02563145376229	2.97621431865709	7	7	6.78398816013617	6.72602076556651	6.7797916784334	6.2352199513905	5.77964653338248	6.33141780852317	6.77305086232584	6.00155366280455	7	5.532639246448	4.89917142654262	3.82198899468842	6.29310784347895	1	1	1	7	7	3	1	7	7	7	7	2	1	7	7	7	2	7	7	3	7	7	7	70	0	3
22	4.82707299682784	3.72938622521773	5.71437946812715	5.3006536211395	6.66366314575949	6.67683217392447	2.54722688056045	6.90493346733007	6.46491190448445	6.58189791167673	5.90137056293573	2.86029087363454	6.92423733807232	7	5.59360320036996	7	6.31604070445227	6.97124273231814	5.84307288934708	6.52717215335303	5.85762737069293	5.78787303099429	4.18855564918283	1	2	1	7	7	3	1	7	7	7	7	1	7	7	7	7	7	7	2	2	7	7	7	80.75	0	3
23	7	2.09768558117542	3.72642043941459	1	4.33212786175693	4.6409892798319	1.91090708870672	6.64324001630257	6.91936913622636	6.00173898919533	5.29253259444178	6.81355638422758	5.47559827498879	4.97431454239404	6.11705468265401	6.78677859743392	6.31347507495737	4.31415314500838	4.50399386692757	7	6.71333238585821	7	5.79202439091889	7	1	1	7	3	2	1	7	7	7	7	1	7	1	7	7	1	2	7	7	7	7	5	91.5	0	3
24	1.40495127161263	4.79639636764121	2.06930959306389	4.39450867939293	3.46620341443336	5.85225286550558	5.36572860636771	3.66235829133917	5.30613838546536	6.79744546668592	5.65114022029242	7	5.68158023854777	4.84784543144748	5.38054415727253	6.27148719209088	6.85605306195728	4.07264336900576	5.65856574329156	6.24892475903543	6.262085728338	6.46993667093683	7	7	1	7	7	7	7	2	7	7	7	7	1	7	4	7	7	1	7	7	2	7	5	7	72.25	0	3
25	1.31865914932103	6.23803439749231	4.8964049636399	7	5.02227877341961	7	4.57507491378484	7	6.16345108696333	5.68776788332789	5.41536772033993	6.41889492258304	6.08165772239929	3.38223573768577	6.08756096573748	6.22602488409992	2.48313299675218	3.93596234233852	5.41823543293775	5.17553181510031	5.59862685879676	6.32550649592319	7	7	1	7	7	3	7	7	7	7	7	7	1	7	7	7	7	2	7	3	2	7	7	5	65	0	3
26	4.33705188307394	4.67525454403445	3.80491878599297	2.02874036248521	1.19230001014753	6.25959429653653	2.32745139648049	5.79037387453731	6.20268954571319	5.93741277921672	7	5.49125879372677	6.39740145759542	5.00844285310241	6.65141395189791	6.37313833443346	6.6049627341537	6.10551125878062	7	5.61960615462663	3.95481470105763	6.99690174545114	7	1	1	1	7	7	1	7	7	7	7	7	1	7	1	7	5	4	7	7	6	7	7	7	70.75	0	3
27	1.11263448006008	6.49846082767895	3.53114317483264	7	5.32376336268638	6.23959219770652	5.81692615250941	4.73982258489976	6.17563971236341	6.0116299917155	6.06424154430546	2.82794152106768	6.22317201498776	5.3860193133813	6.75831240647377	5.78590408306925	4.65031826392065	3.6760627384842	6.11147983845438	6.88813491356913	4.71078905923979	7	6.08639250232795	7	1	7	7	7	7	7	7	2	7	7	1	7	7	7	7	7	7	3	5	7	7	7	80.5	0	3
28	6.95070962633158	1.46036050644493	5.93029799090889	2.11278176678476	6.49441616764778	6.3405677431247	3.99538394103282	5.76122586511401	6.63629258128845	6.84151126131431	6.28312158232292	6.67696162547661	1.67734701025393	5.38253835057509	6.126484661373	6.45269632619789	5.83542223849037	7	6.5711248511362	4.92590239889854	6.26682728770443	5.93643545247181	7	7	1	1	7	6	7	2	7	7	7	7	1	7	1	7	7	1	7	7	5	7	7	7	72.25	0	3
29	5.6428296199546	6.52897913469587	2.82222549294653	2.54122747684882	4.88916039887122	7	6.30175769074469	5.91760648896902	6.16455426714229	7	7	7	2.41725383765437	4.22077957914881	7	6.78149854639257	4.41573949613674	6.59630574652699	5.51033153327936	1.8185690019876	4.89964155350364	4.35067750109227	7	1	1	1	7	3	7	7	7	7	7	7	1	7	7	7	7	7	2	3	3	7	7	7	85	0	3
30	7	2.56563062096876	4.32531050559561	2.37234446583617	5.36156963847796	6.91386835656033	3.63778131146542	5.76795194976234	7	6.75116794472356	5.90070352894606	2.78749000113274	6.67567903860145	7	5.74856887461342	4.25926581345063	5.82554019362868	1.97118922314483	7	5.94847335871207	5.9302387437336	4.84786082996435	4.33152540463738	7	1	1	7	4	3	3	7	7	7	7	1	7	7	7	5	7	7	3	5	7	7	7	77.75	0	3
31	6.98361583730911	5.41619391785545	6.48097227487798	4.51588894076874	6.61631102497815	4.01436799028193	6.31970573019357	1.07568341868543	6.92152365156641	6.37614131683153	5.98785751054951	7	6.52933537762927	3.76574384701151	6.71390537200959	5.44502359572665	5.36729522995072	5.23658150911137	6.59316049650951	3.96102146639564	4.93469159630949	6.14130089648785	6.09161602810252	1	1	1	7	2	2	2	7	7	7	7	2	7	1	2	7	1	7	3	2	7	7	4	89.5	0	3
32	5.45340965657532	4.38540077841103	2.74399293589107	4.41455008311435	6.12913583768344	7	3.25671379963478	5.16546191356808	5.73187630927916	6.1532042080302	6.55616007666287	5.11112488126392	7	5.38970729906742	4.33095019334825	1.94683185639443	6.30013274492949	7	6.97231149263305	6.10935808219423	5.00640078227176	5.21166308538075	6.80876230390766	7	1	1	7	3	3	1	7	7	7	7	2	7	1	7	2	7	4	7	1	7	7	7	66.25	0	3
33	3.38824249631543	7	2.06876240555935	4.48398441309944	6.76487693585068	7	7	2.27536205534204	6.34470533793824	6.01982693189853	6.71868885952291	6.71188765224044	6.30392467974993	4.76083745707312	5.535956450749	7	4.13501863865439	5.67969640884498	6.82466983647992	7	3.86951568872596	5.12253577479136	6.44776283969191	7	1	7	7	7	7	1	7	7	7	7	1	7	7	7	7	1	7	7	5	7	7	2	74	0	3
34	4.80319269173088	3.54768697598445	2.09452929357876	1.90763747443087	3.88643067972197	5.6157586592677	7	6.38143512075886	7	6.79009789267401	6.08225463640525	5.93059575069287	5.85526856483421	4.15713095863102	4.82855902512186	5.79439045607651	3.07528484903448	4.89181501696888	5.98002098954894	5.42411186739628	2.28452898494846	7	6.92091366516271	1	4	1	7	7	7	1	7	7	7	7	1	7	1	7	7	7	2	7	5	7	7	7	82.75	0	3
35	3.2205943356699	7	1.03319906950565	3.61484455085233	7	5.30387895011965	6.26586317765589	2.68223643062523	7	4.21272308146283	5.2584831190967	6.5976573159233	5.51009723581192	4.48897370862952	5.33823333077931	6.14959626048952	6.33931727160777	6.84803742580304	7	6.68508722093775	3.89568564733428	5.33417356520837	6.48968744228842	7	1	7	7	5	7	2	7	7	7	7	1	7	7	7	7	1	7	7	5	7	7	7	82.5	0	3
36	1.48409680885001	5.70601364750258	4.31135920522135	6.53033484378069	3.74418646810223	6.08119195630758	5.20031840030124	5.35610631777139	5.99950943622157	6.23809060337567	4.46835147338267	2.53373155271892	5.99121650065164	5.4814167133793	7	3.76478255525076	5.68049290204445	2.46320842961368	7	6.12497660899284	6.13638857549821	5.49255929855039	7	7	1	7	7	7	4	7	7	7	7	7	1	7	7	7	7	7	2	2	5	7	7	7	83.25	0	3
37	1.14933735611087	3.91732541727968	3.79332604716703	5.83067850493196	3.72991121547109	5.69437737434326	6.74040312364701	6.95147187468051	5.3375155507238	6.81207498603037	7	3.33147161110776	6.06008766840509	5.52213379609144	5.43752588765968	7	5.21563269174564	6.06286732411794	5.12333985909983	6.57068321503063	2.50395231451714	7	6.3690735454153	7	1	7	7	4	7	1	7	7	7	7	1	7	7	7	7	7	1	5	2	7	4	7	85	0	3
38	4.07873244299439	2.63509569889466	1.58787365355373	3.29283685495627	2.94751418840227	5.3535872212936	5.83502550302385	4.35411562036751	7	5.49971560128491	6.19779314153531	6.92149116351743	6.95903873236315	6.52970669237995	4.75179883698995	6.58913958066568	6.44516881488164	4.19380157601347	4.63964075146508	7	5.66928107388398	7	6.63164361896611	1	5	1	7	7	7	7	7	3	7	7	1	7	7	7	7	1	7	7	2	7	7	7	82.75	0	3
39	3.29225632855589	5.89358177228088	1.10377626935236	2.50283735078379	2.17476873117013	4.6409849443663	5.22496858946998	6.62622803619044	5.57321032497942	7	5.95440075023881	4.67405789514426	5.20819711343011	7	6.98600185866903	4.46388428928611	6.6390752757204	5.43392840044824	6.60864349491049	5.52862737253596	6.51039549649096	4.40816097929064	7	1	1	2	7	7	2	7	7	6	7	7	1	7	7	7	7	7	2	7	7	7	7	7	75.5	0	3
40	2.99804650737986	1.79515272685954	2.09747662495112	2.30795454805615	3.62052506588304	5.09294281652935	6.17803593901687	5.58796759739557	6.38323597159697	5.7311708041876	7	7	7	7	3.44008520466565	7	5.84388151503758	4.76676949511653	6.04952602632401	7	6.2340050451127	7	7	1	3	1	7	7	7	7	7	7	7	7	1	7	7	7	7	1	7	7	2	7	7	6	78.25	0	3
41	2.17054598517172	5.9387586122757	4.4395533565114	6.94633340131815	4.59922271611946	5.69262662827559	1.22036850691273	5.37902456403281	6.82199402039809	6.0658020695277	6.19808086665728	2.78014760991755	5.6118168285678	5.9019767610873	6.64302987122954	3.98635324931748	5.58712772305911	3.87597875708989	6.28586669341864	6.6065821738544	5.45033060757221	5.53714299844752	6.93650892188888	7	1	7	7	6	5	7	7	2	7	7	1	7	7	7	7	7	2	4	5	7	7	7	69	0	3
42	6.43583259248051	5.93075770899266	5.51937492207324	3.71766584491924	7	3.04892952285946	7	6.80262518009983	5.87787024747456	4.85284617645113	5.93782274041246	7	4.9749487836113	4.00228654529648	5.09750918386735	6.1066747634669	5.88009045287785	5.59699169059111	6.41058404211441	4.35612073401832	6.98106946808239	5.79689295515653	7	1	1	1	7	2	4	3	7	7	7	7	1	7	1	2	5	1	7	2	1	7	5	4	75.75	0	3
43	4.60002833353591	5.04132094289078	2.18791119001535	1	2.75883878435548	5.44294447926624	7	5.83385682100755	7	6.43876126524049	4.09818529081144	6.49961202135605	7	6.90673211520513	4.87140258616709	5.90410340827156	5.45878771082238	4.81630076944716	6.25384416967999	5.3639860673395	4.81567969706776	6.96249458363988	6.76768594079812	1	2	1	7	7	5	1	7	7	7	7	2	7	1	7	7	7	7	7	7	7	7	7	75.5	0	3
44	1.98688699001818	4.96619618388632	1.30010832200181	2.61420048314086	2.01469791084011	7	2.67347862846515	3.90668227380078	6.41059031583434	5.60624705110437	5.02429926157708	4.69833919576785	6.56137797681056	5.92793769230864	5.71229961831935	6.03673373574661	7	5.5641981190201	6.34095800012835	6.68884142298996	4.7635502112518	6.23575245462661	6.72055184547409	7	1	7	7	4	3	2	7	7	7	7	1	7	7	5	2	7	7	7	2	7	7	7	71.25	0	3
45	2.50429815885744	4.48032706435511	1.74371895848205	1	3.8850488556753	6.44496921950893	4.6128806097281	5.8806111323203	5.73085309646046	4.85052881866181	5.40320175308557	7	3.49134609240442	7	6.77561189470819	6.04206852554437	5.55565913278232	1.25816919818389	5.48973192248895	6.92396934438849	3.49555683365625	6.52736376732	4.64640019921486	1	1	2	7	6	4	2	7	7	7	7	1	7	1	7	7	1	1	7	7	7	4	4	76	0	3
46	5.01632639282067	5.64055074604787	1.27898262670335	3.00384307950572	2.7576308714007	6.51366001830805	7	3.8113655115723	6.48525910221646	6.94982996352631	5.92854607909841	4.12247153864139	6.53915564225108	4.59758062124119	5.80622732191969	3.98107289426454	6.52120304599833	5.8553423966846	7	5.4927339233976	5.09398319551211	7	5.09872131094895	1	2	1	7	7	7	7	7	7	7	7	1	7	1	7	7	7	7	2	2	7	7	7	87.75	0	3
47	4.32588531201707	4.25487936975363	2.59170598078358	2.77686366438596	2.21467615181058	5.29941933248754	6.32396043398005	5.08343835561972	6.40430098220836	6.02949047040213	6.49564302964799	6.01157955684726	6.65329954003622	4.6144084227442	4.85443836743468	5.31238145153524	6.69825497161801	5.78021627113412	5.7132223212457	6.57134017418876	3.11432788900701	6.52507439498866	6.19772030132089	1	3	1	7	7	7	7	7	7	7	7	1	7	1	7	7	7	7	7	1	7	4	7	90.5	0	3
48	4.34653098098975	5.72537768450344	4.33126837659167	4.03788638135679	3.7044310351344	6.4224672050063	2.76145308835206	2.25703220278747	6.84431598993829	4.86146663975591	4.34170434591304	6.20372196956511	1.13241430308561	6.38603438118755	5.68684825950259	4.65204680808432	7	3.3111042567923	7	6.68057252567862	3.46584676249081	7	7	7	1	7	7	7	7	1	7	3	7	4	2	7	7	7	7	7	7	7	2	7	7	6	73.25	0	3
49	4.56068277667566	5.96795849566647	2.02059753519197	7	2.01100379148785	6.47221548168579	2.56401568912521	4.24689030144728	7	6.7390346581292	6.48017030949767	5.32372362078179	4.70851304229182	6.66410591955294	5.2448566944207	5.35433169820416	5.2944581068204	5.97070066519151	6.7721685079051	4.96050333689159	5.28255744091729	7	4.58689634000317	7	1	1	7	2	7	5	7	7	7	7	2	7	1	7	7	7	4	2	2	7	2	4	89	0	3
50	1.70047824820343	4.50767467420517	1.38069105798852	6.20193988491121	1.43096235884054	6.64555742498683	6.85117354708352	7	7	7	1.89421430503412	4.22475900608601	5.31419618871802	6.6175802208964	5.25810618100237	3.83394108351134	7	3.09664601878317	4.89488735877424	6.68200505034428	4.21439559912803	7	5.22618453733923	7	1	7	7	3	7	1	7	2	7	7	1	7	7	7	7	7	3	7	2	7	7	7	94.75	0	3
51	4.67641822293283	5.48510922894194	1.6207538827273	1.54900780212131	3.56057042141925	7	2.51503659919255	6.02697934387339	7	6.65996065434786	3.81614154168744	6.46339468280982	4.63198282757217	6.95937295404569	5.94862309388257	7	4.76825675141132	4.37933896713033	4.52658068935362	6.12469087920068	5.77147279358802	4.80992507837411	4.94949138257298	1	1	2	7	7	5	1	7	7	4	7	1	7	7	7	7	7	7	7	5	7	3	3	84.5	0	3
52	4.31089825163418	4.06215357216374	3.46628726320113	1.94081887453585	3.43200057803981	6.2006216033831	6.69772733199665	5.32867221514826	7	5.84855532701678	4.61411442348536	6.59404342727341	4.89920843570602	6.36788623484813	6.83830611345348	5.79552070974099	6.45390591381208	7	4.22239706228226	7	4.03980355145892	7	6.52417533161714	1	1	1	7	7	1	2	7	7	7	7	2	7	1	7	7	7	7	7	7	7	7	7	68.25	0	3
53	4.39790212768602	4.33597589274058	4.57750037601169	3.97073529623578	3.94352072396714	6.51587609510141	5.02840643017094	6.04395179974922	5.09928282564092	7	3.8578995157794	6.84976018140286	7	6.69152717483103	1.81623690812428	6.17969538286642	6.76874468357175	6.38085501831527	5.22217529602079	6.36721926494937	6.44817261786416	5.06731230411098	6.37454027971852	1	1	1	7	7	7	1	7	7	7	7	1	7	7	7	7	7	7	7	7	7	7	7	72	0	3
54	3.96031930696903	6.07041975369194	2.34639376730637	4.94189754537773	4.55223307288015	6.55580444860015	3.25433809548547	5.23770560330478	6.28077338634131	5.36253585125452	3.98632824885822	4.62804813838041	4.47664665470461	6.73827328003789	4.42310349577368	7	6.93821439714732	5.70669317050808	4.73236631412893	7	6.93678270363728	5.02724834338203	6.99433735913119	1	1	1	7	5	6	7	7	7	7	7	1	7	7	7	7	1	1	3	2	7	2	7	69.75	0	3
55	6.53528670713285	5.65763641219003	4.05776153937951	4.75088600236259	6.75772163390448	2.9719839543956	4.50936183468522	4.47288877135129	6.9655944957249	6.89378403206611	6.20429911222815	3.52444720523373	6.45388012863553	1.54641203459991	3.50571472099235	6.98908503390651	2.654473296956	5.51373406837379	4.10927129634534	4.63555901903543	6.44662811363353	6.42720117616072	5.87813113293737	1	1	1	7	2	4	7	7	7	7	7	2	7	1	7	7	7	7	7	7	7	7	7	81.5	0	3
56	4.11929018874231	4.50575172620337	2.5417045000885	3.70706449264353	3.36592533285185	1.55503027635294	3.84976469497213	2.71711634290123	6.61226788847259	4.48074242093922	7	6.57171441614232	7	5.52196063257569	5.94667570851541	5.3029351520957	7	5.39348360718734	4.95828615779577	6.65312846983551	4.58826995877595	5.55322324515957	6.87235432308731	1	1	1	7	7	2	2	7	7	6	7	1	7	1	7	7	1	5	5	4	7	7	7	66.25	0	3
57	7	4.45893963047338	6.2768724794557	3.79941995117314	7	5.9709872447867	5.20063924724128	6.26374036501323	6.86725522787096	6.57032993355736	4.16754667590914	5.76023091460783	5.33695760853995	3.50354520113416	3.58532449422716	6.80493860233977	7	6.85718288237211	4.97520321517534	5.55012310212686	5.32278803590806	4.6067263040155	6.92952835228865	1	1	1	7	3	2	2	7	7	7	7	1	7	1	7	7	7	7	7	2	7	7	4	65	0	3
58	5.15520005570068	5.53848126470236	4.65118488261181	3.08506984261514	5.2176783011525	6.82052095448997	5.9558206533888	5.33041383856597	6.74424281629899	4.73175983245386	5.99922169372933	3.58367443124248	6.45975985052007	4.20073097407884	3.84986713933873	5.12825919016941	5.85748174078046	6.36292891901837	5.3482172555706	1	5.91896443523554	6.3827196346808	6.90587708910675	7	1	1	7	4	2	7	7	7	3	7	1	2	7	7	7	7	2	2	2	2	7	7	89.75	0	3
59	4.92820934806324	5.59685086935074	1.39852457570239	1	4.51747286387896	6.75307996849034	3.51815884381868	3.73728644063233	7	4.96996536477209	7	5.64392288698887	1.33548593752091	1.77103111927803	6.66154128667289	6.17000137221287	6.97390928107653	5.88208547249487	6.31477528337727	6.23259040141165	5.40590048889451	6.77064001728589	3.86742598208772	1	1	2	7	7	7	1	7	7	7	7	2	7	1	7	7	7	7	3	1	7	3	7	75.5	0	3
60	2.32268212116139	3.69925842755296	1.98508431958842	1.13882792514801	3.91500730635523	7	5.50253545304253	5.51695727297523	6.84497832084928	5.16373463917993	4.80679118820061	4.99872532475339	6.5383466789128	6.0984568833367	6.53952830293274	5.29509152583267	4.86756510377996	1	4.8566072452959	7	2.60648284417067	6.82776172903538	5.34862010761823	1	1	2	7	7	7	2	7	7	7	7	1	7	7	7	7	1	2	7	7	7	3	3	92.25	0	3
61	3.28374992841055	7	1	3.55940994692355	7	5.04673686026779	5.12285287548206	4.23086017885182	6.10814985405656	5.10822677386026	6.65817965901893	4.64039802835087	5.41628457325145	4.5048446180827	5.7949854366329	7	1.70992147306867	6.54092068839909	6.03804467491852	7	3.35082061367968	5.97011245680969	6.45177475066871	7	1	7	7	7	7	1	7	7	7	7	1	7	1	7	7	7	7	7	2	7	7	7	82	0	3
62	3.41876690936075	6.6046696472793	2.99981643526051	3.64799115526179	3.31908246585353	4.98417257459686	4.54028006546223	5.05174412488878	5.59165695283224	6.29982489377004	5.96846352936078	5.50767273385985	7	2.64080061931317	6.70758695246241	7	6.85670128599632	3.75484747644281	4.19375777168875	5.26837854405032	5.72899343798402	6.6474026573361	4.66833192791118	1	4	1	7	7	7	7	7	7	7	7	1	2	7	7	7	3	7	1	3	7	3	7	70.75	0	3
63	4.6948736771991	6.20978134606628	1	5.23430940221551	4.66420962319997	6.06442786638433	1.77823571139566	6.02616716374152	6.22076470009516	5.60303736355736	4.61311865619998	5.15872278597717	5.19935694274404	3.64278543507622	7	7	4.85291101309472	6.1645880251911	3.34430170409093	5.77841200043936	6.0508938910771	2.4789290157581	6.52796268868339	1	1	1	7	5	4	1	7	7	7	7	1	7	1	6	7	1	7	7	2	7	7	7	78.5	0	3
64	6.98493567450148	6.0938085864739	7	4.83952343409184	5.54956652581896	6.23953563140119	6.39886648758167	1.38849380496854	5.51562047973766	2.16760391584104	6.63815515252297	5.84791771260782	6.1793747480489	4.06347622817331	5.57774246536518	6.43031279240943	6.03737034708701	6.97711574268195	7	3.76508275234229	5.67791007354711	5.79680060007337	6.18948301374328	1	1	1	7	2	7	7	7	7	7	7	1	7	1	7	2	1	3	7	1	7	6	4	71.25	0	3
65	4.08201583653365	5.09143209091348	2.07626548609041	1.90575984950597	2.64147968831759	5.53098147624279	1.01582417966092	6.49625258104239	5.50854609430026	5.436631329316	6.46222126211091	7	6.21711323222259	4.16541262172501	4.44031133625929	4.65433647827793	6.39559748334627	2.61348873812708	6.10600247470844	6.49309166708867	2.45926413294387	5.54488390502914	5.70899920764516	1	6	1	7	7	2	7	7	7	7	7	1	7	1	7	7	1	7	7	3	7	7	7	69	0	3
66	1.82007457969693	7	1.27543315543456	2.37827533032805	1.60401941195295	6.41887327509307	5.61735338659399	1	7	7	5.76283469546461	4.40006207339533	5.16302769859855	5.10953804755361	4.20948727511827	7	7	1	7	4.68531770420592	5.12623004942991	7	4.90235605228909	7	1	7	7	5	7	3	7	5	7	7	1	7	7	7	7	1	3	2	3	7	7	7	87.75	0	3
67	2.03552222197817	5.94027182617234	1	2.45575933243556	1.75928664056797	5.55950039924881	1.50417907283546	4.25561093920633	7	6.12271275666675	4.56822310768381	5.3275256714019	6.87403651452192	5.3005950674194	6.48181400688277	1	2.94322163634718	5.25346204939424	5.95669106743563	6.49482273339064	6.02270545661421	7	5.07505527890875	7	1	7	7	7	7	7	7	7	7	7	1	7	7	6	3	7	4	7	2	2	7	7	83.5	0	3
68	4.03935727627879	4.83529623558329	4.31630792823049	4.70773667639121	2.87734933430761	7	6.8954724950318	2.13557189407618	6.93021920061155	5.39460119952787	6.10146129177753	6.13768476897041	5.77592962692199	5.39056779472591	3.79650095902122	1.58196560077704	1.72717426663726	4.22109236955609	6.89836073544126	5.2604403707085	5.76144371300368	7	5.85730814159652	1	2	1	7	7	7	7	7	7	7	7	1	7	7	1	7	3	2	7	2	7	2	7	56.25	0	3
69	6.81205403449021	7	1	2.73394856312023	4.68008910446587	5.88899679633153	5.33465175385307	4.85767343144432	5.25230265283928	6.6272883321447	3.75725550566003	6.04155744436038	6.61641924627572	2.74528264692671	5.35526244196785	7	7	3.94297029513913	4.76229270326305	5.9126322244707	4.4914713251014	5.1042383903929	6.61959335867158	1	1	1	7	7	2	1	7	7	7	7	1	7	1	7	7	1	7	7	3	7	7	7	76	0	3
70	7	5.21372294725166	5.39689922082006	4.93742477254417	6.01898732840786	3.74060236283466	3.84160597039337	7	2.11772805276023	6.32217518812545	3.47535884227639	3.64294940345508	5.35772101714927	5.74739194854326	3.90040189119905	6.19593846121443	3.90261801817996	5.17529029359178	7	5.44128503510487	6.81396953543453	6.9145274605376	5.98325612983407	1	1	1	7	7	2	1	7	7	7	7	1	7	1	7	7	7	7	7	2	7	2	7	78.75	0	3
71	3.77598622536807	5.40366642472119	2.91782934797675	4.76884021539813	3.42813318278886	7	6.25806002312309	2.3979410889667	7	5.80704202459616	6.66996061669292	4.33459040048783	7	6.73239994977854	4.54676316736368	6.24857934403779	3.5319095994382	5.42317935077111	4.82179235156315	6.96555316076101	5.74429488472536	3.06251175197333	3.85134537649637	1	1	1	7	5	7	7	7	7	7	7	1	2	7	7	7	1	7	7	7	7	2	7	81.5	0	3
72	4.55483207292278	7	2.37649514230915	4.78091465006023	1.03306678091113	6.51800194452523	6.43618268079949	1.61086625503112	2.50594834411501	5.64796479840895	4.66994857706669	6.36082929186565	5.95062796744356	2.87972517785364	5.84291150191815	7	6.7549532652201	4.85540632056197	6.90786377198126	5.45281407464262	4.6118717028824	4.23988131039494	5.72894495694311	1	1	1	7	4	6	1	7	7	6	7	1	2	7	7	7	1	4	1	3	3	7	7	68.25	0	3
73	3.7165641303285	6.19870193276806	2.87686595501231	5.2470554023667	3.21520405729583	6.10223649743413	1.13163921280357	7	6.25498494694151	5.88214540919708	6.58488978134856	5.84420153678897	4.71149203429181	2.28167486391819	6.10961051728535	5.22605267509794	6.44142396888356	5.6162958772456	3.34757636656107	5.83659871719953	6.20694968959922	4.92506724275913	6.01701333250382	1	1	1	7	4	7	1	7	7	7	7	1	7	7	7	7	1	7	3	2	7	3	2	66	0	3
74	6.14562043517551	4.52456477523393	6.27802861284307	4.11044786955159	6.07649351836298	4.11546704392316	6.74926901631614	4.61175647402016	6.89641328532544	6.16538861140046	2.5154064385273	6.85646200927338	5.47699654819442	5.8983880479718	6.53449083830941	4.76424372239021	2.57246217741256	6.04629732448453	6.84324609180494	5.69744832207186	4.16407206954463	5.36692269763998	5.82032870360951	1	1	1	7	3	7	7	7	7	7	7	1	7	1	7	7	7	5	7	7	7	7	7	64.75	0	3
75	1.75138506084532	4.210822099601	2.21936172624909	3.3281267184516	2.06512359451519	6.01016542280338	6.84653096564353	2.1153366624986	4.81147189011123	4.78533603540348	6.12920577674928	5.58472327217765	5.92550335824745	2.8385369215105	4.79789497880406	6.65035213152901	7	7	5.3400465349838	5.78863484782777	6.55644514209833	3.69514097124522	4.77949217806208	7	1	7	7	3	7	7	7	5	7	7	1	7	1	7	7	7	5	7	7	7	7	7	62.5	0	3
76	4.49829643955945	5.44406485488319	2.62730956596873	3.67410910600177	6.62965656685883	6.89529244312286	3.45958822621917	5.74911330216243	5.81826808231612	6.65174302525426	4.45208732025727	4.97238390239356	6.52605864590394	3.88394733666437	6.25903781563921	1.76300756451914	3.90692824352146	5.45818765337423	6.70299616828619	6.06232884886073	2.81121244800928	6.76010836911516	4.66000867535999	7	1	1	7	3	7	1	7	7	7	7	1	7	1	7	7	7	2	7	1	7	7	7	78.25	0	3
77	5.9158279409596	5.82262025723688	3.85958914772594	3.30532880752983	4.18489873043927	4.91293585243492	5.51666033076729	4.02478779471728	3.54785510773393	6.8315133356174	6.11961426881954	5.90226951858363	6.88076476883562	4.84080572604153	5.48308422764744	6.95035947316661	5.41698240898629	4.12044679887001	5.80340681378679	6.24558444546181	5.75279155358493	4.20660151188605	5.82568539022029	1	1	1	7	2	7	7	7	7	7	7	1	7	1	7	7	7	7	7	3	7	3	7	86	0	3
78	4.74864616899323	5.70372024533532	3.26220234256427	1.04732058354221	4.56283366727236	7	6.82173875861779	5.62037603208938	5.46920451985001	5.79743691020756	5.42508070317251	1.84135172253118	6.87009774540753	4.70046534647622	5.63380313738053	4.64704262365202	5.82136207915375	5.96774752624198	5.27678381399357	5.06610156296892	5.84212701793235	7	5.63346509025074	1	1	1	7	7	7	7	7	7	7	7	1	3	1	7	7	7	7	7	3	7	7	4	81.75	0	3
79	6.89786159374348	7	5.85051229018014	4.11956843979221	6.56110203568466	4.60626038257507	1.29398422183502	4.27944968020607	5.36257990072778	4.52420822170837	4.31037227052602	7	6.898316516298	4.63547359932777	5.14922434424314	5.23538899036306	5.79278960082885	6.02796258139481	2.46283548956169	3.71196427799124	5.42458615578971	6.26478064664391	6.87329685247631	2	1	1	7	2	7	1	7	7	7	7	1	2	7	7	7	1	7	7	4	7	7	6	77.5	0	3
80	5.26815585675785	6.89422419133472	4.7051160592644	1.85571271847064	3.57868654161076	6.09030238549707	6.3415236581774	5.27274881405129	5.59775508916715	5.49056474881788	7	1.99082734882262	3.55976089554223	4.51747290373523	4.68890229300768	5.8892122307043	3.2511227702701	6.03225838551904	5.4474344470636	5.46930610067404	5.41193491345814	6.74761125072071	5.61079588687189	1	1	1	7	7	7	7	7	7	7	7	1	7	1	7	7	3	7	7	3	7	7	5	74.25	0	3
81	2.53871141228869	5.60562068078992	3.61121876021883	3.15404981670385	1.90706286428535	6.66829587561144	5.08620652997403	1.57970742670454	7	6.23851910214771	6.35670655901552	5.05772411018396	4.92073361750238	4.82917607056743	3.97753688296234	7	1.76154959209099	6.79540003206721	6.85701711516355	5.61939570536984	5.12442163155684	3.50572917269672	6.2102697289297	1	2	1	7	7	7	7	7	4	7	7	1	1	3	7	7	7	7	7	3	7	7	2	60	0	3
82	5.88979976525317	5.11220525089819	3.82501891622969	4.42438004114529	2.25015357513997	6.58309294357804	2.48252085541694	1	6.1195120897227	4.73660906108508	5.94172394472059	3.91352450857041	1.53030195779432	6.74895461026762	5.12092799705897	3.54053030818275	1.35167566404086	4.42375120090682	7	5.65269383376207	6.33113409446572	7	5.69340204065799	7	1	7	7	7	7	1	7	7	7	5	2	7	7	7	5	7	7	7	2	7	7	4	67.75	0	3
83	6.60960902896067	5.96935812558331	4.19760946282557	3.3526422231291	6.40919736906215	7	6.7833269017923	5.08369967820541	2.74392479052163	5.72009094106059	5.78546941161334	4.19776656402183	5.80684992516814	5.58171556901148	5.5892110638351	7	2.91659034303091	4.75116546178433	4.34062260595389	6.25315873254481	3.00644318673284	7	3.97961383329063	3	1	1	7	3	4	7	7	7	5	7	1	7	7	7	7	4	1	7	3	7	7	7	67.5	0	3
84	5.65488598268525	6.72615987764034	4.65014060321527	3.21073410102436	6.58403942101558	5.41412843120808	6.84474400585763	5.34208290648295	7	4.91044588329568	6.48378371598834	4.29626721055563	5.5884875718883	5.50975568684204	5.70082138128434	1.17391334917708	3.16061498445606	5.41073262281914	6.43501205743067	1.68882481946623	6.31584651176701	5.99080848496114	5.1242591173491	7	1	1	7	3	7	4	7	7	4	7	1	7	7	7	7	3	1	7	3	7	7	5	76.25	0	3
85	1.90773223890688	5.75986185473561	1	3.12035938763816	2.0853307423289	6.34154032848554	1.96024458906169	6.23233314959139	5.51444102955507	6.5871026249757	6.44669617472419	3.6981869497535	5.42479768695735	4.69784167523245	5.03428220651127	4.3681860139992	6.43360201871882	1.31524656665756	6.12031703998226	6.20838042448524	5.30738558120383	4.65106752728222	4.50891157007868	7	1	7	7	3	7	1	7	2	7	7	1	7	1	7	7	7	7	7	1	7	2	7	84	0	3
86	2.61019241721674	5.11615244234717	3.62796828103983	4.54656190825175	2.88903314588638	5.47617671585714	5.03258808007665	3.29586664238827	5.66429007095756	6.37232132886102	4.24489252262081	1.41042554320632	6.46675623859689	3.51865514669013	6.91892680168546	6.58097232903606	6.88341070135558	1.9390225775966	4.55268669184133	4.83062134494975	5.99510005239785	6.63780395477422	5.87517239183915	1	4	1	7	7	7	1	7	6	7	7	1	7	7	7	7	7	7	1	3	7	4	6	73.75	0	3
87	3.74983256886499	6.26852468028238	1.98936581341059	4.3670690266525	2.05308900110299	7	5.03564041206293	2.59825144921237	3.96484367919143	5.03582846030586	5.48390679636022	4.81480336350266	7	2.88664137842055	5.08201428271196	7	4.70618743498212	4.87481742283857	5.47761705410823	6.5433007696853	6.73297171009276	5.26958650527864	5.19366266868273	1	1	1	7	4	5	7	7	7	7	7	1	7	7	7	7	1	7	3	2	2	7	7	79.5	0	3
88	3.08180553867251	5.60200369987399	6.141155164364	7	3.85293188720627	6.45508815543897	3.59450372425544	3.32001651895405	5.10857625561541	5.56959147017304	6.47827721181691	3.92367939047297	7	2.53542806739733	5.43998342008406	5.63987903484159	3.4235667183301	4.66094612365955	5.05033364382681	2.9629288839662	3.9583324561742	6.63910957250856	6.1470867813029	7	1	7	7	5	7	2	7	7	6	7	2	7	1	7	7	7	2	2	7	7	7	7	77.25	0	3
89	1	4.33168554435936	1.5566251633823	2.20147090461703	1.5629975434219	6.97226207164641	6.21300065794504	6.3393634224841	5.12701808024828	3.31619393407532	4.37454354600693	3.99843853553079	5.42401865944513	4.2656231146453	4.48616008706318	3.36966745145311	7	5.97516092216782	4.82672175720754	5.83651574375455	4.19351419094205	6.4172947330591	5.93683105040504	7	1	7	7	5	4	1	7	7	7	7	1	7	1	7	7	5	4	7	3	7	7	7	72	0	3
90	6.98690589930646	4.85788801588914	6.47766655598872	4.15514046122154	7	4.93657604101445	6.56831912956347	1.22730740192622	6.26770773317043	6.4780566861633	5.04682243240795	3.10895773462895	6.96744466193217	5.07959443046646	3.24237636075416	6.43540071944355	7	3.97317172429566	3.15085476512699	4.52960804561126	3.01859020131367	6.95146481364192	3.43094158063358	1	1	1	7	3	7	7	7	7	7	7	1	7	7	7	7	7	3	7	2	2	6	7	60.75	0	3
91	4.92702601575756	6.38962395270217	1	1	4.81470056662124	7	3.21875641837256	6.91941919494158	5.57669130083241	5.18483991317273	5.85548765610853	4.39690812420239	2.03520328615905	2.15622957705636	4.32048414741282	4.17881648289171	5.80732217117978	7	5.3214585092527	6.29038092482311	5.52192604634996	7	4.86174518518254	1	1	2	7	7	2	1	7	7	7	7	1	7	1	7	7	7	7	3	2	7	4	3	72.5	0	3
92	6.67280451003098	5.58458662869258	5.51692126326913	6.33857982896733	7	6.65401654032273	4.22448971049484	6.3027098320892	5.72387114586658	5.21350222588403	3.35590618350895	4.03628366968977	6.72731672113591	6.73368304752655	2.43309459544076	5.29894167874468	3.39046694836661	6.10381766394354	6.29476958373646	3.79197649641449	4.87220145408426	3.33494326641854	6.6390119668248	4	1	1	7	4	7	1	7	7	7	7	1	7	1	7	7	7	7	2	1	7	7	7	79.25	0	3
93	6.04012559414351	4.52768037052549	7	4.66034973750269	6.41224908383487	6.64642446873689	6.56778412526647	3.6431264093986	6.65825624433007	6.88389041755392	1.84198762148515	6.74388822011743	2.24862725849053	5.2713488335564	2.81387295804016	5.26226195077965	3.77765577014598	4.80092619784229	5.98348086805635	5.05553915221296	4.03015041769766	6.41088296597805	5.34164725086343	1	1	1	7	2	7	7	3	7	7	7	2	7	2	7	7	7	6	7	1	7	7	7	82	0	3
94	4.71951869186725	6.02613749517762	4.08517551644518	3.06280695781637	6.02575409521916	6.38764564842584	5.55985493296382	4.86536597817488	6.28439456656726	6.01368036244556	4.88959566147154	5.1123084975785	2.17828039018354	4.92805206526649	4.41889816934058	1.88289199302934	3.46058995323677	6.00450868408341	6.6665219707763	6.33637863978701	3.76223081966764	7	4.69735313359913	6	1	1	7	2	3	2	7	7	7	7	1	7	1	7	2	4	7	7	1	7	7	2	59.75	0	3
95	4.6700725882115	5.20979776053278	3.31028193438097	3.22852816672005	2.34876993351865	3.88853148550213	6.21941033664221	6.60663526639755	6.18294566852478	5.02108793851609	5.4453083860059	6.57476300726944	4.50494075823648	4.89091352471483	4.69186231015729	1.9894547779263	1	5.11216266197372	7	5.45689691165046	5.79823749892138	4.43117914341116	5.97960829992212	1	2	1	7	7	7	7	7	7	7	7	1	7	1	2	7	1	7	7	2	7	2	7	74.5	0	3
96	5.72667033166815	6.99355362530129	4.37831688564885	3.88016654481411	5.77778117822761	3.6344634100885	1.47003828016298	5.29383744892117	5.39298650852042	5.15039526043683	4.74973313333337	5.86379452239801	6.59172379288669	4.33962676784805	4.45182304942978	5.92447009922626	5.73922470982974	2.1247128584729	1.62814784898868	4.66080116167584	6.17869815242383	6.70929072204398	6.22932432213656	5	1	1	7	3	4	1	7	7	7	7	1	7	7	7	7	6	7	7	2	7	7	5	70.25	0	3
97	6.25570061620198	6.19414774956417	5.48492627504196	5.41948102928115	5.950658620277	3.55794704346594	6.50915147685024	6.50341866942106	4.73918089564114	5.98618984612924	2.48811772016651	4.34320845971933	5.09368759110566	4.44221314473234	3.80269803620787	5.68732284672979	3.44743060832644	6.45243519886147	4.29078085726638	5.00933737685123	5.9844177838272	3.06797147640628	6.02000857974891	4	1	1	7	4	2	1	7	7	7	7	1	7	1	7	7	7	7	2	2	7	7	7	69	0	3
98	2.21294752920092	3.62637184976036	2.69480613562749	4.94691463947381	2.73402627020614	2.96802025471469	5.00778749283285	2.70049288554303	5.27609446824949	5.84800098961635	5.35525330675082	4.76875133938423	4.92693015485072	3.03322607428376	5.4418243535786	5.80271622646653	6.6525815011505	3.77691379308473	4.53161130514537	6.48727841399769	4.84192683850559	4.86223634010475	6.04029401188359	7	1	7	7	3	7	1	7	7	7	7	1	7	1	7	7	7	1	7	7	7	6	2	62.75	0	3
99	2.95157757553818	5.53027881701539	3.43367646732952	3.5827195152754	1.59653751883594	4.25800703545553	1.89617719160326	6.09503860108751	5.18350345482906	2.44459877605978	6.67022241076051	4.98526184203413	6.35077481799411	4.59375053103929	4.20283539911194	6.82256355832603	6.54605252542828	2.76299119256451	6.61645050551443	4.55817981353937	5.34806614661749	3.0041662311118	2.5907502696187	7	1	7	7	3	7	1	4	3	7	7	2	7	1	7	7	7	2	7	2	7	7	7	67.5	0	3
100	2.38905944263993	6.94421862592052	4.81522183097496	6.09459188113588	6.49152672794453	7	2.42118831358947	4.87038353375234	6.55637726721384	5.95368256349207	7	6.88096541153543	6.09098938701371	6.80374372139031	6.2999380860706	7	5.78910692068474	6.84914680403435	7	7	6.13805224123459	3.32392620346126	6.59742423408255	7	7	1	7	2	7	1	7	7	7	7	1	7	7	7	7	7	7	2	7	7	7	2	86	1	3
101	4.77715288244033	7	5.54398924659618	6.99958414433504	5.4086998856177	6.84681924689204	5.06335556127086	5.44508011606433	5.76405493633873	5.68715410166844	5.55136931516059	5.30030566635838	6.1920531174299	5.84458358824051	7	6.53676348813275	7	6.76752891893653	6.1631951466904	7	7	5.06537107063023	6.33789126334557	7	7	1	7	1	3	7	7	7	7	7	1	7	7	7	7	7	2	3	2	7	7	7	85.75	1	3
102	2.27483642030608	2.15884077727923	6.14699599128089	6.49113023007972	5.68003791733906	7	6.04673230368002	7	6.4399258253728	5.17939184034181	6.30991746598747	3.70660879454711	6.26184483712892	5.34974963944812	7	5.28581457752358	2.64026448693728	6.96916986026649	6.67578560635336	7	7	5.79173544391813	5.16251825036486	7	7	1	7	1	7	1	7	7	7	7	1	7	7	7	7	7	2	7	7	7	4	2	92.5	1	3
103	2.58735935748055	6.93285955825838	7	5.29026293609664	4.73303549809174	6.94962057752589	5.67137779378726	1.71513388220963	7	6.50950511715022	7	6.40431779228621	7	5.38756874593807	5.02617896211594	6.73854521376154	6.2201138444207	5.63358464551373	7	3.92785975879885	7	6.69270440824692	5.94768521307919	7	7	1	7	7	7	7	7	7	7	7	1	7	7	7	6	7	5	7	2	7	7	4	93.25	1	3
104	4.40410781268771	6.83648149880418	4.81447569180777	6.61819134305423	4.7053341070165	7	6.49020066507415	6.69349848472413	5.56474769279703	5.77818186550007	5.08073924143067	4.4746442037726	6.57782036243257	6.55660580111928	6.47836396249038	7	6.49310295214825	6.64190608003799	6.95870396041401	6.42078092370658	7	5.18016647932278	6.4994388538555	7	7	1	7	1	5	7	7	7	7	7	1	7	7	7	7	7	3	3	2	7	7	7	78	1	3
105	3.06285961791153	6.44782338596702	7	7	6.64856713074971	6.65371282183752	3.14693706162658	5.34066342907649	5.91679916652074	6.66787621935638	6.50037959831803	2.9177280526392	7	6.22593909241386	6.78725413348892	4.59362652042728	5.19938360079718	3.96090860979319	7	6.78881301186643	6.6782663955911	7	3.90040272559903	4	7	1	7	7	3	4	7	1	7	7	1	4	7	7	7	3	7	3	4	7	7	7	89.75	1	3
106	2.15528843396958	4.65325861779061	6.37193076184412	4.67315555993779	4.41473500843312	7	3.25320521828002	5.50949575877511	7	5.80880456898632	6.07344195975016	6.59441538142634	7	6.47028424748502	4.93453825469317	6.57265188028968	5.47428033253396	7	5.81865328442933	6.87362488791312	7	7	4.8606671408034	5	7	1	7	7	3	1	7	7	7	7	2	7	1	7	7	7	7	6	5	7	7	7	81.5	1	3
107	2.49674199502042	6.27829863825529	7	6.79192301397631	4.919184495576	6.92659480119594	1.38851433251864	6.94211777531024	7	6.03556949091111	6.79564223884474	3.02297896001388	7	5.09636231560595	4.80346400052206	5.94200468540726	5.55752349222407	6.78994347635508	6.9040719550537	7	7	5.7216347824554	5.56483133791133	7	7	1	7	7	3	1	7	7	7	7	1	2	7	7	7	7	7	7	3	7	7	2	79.25	1	3
108	2.37066537837037	7	6.6613021054996	7	5.92320776656671	6.8384317886497	2.17832980512494	5.59822887791839	7	6.52405400016397	6.56743826746463	3.5927950642726	6.50647069210165	6.50973591904194	6.1891911237721	4.96656193759496	5.63374193726118	1	7	6.72860737646007	6.17492187379125	6.57000971153581	6.23113768709442	4	7	1	7	7	7	2	7	1	7	7	1	4	7	7	7	7	2	3	4	7	7	7	93	1	3
109	1.50745225315542	4.112413748218	7	5.4609192808493	6.75639237781732	4.28535059666122	4.11141435902063	5.23624047838819	5.80456519826735	6.30259597463992	5.81391299789994	3.22259613992031	7	6.47261463686851	6.67104100840002	7	7	3.81932754211737	7	5.85139417396493	7	6.90209401789635	7	5	7	1	7	1	7	7	7	7	7	7	1	2	7	7	7	1	7	3	4	7	7	2	74.75	1	3
110	1.63502954783593	3.25357282537644	5.77259115856143	7	5.77646579330239	5.81703679530295	6.57104214266342	6.3971954271932	6.88638310430873	4.88462423116654	5.21422961822596	3.96827443695657	5.67633743320855	5.09817965996592	7	6.35191282176987	3.85716349877528	5.96001878940442	7	6.79218093744517	5.77360566019456	7	6.79240272259082	7	7	1	7	1	7	7	7	3	7	7	1	7	7	7	6	7	7	5	3	7	7	3	86.5	1	3
111	1.77854369618054	4.43364976705552	7	3.37008193931199	7	6.67812018111883	6.74344479000502	6.19458226873487	5.11534535980648	5.8420392326712	7	6.53460088759743	7	3.95250972224232	6.17124129459963	7	4.71756853434548	2.33754971576604	5.37488681254134	5.42021723539436	6.19448399592567	7	6.70947640600149	7	7	1	7	1	7	2	7	6	7	7	1	7	7	7	7	1	7	7	7	7	7	6	72.25	1	3
112	3.81291169063212	6.24690627318507	6.13270626940115	6.81946927539819	7	4.50903441006255	6.55943404845608	6.67866857196258	6.19183902589656	6.29823044950835	7	4.25887123408171	6.31716737666935	4.27233076605627	6.35453951818657	5.55264674102134	6.26228618042704	7	6.31221611481248	5.82886205634744	6.32719761598063	6.67809330772381	6.14208215148138	2	7	1	7	7	4	7	7	7	7	7	3	2	7	7	7	7	7	3	2	7	7	7	82	1	3
113	3.0920011348075	6.71084763454297	6.99552248516093	7	4.143314256107	5.53183391989213	5.20486193110551	4.6052906120709	7	7	7	7	6.77245318113439	5.81916614948886	5.46067563793297	5.76763275923632	5.07984028828659	6.22738717058889	5.05537706585291	5.24663292296135	6.66469888768474	6.92007234927604	6.50140745115924	7	7	1	7	1	1	7	7	7	7	7	2	7	7	7	7	7	7	4	4	7	7	7	80.75	1	3
114	1.57622997602425	4.91018900438265	5.54279037053951	4.74672569468845	6.15204202019919	5.54335193902762	5.80266898537865	7	4.3750440984754	5.96563368576265	6.07605653585412	6.77698681626808	6.34128333337845	6.68308118891101	7	5.91889062834551	7	5.0531129932131	6.21671829020852	4.93789704390697	6.85611971588103	4.97753479578953	7	7	7	1	7	1	7	7	7	7	7	7	1	7	7	7	7	1	7	4	1	7	7	7	72.5	1	3
115	3.62412157566278	6.74505442304302	5.08825749011858	1.74712448633234	6.4149440224889	6.53893835562543	7	6.38772463846841	7	6.93850798747398	6.46092973057396	6.2265350065732	6.04177747181784	2.63949837196886	4.24910381021494	6.57617446294857	5.95347946002715	6.00714896308377	6.96583504130988	5.88477638143108	5.33871212247259	5.58299389140033	6.9378718015058	7	7	1	7	1	6	1	7	7	7	7	1	1	7	7	7	7	7	7	1	7	3	7	72.25	1	3
116	1.74624893869131	1.29290483872836	6.09409636592835	4.96304141501536	5.80405140016079	6.29772143551122	2.49907601438219	7	4.80213073291679	7	6.14090873697506	4.57686096521222	5.71033889394206	5.24730124444331	6.72311456213858	5.85766595020711	5.98795832091675	4.669290473824	6.79355667294768	6.87993506831757	6.06014331434758	6.37910282332664	6.83771284969645	3	7	1	7	1	7	1	7	7	7	7	1	7	1	7	7	6	3	7	2	7	7	4	89	1	3
117	1.09811325661495	1.34160478645844	5.37373632601988	5.71318179487277	6.55676917566639	7	4.86539011335113	6.43346571696009	5.18521865669284	7	1.39630052833993	6.25743126133549	6.31500803198996	6.10063889514829	4.66285852437589	5.42835639820398	5.5762679591286	5.97730782070202	7	7	4.0698885591581	5.76453217047333	6.56759817870439	7	7	1	7	1	3	1	7	7	7	7	2	7	7	7	7	7	2	3	3	7	4	7	90.75	1	3
118	1.63717200056891	5.98929358275612	7	2.65905952273181	5.80426516144324	6.53837953450252	4.15745491735593	6.09656157271912	7	5.96372629470837	6.26625320710833	3.88677579913625	5.28242878685028	6.10522015639711	6.15730205762863	5.20367969082014	7	7	6.34942350316371	6.44742716080388	6.50085351899514	4.02461014150858	6.79985065775214	3	7	1	7	2	7	7	7	4	7	7	1	2	7	7	7	1	7	7	3	7	4	7	70.5	1	3
119	1.81054247650798	4.18712096898243	5.77828917247895	3.65327202392415	7	6.74189750306788	6.17855418267187	6.7197229352717	7	6.66368994264963	6.80873274454057	4.49605851062898	6.00551690450274	2.20023916114456	6.00947666335472	5.04365903295868	5.22452875286121	5.36299977066054	4.92824866338064	7	6.44264949670149	5.81628913356049	6.57999698682192	7	7	1	7	1	4	1	7	7	7	7	1	7	7	7	7	1	7	2	2	7	4	5	85.25	1	3
120	1.47365816828342	1.89149155651405	7	7	5.96298065553422	3.43453348376943	3.72560538003022	6.20044932058551	4.707231208033	7	6.51243694242119	7	6.52987004488204	4.68036206603336	5.78735404588104	7	7	5.71567809020218	5.44828421054177	6.97787381036981	4.07086376794952	6.87439586608711	6.39576791455026	6	7	1	7	1	5	3	3	7	7	7	2	7	1	7	6	7	7	3	4	4	7	2	102	1	3
121	3.04259466913935	6.36196441975796	7	6.00288791472123	4.6777761091805	6.8711006273262	2.06245141511887	6.49400196388548	6.66370838049017	4.39126678789786	6.86134692357612	6.85164975955931	6.62384772803335	4.72857545103167	6.16965990058101	6.62435334774804	3.19078186736405	6.17926489770177	6.94480346846608	6.40212748447741	6.9521438941206	5.83245433868324	4.7873418750811	5	7	1	7	6	3	1	7	7	6	7	1	2	7	7	7	7	7	3	3	7	7	2	72.75	1	3
122	3.11275625676557	6.4170510460678	4.69483483834323	6.7548563727479	6.61882843603716	4.62475080263884	6.56314031426286	6.71425751968403	7	7	7	4.81171150146181	4.31319277072566	4.3787193511736	7	6.0250051581346	6.01098254054619	4.15603895851868	6.67794401753844	6.760045682791	3.02066532580791	6.44921801002341	6.52515711327224	2	7	1	7	5	6	1	7	7	7	7	3	1	7	7	7	7	7	2	3	7	7	7	82.5	1	3
123	1	4.56618252650921	5.82500228018417	2.17661854213219	6.64215665098988	6.3714436917423	5.09713993394709	4.93049840867897	5.78056322960218	6.41971752917609	4.95828236389038	6.54021857140301	5.76265359430107	4.92928596290976	6.58827033222965	6.16147016734507	6.48783708121758	5.49010349965978	5.07353883203582	6.86133497151718	6.2712767040993	6.23240686244045	6.99375134839898	7	7	1	7	1	7	1	7	7	7	7	1	7	7	7	5	1	7	2	2	7	5	2	86.25	1	3
124	2.51166016964394	4.27938261062972	5.82385197136369	3.9023818779445	6.68465792830435	6.42034234641787	6.94990939569314	6.94401677998812	6.55945559030971	5.85003337953429	7	3.63970862834097	1	4.16703967549922	4.48209171701123	4.62811032280467	5.47347044454146	4.76925957002552	4.68354581180858	6.37745761810342	7	6.9151463558827	6.56756986974896	7	7	1	7	1	5	1	7	7	5	7	1	7	7	7	7	1	7	3	2	7	4	4	70	1	3
125	1	2.0785568017891	7	5.7080747055306	5.99833480245591	4.86141902885698	2.86994613692677	6.27604489660326	6.88330032402243	5.33656321218289	7	4.82192851796012	6.94685941222755	4.73884348804364	6.02567061004621	7	7	5.70543021847272	5.58655135125785	6.41603042645926	5.67281576299762	7	5.43587476317089	7	7	1	7	1	4	3	7	7	7	7	1	7	7	7	7	7	7	7	3	7	7	7	90.75	1	3
126	2.02398411423137	2.48033049477035	6.30968335513397	6.12722777208521	5.74367254254664	4.97020588147909	5.97071159388466	6.62549815991147	6.42334793523855	4.47169328178792	5.31604709098986	1	5.19040236379595	5.02308332628806	7	7	2.33473938789534	7	6.39479703413156	6.93492009555547	7	7	4.6514380636357	7	7	1	7	1	7	1	7	7	7	7	1	7	7	7	7	7	2	7	3	7	3	7	90.5	1	3
127	1	2.88753000001401	4.91976328242361	5.88706829623605	6.48522011591778	5.35419397635848	5.55825438367575	5.90583571439629	7	7	4.38444434373448	6.81823725090845	5.72810045062148	7	7	5.90060442120925	4.04308302870328	6.43435507232061	7	7	6.30739135468046	5.88113821727314	5.60540497326555	7	7	1	7	2	5	7	7	4	7	7	1	7	7	7	7	1	7	7	2	7	4	7	93.25	1	3
128	2.78465626128114	7	3.42552864135528	1.12479396065764	6.83354489248777	4.66475062118076	6.59468234591653	7	6.66596102650784	5.91557449219582	5.88267118384581	3.66519788176846	4.22095005254482	3.54406472920394	3.65892843280339	7	7	6.70482584257776	6.04788300021106	6.3767703099542	2.29111348712394	6.72734553044909	7	7	7	1	7	1	2	3	7	7	7	7	2	7	7	7	7	1	2	2	2	7	3	7	73	1	3
129	3.18344709788435	5.94090668307468	5.70864010346452	4.89332372847524	6.17920736215073	6.54901203603714	2.68214079130249	3.85882232263329	6.92964548350325	5.78788934339004	6.78304397946997	4.67669921749213	6.31140573101245	6.48504061260241	6.32998286399446	1.16593889788389	6.52949045454402	6.2940777387621	7	6.47090323533341	3.84224418529026	7	4.50314126377712	1	7	1	7	7	7	4	7	7	7	7	1	7	1	7	7	7	7	7	2	7	7	6	76.75	1	3
130	1.32305715740276	1.53776882445434	7	5.88717614071592	5.87792258273891	5.52501256029571	6.52829355659862	6.50413548436601	5.57433300562005	7	6.61721529774962	6.90965816193583	6.83364857032883	4.75791643205584	6.1534012808233	5.35914906384545	6.12531479079035	6.51498006276853	7	5.19408754742004	4.60897239390363	6.09698556107362	5.33588069989807	7	7	1	7	1	1	7	7	7	7	7	1	7	7	7	7	5	7	7	7	7	6	2	76.5	1	3
131	5.14875492845875	4.13255705784921	4.82079297648707	7	6.20685877778415	6.924029365763	4.56105470950254	5.14332269781961	7	5.98853911701945	5.62027120110535	5.2323371387685	1	4.55567723863891	7	6.35126728995949	5.68199788302129	7	7	5.12893570019849	7	6.75467443329059	6.65686705412314	7	7	1	7	7	7	1	7	7	7	7	1	7	1	7	7	7	7	7	3	7	7	7	78.25	1	3
132	1	6.97949098665627	5.30009221015268	3.52334330866706	7	6.62000224388313	5.12410673620518	4.12689423514372	6.48553508170002	4.97699396621575	7	6.17583370465075	4.58587528685451	4.34931123422185	5.42493108011801	7	2.84771700072386	5.76550932715724	5.93744423482089	4.87546971477166	7	5.18686379925513	6.88176302259202	7	7	1	7	1	3	2	7	7	7	7	1	7	1	7	7	1	7	3	2	7	7	4	74	1	3
133	1.87594146226192	6.0597997041068	6.06799844004381	7	3.9618985281066	7	5.33246429989009	3.4643850268706	5.34707545985592	6.18012068626641	5.96851029254127	7	6.59134706552785	3.81128565068998	3.65422302224844	7	6.56052692598578	5.96659440271663	6.36318138665059	6.34028382178583	5.02660721063896	6.63830269550869	4.81883070852521	7	7	1	7	1	4	7	7	7	7	7	2	7	7	7	7	7	4	2	7	7	7	3	71.75	1	3
134	6.68018305370131	4.15928403852591	6.41197652970892	1.74617413443419	7	5.21269608486971	6.158620241426	1.94408270221898	6.62142733346377	4.79855992539967	7	6.19503082928421	6.3488994734224	3.36733502400826	5.40362680315586	7	7	6.27613802675679	5.71297270462015	6.62626550711293	5.33659737331227	4.66100620064285	6.84288719688074	7	7	7	7	1	7	1	7	6	7	7	1	7	7	7	7	1	7	7	3	7	7	7	74.5	1	3
135	1.83875109256099	2.61558377414528	5.46489461516756	5.86659758949454	5.92368321028133	5.37402629553963	7	6.28201003579531	6.39119358618109	5.52596509001982	5.6880342514333	4.39386805776701	4.98355696986413	5.75442294994346	6.52608953849325	4.22317704873287	6.36303431679528	6.06582527191268	6.01651796992798	5.96728960643666	6.04694471863663	7	6.57966177062887	7	7	7	7	1	7	7	7	3	7	7	1	7	7	7	6	7	7	7	7	7	7	7	75.25	1	3
136	1.66568853611187	6.61403455515804	6.45497497254457	6.14885260674324	7	6.67490084302933	4.3128406299818	6.01297676983955	5.30314914074919	3.82941016197541	4.64309379977225	7	4.36174118770881	4.96503170599171	5.87666694163992	5.96654255341183	6.1909090767444	1.89520763286012	5.42779413103783	6.25273425493794	5.72479537086436	6.57646998176287	5.10357822020045	2	7	1	7	7	4	2	7	7	7	7	1	7	2	2	7	1	7	7	7	7	7	7	81	1	3
137	2.36433804697962	6.29085589677577	4.67192896245299	6.20816083301655	6.03400236768612	6.93649002451655	5.2217188540089	6.92473338373478	7	7	6.76522974479218	4.52517986397118	6.46891622433476	6.85212980500558	5.93551345329573	7	5.117830492328	5.71592707158432	6.17533137522203	4.5688894728422	2.41394308237365	6.21037342528851	6.76118656475747	1	7	1	7	7	7	2	7	7	7	7	1	7	1	7	7	7	1	4	3	7	7	7	77.75	1	3
138	1	6.68051341424889	6.59864142260967	6.23635602322251	5.27122613971385	5.74322267205473	4.01957984047363	1.43025703247998	7	5.34898214828528	6.57621605446349	6.5618834094056	6.08273951822441	6.14932785021002	6.33989610278549	5.83866877268624	7	6.70080230125408	6.11804564249258	6.90439921001094	4.19537616063443	6.34895082855459	7	7	7	1	7	1	7	1	7	7	7	7	1	7	7	7	7	7	7	2	1	7	7	7	70.5	1	3
139	1.19880020223363	3.48483168846124	6.25371147747539	5.57623498797513	5.38047718995969	5.95258558430446	6.45552830705071	5.0820678931822	5.16955197707	6.09567091947638	5.88006349126604	5.43640566121387	6.53542913021592	4.63814084035051	3.05520521358468	6.46991378100345	6.19309693787985	4.30434996067901	5.62650827701978	7	6.43564474928332	7	6.77505735221644	7	7	1	7	1	4	7	7	4	7	7	1	7	7	7	4	7	7	7	4	7	7	7	85.25	1	3
140	1.38818881230293	6.98389668563565	3.94286410412757	6.16500414629082	6.26613175468977	6.41493263729652	2.30145018875126	4.96030887957145	6.25289714272205	2.96563965566389	6.3013038228103	7	4.85307682173025	6.17377749741946	6.54114816044191	7	6.66900963822235	6.26672615302631	7	7	6.39946500880341	3.02597126921883	4.34837599606832	1	7	1	7	3	7	2	7	7	7	7	1	7	7	7	7	7	7	2	3	7	7	2	83	1	3
141	2.35399113247997	5.54080368373421	4.4467663400326	6.96948614438456	5.48959509479995	5.73799423753214	5.84321242175464	1.72876608491061	6.63163624666999	6.69162162451159	6.41243637772284	7	7	5.8480055674713	5.36319773567024	6.81926103151198	6.8096283196491	5.56397398033705	7	6.40115065143204	4.99930604035343	5.387929709536	5.13627622080475	7	7	1	7	7	2	1	7	7	7	7	1	7	1	7	7	3	2	7	6	7	7	7	65.75	1	3
142	3.97747661937631	5.27489471399317	2.43227107224634	6.37353062271592	6.12067227542051	4.62698520806406	3.35146302563151	6.71402137085175	6.51452727972919	7	5.50798528485287	6.03929121351778	6.84063548942542	5.79600348564187	6.65222170687715	5.87240324551787	7	6.31302300846871	6.06090258963856	6.7091713027162	5.02383780104698	7	4.89754511869332	7	7	1	7	7	2	1	7	7	7	7	2	7	1	7	7	3	4	2	3	7	7	5	78.5	1	3
143	2.69545436796756	6.14633629088027	5.98675213370099	4.83692601651117	6.26871268820692	5.1417361555582	5.65801330851179	4.3920341243504	4.9040775197729	5.76057011013358	6.73556538275768	4.36786184388369	7	4.47655186625394	3.58824314792839	6.47328119939553	6.19580842493344	7	6.99577082912436	3.77205463628187	6.31890042678587	7	6.39959757481349	3	7	1	7	1	7	7	7	7	7	7	1	7	1	7	7	7	7	2	3	7	7	7	86.25	1	3
144	1.74020277107297	6.21433398041281	5.9228955533401	6.2454481942669	6.26752672443407	7	5.5654543723685	5.83384697670374	4.57671509308529	6.18879292806498	4.15268019498068	6.02203305482824	6.53374638483733	6.66591878018875	6.33076712760396	5.97240070625037	4.72697009427345	1.25452837367583	5.41846180043762	6.90945792887929	3.89538588562245	7	4.72552263940375	1	7	1	7	7	7	1	7	7	7	7	1	7	2	2	7	1	7	7	5	7	7	5	83	1	3
145	1.71114374803275	1.54113206693105	6.64434017168794	7	4.51125737394547	6.64262827868012	5.00485822725039	6.36701818924583	6.42844699961066	6.50602497810391	4.39345865503218	1.38750994192113	6.92579314822618	5.69186870848444	2.3233419992683	7	6.81766561222882	6.66559995525837	4.23115223821571	6.14074492073146	6.13338448658751	5.90408563787126	6.57001840110997	7	7	1	7	1	2	1	7	7	7	7	1	7	7	7	7	1	7	3	2	7	7	7	70.75	1	3
146	2.31390922234349	4.26559014530598	5.85029811095947	6.61501513904842	4.12698097423227	6.78779808210269	2.47217097558228	6.31018577791736	6.4446777985527	6.53295637835127	5.14914095572352	6.85286772566219	6.69113655663516	4.66683391358061	3.50057506863813	6.62159666906477	5.08532451042425	2.7706542486436	6.61145393781837	6.66806912189451	3.62812419569833	5.62355609016037	4.32787023853211	7	7	1	7	1	3	7	7	7	7	7	1	7	1	7	7	7	7	7	2	7	5	7	76.5	1	3
147	2.36144559512169	6.68643536991582	3.20788398214169	6.28016791030152	7	6.91520677113568	2.21795801800793	4.71435643274199	5.90952770854026	6.55845828135901	2.00269948596823	4.53301944609786	5.05923771697587	5.82216267505176	6.846787539595	5.81203837165554	7	4.71558698820402	5.08806084393312	5.70019701650237	2.77394507076796	6.83657213314862	5.73729410169553	1	7	1	7	7	7	1	7	2	7	7	1	7	7	7	7	7	2	7	2	7	7	7	97.25	1	3
148	1.9508937841029	4.60171570534309	5.17450193119003	6.40000350594786	5.65117422956222	7	5.75274459629107	5.07377896165707	7	6.1967790839806	6.72752657646171	5.78376690448051	6.46738666421001	5.37630729893676	4.64117614898852	4.93780495561652	1.42006845191926	4.52159656075811	6.48236594943997	6.24634416644864	6.11145988937164	3.75443724625843	6.67612523330039	1	7	1	7	7	7	2	7	7	7	7	1	1	4	7	7	7	7	7	2	7	3	2	80	1	3
149	1.27921614527192	5.12847873469626	5.40696655475202	5.85332090604311	6.84940756096745	6.29429681277125	6.82927051383979	5.46395921630133	2.67932198904902	5.37432913276148	5.8119957381469	3.87803246774603	6.66955996146772	6.0691574378959	5.22892943144697	6.58456947059126	6.09651552124301	6.22160088659101	7	5.6532001554925	3.54465578723246	6.7607169000156	4.93043684296046	4	7	1	7	7	7	4	7	7	7	7	1	7	7	7	7	3	7	7	3	7	7	7	85.75	1	3
150	1	4.96062230842621	7	5.45087837252958	5.09799372701796	7	1.10593161670454	3.81301680690135	5.0048311596768	6.15832172938561	3.90296245768873	3.906739595211	5.14118897120226	6.18538615116585	6.60877070296178	6.10772622595557	5.75420267347504	4.47660490342217	6.25195777121032	6.56918481399891	6.73884428792112	5.55056527819066	5.59778261354945	7	7	1	7	7	3	1	7	7	7	7	1	7	7	7	7	7	7	2	2	7	7	2	80.5	1	3
151	1	6.24017273153852	7	3.26136662345464	6.61954161305004	4.95668014708355	6.12967761085042	3.39407934872171	6.61943637862471	6.86855074703777	5.33429799266472	5.59810476897231	5.32221864973845	5.23702103683278	5.95358706895939	7	1.01096765956855	3.72668748564512	5.80715149886474	6.5861953156053	6.73056596963801	3.10850221647071	7	2	7	1	7	1	7	1	7	7	7	7	2	7	1	7	3	7	7	7	2	7	7	7	85.25	1	3
152	2.70346081975551	4.72106153358399	5.70119097102636	3.03856224987332	4.83091927807187	4.9025926168382	2.80724808042613	7	6.02901871845158	4.41694139263707	6.99874246648774	5.86603184640635	6.20328457434611	4.70407849469956	3.85836914754736	5.43126334122732	6.25161197493314	6.57660473149639	6.04573449247357	4.89551499422678	5.9654754334613	6.06222077772341	7	7	7	1	7	1	7	7	7	7	7	7	1	7	7	7	7	7	7	3	2	7	7	6	63	1	3
153	1.52043072592706	5.34648703991448	7	5.19487681510613	6.27732687201191	7	4.58371060647251	7	5.04829182085412	7	6.39305207422698	3.47289277317854	5.84111033385455	6.41420623817818	4.06388181641939	7	4.15661895402171	6.38360798752942	7	5.27039914066823	4.73544444599398	2.85907003580863	5.96784162687042	7	7	1	7	7	7	1	7	7	7	7	1	7	1	7	7	7	7	2	1	7	3	7	68.75	1	3
154	1	4.41833639607607	5.61078215464859	4.13705275200384	5.54295630085271	6.67132709897115	5.24883042646897	7	5.8395861371602	6.670238868676	6.77713200176979	5.17805466626688	5.31095534075183	6.02198405535137	4.02854459574622	4.50802930873705	2.27106569862848	5.75336891380567	6.38070492586179	3.00519384970207	7	6.99951668026149	6.19727225119892	7	7	1	7	1	7	2	7	7	7	7	1	7	3	7	7	7	7	4	1	7	7	7	68.5	1	3
155	1	5.07982188776572	6.13238190838136	6.02090252554524	6.26198327719461	5.86037518461677	6.2567298871634	4.55727101154281	4.98358480579669	6.85415633495587	6.66174142552004	5.01532932390061	5.8250445404612	4.66689046357068	6.09612801085296	6.50983298162495	4.72507127439914	5.70050820345728	3.48988247199933	5.17344573534871	6.61475437952282	6.87724287332455	5.57582699310241	7	7	1	7	7	7	4	7	7	7	7	1	7	7	7	7	7	1	7	4	7	7	5	92.25	1	3
156	2.77398011979341	6.10921251665388	6.69368641036848	4.58511192521747	6.30640794176895	6.62402881712952	1.91859608613585	2.34840025018927	5.35348455505827	6.44576681215192	5.02799223139319	4.77728855833537	3.84540837991435	7	7	6.57987153848953	6.6389919225258	2.56932881883467	4.85638343594329	5.86804809609713	7	6.43251536801833	5.76995496095292	3	7	1	7	7	6	2	7	3	7	7	1	1	7	7	7	1	7	7	2	7	4	7	68	1	3
157	1.91886910861606	3.99099754357636	7	5.46623289928422	6.86164807705828	2.33679471190864	4.04920883359175	7	3.87527794462461	3.76368651006822	7	7	5.8204722138539	6.24970628183158	6.84580699286565	1.55605832487164	4.0493863477759	6.12545243825648	5.47887809483257	5.63408316803724	5.96441066634846	5.63171300873475	6.55532771929641	7	7	1	7	1	7	3	7	7	7	7	1	7	1	7	7	7	7	7	3	7	7	7	58.75	1	3
158	3.69140943039562	4.3327275248281	6.04842834710896	7	5.31625272628444	7	6.6498777793445	4.54534969259427	7	6.64109861886813	6.05580183519098	5.91044924452739	6.63495960074005	3.02969639997349	6.19042208514077	3.91207263130774	5.16278070378291	4.84836027243401	5.87104794847721	4.81192704270048	3.87505398734809	4.44978932947203	6.79736565573043	7	7	7	7	2	4	1	7	7	7	7	1	7	1	7	7	7	2	7	2	7	4	7	70.5	1	3
159	1.26230822655748	4.87347399625839	7	5.91020656933062	4.79656889512749	6.56248211721107	1.713415159886	5.04271798850592	5.99838838676217	6.00053143516604	4.64544077694414	7	6.31576906179203	6.91762535394873	6.18984176610728	4.60487719573509	7	4.38643831667494	4.89108254255091	6.03378026921489	6.36229876847109	5.54502249627921	5.37929917671321	6	7	1	7	7	3	1	7	7	7	7	1	6	7	7	7	7	7	7	2	7	7	2	68.25	1	3
160	4.41703022894877	5.02522959924041	3.25723064193389	7	7	5.81013110705746	5.69575242396867	6.50975827197025	6.23615083169297	7	5.88656249270135	6.52127865793102	5.42483890925672	2.88183089140557	7	7	5.53345774181596	3.89874116662859	6.15346814061837	1.7823949796305	5.47787558723186	4.25206162613094	6.11534909029759	7	7	1	7	7	7	7	7	7	7	7	1	2	7	7	7	7	4	7	4	7	7	7	80	1	3
161	2.88255773962314	3.41915378517156	6.39281712233987	6.02870475082723	5.63255433023776	1.68753808414026	2.66548738701928	3.58268433521588	7	2.99470545668488	5.391795910435	5.96830257935576	6.63723208499034	6.05430821286107	5.9549844188441	7	3.9142723465745	7	5.71216008370276	6.60806551962114	5.31934483421628	6.4244734690277	6.49192591549832	7	7	1	7	1	7	1	7	7	7	7	1	7	1	7	7	5	7	7	7	2	7	7	71.75	1	3
162	1.78457056979418	6.71854830057024	6.36763219023619	4.88563146045604	6.86420763781013	5.23567975720541	5.82646580211959	4.95446407482227	3.86488421899563	7	5.80618286314262	6.08663764720023	5.81939016485202	4.8847424288164	5.89313709268988	6.20525008541352	5.46366770547697	5.52242448636137	5.23223655872044	3.87486885514152	5.33048194548265	4.74230869529046	6.30078862292785	5	7	1	7	1	7	7	7	7	7	7	1	7	1	7	7	6	7	7	2	7	7	7	84.5	1	3
163	2.844326561131	4.46658029644257	3.72317449233797	7	5.24301676894604	3.26709393180166	6.06683195585773	1	7	6.48951113841393	5.5445564567782	7	4.82331511214562	4.55898016336041	5.35892014303438	5.49553727107773	5.50566784965841	5.50861384098791	6.86088471710006	3.79858611404133	4.15495488091991	7	6.50253490017904	7	7	1	7	7	5	3	7	7	7	7	1	7	1	7	4	1	7	5	1	7	7	5	81.25	1	3
164	1.05892106835651	3.74288762976345	6.23376184578104	6.8515659648223	4.62495633601878	2.92404449225942	3.97285658665321	7	4.88567626925582	7	5.88131911338463	2.30079124956392	5.41222513204767	6.73889828438937	6.71541460611888	6.05573869697812	6.5703862286569	5.42065818229174	5.96669688315393	7	5.00183373297712	6.09442894296655	6.3902634270723	7	7	1	7	7	2	7	7	5	7	7	1	1	7	7	7	7	2	7	7	7	5	7	77	1	3
165	1.92944477159812	7	6.60044523924559	1.69581454248427	7	4.04641202724503	6.82848603984046	1	6.91972570325704	6.30857801152567	5.1138646212857	3.51323106998545	7	5.49455839754737	3.1539186012665	6.20819784308785	6.84972091565125	6.03720592958785	6.3329518630539	3.51257932873495	6.29181116303893	6.77039579260316	5.46354015854074	3	7	1	7	7	7	7	5	7	7	7	1	7	7	7	7	1	4	6	2	7	7	7	74.75	1	3
166	1.57871218374607	5.77708498986888	4.57550846585107	1.46860813333682	7	7	5.27362169659696	2.62555404277955	6.87798569441952	7	4.16866941321653	5.1931225700011	5.01534067325522	4.92598845830366	6.57889295789014	5.33942759372813	2.98742113137497	7	6.47513513097515	5.10793725544049	3.66016402519946	5.3872668867984	4.75755150113079	2	7	1	7	7	5	2	7	7	7	7	1	7	7	7	7	4	7	7	3	7	7	5	86.5	1	3
167	2.89293727224485	6.09260972995985	6.99559718252008	6.72162268254317	6.71285005520093	3.64024785545096	6.18414897868293	1.49211365918313	5.51239074718432	6.06484901577041	6.06661397522557	5.50775742559801	4.55347382317066	4.37610733838476	5.99589327336148	5.57173412911373	5.74428464275952	6.02774463932146	6.66660987282081	6.52368073067399	4.60581631371915	6.60118230179	6.89227333804927	1	7	1	7	7	7	2	7	7	7	7	1	7	7	7	7	7	7	7	7	7	7	7	74.25	1	3
168	1	1.48354069891257	7	5.74086205964748	4.32777050215123	2.41393188245725	3.89347622398527	5.92907391969804	6.60364997379513	6.68283276089562	3.89661674864486	1.07291806080252	7	5.22842356799314	6.53298458248691	6.31094024008145	5.99414248184896	6.07755855628508	3.72499199714676	6.38075211007345	5.0220244097091	6.45869629580748	6.74271143457266	7	7	1	7	1	1	2	7	7	4	6	1	7	7	7	7	1	2	6	3	7	6	7	82	1	3
169	2.42620144561469	6.83599829633656	7	5.11020448071534	7	7	4.34551462582273	4.81178838183554	6.96736292113637	5.18741190082114	6.55656602958007	6.06069804606076	4.38829891074819	7	2.88627442439064	6.52878777924586	4.0888907605657	5.7373662878163	5.52734706210571	3.41901272962282	5.15788299554864	4.72550139710224	7	3	7	1	7	7	7	2	7	7	7	7	1	7	7	7	7	1	2	7	2	7	7	7	61.75	1	3
170	1.00104726377442	6.03196594567863	1.31320741047978	3.64487580396109	5.80329951916274	5.30914759426629	6.15244360105515	5.27436908459233	6.7457522717637	7	4.06022728039438	5.24196104108112	4.49066395985863	5.38336474287358	4.82021008157887	6.26421088244157	3.98602170347093	6.54658997422396	5.4143111798754	7	5.51213237949113	5.42010965151832	6.73844163439706	7	7	1	7	1	7	1	7	7	7	7	2	2	7	7	7	5	1	2	2	7	2	7	90.5	1	3
171	1	2.23317952176303	6.45935689320916	6.77509756626635	4.77582919434539	4.14539607358639	3.60960051441406	5.85726508481405	4.19795705602471	5.31847364479561	5.38373579717385	6.08509204551405	6.35290049977168	5.59206424802828	5.48086664686159	7	6.66991540738432	6.42780589916573	6.18577077245312	6.86519826284814	3.47493420509177	4.91509871594674	6.39532416995014	5	7	1	7	1	4	4	3	7	7	7	2	7	1	7	7	5	1	3	4	5	7	7	86.25	1	3
172	1	6.85095961711606	5.86109156547204	6.12655099435697	6.02010113544964	2.59448488848724	3.68035910313667	2.81435430497387	6.16135592287661	5.74226785628229	6.89536910473311	7	6.83960050270886	4.09993187311251	6.64525116020003	5.78069880524054	5.66123728385727	4.54368004933952	4.5472611835574	7	4.01778529707944	5.32733837779486	7	7	7	1	7	3	2	1	7	7	7	3	1	7	7	7	7	7	4	2	1	7	7	7	81	1	3
173	1	6.18914720877191	6.71894187769585	6.90409806538952	2.93282771812423	2.8715057144212	6.7574832947072	4.12361991194466	6.66055721261119	7	6.29234255241154	3.73115954086544	6.05103690276743	1.94693146375603	5.02979722194983	5.96839411865642	1.59863336841194	4.23079573839455	5.48929547079223	5.11947341271695	5.67329860468484	6.60357849586895	7	7	7	1	7	7	7	7	7	7	7	7	1	7	2	7	7	6	7	2	2	7	7	7	84.75	1	3
174	1	4.57037036383515	6.67147427080284	2.69031229593547	7	5.65046148098468	6.05631830333728	5.44505813509743	3.96989148279292	6.39398942515776	7	6.17040218049139	1.16193536333121	5.33215214166029	6.41983455624459	5.50377600129624	4.11480192208638	1.80284875884593	5.86674661453299	4.3003141707578	5.78492480083011	6.64109705338013	5.56875111205102	7	7	1	7	1	7	2	7	7	7	7	1	7	1	7	7	7	7	6	6	7	7	7	80.5	1	3
175	1.31912723210523	4.9751586940751	4.1506895400552	4.6838716969788	6.40026408968681	6.16008256157839	7	7	2.00316200069881	5.44997601695532	6.64141557826755	6.69343079353095	7	6.94395282148304	5.48592161315548	1.48493157670544	3.84263827282522	6.3295886118853	4.41401785175145	5.70253323544371	6.35229478843655	3.28546523763212	4.56565006798305	5	7	1	7	7	6	2	7	7	7	7	2	7	7	7	7	7	2	7	2	7	7	2	63.25	1	3
176	1.58775486724836	6.9938327006442	6.81177260962857	6.17422194218385	5.46875799328712	6.63482710935246	1.81329167247702	6.08028171137189	6.66288662051331	6.13695026043841	5.18033921858184	6.76032156199424	4.53669327959127	2.30520623096493	6.41319864157982	7	5.03566018489795	4.72745563671169	5.90975816103836	7	4.77369296126017	4.47871671651579	3.80254123922261	3	7	1	7	7	2	1	7	7	5	7	1	7	1	7	7	7	7	7	5	7	3	3	61	1	3
177	1	2.84716314760695	4.81681376401354	5.683751051233	3.85912739355091	5.31915498293753	5.57450421929596	5.21163870136155	5.5248242272734	6.36809484067897	3.47989235359579	6.24373077703084	6.55956318601167	1.5579050320918	6.1557423829095	6.46671479997544	7	5.51422206926472	3.89687054887428	6.12942188435501	6.99303019828397	4.47426110199692	6.31333597568443	7	7	7	7	1	4	7	7	7	7	7	1	1	7	7	7	1	7	7	4	7	7	7	65.75	1	3
178	1.48980467611954	2.92779042690607	5.32739605440739	6.1818795729134	5.01946474602777	5.23065662040374	5.78438018058307	5.480619046412	5.18406376396466	4.71102757094579	6.1784873844465	6.95414761189954	6.65749691246498	7	2.11457223845799	6.23582502541711	5.3435621141149	5.30740293095943	5.19353786197543	7	5.50995636864084	5.40067234682522	6.88064020270594	7	7	7	7	1	1	7	7	4	7	7	1	7	7	7	7	7	7	7	2	7	7	7	77.5	1	3
179	2.21381291165796	6.45165804228711	4.32803466847492	1.82057750634453	6.28257234360002	3.74357788088664	5.66168913166148	6.33584669140739	6.11704569232443	5.89094215609756	6.87885169144235	7	1.81968707609614	3.23121885639085	4.97015267031957	7	6.24080286818947	5.72316160570242	6.07538559583688	4.57700206359117	4.33479530959201	5.80988193931519	4.8403075704035	7	7	1	7	1	3	1	7	7	7	7	1	1	7	7	7	7	7	4	1	7	7	7	66.25	1	3
180	1.94185596303657	2.42493238385059	6.3598654152584	6.97804364751038	5.45884477677583	4.76348591445175	1.34964099328445	7	6.31289289848769	6.25838804233681	5.22753609747375	4.5464217441482	4.20164036672863	1.80894344920153	6.17565738118403	5.49187551656844	6.10557727406958	5.55783634434373	6.93717006858715	6.37987025537369	4.47398377617123	4.4945392872898	6.16647739946172	7	7	1	7	2	7	7	7	7	7	7	1	2	7	7	7	1	7	7	3	7	3	7	58	1	3
181	1.01474894059551	2.59280950507664	1.84456262716945	2.77487513745608	7	6.7998544684302	5.95388147683479	1	3.68152009451259	4.4205877887649	3.96549246554051	4.36876979719436	6.85516402044806	3.66770592260445	4.98346205734126	6.76183496307005	5.05078010429544	5.85858205306236	4.60129903027468	7	5.39116798616686	7	5.88902732076293	7	7	1	7	1	3	1	7	7	7	7	1	7	2	7	7	7	7	7	3	7	7	7	88.75	1	3
182	1.9525103772071	3.760909424365	3.85748987778655	3.17946858071178	5.52752882018592	6.24280350305579	5.44240756539258	5.2555389160258	6.88066442639481	6.68876861965154	3.78230944436086	4.53436028512143	4.80185979452062	4.89651197591268	6.19723627916502	3.70129776474968	4.9301385003268	4.91649915913582	3.25642883395808	6.61042660302162	4.7273079426909	6.92345228635079	5.41883713640426	7	7	1	7	2	7	1	7	7	7	7	1	7	5	7	4	3	3	7	3	7	7	7	74.5	1	3
183	5.2464591861385	3.68624854693858	3.432675646264	5.4916529165713	6.90225925223612	6.48118169836718	5.61722474890527	2.8516220318199	4.24318359495174	5.33978386440929	6.03062683506026	5.59172932368812	6.22498968763936	6.063087988874	4.44845965234774	6.95670059371196	7	7	5.53929632338458	5.40505317868225	7	2.91762354260143	5.00031539676045	7	7	7	7	1	7	2	7	6	7	7	1	7	1	7	7	7	7	7	7	7	7	7	66.25	1	3
184	2.32266753401115	5.63147070724693	6.52426406479924	4.32618716241416	7	4.413720185802	5.72760359714576	5.85138532910503	4.04866120201668	6.42338320531757	6.11003622721219	7	6.03371931612213	5.90925125525358	2.14221575400252	4.85786358483797	6.45682558545063	4.28291174221845	6.00337049959844	5.217654818303	5.66044505717127	3.04491084953946	6.21824893035588	7	7	1	7	7	3	7	7	7	4	7	2	7	1	7	7	1	7	7	2	7	4	5	75	1	3
185	2.07182052794017	6.62568843942837	6.86186761063535	6.60514780916199	6.6035266725765	2.74260668279698	3.45909444579526	2.08315470341571	6.77140092886272	5.67512820719361	4.97513177307617	5.49471465434756	1.59462462119129	2.66931206748048	6.66914079819445	6.72852596478176	6.24726258872481	1	4.31163404458633	7	5.11605027406931	6.43179841983668	6.18420958240033	1	7	1	7	7	7	1	7	7	7	7	1	7	3	7	7	7	1	2	6	7	7	7	70.75	1	3
186	4.88418859200167	4.94531341534975	5.46568147703478	3.3653184974888	5.02648837167214	4.73882046605638	6.24159501330346	2.51771242363291	3.31631355718951	4.93762085708775	6.89115219410363	5.09253850580858	6.67825313608578	4.78911706727581	5.31741344755489	5.96602277507502	5.51740837091923	6.01752693613559	6.92047270480792	6.61855756691782	6.45645812145594	4.71623714106434	5.82043057217465	7	7	1	7	1	7	7	7	7	7	7	1	7	7	7	7	1	3	1	2	2	7	7	73.5	1	3
187	1.03343004566296	4.19286994003694	2.60489849245351	5.1113931770334	6.67104297681765	5.66433666944229	1.39751261757234	4.29076489308298	6.25086945895753	6.62644923359757	5.62503604120606	1.92240484077354	6.9592682785692	4.3852771594161	1.92379474123552	6.36375455127406	1.85053333069395	5.98376761597457	3.1532418440823	4.4631261384263	5.88548296383969	6.45246875714574	6.66158626056827	5	7	1	7	7	5	7	7	3	7	7	1	7	7	7	7	7	3	7	3	7	7	7	74.25	1	3
188	6.33355069895348	5.19121986125734	3.73268623737436	5.87565118972504	7	3.74017778005679	6.17425823361705	1.70051759152548	6.68547723214428	5.23328971496323	5.38675647572085	5.79320708092038	6.22038769999875	4.6382775635046	5.2587991850146	5.87246103262174	5.07555487885608	6.31523845142606	1.55291303865182	4.67153746846667	5.96658154091755	6.22364532706501	5.21609797826673	7	7	1	7	1	7	3	7	7	7	7	1	7	7	7	7	7	5	2	7	2	7	7	69	1	3
189	1.94870772394293	3.0080766105915	5.67542026209462	6.96056610236359	5.44733937969936	1.93285096143308	4.62713140115107	5.39989360889848	5.67979154740248	1.95419509142759	5.26874217132625	4.77508250398115	7	4.55890901763225	4.95250253423125	6.39913087309944	5.98213288673356	4.96967051866287	7	6.38995800287763	6.21067200931656	6.77039872436421	6.61687527514154	7	7	1	7	1	7	7	7	7	7	7	1	7	7	7	7	7	1	3	6	7	7	7	58.75	1	3
190	1.60292089546126	2.15826452206436	5.90147023220032	7	4.82711497590736	2.0576221648734	4.82716797388207	5.94846383474502	5.70246680702723	6.65949149674423	6.25223842781845	6.58564902065247	4.82834078102914	4.52525054974664	5.12447966480254	6.75187140007985	4.79961808207413	4.33593422475127	6.96325936647554	5.12576733379371	6.82165841243442	6.81080517464044	5.85711958188115	7	7	1	7	1	7	1	7	7	7	7	1	7	7	7	7	7	1	7	6	7	7	7	64.5	1	3
191	1.66377372315011	5.11837497428695	3.57072387106019	4.63065598538546	6.34056593327724	7	6.50799004054406	6.57344231240087	5.31843994762479	5.72709318912893	7	6.60413808429798	2.41964244821399	5.53532756912001	4.13452916351345	2.71084776540402	1	4.73046351518908	5.8700828255716	2.39424516657504	5.85938340884657	3.25871022477109	6.27733020695174	3	7	1	7	7	7	2	7	2	7	7	2	1	7	7	2	7	7	7	2	7	7	7	50.25	1	3
192	2.00883669475952	5.57335018591826	5.129811531969	1.71403370337785	6.66777547808389	5.75344470887059	5.52153648873616	1.9208821996944	7	5.30967054864094	4.27073779989407	5.68775882939112	4.76081258772219	4.79532066494875	6.52744099566055	5.505124115042	2.33499164030322	6.54287579128772	6.10294238025564	6.1715384224253	4.70238333373364	5.09569327281259	4.39601855417059	7	7	1	7	7	6	2	3	3	7	6	1	7	7	7	7	7	7	5	3	7	7	4	63	1	3
193	4.90996455162992	7	2.35998526771434	5.60123464906356	5.60184685101626	4.32458926150931	5.76587908146269	1.0555343809763	4.99224738274199	7	6.93010308007655	2.18681145739218	4.40932247084569	6.14686881905156	2.82050818697136	4.8906073349799	6.98947414867961	2.04147689337929	4.27209326489469	3.89716585483097	5.37617006701799	4.91481106210631	6.32862399799696	7	7	1	7	7	7	1	7	7	7	6	1	7	7	7	7	7	2	7	7	7	7	7	75.75	1	3
194	1.7933509922165	3.8772139192777	7	2.72421682803131	7	4.70480516836612	3.03585706854152	7	2.56249658390812	6.58479325209683	6.31996488080277	6.64117613972697	4.59536165626804	5.68781657569761	3.96300948995372	4.34630638593365	6.93619351847652	1.46101940331319	6.06372576512563	4.326569340369	6.06226645791807	3.88363040318322	5.62666503918373	7	7	1	7	7	7	1	6	4	6	7	2	7	1	7	7	7	7	7	1	7	2	7	54.5	1	3
195	1	5.84170489318039	7	5.52977401953252	4.8636642758511	5.78011541466313	1.80632601014815	1	6.19072786693182	5.74566867938867	4.49482378164615	2.48260593570932	7	2.95932297275785	4.05455932927521	5.72706489275834	5.62898390507457	5.80100902171563	4.91002347965742	5.96173136302481	6.27617756756642	5.53645575521775	5.7629550229419	7	7	7	7	2	7	1	7	7	7	7	1	7	7	7	7	2	7	7	2	7	7	7	70.25	1	3
196	4.62574863565218	6.56858413883973	1.92215715420167	5.04491500984482	7	4.94925350993794	1.2802104457406	7	5.91222823840967	5.35039056098609	4.30850231949604	5.07255963880274	5.77608227365147	3.14921061080919	7	6.19043901179228	5.41695269816138	5.50185023288944	5.20129651375284	2.40446468684333	5.71301877280528	2.01160505392924	6.25524074043808	7	7	1	7	7	7	1	7	7	7	7	1	7	7	7	7	1	7	7	7	7	7	7	80	1	3
197	1	4.11937202397195	3.53631529627777	3.21023411761687	7	6.59133728274475	6.5163138329569	5.04721113608614	4.93153352100605	5.39523758098653	6.47005999348474	3.24354353769445	7	5.47983090926739	1.02371721409821	6.32831978891207	6.14012182246306	5.44181448612433	6.78303268428872	4.98931877737346	5.24814267132227	2.16478450437156	4.70527709626886	7	7	1	7	1	2	1	5	7	7	7	1	7	7	7	7	5	1	7	2	7	7	2	56.75	1	3
198	1.09080612917064	5.42597029971031	6.80745614387805	3.59663648790882	7	4.68151084838667	4.36213205346158	5.85088237864996	4.52883954418129	6.94803209406353	4.54434973114196	3.67590914946353	7	5.66324658127876	2.68687997921922	3.88325737991062	4.31454237925878	3.08496929398287	7	4.73596390542126	4.28857965029013	4.62307271310997	6.14436113932654	7	7	1	7	7	7	7	7	7	3	7	2	7	1	7	7	7	7	7	2	7	5	3	73.5	1	3
[truncated: 5 more columns]
