# Supplementary material for: How Are Mate Preferences Linked with Actual Mate Selection? Tests of Mate Preference Integration Algorithms Using Computer Simulations and Actual Mating Couples
Source: PLoS One. 2016 Jun 8;11(6):e0156078. doi: 10.1371/journal.pone.0156078 (PMC4898694; doi:10.1371/journal.pone.0156078)
Supplement: S3 Data — Long-term couple and agent-based model data analyzed in Study 4. (ZIP) [file pone.0156078.s003.zip › S11/Polynomial Model Data/Polynomial Couple Population 01152016 0142.csv]

	trait1	trait2	trait3	trait4	trait5	trait6	trait7	trait8	trait9	trait10	trait11	trait12	trait13	trait14	trait15	trait16	trait17	trait18	trait19	trait20	trait21	trait22	trait23	preference1	preference2	preference3	preference4	preference5	preference6	preference7	preference8	preference9	preference10	preference11	preference12	preference13	preference14	preference15	preference16	preference17	preference18	preference19	preference20	preference21	preference22	preference23	fitpoints	sex	algorithm
1	4.36360756313294	6.57666564814697	5.72733295492829	2.94217866679394	6.43941780048463	7	6.97721728501647	7	6.51543876295473	7	3.98813254691067	7	6.61257928588018	7	7	6.06308041213692	6.78257910514113	7	6.56865090090201	5.79949967777283	6.45553796255713	6.85351378477704	6.84464868487538	7	2	2	7	1	2	2	1	5	7	1	3	7	7	7	3	7	7	2	2	1	7	7	81	0	3
2	5.3147027129971	5.44765303001627	7	7	7	7	6.87056702880794	6.21659940300539	4.79415989060289	6.26284179733035	7	5.36581347878642	7	7	7	6.69595125111762	6.2562220669731	6.86901082505164	6.01143267649881	4.369131658142	6.68573644805749	5.51606013410077	6.71491706446613	7	1	4	7	1	3	3	1	7	7	7	7	7	3	7	2	1	2	3	1	7	7	7	77.75	0	3
3	6.62796183435619	6.45548629627382	6.76918054979853	5.35539803430919	6.09719557039096	7	6.62902464987171	6.78309843968216	5.92554074425061	7	7	7	6.35492459079931	6.06966399032739	4.69719680439272	7	7	5.11890108922045	7	6.14387466491125	6.16261065481617	5.71447059601563	7	7	1	2	7	1	2	3	2	7	4	3	5	7	7	7	2	1	7	3	7	7	7	7	94.5	0	3
4	6.61184351365735	7	6.77403247001096	5.87455795272465	7	6.57658766582112	5.12868576834254	5.30918495375097	7	6.78465752435278	7	6.77988642013192	6.62604480036042	5.25039751482574	6.27665887530283	7	7	6.32648670323521	5.82347255763299	6.61878140245071	6.13014916534958	6.51635192369514	7	7	1	7	7	1	4	7	1	7	2	7	4	7	7	7	7	2	2	1	7	5	7	3	98.25	0	3
5	6.105223463361	5.49965336244592	5.08365087598583	3.17464452965844	5.83283493394655	6.87567488820473	7	6.02351316433754	5.74617786388948	6.86272144148185	6.14827352884391	7	6.87193328397824	6.43226583111665	6.71582077081231	6.72834921997757	6.65312802191729	1.47706643532166	6.65976812028804	5.99610533597717	6.71913552634173	6.46355323036859	7	7	5	1	7	1	2	7	2	7	2	2	2	7	7	1	2	2	5	1	2	7	7	7	89	0	3
6	6.80141372050465	6.90768089909811	5.71223535256194	5.611078874603	6.57688665109828	6.7612958866628	4.79060531753914	6.31365911709168	6.09357210020999	6.88231284230442	6.14307238073004	6.19693692847624	6.14988984451562	4.02568039701565	7	6.39241604717718	6.47899616763967	7	5.95020600901842	7	6.09299171218611	6.15206852910338	7	7	1	5	7	1	4	7	1	7	2	7	7	7	7	7	1	2	7	1	2	7	7	3	82.75	0	3
7	6.58621281385949	6.65749165247467	5.58262872580167	1.91974896632017	5.34433500855172	7	7	4.88032562470864	5.85964949303098	6.63176868081018	6.02358092584835	6.82464157791805	4.77626022955082	4.79379123761579	7	6.4434438899912	6.84492923636978	5.42372650223821	7	5.59311796527164	7	6.71011023744049	7	7	3	1	7	1	3	7	2	7	7	7	2	7	7	7	3	1	2	1	2	7	7	7	86.5	0	3
8	4.7611420239796	6.70919564576749	6.78902675153433	5.39617288255317	6.51248886670989	7	4.95251509747007	6.45362300716704	6.1323046147299	6.98926464765933	4.41272411530288	6.57673775540038	4.57837102986883	5.59470513061317	6.99870102375488	5.40779472223561	7	6.43007775159382	6.78098642154406	7	6.49909651430386	3.76211768328502	6.30043288474538	7	1	7	7	1	4	7	2	7	7	7	2	7	7	7	2	2	6	2	3	7	7	5	81.25	0	3
9	4.75938084821032	7	6.88170932266635	6.2273198479401	7	6.483059087223	6.91292345540469	6.23893766436537	6.87282772928115	5.39697399294589	6.59592297926768	6.63481614121918	5.31071625625731	3.57021485892039	5.21658971847938	7	5.02118199404345	7	6.65834960220054	7	7	7	7	7	1	5	7	1	5	7	1	7	1	3	5	7	7	7	2	1	7	1	2	7	7	3	93	0	3
10	5.72882973318688	7	2.1712408776273	7	6.68648388491895	6.67943677073575	6.82109637488584	6.99542535056993	5.35815736380282	6.68728907121215	5.5569319371846	7	7	5.43679350920853	7	7	6.81309295083322	7	6.36290149641765	6.07997075389149	6.78494495486946	3.88432299438755	5.6922933050396	7	7	1	1	7	2	2	1	6	7	1	7	3	7	7	1	1	7	1	7	7	7	7	85.75	0	3
11	6.23743065605722	5.73898905262508	7	7	6.87621551045111	5.57170889111141	5.860328792909	6.63543360778433	5.19821322427517	6.09452363549956	5.08828311113375	5.14495690091702	7	7	7	7	7	6.77583266227207	4.85177405333793	6.58288667464593	6.40694330942548	6.54487999950801	5.53709811069799	7	1	5	7	1	2	7	1	7	7	7	7	7	7	2	2	1	7	1	1	7	7	3	88.5	0	3
12	5.16993936968802	6.49943637105703	5.00207656583945	4.17550301610521	6.31574789239017	6.88660964183582	6.67665657364577	7	5.88327983227858	7	7	7	6.54012921995887	6.35353302973879	7	6.82259608843593	5.91728070020197	7	5.89227493589966	6.58641847424787	1.9253615372612	7	4.72931981697668	7	2	2	7	1	2	2	1	4	7	2	2	5	7	7	2	7	5	7	4	7	7	7	83.25	0	3
13	7	7	6.01328383839345	5.75500565565923	7	6.25537888714167	6.05551146452559	5.51580315089412	7	6.97489476962692	6.35287743526593	6.30236674599049	6.37117333229629	4.32971730812675	6.76456300797103	6.11185036553888	6.45433403447909	6.26174858382443	6.77095333709927	6.14824230602401	6.62693682714697	3.41396770287235	7	7	1	6	7	1	5	7	1	7	2	7	2	7	7	7	1	1	3	1	2	7	7	7	86	0	3
14	7	5.60458593698339	6.02733746549731	4.87731603977236	6.18369579292521	4.81519619068097	5.77455789632825	7	7	6.88397084518014	5.94855963335927	4.71779593948502	6.85922134397314	5.92289630277376	6.17965796635262	6.61000897557675	6.90399058177488	5.52982747710577	6.01735560744696	7	6.3213841049284	7	6.59237734189175	7	2	2	7	1	2	3	3	7	3	7	6	7	7	7	7	1	7	2	5	7	7	7	95.75	0	3
15	6.02739145138518	7	4.42806488236447	6.44887717592432	3.64568519930809	6.47948937356535	7	7	5.93080216863606	5.40637527512427	5.90515178314984	6.3996463905814	4.55473326664557	7	7	6.593961088818	5.52739502142452	7	5.86716472495797	7	3.18819746045649	7	6.74606465874109	7	7	1	1	7	2	7	1	7	7	5	7	5	7	7	2	7	2	7	6	7	7	7	88.5	0	3
16	7	6.15842839217296	6.12307344970213	3.93709444376075	6.45442326329359	6.58938994062572	4.85146456616041	6.51642316433595	6.08840704828927	6.02720131656149	6.1426263523576	6.20846178242257	7	5.8036332494514	6.15452509957755	6.5959321101466	6.0906447891978	5.86443980288212	6.33318374127046	3.36016345218456	6.61804525783092	6.08150756578867	6.74201943939334	7	1	2	7	1	3	7	1	7	7	2	6	7	7	2	2	1	3	2	3	7	7	7	93.25	0	3
17	7	5.61639316475902	4.13602531059011	2.48413174120895	7	7	6.92599017262937	7	5.69672251723829	6.79010802042893	7	5.31376966389457	7	2.19450081291772	6.96761798862434	5.52473995908298	5.55320522974343	3.48927737365809	7	6.34013558730032	6.9533402978393	4.12008298759233	7	7	1	7	7	7	2	7	1	7	1	4	7	7	7	1	1	2	3	7	1	3	7	3	79	0	3
18	5.85640926233099	4.99135163398438	7	6.08675563098945	5.54271435409379	5.9175803138183	5.89929984477911	3.61670546372618	4.05171024250292	6.18985791629955	7	6.646266886294	5.98971666878266	7	6.69364596438817	7	6.26316713353501	6.25037841699173	7	4.59666995881125	3.72221393043198	6.54913559506748	7	7	1	2	7	1	2	7	1	7	4	6	7	7	7	7	7	7	3	1	6	1	7	7	97.75	0	3
19	5.68354911522376	4.12219372249081	2.31592026258438	1.85044149695882	6.26734888971086	6.97614702697127	6.45352426743254	7	6.00614801487598	6.63460374910078	7	5.94714643483919	6.10044625998733	5.41536710868648	6.81653768442788	6.60843140000965	4.26650126779582	5.09895181604144	6.06527913863058	6.85603216138549	7	4.37127265778708	7	7	1	2	7	1	2	7	2	7	2	7	2	7	7	2	2	1	4	2	7	7	7	7	103.5	0	3
20	6.10532555228078	3.69058937602209	4.86260516073281	4.99634092603469	4.78985193327797	6.28292832997122	7	6.13665330079692	5.86614983766555	6.73802404673103	6.56858483606056	6.09960383186302	7	7	6.3405370565888	7	5.53651589336318	4.62911397837453	6.42123930051101	5.26691791253611	6.62250300535123	5.45800965257596	6.69026106358505	7	7	1	1	7	3	7	1	7	7	7	7	7	7	7	1	1	3	1	1	7	7	7	98.25	0	3
21	7	5.0954575759972	3.66223310826588	7	6.81162673870168	7	5.38330144495325	5.61037645027911	6.18783176358751	6.56890447969847	6.99074328859436	7	6.3590989419894	5.06078038767458	4.06301411136272	7	5.5788204587982	7	6.42083593294378	5.2630285652113	5.38761633854636	6.67300870523452	6.13211946002879	7	7	1	1	7	2	7	2	7	7	5	7	7	7	7	2	2	5	7	7	7	7	6	75	0	3
22	6.12872444771575	6.00409108648722	6.14428533646364	7	3.15359872876536	6.50131959024108	4.32856432501313	6.41955944991789	5.96385613145151	7	3.65078909489097	6.03227744905379	5.81281723314377	6.27912304428227	7	6.60138052491327	7	6.0462250798916	4.7906835352676	6.6906304418374	4.80533627112556	6.02449674471017	7	7	7	2	7	1	2	1	1	7	7	3	7	7	7	7	5	6	2	3	7	7	7	7	82.75	0	3
23	6.71528677116298	6.17365208431049	4.76021470382036	6.27575688049356	7	6.93627758653509	6.04684447011121	6.16511237139844	4.98887879099985	5.9603397251148	5.67296578520276	5.38752856351383	5.90748597110646	4.40799463170827	7	7	5.49027748563417	6.95208906837855	6.49533344692028	6.43166265727724	5.37264469100758	4.13580105261936	6.59940156222777	7	7	2	1	7	2	7	7	7	1	7	2	7	7	2	1	2	7	1	2	7	7	4	91.5	0	3
24	7	4.49429619904981	6.68022921458749	4.94941681672368	6.42540588959696	5.17812719370909	5.78662188063634	3.02730657269963	5.73582373462819	7	7	7	6.40711369007922	7	7	6.41957089536862	6.2145497906615	6.49276121231208	5.18151786199782	5.90445362029301	2.98114370566365	5.59634842429282	6.0563421591455	7	1	2	7	1	3	7	1	7	7	7	7	7	7	7	7	7	4	3	2	3	7	7	82.25	0	3
25	5.51735814656123	7	3.23982599616997	6.524692005979	1	6.95017406852469	6.44410773641598	5.80505159250417	6.6848686611123	6.94638804835737	4.9787588132275	2.84116178011684	6.56285299154734	6.01435515966404	6.38566038252004	3.09646857474476	6.57513051029308	7	6.27347662151191	5.19839533274106	6.35277627140036	5.71124887235392	6.97600170369929	7	6	2	7	1	5	7	2	7	7	7	7	7	7	7	7	7	3	7	3	7	7	7	88	0	3
26	5.46543455124337	7	6.37645665187823	3.94854716044796	6.81281288151093	6.53722976422	6.6761409460923	3.65067903308934	6.36833662410049	4.81222083987804	4.61194143612845	4.8465854871145	5.60865894873438	7	5.72537847526569	6.54453628468798	6.19009732369184	7	5.0864684068425	6.91312424836191	4.47811086075203	5.13529642807678	6.32737071240406	7	2	2	7	1	2	7	7	7	1	7	2	7	7	7	2	2	7	3	7	7	7	7	83.75	0	3
27	5.4866455544552	4.36601576220635	5.76008073726704	6.84432013447534	4.64866353654355	7	7	5.98332716504764	7	6.50472039912213	5.62154053351547	5.8065994523673	6.34107673262623	5.88457975436216	5.04600269729824	6.62580567658648	7	6.02010128036047	5.71757776475463	5.61457418199097	1.81363336802248	7	6.40327240835447	7	7	1	1	7	3	3	2	7	7	2	6	7	7	7	2	2	4	1	3	7	7	7	74.5	0	3
28	6.56071778974077	5.42517888302209	1	5.41670562988995	1	6.36524305140798	5.67761871928913	6.95988433888307	7	7	6.75629755152054	3.78477528937283	7	5.88298193621809	6.1474101450881	7	7	6.93677158423409	5.64721109357829	5.09812671257552	4.9377203221395	4.2555826171367	6.82207076451892	7	6	2	7	1	2	7	1	6	7	2	7	7	7	7	2	2	4	3	3	7	7	3	102.25	0	3
29	6.21383775701536	3.89855772806212	6.17803757883107	1.25970844078868	6.86393131273531	6.1224578920022	7	5.90671666945307	3.15808055252564	3.77788375678397	5.65528460581845	5.53641062983238	6.31362004850886	4.04711359148178	5.86229839570322	7	6.46401205203096	6.26555669904506	6.55061502072035	7	5.33085438987776	5.45678688862547	7	7	1	2	7	1	5	1	2	7	3	6	2	7	7	7	1	2	7	1	2	7	7	3	87	0	3
30	5.53805596475413	7	6.57815519949762	1	4.26484921591152	5.10550638117535	3.81315522187944	7	6.28794220840382	6.65746562340345	4.17145022413095	6.4332604962737	7	3.99815866054941	5.67098692304419	6.78069051104583	6.80143889357882	7	6.66103778812907	4.94891763746013	6.74598863437862	5.07404945584764	5.90636782665781	7	3	1	7	1	3	2	2	7	2	7	7	7	7	2	7	7	7	1	5	7	7	3	88.75	0	3
31	4.49614458371332	4.79090910438937	6.70462927074054	6.91830710840176	4.9189905124134	5.32491770314516	7	4.12381258333223	7	7	6.59044821888973	7	6.53318677846052	1.7879294373791	7	7	7	4.92541704685953	6.0690859381972	6.0219540112483	7	6.64529802695625	3.39794551631836	7	7	1	1	7	2	7	1	7	3	7	7	7	7	7	7	1	3	1	7	7	7	7	88.5	0	3
32	6.62419560306983	6.8327680220395	5.64597121228651	1.39591022744904	4.33711720728981	5.34081628933089	5.14148766154914	7	6.89022078007258	6.85923938217481	5.09321935020199	6.18350755955817	6.43557115586833	6.3354216497988	6.94059674528494	7	5.36539651957135	7	6.55884742459116	6.44733644482657	3.04993623829668	6.50766449914373	6.48903053425646	7	5	1	7	1	4	2	7	4	1	3	2	7	7	7	7	7	6	2	7	7	7	7	75.25	0	3
33	4.75835565563985	3.68594795651572	5.24821961519403	4.50048916196069	4.00099780831383	7	6.72938526392316	4.26301870260914	3.20587662047748	6.74788077114776	7	4.93089198048136	7	3.60574416252716	5.75811677225458	6.16294025113405	6.4529988163846	6.45840994910905	6.95489343930018	5.49442221258075	3.73629893061966	6.63975078693703	5.23326857717596	7	7	2	1	7	2	7	1	7	1	4	7	7	7	2	1	7	5	2	7	7	7	7	71	0	3
34	6.9306686411776	4.1491887755968	5.8777161993895	5.520161887923	5.29268399734646	6.33383017707726	5.20277895725356	6.09086885197456	4.72124088203268	6.65526686196998	6.08860373111986	6.23596873861846	6.9338143537557	6.33347725227092	6.03239340703877	5.30665419110236	6.41464307734734	6.16858655872599	4.12127492384029	2.48549095564	4.45742770492613	7	7	7	7	1	1	7	2	7	7	7	2	7	4	7	7	7	2	7	3	7	1	7	7	5	71.75	0	3
35	6.12315675600883	5.99108315697029	5.67095652650487	2.058399598791	4.98753471170607	5.7779624672593	3.68170187448314	7	5.87066877483564	6.23519915310506	4.43051458577806	6.38209145969293	6.98654799670189	1	7	6.93660271073222	6.36294722746166	6.6958478741783	6.26411089407931	6.80950709773284	5.05691385760665	6.60183849927624	6.33121408325981	7	3	1	7	1	3	2	2	7	2	7	7	7	2	7	2	7	4	1	1	7	7	3	97.5	0	3
36	6.08269681518045	3.64330987064165	6.49706887820955	4.85837598651554	3.84235794168239	6.8739269205067	6.72205938289142	5.69856968685411	6.58853068669828	6.72366864475482	5.99298518917427	5.24306167940996	6.21449883089844	6.6363753347164	4.66719127281402	4.90197470295328	6.59081819689912	7	5.49869414881853	6.45076561135142	6.09856868249855	4.38955811141299	6.85980873516655	7	7	1	1	7	4	7	1	7	7	7	4	7	7	7	1	1	7	1	7	7	7	7	71.25	0	3
37	6.77525842961658	6.9758457280233	5.33992449773668	2.39216558286822	4.14981736238473	6.16704738581253	6.17201039531398	5.59020781362275	5.10144927647877	4.90305060558352	4.35434901040264	5.81976763500215	6.40496232087487	5.61142232976604	7	7	5.66794597574193	6.70019390199181	6.52777840875346	6.02524318505898	1.97653355110494	6.38287403346433	7	7	4	1	7	1	3	2	1	7	7	1	7	7	7	7	1	1	3	3	7	7	7	4	62	0	3
38	5.92288184712576	6.15112289237959	5.6011427830364	5.96327217694086	7	4.9254979679186	5.76086401585822	6.01477435748248	6.32156058243312	7	6.22660093940473	3.6932497211872	7	5.48596338605445	5.68618616788329	6.44651639270537	7	7	7	6.5595588929182	3.23136066073275	4.48196979081146	6.22868509954808	7	3	1	7	1	3	2	1	7	7	2	7	7	6	7	2	2	7	2	7	7	7	7	94.75	0	3
39	5.10829699344054	6.28852428067941	7	1.42640842600787	4.83374482955179	6.44606481614539	5.09800997728418	6.63388349220128	5.63321852209797	6.36834823839557	5.07108456797383	3.33880534682611	7	3.11881422772404	6.5215636642567	6.59801641656544	5.43246381229451	6.7532071518367	6.07819620190767	6.77805310333777	5.43652398178286	6.2028875197571	7	7	3	1	7	1	6	7	2	7	7	7	7	7	2	1	7	1	7	1	4	7	7	3	92.5	0	3
40	6.9861504370576	6.13698524174455	5.44555725236847	3.71857220523764	4.70971861295575	6.60092266841644	3.75098491600365	5.99277530632139	6.73188229237815	6.95606667210615	6.42893605874598	4.78516098348283	6.79140181211737	5.59748003392495	7	4.70744288247349	6.89377629361729	7	6.17607009085663	6.03613437254352	5.40221366014902	3.30748718982243	5.66482450034791	7	1	2	7	1	2	7	7	7	7	7	3	7	7	2	1	1	7	5	2	7	7	6	77.25	0	3
41	6.0563054372828	7	4.12088185435571	1.85230517122822	2.81357091889499	5.31489506545424	4.30888463892789	5.71387755379875	6.31385180618691	6.66784658111063	4.98332437549119	5.02385146980242	7	6.106041050876	5.34594960698162	6.83970052108334	6.95573745855796	6.64505361654855	6.8789380289432	5.49432225675429	6.02189418209099	4.22184968937901	5.45302335088233	7	7	2	7	1	2	2	1	7	7	3	3	7	7	7	2	1	5	1	2	7	7	3	79	0	3
42	7	6.46444740749575	6.7147250752436	6.15933714376431	4.30162295871901	6.19959861825216	7	5.64994562610533	6.45940308756457	5.74693761482224	6.1408468658272	6.14687353265193	6.35069365317661	5.86590888173279	5.70051439435347	3.20250655358033	5.87624203519245	7	6.60433314937375	3.30086749028877	2.63793979802579	4.7230693426561	5.79041597638542	7	1	7	1	1	3	7	1	7	7	3	7	7	7	7	7	1	7	1	2	7	7	7	86.75	0	3
43	6.3593341808714	3.72411894761569	5.31924503628997	5.42489302540355	4.57421843896668	7	6.11614630388769	4.7497301507445	4.44761230308165	6.13441987983318	6.47109914804727	5.91970379713517	4.90564931043708	5.59179875002055	5.88474537297774	6.04725995402355	5.82718025076562	7	6.52440698132136	6.41153347416714	4.44181180735131	5.74685018721383	7	7	7	1	1	7	4	7	1	7	2	2	7	7	7	7	1	7	6	1	7	7	7	2	75.5	0	3
44	6.70651901978203	6.97666988638522	5.9189332629641	2.98553332268392	4.86472249841578	7	6.08421183552013	6.73289139989975	6.83575979256092	6.59206820963143	5.14154718897462	5.53248379823505	3.89360750885491	5.21697045799319	5.34335930133481	4.67420145751693	6.04837334264283	5.49689180394639	4.24030886428648	6.10258557483729	6.44036619114376	6.87805680102763	5.89589911532507	7	5	2	7	1	2	7	1	7	7	7	2	7	7	7	1	1	7	3	7	7	7	4	82.25	0	3
45	6.47160310542284	5.57107526865921	7	5.26015585352371	4.6375235357514	6.25667848312937	4.58148981314009	1.46883513958964	5.10638641388278	6.93339206504257	5.57623860997833	4.50118443762848	4.17091671359449	6.70084101756255	5.7822457944744	6.76603252369842	6.09556223664584	7	5.75667651841739	6.12825834391447	3.66947723352768	6.61509138071573	6.65565037176344	7	7	2	7	1	4	1	1	7	1	7	7	7	6	7	2	1	7	3	7	7	7	7	66	0	3
46	6.69415496982591	6.29416021537349	7	7	6.30791937106941	5.77756079862383	7	6.82308293357469	4.87232178669635	3.84283696820228	4.8822904039296	5.52920457042203	4.91482662461594	7	5.18373819836664	6.50044577460571	6.30809912391928	5.84608249333201	7	6.20626060054215	3.18339289883563	5.42873201985167	6.86035081419995	7	7	1	7	1	7	7	1	7	7	7	2	2	2	7	7	1	3	1	7	7	7	3	76.75	0	3
47	4.36525808578143	7	1.09933470950581	5.59536497544243	1.51106871755442	5.79176441241508	2.56153313544505	6.16236644949212	7	7	6.71637379978067	6.25840524787749	5.40312276520922	4.67048613105822	6.93386150510938	6.12899011202332	5.86793825265465	6.3320728670876	1.10617282808882	7	4.78458089469582	7	6.52348049064461	7	3	1	7	1	7	7	2	2	7	7	7	7	7	7	1	7	7	1	3	7	7	5	68.5	0	3
48	5.67864940201388	4.15341502347023	5.10759719655102	6.6054338999673	5.18772205264204	6.88230437123662	6.81069073881566	5.27227165088164	7	7	3.78806428850269	7	6.59174937797701	2.9933794096996	6.09446111460919	6.8280265584969	6.86077462801828	4.25506092132426	5.10154263440618	4.59696725334068	1.04506307947286	6.97526253192829	5.37142631500984	7	7	1	1	7	4	7	1	7	3	1	7	7	7	7	7	1	3	2	6	7	2	7	75.25	0	3
49	6.4859702544346	5.55610861841218	6.81644444313373	4.3566018159064	2.87520514730326	6.03388277101434	6.73192085355057	6.44636218606107	5.07632618497442	6.36564583531062	6.39332426789621	5.90946770114953	3.30969495058966	5.59465184293525	4.52541321235125	5.57234826222475	2.71662629404772	6.73359798544917	6.87149756621456	4.53958419383392	6.51038020302081	5.01703542047653	6.79503169149009	7	5	1	7	1	6	7	1	7	1	7	2	7	5	7	2	1	3	7	7	7	7	7	86	0	3
50	7	6.58211133941018	7	5.01874655908729	3.18201401185662	6.46496769683813	6.85828478925696	6.82230463928057	4.43022038614757	7	6.42063200371225	5.35655899130203	2.87908200552059	5.63238418007711	4.45131843105328	4.66493797770451	4.4495644324553	6.45072655432902	6.44840828929293	6.77959921715126	6.93899849477658	3.44891858336039	5.56806899851581	7	6	1	7	1	5	7	1	7	1	7	3	7	6	7	1	1	7	7	3	7	7	3	87.75	0	3
51	6.43703831670984	6.52394372608962	7	4.0371194809273	6.17732739224504	6.85802729396614	5.84150747658261	6.76975354777323	6.42692594729596	6.91205784332766	6.60034107098506	5.8537485645156	4.75056439867606	6.64548805058126	5.20167986888205	4.59309122190642	6.65359730885218	1.7301864635962	5.40210517459381	6.33309750202328	5.61284157249888	5.38705287360558	6.43666714216119	7	6	1	7	1	7	3	1	7	2	7	2	7	7	7	2	7	6	1	2	2	7	4	79.5	0	3
52	4.90917381571083	6.05967783107523	5.55164802789401	3.27410311742426	6.39335634782933	6.34264613559453	4.75803418687033	4.83652667165706	6.09044984802198	4.5660048104124	5.790597689291	5.34185008349173	6.67074505558394	6.47449631523909	5.60412422349657	7	6.23488819292396	7	5.36444386073981	6.20998830317786	1.69729278320051	4.33524588723714	7	7	2	1	7	1	3	3	1	7	3	7	3	7	7	7	2	1	7	3	7	7	7	3	80.25	0	3
53	6.97830981252286	5.6773772762994	5.88732806500261	3.70814500540312	5.928814943834	6.23982460858566	6.34274331759315	2.37251264455365	6.53984371003232	5.24082523806881	5.6184596080102	4.5784314376531	7	3.24537541487576	5.87588606950104	6.24929912525645	4.93581332288602	5.16140333335002	4.77630833026408	6.0694158730247	4.75098286093652	5.01361177463622	7	7	1	7	7	1	6	7	1	2	7	2	7	7	7	7	2	1	7	2	3	7	7	7	90	0	3
54	6.61342871125013	5.54874637016346	6.56730059210723	3.44319274881884	2.25995380390905	6.7233997693698	7	5.67064664694344	6.43014310566384	7	5.6100211399024	4.42250147548328	4.32772733708233	6.60617860127761	6.13745384561166	6.78859497793753	2.57783084601305	6.62908476732934	5.47821206112181	3.73451075704881	6.2841230551598	5.45503004314752	6.14340224319649	7	4	2	7	1	2	7	1	7	2	4	2	7	7	7	1	1	3	7	3	7	7	7	81.75	0	3
55	6.80685576434801	6.34547577785416	6.0759951431586	4.78924961542002	7	6.65601385136751	7	3.54792233008302	6.53727609003102	4.5220991765615	5.79724566051776	3.21944646261821	6.70557980630073	6.66859540007817	2.46016970219624	7	6.85622190371653	4.34627415323373	7	6.50017370610864	3.38763349665403	6.17985057399133	6.35946234073526	7	6	2	7	1	2	2	1	7	7	5	2	7	6	7	1	2	7	2	2	7	7	7	82.5	0	3
56	5.85571703867834	4.74418150199087	2.87269242558552	5.46385897005084	4.00550658897231	6.26368685466943	6.07753140832685	7	2.91560972096327	4.84725104874677	6.85096656132873	3.74202664544712	6.57659334315029	6.39087176034921	5.75471092315672	6.0685485051592	4.73343598536101	7	6.22413728656058	6.4998839073777	3.01475014239157	7	7	7	7	2	1	7	2	2	1	7	7	3	7	7	7	2	1	1	5	1	5	7	7	4	77.25	0	3
57	6.27352022716565	6.0594958920098	6.3523496902672	5.30867041860541	3.42544259805762	5.7046087179415	4.31756010318793	1.64470302753028	5.40585060651992	6.06324840015373	5.35950039790754	5.0844455874751	4.4995391334171	3.11286732597747	5.6839528185978	7	6.20037679518801	6.86789637657127	7	4.98194887150499	5.9018918627664	7	7	7	7	2	7	1	5	1	1	7	1	2	7	7	7	7	2	1	7	3	3	7	7	7	80	0	3
58	7	5.27477852915292	7	4.48569107754841	6.69333612440436	6.89097701942031	4.93865039416457	6.03024381358236	7	6.25326199530109	6.45437047452401	3.81881719830949	4.330099250266	7	7	5.87315909030134	4.29731502790515	1.41025388558121	6.59978555713907	6.12166302541618	5.76222407910749	4.53658417791146	6.17863793752786	7	5	2	7	1	1	3	1	7	7	7	7	7	7	4	1	7	7	2	7	2	7	7	71.75	0	3
59	6.6243590058779	4.71353306286744	6.19794230087717	3.48049404863342	5.93575597352348	4.97277770779352	7	5.22911078116571	5.07528802790732	7	2.88429244304608	5.56171977455582	6.75367669512673	6.78884663960866	6.65467870176112	5.51681274433384	6.96157721476225	5.75233104239236	7	6.90355129136021	5.34271977336265	5.0657285209619	4.73923713009938	7	1	1	7	1	3	7	1	7	7	7	7	7	7	7	1	1	3	3	2	5	7	3	78.5	0	3
60	6.09356403019838	5.44307395001447	6.21946687836774	2.43352899686399	6.26771287050309	4.43218431255639	6.57858180763562	7	6.10177082415992	5.57970025865171	4.53225118441694	3.6423848226031	5.72338363608421	7	3.86276618478898	6.64397980148563	5.63742522705101	5.78951199998753	2.01814980484627	7	7	4.59527111669646	6.07102245009429	7	1	2	7	1	3	7	7	4	2	7	2	3	7	1	7	1	7	3	7	4	7	7	82.25	0	3
61	6.00296542460104	3.88357844117095	6.11314237494795	4.082931848736	4.50088652019125	5.19282800482985	6.00550316388646	7	2.84595167659179	5.07818806058336	5.24212506609412	6.64501680598198	5.37496279543153	5.23428595881026	7	6.71245607169381	6.84784415078862	6.47780063406569	7	6.22100519337751	4.29696984143893	5.6299143258958	5.98323642294005	7	7	1	1	7	4	7	1	6	1	4	7	7	7	1	2	1	3	1	2	7	7	6	78	0	3
62	7	6.24425267216018	5.83437405169755	6.84606435512251	4.03569175012257	5.81077935442335	7	6.36937970463013	6.20945957838053	5.53079980509813	5.84925656116237	5.70432505232455	5.94713597713223	5.32475627799322	7	6.77695102922999	5.64238197412682	7	3.90692926328412	5.67603096110914	2.39846042958125	4.76729756551155	2.88860832725068	7	1	7	1	1	2	7	2	7	7	3	7	7	7	7	7	1	7	1	7	7	7	2	70.75	0	3
63	7	6.81081341371712	7	3.09438004358046	5.91745099116255	6.02298677043691	3.05017246860307	5.94640637121127	6.37489472420905	6.12128343114198	7	5.0486393280265	6.62044306863599	3.54924028905007	6.5309324369208	5.08531585938535	4.51929781007648	6.72340053914135	5.9930660215325	6.68400538009	7	3.91509952912076	6.05458113381797	7	7	1	7	1	2	7	2	7	7	7	4	7	7	7	1	7	7	1	7	1	7	7	90.5	0	3
64	5.99930531043353	4.41031567794535	5.07781701956896	4.09697721796998	4.52556809839993	6.01629202632313	5.47353742862714	6.89255038051639	3.2470919226692	5.52606885220605	5.64500796863342	6.65531320945473	5.0936709431844	5.17363263010534	6.36010128343168	5.22005529431673	7	6.32788581839518	7	7	3.63267622712953	5.76524749900067	6.34476444946363	7	7	1	1	7	2	7	1	5	1	7	7	7	7	2	2	7	4	1	5	7	7	4	71.25	0	3
65	6.19561000173058	6.46980951811138	5.73811676118237	5.17451543751118	2.20218510170999	7	5.18472198832696	6.81929161405459	7	4.62383200154724	4.07708468789418	6.17155103261302	7	4.20634985891956	6.11713226989888	6.20790870317236	5.6298165394726	5.53804832562246	1	7	4.75956687697112	2.97008628498461	6.42784477623693	7	2	1	3	1	2	2	2	7	2	1	7	7	4	1	7	1	7	1	7	7	7	2	82	0	3
66	6.27662485002057	3.32558434271915	5.75161568859186	1.91908486699412	6.99833452387206	6.79631296450489	5.8293994569138	5.99501064484691	5.93308151431631	5.91986944540341	5.57779014935178	3.43120824272822	7	5.0165941052678	4.86864024343757	6.28729472186702	5.97021009156992	6.25701643595429	5.69896177613766	5.52917538982306	3.37117576929898	6.62070232139324	5.67782900500399	7	1	2	7	1	2	2	2	7	2	7	7	7	7	7	1	2	4	2	7	7	7	3	77.75	0	3
67	7	7	6.49023433516459	6.5159582473156	4.36249316434	4.94883447783038	5.41978279057125	6.70477861872561	5.86302532680652	6.25083028762686	5.98581280689735	6.99621545181984	6.8349505416837	6.72631315614914	4.99163603024805	3.14112645601981	4.95851216642877	6.2203244975972	4.84750052129699	5.25440137789279	3.47372249988839	5.48033353644881	4.94531509121141	7	1	7	7	1	3	7	2	7	7	3	7	7	7	7	1	1	7	2	2	7	7	2	76.5	0	3
68	6.52542192989284	5.72526820293874	5.32309572115836	4.12786076747979	4.81967301754125	5.8929403998806	6.76492074158603	3.91115565519012	6.29997980717458	4.53859938528521	6.06205181058218	5.25649057778128	6.97266549667591	4.23458749789888	6.23665924885653	4.55072426943451	5.59937479998067	6.97796052576622	5.79827461115442	6.62940602355988	5.11106065694913	5.83128885658144	6.94827805364138	7	6	3	7	1	2	7	2	7	7	7	3	7	7	7	7	7	2	7	1	7	7	3	84.25	0	3
69	6.89552981214912	4.57822031025832	5.09782274078493	5.94716929918031	6.46713185680847	7	7	6.17255040680942	1.828983506916	4.00787552487743	3.71012340171879	3.0684664258435	7	4.86912632271251	6.81861819514772	6.49970203077588	7	7	5.57729439959662	5.33668853909096	6.06557923909306	4.58815077100332	3.92181412150057	7	2	4	7	1	5	3	1	7	2	1	7	7	2	7	2	1	7	7	7	7	7	3	73	0	3
70	5.48776731458773	4.13744162553802	4.98769160211473	5.00919846722989	4.47807160148728	6.2855305803542	6.52449748813803	5.2145785481234	4.43226135574864	5.95285397374431	6.86534754244497	6.29935175558071	5.25633621606828	6.41979455919439	6.7485057235847	6.29777161749847	5.25498981257235	6.95155721154584	1	4.78780387632177	4.21192921456618	5.62651142080165	6.49203228810495	7	7	1	1	7	3	7	1	2	7	7	7	7	7	7	2	7	2	1	2	7	7	2	68.75	0	3
71	7	5.95992826927355	4.71275674240975	5.48850825077531	3.39854029680773	7	7	5.18304373426121	6.09326634132412	2.67264028728134	4.89630526290809	3.00229823166386	5.83791558084011	5.56412582535857	4.66690812301665	3.35622351370239	6.20884005065296	6.83589442595221	5.71913056235992	7	6.64810150378287	4.32172351905949	4.06450600209416	7	2	2	1	1	3	7	2	7	7	5	3	3	2	2	1	1	7	1	2	7	7	2	90.5	0	3
72	5.02156204253952	5.83104159846071	7	5.46076697511145	3.96472523395399	5.56738383802846	4.62543732904162	1.24172248671549	6.05700516923568	3.79072477327303	5.5120517668704	5.44760042892112	4.43221972990322	2.47172688419445	7	6.05549818925307	6.3244879802613	7	6.01861887125335	7	4.15009806179827	5.88144873088119	7	7	5	2	7	1	7	1	1	7	1	2	7	7	4	7	2	2	7	3	2	2	7	7	60.25	0	3
73	3.62577421278056	5.3951253937564	5.57328474607553	6.20888311551894	5.87010871121877	6.60851827919151	6.73614387145147	3.70929346575533	5.94047380833506	4.92151541368821	5.59893405108558	4.39487141333855	5.94340041186736	3.64801002512272	6.7920785337884	6.17422841960579	6.06514486709236	6.84413277705033	7	5.13192833308339	2.51894810971375	5.92211799363708	6.20538989798258	7	2	6	7	1	3	2	7	6	7	2	6	6	7	7	2	7	2	2	7	7	7	7	82	0	3
74	6.86763371460791	6.17934487778688	5.40055420662015	5.02757665178533	2.97828438417757	7	3.40164794814815	5.76742940926322	7	4.1242318868349	4.24418783730823	6.72580819245224	6.94589998425709	4.3864790663083	6.61862052465553	5.17299166467178	6.23432253966047	5.96976764370931	3.72182613916301	6.76316679134338	3.7048789527975	3.66158466363486	6.59124110247275	7	2	2	1	1	2	2	2	7	7	2	2	7	1	1	7	1	7	1	7	7	7	2	74.75	0	3
75	6.00307660929352	5.20744676872562	5.54381171265168	4.42285053365517	5.95198244885946	6.44417292805877	4.3260406082452	3.1404369476764	6.88556423953922	5.25191499770703	5.84368335697048	7	6.66290667631845	6.18309331113432	3.54002797429778	7	4.51836182461721	5.4677582522769	5.13846914118481	6.4487647853601	4.71893532766162	5.17271278940928	5.10598620553618	7	1	7	7	1	5	7	1	7	7	2	7	7	7	7	2	1	7	1	3	7	7	3	78.5	0	3
76	7	7	7	4.3665791747128	5.67228186020666	5.50161412667466	3.15929183851544	7	5.81079857249745	5.2394534121258	7	7	5.98733541067315	4.37185329842241	5.3587985227994	5.87944309337564	3.83917495518107	6.13533337924127	6.53397229325067	7	7	4.40838954558733	5.39881327914427	7	7	1	7	1	2	7	2	7	7	3	7	7	2	7	2	1	4	1	2	1	7	7	88.25	0	3
77	4.88513957154087	5.76000723220171	5.09831730767132	5.60757555003543	3.9809785974356	6.53544987058052	6.59494534801889	5.6875889682237	3.97605331714454	5.25953570151316	5.46038822910943	3.71625419773075	6.16872631366075	6.87042537193894	2.62315984480539	5.62121384338917	4.32486892312634	6.53430143967286	5.203072318467	6.76491632810646	5.9121527420601	4.94549111853715	7	7	7	1	1	7	3	5	1	7	7	5	4	7	7	2	7	1	2	2	2	7	7	4	70	0	3
78	5.65580283297396	5.47080339436866	6.46121153878366	4.16174667304148	5.2046861430436	6.3923121228818	6.84246831770601	4.56701022549686	6.4936790412635	7	4.65434766226076	6.84761991068835	6.36808984716964	5.63307291389787	5.24517661849211	4.67335872741819	5.92124265609661	4.94540795132811	4.0878540999871	6.04004814560837	4.25560365052521	5.71068302217689	5.61489766150471	7	7	2	7	1	2	7	1	7	3	7	3	7	7	7	1	1	7	2	7	4	7	7	75.75	0	3
79	4.65069958983335	4.45314754606501	6.25346727155909	4.23264012091357	6.6072465826798	5.45988482999336	5.24025645096864	5.45815279842225	4.85765139825739	4.71589199287361	4.35313123566213	7	6.03410746915227	4.27367565271945	4.38821064230311	4.95901295001065	6.58793558625576	6.01610147986734	7	6.93178871652274	7	1.57713446613632	6.98194063333588	7	1	3	7	1	2	3	1	7	2	3	2	7	7	7	1	2	7	2	2	7	7	7	60.5	0	3
80	5.2900140504902	6.84010248359995	5.24542378256787	1.84030238648392	4.05323748823314	5.60907482308238	5.51333772817728	5.89613407601784	3.18593560628566	6.55072634944052	4.57847156644815	7	5.34775639381412	5.40732096800215	5.03127192091366	6.36337146092325	7	6.24793871225869	3.9629482513852	6.42621653143056	2.59794481779781	4.65378451444731	5.91633948457673	7	7	2	7	1	7	2	1	7	7	7	3	7	7	7	1	1	7	1	2	7	7	7	63.25	0	3
81	4.9481142428498	4.08618830695334	4.52683568095592	5.50586757186882	3.86981887321367	7	7	5.71725010234764	3.2674260833379	1.86354404088596	7	3.49606843756877	5.77218754329827	6.68974904449978	3.78017424988037	6.56052696038842	3.98942013997301	7	5.27467287620587	6.01263685901381	6.9134091733203	6.10725467166233	5.3732967527632	7	7	1	1	7	2	6	1	7	7	7	4	7	7	1	2	1	7	2	2	7	7	2	57	0	3
82	5.69144669207059	4.84543739398513	3.40824055338361	6.53298563877194	5.73783807909821	6.30558669001244	5.37095591848748	5.49815407091972	3.53685773766236	5.88625403999999	7	4.35184660970492	6.8083679017475	5.38253256998055	3.82567258694194	6.23642949489198	4.01005971157495	6.99902423984827	4.54043105324395	5.30947359133766	3.04752474510826	7	7	7	7	2	1	7	4	2	1	7	7	4	7	7	7	7	1	1	5	1	7	7	7	7	70.75	0	3
83	7	6.92014260806132	5.99405916339174	5.81248900364696	5.88093676954448	5.59543265889473	6.03075260592286	7	7	3.53660369364286	5.73387782735637	5.91546134641134	4.36129878637585	6.38737159766878	4.81786467661403	5.47984047421165	7	6.57528011268172	7	6.31349624367479	2.73940258242659	5.67951054245086	4.00652244086962	7	7	1	7	1	7	6	1	7	7	2	7	3	7	7	7	1	4	1	1	7	7	4	69.5	0	3
84	7	7	4.95227684034084	4.51997286256858	4.94206447336019	6.35812746132283	5.95095769084266	5.54633438886101	5.7381573396525	6.3133630121119	3.39825567293606	4.79982816979038	5.88766493578584	4.70878556220888	6.37157690287904	5.51132392425255	7	5.82619113777829	7	4.86159069655105	3.71232171170199	6.19688893419252	6.14319237029659	7	1	4	7	1	7	7	1	7	7	2	7	7	7	2	7	2	4	1	3	7	7	7	75.25	0	3
85	5.65557881708823	5.56821456670711	2.07286666878209	5.76439685027942	1	3.79286389059736	7	3.54046219079969	4.43809391420482	3.09105637920087	6.09392195072681	5.115229275284	6.08382872763724	6.4003431295305	6.26329938420384	6.98674592114324	6.27248788472054	6.85785586228001	6.15568784128962	4.46309136161599	5.22548047782555	4.260842007427	6.33926354383998	7	3	2	7	1	2	7	1	7	7	3	7	7	7	7	7	2	2	2	3	7	7	3	86	0	3
86	6.34676875745827	5.8920010606396	5.51717409675794	2.1254181616945	6.82864900235777	6.37214858003676	5.63666829482447	6.20795496920346	4.64912729717628	7	3.04898738588258	4.44281805986686	5.72385559754304	4.18344906768882	6.53516608292684	4.30602712184615	5.43411741326586	4.53622131696215	6.41054266832068	5.39502186420558	7	6.56257641897066	3.87602374296398	7	7	2	7	1	2	7	1	7	7	1	3	7	7	7	2	2	7	3	2	7	7	4	85.75	0	3
87	5.53673274069643	5.27942797971689	5.37918263166942	3.13186177621884	5.75865171112525	7	3.42102846583687	6.63601918057732	5.96183831708689	4.53250304850987	6.19553895890669	4.90036742497132	6.91242506437898	1.49050688430573	6.14270138599623	4.81048829871819	5.48301645866144	5.35474847206381	5.78028870444301	5.60882810659844	6.61045670951731	6.08624706324243	5.9398365932005	7	7	2	7	1	2	7	1	7	7	5	7	7	7	2	1	2	2	1	2	7	7	7	84.5	0	3
88	5.94658050876416	6.30920257033831	5.19753125569223	7	5.47234103239713	5.68713522507916	6.02882618445938	5.67027654404942	7	3.93845310372896	5.83387297173706	3.41902978957177	5.318146216457	6.11677362849341	4.74489477270348	7	6.49029787335288	6.5008343401075	5.71929565325201	6.53584031999664	3.76506774078927	4.87236558564402	4.34504626275655	7	7	1	7	1	7	5	1	7	7	2	7	7	7	4	7	1	7	2	7	7	7	3	70.25	0	3
89	3.8503532954793	7	2.90363515229233	3.80967397903148	1.74165292087871	5.91145133690372	6.96810706098844	5.75488102851009	4.6281263674067	7	3.71179335751949	6.34777566272105	6.3648391956347	6.27639081285978	5.95480084679413	5.25315637944905	6.30344275229865	4.98465479740508	1	6.14101307003089	6.4467072936866	3.61742618543296	6.09170968321802	7	2	3	7	1	2	7	1	5	7	1	7	7	7	7	7	1	7	4	1	5	7	2	50	0	3
90	4.60526763042612	5.31813851980439	3.49359405336916	5.34681500903311	4.17173960144974	5.20648418754035	6.88286026784903	6.911297244435	4.16358315965198	2.41199945663545	6.8656273648497	6.03197992053148	5.64664930712072	6.12581977944078	2.79261618735684	6.67068476744793	6.93115004627294	3.88823550233026	5.34068368624157	4.94837315547601	6.05390077008496	4.43162119559583	5.39953830210746	7	7	1	2	7	2	7	1	7	7	6	4	7	3	1	7	1	7	1	7	7	7	4	57.75	0	3
91	5.64098745476677	4.84148255398809	2.04198470732362	6.12701579370652	5.59195852051486	5.5459315198981	4.58191084303089	7	4.24934065759556	4.42455334101851	7	3.87119540171923	6.60335975098014	5.70680795563576	6.23824359532205	6.34408242335225	3.74484399546793	5.76402360322879	3.42065202683149	6.12163119727734	3.21986026676917	7	6.85749170841595	7	7	2	1	7	4	2	1	5	7	4	7	7	7	7	1	1	7	1	7	7	7	7	77.5	0	3
92	3.43921137617265	5.62583315506646	4.55258788930851	7	6.08108204849753	6.57954323798107	4.77224028790352	5.27837213356051	5.82933522152037	5.81427926629812	5.51296231315408	4.80735669970161	6.41131570083706	3.79589195289113	6.94122928444472	6.03604678248905	6.58329717939898	5.40057084635674	7	5.70403809496032	3.123663663716	6.0992443445493	5.87535979567205	7	1	7	7	1	3	7	7	5	1	1	7	7	7	7	1	2	2	2	7	7	5	7	68.25	0	3
93	3.6364842974919	4.16589632350411	6.21122381617709	3.71285429956042	6.85006436240743	6.05368368309783	5.64795765660524	7	5.52949848787697	4.7235636001322	4.0615954789309	4.5625488118072	5.91773316195142	4.76882740295552	5.42178269298435	2.42080354921251	6.7715998674354	5.11420379339053	4.48907536855803	5.84455063391242	6.57982247283431	1.17465381876664	7	7	1	2	7	1	2	7	1	7	2	3	3	7	7	2	2	1	3	2	1	7	7	7	75	0	3
94	2.94357578964249	6.63052946855127	5.2943782366381	7	4.64554061111175	7	6.43984695101148	1	2.91065028108352	3.18468380372554	2.45916456839675	4.59298806383126	6.35969232759851	5.82259255224033	6.81238741577899	5.84134904788499	4.43454897248965	5.97915783662007	6.45279825782205	5.97640944716747	6.84077878963731	1.37567493339103	6.04298843725964	7	1	6	7	1	4	3	7	7	7	2	7	5	7	3	1	1	7	2	7	7	7	2	66.75	0	3
95	7	7	4.9991765827238	5.84015435531337	3.21040393045472	3.88860302854771	3.80808551137886	6.03753606928347	5.05763689719249	5.44202531101685	6.81526652854804	5.60164307531971	5.60914891148467	3.72726792650976	7	4.2092581180276	3.78075217464204	6.74025436593935	3.71819180233712	4.48309741599408	3.26455950620177	5.13784702788224	6.53595833074981	7	1	1	2	1	2	7	2	7	7	7	3	5	4	7	3	1	7	2	2	7	7	7	76.5	0	3
96	7	6.36635200096808	5.53090593853643	4.10805365105562	4.04446731456747	4.10371716166607	6.40587137132752	2.56964113662133	4.33058792297738	5.59846082866958	3.44037166806448	4.15818387687869	5.65998960722474	5.49373622248734	1.77824679455251	5.43268177936159	6.59871285901526	5.64120738009875	6.1372309487657	5.21368762177484	3.98897571021075	5.13175546952192	7	7	3	2	7	1	2	7	7	7	7	7	7	7	7	7	1	2	7	1	2	7	7	7	76.25	0	3
97	4.69262428666405	6.71268362372134	7	7	1	6.81864182192181	6.28874545128864	7	6.83664910862173	7	6.68015165019738	6.84083386456529	6.98786631848795	6.57646153750085	6.21576232032344	7	6.79795077735339	5.14741965121744	6.57489031161324	6.13335473706272	4.45187791317064	6.35227151349626	6.66331405012724	2	7	7	7	2	3	7	2	7	7	3	7	7	1	7	2	2	7	3	2	7	7	7	80	1	3
98	5.63407634804347	6.6594805335467	7	6.62075946816158	1	7	6.25504066814245	7	6.94043611442808	6.56149669112007	6.04227930338339	5.45591807332918	7	6.65955844990435	6.92147838945511	7	4.76587344601613	6.47455106292835	6.01576818862668	5.61210143651552	5.73270536525745	5.98508203473105	7	2	7	7	7	1	3	7	3	7	7	3	7	7	1	2	7	2	7	2	2	7	7	7	80.75	1	3
99	1.78421938394872	5.28907781123844	6.19378470601257	5.27877699697929	1.72423316834236	7	6.25071778349028	7	3.56656398154025	5.95639102672993	6.33338934924825	5.64634840303336	7	7	7	6.62109078935283	6.81628011244707	7	6.03233464797192	7	7	7	5.97081164500786	3	7	7	7	2	2	2	1	5	1	1	7	3	7	7	1	1	7	3	2	7	7	7	94.5	1	3
100	4.98395423064873	5.87645116148638	7	5.85368232437649	1.26948056197039	6.47061773970615	5.05615384453843	6.32499552772904	7	7	7	7	6.87834849535079	6.79946134978211	6.23983798124658	6.79261690667287	5.40939684377387	6.40871651262654	5.95681904600918	5.8456998874219	5.63875910680236	5.85742368189375	6.45920294841592	3	7	7	7	2	2	7	1	7	7	3	5	7	7	7	3	1	7	7	3	1	7	4	84.25	1	3
101	6.07318064116271	4.26996006467707	4.88455098120415	2.03737469786341	5.264437101638	6.76888610469722	6.45325314474521	6.82821172496684	7	6.94475818570669	6.80294056211493	6.62774427298888	6.31709244453321	4.69948502455019	5.63168368899205	5.68312152954578	7	6.63519014533703	6.60474098153751	6.72859286708593	6.88539183716169	3.78510601184069	7	7	7	7	7	7	3	7	1	7	1	7	6	7	7	7	1	4	4	1	7	7	7	3	92	1	3
102	3.16158134246351	6.7957580961303	5.69950006332956	6.84198717442451	1.508161679848	6.42205070098924	5.32575186317344	6.15095753271696	7	6.34071859179046	6.93962489104114	6.93434556330791	5.29366661963497	5.7209680829771	5.60697374189905	6.69194551190821	6.66221263386216	6.8924191082883	6.3071148105012	6.9283395708425	7	5.80143132656069	6.90924160305559	3	7	7	7	3	7	7	2	7	7	7	6	7	7	7	1	1	4	7	2	7	7	7	79.75	1	3
103	2.54860864523557	5.3423886838686	6.66448346561084	5.82607909952251	1.74297206202622	7	6.60352468733745	6.63214055903178	3.58994145876084	6.53634609743475	6.90666912615266	7	6.75144147343782	7	5.80982347617278	6.84932927067048	6.39640574254452	6.76950464295541	6.38041520854544	6.19308837480018	5.87748105687162	6.61632784758044	5.35717141021011	3	7	7	7	3	2	2	1	7	7	1	7	7	7	7	1	1	3	3	7	7	7	7	80.5	1	3
104	5.62692750671964	5.7164778478715	6.38952580280627	5.36832795972793	6.81567513266434	6.97993007072354	7	6.89871177152328	7	7	7	7	5.58650764884729	5.16872022043055	4.41637812816721	7	4.86968348536505	7	6.98942444823782	5.91434648359752	7	7	6.67922085681341	7	7	7	1	7	6	7	1	7	7	5	7	7	7	7	2	1	4	1	7	7	7	3	72.25	1	3
105	4.48629315183152	5.03747472445124	6.60498285109954	6.11205573245424	2.02135641142884	6.40279336008426	6.28058999857359	6.22107500956102	5.69949498779176	5.46876564655297	5.4610438789592	6.45391245338007	6.19354844710122	7	6.68947068250657	6.97145497981731	7	6.71794283528859	4.29487188555379	6.87674189433772	6.65878459874162	6.14823754383964	6.16097719369784	4	7	7	7	7	2	7	1	7	7	4	7	7	7	1	2	1	7	1	1	7	7	3	93	1	3
106	5.049438792851	4.9101611633364	5.58985443282308	1	5.86110191840555	6.49037010328657	6.43597397531913	6.46601550206648	5.96597120123716	6.60028913453631	6.36514614757717	3.62420442271471	6.44472414381629	4.37052390323804	6.58152952348545	7	6.96383002871216	5.33999160794165	6.89267230631835	6.96109390208102	5.6225766214655	7	7	7	7	7	7	7	4	7	1	7	7	5	7	7	7	1	1	7	7	2	1	7	7	2	84.75	1	3
107	2.81450936996259	7	6.57884751549781	7	1.69958367955077	7	6.4032780218283	5.56447302859561	7	6.43670544704257	7	4.27046454477353	5.97681757126467	7	5.99992589073824	6.53802917000137	6.94315985217063	1.48565218644688	4.08017043302368	7	5.13454509623912	4.67509846299267	6.79152016690161	3	7	7	7	3	2	7	1	7	7	7	3	7	7	1	1	7	4	1	1	7	7	7	92.5	1	3
108	4.09716196981065	6.19619494112356	7	6.9104359188142	2.3408996693597	7	5.98362028739272	6.85854031036023	4.7610060272823	7	6.65729053605641	6.03369186264336	4.28933472789009	6.58895032000842	7	7	7	6.55722671772357	5.67055915078685	4.81278569879617	4.25477712751287	3.52987043175739	5.74691449347923	4	7	7	7	7	3	7	1	7	7	4	7	7	7	7	2	1	7	2	3	7	7	7	87.25	1	3
109	6.37415560796865	4.59306456237477	5.64155231787164	2.97567354617542	5.76231691338518	6.66645198358837	6.87010001970574	5.2083355133485	6.93439550954121	6.63072055474529	3.83709835690528	3.75458508719517	7	5.83432986206225	7	6.27659987460789	6.17792969815073	5.67626786982196	6.51702189455548	7	3.42153729246629	4.99190227638577	6.54933553723135	7	7	7	7	7	2	3	2	7	1	3	2	7	7	2	1	7	7	1	1	7	7	7	83	1	3
110	3.22321378322569	6.20946106513399	5.27636020593849	6.41557042777972	1.3135832118129	7	7	6.27739629300486	4.29726850073633	6.29806644167113	6.62159641853594	6.79082316740018	6.24430586585505	3.45020112657051	5.47216732439102	6.05771325900353	7	6.10586602756441	6.7910673325226	7	6.3336951643481	6.13669950283686	6.66081151718836	3	7	7	7	6	3	4	1	7	7	1	3	7	7	2	1	1	7	2	2	7	7	4	79.75	1	3
111	4.33382283817613	6.38834531498921	7	6.84903091293406	1.04658675135574	5.7011352413374	7	6.86476116357476	6.11962313544736	6.75974469111983	5.84195157085606	5.65424553524084	5.40153535683458	5.73892981687312	6.92058164689127	5.49875682634607	7	6.4355625398179	4.2316710584272	7	2.85134802666573	7	6.54300432295801	2	7	7	7	2	3	7	3	7	7	3	7	7	2	7	2	1	3	1	3	7	7	7	84.5	1	3
112	2.73349282496814	6.44253906348611	7	7	1	4.14258273207575	6.0489369595164	6.4276239072327	6.16080120814439	6.02213091777265	6.98916511716355	3.53791423682091	6.2679556594477	6.39930878084869	7	7	6.3223477473552	6.96469541200193	4.53705553545844	6.53946106817742	4.23363774694095	5.12615704497474	7	3	7	7	7	5	2	7	1	7	7	7	3	7	7	1	2	7	7	7	1	7	7	7	79.25	1	3
113	2.15469500176396	6.25770729354285	7	1.56380052602148	3.45393527851147	5.42737197728099	6.96710828304258	6.71978738806927	6.0591526922825	6.53882621571523	4.8339259348578	7	6.45759170333246	2.35736717166627	5.29912792985727	6.97853900763503	6.28105950078685	6.42284940105116	5.99847632103316	6.55582436539328	6.60323968721752	5.36226306923903	6.80861453129893	7	7	7	1	1	2	7	7	3	2	1	4	7	4	7	1	1	2	3	7	7	7	3	97	1	3
114	2.9211967181734	5.94067512549213	6.11950600639053	6.76601358005485	1.70342789836819	6.06748624178641	5.83619796226769	6.132090795847	4.97330774018259	6.93284811370079	6.92271634172615	7	6.1492339203034	6.46247602102119	6.88628035395991	6.02617539840772	6.52438280358031	6.9271215762952	7	4.71394969164358	2.80968603353785	6.55882954372581	7	2	7	7	7	3	3	7	1	7	3	4	7	7	7	7	7	7	4	2	7	7	7	7	75.75	1	3
115	5.10826430436795	1.78889400367636	4.88919141816513	1.04505716869024	4.5709760616905	6.94543826911071	6.5047148107796	4.06236929422436	5.02889842278087	5.80492058822781	7	3.16642471260092	6.41694234237531	5.23873128592119	7	6.82416630607331	5.83375404981641	5.20841409348234	7	6.95623512843181	7	3.31994595884774	6.68553711363672	7	7	7	7	7	2	2	1	7	2	7	5	7	7	2	2	4	7	4	7	7	7	7	79.5	1	3
116	5.98002191074173	3.76639442495262	6.75031726649151	1.06495959903139	3.62270838913773	6.50749550675417	7	6.57810517848201	5.59965284943186	6.1537270468412	4.98992526715833	6.43299107306234	6.82722064753075	6.70547313718146	6.60590192852661	7	6.72998780348138	7	6.14641263117168	6.38484460986943	5.81749870938	6.14274024022378	5.79343161259667	7	7	7	7	7	3	7	1	7	2	7	7	7	7	7	1	1	3	2	1	7	7	7	82.25	1	3
117	5.55846337944189	5.94445222092488	6.81301266197724	2.21945118079413	5.53881956002657	6.88040291544166	5.00486594578138	5.14563878889896	5.74506943498107	5.69759243134921	7	6.68254503358106	7	6.36550228203558	5.91601852223525	6.67956519868226	5.33344219836897	6.81423138148416	4.637730470823	5.99203577513737	5.92896417697218	6.4953484708209	6.8602129689271	7	2	7	7	7	2	7	2	6	1	1	6	7	7	7	2	1	5	2	7	7	7	6	84	1	3
118	5.88443841771922	6.01030411278549	6.32832427711056	1.28567733708141	6.13277874085442	7	4.05236783693971	6.06576722733183	6.49998414540524	6.01215866034132	3.42597164325863	2.30582062972949	5.92252464386477	7	7	7	5.78053675291637	6.12682723947859	6.63916063030185	7	3.53821364428644	6.36993748491217	6.90038693897219	7	7	7	7	7	2	7	1	7	6	7	7	7	7	7	7	1	3	3	2	1	7	6	75.75	1	3
119	7	3.96372022550052	5.98681763450299	1.38764353147861	6.45934574579795	7	6.73396859540252	6.44164954870954	5.94082293499576	7	7	5.82299603126585	5.60067516323346	5.69496480022246	6.42707731231193	6.41156368290235	6.83423725904115	6.50853077898627	6.62858297691837	5.17806262578983	6.28777283332793	3.6209186432358	6.91397724828652	7	7	7	7	7	7	7	1	7	7	5	2	7	7	7	7	7	2	3	1	7	7	7	73.5	1	3
120	3.1666106673491	5.52112255199723	6.65215310844409	2.12539294390375	3.33955774150675	5.9652384018959	4.16914181643158	6.41145693270613	6.11379987509548	3.49010280331219	5.51154424664916	5.26755894370151	3.72647033276464	7	7	6.95877050692895	5.49175153164405	7	7	4.97040122474713	5.24377638546862	6.66123880269402	7	7	7	7	1	1	7	1	1	7	1	2	7	7	7	7	2	2	7	3	2	7	7	7	81.25	1	3
121	4.8020022593868	6.73245082964575	7	5.6026385315839	1.28551735235413	6.1490294536787	6.34508201946284	7	5.24148232178127	4.17837433222557	6.88098411560197	7	7	5.46815227151345	4.33922411587889	7	6.96633767273145	1.68552455162346	6.19347255271168	6.78636755407962	5.26991628053909	4.26803743668281	5.39630059303876	5	7	7	7	2	2	7	1	7	7	7	7	5	7	1	2	1	3	2	2	7	7	4	82	1	3
122	2.49457975718218	7	7	2.65478690707281	6.95843161583499	5.60650496498	7	4.74907403385733	6.73370697560909	5.55977512690638	5.55728420357667	5.89326701896655	5.42709583055012	7	6.16759313237735	5.90830402731265	5.79794325980923	6.75921084107757	6.37823253147429	6.24380281738769	5.42572426988921	4.78812755400985	6.97083323384088	7	7	7	1	5	3	3	1	7	4	7	2	7	7	7	1	1	7	3	7	7	7	3	77.75	1	3
123	5.5799807125367	5.78200112439774	4.15839832982812	1.13811945700468	4.56308422477798	7	7	6.72093112135921	5.56659993439087	5.47641150458485	6.02525731668454	7	6.01442519891921	4.87799340522254	7	4.79745300565323	7	7	5.60728938806268	6.18825974076673	2.8653052858139	5.80233654066464	5.96728000580892	7	7	7	7	7	2	7	1	4	1	7	7	7	7	1	2	1	3	1	2	7	6	5	84.5	1	3
124	6.82089147012779	6.57032730589123	7	1.41778517084646	6.65138071252171	7	3.03972745420657	6.50338667409731	6.2030121582787	6.17717052331475	4.18981748934678	3.50971502341254	6.56525368727033	4.52460453691496	6.93995737401691	6.87580978022927	5.57834581638701	3.18658978142871	7	7	4.48820103647169	4.80848057271128	6.94253749398816	7	7	7	7	7	4	7	1	7	5	7	3	7	7	1	1	1	4	2	2	7	7	4	71.25	1	3
125	5.84107171478384	4.18680374660803	5.1460306074187	2.48414967890253	5.14949280571668	5.3481400308829	6.35877002273129	6.55843549888742	6.80041935863196	5.75272363738875	4.66966176731764	3.93150398544047	6.29583045361738	5.06036900635115	6.14620629966899	5.21809533950133	5.81004899013732	7	5.68590607182557	7	3.37770284930161	6.60731451465971	6.99267761130647	7	7	7	7	7	2	3	2	7	1	3	2	7	7	7	2	7	7	2	1	7	7	7	90	1	3
126	2.05998235515938	4.98413205757644	6.06291117833198	6.91203504665411	4.20149798463312	4.19449607507103	7	7	5.0203442276845	6.12700525687547	5.88362772456709	4.46469705646571	6.79257004075058	6.88614821491134	6.93618553696522	6.27035720646653	5.73350958076809	6.27632157028462	4.59974745297028	5.66067935664431	7	6.00450446894697	6.60997210388473	2	7	7	7	7	3	3	1	6	2	5	7	7	7	4	1	1	4	2	3	7	7	7	57.75	1	3
127	6.15531814498203	2.40617290485501	7	1.90978291245511	5.30639545011911	6.26131377105007	5.98138225894523	5.30287908272659	6.0600863786338	7	5.39138330215225	7	6.76950660835683	2.73787881407155	6.3788541342311	6.26812358186534	7	7	4.05751891827816	5.43025068211954	6.43193261973635	6.21890885511653	5.60198652077357	7	7	7	7	7	5	7	1	7	5	1	7	7	7	7	7	1	7	1	7	7	7	4	93.5	1	3
128	3.54031092479973	2.99916566646003	6.58545565181341	7	2.08636617937462	6.64582087103923	7	4.12155159748488	5.01066468968231	5.64819482052431	6.45626578805762	5.20841020063475	6.40494773225131	6.79609151640692	6.72040565575141	7	6.48378440361983	6.81136436789023	7	6.42577436770596	4.29365623337856	3.94641183422359	6.55949694918178	7	1	7	7	7	4	2	1	7	7	1	7	7	7	7	1	1	2	2	7	3	7	3	73.25	1	3
129	3.19132086547244	7	5.40950016409445	6.04061701107484	2.37179989626547	6.21781683446548	4.78165119392388	4.6181549313737	4.53191168764429	6.72125052246281	6.60343815026927	5.55421697390014	5.36103510263576	6.7799366935504	6.80353976794467	5.72665365669917	6.60892957041857	6.52361562369199	4.08060367382563	6.43051205264897	2.52344499808022	7	7	3	7	7	7	4	4	7	3	7	7	3	5	7	7	2	2	1	7	2	1	7	7	7	62	1	3
130	5.00661258705749	7	6.85550620642379	6.35237865379973	1.83241346381047	4.75223781798664	6.28972611432602	4.91988849682792	6.56486009865586	5.50018007927886	5.93238764040064	7	6.94249305574597	6.61621765717122	6.36261327374997	7	6.99501435727453	2.32331618709925	3.43301251715576	6.76538709044356	4.32537522661697	4.97307528580383	4.80537860913173	4	7	7	7	2	2	7	1	7	7	7	7	5	7	1	1	1	7	1	2	7	7	3	81.75	1	3
131	5.46548694214447	2.55576802150191	5.36165397883955	1.20178664542032	7	6.9145443558094	6.87743096730412	6.44301917085051	7	6.38250418338958	6.48999015784351	5.81212517691923	6.86838527910579	2.35288230784073	7	4.92984925953102	4.85520941297519	4.63546177173429	6.75193433067111	5.59351980346366	6.35601438281626	4.04487122611358	6.98458713511797	7	7	7	7	7	2	7	1	7	2	4	7	7	7	1	1	7	3	3	1	7	7	3	72.5	1	3
132	5.44390680278878	6.68491491679752	6.52149218345549	6.66883673415593	1.34726826716356	5.65785571005028	5.17534144190186	6.89627234192308	5.0121020429293	7	5.75507047814679	5.47181421235136	6.14303592150132	5.05306053036882	5.75291596864945	5.8602168739938	6.01747701963407	7	5.76459282392721	7	5.50167476369202	7	5.31167351345277	4	7	7	7	1	2	2	2	7	7	3	7	7	7	7	1	1	4	1	3	7	7	7	58.25	1	3
133	4.26595428931576	5.29107554653162	5.62328049487539	6.64987479400227	1.37135378345675	7	5.94991884711652	1.30158623326314	3.98514081553075	7	6.99776560388285	4.17148118821724	6.65253933912449	4.76176381945154	6.05677506824017	6.52223493424023	3.36720296642221	6.58216073981775	6.14228134876016	6.19184462498174	3.77736221454279	7	6.42213968554544	2	7	7	7	1	3	7	1	4	2	7	7	7	7	7	1	7	4	1	6	7	7	6	82	1	3
134	5.83356550928817	6.50780709532717	6.99510587090028	1.29858586420051	5.57674070813867	6.0930115570504	5.30198145026603	5.78302911919242	7	5.66148343037005	7	6.22654454312911	7	7	3.54544531172921	7	5.65779833928804	6.94175772363676	5.48455459869661	6.08274606791976	5.24775953607546	7	6.34148992283907	7	2	7	7	7	2	2	2	5	7	1	7	7	7	7	1	1	4	2	7	7	7	6	60.75	1	3
135	5.9059531954027	3.06196469118594	4.25203061638839	1.29789414157238	7	6.924651970863	7	6.99838877905511	6.48446551389568	5.90610638906417	6.96848015305287	6.2064370921706	6.50658143767675	3.43505571337203	7	4.99077906087845	6.02999194566156	4.7478052014696	5.71741381232035	7	5.35313561885857	4.11152610098609	6.36337752955286	7	7	7	7	7	2	7	1	7	2	5	7	7	7	1	1	2	3	3	1	4	7	2	89.5	1	3
136	3.27371560986843	5.61835927716234	6.2054084518755	5.57174536891808	1.9477496425571	1	7	6.99259011775963	5.07958269645512	7	5.43301795632957	5.68239269670884	6.23474623664361	6.25950564758815	7	6.20082872108802	7	7	5.31480123291849	6.4173976634078	3.61333011923078	5.96492516417905	6.07722669234182	3	7	7	7	2	2	7	2	7	7	3	7	7	7	7	7	2	2	2	7	7	7	7	57.25	1	3
137	2.70424526018581	6.93117875979482	5.94100049979765	1.38760234544724	4.45223948242944	6.31362609783004	5.20390634763432	7	6.03108689942438	6.58544216378663	4.77827270935199	3.44719778398322	6.17581488310874	6.45675610165789	6.8799376614712	5.60571834651937	6.09214104390601	5.97918213217288	7	5.90477601251847	4.00424832248755	5.20288541271078	7	7	7	7	1	1	2	2	2	7	7	7	2	5	7	7	7	2	3	5	7	7	7	2	61	1	3
138	2.45905662167082	5.601737523157	6.33633685950331	1.84809560564542	2.57534236003675	6.64282573403708	7	4.08292707354738	5.52948555699116	6.40374231049967	4.35402267730227	7	7	1.82821705465425	7	3.67531347400065	6.22846862138402	5.87744639255036	7	7	6.39339699608419	3.81286801394682	6.363599898008	7	7	7	1	1	2	2	7	7	2	1	4	7	7	7	4	1	1	3	4	7	7	2	92.75	1	3
139	5.95658204315549	6.06516932128702	3.19749215027805	1.22964152741026	3.92430723737862	6.08908413707409	5.40383992362845	7	5.74853301542656	4.28289727742694	7	3.90680988294368	5.346535898989	5.17268384970778	7	7	7	6.87471142516251	6.33765759879402	7	3.75376724540445	5.69974719115319	5.55320840164366	7	7	7	7	7	4	7	1	4	1	5	7	7	7	1	7	1	3	1	4	7	7	6	77.5	1	3
140	2.37711569836594	7	6.99104156947806	4.79512472597263	3.12497143267609	5.72509607760637	3.56245710524764	2.70006664796284	6.87287224559464	6.29489586850497	7	4.63352608513141	4.99136080957331	2.80754385899926	5.33283648059329	7	7	3.45927382854271	6.89719113049921	5.58686353893773	7	4.56981171179522	7	4	7	7	7	1	2	7	1	7	1	7	7	7	7	1	7	7	2	2	3	7	7	7	75.25	1	3
141	5.44172517460614	1.3344189529917	6.65521491105725	5.14007574066613	5.10338333165344	6.61584540094893	5.78101263927929	3.28969823249719	7	5.37514542320733	5.12030513563905	2.95979951905941	7	3.26754791161007	6.78690665991122	6.72523475889956	6.52244433501617	5.95379569978151	4.9263180323	6.30518444931854	3.43672495372936	7	6.17269405005296	7	7	7	1	7	5	2	7	5	2	1	7	7	7	7	7	7	2	3	7	7	4	3	88	1	3
142	3.10994569261623	5.81131007837949	5.48248470899957	6.17109611378936	1	7	7	3.77342671121325	5.32195472143586	3.95689252133076	6.21372927685044	5.13134188040712	6.80487282324648	7	5.90628561397185	5.73196501726159	6.82685898406527	4.29984028738766	6.15180961896236	3.09916906340867	7	7	5.54293315879229	4	7	7	7	4	7	1	1	5	2	7	6	7	6	7	2	7	7	3	2	2	7	6	66.75	1	3
143	6.92574764921946	5.93186025790215	6.35689888343291	5.97783842802646	6.37348625870054	7	6.70957761830479	7	4.07529401407442	7	7	5.21477527111149	5.38354628079208	6.81600972333644	5.86646226795573	5.83335436523139	4.9578612028807	5.71499758638658	6.53221556035725	7	3.39443733899434	4.34607837490594	6.13520264598614	7	7	7	1	3	6	7	1	7	7	7	7	7	7	7	1	7	6	7	3	7	7	7	71.5	1	3
144	5.79408767705159	3.01181378593916	4.82166816659702	1.23364989573215	7	6.58102219821884	6.17767564715178	6.92994236690988	5.0973518649183	4.23729059896208	7	5.77961411732416	6.52839477416019	2.33562004007323	7	6.11927739297779	5.57059007998869	5.08564282580964	6.85464354372348	6.56198296688029	5.90919506780003	4.55233683712159	7	7	7	7	7	7	2	7	1	7	2	6	7	7	7	1	1	2	3	3	1	4	7	3	69.25	1	3
145	3.67686527467469	6.4099957256225	6.94542298900454	4.36168518725195	1.56658447220053	6.46977375580981	5.25271225538623	5.5839786898109	5.70230160528725	5.90999466564349	6.15295950194254	6.46230351420159	2.28131834183099	6.33474019358633	5.96535667369678	6.76911657984222	2.33207836831316	6.53592608091124	6.03015389706532	6.80265769639237	6.55795999202819	3.06304236613306	6.46061276938929	4	7	7	7	2	2	7	1	7	7	7	7	7	7	5	1	1	7	7	7	7	7	7	91	1	3
146	3.78181375494846	5.86519420749164	6.81267929585562	5.43252228758335	1.64814600494186	5.63637377460517	7	6.64828018260366	4.60255031582649	7	5.76264803614039	5.05885348155895	6.2556536062013	7	5.91327583856572	5.08875784923187	4.01821998750594	7	5.85049505451504	3.27081680423197	5.70558255494909	4.06260326761977	6.75009619622022	4	7	7	7	2	4	7	1	7	7	3	2	7	5	7	1	1	7	1	2	7	7	7	77.75	1	3
147	4.55781461700653	6.62592032620408	6.9693308908964	6.9856386768992	1.90668490564482	5.40646944523222	6.8499315352967	7	6.20442627172856	5.17522600578479	7	5.54116669288708	7	6.96403906467114	5.13267106723692	7	6.57678289256562	1.97087459151402	6.39471097302667	6.21232118852192	5.04721960029065	3.98900696663859	4.37351364254356	5	7	7	7	2	2	7	1	7	7	7	2	7	7	7	1	1	2	2	1	7	7	7	79.5	1	3
148	7	6.13177002945667	6.57071322572371	1	6.4639693004564	7	4.76212613108863	4.56140330266179	7	4.67611804776612	6.77793370346842	4.07309550465932	6.40473347134477	6.23530622546146	5.42069348333545	5.39849271268725	6.25931562300199	6.8631240100779	4.06467928976367	5.44588344156053	4.32136772876082	5.07401901829952	6.92794004185936	7	7	7	1	1	7	7	1	3	7	7	7	7	7	7	2	1	7	1	3	7	7	3	73.25	1	3
149	7	2.47802361887293	5.75970169313576	3.8671421111571	1.73221463309953	6.32399524961203	5.68686922746203	6.49570290533042	5.673288539091	5.77333602653513	3.13524688888339	4.42547581545113	5.6319880733301	5.34296228899064	6.15673168099586	6.79320259352725	7	6.01401368013334	6.52394526121593	7	5.01435837139166	5.53937673543912	5.97727232587161	7	7	7	7	7	2	7	7	4	7	1	3	7	7	2	1	2	7	3	2	7	7	3	88	1	3
150	3.71047864010082	6.31466371671754	6.17323499260505	6.00762319453924	3.11393814523107	5.25892567947571	7	5.24741138553861	5.84423410355274	5.10317663901295	5.8474431094646	7	6.71372056480729	7	6.59182453083687	4.45172267603279	7	7	4.58938818452726	5.93043011193349	6.28492758185654	4.72214447867277	4.48746870884837	3	7	7	7	2	2	2	1	7	2	7	7	5	7	7	1	1	4	1	7	7	7	2	75.75	1	3
151	3.48346496708393	5.93338192215597	7	6.47484727179865	1	7	6.58033010362327	3.75820712305976	4.04862709396668	5.73103276109573	5.35336567636385	3.70421310321939	4.90309238651949	6.89647121835407	6.40323704547141	6.69159712567079	7	5.18997608663311	5.91534695531272	2.80219002551922	3.77753626382768	6.30937496488881	7	3	7	7	7	5	6	1	1	6	7	1	6	7	7	7	7	1	7	7	1	1	7	7	81.5	1	3
152	2.00379822608506	4.85231754044772	5.48327978738214	5.97884565827317	3.0931653354561	6.92102226189277	5.48651179563771	1	1.95252278515968	7	5.01272069410328	4.78282114251344	6.87300242230536	4.28270626261217	6.64040171662751	6.95172741816233	6.26009705179309	6.44161163820878	4.49329324793728	5.99204023866501	2.87491968336677	7	6.67897900669498	3	7	7	7	3	3	7	1	7	2	2	3	7	7	7	1	1	4	7	2	7	7	3	62.25	1	3
153	4.78417678076804	6.12996207553093	6.93604520411628	6.754469972114	1.61608867169167	7	6.92692805551011	6.43386405176264	5.52377636559054	6.14994191947367	5.38396715846327	6.63982129245726	7	7	6.73715336679781	6.2936312903412	5.07784281797523	5.96442393140935	5.23408940434309	4.68064694517731	4.31295823386981	3.73664843598476	4.01410261798489	3	7	7	7	3	2	7	1	7	7	3	4	7	7	4	2	1	3	1	3	7	7	5	72	1	3
154	4.44290783030533	7	7	3.11001576652817	4.98560322766892	5.25578512981587	7	6.30065964472543	6.45254453226234	6.81845967567062	6.20652546062046	1.48696884416191	6.13604173138431	5.96373470890483	3.164126654433	5.99205512378621	7	6.53796623707975	6.12339031671999	4.55097039665904	3.54693506066768	3.89312689301994	5.8479281699969	7	7	7	1	1	5	7	7	7	7	4	7	7	7	7	2	1	3	1	7	7	7	4	69.75	1	3
155	5.32103122629965	5.83549092342022	5.86450966071901	7	2.11554934704924	7	6.50420098970499	2.15312243398641	5.25915056528114	6.92614105379699	2.66263811949472	5.0820375396364	5.91739875535198	5.1782201017288	6.64097721891246	5.53610967246609	7	6.95483217023847	6.52743331295314	7	4.80339774102961	4.917768955117	4.89704506614488	3	7	7	7	2	2	1	1	7	7	1	7	7	7	7	7	7	7	2	2	7	7	2	62.5	1	3
156	3.30174252302888	6.21124361011155	6.6904023672533	1.959755587062	2.86172791804809	6.23415900612011	7	5.97304093787713	6.03901965213033	5.3667634355162	6.93355751741334	5.03805886252682	5.06526235290383	7	6.14035311882161	4.95386452533882	4.28859536502626	1.71246629284829	6.20167372248919	6.04402361843697	5.32861860799109	6.40326223224456	4.817716983089	7	7	7	1	1	7	7	1	7	2	7	2	7	7	7	1	1	6	1	7	2	7	7	74.25	1	3
157	6.6762832126555	3.91031915620182	5.85489111205524	3.21829535153204	6.79442245362753	4.67403732046752	4.74166840989533	5.73377695305776	6.99783318856153	6.30426312834621	5.01304894417282	3.18081309886777	5.5732253089001	6.305830629123	5.56636535903255	5.43513148635808	6.40847039900528	6.99384417545963	5.70253021187362	6.55786764723043	2.04624957691921	5.69004333285277	6.80988749347782	7	7	7	7	7	3	3	1	7	7	1	7	7	7	7	1	1	7	2	1	3	7	7	58	1	3
158	4.16190485453297	4.29039002886867	5.85930117673082	6.52497879633706	2.60011762328388	6.51253177192354	5.70193874016364	3.39480736739856	5.11965604774776	3.79036921093513	5.32806777743034	6.06011716241931	5.18672873154308	7	6.60961915517787	6.95699210132105	6.78046706905973	6.11882913728455	7	6.024308820391	2.95122620277724	7	6.38389737557654	7	2	7	7	7	3	2	2	7	2	1	7	7	6	2	1	1	1	3	7	2	7	3	69.75	1	3
159	1.86508199702177	7	6.62018222076406	5.23988939927795	1.46099242924048	5.64457084971225	3.25742890843118	7	6.82751853545389	6.37741958124193	6.40647278341852	6.19236986199646	6.62789415383427	3.33418485828858	6.14126117276802	4.59280941795291	4.63785708192775	5.94443995083342	6.29266005588045	7	7	5.57517879827603	6.00174897660774	3	7	7	7	2	2	7	1	7	1	3	7	7	3	7	2	7	4	1	2	1	7	7	80.5	1	3
160	6.60323931562216	1.20393962858921	4.72038899569474	5.38001415583135	5.76377677358694	5.72978121550054	7	3.58856692335668	5.42660356306355	6.56432234510383	3.12296356318369	5.80928230788621	6.01561979890371	7	7	2.83198884429713	6.1863589794948	4.830989170337	6.97383270117522	5.80749067590501	2.69288730482577	5.72869639791524	6.77326576986085	7	7	7	1	6	7	2	7	7	7	7	2	7	7	3	1	1	4	1	2	7	7	5	63.25	1	3
161	1.3761280115412	5.11819615043472	7	5.69919537719097	3.8012412235825	4.52101535589799	3.50462125375761	5.54354076691433	6.05638149901273	6.62640808147747	5.91426666570353	4.04523402626732	7	5.93408843563083	4.39431589876289	6.31617869526157	7	7	4.87636563792204	6.64152562329718	7	3.08647778195822	6.44474182972576	4	7	7	7	4	2	3	1	7	7	6	7	7	7	7	1	1	7	1	7	7	7	6	61	1	3
162	3.46424699081475	6.39724948818824	6.57275310549461	1.55956880637963	3.18196613385295	5.29514333788128	6.5503462847844	6.91458847346165	5.35219318126751	4.72785259214448	7	4.00956299192886	4.3540728036209	3.91579302334824	7	6.67237311181912	6.59021486217662	5.62875418860818	1.38363698683553	6.55353278991771	5.44475575309253	5.38454604020415	4.95768863440824	7	7	7	1	1	1	3	1	7	7	7	7	7	7	7	1	1	7	1	7	2	7	7	75.75	1	3
163	3.52102780806286	6.10706265839738	6.62692430386334	6.05417734729352	2.98991814040247	5.11706380873235	6.84107963613858	3.85298475936153	6.46631565006479	5.84356864547881	5.58031332650999	6.04356093222274	5.78704638713208	6.94934705624746	6.40178679967211	2.4437146515804	3.23082608918262	6.52296167572515	4.04926503032624	5.76399885885228	5.1583557405902	6.31283849671735	5.68847777845713	3	7	7	7	2	4	3	1	7	5	7	7	7	7	5	7	1	7	2	7	7	7	5	73.5	1	3
164	2.3008296328609	6.85141471977653	5.23397210330367	5.07296080423931	1.5578114495706	5.57044104060118	6.43820479325389	6.64883736691558	4.84483286619856	6.92099263642488	6.93297435245422	5.80842346463939	6.48882846168989	3.39963040420241	6.19938296194749	5.29854910438255	4.37679433730493	5.54092767868139	6.03827492513444	7	6.69172111431629	3.77122779598592	6.02141630542912	4	7	7	7	2	1	7	1	7	7	3	4	7	7	2	2	7	7	1	7	1	7	7	79.25	1	3
165	4.06600697743315	4.08007316876192	5.66082750775346	5.03173277834281	1.45522908948547	5.69113203305744	4.42721717129296	6.27052618957547	6.10201901108173	6.73002545241382	4.02284309584045	3.55295964886785	6.27562111284832	3.28264386095899	7	6.55669215275415	6.57841431371097	6.90563480931015	5.1854951660697	4.08988522839776	5.13341712790775	5.26997371192723	6.1301134517914	3	7	7	7	2	3	2	2	7	2	7	4	7	7	7	7	1	4	2	1	7	7	3	81	1	3
166	2.89176552647879	6.49628655449432	5.7429992310859	6.28938616279504	3.61989244616557	5.902337385095	5.75236717022611	7	3.80714685117859	4.65794748205328	6.16912827419694	3.52231053159141	5.8252916952869	5.70362134106222	4.5132152928197	4.66098076539163	6.49171274576247	5.68293894884004	4.22843734790143	6.69847026412429	6.67459022009011	5.90375074568008	7	2	7	7	7	7	2	3	2	7	7	1	7	7	7	7	1	2	4	1	3	7	7	4	72.75	1	3
167	5.51070580318806	1.81899950266401	5.78023379438875	3.76363106246123	4.54408407471846	4.19549020258848	4.85001404357773	7	6.48889556841213	5.94249792199613	6.48975490646278	4.88585715803413	5.12828337498827	5.59063165448498	6.43804038870127	3.31576606347988	6.06944535908854	6.0291714502723	7	6.93741618859002	5.71900731397771	5.64195503169671	5.00549640299818	7	7	7	7	7	2	2	1	7	7	7	2	3	7	2	7	1	2	2	2	7	5	3	60.5	1	3
168	1.82868666233481	6.43283527880484	6.41827374606605	5.67496389243482	1.07798641859623	4.15610071304266	6.7338691006739	1	6.90995595424678	5.45508680551737	5.37025469197515	3.3830410857397	6.11906001131443	7	6.08573220740503	5.97739562025664	4.70893893458325	5.7869093413955	4.91070173461803	4.23507588043987	4.68792088273124	3.61529358014649	6.77006609307625	3	7	7	7	3	2	7	7	7	1	7	7	7	7	2	2	7	7	2	7	7	7	7	72.25	1	3
169	5.67811826084557	2.39348506779232	4.43714995672294	4.57480732159569	2.9838708678708	6.68813696818826	4.63276009776923	4.17342874485138	3.56501607944747	4.47579035753899	2.66773190393581	3.97360175310865	4.93907507039561	5.42905251870458	7	5.69651169649927	3.92850511430046	7	6.82194720905748	4.7082676480446	4.59923134143402	7	6.20653996537167	7	2	7	7	7	5	7	2	7	7	7	7	3	7	3	1	2	7	2	2	7	7	7	77	1	3
170	2.59377651969714	5.70112151660067	6.7525263798956	2.31050211612324	3.13247353548645	5.70742610426155	6.56401886146361	6.40331037671714	5.50762505583569	6.73701338918452	4.55220523170462	6.74048627901563	6.81061073135513	1.72301442307329	5.68438566516235	3.97593409366966	5.22041354705257	5.53700732151585	1.7246731652478	5.91020330194149	6.91698219539013	3.71326446106205	6.1402261767625	7	7	7	1	1	3	7	1	7	3	7	4	7	7	7	4	1	1	1	5	7	7	2	88.75	1	3
171	5.37834146876919	1.36157658708321	5.2340164747771	4.99931202686589	4.41112090866459	5.59756203884846	4.37479951579118	1.76172101152078	7	6.69148335983688	5.4385141030596	4.07860823378681	4.83352170393941	5.74968950761024	5.80503672750947	6.35551777841397	2.84286552430392	1.3859432174213	6.09534408151191	6.60591825762875	5.81790100990178	5.63914908967945	6.98827064172407	7	7	7	7	7	2	3	2	7	7	3	7	4	7	7	3	1	3	1	6	7	3	2	63.5	1	3
172	4.43235543289911	5.9058588844961	5.96995473202512	6.51176024352846	2.37344675494706	5.59276436623573	6.26337909055964	4.9079282803881	5.81470133089971	4.88777354094903	4.7845731497648	5.49545075348041	7	4.13490237103538	6.42168084380091	3.792798513586	5.31396750356083	2.64932829925615	6.47747408086782	5.49096180327933	5.17533633030773	7	6.88444622372248	3	7	7	1	7	2	7	1	7	2	7	2	7	7	7	1	7	7	1	1	7	7	4	94.25	1	3
173	6.71772671933407	6.2686771008752	7	1.09255782251069	6.54634803737728	3.98926498241847	6.82782941405285	4.43951924048932	5.15595889554849	5.37255609987322	7	1.85943087865991	6.33730985651969	4.4832699197668	5.90688015756294	4.8877164536976	5.64644532676829	7	6.57417554809851	6.56285050940647	5.00603591664555	4.06693129337546	5.34764402666436	7	7	7	1	1	2	7	2	7	2	5	4	7	7	7	1	2	3	6	2	7	7	7	61	1	3
174	2.8961687049466	6.60900716190337	6.60461247425004	6.24686162589739	2.8960620949477	5.35348274367577	4.63398901985809	7	7	6.1438532734568	6.47080112983217	4.99753372778182	6.52577524150058	5.11809932034472	7	3.10689358186741	6.20719852092278	7	3.8860659164448	4.03834620165959	3.5593124199879	5.4176751549345	3.81406708029049	3	7	7	7	2	2	7	1	7	7	4	7	7	7	7	7	1	7	1	5	7	7	1	61.75	1	3
175	6.34099870650684	6.30489131824403	6.21185403885093	1.7397003380049	5.49073389097467	4.92713432933401	7	4.00377735499502	3.69836134247263	5.32562257904696	2.57445480704712	1	5.92796518016816	5.63741226679502	6.17728417146933	5.22044758950412	6.43621263629514	1.66692691003603	7	6.90863760872618	4.43613061426559	5.20688291461465	6.37497671118015	7	7	7	1	1	2	7	2	7	1	7	3	7	7	7	2	1	7	7	2	7	7	7	72.5	1	3
176	3.36118100271257	6.28995962932949	4.85046244019892	1.43377015570958	6.10287781881468	6.26749037706174	5.14642596134405	4.05012908292851	5.68041832235891	3.79752439004929	5.58406483278394	4.37151772505346	5.75175687051862	6.06085594147428	5.51896832818403	5.694004033703	6.85626567094382	6.94550470084276	4.08145312564252	7	3.20871315510875	5.49520672985787	6.73881194444507	7	7	7	1	1	3	7	1	7	2	7	2	7	2	7	7	2	3	2	2	7	7	2	67.25	1	3
177	6.72638991294602	5.3885658875407	6.64598030239634	2.22089729081242	3.88758357776078	5.40506162055974	7	3.49976335019836	5.56531316344012	5.41579970212882	5.08017861897565	6.12688368907496	5.32406598866118	5.35023466270964	6.78536235813666	3.52550249059107	3.17698477898131	7	5.29290744987335	6.88944981298325	6.18382148394109	5.38798438217022	4.70237961286852	7	7	7	1	1	2	7	1	7	7	5	3	4	1	2	1	1	7	1	3	7	7	2	68	1	3
178	6.83941019916325	3.94381922361327	6.81788124126376	1.65861408359595	4.2153070556392	3.24738207610848	5.24941885143876	5.8099806669137	7	7	5.49820841553108	4.9959456058652	2.77765383921724	2.19160541529517	6.59408240525732	5.17067094475225	6.35916622884838	6.87248878605174	1.07654299630048	5.66146241694552	4.70568201014705	4.67358024459979	7	7	7	7	7	7	4	7	2	7	7	1	5	7	1	7	7	2	2	1	2	7	7	7	61.75	1	3
179	1.67320840964188	5.64324860712056	6.75887333388337	6.68670472626913	3.60860644038341	3.06301820499006	4.69170879456997	5.10694022469534	5.86850425773546	6.05030345000942	6.7145976537998	4.25158851026082	4.99146047960344	5.15896475596562	4.51310099727412	5.1706916436145	6.67245380159377	5.18393425934874	5.36601406439994	6.81861052867299	6.90026368147346	3.08011848213192	6.26699387997587	3	7	7	7	7	2	3	1	7	7	7	7	7	7	7	1	1	7	1	2	7	7	7	75.5	1	3
180	2.41347581100591	4.8587526301307	6.63584676369749	5.71566215366455	3.46569011556498	6.83796125585331	4.63582976516936	5.28879211576788	5.96667970855687	5.38306563729202	5.71050083302159	3.99299334489039	4.79497804087722	6.18411855907989	6.51897051298667	5.18084057479845	4.75779332234419	5.27620924822012	5.36661858804233	7	5.84369240495848	3.32732966951932	5.73045470983477	3	7	7	7	7	3	2	6	7	7	4	7	7	7	7	1	1	7	1	1	7	7	7	71.25	1	3
181	3.57875405364882	6.19711107103442	5.55196395526603	5.87766065161746	2.77585348342179	5.64688971337329	5.6247842293582	6.36598009943933	3.80884026996988	4.3307027564837	6.58950663585248	4.93124431551771	6.5062361146706	6.65756804634106	4.33152749167124	5.19659473449349	5.33465395218543	4.95182356566578	1.50267415539332	4.47341118768815	7	3.03615577362854	6.12434865715943	3	7	7	7	7	2	3	2	7	2	7	2	7	7	7	1	1	4	1	2	7	7	5	74	1	3
182	1.44540788105138	6.68739268867396	5.38815093347408	7	2.54500521078714	5.60017384750014	5.45161733836088	2.35304981471269	3.47521232121387	5.66251384967507	5.17341166311014	3.94378384330635	6.17408950473808	7	6.98798774403798	5.37286877469282	5.7014918843645	6.42586921805697	4.89832790939317	6.77841261588638	1.97968499384949	5.25530709574364	3.0745206526329	2	7	7	2	2	4	7	1	7	2	4	7	7	7	2	2	1	7	2	7	7	7	7	54.75	1	3
183	1.72894434283599	5.94651671469235	5.53032219382396	6.45526777988186	2.20131592568225	5.66745675850707	5.04555454622161	2.02664212590906	5.45674727456503	6.45622049249689	5.08501566628973	5.80151324195184	6.6182220481016	5.55920740197414	3.71448012998443	4.38820380151531	6.45457425263412	6.68625092393668	5.62571679511906	6.98915434877381	2.7984035425643	5.38711613312254	5.7837512375031	2	7	7	7	2	4	3	1	7	7	7	7	7	7	7	2	7	7	1	3	7	7	7	68.5	1	3
184	5.85192250360817	3.59039875291047	5.08287960995902	2.28633357762264	6.8348834139285	4.2252803700403	4.96841282165013	1.05734130127873	6.62079823904226	5.15966939407322	6.28552765042072	5.68211182949378	7	3.68058845841341	2.36840529355532	5.41802900500345	6.24768743855873	5.41150579370518	5.80891211133425	4.87426935835192	7	4.88039691529544	5.53384775281738	7	7	7	7	7	3	7	1	7	7	7	7	7	7	2	1	1	2	2	2	7	7	7	66.25	1	3
185	2.86441117759854	6.14074631462523	6.22696843162851	5.65158377852717	3.91542638506085	6.25550612780748	4.97511762427565	6.04443893630467	4.34391790787535	5.45277949264297	5.51919644319601	5.15715327089837	5.02678719724197	5.4478525802454	5.8435012987773	5.50554537649143	5.45687410301684	4.08329036503527	1.87387181052991	3.62112834966617	7	3.11489120523249	7	3	7	7	7	7	2	3	1	7	7	2	2	7	7	7	1	1	5	3	4	7	7	4	62	1	3
186	4.7666106597114	3.33117138173109	6.75976786502956	2.53246026097284	5.2701317544324	5.22496134342681	2.97894434055977	3.49625426716453	3.8592005531146	7	3.89001137289886	6.05064251155292	2.96156116583411	4.62418414131978	2.94752790082018	6.20322491383248	6.76185631300662	5.53126437774382	5.31890694026239	5.07131291348168	6.45094801393481	4.88863095783578	6.87744337230118	7	7	7	1	1	3	7	7	7	7	7	7	7	7	1	1	2	7	1	2	7	7	7	67.75	1	3
187	4.96280138731128	2.58399134207021	4.68298918648499	1.85278733026858	5.17437469825695	5.47815892542616	5.18091421473224	6.66147601801977	3.96925572319112	6.5980177816231	6.28418946320533	3.25689348080427	2.86723391519416	4.88735146183831	3.6131873085747	5.82694190781814	4.42126787640976	6.21889118238249	4.72785070648934	5.39380312270439	7	4.15645961129875	6.20888515112121	7	7	7	7	7	3	7	1	7	1	7	3	7	7	2	2	1	3	2	3	7	7	3	69.5	1	3
188	7	5.14353613427526	5.33050708952479	6.42264283742462	5.28829795703204	4.21172732223683	7	2.16424711605064	6.51551101316875	3.09036951870003	6.19120902242782	3.99977650914506	3.85058854996745	7	6.21170613986088	6.55496428363443	1	5.71730806303413	7	5.08944714425397	4.44561349411972	5.03002413084187	5.02165931849504	7	7	7	1	7	3	7	1	7	7	7	7	7	7	7	2	1	2	2	4	7	7	7	57.25	1	3
189	4.05862023605805	3.35580290192235	6.86289122473605	3.51419800143748	7	5.8825126565373	3.26021317838963	2.40593138106045	4.61255111812737	5.7979643878677	5.13046239407438	3.75764130011182	7	6.44513794761996	6.48376401519185	5.25726122911534	3.05900790671754	4.34779626904658	3.69580490642498	5.30569949211285	6.80962919344768	4.25752722246219	5.90043297087354	7	7	7	1	1	2	7	1	7	7	5	7	7	2	1	1	1	7	1	5	7	7	2	78	1	3
190	3.82280420588938	5.94968524161559	4.30334211650206	7	2.38550084442244	6.39707909681581	6.59842048339193	2.7412372429424	3.35140208817612	2.61597605726012	2.37471995113113	4.85792383709854	6.50936995959555	2.96965692526377	4.72482744187873	2.85580647901336	6.84571017296424	3.0755487344887	1	5.20514286239398	6.14814497735251	5.93467423091654	6.08039338032166	2	7	7	7	1	5	4	1	3	2	4	7	7	7	7	2	2	7	2	5	7	7	7	76.75	1	3
191	5.55443687928857	1.36081642080775	4.41863533947606	4.43999661611856	5.38036541768397	5.26252748204785	5.96330916857432	4.71103582706983	3.85676979176931	1.45931681466884	5.33747755273805	5.94034536684139	5.53046134372172	5.45366572510482	6.90713677720579	3.5998578808775	4.79235134350171	5.55260769485593	6.33444151510493	2.29002032633759	5.2157008918996	2.88288214616467	3.91207120739331	7	4	7	7	7	7	1	1	7	7	7	7	7	1	2	2	7	7	2	1	7	7	7	88.5	1	3
192	3.13419840270745	5.9924699687895	3.73086365049702	7	3.15634047877581	5.52121681327227	4.45760836532962	2.36264647063962	2.34806225553141	3.97587077188417	3.35962397260897	5.84965742297632	5.0582732095885	3.94271206771935	3.4242488748367	4.80363243605106	5.58574712051959	3.28374368932345	5.3552189647259	3.40957934661645	3.83276756054653	5.76866935264526	4.31647510704491	2	7	7	7	2	2	3	1	3	1	7	3	7	7	7	2	1	7	2	2	7	7	7	48.25	1	3
[truncated: 5 more columns]
