# Supplementary material for: How Are Mate Preferences Linked with Actual Mate Selection? Tests of Mate Preference Integration Algorithms Using Computer Simulations and Actual Mating Couples
Source: PLoS One. 2016 Jun 8;11(6):e0156078. doi: 10.1371/journal.pone.0156078 (PMC4898694; doi:10.1371/journal.pone.0156078)
Supplement: S3 Data — Long-term couple and agent-based model data analyzed in Study 4. (ZIP) [file pone.0156078.s003.zip › S11/Polynomial Model Data/Polynomial Couple Population 01152016 0143.csv]

	trait1	trait2	trait3	trait4	trait5	trait6	trait7	trait8	trait9	trait10	trait11	trait12	trait13	trait14	trait15	trait16	trait17	trait18	trait19	trait20	trait21	trait22	trait23	preference1	preference2	preference3	preference4	preference5	preference6	preference7	preference8	preference9	preference10	preference11	preference12	preference13	preference14	preference15	preference16	preference17	preference18	preference19	preference20	preference21	preference22	preference23	fitpoints	sex	algorithm
1	7	3.80233983683892	7	3.86405468271403	3.30692468922597	7	6.08233938263799	6.74117706299006	7	6.37567930995431	7	7	7	6.78621655928223	6.04923056815467	7	6.31061854475359	6.79906540294093	6.70951860304656	6.41604292159183	6.02885825355869	7	6.40933806049653	7	7	7	7	3	7	7	6	2	7	7	7	7	7	7	7	7	2	7	1	1	1	1	87	0	3
2	6.36612628007235	3.36117653598985	6.64654259647537	3.72817772274349	4.33124689104663	6.87303419108695	5.73396469945428	6.80683134555287	6.67501102022664	6.84291052994715	6.85639204892918	7	4.9000716634347	6.9007746090855	6.0305487635673	7	6.82673216839144	6.47556135082729	7	6.355133483899	5.74834816574833	6.12314412091085	7	7	7	7	5	3	7	7	7	2	7	7	7	2	7	7	7	7	7	7	1	7	6	1	99.75	0	3
3	4.53708201469737	6.82725814112294	6.65025898692208	6.54268357231511	1.6030848584044	7	7	5.83710299676093	6.3998393871169	6.49836562187243	7	6.23042485750127	6.27745135528021	7	6.33275236149548	7	4.90136674515968	7	7	7	5.8635836318669	1.66502130586908	7	3	7	7	1	1	7	7	5	1	7	2	7	2	7	7	7	7	4	7	1	1	7	2	98.5	0	3
4	1.69190362995226	4.58698647709827	6.64503436577353	1.45081953621462	2.06250247905131	7	6.78155784080601	4.13291038770783	2.8030008520409	6.28536339896854	4.95476296542118	7	6.96009863644345	6.37549958639296	6.58725089238283	5.31963758756116	7	6.52585175706675	6.46337854129789	7	6.00861165813313	6.01010724374407	6.44729523105214	5	5	7	7	1	7	7	7	7	7	7	7	3	7	1	7	7	7	7	1	1	2	4	101.25	0	3
5	3.95797510052491	6.90530701926828	7	6.41199054709509	1.287571302444	7	7	5.41993002524532	6.20923501819754	7	5.707612149772	5.33329365493382	5.23132274408599	7	5.2787880245408	7	5.2449132527843	6.62983940504494	7	6.49800343890664	6.60046185968153	4.69785015196375	6.8824484729823	5	7	7	1	1	2	7	7	1	7	3	7	2	7	7	7	7	4	7	1	1	7	1	90	0	3
6	7	6.08978085855983	6.20520020240336	1	5.1148277821937	6.66419078378439	6.92236358883695	4.76767833511882	5.72273102264743	6.82454878081922	6.48933501926074	5.32075729436304	6.0325298280521	5.94413820807188	5.63342852312348	6.07982878809191	7	6.99794741572997	6.61557520337991	4.93065378457691	7	5.38684064123444	7	2	3	7	7	2	7	7	7	7	7	7	7	1	7	7	7	7	1	7	2	7	1	7	84.75	0	3
7	5.73378773344143	4.87798645043701	3.38037396957468	6.7682533475637	2.94169617683768	6.65635717860913	6.94462465192116	6.39150077808018	7	7	4.79841743275956	5.5749496420301	7	5.50288899300766	7	7	4.70356939689797	6.60631376555548	6.68275660009719	5.94232013009992	6.25262709631592	6.36342062721908	5.38986873586092	7	3	7	7	5	7	4	4	7	7	2	7	2	7	7	7	7	7	7	1	1	1	3	89.5	0	3
8	7	5.90841835822835	5.67362832079647	1	4.18522744090089	6.82380248571694	6.1456665387228	5.92346825880192	6.24424412399379	7	3.7431422149586	4.08120736085977	7	5.7652415165625	5.66000862579336	6.94325327344069	6.4700122162993	6.30941660828285	7	6.84470819842243	7	5.29951385360058	5.98967523385285	2	4	7	7	2	7	7	7	7	7	7	7	2	7	7	5	7	2	7	1	2	2	6	87.25	0	3
9	2.70551630851742	3.45800943161138	6.0646166045294	1.11079272286355	1	6.49920775925322	7	4.45643038473296	7	6.2030131982185	5.43889621878665	6.09305553414432	6.75009940589151	4.86086426787207	6.28138609498669	7	7	7	6.30662719081347	7	4.74076451890052	5.78087283375025	6.63823064706561	2	6	7	7	1	1	7	7	7	7	3	7	1	7	7	7	7	7	7	5	1	3	1	98	0	3
10	6.54305107080272	7	6.499240082209	1.02868913186663	5.80798757114644	4.62219368114541	6.87799818624349	6.85029579614544	6.99989477154544	6.65147312527437	6.4806931984291	7	5.35029131419719	2.94958716599117	7	4.81879508467803	6.59890964839358	5.73305148329512	7	4.25030505523949	5.63656865234327	5.33540292299629	5.46873101446836	6	4	7	7	1	7	7	7	7	7	7	7	7	1	7	7	7	7	7	1	1	5	1	95.75	0	3
11	5.94977521382842	4.38200162596772	7	1.47989453019041	4.719968568355	6.46801118367603	6.74129286635335	6.0896844129863	4.84423727392454	5.43262161177762	6.96032036429643	6.61182468633118	6.4769899262169	5.60581337946966	5.10055641431758	5.99768389231669	5.55577119831097	6.63224539643175	4.05876726184479	6.80681898861001	6.59735809518641	6.09723137496095	6.60060326181221	7	7	7	1	2	7	7	6	7	4	2	7	2	2	7	7	7	4	7	2	1	7	5	77.5	0	3
12	3.93539706120259	3.65325031601143	6.54182937915716	1.7224857161767	1	6.31970236220205	7	6.53681898771433	7	4.92856844323821	7	7	4.52772697683464	5.66623271704024	6.61373520310103	7	3.70528453812797	6.00283489073914	6.98635150217185	3.72722265365468	6.06219844631819	6.71527678733496	6.82047010562021	2	7	7	7	2	1	7	7	7	4	7	7	2	1	7	7	7	2	7	1	1	2	7	94.25	0	3
13	3.64611775043022	4.84458195522702	6.73202198297906	2.80859860134728	6.21642688245622	7	7	7	5.56449734144156	7	5.42943604806124	6.23954699374572	6.52500442414901	6.90908831933526	5.85959106081535	7	5.98055014685722	6.25742482738505	7	4.76863726622264	6.04870693992917	4.01601960192973	6.81130680255263	6	3	7	7	1	7	7	6	7	7	7	7	7	1	7	7	7	2	7	1	1	7	7	98	0	3
14	5.41770602901064	3.93461194623592	6.58456916398525	2.06702447120728	5.39497925836007	5.07737134035498	6.63853954022265	6.41503511306403	2.0349168288511	6.60344740359522	7	5.04890385636153	5.81256106967727	3.86025518834505	7	5.10383907194718	6.88197185863939	7	6.98517095765995	7	3.38249284157829	5.33086153056997	5.82649255084167	7	7	7	2	2	7	7	7	7	4	7	7	7	2	7	5	7	7	7	2	3	7	3	80.75	0	3
15	6.29492013124673	4.69818655486057	6.98401045283144	1.22312247201907	1.31246780406785	4.78724099923058	6.35598182316432	6.8471262022854	5.68473225321162	6.19575620139457	6.48254730805884	7	5.52261497640525	5.21017401597484	7	5.88398059952657	6.38419115657859	5.70407385032033	6.12077859589697	5.15666820997662	6.936039232578	5.60479175839936	6.44156940533156	7	7	7	7	2	7	7	7	7	4	7	7	5	7	7	2	4	3	7	2	1	2	3	79.5	0	3
16	6.60748363310613	2.69557385751243	7	1.76347073835378	2.52823108456553	4.82986048895381	7	7	2.34519948420393	6.94073847170762	7	6.23727854081644	7	6.3422925514685	7	6.751877698525	5.33935861253678	6.34424108830391	3.4297611822721	4.75007162100228	5.98311533483629	6.01138759593395	6.21173557790948	7	7	7	1	2	7	7	7	7	5	2	7	3	2	1	7	7	7	7	2	2	2	2	96.25	0	3
17	7	3.08612550509922	6.6983208365579	1.5093786628344	4.67186079048848	4.06449750938989	4.91330851791976	6.50624670784091	6.88941971991345	6.21758007504056	6.73003758733958	7	6.60414051492089	6.31677395458475	3.78735707993437	5.81128766078782	7	6.3076742302271	7	6.38043008198378	3.83803037308811	6.21458517884384	7	7	7	4	1	2	2	7	7	7	7	7	7	2	1	1	2	7	7	7	1	2	7	5	96	0	3
18	1.06830115112072	5.46107156792833	6.06006161044114	1.53398333488016	4.48530564068839	5.59527779696934	6.79243943561348	5.44047985716562	7	5.89061653547801	6.75769393239337	7	5.75952864589129	5.65736536169643	5.70091354317292	7	6.5247677084119	7	7	3.18286340200389	6.33387718394438	5.63747544272203	4.21007842956245	3	5	7	7	1	7	7	7	3	7	4	7	2	7	1	7	7	5	7	1	2	7	2	104.75	0	3
19	4.70340654427526	2.58120827788656	6.56269174013913	2.10514046054312	2.41499725174291	6.34506191630216	4.85230077926395	6.75209090909469	3.57608361451609	6.21440933476633	7	6.65673639508805	4.52040407868429	6.50191687788776	6.46439603842889	4.8462551845756	7	6.47558949528866	6.63646841653288	6.83950516096551	4.47875787531728	7	6.0421848921924	2	1	7	1	4	7	7	7	7	6	7	7	3	7	7	1	2	3	7	2	1	7	2	97.5	0	3
20	4.71936423019165	4.36349348319221	7	2.05481071808461	5.81562237092349	7	6.55597140311807	5.02587110004113	5.61002953487709	6.48659633088676	5.28059649996603	5.32416441610708	6.58706752017555	7	7	7	5.94035300234904	5.71424063075433	6.70435348264729	4.51941763595875	7	3.78814077629565	7	7	3	7	7	1	7	7	7	7	7	7	7	7	7	1	7	7	7	7	1	2	7	7	93.25	0	3
21	5.93891957296374	2.73463027899382	6.03979347941221	1.5761905144518	6.85932996836324	6.36250726672168	6.39861477958541	6.91025196734327	5.03786731390974	6.43028037005023	5.28861639285165	6.88436701930456	6.50386038251767	5.87973089913735	6.68516188182409	4.80834471912145	5.0847983846182	6.98907588541294	5.26850995602166	3.69089970747698	6.58596502914502	6.98619158341591	6.57131365926889	7	7	3	1	3	7	7	7	7	7	2	7	1	7	7	7	7	7	3	1	7	1	1	93	0	3
22	6.61174333135205	3.4851853176002	7	2.76380645083735	3.83492287766321	5.88346836224232	6.63127137246641	7	1.35958030024856	6.63097385834577	6.1070909475148	5.08587378726091	6.05365396186726	6.02331857274885	2.21867456256715	4.97853358953052	7	6.75759535016561	6.43567385476552	5.61105148678444	3.6309565061572	6.5702239975107	4.98346683997943	7	7	7	1	3	2	7	6	7	7	7	7	1	7	1	4	7	7	7	1	2	7	2	83.75	0	3
23	3.99228740888752	4.39572174900374	6.58292994272584	1	2.78326715330616	7	5.5897988163978	4.2443645751384	6.62890238431111	6.42674358659686	6.14686940158802	5.82860742042901	4.73211891648755	7	6.29990181859605	6.62820632331098	6.4852036472679	7	7	3.41587772842723	5.79672248773602	5.9156565275647	5.0245893719228	4	7	7	7	1	7	7	7	2	7	3	7	1	1	7	7	7	1	7	1	1	3	2	90.5	0	3
24	7	3.92556039890127	6.13856192712785	1	3.99487348776781	6.83638480934857	5.69120684396603	6.60400239347127	2.16360818757651	6.89669453948497	5.59447799888223	5.25582755531659	7	7	3.23196962845707	6.0624712065054	7	7	6.69050691289224	3.24622262315396	4.02426523142517	6.28074009610318	6.34101128227587	7	7	3	3	3	2	7	5	7	7	7	7	1	1	1	7	6	7	7	1	2	1	4	97.25	0	3
25	3.10151011391728	1	6.63554195294759	5.97681289514665	1.61579211689891	6.05867945508288	6.78322620868994	5.8801147174246	6.79009311239017	5.80420140972802	5.13881472514167	4.08259172188407	6.88628870135387	6.76784582841761	4.00472248296845	7	4.73836677366185	7	5.75668073213911	7	5.7125096933333	2.51283756207182	7	1	1	7	7	5	7	7	7	7	7	7	7	2	7	7	7	7	5	7	1	2	7	2	96	0	3
26	6.68757507324983	4.00679939239748	6.39154288561504	2.75445937161842	4.69008946526196	6.20708114487281	6.2054603078269	4.84432320685537	6.64581027311816	7	6.38941553075979	4.91869417935101	3.18783919580364	6.54873214386436	6.87825733803769	6.61871356962317	6.32377500537967	6.48055862279303	6.61706272130889	7	7	2.43254727312359	6.23462286118777	7	7	3	1	4	7	7	7	7	7	2	7	7	7	7	7	7	2	7	3	1	1	3	78.75	0	3
27	5.27845281244026	6.7727983086285	4.75241241959994	1.13884356181174	3.59628642899738	6.42491817112786	5.99291026200371	6.91133726826512	3.18340703918729	6.06758526378998	4.24415992091539	6.24134430148089	6.83495462890909	4.993897042446	7	6.36138428698357	7	6.02514794830308	7	4.58041428149639	3.5786170499671	5.33426917253451	6.29999266727439	7	7	7	7	1	7	7	7	7	7	7	7	2	7	7	7	7	7	7	1	1	1	5	88.5	0	3
28	4.17522791366641	4.491408550937	6.32552095144819	1.49982208612401	1.08888017865492	6.60833395499158	5.18466553024714	4.56545342325787	7	6.79210712834509	6.47031870331442	6.81388113746994	4.91183608933666	7	6.21639080080213	7	5.74524053950062	7	5.66052988760013	4.01142698562142	5.78361820556546	5.57092149062815	6.92765746813765	3	7	7	7	1	7	7	7	7	4	3	7	1	1	7	7	7	1	7	1	1	2	2	82.25	0	3
29	4.94726738673032	3.2793366828233	2.57914248777168	6.27825197916011	1.5307091315917	4.08502153296503	6.85895146189209	6.60129903029558	4.58802615588982	6.26583945694694	5.42417334493963	6.53226912581944	5.65104660806323	7	7	6.43504934088373	6.79386831030212	5.38348350188935	6.59203237321154	6.02201205183097	7	6.39262262777989	6.17135252113958	7	3	2	7	3	7	7	7	7	4	7	7	1	1	7	7	2	4	7	1	3	1	7	86	0	3
30	5.48973484107189	5.64325620049782	7	3.13946181863341	6.12125977255519	6.9037035356467	4.89788776398272	6.08534462858629	7	6.43907474188941	6.73262614263529	4.12135252663346	4.03133410229536	6.16532377150778	5.94305796353413	5.44518567385186	5.20507004967633	6.59980573011593	4.19755048580009	6.45540316606035	6.38849887137661	6.07041689856747	7	7	7	7	7	2	7	7	7	7	7	3	7	7	2	1	7	6	2	7	2	2	2	2	76.75	0	3
31	6.85757367703869	4.31802593784782	5.98038558168936	2.26407275193659	1.89621815382371	7	4.56903168940764	6.26352105216017	1.67933721143402	6.93277443884796	6.08714636128802	3.24290618392698	5.85357877242818	4.8973388253301	5.34581435295906	6.01801543340527	6.97982342843471	6.52943482433727	7	7	6.88194987481797	5.6675390070381	5.55560337388702	7	7	7	7	2	7	7	7	7	7	7	7	2	7	7	7	6	7	7	1	2	1	2	83.5	0	3
32	6.19995696892653	7	6.51811534519562	2.35964304299258	5.60718746704516	7	7	5.26892613590557	6.57464626877606	5.56792970204201	4.17758837338322	5.06064365039543	5.94627424953894	2.5085623795264	5.81578564086933	5.30217596227176	6.38181440575094	5.83431961395385	5.99270132902888	6.54603656102069	5.12500595218098	6.93422131171034	5.25100290260618	2	4	7	7	1	7	7	7	7	7	2	7	7	7	7	3	7	2	7	2	1	1	6	87.25	0	3
33	2.41685106878855	5.28610413227429	1	6.69265963103136	2.87939896095057	5.51554974287801	7	6.77213044359161	1.63219107381249	6.58903654604237	6.19927381036014	4.46422277837069	5.12630959366074	7	5.66301561035158	6.11492308670165	6.92649473918153	7	4.19341969483826	7	5.74613558365651	7	3.80663993307429	7	7	7	7	1	7	7	7	3	7	3	7	2	1	7	7	7	4	7	1	2	7	1	77	0	3
34	4.21000758632122	5.53171086848794	4.23768180897281	2.51864093252797	3.36648581963225	5.23070900895193	6.79069308666205	6.8731125564921	6.72976602415373	6.44770590448788	5.53284817824174	4.68175165220498	6.43325691760353	7	7	3.88122590081489	5.09852102489077	6.89560889072633	7	6.3779115148586	5.8933770421756	2.62062722300836	4.26850972511676	7	7	7	7	1	7	7	7	7	7	2	7	7	1	1	7	7	4	7	3	7	7	7	78.75	0	3
35	4.28894582933296	5.47891218572546	6.9896425917279	7	2.27883922897849	6.046883625234	6.00324138995175	5.10631173397176	7	3.43410334759979	6.03923012051236	6.30353503735515	5.07184371503217	6.45948250233579	4.48691974302348	5.11781159015883	6.66936114079674	7	7	4.97691413246883	4.20821679562499	6.78999308330838	5.37533172602607	3	7	4	1	1	7	7	5	7	7	7	7	1	4	1	7	7	7	7	1	1	1	2	97.5	0	3
36	1.30747566889927	4.60805532742354	6.71499382490353	1.56043364766154	1	5.8006676666808	6.53621945492918	5.07007323476715	6.88803958049342	6.69459860516957	5.84131662619529	5.03331771357231	4.69612418243389	5.23761844638136	6.68473301183175	5.18540537244938	5.86004821751538	6.82487854281625	5.19585432082726	4.56124454872621	3.37495348934608	6.3972077092718	7	6	4	7	7	1	7	7	7	7	7	3	7	1	7	2	7	7	2	7	1	1	3	1	85.25	0	3
37	5.49665008490646	6.01643802423834	6.92688879389382	5.40387795722398	1.42931078833856	5.29624704087948	5.51852112133148	7	6.29269944626981	5.0529221447541	5.49274377484884	6.26402285246133	7	7	6.21678030820072	5.99204277404193	6.9615316888079	5.62909151206341	4.47177134539192	5.80013685631075	5.7419793675714	4.52469264188644	6.94370338582626	7	2	7	7	1	7	7	7	7	7	7	7	7	2	7	2	7	2	7	1	1	3	7	86	0	3
38	2.05683255193274	4.00058697307114	5.56435488171359	1	3.30181808902859	6.26912054187655	5.75777055639758	6.039922883315	6.11314379226884	7	3.75390283112215	5.57263476564002	3.31332808647022	5.560696257863	5.00520440388572	7	5.94593283750526	5.08461118662017	6.40005269178417	6.72771402053414	6.9547119847345	6.05008956367213	6.50575605003001	3	3	7	7	2	7	7	7	7	7	2	7	5	2	7	7	7	7	7	1	1	1	3	62.75	0	3
39	5.11056273658903	4.08119347130618	7	1.33152548751956	1.94152747929729	6.94910061235567	6.71564244804541	2.35403549454331	3.15611635384012	5.81193253532138	6.42830753132872	5.96957842983635	5.51895568777333	4.32635311018418	6.67676165796838	4.01152257221079	5.48739457396153	6.44945825700774	7	3.74485562764679	7	4.97649475411809	6.27125665959902	7	7	7	7	1	7	7	7	7	7	7	7	2	7	7	5	7	7	7	1	1	2	2	86.5	0	3
40	5.84934584053485	2.35949144768175	6.43950748389182	1.26831136085196	5.68093779870954	6.98739102949528	6.65701744470771	4.51389719745292	1.94169010639845	7	4.74780648893029	5.47701690336983	7	4.78295118582914	5.93549279952938	7	4.61185728643625	6.73326565885047	4.92416900565983	4.48424848926663	6.23063722989278	5.47791102064603	7	7	7	2	1	4	7	7	6	7	7	2	7	1	7	2	7	7	1	7	1	1	1	1	78.25	0	3
41	1	6.43628406172744	7	6.4029136129969	2.84166955120374	6.90529114293924	6.58511975895178	5.38356927295333	5.57871578706096	6.12996992096692	6.38865161051698	6.43133688253325	5.18808205506078	6.64309298661691	4.43786968160215	6.20073257033411	6.20622286727578	6.46059900231823	5.75494093811212	4.70372437491808	5.80300075208278	4.73122326780051	4.87315107553741	2	5	7	1	2	7	7	7	7	7	7	7	7	7	7	7	5	7	7	2	7	7	1	88	0	3
42	1.39720742675688	3.47810709153392	7	1.70007203681023	2.36551089410861	5.59796996149207	6.48775475460685	5.44495001583144	4.55809331355275	6.20675824713493	6.68612943955608	6.08107673614371	6.22037827643157	6.65770913853363	4.96607929214232	6.00677042627972	4.34816582764384	5.50919318253731	6.84759763181748	6.36436263838018	4.95445907933725	4.82931026983587	6.68657037506538	7	5	7	7	1	7	7	7	7	7	3	7	7	7	7	7	7	2	7	1	1	7	7	102.75	0	3
43	3.07321453852837	6.76989302609857	2.87150216656044	2.0076296903603	6.11755268391403	6.93658231260388	6.34936760810971	5.4737586460456	2.97673288662338	6.75382596654527	6.85192347070872	1.9238715297777	7	5.5874660332894	5.60148252419672	4.08998752528323	5.88157806882153	6.2436997309089	6.83890383156609	6.52106450652826	4.66210124366394	4.83969956756354	6.09185817398942	7	7	7	7	2	7	7	7	7	7	6	7	1	7	7	7	7	3	3	2	2	1	7	87.5	0	3
44	4.21432420855445	3.38331547508519	6.85973169470007	1	1	6.52867900060096	4.88805762600387	5.65998389428063	6.18617865929468	6.65611552674081	6.76729135685556	4.52843824157159	7	5.28739940712166	6.0311332248057	5.89023822398957	5.05434942304245	6.41154075819009	7	2.1783864949694	2.40963926355882	6.04975345223899	7	2	7	7	7	1	1	7	7	7	7	7	7	4	7	7	7	7	2	7	1	1	1	2	74.25	0	3
45	1.69875685309215	5.11883812992492	5.85188768012003	1.37217798665429	5.39978575749925	4.91830352657111	6.82470377949864	6.76506603051229	6.60404906074434	5.39035723377659	6.63533005668906	4.0369542438695	5.60394718406748	5.61153130823164	4.9853701255506	7	5.65005806106347	7	4.98025441309038	3.59894812073287	7	5.62023934757987	5.20770193483317	3	5	7	7	1	7	7	2	7	7	4	7	7	7	1	7	7	2	7	1	2	1	2	56	0	3
46	4.89195000247768	5.93846697872511	7	2.60151238901131	6.42174849184923	7	3.14105421190722	5.93870335010334	6.83986225781858	6.35244340559683	5.9122490095311	4.02058717851875	3.12502316372351	4.44552589639828	6.58804774702112	4.9400926548955	6.01837261200431	6.50916018499857	5.43067080467037	6.69792711432316	4.83341793191749	5.7029627512346	6.12627375468353	7	7	7	7	2	7	7	7	7	7	2	7	3	2	1	7	7	7	7	2	7	1	1	74.75	0	3
47	2.89120775225552	5.13290353918403	6.18526243958394	1	1.08194934302801	6.35387347274423	6.47146112468117	4.92016773124749	4.28088545297832	6.05035274341592	5.80658300955297	6.09288789579999	5.49947986729609	7	2.9654410448462	7	5.24770148746474	6.49930935188788	5.02443000759542	5.12772383626032	7	4.26557544609538	7	7	3	7	7	1	7	7	7	2	4	2	7	6	7	7	7	7	3	7	2	2	1	1	86.5	0	3
48	1	3.81131648539062	7	1	1.84212213579539	6.95851738977023	5.39309782998429	5.42358852410408	6.87531074392135	6.4577690744189	6.86877525080463	6.14314715752854	4.30929157572129	5.32933352141247	5.00964032944479	7	4.23580428596228	6.41522600274016	4.98431474680321	3.0076331048	3.53231504692592	5.95319061810296	6.78397288173426	7	4	7	7	1	7	7	7	7	7	3	7	1	7	7	7	7	2	7	1	1	3	2	81.25	0	3
49	4.29065804975417	3.33455155923851	7	3.31560697525319	2.50928828784082	6.62441851503989	6.75962245684554	6.60428495789104	4.13141993430228	5.13960131431054	7	5.67785878851868	3.90962998187955	4.59049275823229	5.79524851184617	3.90463163957354	5.85087161918283	5.91998725442166	4.21739128301107	7	6.09134992837032	6.97871175647946	6.10129364173638	3	1	7	1	3	7	7	7	7	7	7	7	4	7	7	1	3	3	7	2	1	7	1	71	0	3
50	3.123948526145	7	3.17486391098363	1.43341963786125	2.73587630263268	5.91102211911406	6.48255618552713	6.82685024987556	6.90941682571168	3.5936325886817	4.63469715461089	5.03400381704579	6.9628302153141	6.67007919344905	4.85718461447054	3.85277058835212	4.76091202181232	6.70155020644703	7	6.27518942411004	5.93890150391347	3.7754338208334	7	7	7	7	7	1	1	7	6	7	7	2	7	2	1	7	7	3	5	7	3	7	7	7	84.75	0	3
51	6.70350033318622	7	2.16198149876904	2.65502317687745	3.92411354827635	7	6.35534363435466	7	1.13518093466805	6.39476031879601	2.15940503120447	6.7750397364339	7	4.44962919042519	6.57771896791234	4.42123427200066	6.50669853107892	6.19420865680322	5.44844067714735	4.61937438722284	6.15453934034381	3.50998751680761	6.74712992454346	7	7	7	7	3	7	7	5	7	7	6	7	7	7	1	7	7	3	7	1	2	7	2	93.5	0	3
52	1.42307774970058	4.24465943001135	6.51220617844542	2.89950742347383	3.04302512111639	6.98597640190566	6.21493463575322	6.50040288816688	6.59970016840136	5.99411191189534	4.85646210189421	6.48210642153253	5.2764299609279	5.30698998868375	4.10941487860046	6.70948480816447	7	5.60481957384312	6.79955606512951	2.58943745829491	6.11140074727185	3.23823672883492	5.93466501036153	2	7	7	7	2	7	7	7	7	7	2	7	1	1	7	7	7	2	7	2	1	1	2	96.25	0	3
53	3.64986754186995	4.20996271793662	5.92392234769004	6.47771016550293	1	6.85918562904068	6.49566549896581	6.5610473124239	6.41986024831524	5.23750548497918	5.53135724552874	6.17400262201964	2.58745614409569	7	4.76494164674548	5.89588599623105	4.67635881362301	7	7	4.01843250540737	5.04103482538766	6.42052858263335	5.28208426031895	7	6	7	1	2	2	7	6	7	7	7	7	7	7	7	7	7	3	7	1	1	2	1	74	0	3
54	4.5768800588635	3.88075030091691	1	6.16720352810019	5.702057592532	3.11552620589802	4.94304478770854	6.99038807194779	3.78278044085592	6.23562031502463	4.94065571997474	5.6874545232438	5.51432035763535	7	6.91531380099554	7	4.78413472407934	6.82176820610259	5.67435310829405	5.86120939084097	5.90456429138447	6.37370275264791	6.95437193481832	7	7	7	7	2	7	4	7	3	7	7	7	7	7	7	7	7	7	7	1	1	7	4	61.75	0	3
55	4.76832361362847	5.61550231597077	5.2267425732384	1	1.02051752713079	5.98564236223846	7	5.78083606964634	3.68136137511679	5.91614031642567	5.46354160144485	6.98714399675478	6.64849310326973	6.93441845738539	4.83414271821472	7	5.65928152803836	3.05500980110063	4.74956117618558	4.17703830227463	6.84143279530715	6.23667619667228	7	7	4	7	7	1	7	7	7	7	7	5	7	7	4	7	7	7	2	7	1	3	5	1	90.5	0	3
56	1.43211393418551	5.41578683017018	5.24773598605668	1.38633203157106	3.6693258902916	5.72768019756856	5.81643381177587	6.7238009628819	5.95908396840513	4.76796741608044	6.9556111440527	4.4620078063575	7	5.67244881140785	5.2460938356794	5.67864307317029	6.47917825768763	6.6888560160606	6.45111596471402	6.4493565036749	6.66343880674725	3.81713142398926	4.3575658461805	7	7	7	7	1	7	7	7	7	5	7	7	7	7	1	7	7	6	7	1	2	7	2	65.25	0	3
57	1	4.59431287927991	7	7	2.14418183091735	5.78657637725294	4.21305434799233	5.06714260047343	2.8005294175263	4.96663398455636	5.67282879064396	5.48050096009049	5.15868041686009	7	7	5.96353688818746	5.73845677753992	4.67608151956227	7	5.63132092147588	6.10223459760629	7	6.55966813086093	2	6	7	1	2	3	7	7	7	3	3	7	2	7	2	1	5	7	7	1	1	7	1	71	0	3
58	3.26314449868764	5.26771060407126	3.48293963479516	6.79091773778628	2.91376343538944	5.54328300101483	6.46546326105607	6.66192489944424	6.64635232710144	6.95964067542202	5.15757275519488	4.50983278027749	7	6.76814072043721	5.44995310382991	7	2.78990783674997	4.00770196890323	6.97447181439232	4.91969085270187	6.57223961528057	1.75772099720337	7	7	3	2	7	3	7	3	7	3	7	2	7	5	1	7	7	7	2	4	1	2	1	7	83.75	0	3
59	5.54088419802146	3.87183453287878	5.18986243150204	5.94628219741402	1.19983134867679	5.78625614179521	7	7	4.63062711893061	6.60719623783805	7	2.12716501187443	5.8389012856925	6.0765797948813	5.22747016168963	5.05613737588825	6.0077028614388	5.74044922595314	5.92020679421981	5.95178692177041	6.97269554084647	1.84165352087402	6.80423621880716	7	4	3	7	2	7	7	7	7	7	2	7	4	7	1	2	3	7	7	1	1	1	1	70.5	0	3
60	6.05537113745775	6.20346270008317	7	1.04791527957818	1.84751345026774	5.32424211320177	5.32148941304299	6.89237584274776	1.5508700441288	6.98789788374815	4.81616986889342	3.1050858334059	2.65686262023338	4.85291449378197	4.55297482300943	4.33299160057238	6.63657342978057	5.57410772341668	6.80912307291809	5.58023657310271	6.31330641264199	5.68788248253674	7	7	7	7	7	2	7	1	7	7	5	3	7	4	7	7	4	5	4	7	1	1	1	4	83.25	0	3
61	2.91785454584575	5.31604040814719	5.22649257876961	4.63118473514235	2.0897468391174	5.10802586644078	6.54405761849882	6.47934484733361	6.77706476599009	6.05606879136544	6.06670210368844	3.55098618957882	6.9499142882244	4.09008851068788	6.70496144442841	5.97768853969685	7	5.93761932010407	4.10185693019771	5.18697507582933	7	3.96683853222941	6.50499748286893	1	2	7	1	7	7	7	7	7	7	3	7	7	7	7	7	7	7	7	2	3	1	1	76	0	3
62	1.21654638413878	3.85200620191465	4.28285558800626	3.48994652632546	6.03510038631595	6.5411693647234	5.15667426578193	5.52518208905045	5.4660950437292	4.20218332626898	6.89867602649039	4.67142013920373	5.83245736353358	3.37661318107474	6.26726809207937	6.59995399866773	4.78838156612863	6.85599401452089	5.73277256667953	1.92603924171254	6.58177431640738	2.06293819077824	7	7	7	7	7	2	7	4	7	7	7	2	7	7	1	2	7	7	2	7	7	7	1	7	69.75	0	3
63	7	4.52901567954674	6.21524334908498	1.30439677154073	3.20029859825762	5.41197705867607	6.65678785046193	5.66304030127152	4.97510854597559	7	6.36460243299728	6.14125504095986	3.35615977030993	3.96675005549102	4.244914974384	5.65691740277457	4.98344551979422	5.61849833760546	6.95125793522892	3.37523630814263	6.88675921590539	5.6026807965853	7	7	7	7	1	2	7	7	7	7	7	7	7	7	7	1	7	7	3	7	1	1	1	2	72.5	0	3
64	6.9063648908206	5.05030248958034	5.64983360381495	2.25496115570097	2.74934957064468	4.17640229094653	4.42391771692236	6.31413392752619	6.2279817932378	6.43443041821806	5.76951209511777	4.62709417003605	5.39433810270726	5.59218121213667	4.13301095091003	4.80956424250053	4.63104916660912	6.43218712854583	6.98925715541593	6.13210289785455	7	4.74452743549898	6.37497205532259	7	7	7	5	2	7	7	7	7	7	7	7	7	7	7	2	6	4	7	2	2	1	3	74.25	0	3
65	2.43080118064429	6.3816938756128	4.4340516098824	2.07107988297014	2.84139573207129	6.05420769923633	5.78192486934639	6.86040584714361	5.37798867049713	5.17335176644159	6.65476792443225	5.93841278529533	6.22527170768592	7	5.54038241224263	3.39146924587548	7	7	6.66396842652702	1.78130813692552	6.56021138129058	4.83044795982389	5.32233406810876	7	7	7	7	1	7	6	7	7	7	7	7	7	7	1	7	7	4	7	3	2	1	2	72	0	3
66	2.58275264594154	5.40123335687614	5.87066007343133	1.98038100296228	3.93442600546888	5.78070119621114	6.31753151415299	4.9612925583066	4.12618502212822	5.30046961058192	6.02878883546647	4.95739932467497	5.05254995152643	7	7	6.34113877731287	6.04314105017386	5.60666620510381	7	4.6996132460376	7	5.90271223013862	5.46356121224509	7	4	7	7	1	7	5	4	7	7	2	7	7	7	7	7	7	7	7	1	2	2	1	74.75	0	3
67	4.08862858456928	6.17487535943493	6.88173440083159	6.68276019111143	2.73665869215906	6.62099061500955	6.57395994724758	5.10504377273962	5.10229927680091	4.1608610479259	6.3712169791175	7	5.20830453114327	4.48656142227049	3.67250086039863	6.67744163964037	6.28883633144493	6.56331331379374	3.95754774937386	5.01015841778412	4.81260527884846	6.22706014837966	4.69938515622356	7	4	7	2	2	7	7	7	7	5	2	7	1	7	1	7	7	7	7	2	2	7	1	86.5	0	3
68	2.30364644366821	2.89617263326583	3.46994326313552	7	1.92467273341522	5.71003220068624	4.53193004669175	6.68343983761567	5.71677899411279	4.25386464697852	7	6.66923388679331	6.73889873714895	5.94987510526757	2.42303585456686	5.61425704334766	6.50798821923703	6.36791354533225	7	2.52512587791614	6.32357269751218	5.04589958784339	7	7	4	7	7	2	7	4	7	7	7	2	7	1	4	7	7	7	7	7	1	1	2	1	82.25	0	3
69	3.07304882237097	4.90152021636819	1	6.21095821408386	2.84230364939118	5.29078510881069	6.45593731176828	7	6.87078973652388	5.87944880700681	5.50897110840359	5.2092336657509	4.58403162291605	6.35646387373672	5.60245514819333	5.2317703952069	6.71439023319583	6.51654089753831	3.8997963703221	6.75873708964708	5.69821069732914	5.91461268356729	4.32800704660319	7	7	7	7	1	7	4	7	7	6	5	7	3	1	7	7	7	3	7	1	2	1	2	75	0	3
70	4.95103796014219	5.67681203156589	4.9195763189686	2.00815409008488	1	5.83397471041234	7	6.81322763032464	4.93634779978488	5.90556351242015	6.71309286294764	4.81047323872745	4.12518650520754	7	4.60911796540741	5.24260025798869	6.16073498673222	2.92724545759088	6.6627515337631	4.00961133908438	6.09839434146202	6.68477302562718	7	6	7	7	7	1	2	7	7	2	3	7	7	7	7	7	6	7	7	7	2	1	2	7	84.75	0	3
71	1.9736363627105	4.7401144624543	4.43600297312991	1.77471369860001	3.96625719427272	6.08506387978535	5.65134880649258	3.78424826398173	4.89143202462548	6.13424336419888	5.96133763920997	1.92747073735997	5.95259368482982	6.05452692494678	6.66869421831654	5.74130204221894	6.66719099663946	7	6.98726042434632	6.09492053768314	7	5.46447629014055	5.46908415541573	7	5	7	7	1	7	4	7	7	7	4	7	7	7	7	7	7	7	7	1	4	2	1	68.5	0	3
72	1.41152461584257	4.77589354948525	4.72240154959025	1.44309235029759	4.1680127232391	6.13514657241236	5.13288989106621	5.70353760848714	6.22857561018784	4.86535592397726	6.96635998869675	5.64227788026118	6.07981902468071	4.86752100231316	6.16000589349439	6.72797867576749	7	5.62513124203774	5.93252361676288	2.9968096292668	5.27368854893837	4.08846228726939	6.86835679335058	7	7	7	7	7	7	7	7	7	6	7	7	7	7	7	7	7	7	7	1	7	7	2	71.25	0	3
73	6.62975505729626	7	6.99895973933464	3.25649587628002	6.31135235164434	4.13762587475212	4.54766570317127	5.44959857102894	3.7851410373037	6.97538062564814	1.92660828476664	4.90458345209682	3.27793656953783	5.81491345541817	5.17583047829614	3.76913365472829	7	5.10460185275983	6.94693213362294	6.24720857188679	6.56581924978639	6.86362375041192	6.07917214359962	7	4	7	7	2	7	7	7	7	7	7	7	7	7	1	7	7	3	7	1	2	7	1	66	0	3
74	1.47466344751239	3.90393583171756	5.73122938225611	1.63688263857648	4.74106932597286	6.31825520290134	5.34762863823603	5.85962279418152	7	5.29447821126872	6.06467451873455	5.39437187143737	7	4.82743819058641	6.34859456066829	7	6.46747336705455	6.585842208185	5.09749967662258	4.280391909606	5.82872623780458	1.42566456498157	4.84656491568764	7	7	7	7	2	7	7	7	7	7	4	7	2	7	1	7	7	7	7	1	3	1	4	62.75	0	3
75	1.19064360631603	3.78096829290023	4.67646545499288	2.13094768776125	5.00751739826069	6.40758486733425	4.64057055106317	5.01584924949208	7	5.35964210877117	5.89957976591239	5.4028950335866	6.52500500448727	6.75275863608587	6.65447454192505	6.10877078808907	6.97728538094032	6.14112295435418	7	3.65967346589792	6.5384735500006	1.41394065963604	5.18784318138353	7	7	7	7	3	7	7	7	7	7	7	7	7	1	1	7	7	7	7	1	7	1	6	72.5	0	3
76	7	4.31956323928386	2.75590725400125	4.72946167554748	2.42948691535113	6.17414942862248	7	5.54892709884557	5.00533577396447	1.60903489847683	6.51340552788002	6.33645001798595	7	6.45399716868555	5.3302125976086	6.10694565529973	4.93453738868455	5.33533079494938	6.92393484929907	5.15784128572881	6.47569336052236	4.52976718906868	4.29370368928009	7	2	4	7	2	7	7	7	7	7	2	7	7	2	7	7	7	7	7	1	2	1	3	79.25	0	3
77	4.37392269294452	5.99685464066008	5.71206184734898	5.36934525644025	1.12719643524363	4.34293114283815	6.04324523706423	5.87673182614156	7	5.9499646792309	4.2316505260561	3.21851408448592	5.30935988828291	4.95606296202639	4.75108732658648	6.17917080159148	6.80363277252092	6.81092220957783	3.82625758873527	5.22916571877597	6.57655267594921	5.71935508209785	5.11206165004755	1	2	7	1	7	7	7	7	7	7	7	7	1	7	7	2	7	7	7	1	3	1	1	74	0	3
78	1.88457830430241	6.81191237425558	3.11197843411263	1	6.51634453396632	6.23317408193774	5.8628341456079	7	1.7235333283139	7	5.26798567077901	4.81559870528189	4.38767502903216	5.35857857962027	4.53670063223723	3.75224373109195	7	6.55614152353347	3.17915707545503	6.71390758313254	6.39575985306386	5.20403494605815	4.13752887694568	7	7	7	7	1	7	7	7	7	7	5	7	1	7	7	7	7	3	7	1	1	7	1	79.75	0	3
79	2.85092225236801	4.05713643329834	4.79345450329376	1.36102034178093	4.57081655011794	6.49183523132655	7	5.03096098762503	5.52932206143914	6.26277008740563	6.02764450463526	4.52660060479566	6.00894512892743	4.25764998679544	4.81567658399752	5.48642951467051	4.9756317283491	6.9993941172217	6.30265413357933	6.05832299209826	4.5878167733717	5.93601917093889	4.93948727977655	7	5	7	7	2	7	7	7	7	7	7	7	1	7	7	7	5	7	7	2	2	1	2	63.5	0	3
80	4.06159010467539	5.35574645870486	1.73798392911058	5.53760302925206	2.053553022783	6.62336577897221	3.58254754320026	5.24942889857611	6.76773138989137	6.87774690351156	5.5446620327197	4.37613415138916	4.16497219832992	5.31826402227619	6.75745694454999	4.13184701884484	5.61225377688951	7	7	3.65498728048786	4.66574434447148	2.9018573278498	6.06416972235148	7	6	6	1	2	7	3	7	7	7	7	7	7	2	2	7	7	2	7	1	1	2	1	64.25	0	3
81	1.29153543859595	5.3874867378545	5.33464540259247	1.95838692127101	4.23069064484359	5.6952644881206	6.86683443843415	6.07267580452424	5.39267399884648	6.86371780627923	6.27874501807039	4.54981813093136	5.92547832524266	4.59082196966938	4.81235951519629	5.00336706959417	5.21868534952885	6.5500748820473	6.47303664533285	4.66017277765431	5.1776557780828	4.98207278168955	5.5826844862993	7	4	7	7	2	7	7	7	7	7	7	7	1	7	7	7	4	7	7	1	1	2	3	78	0	3
82	1.89724335097936	4.35026645023019	4.8703808718541	1	4.31804391223993	5.87727854342293	7	4.72774299920387	6.24291197591344	7	6.78032093748387	3.53210391684447	4.5429136134042	7	4.64275787887864	3.63913978851322	4.51542394098221	5.80806764372469	6.01901515479598	5.97848750872582	4.49976393102538	5.23052091060364	4.83189750473855	7	4	7	7	2	7	7	7	7	7	7	7	1	7	7	7	7	7	7	2	2	1	3	58.75	0	3
83	1.90036166656108	6.01159705551923	4.17321289949282	2.18336659204105	2.86505937276443	6.0490293022277	6.77038640702049	6.33276135037475	5.50933492042253	5.46757023426548	4.73480611416313	6.08756776518303	4.32738076049857	6.28876968579978	5.06787915509528	2.75458732449488	7	6.65160261574916	7	2.09697143785837	7	4.73195892080305	2.04881151641089	7	7	7	7	1	7	6	7	7	7	7	7	7	7	1	7	7	4	7	4	1	7	7	74.5	0	3
84	6.88310547880293	7	4.83200846263783	1	1.26377184541416	5.22011319997125	6.29370687691425	5.98279045085197	3.39045083301187	3.92670111207741	4.48190093692223	7	6.94437835832491	4.43618152064152	7	5.18923524881993	3.75268422449471	4.15720811340825	3.13764939321296	5.97700164325327	4.46970437929842	6.35340100515687	7	7	2	7	1	2	7	7	7	5	7	1	7	7	7	5	7	4	3	7	1	3	7	1	77.25	0	3
85	1	6.6659968448113	4.04937878640673	4.36086838516689	4.99741999870938	7	5.1741360288258	6.15756454752347	4.42173325170191	4.68642974701926	4.78530947658834	6.5846681789042	6.50825752165586	3.30105647292132	5.70999500987498	6.66503781847913	5.75285166215148	6.44690173880005	3.71203769058534	3.68672722880751	7	1.79720766961249	5.04803446228202	7	6	7	7	1	7	7	7	7	7	7	7	7	1	7	7	7	7	7	2	6	3	7	72	0	3
86	3.45795851270169	4.21025824976053	1.16594195599189	5.00232082339818	4.18444693556067	7	4.36599236980357	7	4.94809298364292	4.28801281018176	6.96089051605099	2.51113798541845	5.72979265521579	4.19570534617761	4.8675818943792	5.47569267743427	5.29367156324102	5.50793454671533	7	4.37860809110969	4.68019272132901	6.83816947707284	6.21621352435705	7	7	7	7	1	7	7	7	7	7	7	7	2	7	7	7	2	7	7	1	3	1	4	72.75	0	3
87	2.36844129814092	6.47668275981136	3.12440320638434	1.53459602234159	4.70192609956632	5.78417163855163	7	4.59663914409574	5.14509480591066	5.49709053800398	6.67775081966952	5.2600182015865	6.27992886484234	4.27112914350757	6.91111433211666	6.37184122279322	4.82123364900195	7	6.46096825214158	1.39032340235948	5.15473655989548	6.02829605826676	4.92693271270394	7	7	7	7	1	7	7	7	7	7	7	7	7	7	1	7	7	3	7	1	4	1	3	58.5	0	3
88	3.30196913828188	4.79664391521572	1.8613068710554	6.55659226592676	2.47438737245061	3.55604863683471	2.48712544358902	5.88734212226164	1.36142023911105	5.71572550107606	6.52687031153155	6.36477019861929	6.3233888796419	7	5.12883915471246	4.07995917764329	4.54025100619638	6.86413852855904	6.42230868066764	5.69288644034396	7	4.58296710177446	7	7	3	7	1	2	7	7	7	7	3	7	7	1	7	7	2	1	4	7	1	2	1	3	66.25	0	3
89	3.22159640121484	5.54058586148643	4.54116164928922	1.29266778901091	1	5.55867557153534	7	6.58931447590901	5.40506433148141	6.58394588693074	6.15996109739856	5.04530661035869	1.24278679391756	6.09302049519287	4.95311968636747	6.01114184006111	7	1.86003276819145	5.81145257931871	3.33319887553311	6.30097659817516	5.25648808444075	4.86722971738454	7	6	7	7	1	2	7	7	7	7	7	7	7	7	1	7	7	2	7	2	1	2	7	82	0	3
90	1.72891273452173	6.44305959095419	5.3372296024968	1.90527209522537	3.11071653698102	6.70076915204195	5.69842974603038	6.7044840234361	6.24968756070627	6.20676805480583	5.10306226940201	5.92605459461526	3.78394572185719	5.05231129384616	3.68127855527064	4.4901029897458	6.64930256625953	5.67285932609312	5.89769400590392	3.58869225031694	4.8442871897957	1.71370534407768	6.57059833757057	7	5	7	7	1	7	7	7	7	7	7	7	1	1	7	7	7	2	7	2	1	7	2	84.75	0	3
91	6.10690841057464	6.91311913756472	6.25833632402569	3.61710745016523	7	4.13044013583191	5.03691787536342	5.08208377639698	3.62635028727819	6.37364564485004	2.12955291807386	2.28455670105853	7	6.3682553624817	5.31255606631778	5.62295563521608	6.73978346312591	4.74042383773	5.95209355148936	3.80761656237124	6.24699894808889	5.77345252566925	5.89412687167103	4	3	7	7	2	7	7	7	7	7	7	7	7	7	7	7	7	4	7	1	2	7	5	59.5	0	3
92	2.01805711873619	4.82916165200323	3.45330226540779	6.88544824313476	1.69172159040854	4.52106649346498	5.73285005932182	6.12111456764993	6.50371590900497	1	5.33160832639822	4.37536445379082	4.65159046976345	6.17493060627231	5.44495459887771	7	6.81051323118079	2.75524594289548	5.72381935105049	5.89732551570557	6.55022499627638	3.73529272332216	6.56535224209104	7	5	7	7	2	7	6	7	2	7	7	7	7	3	7	7	7	7	7	1	1	1	2	74.25	0	3
93	4.35525199562914	4.21536345521932	1	6.23601837117338	5.52419570095872	3.36684500229326	3.97609201724125	5.36210500549687	3.71042298766516	7	2.09774007709631	5.47618098682025	5.3924121568226	3.12435292467622	5.73268593149077	5.60257912208811	6.76911702216206	6.66135818268966	5.65862357437751	5.83922956231292	5.59907156904857	7	6.07741432644249	7	7	6	7	2	7	7	7	7	7	7	7	1	7	7	7	6	7	7	1	2	7	5	46	0	3
94	5.69340626108766	6.19715032216926	5.49601675370528	1.90379385460307	2.34487392284257	5.67881571110218	4.26306278607826	4.48589812040937	6.36084199441687	5.72142281124354	4.40277726964039	3.51063120960142	5.52433061271215	4.33919797495265	3.07623846354468	4.27389199219931	4.64125586800385	5.01981639678497	5.69038459873954	5.65524312861866	5.16057481056934	6.43269970015694	3.64691876765575	7	7	7	7	7	7	7	7	7	7	7	7	6	7	7	7	7	3	7	1	1	2	1	66.75	0	3
95	5.18838155572687	7	1.68273282854305	2.43713373346235	2.85432452061546	3.21817481428753	5.3127435371822	5.05720065984166	1.31463610964165	6.4653518047929	1.68672365695729	7	5.21794039276209	5.96537596863513	7	5.0885606546779	3.49529526136334	5.51254271922171	5.1363657587944	3.62309983728659	5.25129438966148	3.7951797954758	6.69168249506808	7	7	7	7	1	7	7	3	7	7	2	7	2	7	1	7	7	2	7	1	2	1	7	67.5	0	3
96	2.73210134098534	6.10663167366739	4.06247478560162	1.00121663115783	3.54733063675172	5.67969875742257	7	4.62735540473754	3.79772645029461	5.95219716625837	5.4101597683591	2.58745337391886	7	1.20799018376799	6.2086384824079	4.01223930995237	7	3.44124518252657	5.17633221752485	4.28502971131246	3.17696025064207	5.21583288500047	5.43148875511823	7	7	7	7	2	7	7	5	7	7	7	7	2	7	1	1	7	2	7	1	7	4	2	78.25	0	3
97	2.6404907286505	5.87649685337176	4.12529700048339	1.29896572420865	3.42000890484197	6.20845699720239	7	4.417444143481	2.68811535809868	5.44906352889638	5.96343583550114	2.39767849553295	4.22625628748957	2.27300505915497	6.81818369328313	4.41526679100795	5.98435433922173	4.88431100551933	2.29512430277421	3.02027049763343	6.51035370242035	2.51788561281759	6.81253210918544	7	7	7	7	1	7	7	6	7	7	7	7	7	7	7	7	7	2	7	1	1	5	2	50	0	3
98	4.33640739835719	6.6262901945899	6.63177598322049	2.10012478566766	6.83910473256383	7	7	7	7	7	7	5.95880639543852	5.23433303679668	7	6.067731425061	7	6.72280360977742	6.19286211842278	6.83898330261061	6.89219852668038	5.92252207183382	1	7	7	7	7	1	1	2	7	5	7	7	2	7	2	7	7	7	7	7	7	1	1	7	1	99	1	3
99	3.70886062208014	6.94323382131582	7	4.88476075725693	6.26886135646329	6.3968160754753	6.69745349777733	7	7	6.74587410641534	6.44238448949983	6.68250547563369	7	5.96438376610264	5.69871152692015	7	7	6.76580485168986	7	6.52021588910426	7	5.31662158346323	5.8892700216144	7	7	1	1	7	7	7	7	7	7	7	7	1	7	7	7	7	7	7	2	2	2	7	91.75	1	3
100	1.55039133175774	5.34925188476435	6.67620042224156	1.48357308545386	6.31741311904568	6.58990640389451	7	5.95282297263013	6.9608011172546	7	6.88407385976714	3.27428358873274	4.43937556115005	6.70180194962041	4.25025154428894	6.76173781176309	7	7	6.55336071627553	6.83359048920559	6.81855335114499	2.82788154847251	6.88068658848975	7	1	7	1	1	7	7	7	7	7	7	7	7	7	1	7	7	6	5	1	7	1	2	89.5	1	3
101	2.00674226188655	7	6.41669654098456	3.47324990224945	5.77813725599362	6.52534778280727	5.43888335013419	6.50088507431487	4.61761159017598	5.81568247919953	6.729485419421	5.77351908964104	6.05016370457307	6.88300479134704	6.47109114301665	6.32322186386976	7	7	7	6.14774962544135	7	5.9911699457277	7	7	1	7	1	1	7	7	6	7	3	2	7	7	1	7	7	7	4	7	2	2	1	3	88.25	1	3
102	4.21162119104959	5.82187309287585	6.92519745494512	2.50278954937304	7	7	6.93665927862587	6.58588795006862	6.32383187268828	7	6.51700368832296	6.76791701058551	5.48190795090996	7	6.14099082847977	5.95643006688761	5.18299693641927	7	6.50197635486631	5.67165467657113	6.53089190373891	6.38201123600127	6.32725573224286	7	7	7	1	1	7	7	7	7	7	7	7	1	7	7	7	7	2	7	1	7	7	1	71	1	3
103	3.97585127351099	6.96649639092308	6.18782935760001	2.61184091115487	6.10266454206446	6.98742569283723	6.70638591428343	5.54348596299268	7	6.82023959971511	6.43801208174868	6.21031868773875	6.51305907356525	7	6.27512800032576	5.43266885700526	6.03212910569982	6.48520085794299	7	6.23289036061758	7	4.6031577027899	6.66516992771883	7	3	7	1	1	2	7	5	7	7	2	7	7	7	1	7	7	4	7	1	3	7	2	95.75	1	3
104	7	5.35856785686095	7	4.91850414977841	6.25280593442459	7	5.78947164990618	6.90019340490845	7	6.76347167339219	5.7591426160928	5.91033637344966	5.95740607081277	5.11069280256137	6.83094945939255	7	7	6.5224014146986	7	5.66038848707042	6.15468051376734	2.54287942235689	7	1	7	6	1	1	7	7	7	7	7	2	7	1	7	1	7	5	7	7	3	2	1	2	78.5	1	3
105	5.03113390186789	5.82838761290601	6.28924567251205	3.25365361940844	6.95555745697113	6.9137084989186	5.77356721788439	6.39051929154035	7	6.54353771585993	5.87938658591799	6.58424803194143	5.38258494533068	6.89747390505024	5.98701626982327	7	5.94982965965407	7	6.67254912494997	5.53470815001691	6.65859082338974	1	6.71460115284262	7	7	7	1	1	7	7	7	7	7	2	7	2	7	7	4	7	7	7	1	1	4	1	80.25	1	3
106	5.83301285204437	7	7	6.55599345037793	6.30132163792819	6.4134772074403	6.0579104973285	6.68686808530314	6.67300256591026	6.72871543506584	5.18185626835884	7	5.65650491130926	2.20171655024362	7	6.43065950099023	7	6.81582660843565	7	5.8563410455013	7	7	5.48783542500212	7	7	2	1	7	7	7	7	7	7	7	7	7	1	7	3	3	2	7	2	1	1	7	80	1	3
107	5.45312563160906	6.6952404014613	5.18997899269521	6.28112420819153	5.95625677874765	6.70426955480185	6.68612776651306	6.79200152642629	5.95042096052131	6.08958220229433	6.3779919236232	6.36528091552459	6.54485423059488	4.22363161207713	6.97619972164806	6.88779227692271	6.20324617854887	7	4.91448003417904	7	6.89657844339107	7	5.52264778376105	7	7	1	1	7	7	7	7	7	7	7	7	1	7	7	7	7	3	7	1	2	1	2	82.75	1	3
108	1	5.40434830016198	6.76880538377356	2.7016896971789	5.16974470922107	6.90654419559135	6.22980103561684	7	7	6.77599756055942	4.72881825958121	7	6.94785922089385	6.11470289428289	6.02864847418528	7	6.36020944837882	7	6.75071670295745	6.80214312081884	5.92422851747719	4.81384483245155	6.02716913824921	7	1	7	1	1	7	7	7	7	7	7	7	7	7	7	7	7	7	7	1	7	7	7	86.5	1	3
109	7	4.97798341312291	5.46565658865261	6.0706356934214	6.95373986432487	6.82222930084348	6.31071378198606	6.92899671508319	7	6.87698456473274	5.73889468030794	3.76714959705706	7	6.72387485617823	7	7	7	7	6.01111387970613	7	7	3.50700634483599	6.46676137162664	1	7	7	1	1	2	7	7	7	7	2	7	1	1	1	7	4	7	7	2	7	7	2	80.25	1	3
110	4.09548607487865	7	7	6.55951133052057	6.37356208825566	7	6.76900527542142	7	6.78750585699699	6.5394959754587	5.90040652497832	7	7	2.59429718729024	7	5.13700334539043	7	6.20765065250688	6.53759400038714	6.73705057141904	6.43420745986189	5.06381312936525	5.50310055853009	7	7	1	1	7	7	7	7	7	7	7	7	1	1	7	7	7	2	7	1	1	1	7	103	1	3
111	3.13051290583557	6.24501094496949	5.38557284306544	2.34708540803527	5.7024634519751	5.42689625284316	6.85966866600303	7	4.25875888110432	6.25251489280743	6.4458842713514	5.85411609267435	6.89504441650522	6.07027464467258	6.25119490277662	7	5.39261657600122	7	6.77627774403338	6.02712726857254	6.75212708922438	6.43937198832622	7	7	1	7	1	1	7	7	7	7	4	3	7	7	1	7	7	7	7	7	1	2	1	3	90.75	1	3
112	3.71736238355599	6.20609641424983	6.15923975022758	2.14784583027276	7	6.35644871085443	5.05757330206065	6.2559666499338	6.10516453330916	6.44186003829699	6.65956774323682	7	7	6.55216424132604	5.74082019923338	5.35356823787146	6.57538316955622	7	7	6.90966590247885	6.66387020564439	1.27342270275157	6.01996044056505	7	2	7	1	1	7	7	6	7	7	2	7	7	7	7	7	7	7	7	1	1	1	1	88.5	1	3
113	5.83011296378999	6.93730885060706	5.8798571138411	5.2248995010253	7	6.21527145573324	5.71194412384562	6.61617835761649	7	5.07085279102212	7	6.50182567010128	5.83541863672237	4.33030712204802	5.51177228101994	7	4.95562037894153	7	7	3.17481757124281	3.26620764038251	7	6.62110179379732	7	7	7	1	7	7	7	7	7	4	7	7	2	1	7	7	7	2	7	1	1	2	7	70.25	1	3
114	4.97970375755519	6.79278017159125	5.13020314264945	5.67867072219518	5.51289001505138	6.67245736339702	6.84793646279408	6.91311485256417	6.14820501232345	6.23695795585334	6.20301954952269	6.26858636830749	7	4.27656983251199	4.854818991649	6.86344014094555	6.69395261390387	6.09376278888901	5.71876848854873	6.4473280376018	7	5.94829709576126	5.32980247536311	7	7	1	1	7	7	7	7	7	7	7	7	2	7	7	7	7	1	7	2	2	7	1	95	1	3
115	1	5.70284686834344	6.39660398766857	2.82770489889679	6.36308688359623	6.35414505206173	6.39159459876386	6.52333344471558	6.64730223511601	5.35986657934564	6.87073699907233	5.34235584942823	4.4060280858477	7	5.97180414299127	7	7	6.97274797361624	7	7	6.73129851752306	2.58970955600027	4.20617154194311	7	2	7	1	1	7	7	7	7	7	7	7	1	7	1	7	7	7	7	1	7	7	7	78.75	1	3
116	1	6.84324741886551	5.39836854323359	3.03354549183601	6.03903897596056	6.77322317487378	7	7	4.81173122727459	7	6.1850357051218	6.58166534682181	6.17822226771133	6.55727486985317	4.94860641613192	5.4020520674795	6.03184301670536	6.55020050812037	5.02312574143902	6.39229344550167	2.15174309178459	6.45846840060627	5.975605163074	7	1	7	1	1	2	7	7	1	7	2	7	1	7	1	5	7	2	4	1	1	7	1	93.5	1	3
117	2.59460637388179	6.91775690872188	7	3.42326583277319	6.28556986891971	6.5475036354813	6.40165347637018	6.72527284126723	6.70745023308768	6.36708314114422	3.19054161851021	5.59809370629489	3.04511665028555	5.13788364658596	6.40954627015717	6.90074047722158	5.86012845223717	6.36264470130936	6.79849572076462	6.9100380865435	6.59993078027476	7	5.79756735534362	7	1	7	1	1	7	6	3	7	7	2	7	7	7	7	5	7	2	7	1	1	7	1	80.25	1	3
118	6.01310310560362	6.58214998753451	7	4.76827790159006	6.06238778429903	7	6.69608595976586	2.89284708023928	6.8067297364915	5.90301120283979	7	6.19959028485139	3.25336718164526	5.11516593090159	7	6.92326329628342	7	6.42373453228043	6.40595940720266	5.4503584928332	1.21464465601813	6.54485051694594	6.85169842876418	7	2	1	1	7	2	7	7	7	7	2	7	1	1	7	1	7	3	7	1	1	2	1	84	1	3
119	4.2445231759757	6.60649666023253	6.65422557455071	1.61962039558049	4.53982789699305	5.71039899936997	7	6.03141420536022	5.72143512780689	5.8513854122428	5.66198118188519	7	2.63179606817742	7	3.75744940132782	5.92060369643622	6.83099665911316	6.42991196505105	6.63072585425326	4.94089604088755	7	6.05009508036936	4.88705701446098	7	1	7	1	1	7	7	7	7	7	3	7	7	7	7	7	7	7	7	1	1	7	7	96.75	1	3
120	2.19325714839521	6.59332741623551	7	3.57535650895309	5.25592224192674	7	6.35228211122439	7	7	7	3.53430875559445	5.44062441108428	2.81492515576256	5.3163758204549	3.50068187650507	7	6.0557968625267	6.22340017250309	6.74528655220262	7	6.75592912652862	3.17069004447499	5.2354448333212	7	1	7	1	1	7	7	7	7	7	2	7	2	7	7	7	7	2	7	1	1	1	3	71.5	1	3
121	1.5014553553685	5.26336109439219	5.05397396256937	3.21939740895558	6.97879755063461	6.90412340870709	6.97038916986685	7	6.13946384419822	5.17586640497367	5.6338511417935	7	5.91259438592407	7	4.28667992457131	5.94785467218249	7	6.13312881222241	5.27313293473242	4.77412262917746	1	6.97526002099949	6.69758418637166	7	1	7	1	1	7	7	7	1	7	1	7	2	7	1	2	7	2	4	1	1	3	1	86.25	1	3
122	1.91912651333155	4.8928016797638	7	1	7	6.83470749731368	6.59703142320327	5.977883363152	7	7	7	4.14604119680113	7	6.67352626087917	4.90024841251357	6.13858290423037	6.69334054039153	7	4.91276931564102	5.84495132880786	6.12514031391168	1.5436875239548	5.65999735948113	7	1	7	1	1	2	7	5	7	7	7	7	2	7	1	7	7	6	7	1	7	1	2	78	1	3
123	1.61944667016876	5.19825403552497	6.09947502887613	1	6.61510293918094	6.31986171241779	6.97917715205349	7	7	6.08913817160103	6.65043639919517	5.35714946348871	5.33179482436494	6.52846527955419	4.95659475481045	6.15799878891507	6.12357222152275	7	6.34037089960578	6.77534061253044	6.63232848786243	1.47631215039489	6.31666800679928	7	1	7	1	1	7	7	7	7	7	7	7	7	7	7	7	7	7	7	1	7	1	2	71.75	1	3
124	5.97422595638474	6.03685739868901	5.40827133051572	7	7	5.17297796505526	7	5.91822893161705	4.50945607197079	6.88142593674856	6.13729583713551	4.41703254903168	3.95542282087608	7	5.77263753330558	6.3461238805046	6.664137235685	5.42530985773774	6.52033937374567	4.15573643557915	6.98879190825292	5.53589659982393	6.79311095763281	7	7	2	1	7	7	7	7	7	7	2	7	3	7	7	7	7	7	7	2	1	1	2	79.5	1	3
125	4.68990871018568	7	7	2.33908076495986	5.76619286397954	6.83574945796361	3.91893048176992	6.2906633896893	6.68323668560986	5.46083905180488	5.14399085701607	6.77974548467431	7	7	4.63077815007453	6.37871839697006	5.38980928361586	7	6.66119787639611	4.20937621916446	6.27690814235091	4.54821415498739	6.81059974434935	3	1	7	1	1	7	7	5	2	7	7	7	7	7	7	7	7	7	7	1	2	1	1	92.25	1	3
126	4.34554823817937	6.7946803332947	6.21692856297364	2.83928236544154	7	5.24323250451054	6.21056384099533	6.28593195214215	5.73904610604155	6.50923749519401	4.62256145390566	7	5.37467486002923	4.34983199238493	6.70641708318362	5.82820619807357	6.94432938405252	5.70718370518453	5.76538699906985	5.44281271826919	6.89947159439319	6.17375324469159	6.55388009483225	4	1	7	1	1	7	7	7	7	3	2	7	6	7	1	3	5	4	7	2	2	7	3	82	1	3
127	4.7506708251631	6.96319038605221	3.72661924940992	4.97706558468984	5.77987799825273	5.51439805289079	7	6.0937008657299	5.90796546694632	6.60908855892048	5.32220394998528	4.10329068766711	7	6.11909243638444	5.47957459114106	6.87746929585916	6.86083060289604	6.31920490613912	7	4.40231323237604	7	5.51436277971006	6.65887840750289	2	7	7	1	1	7	3	7	7	7	7	7	2	2	7	7	7	2	7	2	1	1	6	94.75	1	3
128	2.6672854254578	6.13321637910598	6.38664861787238	1.94065805907063	6.02182637880074	6.07508230146647	5.55959285174635	6.24240383957741	1.24764955740419	6.53098163844853	6.21708745447795	6.32120709341691	6.85329126928134	5.59850768824994	3.07275692498413	7	6.23165609602712	6.68779403505751	6.99777085801446	6.51291329925195	6.36870300807547	5.35660766505284	6.75831018239923	7	2	7	1	1	7	7	7	7	3	2	7	2	2	1	7	5	7	7	2	2	3	3	88.5	1	3
129	6.38210698667988	6.87588143809478	6.24063239957657	4.58164657932563	6.34688422728887	6.38540535828047	6.93745045452764	5.92510424895297	5.89739494457778	5.64255819612525	5.21652609375587	5.53922560376372	6.78424751342912	2.91851217107276	5.57711379835217	6.68865751916905	3.43240884246139	6.28840989855544	5.96650150141197	7	6.22714805028179	7	5.71686591610078	7	2	1	1	7	7	7	7	7	7	7	7	2	1	7	3	7	3	7	2	1	7	6	82.25	1	3
130	6.17191757807676	7	6.81729719859735	3.34331113344122	5.58367732184947	5.33054800399192	7	7	1.21648715220658	5.93805886543776	6.29255086033726	7	3.90564224240839	6.23993710161009	5.59017558517281	5.10369510101068	6.46154433665856	5.65141019535482	7	6.64106740957738	3.623891798001	6.3066285189219	6.36024300296974	4	7	5	1	7	7	7	7	7	7	7	7	4	7	1	7	7	2	7	2	1	7	1	78	1	3
131	6.77422165648165	6.25826074913682	5.77300790774609	7	6.60860678107368	5.65955437871383	6.43049111083211	5.38849529454998	6.40681892511231	7	5.49152058554357	6.4823158464886	3.26983721511638	6.17457622856204	6.61732082636611	7	5.92137782228332	7	7	6.50322236167381	5.73656850360154	2.01068993548068	6.51192577390484	7	7	2	1	7	7	7	7	7	7	2	7	7	7	7	7	7	7	7	2	1	1	1	78.75	1	3
132	7	6.61519929476523	6.27734608134093	5.53023860910755	5.62260828010487	7	3.60301791967514	7	7	3.24407239239361	6.77409480291402	6.4228637277654	6.60957682355958	5.81533558815524	2.54038793586305	6.98328233875163	7	6.8125123336507	6.84402694035092	3.59928147648198	4.52918629065124	4.61761199060237	6.32608122546181	3	7	6	1	7	7	7	7	7	7	7	7	1	7	7	7	4	7	4	1	1	3	1	93.5	1	3
133	2.73480877325629	6.93150226826128	6.93503660128882	3.75420395463736	5.28106259153047	6.42508314704112	6.90582388372528	4.59552585930994	7	6.15495725106839	5.8883338492021	5.48244041290114	5.0183716366993	6.43781110828403	6.65593828186324	6.63877515827811	4.71028203884559	6.59985339654836	4.9494309932996	4.59545528956103	4.31140683951879	5.90480439502366	7	1	1	7	1	1	7	7	7	7	7	3	7	2	7	2	7	7	2	7	1	1	2	1	78.25	1	3
134	2.21848795800297	4.55922217650446	6.03035859581133	3.88059592269035	6.17383896636019	7	6.26885650055686	6.04994613720689	5.587845003428	5.1998902277025	6.72567246858751	5.32990128070984	4.7173726537138	4.56704501384459	4.67924176056595	6.79778476935356	6.42445041928547	7	7	3.7177888568886	7	5.14093540967673	7	3	1	7	1	1	7	7	7	7	7	7	7	2	1	7	6	7	3	7	1	1	1	2	74	1	3
135	6.2600199288741	4.91019530032094	7	6.45482092018549	5.36176810858416	6.66571982597545	6.38787786653335	6.29452800853327	1.61788680832005	6.50406054016013	5.99386898354867	7	5.54874967584261	6.44183891986075	5.88892366386428	4.82472186551546	6.74798558102854	5.37955439341334	7	3.35996497523966	4.01708105973419	6.69838097750757	5.58262673863594	7	7	1	1	7	7	7	7	7	7	2	7	5	7	1	7	7	7	7	1	1	7	3	81.75	1	3
136	6.58976923081105	5.13180344315484	6.24185803446268	2.42984063337519	4.84296217002247	7	7	6.90739965406434	6.69232839076118	6.18666080448646	5.71070582662169	5.95418358818601	7	6.09752783628056	3.2744827852327	4.53528952310395	7	6.65275797373681	4.64804513740908	3.91174126452468	6.32972652002976	7	5.53152246495168	7	3	7	1	1	7	7	7	7	7	7	7	7	4	7	7	7	2	7	1	7	1	3	87.5	1	3
137	4.00547142698316	4.1125508794395	6.80083640481008	4.46921007361642	6.60070967662889	6.17399883729581	5.95380145009671	2.88032386190281	6.89778776221634	5.9781558084744	5.28365320651801	5.44872158997156	6.89348563918871	5.7973138523142	6.39620965014872	7	6.55864750790943	5.99227721753163	6.98226587975542	7	1	5.22782270712392	6.52980032143478	7	2	1	1	7	2	7	7	7	7	2	7	1	1	7	7	7	7	7	1	1	7	3	100.25	1	3
138	3.65158675393164	7	7	1	7	4.53826664374632	5.26273349282493	6.79656420813619	2.80524722579227	6.84199958844704	7	5.80590515572761	5.73731781603612	6.51655478273086	3.5363513735906	6.00881160899103	7	7	5.82600979121458	6.05617106885617	2.99181186965879	6.03613481279816	5.75812985775641	7	1	7	1	1	1	7	7	7	7	2	7	1	1	7	7	7	7	7	1	1	7	5	69	1	3
139	1.75222888236635	6.03929206385616	4.67173971910564	2.01611832052851	6.8616376417312	1.87218732647209	4.62438779233483	6.56856186618908	2.95596244047659	6.49350667179648	7	4.83123074855535	5.10999038571624	6.69123837283722	6.88242016525155	6.28353587533001	5.68706982921142	6.14989968037432	6.70380973261553	4.86199337001105	7	5.88535562953541	7	7	2	7	1	1	7	7	7	7	4	7	7	3	7	7	7	7	6	7	1	2	2	6	74.75	1	3
140	4.06562675437983	5.29430654111041	6.63282257988597	7	5.85273363646175	6.6668384465659	6.15673907190253	7	4.24068258541758	5.91360851517645	6.65676833420156	4.13930660150413	3.69137839401849	5.70071518189309	3.71964219824522	6.84915553748424	5.62718292096746	5.74477843038775	6.85299067762992	5.68398428737933	5.67127797231723	1.60232664071216	6.30294054853671	7	7	1	2	7	7	7	7	7	7	2	7	1	7	7	7	7	2	7	2	3	1	2	89.5	1	3
141	5.68834592330442	7	6.27022541512527	6.4338485529228	7	5.20229633469561	6.49030362917506	5.75745823733342	3.78200659253302	4.50259637103268	5.99191582903258	5.99076323719904	4.09312712764216	6.22032740135004	6.58802633408968	6.12775909415598	6.03406860219124	5.2464541208218	6.80839514422098	4.98736607999146	4.31639095406187	5.30755242272927	5.08418707018462	7	1	5	1	7	7	7	4	4	7	7	7	2	1	2	7	3	3	7	2	2	7	2	63.25	1	3
142	4.38878119786636	3.35405990351552	4.25044180590346	5.46257697789472	6.93484384106454	5.80921392104455	6.82580941350767	4.34148973824294	5.5285899900389	7	6.42943898992734	5.53129889344956	7	6.39671070170259	5.48771032673808	7	5.2371964068082	6.72565774376827	6.75749596232703	2.48419682650948	6.92262927261067	4.92473937813618	5.31939074299216	1	6	7	1	1	1	7	6	7	7	7	7	7	2	7	1	7	3	7	1	2	2	1	69	1	3
143	5.92193391619202	6.10536778006679	5.66396493694597	6.65065181269018	6.35555385020508	6.21303486645426	5.40763895865581	6.86951105492998	2.72897506581975	6.05151621499331	6.35998646274894	4.56412295165552	5.98324995377206	7	7	5.94018850691318	4.8767533462567	7	5.51759845794246	6.89174621828399	6.6648802641399	6.19407742806374	3.1576452190925	7	6	1	1	7	6	7	7	2	4	2	7	7	2	1	7	7	7	7	1	1	7	1	65.75	1	3
144	3.9346241429145	6.58747140208549	6.66638899099941	1.68500785184451	5.42610609703492	6.92581557151985	5.68310858321422	6.23361800951534	7	4.99499315879079	7	6.29006596110472	5.32400602226535	6.45191285943576	4.70952534571678	5.81506184008239	7	6.4594481517473	4.43659556266327	5.82017211563907	4.54367193601576	4.04941472813838	6.03910819336321	7	1	7	1	1	7	7	5	7	7	7	7	6	7	7	7	7	7	7	1	1	2	7	82.5	1	3
145	4.86320231706282	6.66249396215801	3.16442561534993	3.00412738240706	4.52120953792717	7	5.70057734904193	6.65734632479578	4.05943837337833	7	3.0708000214976	5.21500418870419	4.97713642383244	5.19856825302518	7	6.60849053950822	6.87469425307808	6.52386858669594	6.70339837675493	4.71510691165236	4.09211104244604	5.4748378031373	6.40278457779312	1	1	6	1	1	7	4	7	7	7	7	7	3	3	7	7	7	7	7	1	1	3	5	81.25	1	3
146	4.26080224765248	5.93161588595704	6.98808931211118	2.66068940342146	6.98923906870849	5.09270679397403	6.14616792987323	7	4.14883218611802	6.50054507000994	7	6.95148649622964	5.93752313783942	6.32291204370753	4.15759458570409	5.64288211130345	5.94921030105448	6.42480108016856	4.66828451232503	5.2030054573043	4.6563874986655	6.31332642554578	5.21471954216505	7	2	7	1	1	7	7	7	7	7	1	7	1	7	1	7	7	7	4	2	1	7	1	69	1	3
147	1.37558373515252	6.70898078263957	6.14938821122131	4.51419001879753	5.77556344907775	5.29181107394147	6.62691342193017	5.50491977399407	7	6.33051887941612	6.48130371634322	4.9570717633363	5.40903812000158	4.36976262703265	6.2382296539027	6.35714534691627	5.64353604099983	6.75437363870352	4.18581893075159	5.06766465563322	6.47298336664949	5.95938993400815	6.87449382470409	1	1	7	1	1	7	7	7	7	7	4	7	1	7	7	1	7	7	7	1	4	1	7	76.75	1	3
148	4.38550344599148	5.30091098727584	7	6.0235789911072	5.75301732293082	6.45671192904001	5.39169606901065	5.88568865585516	5.3667294394421	5.47177117094866	5.98819619240905	6.34222322652553	5.52640018822347	5.70697257736206	6.51166614393215	4.88379477478421	6.82750417537868	6.06008974781818	6.98722037935267	3.17651081903466	7	1.68279371006852	5.77278860708861	7	7	1	1	7	7	5	7	3	7	7	7	7	7	7	7	7	2	7	1	7	7	2	89.5	1	3
149	2.43726922191556	5.75198214190594	6.55657894962172	1.76774414860289	7	6.49650546556258	5.27014794290441	6.12010596190736	6.52104980795683	5.31857530171899	4.30311614853495	6.67851367483631	5.98007720511876	6.47750319005096	6.82782422693638	4.28500546386017	7	6.21448458503534	6.73868533498568	3.37893610819532	5.95703899655962	3.21611109029251	7	7	1	7	1	1	7	7	7	7	7	3	7	1	1	7	7	7	2	7	1	1	1	2	77.25	1	3
150	4.42795409892854	5.83358433266703	6.11220826436175	1.4361193907381	5.31342636196102	6.31169413720697	6.24465408139456	6.0957886346087	7	5.85061409081867	5.78869490499106	3.55441422046893	6.03974632692759	6.87980305466125	4.56989131506269	5.76983643313232	5.37332879024826	7	6.77135480234876	5.36367596826663	4.13712373902296	3.53359845303078	7	7	1	7	1	1	7	7	6	7	7	2	7	1	7	1	7	7	7	7	1	2	1	2	78	1	3
151	6.05282218166836	6.39519474383301	6.93167034726157	6.74233009769631	5.76597546359079	7	6.78178551424293	6.12833885157652	4.45760079138548	5.78057421349822	4.14019935146708	5.45485388784124	6.28115434902655	6.87936401691925	4.89165996918663	4.77784522365222	4.22018459921236	7	5.45498322509503	6.19231716766297	3.77218178046811	6.34943484941572	5.61775957008517	7	7	1	1	7	1	7	7	7	7	3	7	2	7	7	7	7	2	7	1	1	6	7	79.75	1	3
152	2.14954604779854	5.71047405186218	7	3.88153297430974	5.37572906030378	5.75154830560897	7	2.05706951670644	3.4308656228536	5.79957682558454	5.92732816724024	5.04909691956649	4.17633583653909	4.68489174272219	6.48234124721399	5.43668032251305	7	7	6.9704569990436	3.47075779918351	7	5.39751499800181	6.56872749933226	2	1	7	1	1	7	7	7	7	7	7	7	1	7	7	7	7	3	7	1	1	1	2	77.5	1	3
153	2.87982922334946	4.7743309171592	6.40574260204227	5.0833754023105	6.52290884266655	6.81894878665494	6.91194912536064	6.94660004104605	4.20103390993559	6.5419353578977	4.44272312758443	5.94517495878154	3.96629327005423	5.83450794155162	5.45854369344826	4.41645335700605	6.13337399843753	5.57322566986787	6.27677233337649	5.72573240302289	6.51034197913769	6.00795584679517	7	6	7	1	7	7	7	7	7	7	7	1	7	1	7	1	7	7	7	3	1	7	1	3	65.25	1	3
154	6.86877679756873	6.06248529989468	6.67123067900377	6.36529181125304	6.7322868233726	7	5.98970897291648	4.80628204793479	4.05987175952233	4.76752887350063	7	5.56505097575363	5.09521938085319	6.7756238212857	7	7	5.68529430131211	4.74991557020945	6.82432336575634	1.59842953150451	7	5.63516577229039	5.54718408870757	3	7	7	1	1	3	6	5	7	2	7	7	5	7	7	7	6	7	7	1	7	1	7	60	1	3
155	3.16704614926231	5.37543845734932	5.37412204213513	5.95509942734795	6.33686603388886	6.51100326115963	6.2068370969353	6.19783847719876	6.64143925568663	6.5216564317469	6.05930919978146	2.56430382719068	5.38500437992727	6.42441589043527	6.95585027448033	3.5985998738039	5.31492160040151	5.07401441584621	6.50420124154354	4.56104009866357	7	5.16489206664427	6.16646052885445	7	7	1	7	7	7	6	5	7	7	2	7	7	7	7	7	2	7	7	1	2	7	7	79.75	1	3
156	6.5053208631478	2.46319730653814	4.4542710530086	6.6045649545567	6.88104805975393	6.45609203310423	7	5.59198477160744	5.18282412751045	7	6.50245439958578	4.94076413227576	6.61516095201563	4.9797203231622	6.88997276347868	4.6186284416108	6.29416540231033	4.53468051467171	6.27295227123965	5.07675338549772	6.36209429255343	1.90844662355217	5.81644546435411	1	7	7	1	1	7	7	7	7	7	7	7	3	7	7	2	3	7	7	1	1	1	2	71.5	1	3
157	5.00866398131707	5.06843257478905	5.7864468388725	3.0765709768387	7	7	6.75321513568572	4.69011105921494	5.17590713989628	6.46887320493781	5.72172688770543	5.25742281694913	6.89937811073151	5.07617987827668	5.69576849007957	6.04886972624972	5.13510621027387	7	5.33591104642414	3.95799296963045	5.77662948452919	4.63184652793506	6.10205791337471	7	1	7	1	1	7	7	7	7	7	1	7	1	7	7	7	7	7	7	1	1	1	1	66.25	1	3
158	3.5555911705971	3.37458443119016	5.77607131844857	7	5.47656875135915	5.69013488019785	7	6.59335052528691	7	4.97556085667721	6.18630356061223	6.82643019998779	4.9996019314458	5.35800185566658	5.45815206335709	6.65242277843048	5.17415912591472	7	4.68971291042789	3.61569133626688	4.22276783110858	6.11693869144558	6.00557232713391	7	7	1	2	7	2	7	7	7	7	7	7	1	2	1	7	5	5	7	1	2	1	1	72	1	3
159	4.89591671212558	6.34200761221613	7	6.27585076777799	5.20309542280807	6.371077809186	6.41135735340112	5.34752808898627	5.82405499688984	5.32870910734513	6.0114352178	5.72722547372338	6.38018250848672	3.59849442216522	6.04118495978372	7	6.47884012057852	5.36310800348314	5.59341811000289	4.15615766016246	7	2.18234718800115	6.42371558029037	7	7	1	1	7	7	6	5	7	6	7	7	7	7	7	7	7	7	7	1	7	1	2	58.75	1	3
160	7	4.83860265132896	6.24085867786512	1.40953720956684	1.50486058469216	2.30055761903995	5.45912857757582	6.09230032657512	3.42405905642472	6.74110050870775	5.44781846498772	5.39017438288398	6.74436471575992	5.34728595751542	7	6.44506211802661	6.67655886952568	7	5.40594721336478	1.98290523226469	6.57512236311668	5.82847856551287	7	1	3	7	1	7	7	5	7	7	3	7	7	7	7	7	7	7	7	7	1	2	3	3	62.5	1	3
161	6.43119051230004	1.54554596207203	4.53849459416844	5.46465487943138	5.72146768660554	2.41171595290576	4.68490580413649	6.13578485655398	5.2994502161456	6.62883746328175	6.12481273568215	5.94843508546552	6.51928322413021	5.46760092752119	6.44100296472733	5.27765115797392	5.14822774743807	7	7	5.37234994039734	7	5.44510605494509	5.6501178404733	1	7	7	1	1	7	1	7	7	7	7	7	3	7	7	2	1	3	7	1	2	1	2	70.25	1	3
162	6.15306408523031	5.12191438581861	6.49538628481629	1	4.59944723993366	6.63138047956651	6.76654765435857	5.28055110810895	5.24094821167937	6.85028343644845	5.79830224861134	5.0536000612044	5.89331194372722	7	5.23042908357625	6.18971183156676	6.0799982103127	4.09427182131213	5.42761400455908	4.01727906992343	6.52036266490485	3.94916636626033	7	7	1	7	1	1	7	7	3	7	7	7	7	2	7	7	4	7	5	7	1	2	7	7	63	1	3
163	1.72273419795797	6.79032318669967	6.0370239899856	3.60711783667814	5.96237285277959	3.71535232148727	5.95041785821485	7	6.62260071146643	5.93378887715541	5.91088705175165	3.35864473963358	5.43584120448591	6.84636058293903	7	4.84117724451592	6.39270918609867	4.47423256066802	3.99442154447799	4.45572355663097	7	6.70166835658336	7	1	1	7	1	1	7	7	7	7	7	6	7	7	7	7	2	7	7	7	1	3	1	1	73.75	1	3
164	7	5.91803754363678	5.91499827344976	3.13515218858586	7	5.51449335534139	5.58814208949096	7	1.64938372131777	6.34785361528059	5.24301401391595	4.70923054952175	5.15141823445074	7	5.7993927370795	5.31301406813517	5.51420896307732	7	3.98096721351239	7	5.94043287073514	6.54016036735203	3.64131465680692	4	7	4	1	7	7	4	7	7	5	7	7	1	7	7	7	7	4	7	1	3	1	2	72.5	1	3
165	3.25521281702357	6.53368486285073	6.83099209657891	2.41054063468633	5.14376022673215	5.63148482328386	5.02735431578845	4.85641913476711	6.45048970405687	6.01607287127831	6.36447658176628	5.5460215681831	4.23809297384924	7	6.9015531539719	6.58745362290824	5.3816777408305	6.81286587471069	5.3539037407542	4.25805535121854	1.10402774313746	7	7	3	1	7	1	1	7	7	7	4	7	7	7	5	3	7	7	7	7	7	1	1	1	1	67.25	1	3
166	3.88683198761805	6.9322694793825	7	3.27935814787777	6.26217602608946	5.97164879003197	6.9667652127809	3.70404725093765	4.90807621384728	6.51487195494056	6.08918391051377	4.75014911688191	4.26841592945685	4.04110275986748	6.14519985628213	6.89059695053615	6.00051960520423	7	5.15527695099036	4.37957801153581	1.61157719764839	6.79180093601896	6.07929972523647	4	1	7	1	1	4	7	7	7	7	7	7	6	7	7	7	7	7	7	1	1	1	1	64	1	3
167	4.55200785753623	5.41622045995344	4.58068846406757	5.8313202215265	5.41163946637926	7	6.0261664489504	5.33393787829755	5.6538929384439	1	2.69388077620344	2.91019808187639	4.63047496023356	6.47229635671033	5.68668249029493	5.75186837743714	7	7	6.64527969001061	5.89500905727693	6.3617540710007	4.21191404131262	6.14486429864131	4	7	7	1	1	7	7	7	7	7	7	7	7	2	1	7	5	2	7	1	1	1	2	79.75	1	3
168	5.54303315834679	3.91416091667901	6.38934321724515	2.19176183557763	5.00068808008245	6.33071273674671	5.00134415845402	3.58465310686919	5.28683799458096	6.67602495546289	4.57141301227569	5.40354916681682	7	4.90690038559357	4.15947876705759	6.64767187911608	6.73187008656671	6.56701805965696	7	7	4.07326256119048	5.62212625722363	6.68285439560913	7	1	7	1	1	7	7	7	7	7	7	7	2	7	7	7	7	2	7	1	1	2	1	76.5	1	3
169	4.63954213133361	7	6.50161218800356	4.18643390750788	5.63790946459687	4.23660020620395	6.93666581543185	6.05952120520422	3.9115481055509	4.44514815362579	5.03893000468207	4.60600676777906	6.4076587289689	6.57552598383039	7	7	4.38454107712404	6.45250995214421	2.35247701595963	5.89150509930753	7	4.50380090035465	6.58997030601283	1	1	7	1	1	7	7	7	7	7	7	7	7	1	3	7	7	7	7	2	2	2	1	77.25	1	3
170	6.12570764982565	7	5.15542679990397	5.45153018861196	5.4022851827732	3.94012284047058	7	5.94186897501059	5.31428372122849	5.45068683639659	7	6.04702595392179	6.02553607630128	3.21427803002369	3.87710744712792	6.17344287152474	6.3464305611343	6.81500965760541	7	3.94563326897961	6.16717565389161	3.22199288595807	5.90008244318093	7	7	1	1	7	7	7	7	7	7	7	7	1	1	7	7	7	4	7	2	1	7	6	67	1	3
171	2.90638364390501	7	7	3.39325518922474	5.72426936770953	6.95313636715788	6.01435590504589	5.56048844079651	7	6.746602805415	5.48001761508075	5.20958290849821	3.59508171678252	6.7377731985582	7	6.82221752665232	5.35908528591608	6.54595610641025	4.80566048524051	4.77153804434532	1.049155255131	6.47103888220423	3.90697280699416	2	1	7	1	1	7	7	7	7	7	7	7	2	7	7	7	7	7	7	1	1	1	1	77.75	1	3
172	6.20236811616131	6.5378743103281	6.86734995423001	7	7	6.11434622158722	6.5286943359362	5.52479077365898	3.22286920167153	5.49383903259146	4.13648627131003	6.90723504319752	6.47915975142277	4.44569520027166	5.86717534220683	6.65767038632927	6.15747775562472	4.77928002070961	6.2144391530701	2.76339862208175	6.2130184670332	5.44013585626635	6.64851365031016	7	7	1	1	7	7	7	7	7	7	7	7	7	7	7	7	7	3	7	1	7	1	2	64.5	1	3
173	3.41860163556756	5.73749205619729	4.96795310406505	6.40426004363396	7	6.23367202878527	5.29024554115292	3.6689001243983	6.63159757685423	4.61132861906773	5.75606600368524	4.87796178054993	7	6.29550213967326	7	4.59379304035353	5.76339360672805	5.37342069094093	5.29963485099023	6.37387336065023	6.45565160510691	5.56575026908697	7	7	7	1	7	7	7	4	4	7	7	2	7	7	7	7	7	4	7	7	2	2	2	1	57.25	1	3
174	2.14856518842663	4.13508279742047	7	2.70766585843851	6.9654706454396	6.66438687503281	6.53158000908096	5.45661215674048	5.83996168949391	6.15972129099911	5.7409622597141	7	1.94104317623237	6.16692714426055	4.84083617836235	4.04760111111385	7	6.03685166936253	5.67204151031446	3.34912438820226	5.81948947587604	6.45649189764803	5.47833907617468	7	1	7	1	1	7	7	7	7	7	7	7	7	2	1	7	7	3	7	1	1	2	1	86	1	3
175	6.76927289254469	6.50433126963684	6.43543776498565	5.7261243171726	6.00321183788701	6.36681421389565	5.67065131350791	5.56656617569697	6.05116540097246	6.46530710089265	4.05113546685982	6.21830145160187	6.50368286744426	3.83082392154499	7	7	5.54853452098111	6.10732765845383	2.81111159667183	4.6802432032321	7	5.1709683341146	5.47409677978605	7	7	2	1	7	7	7	7	7	7	7	7	7	1	1	7	7	7	7	2	6	7	7	73.75	1	3
176	4.22932996895851	6.11116874721275	7	3.3116792895184	6.16412668173414	6.95891305903745	5.0941969014584	3.45736582559628	2.85818057803346	6.91393494675135	6.48061360918053	6.10838772378806	4.35564888888669	6.86444688684884	6.2346589886072	7	1.27139937596462	6.27058784035124	5.53388917122064	4.39709364678182	4.68169771896151	4.53321775701009	5.06320697048322	1	1	7	1	1	7	7	7	7	4	3	7	1	1	7	7	7	7	7	1	1	2	3	73.5	1	3
177	2.67536746645618	4.34316537500399	5.42774908417026	1	6.973905393706	6.51798208250005	5.97482294908784	6.85739760404105	6.31283916467435	4.88500536674976	3.92815388904296	4.05533720396	5.29261390403992	7	6.17912402244356	5.48654432197912	6.83473036886049	4.95205708293766	4.56957550473432	7	5.28661385665592	4.92345800651766	7	7	2	7	1	1	7	7	7	7	6	7	7	7	7	7	2	7	2	7	1	1	2	2	74.25	1	3
178	3.97748879595874	6.47535045793071	6.55480625756627	2.70942363892604	6.61305039550744	4.94333844261721	6.26139728933699	7	3.54078497416576	6.44442447591234	6.11256136821448	5.77057560928703	5.36459695988554	4.55429462312208	6.47790212367392	5.72849396113316	6.36774755282658	7	4.25890434004582	4.39395821816461	4.60170575332514	6.5562680742322	4.70018635962408	7	6	7	1	1	7	7	7	7	7	7	7	2	7	1	7	7	7	7	1	1	7	2	57	1	3
179	3.72334500435054	6.58951742348053	7	2.33441050381217	5.30161226858294	5.63327468720131	6.36954462377978	4.33323954043583	5.98312752488637	6.12537411952806	6.57896235629143	4.66332591213595	3.79615330003597	5.66633651887019	4.32834367979911	5.48553012640254	3.05834384925531	6.5271617384777	5.39331813108958	6.23799546448821	5.23075347146519	4.63627464661974	6.57143279918339	7	2	7	1	1	7	7	7	7	7	7	7	1	7	7	1	7	2	7	1	1	1	2	68.75	1	3
180	6.18684817501574	4.25182919130761	7	1.83005934018285	5.80766339936535	7	6.57733545151288	3.6629845510009	5.18233122951562	4.53671330385426	4.92127266749081	4.27463044208495	5.88187914051105	6.28102488213674	3.69509033274993	6.25972707344785	6.46187872460909	6.5878500397224	6.17173280580106	5.50663946808181	5.15643209170209	5.48326682327323	5.84717232259563	7	1	7	1	1	7	7	7	7	7	7	7	2	7	7	7	7	2	7	1	1	2	3	69.5	1	3
181	3.19523958529233	6.43851859163207	6.36101600275988	2.52467864788995	5.70385380593649	6.59652378734896	3.9503506420488	5.4452003133181	4.9024628016159	6.75715224409931	4.32540295898383	6.8444029995705	5.86599262909718	5.10513067684092	7	6.07409260765519	6.30867443482416	7	6.34583662845896	3.70361588541336	4.08248764106162	5.90875849731934	5.63912193783049	7	1	7	1	1	7	7	7	7	7	7	7	1	1	1	2	7	4	7	2	1	2	1	60.25	1	3
182	2.44069017470369	5.0988314405569	5.6124206402415	6.83602987040323	7	6.87440781602725	7	7	1	3.47270874316327	5.29570886049455	6.67589633498575	6.18636719331231	5.20576657845508	5.95055634213303	4.69899604537739	3.07472091441615	5.90576271276195	4.41110771173217	5.4719665470364	6.29575227177699	2.14421472667921	7	7	7	1	7	7	7	5	7	7	7	1	7	2	7	1	7	7	7	7	1	2	1	2	76	1	3
183	4.55358436562583	4.65809127001338	4.73353953582176	6.90350699289965	6.65691362432354	3.06851039819668	5.46103978361935	5.46110139883342	3.89475341331768	7	2.44919613185988	4.62061627966705	3.74196370226418	5.01726527092621	5.21823646961895	5.30530131138579	7	6.59812995302719	6.63998065922579	4.62619235288333	7	4.10881369251863	7	2	7	7	1	1	7	7	6	7	7	7	7	1	7	7	7	6	3	7	1	1	7	7	60.75	1	3
184	6.84144389561466	6.19647804740497	5.11244664213368	3.81466590697986	6.23003289659115	6.79175590041987	6.29915165990722	6.64287630909443	4.72855036027142	1.37419021152786	4.47968253735935	3.7269498439342	2.25118881137357	7	7	6.92940138127282	5.41785945572972	5.43473237465682	4.96265642279851	3.429961361953	4.2457440031494	5.69554625986901	5.59397230634665	7	7	2	1	7	7	7	7	1	7	7	7	1	2	1	7	7	7	6	1	2	1	3	73.5	1	3
185	3.11870110213561	4.63066854828442	4.1151782351795	2.86779561003657	4.10296018989843	6.08680355983994	6.56234874126982	5.14153332322958	5.06887210749493	4.64057835743674	4.07910070341325	6.58934918193967	3.90751461600423	2.86996225336537	5.2123326080598	5.27379342922144	7	6.05004375444166	7	1.99425519722873	7	5.93935186747155	7	7	1	7	1	1	7	7	5	4	7	7	7	7	7	7	5	7	7	7	1	1	2	7	73.25	1	3
186	1.87509216312097	6.31241519408202	6.58089323915146	3.69214843427157	5.64164579489527	4.65010140339085	7	4.73841848660802	2.86279662766341	6.0188810537888	4.76121750862365	4.95007744165748	4.57189364476119	5.9701775554887	4.02068354081312	6.96771695106867	5.61544069918841	6.15091989819877	6.61531856926954	3.93828539057176	4.55515624360633	6.26642151131208	6.5733022136164	1	1	7	3	1	7	7	4	7	7	7	7	1	7	7	6	2	2	7	1	7	1	4	80	1	3
187	6.71574181652027	6.01035139245438	5.20074456986082	5.75260209265726	5.75758323848083	5.71910179394974	6.66373363793817	5.17412339798216	4.70419862891986	6.26756620860513	4.71373247699121	5.56761268831171	6.56977621933256	4.75449010344767	7	5.6324629074018	5.92785263323382	6.40599866229978	2.81144754349808	2.84626840260708	4.9681299426869	4.3980800318103	5.56933356224351	7	7	2	1	7	2	6	7	7	7	7	7	7	1	1	7	7	7	7	2	3	1	3	80.75	1	3
188	6.33893286417476	6.66282128042717	6.56606424686181	4.0458304152358	6.33159727918897	4.97678259653829	4.92473979297731	4.93736316641006	5.27867515627662	7	6.07911556884927	2.8402593439652	6.0013534892023	6.96846641247387	6.24957921908187	3.02914845667373	5.74599122890149	4.79498440050886	7	6.29381741589042	5.22896185913187	2.44921252158783	6.17728590126082	7	7	3	1	7	7	5	7	7	7	7	7	7	7	7	6	1	3	7	1	1	1	2	61.5	1	3
189	6.77417500629943	3.12245929790766	4.69287627164675	6.18002242787129	7	4.00390519822289	5.23107658699269	6.06390060759769	3.54086682263798	7	3.41284936951782	4.73114969698884	6.14542433934582	5.2857341441167	6.75002112844348	5.75261680797205	6.85025256547066	5.60154755618991	7	7	6.46509766557869	3.32449661796453	1.27094603721265	1	7	7	1	1	7	7	7	7	7	1	7	1	7	1	2	7	2	7	2	1	1	7	61.25	1	3
190	6.39216949180427	6.62019985843143	5.45131200319839	4.81106969367541	7	1.70792398369669	6.365523666926	6.32438293877871	1	5.83153293769932	2.53083365020731	6.32309137913546	6.69175844746958	4.4397732381491	6.59971485512258	2.78413552928244	6.53862887694671	5.79197534255189	5.72900261428758	4.73076942885589	6.72432530779866	3.480094759395	7	7	7	1	1	7	7	7	3	7	7	7	7	7	7	1	1	7	3	7	1	1	1	3	66	1	3
191	5.35398810348653	7	6.54448503525706	2.3338547848314	5.79780269847433	4.2017379574311	4.1367565462236	6.93399495410134	1.99973310129861	4.93749955274202	5.83395936672734	5.86352700047151	5.48375997555728	4.53498514131153	3.4371898612396	3.64907937681374	4.63830130589986	6.4598486953981	5.39081222324724	6.37013148201358	7	5.39574626280639	6.16406613737999	7	7	7	1	1	7	7	7	2	7	7	7	7	7	7	7	6	3	7	1	1	3	1	58.75	1	3
192	2.9893945158329	2.95788902484176	5.83135714391316	7	5.37895212950629	4.71005686490235	6.51509170763206	6.67383048212182	4.60218706219313	5.75849811430784	1.7077656706806	5.93800296898942	6.20186364323822	6.83621621832099	5.5071219620315	7	2.95164580962527	6.0288695357618	4.29711372472577	4.51845429656312	5.13655090646974	5.41347374769494	5.78451110336339	7	7	1	7	7	2	7	6	7	6	7	7	1	7	2	7	5	5	7	1	3	7	1	73.5	1	3
193	6.77007272682802	7	5.8718777506768	6.57327908334058	6.21412917984811	5.3307785222638	6.13927845303216	5.96115058179622	2.75155657031365	5.38570919061063	3.20560417339239	5.50635334063111	6.63211163769572	4.48538161830893	4.93592122618364	7	6.10971172406822	4.10121761768633	5.55797991817833	2.57805359043874	5.82564918778028	1.80501843997248	6.46321573781364	7	7	1	2	7	7	6	7	7	7	7	7	7	7	1	7	6	3	7	1	7	1	1	72.25	1	3
194	3.60120858306137	6.45252340454968	4.23760319459628	2.45188503817242	5.67362334391136	5.8340049318223	6.04859478425206	5.59477185123583	4.67146526898846	6.9486280244856	4.69038173933787	5.75153347289684	6.01877513522762	2.72408786386048	4.58083147057966	5.30187716321333	5.95842134119377	4.45743404879137	5.91958309779243	3.01897559099459	5.74846591506369	5.31064347089319	5.64608958902166	7	1	7	1	1	3	7	5	7	7	7	7	7	7	1	7	7	7	7	1	2	1	2	80	1	3
[truncated: 5 more columns]
