# Supplementary material for: How Are Mate Preferences Linked with Actual Mate Selection? Tests of Mate Preference Integration Algorithms Using Computer Simulations and Actual Mating Couples
Source: PLoS One. 2016 Jun 8;11(6):e0156078. doi: 10.1371/journal.pone.0156078 (PMC4898694; doi:10.1371/journal.pone.0156078)
Supplement: S3 Data — Long-term couple and agent-based model data analyzed in Study 4. (ZIP) [file pone.0156078.s003.zip › S11/Polynomial Model Data/Polynomial Couple Population 01152016 0158.csv]

	trait1	trait2	trait3	trait4	trait5	trait6	trait7	trait8	trait9	trait10	trait11	trait12	trait13	trait14	trait15	trait16	trait17	trait18	trait19	trait20	trait21	trait22	trait23	preference1	preference2	preference3	preference4	preference5	preference6	preference7	preference8	preference9	preference10	preference11	preference12	preference13	preference14	preference15	preference16	preference17	preference18	preference19	preference20	preference21	preference22	preference23	fitpoints	sex	algorithm
1	3.6708995563227	6.88182324334537	6.72583092826796	7	5.81402555160615	6.2370775962232	1.74459763833836	6.43870891555624	5.67437658084375	5.99331657441973	6.80674780002959	6.31681740384525	7	7	7	5.10616120070812	4.4175101005533	4.60465294598513	6.33375904075174	7	7	6.98999427203297	6.92421785309615	4	7	7	7	1	7	1	4	2	7	7	7	3	5	3	3	1	2	4	7	7	7	7	103	0	3
2	1.60732730887457	6.80753267425302	6.63069984924791	7	4.66492683723339	5.37323830714453	2.6337882442858	5.56868330072024	6.30727700557535	7	7	6.89276744770438	6.80466591347071	7	6.66334243178021	5.11210633279855	6.23357889573986	7	5.89583216735735	7	7	6.79462893066986	6.34060821717933	4	7	7	7	1	7	1	7	1	7	7	7	3	3	3	7	1	2	7	7	7	7	7	102.75	0	3
3	6.7966574129726	2.05875929286341	6.20056774105908	1.22441365469026	5.41740540491765	6.2318458427527	4.15756592965451	5.32140477960791	4.29922257484808	5.46956813483189	6.24829875127373	7	6.70200483974987	5.88200946679201	6.69108502833194	7	7	6.07412846884216	6.73253337185291	7	6.72811674221966	6.4890663186786	6.89925617539264	7	7	7	7	7	1	1	7	1	7	2	7	2	7	7	7	1	1	2	7	7	7	7	101.5	0	3
4	4.41664898098209	3.628532973977	6.81053462061741	1.43513889277143	5.99629595076699	6.78073585462885	5.39890934945549	7	5.48305016296114	6.56056471455799	5.98434729214019	5.44886390789677	6.75742437882085	7	5.71624838905276	7	5.58280732487085	5.66160329250809	4.82558680023197	6.81018131472282	6.60122888925351	6.67865877505937	6.7409517734001	7	7	7	7	7	1	3	5	1	7	7	7	2	4	7	7	2	3	3	7	7	7	7	113.25	0	3
5	4.17196098013339	3.59163366832473	6.54064347888718	1	6.90538042142092	7	5.46180085751508	6.40884910281683	6.24174073323708	6.67408882314802	6.32926772705794	6.95820597843353	4.36030489689802	7	5.76434375092226	6.19429820928601	7	5.92065874639551	5.58608571623847	4.94444692687258	7	5.81702551059213	7	7	7	7	7	7	7	1	4	1	7	7	7	1	7	7	7	7	1	2	7	7	7	7	90	0	3
6	1	6.41124445737249	5.96897946190918	5.17200726156988	1	5.07695459278441	3.15912274634873	6.2235976853658	5.9648039778535	6.28919140095697	5.9055465700829	7	7	6.0593120893266	6.72508906978161	7	6.29821277632921	5.09543265197655	7	6.5768711001787	7	7	6.14056377916038	1	7	7	7	1	3	1	5	1	7	2	7	7	3	7	7	1	5	7	7	3	7	7	98.75	0	3
7	4.58104164044489	2.97041295683634	7	2.30899200553844	5.41152371954011	6.95455506971701	4.37198246609583	7	5.71884511787404	6.93379320541608	6.38235937266046	6.76121646950611	5.5725511172249	6.94281308733966	5.21566881748774	7	5.57274781373935	6.40778291503078	4.76726783709479	4.97330809822398	7	5.70497169020256	6.28722255665923	2	7	7	7	1	7	1	6	1	7	7	2	2	5	2	7	1	4	5	6	7	7	7	85.5	0	3
8	3.07511146072261	7	7	3.47076874032175	6.26002897804417	6.32824485507011	3.16831748985281	7	4.56520248606334	6.10055655463051	6.29575057400986	6.74733979604615	7	6.22113525704387	6.0492114181021	6.9154194043893	3.93822180019146	7	7	6.95642147926763	5.67106912779097	5.47617014653799	6.4431451390953	2	7	7	7	1	7	1	7	1	7	2	7	4	7	7	7	1	1	6	7	3	7	7	105.25	0	3
9	5.54467150846552	3.01953517594615	6.36127978106157	1.58793665830075	6.28433507056598	7	4.61189029064789	6.66511584751054	5.43912785906584	5.13054132170223	4.75906957785375	6.82477888754263	2.96871363035299	7	5.69335703519199	6.50842832325521	4.68705338016329	6.33520876743752	6.63198516440806	7	6.3540245335936	6.30788913375848	7	7	7	7	7	7	7	1	7	1	7	7	4	7	4	3	7	1	2	7	7	7	7	7	99	0	3
10	1.41071486998249	6.43618712758372	6.88200263948164	6.81224779111941	6.74035384531718	5.35746182507923	6.62180185493702	6.03590432675925	6.49603951546238	5.41253281927028	7	7	3.90194905994854	7	5.62891132435101	5.25523338662497	6.17009610439926	7	5.25576440918896	6.37527929004893	6.78606290161548	7	7	2	7	7	7	1	1	1	4	1	7	2	3	2	7	7	2	1	1	7	7	3	7	7	90.75	0	3
11	3.21521175685166	3.0695721398946	4.66634707754519	2.75690825566736	5.96365868807964	7	3.53615162461624	5.86513773425253	5.88310005227559	5.89146842802977	6.3229092962229	7	7	5.52302286719913	5.65313136786505	6.92828831930125	5.33993263438863	5.98904456448591	7	5.60992512819576	7	7	7	3	7	7	7	2	5	7	6	5	7	7	7	3	4	6	2	1	4	4	7	7	7	7	104.5	0	3
12	3.00789751356354	6.97772298068827	5.65388938738173	5.5103634836571	1.72079839392766	7	2.56499785649431	6.85195066514267	1.0011624754126	6.45943661438985	6.44802905657402	5.62711300484792	7	5.04453771287542	7	6.71625580588611	4.5970501155778	3.68407730692994	7	6.67480058518753	7	6.93556089679026	6.24794543085958	2	7	7	7	1	7	7	3	1	7	7	7	5	4	7	2	5	1	7	7	4	7	7	109.25	0	3
13	3.20528160642702	6.79147165218744	5.52548353441778	5.25766738940397	6.7317207384923	7	7	7	5.73556680589108	5.48038242926832	6.40354996941604	5.88769290933541	5.66773668562228	7	3.91417001651081	6.87892474258951	5.25468180359532	6.63812659519849	7	6.61162731157437	6.08499510319261	5.36262044779025	5.68662919452648	2	7	7	7	1	7	7	7	1	7	3	7	2	5	3	3	1	1	7	7	7	7	7	96	0	3
14	2.79255541460574	6.65842052167513	5.0720458938146	6.03973539935354	1.21432971479363	6.94528833057783	1.2147315202974	6.21477871425138	5.39484244370827	7	5.84513460935898	7	7	7	7	6.4559213463162	5.660121720559	6.50079568500474	2.79858540451846	5.92120082123819	6.10887192784922	4.72706635676208	5.47584627872168	1	7	7	7	1	2	1	7	1	7	2	3	3	7	7	5	1	2	7	7	7	7	7	100.75	0	3
15	4.40141406932688	7	4.45750043769352	3.28610103834256	3.83116035966901	6.21071393115419	2.36600300212307	6.08293839516961	6.36425418312725	5.60230962205284	7	5.46199839726892	7	5.8419807497787	6.70938711539364	6.12375553871244	5.93170454380674	6.91063750565438	5.10614524870356	6.62480137605225	5.80550368314191	4.68132358425784	7	7	7	7	7	3	7	1	3	1	7	3	7	2	4	7	7	2	1	7	7	3	7	2	106.5	0	3
16	1.70675584033546	6.44366238900339	7	7	1.65986835837937	5.89801797786503	3.55886918041672	6.06920669458006	4.47300513174022	6.87863629919528	5.91619243232838	6.93020789970905	6.27571561156632	5.65067751452022	4.50830196759693	3.98963323695783	6.7086643877806	6.78002938558336	6.78951723335906	6.91428993292288	7	7	6.42260375075176	1	7	7	7	1	2	1	2	1	7	2	7	1	4	7	7	2	1	3	7	7	7	7	87.25	0	3
17	4.30148050846704	2.43242437187767	7	2.17156246457286	7	5.88586099475193	4.83592425766581	6.79608130922229	6.08595365870607	6.90756254876768	6.11498744121629	6.09328681034933	3.14229469216088	5.93673735189887	5.7140107421112	6.6952310174259	4.51972211753104	5.74732103613488	5.38128206415145	4.2912122492154	4.92301946409807	6.73661972592884	6.3424824072049	7	7	7	7	7	2	1	4	1	7	3	4	2	4	3	7	1	1	2	7	7	7	7	89	0	3
18	2.0910038542583	6.10859629035097	6.90983090264576	6.66722319515705	4.79188941417709	5.33808010901107	6.20236300040315	6.05551731869509	6.41020761697219	4.82301706293309	6.95687465656025	6.56401221777706	5.22045527815352	7	6.60264963895251	5.30377576862124	5.11386714095012	6.41407645664633	6.69734954415195	6.49307104779614	5.03082862309592	5.40173311970229	6.53034580229676	3	7	7	7	1	7	1	3	1	7	7	4	5	7	7	7	1	1	7	7	4	7	7	100.75	0	3
19	3.35141831227503	6.24136232165921	6.65209963083565	3.48373393609902	5.98321795554514	6.42936893459902	2.62748234871923	6.5022966589087	4.16404055458239	5.61855271370721	6.45717945153628	6.08474962046925	6.88561136835599	7	7	6.31467760553527	5.22989968671943	6.74805687365618	4.85216592876871	6.8942518949415	6.37128144033013	4.66638989375775	7	2	7	7	7	1	1	1	3	1	7	2	7	1	7	3	7	1	1	7	7	4	7	7	114.5	0	3
20	2.65205752509351	6.04003702268164	7	4.50200247943596	6.07970342468821	7	2.85640752488574	5.55549334069247	5.77419247599768	6.01901719099824	5.74346124055747	5.82039291388219	6.63681909511976	7	6.06460651232078	7	5.37474657631966	7	4.5509065880867	6.66187064202104	7	5.68421178694113	5.73336653690172	2	7	7	7	1	7	1	7	1	7	2	7	1	7	3	7	1	1	5	7	7	7	7	95.25	0	3
21	1.57823263806294	4.51553296526045	6.57030876728386	3.54069570945182	3.499855601233	5.93165841541801	5.17735092903416	5.07808007150247	4.67822941113669	5.83162084285092	7	7	5.00971069410363	1.97720590852179	5.90495228973135	7	5.80133051795849	4.91817661428982	7	6.38207733012735	7	7	6.44027069433074	7	7	7	7	1	1	1	7	1	7	7	7	1	4	7	3	2	3	2	7	7	7	7	84	0	3
22	6.29379359559218	4.95798959231889	7	6.16572499228629	5.8101405941171	6.34075845054221	5.69313033164603	6.19600271060256	5.7884849876311	5.62617982751171	5.72074132226999	5.58633569396276	6.61531576484948	7	6.7727806860552	5.47435610378035	5.43622411143076	5.67562540705887	7	6.66429520634962	3.42694655666426	7	6.31932105403613	3	6	1	7	1	7	1	7	1	7	7	7	7	4	7	7	1	4	7	7	4	7	7	94.75	0	3
23	6.9624448547701	6.70017253371803	6.13408143920757	5.92596781884307	5.18306389139469	7	5.84688208181115	5.07504421505145	6.03869398750271	6.89421145409088	5.9169739941662	6.04942355168045	6.12917203320357	6.7795761862284	6.36168704535101	5.12571341628787	6.48004250750719	4.74170838769903	7	6.87431896893855	4.87461499167604	6.83998947947859	6.74811788936688	2	6	6	7	1	7	1	7	1	7	7	7	3	4	7	7	7	1	5	7	7	7	7	98.5	0	3
24	4.45075469601871	6.63262526775775	5.54179635238576	2.28604829424153	4.42045375184108	5.24298130911734	6.63127109187046	5.57668202267907	6.31021989511585	6.10695183436194	6.00271133065037	5.96767978747137	7	6.76589700028656	5.28652385229058	5.84947580785425	5.05319184474347	5.20402253200498	7	5.37774545575804	5.4825748914441	6.41004454858328	6.56763678614694	7	7	7	7	4	1	1	3	1	7	4	7	4	7	7	2	1	1	6	2	3	7	7	80.25	0	3
25	3.01674627174407	5.57408791062827	6.54299394057377	6.02420648930934	5.01389797100395	6.55686639103817	2.00352942145384	5.84520845716363	6.36929188576743	4.91301170191887	6.83547673158704	5.49331034565612	5.25082512339848	6.95650900007834	5.87629026932768	5.83767957191636	5.7672125367789	7	1.4159460585609	6.8641518129423	5.87189668867509	6.68690884409784	7	1	7	7	7	1	2	1	4	1	7	7	6	1	3	7	4	2	6	3	7	7	7	7	99	0	3
26	1.937636698755	5.99602632350811	7	7	2.6907123068708	5.50768205298558	3.62525522235811	6.44763513789843	3.86014247745223	5.7996266721203	5.65287468761678	6.57728159147366	6.90234184265844	6.86899839874942	6.5204871912326	3.54181601004564	6.2261948074475	6.74109705977738	7	6.79858763957273	6.69158818091239	6.26455952088888	5.67560289443003	1	7	7	7	1	2	1	7	1	4	3	7	3	3	7	3	2	1	4	7	7	7	7	85.75	0	3
27	1.5209862352814	4.38453089429792	5.88063375174951	2.56973861541965	6.48070220237232	3.31844623269704	3.3819125159563	6.29943679741873	5.65227974761042	6.53466168374951	4.97691695245017	6.41214483771335	6.62709584043921	6.96104614231198	6.66875034679631	5.3894119842417	6.86397339489899	6.47924704222	7	6.70943909338639	6.76198847645173	6.1291658270146	4.88323990759711	2	7	7	7	1	7	1	7	1	7	7	4	1	7	7	7	1	3	6	7	5	7	7	105.5	0	3
28	3.03378664210861	6.53627043377198	6.90636660517248	7	6.39041096770111	6.52647993809554	2.74066807045754	5.38552968707406	4.57744435330394	5.23687358145355	7	5.96763950969223	6.37624651559564	6.39853668893084	5.78737352181494	5.4799100397777	5.54871211406816	3.97082064709914	5.13439146935238	7	5.81352623282571	7	5.45596189112121	5	7	7	7	1	2	1	7	1	7	7	7	3	4	2	7	1	1	7	7	7	7	7	110.25	0	3
29	2.33981242813197	6.8105191326215	6.07815623754529	2.94666337274348	5.35241171772688	6.52276546191008	5.53723345038932	5.00198171065774	4.97826622769933	6.6488554265816	5.17107546914689	7	7	4.90560190960774	7	5.69538492904575	7	4.65322410542263	6.06371324102362	6.44940689105428	7	6.5756627422266	6.92995374576158	7	7	7	7	1	2	7	7	1	7	7	7	7	4	6	2	1	4	2	7	7	7	7	113	0	3
30	3.3640864195481	2.79533060239162	5.06129340090518	2.98183229109655	7	6.64808071694472	7	6.01279901548617	3.4620251176253	5.12820607995274	6.06722159203474	5.8974258062785	6.23219934891044	5.68209587120954	6.94478533698715	7	5.67847602122565	5.93089601510113	6.88123475989152	6.46208232560103	7	5.99151838430434	5.43812477684301	3	7	7	7	1	2	7	7	7	7	2	7	2	7	7	7	1	1	7	7	3	7	7	84.75	0	3
31	4.93077207167467	6.55877080246897	5.98703642550156	2.71605185773769	4.66970362676876	6.71849201499191	1.60634407358544	5.24290159198438	5.88480742604524	6.66067374835772	6.36826007262475	5.41795794284435	7	5.34760612790956	6.98851503843818	6.43208912877828	6.51000883864449	5.29029446012284	6.21353123564004	7	4.77708996481597	2.67543565834011	6.56946958886342	7	7	7	7	3	2	1	7	1	7	7	7	3	3	7	3	1	3	5	7	3	7	2	108.5	0	3
32	4.59149209180384	2.67312977136195	7	5.35581503687157	6.3840673508237	7	1	4.97347105913371	5.83566226720748	7	5.23001955250752	6.16045313957506	4.74250872526965	5.65692546913001	6.25108943945664	5.96346659077709	7	6.53452906319013	7	5.64525459883486	4.8641820153594	5.88410270128866	6.28153612660715	7	7	7	7	1	7	1	7	2	7	3	4	1	3	7	7	2	2	5	7	7	7	7	80.25	0	3
33	6.50807397673177	3.99065223182041	7	6.04992564204161	5.44888469117549	7	4.56025028584414	6.48698650181011	5.40939975265296	5.808007246993	6.970796516674	6.35516683394003	4.52177156696496	6.90098788929096	7	6.58705242343323	4.49569500201453	6.06562138814441	4.50362741358781	5.76054507006363	3.71442467801412	6.4678111305793	7	2	3	7	7	1	7	1	4	1	7	2	4	2	3	2	7	1	1	7	1	7	7	7	96	0	3
34	1.2983243573447	6.79665415894358	6.81050240679106	6.29605237989554	1.35721975115456	6.74581834819862	6.72834489589036	7	6.35337254171527	7	4.77132028069278	6.05406352621789	6.50321983670693	7	4.50725245527314	6.08310959607936	6.2217623458141	6.1461542403696	3.38662420839183	5.87668630046336	1.84097474862272	7	5.12103995999838	1	7	7	7	1	2	7	7	1	7	6	7	4	7	6	2	1	1	3	7	7	7	7	89.75	0	3
35	2.08035094968767	5.74381574169384	5.07050732753164	1.4439361782036	6.90692413665932	4.31871440718818	4.56476051742148	5.96270211678982	5.17251719650243	6.49432695227059	5.46266268406676	7	6.5827013238493	6.23456684359019	6.85487722723459	5.56050292875103	7	5.96632764885019	7	7	4.95638401634129	6.62188108959286	4.15175937192736	2	7	7	7	1	7	1	7	3	7	7	4	2	3	6	7	1	1	3	7	6	7	7	96.5	0	3
36	1.98065247417833	7	5.79525980251854	6.07495782814364	1.13888232623369	5.90627005073783	5.05608371939365	6.97223269682067	6.10961009139665	3.31769839988546	4.44660468502585	7	7	6.11652691709947	7	6.91600286839676	4.73392017732699	6.84491175055342	6.72527169569502	5.09130663290607	6.22184355559709	5.80014862081102	7	1	7	7	7	1	1	1	7	1	7	2	7	1	3	3	7	1	2	3	7	2	7	7	83.25	0	3
37	6.88391201786368	7	5.36801113303731	5.73311182005601	3.76051613184922	6.44823427988459	4.43645124081707	7	6.82667076509592	5.59896274958436	3.60919783547004	5.45870506333683	5.59079802783199	6.43890666291487	6.58743084651978	6.33413062099573	3.98568792064469	6.62423606641129	6.36138728642632	5.64120602238324	6.76439252267096	6.2989966147946	6.8712927037261	2	7	7	7	2	7	1	7	6	7	1	1	6	7	7	7	1	2	3	7	7	7	7	67	0	3
38	3.1073905218053	4.96002357670207	6.22966661736217	5.3721861831586	5.22990349792672	6.84098604148385	6.48996552137412	6.96724689435913	6.29005273015899	3.34199722363738	6.58184060706699	7	4.70468430866308	6.7175459757423	6.75069325250932	7	5.57343448725409	6.7107908605896	2.31946941694847	6.37743075678206	7	4.03866473764221	6.25451895466436	1	7	7	7	1	7	1	2	1	7	7	3	1	3	7	3	1	7	3	7	7	7	7	76.75	0	3
39	3.68246746289792	6.53999059565216	5.93015998089532	2.26311534408033	5.31208388758438	7	2.72603359359319	4.59072231008729	5.19873059363873	7	5.68392251959912	6.86856764538414	6.71628868202753	5.84750009892431	5.23742649326313	3.72130826045275	5.54753843242881	6.44972288685568	5.79517426160711	7	6.93418372256826	6.5709451871792	6.76621204670629	7	7	7	7	1	7	1	7	1	7	5	5	7	7	7	3	1	2	2	7	4	7	7	103.5	0	3
40	2.34352554304917	4.48371688050605	3.23486711271745	6.52735031661025	4.5879795193087	5.8272431912883	1	6.74087225796015	5.9592031044433	4.0392066732864	7	6.67850577611686	5.74998640996938	5.58131689764453	6.92018864316993	6.30751137842355	2.56907256408536	6.08378379238552	5.64054307473159	6.87535712475469	7	5.47043277678249	7	7	7	7	7	1	2	7	7	1	7	7	7	2	2	7	7	2	7	7	7	7	7	1	95.25	0	3
41	2.24482674347505	6.28268968821293	5.2712059882336	5.26162740285153	2.74072211763704	3.85189862815631	1.14267500303017	5.04759952632396	6.16287407318856	6.40896075095513	5.96414608793516	5.83268979102332	4.93196963644998	6.99313838304212	5.9448306741562	5.61951635254711	6.5921968297694	7	5.7514457045827	5.94012822427117	7	4.08169088069314	6.29183563589545	1	7	7	7	1	2	1	7	1	7	2	7	2	4	7	7	1	2	3	7	5	7	7	75	0	3
42	1.78512023420238	5.67548828691177	6.47975238325897	6.46092597069404	1.14631988855082	7	1.71433994407874	6.50866929260182	5.64527308801819	6.31060967462177	4.19186607006165	2.50584634753546	6.96346312558762	7	4.86151813330114	6.87788255465199	5.82383863329444	7	2.63809700670609	7	7	4.61144257715493	2.81511469971123	7	7	7	7	1	7	7	2	5	7	3	7	2	4	5	7	1	5	7	7	7	7	7	90.75	0	3
43	6.49738420811645	5.88441339841065	7	1.08082081531452	6.84106845775677	4.21349066791397	5.69579337111415	7	5.34514817022943	5.60840868831906	6.2205848783554	5.13502740897704	6.67813225327813	4.7458002608442	6.38962933945898	6.14418916363435	5.06691785456946	6.59311793260122	3.3907933406248	5.42622901621144	5.05064843353025	7	6.65239765986682	7	5	4	7	1	1	7	7	7	7	2	7	7	3	7	7	2	1	7	7	7	7	7	83.5	0	3
44	5.92756233922988	4.52281645857008	7	6.7814828786626	5.85120073805444	6.55646267219695	6.10784214471969	5.06033642561724	6.73474851516007	6.61729916448354	5.59003584975955	5.52619215429339	6.10704181344175	6.04965150136045	5.09525908015565	4.49378819483913	5.73834838730265	3.40663903960853	6.65938578791955	7	2.44620262091994	7	6.91704560091729	7	7	3	7	2	7	1	3	1	7	7	7	1	4	7	2	2	1	7	5	4	7	7	91.25	0	3
45	4.09602504868495	4.97998418285982	5.87665088662821	5.2366673858272	5.27143549181601	5.3205168659844	1.71757567450515	5.64708063581151	5.35682809251528	4.33646340894272	7	7	5.1323411190769	6.64652655168105	6.93012797770102	5.78154533133252	5.92007857813497	5.18407678868848	2.67428669096881	6.59141212442312	6.66897135415698	7	7	1	7	7	7	1	7	1	2	7	7	7	6	2	3	7	3	2	6	3	7	7	7	7	85	0	3
46	4.65248234601388	7	5.55166196805064	2.55402035039398	4.44838383699216	5.81536431287378	5.748535518333	5.62126691172248	4.30700008875877	5.40393346707806	4.49662302974545	7	6.85077971777386	6.20797318865424	7	7	6.00254381961464	6.59494850104082	6.17529403156119	7	3.96399142891136	3.82994730458838	7	7	7	7	7	3	2	1	7	7	7	7	7	2	2	7	7	1	1	7	7	3	7	2	96.75	0	3
47	2.73582969128847	6.16048817420634	6.41662913791367	1.81822776224721	4.92918496326959	5.32327842029899	2.21543238812092	7	6.82115364935324	6.40184046672263	1.66463748482262	7	7	6.86770981045359	5.726268143048	6.67479583575565	1.26814990930345	4.80325851392737	7	5.90204484931356	5.30175870649527	3.67634126558691	5.50818310934545	7	7	7	7	4	1	1	3	7	7	2	7	3	3	3	2	1	2	2	7	4	7	3	90.5	0	3
48	2.28808402616701	5.41093089534954	6.75798973916157	5.17975414869352	3.10952700788554	5.95894806082757	2.37551331457376	4.75486331976576	5.65356209579682	3.94279499871789	6.52172865811259	6.43200493713056	6.59353547986009	6.65289338559701	6.58051465608341	6.66038363216033	6.7383900722398	6.45088949400439	6.62390574376985	6.87134930376719	4.10644528302889	4.75738770629729	5.4831977129035	7	7	7	7	1	7	1	5	5	7	2	7	3	7	7	7	1	6	7	7	5	7	7	89.25	0	3
49	5.40359521253898	6.60652922054776	6.65654176789134	7	6.78026947954886	5.38190332608541	2.85773773921739	6.58601251442981	6.08257855323422	7	4.39457359231212	6.76293848300566	6.7407777613561	4.72051636893692	6.25347751312136	4.83027824206786	5.32229034122644	3.32469961203424	5.25424421692978	7	4.49911204499789	7	5.80128018129575	2	7	7	7	1	7	1	6	2	7	3	7	7	4	3	7	1	2	2	7	1	7	7	94	0	3
50	2.03197848834259	5.53579897231099	4.64574846175311	5.25202973008307	3.77616021865123	6.86787984694063	2.29872809041316	5.66873896186241	3.62269938941445	4.87949116794908	5.93242468947783	3.17922394397287	6.74542800253115	6.57849383622314	6.68743351013821	6.33664627362106	7	6.48431476618405	5.67406039100913	5.70112506739211	6.3133883639784	5.5706471992392	5.54571161772603	7	7	7	7	1	2	7	2	1	7	7	7	3	7	4	2	1	3	7	7	7	7	7	89.75	0	3
51	6.18178984618275	4.11257318503669	7	6.28733107134012	5.89469188614685	6.7222534483953	5.52574910085271	6.28689792466225	5.20731994487079	5.95675330350463	6.46594473571395	5.14609279301347	5.22289658268048	5.04731442641366	6.65341777852983	5.32742582918596	6.0998537241532	3.4625583040651	6.62079135364552	6.57698291166476	5.80316935917091	5.89136160191905	5.72072938734086	4	6	1	7	2	7	1	7	1	7	7	7	2	3	4	2	1	1	7	7	3	7	7	88.5	0	3
52	1.63278039803452	4.99432851741083	5.89609711297315	4.35514995274715	3.34371565455742	6.60300466810903	7	5.36901490131785	4.43282976525964	6.10891205963714	6.10252977749066	6.73023085347976	4.98947011513047	3.72109960423668	5.89098739013724	4.7931643455298	6.08780473777359	5.69006343009082	7	4.77378039675658	6.095469138961	6.71365222444838	6.46358362386151	7	7	7	7	1	1	1	7	1	7	7	7	1	3	7	3	1	3	3	7	7	7	7	85.25	0	3
53	7	7	6.92235831053531	5.18699450578255	4.80945950389315	6.31450128806116	3.51631571325867	6.58543483778054	1	6.59852292799602	4.55672837303389	5.88189048546702	7	6.95411067478006	5.07808675535653	6.01015772223709	3.95140116487764	5.35704852333564	6.92082544686665	7	5.7721517644171	5.33602087385324	5.82645799435328	2	7	7	7	2	7	1	7	3	7	6	7	1	7	7	5	1	1	7	7	4	7	7	83	0	3
54	2.99471102053876	7	7	2.78460790255687	5.3395689074002	6.91964750113	4.49065091429413	5.43673510225801	4.31170460826558	6.98364920442292	6.47714695365284	6.55244251979314	6.33518219915043	5.3076302108457	7	4.50978396420822	5.62007260232423	5.26033937017301	5.2530448157201	6.6933302367923	5.94814594571525	5.59465696254852	6.2836733692435	7	7	7	7	1	2	7	2	1	7	7	7	7	7	4	7	2	4	3	7	7	7	7	103.75	0	3
55	2.07685580418798	7	6.96192989305626	4.81034919496511	1.73332113292506	6.49135705134835	6.13538201457833	4.57462278332809	6.20467002359445	6.96368644803783	4.58346189871472	5.22430722378725	3.84886590654357	7	5.02801767339228	6.20597003980152	5.78629114684237	5.30207468847577	5.52698766016156	6.88886017447051	4.0767286784651	7	7	1	7	7	7	2	2	1	3	5	7	7	7	3	7	7	4	1	1	2	7	7	7	7	87.5	0	3
56	2.28235036788779	3.26603618867477	7	3.68700090081574	4.31129814902336	6.49551223560168	4.21663544589173	4.84047068508094	4.94063845393511	7	5.05820055798863	4.05328742273723	5.94528432296094	5.66059319791794	7	5.67232699978544	6.92745345059614	6.98521804363277	2.1391639333936	6.40863070607494	6.18786757930518	4.85209214105133	6.09302490216216	2	7	7	7	1	5	1	7	7	7	2	7	7	7	7	7	2	2	5	7	6	7	2	86.25	0	3
57	6.32898142735398	5.69454043118637	6.77839672988682	1.1256543011132	6.86176502490049	4.45149071520714	1.20969335916166	7	4.84347781211074	3.92584808373509	7	5.6178123959329	4.82362887646241	6.15296437058454	5.69500759909227	3.96306423046088	7	4.8629527560357	7	5.59698841313242	7	5.41134046702659	6.58819394484543	5	7	4	7	1	1	7	7	1	7	7	7	7	7	4	7	1	1	7	7	3	7	7	84	0	3
58	2.58099618185723	6.16494560422583	6.39363262693073	1.43458940034461	4.38925690809061	5.33976857990021	3.92692246893757	7	5.2054912069003	7	7	4.45350444271649	6.81080009140693	5.4233166913137	2.91772329802741	3.68307603651527	4.90855768169713	2.9920869233562	6.51186395162238	7	6.52043922713396	7	5.81360736835376	7	7	7	7	1	7	1	7	7	7	3	4	3	5	7	7	1	1	5	7	7	7	7	89.75	0	3
59	7	6.71237853853966	6.70527963892549	5.68235237638185	5.66638043182086	6.68403458344551	3.09681430851691	7	1	5.92310504579487	3.06654170794949	6.01061786574166	6.92649202550105	6.94262874958863	6.22718007777756	7	5.71652329878783	5.61057427090733	5.19090228732438	3.89175203437917	5.7642023811762	5.12753010295811	4.7085372824749	2	7	7	7	1	7	2	7	5	7	2	7	2	7	7	7	1	2	3	7	4	7	7	101.5	0	3
60	1.20911946833391	4.09665586116878	3.87436983676122	2.85563245579125	6.1914550999848	6.26712714951924	4.61659247547179	7	7	6.81008012874568	4.33201358338226	6.24990941330166	3.94094032174361	6.78344538929975	7	5.47071840781955	7	4.53222713082329	5.41441655528511	6.37722114688371	2.27792335709898	5.98008158794687	7	4	7	7	7	2	7	1	7	1	7	7	7	7	3	7	5	3	3	7	7	7	6	7	84.25	0	3
61	2.47013242518546	3.05239954661006	7	3.51499276581581	3.10349926034878	6.98953296159257	3.9658638182818	6.54986563062039	4.00378414239176	6.47797216122583	6.35029541314661	5.03938216119393	4.03542173949304	5.03855509055847	6.47382645142122	5.7024466954159	6.53675809039567	6.95152881104232	6.89464420414747	6.78443045247376	2.47612249987342	3.37868978537677	5.38269917468514	2	7	7	7	1	2	1	3	1	7	7	3	7	7	5	5	2	3	2	7	7	7	2	80	0	3
62	2.10207248056486	5.86865570681218	6.55175259700286	1.98020578321223	7	6.88121373387612	5.83520444823033	6.22338159958455	5.61669451222431	5.17453440570538	4.54656521314125	2.05991591898773	6.21872705001173	6.15008932599251	6.35657452304094	5.61361380118938	3.5483787762818	5.71504281029734	3.51994682776163	7	4.98870092690849	7	6.23834829422162	7	7	7	7	7	1	7	7	7	7	7	6	7	4	3	7	1	3	5	7	7	7	7	79.75	0	3
63	1.43861174813384	5.72000313548888	7	6.19287086370699	6.16677916367904	6.83572158529493	2.89812290532882	7	3.05301479092899	4.00132433606697	6.22335157663882	5.87739817239719	5.71533609777299	6.74566344024776	6.23489554729738	6.69068325736739	6.2362431060292	5.53823070955124	6.07803522803098	5.14818435130064	6.72234699504571	4.72346112443998	4.63217562312662	7	5	7	7	1	1	7	2	1	5	2	7	1	3	7	7	3	1	6	7	2	7	7	85.5	0	3
64	5.43462253812718	5.5443884840074	6.16777920045397	6.63612860308291	5.84045452652018	7	2.80070901421393	2.35029676829508	5.29513810461875	5.52239614152747	7	4.4271279032129	5.22813946425259	4.71655659917959	6.67211311063113	7	7	5.53641068321525	6.63992306804395	6.34745416203558	4.19761327594294	7	7	3	3	2	7	1	7	1	2	1	7	2	7	3	7	1	7	1	1	7	7	4	7	7	97.25	0	3
65	1.70543198863411	5.98628477611188	6.79767216786417	7	1.25541450767705	6.07769608910882	3.92730794719476	6.50284282714124	6.7404275392197	5.08184370338809	4.74173419512758	6.39374323201127	4.80982683835045	4.49269357474516	6.16427709230702	4.21078408417238	3.54868984261322	7	7	6.2109964682954	5.63789291164227	5.42093726962841	4.57512725404191	1	7	7	7	1	4	7	7	7	7	7	7	7	3	7	7	1	1	7	7	7	7	2	74	0	3
66	2.68560421148406	6.46508297916245	7	6.71095730400601	6.23908615378135	5.47135701354925	4.26567350472251	7	5.31656835985449	3.91164343317573	5.54882496752938	5.21432522622963	4.87876485965542	5.65266770260745	4.09115360375416	6.47566340042821	6.88326265617927	6.91201234792165	6.55428309140277	6.48742724200412	6.69737294164258	6.08106010765116	6.19891066007148	7	4	7	7	1	7	1	7	1	7	7	7	1	3	7	4	1	5	3	7	4	6	7	65.75	0	3
67	6.84998383337496	7	6.34276365661621	6.37304165875202	4.89187900690705	6.88211438748422	5.49300856632719	7	2.19589897508008	6.17099413145495	6.05399133913582	7	6.72107727035838	5.47160400820865	5.44145759603419	5.63253307004688	6.44760242063231	5.55419394984428	5.85497647877305	4.29085718523315	6.49329790802719	4.95007804409033	6.1684859184194	2	7	7	7	1	7	1	7	5	7	2	7	3	4	7	4	1	1	3	7	7	7	7	92.5	0	3
68	3.16772384112956	6.1858131313364	5.49935491898465	7	3.11717866026352	6.88010107032997	6.35399544413098	6.92275008068584	6.64039710048878	6.7255503490969	6.44801419940152	6.79174254504263	4.88051521475144	6.4661008458448	5.31170123961021	6.8141298259083	4.76400267845621	3.51854697478224	7	5.11347734453448	5.81106535796732	3.55257963033786	7	7	7	7	7	1	7	1	7	1	7	1	7	2	3	7	7	1	5	7	7	7	7	7	80.25	0	3
69	1.56575189539803	7	3.09630683045705	3.90766186258002	4.93415424114539	5.69578738981685	4.36750447852094	7	6.00133507067216	3.97533573007133	5.9430739053511	5.85668618834848	6.74848488107965	6.72903553672348	7	4.84688012244002	5.0157498058002	5.63329219652364	6.75479815036209	6.61861226018535	5.85521581166797	5.12332888410205	6.32714428147694	4	7	7	7	1	7	7	7	1	7	4	4	2	6	7	7	1	1	4	7	7	7	4	90	0	3
70	2.54724604493039	6.59139402047317	6.09362369680888	2.10116031205619	4.6664178048731	7	2.88847508855731	6.11388396194546	5.08985646781264	6.17380538768455	7	4.62705077878789	5.9268435736591	5.34866404550556	6.46873925713225	5.272975873616	6.47776516172373	2.39891474253557	6.23041812274723	6.61305333192169	5.89195868644787	4.66177936965986	6.79913507154145	7	7	7	7	1	7	1	6	7	7	7	7	2	5	2	7	1	1	2	7	7	7	7	98.75	0	3
71	2.61021698118936	6.77094215459607	6.59124635555625	7	5.3448744268506	6.36489737148165	2.52011559523429	4.5806010717792	4.76985041627767	5.80011573274338	5.23829738511175	6.43572117112716	6.78656457318246	6.77836529227684	6.25766236414506	3.86659122474239	3.26648279693236	7	6.69476182094303	1.91917502832998	6.22940562751641	6.63333257201403	6.68329189760649	7	4	7	7	1	2	1	2	1	7	7	7	2	3	7	7	1	3	7	7	7	7	5	95.5	0	3
72	1.7315404984738	2.75954152092299	6.95330819825411	4.67947016597374	2.91266640619243	4.44816573148034	1.1750146173368	6.9580581157032	4.59152486467869	6.5494569900003	6.74601257795516	7	6.77154826893705	5.86662984618833	5.74064642640985	3.46850120347061	6.08551670735709	7	6.47549201128778	5.21972769763607	5.800295530746	1.62235334595489	4.38985200601281	1	7	7	7	1	5	1	7	1	7	3	3	7	2	7	7	1	1	3	7	5	7	7	72.25	0	3
73	6.21884228883155	6.42839312001551	6.0918552974548	6.17533886286756	4.67561140419099	6.48231274794211	5.57739246053093	4.28386283408993	5.1335246735041	5.10937531481026	4.81933603127279	5.84421867446168	6.03509208822949	6.41748004808279	6.28962251397917	4.70064475236408	4.88702382924097	3.96817652190851	6.52014415841841	7	5.79563339735488	6.49208114060435	6.8816028590718	2	5	7	7	1	7	1	7	1	7	2	7	2	4	7	4	7	3	6	7	7	7	7	85	0	3
74	1.80130072088983	4.15181059732503	5.56600891096788	2.95383402044903	5.36483613534397	4.46354124901741	2.23321492547604	6.26957151995907	7	6.24092990032847	4.90447367987841	6.34505821104661	5.95442729575765	6.25988584068053	4.53927609967389	7	6.39540634666425	4.24218103749078	3.37179621793701	5.50809917983927	6.57074591860756	6.54154530370894	6.33589448475237	2	7	7	7	1	7	7	7	1	7	2	7	4	2	7	7	1	3	5	7	3	7	7	88.75	0	3
75	1.9833030192502	5.34347953305844	2.84401729169862	2.23024530873683	5.80979376835208	6.51420033072599	4.57322561120766	6.91327356841435	6.32194490129634	2.86640009785639	6.96478220685239	4.02309836986536	6.42420470979157	6.32756540779462	6.48076335801976	5.57816760055712	6.26072868035389	4.52188479599989	5.21908666278295	3.41901166510189	7	6.70447839673433	2.50911217422419	7	7	7	7	2	2	1	7	6	7	2	7	2	7	7	7	1	1	7	7	5	7	2	77.5	0	3
76	1	7	6.81776358620535	7	1.74847304035729	7	4.45953462281967	4.1105633931144	5.3700091967869	6.21528457728113	6.27996769743153	5.50354776550681	5.78097459870727	3.67603088679231	4.64624694643806	5.09353243599496	7	5.58001061766807	6.58285272727625	5.20254316301143	5.41119828692315	5.78144178744949	6.28664584387442	2	7	7	7	1	7	1	2	3	7	2	7	2	7	7	7	1	2	3	7	7	7	7	69.25	0	3
77	1.90254954019488	4.72880800670587	3.96951665772215	6.58817055169342	1.45856162081822	5.4316640979119	4.18079411867102	6.3042676184137	3.89006122220244	6.9156082131451	5.99641962538808	3.99538281756912	7	6.58544365375058	7	6.67004027701265	6.98752006453441	5.4009226714442	5.42895291299098	5.01130940254523	1.55669899804379	5.35366275986235	2.7868565092088	7	7	7	7	1	1	1	2	1	7	7	7	1	7	7	4	2	2	6	7	3	7	7	92	0	3
78	5.59205317558717	1.91381920037604	5.96941138317787	3.9731254214518	6.62106588296605	3.82556535077365	3.46490116225697	7	3.69065883337173	3.77851704916645	5.81130748583298	6.46073595701114	6.93738679033078	4.01097195338162	7	5.16243498007931	4.99289058133473	2.53393086876874	3.50321584363683	6.2046866853768	7	5.35136606339379	6.6738400582192	7	7	7	7	7	2	1	7	1	7	7	7	4	7	7	7	1	2	6	7	7	7	7	80.75	0	3
79	3.47529489815922	6.13216976037668	5.12723301262999	6.85542784038497	3.99741057998692	6.69587363492872	6.12348616030469	6.50319650255	4.63130294301309	6.02897171807773	1.84974529173635	5.98249032074059	6.15943076877815	6.42413486840309	4.85169817237632	6.17841123655056	3.72872541322793	6.01798814661749	4.79165930114294	7	5.6271046880286	4.32181298481021	7	7	7	7	7	1	1	1	7	4	7	3	2	4	7	7	7	1	1	5	7	5	7	1	92.5	0	3
80	2.61122436128143	2.56014211865003	2.93393016833773	1.83118601781212	6.187384477132	6.90182700912945	3.02762715536557	6.52669118565772	7	6.90495842624311	5.97292273970625	6.37936840693529	6.38940692543139	3.3014561378142	6.61428417639803	2.05735802661394	3.34157830837943	4.62507069415888	7	6.29108605676682	3.54921630160748	5.57645210320205	5.60829236835164	2	7	7	7	1	6	1	7	1	7	2	5	1	7	7	3	2	1	4	7	7	7	2	61.25	0	3
81	7	6.88692654789389	5.12551066614041	5.84592821628098	4.28288614514497	6.29786758089474	7	6.69884365562588	7	5.77668870548009	4.73550252648805	5.79492198140455	4.15772201890774	4.4853420470941	6.32641688271258	6.84704393209131	6.46166471932046	4.74934293068837	6.59181657644777	4.19225370884659	5.48236458613952	5.2855033283698	6.64343585425859	3	7	7	7	2	7	2	7	1	7	1	1	5	7	7	7	1	2	4	7	7	7	7	74	0	3
82	2.81219012291726	5.51106374150227	6.14885650514314	6.02118081073616	5.66403187011192	6.66190272016668	2.40096437581776	5.66030401407892	3.80850378285581	2.61407388678086	6.96447165593533	5.90790532960063	6.15027987483685	5.30477415220588	5.61543672335683	6.86843826866667	6.29367048282544	5.51908519452963	5.32458695976658	5.99620614329154	6.53014707317305	6.93588922620132	4.74429009615728	7	6	7	7	1	1	1	7	7	7	3	7	1	3	7	7	2	3	7	7	7	7	7	86.75	0	3
83	1.69283774637342	6.74800084589344	4.09512561356829	5.58404987199183	6.3312331844948	4.83177840460475	4.48600614398607	2.96198458098506	6.2741041478047	4.41190345844065	6.82882205013515	6.08863862353321	5.96538982471807	6.63669589538581	6.74993316573522	6.44052040102073	6.33507106316503	5.96771899511202	4.39081070706747	5.39246537573486	6.223382278154	7	4.68729707657203	4	7	7	7	1	4	1	3	4	7	7	4	4	4	1	7	1	1	3	7	7	7	7	79.5	0	3
84	2.64898408217073	1.37717526920851	6.42776445880637	1.84212437911633	4.22828932445519	6.66735485237858	1.22214512769241	4.42753009699691	4.93371236981848	3.60891884581699	4.98358842634048	6.70333241442197	3.82417644749234	5.05862798848761	2.83163276953359	6.42847686840142	7	7	7	7	6.37153384736108	5.38857590347681	5.79471521035981	2	7	7	7	1	5	7	7	1	7	2	7	7	7	5	7	1	1	1	7	7	5	7	87.25	0	3
85	1	6.23133162249176	6.125628691196	6.47095567827546	4.49249622059911	6.86147298852969	6.77886816614899	5.50467516579798	3.92469880287034	5.92383465966415	6.26594392563942	5.86427049878546	3.39861851736876	3.91939389291523	6.88396418444173	7	5.89245989279566	6.14808072633074	4.2335649282323	5.57110626646331	7	5.22105886547621	5.3116949033262	7	7	7	7	1	3	1	7	1	7	7	7	1	3	3	7	1	2	7	7	7	7	7	83	0	3
86	1	7	4.57763332267935	5.23459680054354	5.41298546943375	5.67987994654902	1.29936530924888	6.87184475242532	6.14952416932944	7	5.86143010205028	3.31640445729183	5.64036974776485	7	5.28146023746155	3.62735050116771	5.63061533447227	6.39722083869605	4.36171408979047	4.95693168656235	2.93474052271341	7	4.02056520627163	3	7	7	7	1	7	7	7	7	7	4	4	6	7	4	7	1	1	3	7	7	7	3	72.75	0	3
87	1.85723348170213	6.40102449334867	7	3.92322960909401	5.11133295325861	6.93380967941124	5.77885559699929	5.94813769712829	4.73343268724682	4.73085708060815	5.56934844836393	6.11472030518651	7	5.3458334178639	2.87412867738473	4.41327208935756	5.7485226885633	4.78846310256489	4.61047474633297	7	6.10153918968372	5.18507904758803	5.68571397962691	7	7	7	7	1	7	7	2	1	7	2	6	1	4	7	1	1	2	2	7	7	7	7	96.5	0	3
88	1.09412007546344	7	7	7	2.26179054033702	7	6.09980480403278	5.76855171885156	5.29942137146304	6.3555210386671	3.18377529338688	6.47976929071684	2.60929621564464	6.50933870148321	2.11757100207311	5.56059696769001	6.42645252713248	7	3.14560247759072	6.9929714593594	7	2.50280365869258	3.07290811663808	7	7	7	7	1	2	1	7	7	7	4	6	2	4	2	7	1	1	7	7	7	7	7	75.25	0	3
89	2.65358496857365	5.69697340279866	3.9814994863465	6.90594893704439	4.51671411596696	4.46237941160615	1.96947368251058	4.92295952401166	3.74168998753821	3.58058373616492	4.99125935931179	6.54044216472761	4.49824915146625	5.44760802219987	4.26488752103451	6.10153259408965	7	6.7422930427931	6.3272938014768	6.16429581994079	4.30807242105452	6.06627591342232	6.72691404390479	7	7	7	7	1	2	1	2	1	7	7	6	5	7	7	7	1	5	7	7	7	7	5	82	0	3
90	1.78311213471269	5.01542131108212	5.52945619751397	6.91690861474616	4.06276358026355	7	1.45628456883644	6.55142066307603	4.01380535227401	4.87245473070629	6.41626696007831	5.26921474965157	4.58428527348324	6.29503344410748	3.06115832490735	5.14853169226854	7	4.15781854031258	2.63585685813848	5.00617087424558	7	6.31857340596477	5.90863668969564	7	5	7	7	1	7	1	5	1	7	3	7	7	7	7	2	1	7	4	7	4	7	7	73.75	0	3
91	4.66513625278814	6.59790965510614	5.90464781862652	6.00842866292426	6.38685893282607	6.27091047229267	1.2070892465389	4.95949305580023	4.00399456612502	4.96261206748036	4.44291481001541	5.75195753284817	5.56443932257154	5.4773485772054	5.32317630194713	2.68797292634175	6.74585721116975	5.178029210053	5.21665271838233	6.8695949117966	6.82558382737717	6.54110514612257	6.26739936623674	2	7	7	7	1	7	1	5	1	7	1	7	2	7	7	2	1	1	4	7	6	7	7	73.5	0	3
92	3.03329867581226	1.87269705827442	7	4.16274653837464	3.87078554931561	6.17481602664576	4.6319101843608	5.30814095914783	6.98032703007828	2.79908358478181	3.04386861661554	5.7461094618385	6.36257608303665	5.258402567212	4.17472296479698	6.28049027075949	5.37285122267438	5.78726551771788	7	6.9144249860005	2.94707714961725	5.80268852853452	6.34561357393626	2	7	7	7	1	4	7	7	1	7	6	6	4	7	5	7	1	1	1	7	7	7	7	63.25	0	3
93	1.53720481898989	7	7	5.86200152690549	3.87049018459242	5.56997996723865	3.48074512645389	5.81142631081481	3.17249898320578	4.65867563136543	5.28120197123432	2.46714443983319	6.98716824685369	7	6.16688269993119	5.16458376593807	3.84770740266561	4.83580584041613	7	6.30163865911753	6.03481073733101	7	1.29187220405075	7	7	7	7	1	3	1	7	4	7	7	7	2	2	7	7	2	2	7	7	7	7	7	74	0	3
94	1.76386122664067	5.56428995992931	5.73014792639152	3.93881626335837	7	5.78294608794029	5.72525468337774	4.72280585017911	7	6.30451098883045	5.45099416270066	4.58154409168598	6.47577784385189	5.75062596592601	6.14753228787369	3.88153254208745	6.27243628626043	5.47542630219135	6.92779300335491	4.30283841383816	1.53878150709304	4.63410323742687	4.84058043286545	4	7	7	7	2	1	1	4	7	7	3	2	1	4	7	7	1	1	3	7	7	7	7	79.75	0	3
95	3.58510385017855	3.85625819811549	5.16999050435243	2.09415169334893	6.47822017633058	6.25759097610905	6.10363308147511	5.60326936853646	4.86865772794345	6.09169435716417	5.41682173059157	4.22827384463265	4.72610768456677	6.62137120130365	6.85357216220065	4.57686159175069	7	4.10908976620445	6.01364192795452	7	6.41480782963573	4.61038513170108	3.24513874193602	2	7	7	7	1	1	7	1	7	7	1	7	2	7	7	7	1	1	7	7	7	7	7	87.5	0	3
96	3.03345861138653	7	4.66043301220781	7	3.30803762401139	7	3.14219611651995	6.05982344206812	7	4.44484662810157	5.4676659240276	3.51187097907418	4.96196441128304	4.62586625707237	5.25334515941342	5.13296169855022	5.41696189680896	6.75521390035952	7	6.59221502851551	4.70789565048556	5.65612822007047	7	7	7	7	7	1	7	1	7	1	7	2	7	3	3	7	7	1	4	7	7	7	7	7	71.25	0	3
97	1.84443170884256	5.36817137089389	3.11842994953144	6.4929698543072	1.62480330720019	3.86062664487188	6.59992785416782	6.59531401764956	2.79881949504723	6.92219994424389	5.83286918301898	4.16727050295871	6.27977130874953	5.97307674763206	6.89152398374239	5.94430436125525	4.83097338042693	5.29743901414927	5.62114198314035	4.64963770621806	1.42206574274763	5.25362933356017	6.7709399597256	2	7	7	7	1	2	1	3	1	7	7	7	1	5	7	5	2	1	5	7	7	7	7	78	0	3
98	2.34978577442851	3.26949893624321	6.46484117413554	2.64650421567252	6.12301041568427	5.33884052940299	2.08491601897007	6.39728664700229	6.88550369208839	4.03620681451598	4.82321803614909	5.65859183170969	5.29304227362179	5.9958647353631	5.30924967396118	3.44374969700853	5.98374414731248	4.64516758604336	6.09602837879568	3.18111622908505	4.63291530579385	4.92702906844692	6.82441850929006	2	7	7	7	1	7	7	7	5	7	3	7	3	7	7	7	1	1	4	5	7	7	7	73.75	0	3
99	6.48185204509318	7	6.42756060998354	7	6.34225846473637	6.61020802472414	3.63599406461893	7	7	6.50392401436989	7	6.24020980124731	6.96925046759025	6.66828898617775	4.01146306605065	4.55704862405154	6.24065196255656	5.37098562828416	6.55242501992342	7	6.64798470949115	6.94612617643822	7	1	1	7	7	7	7	1	7	1	7	2	5	2	5	3	3	1	1	5	7	7	7	7	94	1	3
100	6.78306725780658	7	6.49055973515541	6.29253046254306	5.9226705887261	5.83144891867416	2.16007832336221	5.40531917198556	6.52881779230674	6.16705248261054	5.80242326388338	6.46695646661536	6.94529027254625	6.67175231940597	7	5.48260979709717	5.06962479411057	5.66657464356985	7	6.17115798130359	7	7	6.17846447375447	1	1	7	7	7	7	1	3	3	7	2	7	3	7	3	3	1	1	6	7	7	7	7	91.75	1	3
101	5.43866769039274	6.6923067526452	6.35590961185726	6.70033200582084	5.92710162439373	6.61997670148612	3.15834106551489	7	6.61949909378412	7	7	7	6.82898829700056	6.63361350252184	5.01968944646081	6.65925842036047	6.3283117842107	6.44753050360238	6.98619389522218	6.73542314715345	4.50722913219341	7	7	1	1	7	7	7	5	1	5	1	7	7	7	3	2	7	2	7	1	7	7	7	7	7	91.5	1	3
102	1.15336889790756	7	4.21594627201241	6.61441318922306	6.09606735034486	6.86080779749748	6.88156002992775	6.56695688696329	3.10598272380887	5.40402813631111	6.80728380407212	6.54268737574425	6.04682526722377	5.56175552585889	5.78399254931018	7	6.37801822789057	7	7	6.36530585849266	7	6.31332696883651	5.73880623112258	1	1	7	7	7	2	7	7	4	7	7	7	3	4	7	4	2	1	7	7	4	7	7	74.25	1	3
103	4.62089624840207	7	7	4.32785612019621	6.92476637874061	6.81206642781497	5.09176859372985	5.5529726300278	6.20734347905532	5.63035689817486	6.28933907242302	5.76347844565174	6.8101632829731	6.83520119718115	7	6.13259493790095	7	6.76661473151588	6.98470565914999	6.87349781350598	4.62619000227362	5.74577469121803	5.62042775528292	1	3	7	1	5	2	1	7	1	7	7	7	2	3	7	4	1	3	5	7	3	7	7	81	1	3
104	1.62750563851496	5.89624780498924	4.26042798249527	5.56043012114908	6.93271263621459	5.65219245684901	1.38182157914238	6.80718865461623	7	5.97485614244095	6.06423150989892	6.74576852527684	5.94403847915757	6.93958817391369	5.86981294215478	5.69783030083689	6.17257023200948	6.6752407252767	6.42549150641552	6.44771779104997	6.21121334494905	4.98150387790018	6.5092479096412	1	1	7	7	7	7	1	3	1	7	4	7	4	7	7	2	1	1	4	7	7	7	7	93.75	1	3
105	2.05996254357245	7	3.39116779472847	7	6.76817306063755	7	6.84871774594708	7	5.06626631443904	7	7	4.41463429766603	5.51806264670186	7	4.49851453918308	6.25499462171807	6.20649023684337	6.7104397227254	3.81009481511756	7	6.48246119023417	4.27485578123959	6.44899362016617	1	1	7	7	7	7	1	7	1	7	3	7	3	6	3	3	1	1	5	7	6	4	7	90.5	1	3
106	5.9594908982169	6.91217799229548	5.63477197402764	5.869052252995	6.27000506939121	6.44868130426228	5.6391172141282	7	1.85954406339178	6.75192157198993	7	6.28707880377378	6.13953392442392	4.88930942194975	7	6.76988164850367	6.61309594534271	5.7706266893165	6.07903401650604	6.68738289030227	6.04413432932177	5.74744482950326	6.21133406137785	1	7	7	1	7	7	7	5	1	7	2	7	3	6	7	7	1	3	4	7	4	7	7	96.25	1	3
107	1.23422098099005	6.94701355677053	4.08210513079751	6.72351192610419	5.67911420700647	6.45809798769187	7	5.2251103247428	3.33930763065132	6.56628931198697	6.95916124868485	7	5.43245874634964	5.93143019464647	6.44515498637839	6.70404712094652	6.68800314967054	7	7	6.30484162395824	4.05703992805639	7	5.31585701868958	1	1	7	7	7	1	1	7	1	7	3	7	3	4	7	3	3	1	7	7	4	7	7	80	1	3
108	5.95332860277321	7	6.72439192446759	4.79646043463537	5.45525121453983	4.10316279327082	5.17777020878591	6.1620040126148	6.57540459055909	6.09451040864346	7	4.84916353352403	5.16460619696356	6.37623981142022	5.61833519456448	5.42759490636654	3.30501471597604	6.95690985146807	6.79491211764406	5.8556263779214	5.83411391060039	7	6.98835570417899	1	7	7	1	4	7	7	7	4	7	7	6	7	5	2	7	7	7	2	6	7	7	7	84.75	1	3
109	1.23015388508025	5.93695632071171	3.7033218634649	4.49406043371307	6.15506031597382	6.22659636502701	7	6.91253897573986	5.42864155192702	6.34089667825509	6.84909848305545	7	6.74027914496776	6.31968184280804	6.87608134292699	4.86996725056595	4.11083563934506	5.36751166610941	2.09775337067994	4.9001694369172	6.87961928005173	7	7	1	1	7	7	7	1	1	7	1	7	2	3	5	2	7	2	1	2	7	7	7	7	7	87.5	1	3
110	4.5235420608845	7	6.72093201432176	4.89900582281659	6.45708723610916	4.77242107636062	5.19599807038204	6.17802181459358	5.07687877670211	6.96653767943653	6.52381600430373	5.99899963797459	5.85434464681558	6.51788189738197	4.88733861911649	3.8546697739909	7	5.81731209479428	7	6.92807865304654	6.82432728115089	7	7	2	1	7	4	7	7	1	6	1	7	2	7	1	3	4	7	1	1	6	7	7	7	7	79.25	1	3
111	6.2602899733075	3.68943711783248	6.14849488893515	4.14804441759616	5.00599077446582	7	7	6.18417915960079	4.26152401083903	6.28395743235731	4.74346142274304	6.15928988960979	6.14587655623765	6.79522267017055	6.4005305608576	5.57047234369429	6.20097631498087	5.33771417621938	6.33033280924357	7	6.2027283672707	2.89237679888564	6.69213670999063	1	1	7	1	7	7	1	2	2	7	2	7	1	7	7	2	1	2	7	7	4	7	7	109	1	3
112	7	5.15738340819495	7	5.74446889798598	6.6063831546999	7	2.99664757158193	4.99029057593854	5.48231549099376	6.52265546101829	6.83869763361183	6.56104878891788	5.46415957407163	6.99662761135086	4.86112197653648	6.7634593001207	6.00677658672009	6.62545837486892	6.20470547899636	7	5.08994932588339	5.59964577999623	6.53636827989474	1	1	7	7	7	7	1	2	2	7	7	7	2	7	3	7	5	1	5	7	7	7	7	88.75	1	3
113	1.58157384797196	7	4.92804640491229	4.43981940521932	6.53695584864733	6.13504980910344	5.90622485072603	7	6.91677361372637	7	7	6.19007770595859	7	6.9400033753199	6.23233309723727	4.62014540310672	5.44085208437902	4.45647925191691	6.9458841458922	6.60258645271766	6.01308382656643	3.23551121829516	5.09832300429677	1	1	7	7	7	1	1	7	2	7	3	3	3	7	7	7	1	1	1	7	7	7	7	98.5	1	3
114	6.05126384233298	7	6.03398911019133	3.41372118073894	7	7	3.49105608990069	7	6.13138285553929	6.23804174020509	6.99663077789398	5.88409248362624	6.84719697025075	7	6.04700458549469	5.18213200103088	5.03285526743627	5.35914693557197	2.47889935041071	4.37057968474965	6.21725946444288	7	7	1	1	7	2	7	1	1	7	7	7	2	5	4	6	2	7	1	1	4	7	5	7	7	99.25	1	3
115	5.66158483189198	6.47717082326714	6.24808804014896	5.6068484471948	5.06456758918004	6.89925913823285	5.94835355005223	6.04280447267882	5.95901097827467	6.28930659320749	5.7945683418083	5.46376870309082	6.4335103066532	6.51398742081588	5.34930599119411	6.36216053558162	7	5.75445929666316	4.63641734337866	5.71665731783125	6.54593884690601	6.17430388051865	6.87347047743407	1	1	7	7	7	1	1	7	1	7	7	7	2	4	7	7	7	3	2	7	7	7	7	86	1	3
116	6.3545266598367	5.81528282542321	3.62009034404619	6.24101466714143	6.87511243678593	6.32368626101822	4.39665929140914	5.84495344317329	5.01373109355048	4.92897161105604	5.07078691761547	5.00731990541166	4.95135091343702	7	6.43493294148994	7	4.78799261875212	6.02873069272823	7	7	7	7	7	1	7	7	7	7	2	1	2	1	7	7	7	3	7	7	7	1	1	2	3	6	7	7	92.75	1	3
117	6.46855314643407	7	5.559934325297	2.8308634133117	6.74891476518196	7	1.59493134835155	7	4.89761827964658	6.75196122265145	7	7	2.77493889103397	7	6.02986954172167	5.94044754137947	4.95012633133647	6.23128784117954	7	4.78354729664486	6.32178744887072	6.04750321744579	6.90212336469941	1	1	7	4	7	1	1	7	1	5	7	7	4	3	3	4	2	1	5	7	2	7	7	85.5	1	3
118	5.17952121136539	5.87736845736822	6.06851712776169	4.01494117732866	6.50943021308051	3.94456164173533	3.11082700661989	3.85117072223219	3.56567183275282	6.68720741794848	6.6087564182152	6.54880631233043	7	4.78479519604065	6.1949474092557	7	5.83071604922383	6.07137361351506	6.38024970837303	7	6.45223560534173	5.58881386399974	7	1	1	7	7	7	2	1	7	1	7	1	7	3	7	7	7	1	1	4	7	7	7	7	102.25	1	3
119	1.33903040217966	7	4.23189059192686	6.46941077720196	5.66873593618217	6.65080364728865	6.73862992536845	6.65760840199312	3.56215993577352	6.11694441900648	7	4.40733995077983	5.47073833126293	5.56560673573946	6.95310498039382	6.93946737412462	6.48205570269916	4.75766821875415	7	6.57445795844184	4.56127674174231	6.51411860947728	5.92358960182822	1	1	7	7	7	2	1	7	1	7	3	7	3	4	2	3	2	1	7	7	3	7	7	98	1	3
120	6.14115255985394	6.06653158641375	4.38204745598744	3.39617513192553	6.5487834796928	6.0062397694782	3.94803237959774	6.82604516516845	6.31345619660599	7	6.56651691463197	6.45140480405628	4.58410436063006	6.66075207038534	6.18043668982563	6.97319616116847	6.91680002831808	6.42984035093995	5.73573210202359	6.55748705453635	4.7086575378232	7	6.24860943590143	1	1	7	2	7	7	1	2	1	7	7	4	3	2	2	4	1	1	6	1	5	7	7	82.75	1	3
121	2.92777096004133	6.77120992842926	6.42467051775615	6.97309798047556	5.57250306321993	6.57177381124377	6.67957949251217	5.2113192451985	5.05374278550161	7	7	6.48720611175245	7	6.28418400954192	7	4.44086116749206	6.15954308484261	5.45294832520686	6.50655889158872	7	5.96390690282471	5.66639268734634	5.94492777768347	1	7	7	7	7	1	1	7	1	7	2	7	2	7	7	1	7	1	7	4	7	6	7	90.5	1	3
122	4.70994030018394	5.78823721368547	6.91829672840494	4.12935039844776	6.85214019713241	4.06755041710343	6.77969137122304	5.08938192933444	6.81393899530141	6.56504349255099	5.54606676466546	5.58247868306721	5.29954207854089	7	5.17027678542494	6.71893544733374	7	5.71540234257	6.57318539128618	4.54408557748273	5.33031292962005	5.48001620621345	6.30879044389809	1	1	7	7	3	1	7	7	2	7	3	7	2	3	7	1	1	2	7	2	2	6	3	76.25	1	3
123	6.39307064382586	6.94531045915122	5.37565891747517	5.74163897491373	4.34000644922639	7	3.44990977651131	7	7	6.62419963065276	4.98684134101639	5.15600533613672	4.0941483936416	6.54477222594326	6.2531836963991	6.30462420230834	6.87042490780069	6.66339102404079	2.4754792028368	5.95365427077413	5.87389524393366	5.6130611043227	7	1	1	7	7	7	7	1	3	1	7	1	7	7	5	7	6	1	5	2	7	4	7	7	89	1	3
124	4.62200276735917	5.98680139792737	6.74441421493362	3.84567536349993	7	6.19046190163226	3.10786970751056	6.89994412673477	4.85700508295505	4.96978179561631	6.03956447526379	6.54157651328982	6.36259190587779	5.69539246133427	6.94596195051731	6.37756789351586	5.72223994077234	6.46288344293395	4.60495667198013	7	6.89113564611419	5.20832985843529	6.62892529386184	1	1	7	4	7	7	1	7	1	7	2	7	6	7	4	7	1	1	3	7	5	7	7	91.75	1	3
125	5.43923470282703	7	5.81812806515415	3.05753282167245	7	7	4.47553146083693	6.91419018083384	5.8539454608169	2.31113771558302	6.45141529434269	7	3.04031796495986	6.79213583830818	6.54775206821749	7	4.57648449112399	4.47531767086915	7	5.47903315605517	6.06075464817845	5.94959377986958	5.49739006299337	1	1	7	4	7	2	1	7	3	7	2	7	1	4	2	7	4	2	4	7	2	7	7	72.5	1	3
126	2.20225963718238	6.73892356857089	3.82410622681035	5.001921984919	6.06833008164768	5.46804799180291	1.93744315745762	6.89035252005351	5.84735326104851	4.54994822323673	7	6.09556761792003	7	6.92050545863186	7	5.16693117917371	6.7783647363227	7	6.99972913795471	6.26096682015339	3.64453126481958	4.6391775792472	6.39189154710646	1	1	7	7	7	7	1	4	2	7	1	5	2	4	7	7	1	1	3	7	6	7	7	84.25	1	3
127	6.94716858155969	5.76855385085448	6.86178538711422	6.80836590301677	5.26401627986029	7	1	7	5.88190433828206	7	7	6.53786517338658	6.60580475532678	7	6.22187311591882	6.17132168047334	4.68540737299744	4.52872068008057	7	7	5.02428517971579	5.64656949117782	5.90164514742728	1	2	7	7	7	1	1	3	7	7	3	7	4	3	3	7	1	1	7	7	5	7	7	81	1	3
128	5.93352575806225	5.27394421828592	4.52834007746745	4.54166948885808	7	7	5.72666317732299	6.07471777637012	5.52044726147994	5.33220003609104	6.88369243275414	6.13307264568414	5.90598727116697	5.8319363162431	5.58063782857384	6.70415578703952	5.72180837564124	6.83918342201635	5.38525945220702	5.33830309691542	5.9023796626078	6.88599613868098	6.26505353218661	1	1	7	3	7	7	1	2	7	7	4	7	2	3	7	7	7	1	7	7	7	7	7	93.75	1	3
129	1.44486582011765	6.19043006933279	3.56661087900302	6.4471311095725	7	6.11225970789103	5.56615267946844	6.48765736228204	6.84115306520734	5.6715197479924	4.15344313376109	7	5.88084181328416	5.2435150127154	3.85509640388566	6.68338587109969	7	5.68024513391605	5.06776392191354	6.8960084429518	7	4.99572629409441	6.93757044805712	1	1	7	7	7	7	1	7	6	7	3	7	7	3	3	2	2	3	4	5	7	7	7	88.5	1	3
130	7	6.13175223260045	5.22783514440507	6.51088499833151	3.28012955772152	6.27754805224036	3.14329176600881	7	7	7	3.90367073559342	4.72711538043351	4.29047368629284	6.90599762186255	5.87043061818966	6.52292227513855	7	5.20507343627998	2.17696239756621	7	5.38043597177112	5.78374894111108	7	1	1	7	3	7	7	7	4	1	7	1	7	7	4	7	7	1	5	2	7	6	7	7	79.25	1	3
131	5.12321605173062	6.66319920989703	5.89500998644535	3.66616916186652	4.2247672081249	4.18817330895092	3.54692366659899	6.47958292063422	3.95123746653238	6.03647185196852	5.01837536369276	5.91314326545179	7	7	6.63398190788325	6.22716263919628	5.98741788704086	5.5393402763208	7	6.72178594396689	6.23131399130316	6.34329061528096	7	1	1	7	7	4	7	1	7	1	6	2	7	3	4	7	7	1	1	5	7	7	7	7	97	1	3
132	1.45366969896177	6.80730529440177	3.52388851706192	5.84644218291586	7	6.4546567098701	5.36794574600688	4.9532268298169	7	5.18363821243567	5.57959830630521	6.44074712809508	6.23637960862937	6.52076729790618	5.72224434399383	6.153402315357	6.0754814854249	5.82906103695632	4.35599596518757	7	6.50057323217459	6.48857102883756	6.09584562991458	1	1	7	7	7	7	7	7	7	7	5	6	2	4	7	7	1	1	6	3	7	7	7	71.75	1	3
133	1	4.63377856572514	4.01651022851387	4.73335220657295	6.95505946559639	4.53557330652057	2.01300979243763	5.94061152631563	5.85002896928809	5.73701841200635	6.30357779533699	6.25673120408691	5.98999668960067	6.08801306059018	6.53447889580019	6.34718887679994	5.82040750259808	5.47913581725408	6.71899022851323	6.32809934948988	5.63983642047496	5.95023375106469	7	1	1	7	7	7	7	1	3	1	7	4	7	7	7	7	7	1	1	7	7	4	7	7	87.5	1	3
134	6.21662447471416	3.64880929122631	6.65540152298116	4.70714921756002	2.20008562426295	5.22321011561875	5.77292187747269	7	5.16006239518464	6.07954161473522	6.69406657024902	6.64229207905321	6.24370527858898	6.70795609353312	6.88985933004529	6.34027662232174	6.31169456438327	5.04704942016953	6.91154298175386	4.86810899850247	1.76494341327315	6.3717236120532	4.86038156891964	1	1	7	7	3	2	1	2	1	7	7	7	3	7	7	7	2	1	7	7	5	4	2	77.25	1	3
135	1.32348254501204	5.27802409535503	3.82039992654678	6.83584822848433	6.6917363618888	6.59113770710849	3.79093473339172	6.73130799993751	6.03565103035896	5.86644434819863	5.20512975070759	4.11575812924214	7	6.70975505765792	6.78238359386072	6.48862734938696	5.02846156619209	5.64442322436168	5.00697880539969	6.87844437481436	3.99228945036471	7	5.88509163976019	1	1	7	7	7	1	1	6	1	7	2	4	7	7	3	7	1	3	3	7	7	7	7	103	1	3
136	7	4.85028188163926	5.79220170577234	5.26999071210667	5.76327778753268	5.74293732540978	5.68321047988087	4.27454409176794	3.25300697151163	6.0025845678797	6.57051647036966	6.59337680116369	6.77780592050361	6.07028749603413	6.88377419308154	6.88508806928805	6.06621859144296	4.80941203733651	6.00427017239534	5.91045077635534	7	6.84619898614551	5.86280643913267	1	3	7	7	7	1	7	7	7	7	4	7	7	7	3	1	7	1	5	7	7	4	7	85.75	1	3
137	6.78988253899061	7	6.2689279457836	3.16815182772906	5.54279978090082	7	2.00302923398777	4.72301161870555	1.25605838273916	6.66746259259022	5.4238196582835	5.26499697290038	6.63091773145992	6.13386132452034	6.86151195601388	5.64615145936611	4.43905046462123	7	5.9641409823203	4.42622731603768	6.58116362559313	5.33731902614094	7	1	2	7	7	7	7	1	2	1	7	7	7	3	7	7	1	1	1	2	7	7	6	7	88.5	1	3
138	4.29557938210361	6.98711355536054	5.066707767324	3.2721227421425	4.48470190549528	4.23045340518135	3.5625097138304	5.64188622047432	4.73770521117389	6.83316855760904	4.90970327056207	6.38822371120691	6.33495110371174	5.78153505712243	7	6.25580105875148	6.84692102248924	6.77200830293523	7	6.69541970315837	4.92610215674211	5.102278917837	6.400403900011	1	1	7	7	3	7	1	2	1	7	2	7	1	4	7	3	1	1	2	7	7	7	7	84.25	1	3
139	1	6.77561815483392	3.8124132197528	5.05460541671623	5.03397643753275	7	7	5.49973026302759	6.1878898906757	6.30883796328335	6.2783435975549	6.5254702324654	6.94664600642062	7	6.94920612042639	4.63390212644635	5.25679534455839	5.49685987845564	2.9215430617127	5.1138716727816	6.79242573233383	4.50221336462743	6.61252103400209	1	1	7	7	7	1	1	7	1	7	2	7	3	7	7	5	1	1	7	7	6	6	7	91	1	3
140	1.46603793528256	6.2929875824944	4.6494763129523	6.30405546592009	7	6.30031429092893	5.13134200322794	6.60119941490786	4.41703067658531	5.83066911547095	4.50680816700021	3.30784336233042	6.8152440331302	6.44349007187334	5.39722268128123	5.48410616968393	6.93737199062705	6.12823814544717	5.51976778251538	6.68250331005316	6.2028617672786	5.10970285371645	6.83194959350275	1	1	7	7	7	7	7	7	6	7	6	4	2	4	7	2	2	1	5	3	7	7	7	97.75	1	3
141	1.05723396770576	3.86685023830549	4.4290538228667	7	6.79230630533567	5.26736281009721	6.98404460398005	6.47772475606872	5.21624298166213	4.34258789765362	7	7	7	6.29122146054519	6.21552828180342	5.90469870636176	7	5.18011521500298	7	6.64731734259152	6.93696299271266	3.09410628455077	5.48508521370499	1	1	7	7	7	7	1	7	1	7	4	7	4	2	7	7	1	1	1	7	7	7	2	72.5	1	3
142	1.20266519957302	5.95011239268312	3.91973501251847	6.1100607802625	5.52276242306289	6.3508490613055	2.02754511561408	5.21731793635045	4.91316180572515	6.2369980884878	5.97814991134485	6.53973214049241	7	6.4353411566058	6.43085619437451	6.43596348035748	4.88014643054215	4.99286115172155	6.59191564113973	4.47589627095727	5.94815761707878	4.53558474755032	6.59377367902075	1	1	7	7	7	2	1	7	1	7	2	3	4	2	7	2	1	1	5	7	7	6	7	98.25	1	3
143	6.8429328074769	7	4.51626784114434	4.71382963700288	6.36084051099092	5.96686461279206	1.01129693223773	6.39197142955922	6.48809285242498	4.66250796724429	7	4.95899033466542	4.87728214217188	6.71301135842837	3.49919369994952	6.16512672711594	7	6.47989481709847	5.34049768881847	7	3.49069626858762	6.60618529018871	5.0158441735337	1	1	7	6	7	5	1	2	7	7	7	4	2	7	5	3	2	7	2	7	7	7	7	79	1	3
144	2.32817608514523	6.70133850794275	6.8764988557154	5.02218605624743	6.4570636121932	6.28739944477949	6.20306789165027	5.27803519857389	1	6.75685280795572	6.11694569210904	6.15488613929344	6.92959961532229	4.9301371147154	6.59698276815057	5.59072138574782	5.56241509062692	5.5788800060418	5.96575594155966	5.80291838862602	6.49971840763453	5.75230867817932	5.82865931864817	1	7	7	7	7	1	1	7	1	7	7	7	2	7	7	7	1	1	6	7	4	7	7	84.75	1	3
145	6.10830966142088	4.65176578983621	6.94847485321109	5.07300709935138	6.72983065174816	5.28213644804148	1.7889632330345	6.64693484685709	4.56912028399614	6.40150360816498	5.11261210741218	5.568228254712	5.97104263084936	6.55434575258989	6.54701751839753	3.90948233988718	5.97344506454085	3.41008536380872	7	6.0979646418289	2.23531782089321	6.93086038340048	6.44975476718765	1	2	7	7	7	7	1	3	1	7	7	7	7	4	4	2	2	1	7	7	4	7	7	86.5	1	3
146	5.4748973503052	4.50754923311352	5.65290533362949	7	3.37586166152189	4.66806000678991	5.05853455144462	4.75671826921607	7	6.28200111611309	6.24491370064214	4.95432602748849	4.88576339128653	7	7	5.22829196232559	1.55209469170168	6.68819105921693	5.2440540693613	4.67287234359115	6.95112793612686	6.2727609099989	5.62503867835353	1	1	7	7	7	7	7	3	1	7	7	7	7	3	7	5	1	7	2	7	3	7	7	72.25	1	3
147	6.01657551452635	6.4736860413025	6.89808414260549	6.52182830588555	5.2605593047144	7	6.19145453353874	7	6.84798192570063	6.92121820917887	1.97175979057626	6.95181177143441	1.44344049534382	5.95944006597123	6.32109033339414	6.2578808133165	1.46965742620167	6.91913512724355	7	6.39922267046074	4.71124915954074	6.40938732462616	5.71856488262268	1	1	7	7	7	7	1	7	7	7	4	7	2	3	7	7	1	3	7	7	7	7	7	73	1	3
148	4.45950266297346	6.67726912165638	6.35702404367042	3.80555612902027	5.08550874785816	4.58403333046695	7	5.26846694890278	5.48366719521825	5.94286762375893	5.28930476136882	5.8023176658986	6.15894047504305	5.82702369519946	7	6.76111120411497	7	6.86031838517332	4.82260341514653	5.78135420013325	5.73363283995849	6.80117415935267	6.34275028432581	1	1	7	7	3	2	1	7	1	7	2	7	1	4	7	2	1	1	3	7	7	7	7	95.75	1	3
149	5.75921348946579	5.28057343320977	6.52098962400418	4.17690926713892	5.28903675751056	7	5.49889644676557	6.28738445555123	5.15363736309886	6.36109538502047	5.05898613443102	5.87927924050263	6.40735188024336	6.85059597318927	4.72624220696118	5.13731265051236	5.86149133830942	3.942508574807	7	5.39625671106421	4.97460014614497	6.41594619811282	6.84708594234436	1	1	7	7	7	7	1	7	1	7	7	7	4	4	7	7	7	2	4	7	7	7	7	81.5	1	3
150	3.30229356463694	7	5.79194102842783	6.63621667891983	6.11967338229018	5.26945108647246	7	5.90347109171679	4.65905188985672	5.58103845097965	6.9531116393333	6.11018735947633	6.46419410701752	6.16447495712366	3.41710352282891	3.85343532968819	7	5.54536070364311	6.38842508998774	7	5.59822076793226	6.28876580154673	5.39262476691203	1	7	7	7	7	1	1	7	1	7	3	7	2	6	7	3	7	1	7	7	3	7	7	73.25	1	3
151	1	3.85716387666389	4.53870155687004	6.67480516597127	6.91846502075377	5.00267973531042	6.17389379922835	6.69611330056896	5.40464153899969	4.27361008447986	4.91694430695539	7	5.57823522807027	6.98799748654214	5.08805716333284	6.17068483071422	6.57315796928711	4.10431805019547	7	6.76803804084265	7	2.36778510636779	5.53600258083798	1	1	7	7	7	7	1	7	1	7	5	7	3	4	7	1	1	1	1	7	7	4	7	67	1	3
152	5.82454350969601	4.86930663131718	5.98873871639172	6.30110916365941	6.68787532269348	6.12358177508582	3.27761145337414	4.43184511574414	1.56689736073634	7	5.40280291310517	6.40323559163276	6.66878246754832	6.67175481332595	6.50955948344693	5.34356043295641	6.40074275021829	4.32421735010212	6.42001067850057	7	5.8873884425371	6.17064895127243	5.39357049505838	1	4	7	3	7	2	1	7	1	7	4	7	7	6	4	1	2	1	5	7	7	3	7	95.75	1	3
153	6.15118412581305	7	4.03270234567219	4.8983437638858	6.26354095236682	5.67863487611328	5.31254059098573	6.02709162746406	4.2755563213274	4.28926520315721	6.70260769741864	6.06355685799191	6.46535580684755	5.93795385479844	6.02554923875563	6.68751977372809	6.67258941058213	7	5.01998287800579	4.63211030558202	6.37734233285619	7	6.00181456483739	1	1	7	2	5	7	1	4	1	7	7	2	1	2	3	3	2	1	3	7	3	6	7	74.5	1	3
154	6.86981312542841	6.64878166770036	5.762453185984	4.34561423283918	5.11365905791868	4.54710437419088	1.48386858402918	6.78444250950554	5.93192565515651	6.71830179230378	5.25199737718422	5.65233451156277	4.72111990825995	5.01699680439287	6.55650241452334	5.52866650917013	2.83090500812938	7	3.94475067367822	6.85644428652771	6.93745368982605	7	6.63776573674245	1	7	7	7	7	6	7	7	1	7	7	7	2	2	6	2	1	4	7	7	3	7	2	84.25	1	3
155	6.91116136946659	7	5.83359749029219	5.33079667607223	4.57831746031991	6.75009633915817	5.49307671566603	5.68655793826512	4.659181147551	5.01926033995545	6.49040656911729	7	5.56170122103795	4.97254301094595	6.34089634547303	5.0368426925517	5.19244578933485	6.12520344007592	6.05319549652375	5.97605129378263	5.27456926234354	6.48598138112093	6.84454046112688	1	7	7	7	7	1	1	3	1	7	2	7	2	3	7	5	2	2	3	7	7	7	7	75	1	3
156	2.78163585229036	6.72769563021957	3.16492740792613	3.90628521332446	5.25013539810878	5.09085494781446	1.64650343194408	6.43953807538316	5.68451455731799	7	5.52387846778679	7	5.82507280314558	7	4.10567698120081	5.73766763841725	3.51089554893798	7	7	7	5.1070814756045	4.52931909832668	2.92306942608427	1	1	7	7	7	7	1	7	1	7	2	4	2	7	7	7	1	4	3	7	7	7	7	77.75	1	3
157	6.08629337317374	6.75637042581203	4.53406268489399	5.33628369700246	7	5.50503335299927	1	6.72725484242243	5.04142512632418	5.3526827697322	7	5.83473756434994	3.34103119040964	6.54622625941476	4.82330072138697	6.4043693085097	7	5.75824244365498	3.77544975616202	7	7	4.83602100553041	5.57887765866541	1	2	7	6	7	5	1	3	7	7	7	7	7	7	3	5	2	2	4	7	3	7	7	73.5	1	3
158	6.06494083120291	6.67820192341434	7	7	7	6.97116269257086	6.24705861696654	3.75132764150365	6.56466137205847	7	5.242371539593	4.44856430483419	6.14356215303989	4.80506404412547	5.31410717006145	4.78597740770579	6.63983853000176	4.43121440681182	7	6.30896586910956	5.35436769436829	5.64132985411057	6.78462752983085	1	1	7	7	7	7	1	2	5	7	7	7	2	7	7	1	1	1	7	7	4	7	7	68.25	1	3
159	6.96137656351447	6.65457475194064	7	5.44265143920444	7	5.77891570462795	1.44169628382832	6.2017706307078	5.60020640102881	6.09039067865564	7	5.98511850169288	6.94981037720214	6.26466327123425	5.34209403796921	5.18597162753753	6.02439293815868	4.09188954406466	6.36724489745667	6.45739015849958	5.88796026805189	4.8774822542852	5.99431832403725	1	1	7	7	7	2	7	7	1	7	5	1	1	3	5	7	1	4	5	7	5	7	1	72	1	3
160	5.94954860757855	5.69517953282917	7	3.96069741024827	6.33730950059654	6.92618604970398	6.5683890662152	6.44560660329434	6.04652211672168	6.64254748857555	4.29518423579539	3.18020466725289	5.85087418636549	6.4756106399718	4.77999908663939	4.42667935366645	4.27482759892908	7	3.95279106038666	6.36066766666997	3.00351406211619	7	5.9851453537679	1	1	7	7	3	7	7	7	2	7	3	7	7	7	4	4	1	1	3	7	6	6	7	66.75	1	3
161	2.31487904654851	7	7	6.20060755501724	5.28026008330373	7	5.72974202486307	4.94195741346172	1.64757186173248	3.74806304937166	4.70055101520231	6.93475056162922	6.48337646067103	4.60004596781149	7	6.18595593193169	4.3636788272325	6.68546816834422	6.67290586111005	6.08671727056543	6.51659623427775	5.17894976814261	6.1507523564866	1	7	7	7	7	1	1	7	1	7	2	7	1	7	7	7	1	1	4	7	7	7	7	79.5	1	3
162	5.74429480545669	5.04455845806555	5.2404842175574	5.66054226792912	4.42282624331369	5.28653807310261	1.98382640589406	4.60452048454354	6.76121931602094	5.93959110978493	5.02311677583703	5.97238025723436	5.92313893926097	6.36924197560224	5.8397043293308	7	2.80173635174527	6.5950177634186	5.14705142758432	4.72102168982659	6.57667446124249	6.9113797402654	6.48108017645307	1	1	7	7	7	6	7	3	1	7	7	7	2	3	4	6	1	6	7	7	2	7	7	87.25	1	3
163	4.18316855799721	7	4.76997510842416	5.391668711177	6.24347517888026	6.8555113640761	2.40099884182498	4.73941694405876	6.75444509757309	6.70628387702374	7	6.61809209349866	5.6083192762215	4.69024228585239	4.65979897279387	4.6828029174068	6.13283974212972	7	6.49617741678649	5.6795255611746	3.83654809611716	6.09396002997689	4.99197991194975	1	1	7	7	7	7	1	7	1	7	4	5	7	6	5	2	1	2	2	7	3	7	7	73	1	3
164	2.43207275528265	7	6.34301339333169	4.55222581181529	5.22897169929975	6.45940627417243	5.79796282814067	6.6724241016201	2.51339497957636	6.62917479658557	3.23401656383884	5.57120019690262	4.2913139781204	7	7	7	6.3852260597142	5.54700699467989	5.4485627391092	6.60767100279817	5.54392010090004	5.78451879178742	4.69366173556895	1	7	7	7	7	1	1	7	3	7	2	7	3	7	7	4	1	1	7	7	3	7	7	86.75	1	3
165	7	5.81932680790771	4.89965544624611	3.67268846398394	6.61080444629815	7	3.97207691027721	5.76151887329365	5.29707252357882	6.60411349879626	6.55438836750647	5.32200340238188	5.19836656259703	4.62106621134203	7	6.05152167477985	6.90702337909935	5.33028244914463	4.54025708851151	4.92751888589002	3.11676766593613	7	6.78803535945755	1	1	7	3	7	7	1	5	1	5	7	4	3	2	7	4	1	1	6	7	3	7	7	83.5	1	3
166	4.76223613821832	6.3872911594322	6.75296384819294	5.43770543398435	5.91700529936442	6.92425023223097	2.5861340962421	5.23966940014685	6.78716615912844	6.7298913988118	5.76380556714953	6.31330156325981	6.18753808481588	3.52421350605716	6.84155796816755	4.42461565534835	3.57744598060911	5.35940940595807	6.39573132403673	6.62508291743686	4.55600657266747	7	6.98536894631683	1	7	7	7	7	7	1	1	1	7	2	4	1	7	7	7	3	1	7	4	7	7	7	75.25	1	3
167	4.92903920928984	3.25027634420866	6.59911202834061	2.94615407188864	3.61107686244994	6.5818777879814	3.77234216766068	6.72125217596228	5.53779100003288	4.92240380076135	6.50230128626352	3.87086470204978	6.67284733782143	6.32219148273093	5.0448257583242	6.50416432353637	5.93497144301495	6.1783162120442	6.79723619440136	6.51223058376428	1.97013234297407	5.44435306377514	3.66071641369743	1	1	7	7	2	2	1	2	2	7	4	7	4	3	7	7	2	1	2	7	4	7	2	82	1	3
168	5.43440210953213	7	6.23608255516721	4.94251640747016	5.91805540452655	4.59593095597376	3.48683797716664	6.14665361684647	5.67803277448923	5.8148088580814	5.31181348762201	5.93148477798929	5.83096965666377	6.22228508976324	4.19643258082896	6.19400956299469	7	3.1299101830871	5.19737282962603	3.62170025064502	6.23092284496599	6.6807723150051	7	1	1	7	1	7	7	1	4	1	7	7	2	2	2	7	6	2	6	4	7	5	7	7	82.75	1	3
169	4.98703333612028	6.56267121457826	3.79840557744555	5.452370088417	6.54206185346528	7	2.57639395191161	4.09182118420427	7	6.77276255218021	6.38320894745643	7	6.98895972506154	4.68579560427088	5.20395339542234	4.03342050150007	5.74152758684198	6.29304709801254	6.51331288314086	5.35034738368049	5.61215199796326	6.98166561500913	5.34827706894255	1	1	7	7	7	7	1	7	1	7	2	5	2	7	4	1	1	1	2	7	3	7	7	76.5	1	3
170	3.86195822524492	5.9433765153919	7	7	3.79637646242214	4.34726505365986	1.02158970114784	7	6.34053996463944	6.39357296297868	6.21953282757741	4.94991654628329	5.45138003854006	6.63252484680548	6.37600306920764	6.92362231330366	6.34261917143901	6.18931837725731	2.98727862502896	4.38918186482028	6.05187377207106	6.33314413441777	6.17973994100793	1	1	7	7	7	5	7	7	1	7	3	7	2	4	7	7	1	4	3	7	7	7	1	76.25	1	3
171	1.57973383860226	7	4.59048359603452	6.11844475346714	7	6.30589079872414	2.48893353155342	7	3.45688791630544	5.37438692571824	2.89433345955579	5.69998977730522	6.56296263769057	3.77652193928044	7	5.98851822151705	6.10271554271238	2.83383670440889	5.40762210527981	5.825436324506	5.13863327783578	6.02384706975892	6.35102352373146	1	1	7	7	7	7	1	4	1	7	7	4	3	2	7	5	1	1	6	7	5	7	7	69	1	3
172	5.90619947071141	6.84461489276604	5.70201933692554	3.4024850600518	7	5.63115525883745	3.43351874169809	6.22627514828641	4.44275987778306	5.87452727724434	7	5.23838453821137	6.18002175659822	4.03336378785819	5.04639171907144	4.45826764327548	5.96362978728956	1.88146013244021	5.72258345260731	7	5.62793219050584	7	6.11329963165831	1	1	7	3	7	7	1	7	1	7	3	4	1	5	3	7	1	1	4	7	7	7	7	69.75	1	3
173	2.23576268591518	5.97590013631921	5.50549923946751	5.55434137764575	6.23921453077702	6.84220529458476	4.45797407198665	7	1	5.42973232098705	7	3.49299840510036	5.94654583194822	5.57687932381537	4.15699448028342	6.03774183101485	5.90760329519455	4.38162347111517	6.42604023490437	4.66936508591229	5.73758596153414	6.76871190870849	4.42510136033029	1	1	7	7	7	2	7	6	7	7	2	7	1	7	7	4	2	1	7	7	7	7	7	76.5	1	3
174	1.23579902013352	6.35974475214217	4.17448086890751	7	7	3.56624035054555	4.4539001162782	3.92652224181397	7	4.16935341565372	5.17336264096958	4.73611362517194	6.21368489462426	6.28036371216977	7	5.64853082047405	6.68423550307771	7	7	5.75769367809641	1.74020405781235	7	3.96143244971891	1	1	7	7	7	7	1	7	7	7	3	7	3	7	7	4	1	1	7	7	5	7	2	61.25	1	3
175	6.2772786862793	7	7	5.57554702493647	6.46780446557986	5.90943573302753	1	6.61437892021862	5.19489102711455	6.24438425438255	4.24913617332568	5.50290284831546	6.24125807106079	6.7093821211657	6.27508291158587	6.44456927957065	6.22256698011977	5.01823848108658	5.05764358841836	3.8532428714474	6.74466177039792	5.95496629627411	4.80854069972341	1	1	7	7	7	2	7	7	1	7	4	1	2	3	4	7	2	2	6	7	4	7	1	69	1	3
176	6.13645039835829	6.58830914153811	5.13357386055489	3.51030372774992	5.95653742863725	6.28636563194852	1.18223919027542	3.43094597905333	3.42592073601494	5.22716902347939	6.64621092072442	5.99764007788093	5.23811786524673	6.54572942232739	6.76713201239697	5.08804471162316	6.35613249402623	7	4.30711389703561	7	5.77943024058562	5.06722722013133	3.43231003668106	1	1	7	7	7	2	1	7	1	7	1	7	6	4	4	7	1	1	4	7	7	7	7	91.75	1	3
177	1.02614412492441	4.65927035597332	5.38919011542816	5.6155405837917	5.2157883896378	6.13665474181941	3.75700671697547	6.55227374567167	4.18010792147397	3.4593997808259	5.35778906505416	3.68379116588988	7	6.81066023546229	6.97353574375947	7	4.0016411805621	3.59494421115251	6.96497290237631	6.68736325554406	6.50658832689322	7	1	1	2	7	7	7	3	1	7	1	7	7	7	2	3	7	7	1	1	7	7	7	7	2	84.5	1	3
178	4.98369782960772	5.86736157285749	6.05360279606616	4.16687422579875	5.95288782582957	7	5.21368642284874	7	7	6.79415832297834	6.05678928503517	5.56248772855665	7	3.75966182015374	6.75567128863643	3.89899812566869	3.82386085213925	5.18167066073429	6.51954072759052	6.6628937631458	4.50827418963898	4.56958243053236	6.33516742205425	1	7	7	7	7	7	4	3	1	7	2	7	3	7	7	3	1	1	7	7	7	7	7	71.25	1	3
179	3.34859833570099	5.24412886472749	7	6.00285159109269	3.12676589165336	7	3.35550848787497	5.18621682836885	7	5.56333591562689	5.81552766909542	3.68512145755499	6.77016385949155	5.13908913297885	5.44339599916177	5.9355744781602	6.76905505381156	3.70582392668351	6.58274621586635	6.46294112954822	6.37736592676574	4.3732614733338	6.64719764827172	1	7	7	6	7	1	1	7	1	7	2	7	3	2	7	7	1	5	3	7	7	7	7	85	1	3
180	7	6.70775676371739	6.77069665741269	5.944528993636	5.21005184287985	6.4448496139893	1	7	5.4727641456955	7	7	5.97129656885792	4.61653833490041	6.87800940524257	5.44429146178893	4.88637470087239	5.79685837383898	4.58208374991544	5.53966990876138	4.62429911018438	5.84146649739479	4.68250826665563	4.81460849024158	1	1	7	7	7	2	1	7	7	7	7	7	2	3	3	7	7	3	4	7	4	7	1	71.75	1	3
181	6.6263031942242	3.22288985330194	3.73785928083554	4.51731447751981	1.28722668907226	4.94426658211381	1	5.04287422015492	5.25088496274914	6.87198533659314	7	5.58347359410801	5.643047876862	6.86026665235855	7	2.4263796408333	5.16929053013863	6.59829271686074	4.23362451923425	6.60577392477493	5.20564203602897	2.05221636121086	6.06068915526871	1	2	7	7	7	4	1	2	1	7	4	4	2	2	3	7	5	5	3	7	7	7	7	75.5	1	3
182	5.7469164543374	5.57565227601448	3.3554145118409	4.31141439252642	5.1103372950914	7	1.11799831687903	4.42328608335233	5.51180781667503	6.01204563145066	4.87804100635129	6.46314141520112	4.65074483220103	5.3339502423331	4.95553210660949	6.79763242514601	6.78932479928637	6.55810641748842	2.78744109464357	5.3384879866315	5.35351248377438	5.8758280524832	6.87059779842072	1	1	7	1	7	7	1	7	1	7	5	7	2	2	7	4	1	1	4	7	5	7	7	79.25	1	3
183	5.15742047106605	5.37195636136553	6.2859427037212	3.97831138504987	5.01263729614792	6.33670810934044	4.20537370793235	4.63906043051255	5.41122293855663	5.70745003296604	5.79571436294535	4.99894220670074	5.60589898566787	6.51792137061496	4.95072261994049	4.76783073897635	6.43387950442104	5.43420983555286	6.510161808267	7	4.57706507637863	7	6.95303585779466	1	1	7	7	7	7	1	7	1	7	2	7	1	7	7	6	7	1	6	7	7	7	7	76	1	3
184	4.04003055744517	4.45096511850036	5.84068160705587	5.17038241127248	6.00439883308056	6.30939477967893	6.76139329937704	5.49370385376191	6.77839300738451	6.74056238838279	6.76723052752157	5.51990405600668	6.38335124705103	3.67013398010526	7	4.01562865053638	3.81523373844314	4.5560742848564	5.44099705366352	2.23665382485029	5.02124337098149	7	6.34415150061555	1	7	7	7	7	6	1	7	4	7	2	7	1	7	7	4	1	1	7	7	7	7	3	62.75	1	3
185	5.77144786424976	5.64555530569411	2.52507246262927	5.1189914432687	6.23339721056436	5.73085502799426	4.51557479691174	7	6.23483193550228	5.50318728948337	4.60725564772814	5.81115172215633	4.21801097536101	6.0752652467358	6.89451140300648	5.42425570988083	6.59513506142934	6.44203617053785	6.68113876989756	5.80830103347464	5.87166181197785	4.62518880651633	6.74127202650337	1	1	7	7	7	7	1	3	3	7	4	2	4	7	7	7	1	1	3	7	7	7	7	82.5	1	3
186	6.84293936661596	6.68342466302002	7	7	5.3111921271054	6.83450197188053	1.11361373999267	6.9254870593881	6.75945661394475	7	1.91938792398598	5.92225974060749	1.17595747168195	5.67029675015595	6.10057449167242	4.69835938040359	5.52236644684229	5.11636052108889	6.38768106368196	5.85765753749346	5.76471700972279	3.83417426584217	5.71678151340275	1	1	7	7	7	7	1	7	5	7	1	3	3	7	3	1	1	3	7	7	6	7	3	74.25	1	3
187	1	5.36350018197315	3.48542940797831	6.48428982133066	6.14102780206542	6.12619456927438	5.4079480721596	5.77778534129306	5.14093503973471	5.04588004660247	5.59355671984445	1.98756004961999	5.78090013396626	6.64535036575705	3.5846486502468	5.16257713938391	7	5.6034625948014	3.24501426819095	6.76913389546809	3.88554247918802	5.95986009319811	6.32137244588688	1	1	7	7	7	7	1	7	7	7	1	5	5	6	3	7	1	3	3	7	7	7	7	64	1	3
188	3.45625356512401	5.66905371633385	6.37250449651193	2.58533334116346	4.70457136992671	4.76751333431939	5.06045748078561	4.44766290953847	3.63370457488749	6.27857055193097	5.32890202455494	4.97297856032157	6.67004330445751	5.82928088899049	4.26836745295032	4.95422202172374	5.07269738367151	6.40210791593249	7	6.64288497446672	5.46456536840126	7	4.60114807472042	1	1	7	2	7	4	1	7	1	7	7	7	7	7	7	6	1	2	6	7	7	7	7	82.75	1	3
189	6.80200133813815	4.45830928802792	3.06129395104475	3.54342996032936	1.83809584280685	4.01543433467131	1	4.56817130012064	3.73892066176298	4.63652472196392	6.71374108070254	7	5.25475811095496	7	6.62354216262516	2.61813117579734	6.37506951305298	6.99056549480548	7	7	2.97433774945089	2.16407340982109	3.74622065824039	1	2	7	7	7	2	1	7	1	7	2	7	7	2	7	7	2	6	5	7	6	7	7	76.5	1	3
190	7	5.92941358620153	6.0211844627239	6.5690348437215	7	6.49981483746703	4.53697532216762	6.51846039099248	3.64978044403994	5.77960908177166	6.0411334157733	5.44642148117191	5.21669144777809	3.2908703151987	5.10035469880242	5.07226574908156	5.72915315799285	6.10685468453629	7	3.63257398654127	5.99661435584418	7	3.66388766099331	1	7	7	7	7	1	1	7	1	7	2	7	7	7	7	7	2	1	3	7	7	7	7	58.25	1	3
191	5.74205548810975	5.50509820688586	6.71320398989253	3.66004062991933	6.12080266675241	5.64671011501735	6.42516724452546	7	3.33474237880207	6.0453557131241	5.75024475467989	4.32822943050964	6.31587261569071	4.66595777570223	6.67490791365506	6.79745409557681	5.2970961595791	4.95488197199698	5.19227711202972	4.64872907663145	1	4.72531194749936	3.05003095263661	1	1	7	4	7	2	1	5	1	7	2	2	1	7	7	6	3	3	4	7	7	5	7	87	1	3
192	4.5124960665565	4.92856927834591	4.82188874720022	4.16471802005464	7	3.59520064485007	7	6.97464758232386	5.94314751870952	5.08299911799091	6.61640541810211	5.26381460583407	7	6.95979234101962	6.91516035143778	6.35819436465227	6.05760264099684	3.71698189503097	3.00485578907801	6.81351362326659	3.43750834662756	2.04678379868854	1.37251691184745	1	1	7	7	7	2	1	3	1	7	6	5	2	4	3	7	1	1	2	7	7	7	7	69.75	1	3
193	6.02689047807497	5.35223040673401	2.90817152345193	5.45776810385246	5.47643844363516	5.7049432338656	5.53223833085649	6.06575538392806	5.44570545035026	6.69300133154649	5.1209524127816	5.2720261772627	4.69260510405788	2.66738611970289	4.87376490205121	5.98784014099792	6.76674765598768	4.53260175714465	6.03458243080443	6.84074288766322	2.71435363280296	4.73215085036984	7	1	1	7	7	7	1	7	2	7	7	2	7	4	7	7	7	1	1	7	7	7	7	7	75.5	1	3
194	3.58490537509832	5.18070390529046	6.53740308233274	2.41489240337641	4.16698756679992	5.92598950754056	4.94650016334089	4.32934398591172	4.7280020908197	4.87416405296196	5.49316591867118	5.51958597473053	5.9430318733523	6.1765776118286	3.14542974560419	5.18226580765477	4.80870391087977	5.87901327265427	4.72849852756652	6.16354916033476	6.59502987300762	6.33479351778974	5.42597449008369	1	1	7	2	7	3	1	7	1	7	2	7	7	7	7	4	1	1	7	6	7	7	7	72.25	1	3
195	3.15721223822201	4.19309915318321	6.09614934465301	3.00023846593063	3.83653751383847	6.37108069444147	2.42075741271397	6.12281807299157	5.05708589475445	4.58602607210494	5.99780641754861	3.39906648950656	5.58845751350163	5.73602229057712	3.50701493876027	7	5.17941591987876	5.48271833114247	3.51366597551674	5.76643563151137	4.35295180627354	6.47152374324727	6.35448384060292	1	1	7	3	7	2	1	7	1	7	2	7	7	7	7	5	1	1	7	5	4	7	7	64	1	3
196	4.16240399868413	3.51082712640987	5.1006841979155	2.61829762320945	3.41639696876201	5.03145551973016	6.27951587315473	6.73580864954352	5.4008632126209	5.75098309671819	3.65487919895435	5.76763933560254	6.75921026640713	5.23719661832599	6.6378154049278	4.76215711658637	4.611305551462	3.96957072607575	5.59858967897148	5.43819017078027	4.02337950609889	3.53135797250219	4.78153866444315	1	2	7	1	5	7	1	3	1	7	1	7	7	3	3	7	1	1	2	7	1	7	7	79.75	1	3
[truncated: 5 more columns]
