# Supplementary material for: How Are Mate Preferences Linked with Actual Mate Selection? Tests of Mate Preference Integration Algorithms Using Computer Simulations and Actual Mating Couples
Source: PLoS One. 2016 Jun 8;11(6):e0156078. doi: 10.1371/journal.pone.0156078 (PMC4898694; doi:10.1371/journal.pone.0156078)
Supplement: S3 Data — Long-term couple and agent-based model data analyzed in Study 4. (ZIP) [file pone.0156078.s003.zip › S11/Polynomial Model Data/Polynomial Couple Population 01152016 0159.csv]

	trait1	trait2	trait3	trait4	trait5	trait6	trait7	trait8	trait9	trait10	trait11	trait12	trait13	trait14	trait15	trait16	trait17	trait18	trait19	trait20	trait21	trait22	trait23	preference1	preference2	preference3	preference4	preference5	preference6	preference7	preference8	preference9	preference10	preference11	preference12	preference13	preference14	preference15	preference16	preference17	preference18	preference19	preference20	preference21	preference22	preference23	fitpoints	sex	algorithm
1	4.98514406598126	5.58724571963531	7	5.32529176684292	5.73312009485737	7	6.15678364745023	6.21927128019475	7	6.3566155633473	6.49953103233705	6.16362978422963	6.55230625910002	6.96468273719862	6.32025129297026	6.74170865404097	7	7	6.80988141366833	6.63720334193315	5.57878573073659	6.28850198430091	6.61998213805267	7	7	7	2	7	7	2	7	7	1	7	7	7	7	4	3	2	2	3	7	7	5	7	97	0	3
2	1.69144901187153	6.00467520167464	1.31755208381185	5.20105351657063	1.76932834988081	6.4212796775476	5.50444501455501	6.06147754565487	6.17064645651171	6.67243990080342	6.43118861272143	6.71732985363209	4.18033024689559	7	6.96750664892442	6.79740811776976	6.8420561631474	7	6.70574247267332	6.58491853288471	7	7	6.84479651375218	7	7	7	1	7	7	2	7	7	7	7	7	7	7	7	7	3	2	5	2	7	2	7	99.75	0	3
3	5.69114209960522	4.09644178177303	7	4.91145040480005	4.97272808908401	6.76753238469894	6.7308694498025	7	7	5.19385620641538	6.29926351957203	7	7	6.23358818984647	6.12515660420579	7	6.9643428495727	7	4.85462119143056	5.78891111961486	5.14458412545424	6.63586475741041	7	7	7	7	4	7	7	2	7	7	1	3	7	7	7	7	7	7	2	7	7	7	2	7	81.5	0	3
4	2.45097787093531	7	1.38112091720324	5.4881291347127	1.64985469307003	7	6.83961786771369	6.04586193099494	6.75778369840831	6.04950736442853	5.24109505358464	5.14836161454419	6.85843423491874	6.59225838279503	6.07489487421538	5.90076121971471	6.39259276515832	6.66363590493982	6.40398782698031	7	6.58509176587969	6.00683733746398	7	7	7	7	1	7	5	2	7	7	3	7	7	7	7	7	7	5	4	5	2	7	2	7	108.25	0	3
5	5.47593542903088	4.19221973541063	6.70668175095639	6.39238816204149	5.65802306767932	6.77483078455543	6.44020788259127	7	7	5.22276955673714	6.58528354386709	7	6.65482589129639	7	5.95964659943127	7	6.87025447871237	6.27206459410018	5.14107659054288	6.29882196996797	5.78051806695935	6.58735020538967	7	7	7	7	6	7	7	2	7	7	1	7	7	7	7	7	7	2	2	3	5	7	2	7	77	0	3
6	1.85450746772835	6.10472003998431	1.5418149894684	5.54802210780259	1.84739295235153	6.84454129376158	7	6.54124475223254	5.46827790149858	6.12494148996213	5.84931684150541	5.00695886589393	7	7	7	6.8060100771197	6.92148823942022	6.816517246329	6.15286030186912	6.66750990751749	7	6.73847156508513	6.16690345833871	7	7	7	1	7	7	2	7	7	6	7	7	7	7	7	7	3	1	4	2	7	2	7	97.75	0	3
7	3.38159457010423	7	1	4.17159085779995	1	6.16028703506693	6.26281255043244	5.38841130623027	6.04306771245421	7	5.17457885823991	6.50645535457517	5.80036849161818	6.93206086265295	6.23166011068979	7	5.98937063086558	7	7	6.1616660078695	5.61886209620061	7	6.44652173359354	7	7	7	1	7	5	7	7	7	7	7	7	7	7	7	7	3	2	3	2	7	2	7	111.5	0	3
8	5.87338704063838	7	5.76964811392854	6.74187551118298	3.56111797871152	6.00367505802659	6.78297911319911	7	4.38448901047923	7	6.31100719673148	6.3185983868325	6.45389438614237	6.69817878748129	7	6.93725113923054	3.12459157398155	6.78280532211065	5.64729959412027	6.86750256015493	7	6.63529721330306	6.55091004405566	7	7	7	1	7	6	3	3	7	1	7	7	7	3	7	7	5	1	4	2	7	1	7	96.25	0	3
9	1.7694540886704	6.8573042770919	1.58225286381541	4.36317094128216	3.40688749909446	7	7	7	5.12479771148635	6.8413142521869	4.68863472805157	7	6.55106224970365	6.30457989402856	6.93699239956546	6.33359366075246	5.98434173559454	6.01843483065864	6.78281255183211	7	6.79386511980391	5.1306204221437	6.23204142001203	7	7	7	1	3	6	2	7	7	2	7	7	7	7	7	2	1	2	3	2	7	2	7	101	0	3
10	3.68690149323806	6.20297414737763	2.9209916315372	3.63283510703249	2.97137381610141	7	4.78014791004998	6.35974885612626	6.05470890509356	6.52916937180092	7	7	6.36232992008085	6.5426364223963	5.1668924920709	7	6.89971295421653	6.22198417643788	6.26507973081911	7	6.66245034807363	6.78726598681368	7	7	7	7	1	7	7	2	3	4	7	4	7	7	3	7	7	7	2	2	3	7	3	7	107.75	0	3
11	1	5.99015687387011	1.45443012325531	4.49192345122642	4.55450556767111	6.40186237335981	3.84126242665601	4.966543601418	5.98262095408661	7	4.46200079497111	5.88421877496357	6.86013310276392	7	7	7	6.77814843353023	6.78614099529662	6.86737554948223	5.84421885159962	6.06471677069175	6.57234329273088	6.69672342496011	7	7	7	2	7	2	2	1	1	7	7	7	1	7	7	4	1	2	6	2	7	3	6	93.5	0	3
12	5.74054227132799	7	6.67273033806809	7	3.24475186928208	7	6.98410964324951	5.77243673203018	5.56405664907989	7	6.70644405914121	6.65984891384478	6.68358173991611	6.75601225873156	6.31980710748053	5.51167839898771	4.0918188542616	6.09686167301704	7	5.94106289232769	6.84485813141107	4.44899891596426	4.59272318039362	7	7	7	2	7	7	1	3	7	7	3	7	7	2	7	7	2	7	2	2	7	1	7	86.25	0	3
13	5.83485607247169	5.30217683036956	6.57582799206597	5.95656391322891	4.17249037537553	6.66186411582805	7	5.87265168643572	6.49008413999117	6.46292258145081	6.70812657390025	3.84987160344668	5.46997687338223	7	6.45200841785761	6.74223192028221	4.58774761610554	5.15053235234318	7	5.21942768762738	7	5.70777499152307	6.55678426173027	7	7	7	1	7	7	2	7	7	3	7	7	7	7	7	5	4	7	7	2	7	2	7	86	0	3
14	1.74181668302017	6.88587593734609	1.0144166856643	6.39880978218733	2.32315599268913	6.85245239136737	6.12635650926819	5.64601042864835	7	6.45302996598914	7	6.25109081626754	6.17463176117105	6.54695851017029	6.25233360741252	4.94061006165034	4.62006794091025	5.13388762218335	7	7	6.76540519544212	4.55876579544334	6.54282871624388	7	7	7	1	1	7	1	7	7	7	2	7	7	7	7	7	2	1	3	3	7	1	7	91.75	0	3
15	2.16852190690463	6.50734991902105	1.36652179154797	4.07540488782398	4.59718992796045	6.03590975117187	7	7	3.95735048644747	3.94113667267055	7	6.66430897745413	7	7	6.71561578507968	6.8256097893964	5.08887530134418	6.28603407362595	5.57669849696089	7	6.09212567056501	5.92293227939531	6.80486836228717	7	7	7	5	5	2	3	7	4	7	7	7	7	2	7	6	2	2	4	2	7	2	7	95.5	0	3
16	1	6.20316460121941	2.18195148531813	6.30085516373704	5.12319006488479	6.41638438077084	6.82633789496584	7	7	4.26811184020127	7	4.12676744188732	7	4.22593651180882	6.20188352497834	6.13392816784784	6.78714988253715	7	7	6.14530952784029	5.42282266499861	5.82577314409864	6.70858361035937	7	7	7	1	7	3	2	1	7	7	7	7	1	7	7	2	6	7	5	5	7	7	7	75.25	0	3
17	2.36940811330892	7	1.59373045986296	6.20704202130073	3.45721777958479	6.22829853908157	6.47587004715681	5.31623421523006	5.24959867367678	6.78919498608335	5.14530886032896	7	5.84603227946197	5.63017639284496	6.4965347303689	7	3.44161581347203	7	6.71666579834763	7	6.74912856710529	4.49812556245646	6.59746406277798	7	7	7	1	5	3	4	7	7	6	7	7	1	7	5	3	5	7	2	7	7	1	7	100	0	3
18	3.12238308094576	6.73306699342381	2.28110067160476	5.14546279445988	1	6.1193717662883	5.45303083625035	5.44665383848439	7	5.99220360555038	4.99468651751066	6.50813718444972	6.38780677112103	6.19294012143243	7	7	5.60144722188325	6.67094719291765	6.66832677793158	6.18135996176143	5.05718450549178	5.8606583170417	7	7	7	7	1	7	7	2	7	7	7	7	7	7	7	7	5	3	7	4	2	7	1	7	102.75	0	3
19	5.82023381850755	6.16207883152851	7	6.40156490413458	5.50430863041942	5.59096333631986	5.39112293284592	5.70238377156354	7	5.79451204921905	7	7	6.52222693374065	7	6.19908682279204	5.6490507610648	7	7	6.9559733154596	7	7	4.68615421988178	5.70856785224253	7	7	7	7	2	2	2	7	7	2	3	7	1	7	7	7	7	7	2	2	7	2	7	95.5	0	3
20	3.87679533421053	7	3.64346000616614	4.75500495597612	2.76650398773086	5.56795508362009	5.71521087689596	7	7	7	5.24263925563069	7	5.6875144393293	7	7	7	3.25395319025227	6.82235928811158	2.95759085004615	4.50992970952894	6.49454067908184	4.99827682845715	5.90957559707157	7	7	7	1	2	7	2	7	1	2	2	7	7	7	5	7	3	1	3	3	7	2	7	103.25	0	3
21	3.4832362037707	6.80104906805153	1.1462261985422	6.68730099964869	2.32026294203263	7	7	5.87149012422971	3.51097675045438	7	7	7	6.23601485148635	6.96501718213663	5.07470592543352	5.86854284062034	4.89398860568201	4.68576164680677	6.57115355681972	6.87710056358173	7	4.68948211149379	6.11794572644114	7	7	7	1	5	4	3	7	7	5	7	7	1	7	7	7	2	7	2	7	7	3	7	95	0	3
22	3.46156303995846	6.49174255406646	4.20481763853465	5.56380002807837	2.9926591555886	5.95014126734189	5.34992705513387	6.46000068933363	6.63017621684081	6.88767647017836	6.6176651824347	6.58987197783264	5.67188267608889	6.78575424133163	6.03552990031868	6.3479737440326	7	6.743036867715	4.65860565974188	3.72527129190558	6.23920209642276	5.38835246554011	5.95579965863026	7	7	7	1	2	7	2	7	7	6	1	7	7	6	6	5	3	7	3	3	7	7	7	105.75	0	3
23	1.92433121224159	5.96895865957885	1	3.46016242953289	1.85703833970572	6.92585393780704	7	6.96156463936122	3.05018798649281	5.1109104936388	6.9519349468127	7	7	7	5.97249869886414	3.29056269425199	6.17812593710159	6.71926163692048	6.74648035918041	6.7230421774775	4.05906545316799	6.40382673567739	6.97302201134712	7	7	7	7	7	7	2	7	7	3	7	7	7	7	7	4	3	4	4	7	7	5	7	92.5	0	3
24	5.93043703590066	7	5.45428954173128	6.19493029411313	2.81040402372242	6.98589881766272	6.88688830745613	4.83147947843845	6.96738851974454	5.4702553500362	3.45078685884708	7	6.34794785618188	6.6488378673431	6.26716580438354	5.62088433229061	4.11916483731632	4.40938288350381	6.30133143551719	5.46922723388119	6.22234458458019	4.89984785225701	6.11098787016309	7	7	7	2	7	2	2	7	7	7	7	7	7	3	7	3	7	2	2	6	7	7	7	96.25	0	3
25	3.76618155942017	6.35753467973856	1.95782682090845	5.96699565833733	1	4.9970388596849	6.21969377237227	5.4791032793104	4.80686651010696	5.54708116318568	6.73874131436121	7	5.3381778210338	7	6.83630891488954	6.55133263765479	4.78403541103681	7	6.60995093908677	5.7413377346881	6.43785974916931	6.04967914234301	6.42015178609589	7	7	7	1	7	2	2	7	3	3	7	7	5	3	7	7	4	1	2	7	7	2	7	95	0	3
26	6.02619809517948	1.87825254853929	4.12937845984546	6.38930283316053	6.95796686317045	5.68493503814402	6.83026717544065	5.78049238402258	5.4139174973754	5.29054441761016	4.24574611986385	6.89689819532805	7	6.08107480882736	6.8193630073763	7	5.37405817460619	5.54456363950952	6.06021821702503	6.43168118188869	5.28978617966473	4.74945950552222	6.20462560321953	7	7	7	1	7	3	2	7	1	3	7	7	7	4	7	7	7	6	3	7	7	2	7	85.75	0	3
27	3.53063363989446	6.70212478289037	1	4.57269317840258	1.1828625011588	6.4747300811903	6.43611230138822	4.76370076156357	6.92473757312852	6.53146996734927	4.16856416099044	6.80215085296095	5.74791082030898	5.80455955373497	6.36389469539241	7	4.74585552804035	6.90264888472131	7	5.86412381725873	3.89331393758185	6.74614719905978	6.88473124517854	7	7	7	1	7	7	2	7	7	7	2	7	7	7	7	6	3	1	4	7	7	1	7	92.5	0	3
28	5.8597292992229	6.65603885151777	6.23524674622183	7	2.83163055788438	6.91001234697452	6.70009655452819	4.77646791798931	5.52586796559879	4.8863294500414	6.26349211431376	7	6.42996928319233	6.61966837826763	6.25174460254408	5.72973516611191	6.01692303288362	6.93414415544639	6.71456065017102	6.37173960571068	6.15942421185332	2.66156438977662	5.74018638560822	7	7	7	1	7	7	2	3	7	7	7	7	7	3	7	5	2	2	2	1	7	2	7	105.25	0	3
29	2.63404743431317	6.01215225746522	1.61377031533144	6.74905577386115	1.35508023866363	5.76430001383352	5.38827559507623	5.75821956970152	7	7	5.80218895081019	3.89302292269081	6.73130388905559	5.76241445285694	5.98431449080444	6.09155151867069	7	5.72563814012866	6.6620517505057	5.49601484659704	7	5.69234843804543	6.33323372482236	7	7	7	1	2	2	2	7	7	7	6	7	7	7	7	7	7	1	4	7	7	7	7	84	0	3
30	4.49087044729577	7	2.73510555916495	3.95503609891972	3.15141543596285	6.69076749099441	6.84278520322331	6.68032365220802	5.92710019085779	5.75199374722382	5.56358499206881	7	6.76548081884745	7	6.79544446085306	5.09910409367858	3.07865905793868	6.5475451364239	4.91632478253141	4.62824072930887	2.94440152456823	5.66681291055125	7	7	7	7	1	4	7	3	7	7	7	4	7	7	7	6	7	7	2	4	3	7	7	7	116.75	0	3
31	4.1871197320987	3.33143622741243	6.95702049906873	5.86184031852905	6.32141599084643	5.89083165621366	7	5.87091612120266	3.30438884270857	5.35008243638535	2.96066921756774	6.52409371201175	6.65461657859282	6.50318107384456	6.28612158662951	3.78019789394968	5.30227574863138	6.08571073732893	6.14154788200093	5.79241295691591	7	7	7	7	7	7	1	7	4	4	7	7	2	4	7	7	7	7	3	7	7	2	7	7	7	7	74.5	0	3
32	1.58513750371514	6.98449759976532	1	4.58060756996366	2.98539655082295	7	6.77051909545012	7	4.38180347378858	5.81524904985361	3.69502509395799	5.85215733357687	6.36104914229253	6.77485098935739	5.49894400843413	6.3721039434538	6.44778068785669	6.34481392902104	6.50754489126046	7	7	5.48995035481205	7	7	7	7	1	2	2	6	7	1	2	7	7	7	2	7	2	2	2	5	6	7	1	7	94.25	0	3
33	6.68143233527792	5.85780867436844	6.36247390551412	2.3626655877302	3.05620887935964	5.61546189773112	7	6.11823908312028	5.67386470037264	5.72024440844426	7	6.28232394770262	7	7	5.84535473553516	6.82998499924718	6.12303505254699	4.64310489630514	5.08707101008595	5.15516462315578	6.68469538267139	4.48464727657536	7	7	7	7	4	7	6	3	7	7	1	7	7	7	7	6	7	7	7	5	2	7	2	7	96	0	3
34	6.62071306391947	7	5.1649926837836	6.68915743102877	4.39055054937505	6.3919482170376	6.51721491095471	7	7	6.10609814036971	4.43782112371071	6.60013835659356	5.80275839853234	5.05185767050842	7	6.95726640405523	6.32722430306203	5.52685520824859	5.71854313027226	6.77734561976528	5.33602439078035	4.44595749201353	5.73933015817822	7	7	7	1	1	4	3	7	7	7	2	7	7	7	7	7	2	2	7	3	7	7	7	97.75	0	3
35	4.25499230606252	5.87085827246332	1.82573249387966	4.80931941698535	4.04032438314016	7	6.08783625566918	6.48681598482214	6.19758586889006	6.70366697045277	6.82073937698026	5.67830577649969	5.88704562893473	5.46062580127832	7	6.60163179693222	3.56130212319911	6.47471997281183	7	5.16624473483499	5.37922272828692	7	5.67696986587013	7	7	7	1	7	7	3	5	7	7	3	7	7	6	7	7	3	1	7	7	7	2	7	76.5	0	3
36	6.98651430289809	4.63885431711427	7	5.82782473215855	6.53332357840508	6.96961798769809	6.85325713906295	5.49606714712537	7	5.24219223047562	5.73755217547474	4.59156354969228	6.88824029025691	6.25549295302405	6.15981827834382	6.49554309860673	6.7937093942847	6.81647519442526	6.25395890802708	5.38123551540498	6.67172198841902	4.16713279885402	7	7	7	7	7	1	7	3	4	7	3	7	7	1	7	3	7	5	7	6	1	7	2	7	86.25	0	3
37	1	3.27507881500051	3.68086240378192	6.11933686108623	5.76797681186441	3.77205442388249	7	5.51316609420646	5.43402537043762	5.69411634803263	6.61568212529336	6.54530404899174	6.47506922749399	7	6.60858179655584	5.9845241350393	6.57922042800711	5.64921314804583	7	7	5.4548286195605	7	4.41127167391423	7	7	7	1	7	4	3	7	7	7	7	7	7	7	7	7	3	3	4	2	7	7	7	91	0	3
38	1.81176553094685	5.27087986671027	2.84395433638828	7	4.09564597851542	6.52045111381558	5.70023890904633	6.01901207843465	6.23780905976378	5.67662919690121	6.40770910724663	5.56118736194879	5.70375991523625	6.80366997058513	2.2285870960032	7	7	6.73715231853944	6.47785270323835	5.26462758631176	6.51944676384991	7	6.45501003618502	7	7	7	1	7	6	3	7	7	6	2	7	7	3	7	2	4	7	7	3	7	2	7	93.75	0	3
39	7	5.54764658810073	6.73743010807037	6.29355298081068	3.63409624800535	6.47942977667772	6.73485031452234	6.45963041371118	5.62432474846904	5.66955467587299	4.34032576262242	4.76838629164753	6.60344099639138	6.03970739736621	5.79305904442488	5.07365271207545	7	5.83824282008658	4.68114739663003	4.55161056192236	6.82633848174635	4.84371010780372	7	7	7	7	2	7	2	7	6	7	7	7	7	7	3	7	3	2	7	2	2	7	7	7	91.5	0	3
40	1.73072923746543	5.7422780956446	2.5070766105223	7	2.98900650803672	6.9763977227273	2.59497051953242	6.13919809046981	6.38587495112972	5.62270410851827	7	6.94827926643749	6.76827300395034	7	4.72127739882889	6.98802124604846	7	6.83636785716692	5.51202997120368	5.70587808260521	3.49474910533906	6.56075908840306	6.13276044163428	7	7	7	7	7	7	2	7	7	7	7	7	7	7	7	7	7	7	7	4	7	2	7	96.25	0	3
41	3.16704557539802	7	1.13577361434102	4.46352948733938	1	6.00150500681034	6.25338665232981	4.5051076197671	6.48294573435567	6.69101970031537	4.75034959227438	6.36948571025217	6.17180601507606	5.99569287016403	6.94925483124974	5.6472372531979	5.21625899263567	2.76676245883631	7	6.2352881870678	5.39982745873477	6.70693273458212	6.92155465529367	7	7	7	1	7	7	2	3	7	3	2	7	7	7	7	4	4	1	4	7	7	1	7	89	0	3
42	2.0827120011361	5.92921749612299	1	4.60478183438409	4.3850457580394	6.32723875385255	6.36266010856253	6.85900377639087	4.62498084551916	5.86794824109535	5.30263385817652	5.86448893269308	7	5.67539334080757	6.48524859279536	7	5.65270236320117	6.33089991229997	6.28310031601355	6.86607403937763	6.09324336473468	5.44353529015732	5.96448938356435	7	7	7	1	5	2	3	7	7	3	7	7	7	2	7	7	7	1	4	2	7	3	7	93.75	0	3
43	2.2100178355399	4.80762420811749	5.17144150496481	1	3.69113020803298	5.11016921549113	6.13534143488312	6.5697669773133	7	5.97404879536242	5.73700561364471	6.76172128761561	6.80603107970082	5.96048584122146	7	6.85593399680341	5.83285137704246	3.18635175623873	7	5.79060863386804	7	6.73975904154704	5.21320257317897	4	7	7	2	7	2	2	7	5	3	3	7	7	7	7	3	2	1	7	3	7	3	7	85.5	0	3
44	3.12674842604423	7	2.10430515601767	6.0701541802853	3.04140016440229	6.45280725846947	7	5.05097957750915	4.33008660921033	4.93203388134333	5.40742463275962	7	6.16485408140308	6.9216380804831	5.03072875690316	5.67520740790415	4.59329087697634	6.26966124111277	7	6.83586183892783	6.61445022192068	4.06527732809536	6.80035630664269	7	7	7	1	7	4	4	7	7	5	7	7	1	7	7	7	2	7	2	7	7	3	7	92.25	0	3
45	2.43453811628668	6.28940960073911	2.02446987663529	4.39681114593331	1.99181672182122	6.82671819863492	6.74035330073973	6.5773674016267	5.19736972679504	6.39164248869487	6.59088998720455	7	5.08516383540357	7	6.47285974905529	6.93015021377655	5.61902506545782	5.61307299876192	5.15216492469089	5.76928792058413	5.87033614622298	4.58157234925242	5.76631524459794	7	7	7	1	7	3	2	7	7	7	7	7	7	3	7	2	2	1	5	2	7	7	7	83	0	3
46	1.78132247876983	5.22868406794911	1.72742488144106	2.98721984449369	3.31085604907528	6.00978054689265	6.94948591181027	2.92622255005544	7	6.06622126777945	5.86862678064356	6.82151131815603	6.47202645792502	6.28935447420202	6.08248091127429	6.27251218614586	7	5.27573595336333	6.91503576736528	4.96476711752621	6.30996906592981	5.35106577628969	7	7	7	7	1	7	4	2	4	1	4	2	7	1	7	7	6	2	2	3	3	7	1	7	92.75	0	3
47	4.29819663683108	6.48143251136162	2.90768946115885	4.74710343212064	3.09388736391793	5.61469059531513	5.92757035895773	6.73975882371132	6.62464781837798	6.37873322688886	4.10952295079423	6.63295793015507	7	7	6.35802476926874	6.42207006374922	2.44418341746245	4.55250746943989	3.4907967669506	5.48430504029659	2.69867326874106	6.18621713358386	6.94995287947977	7	7	7	1	3	7	3	7	7	5	7	7	7	7	6	7	5	1	7	3	7	2	7	88.5	0	3
48	4.99309922019555	7	1.6760634155446	3.39681207791675	4.00042938660584	6.0332850128628	5.04149659651807	5.4628360829074	3.4853915595741	6.78506790111201	6.27984990032713	6.46843174270592	7	6.92830018038088	7	6.4573360727108	4.32978310417724	5.47208985259513	6.49416902185351	7	7	1.24140407476616	6.09021945166678	7	7	7	1	7	7	4	7	7	4	2	7	2	5	7	5	7	1	6	7	7	1	7	88.25	0	3
49	3.18364480729557	7	1.64287904861338	5.10038421821303	2.2048753672482	4.40856997642341	6.14834203935724	6.92190603963168	6.24150127712725	6.51267371314585	7	7	7	7	4.58491332737038	2.44499178647656	6.50493058081619	5.76602580353833	5.24656580062533	4.94250300114363	6.67150161294417	6.2304945816915	6.1649846533077	7	7	7	1	2	2	4	7	7	1	3	7	7	7	7	7	2	1	2	7	7	2	7	86	0	3
50	5.82618619176044	1.94674290757041	4.11188111801905	7	6.95921458940384	6.9738015118565	5.71493545377115	6.26187174103794	6.85220207871717	6.45140941395595	6.85929114943759	3.52852240826256	5.72880318492508	5.02385269359793	6.60928497753285	6.46612974237382	6.96821090330994	6.78078852157993	4.91226349877767	5.37782834686467	5.83386051475421	7	5.66120253098094	7	7	7	1	7	3	3	7	7	7	7	7	1	7	4	4	4	5	7	4	7	7	7	86.75	0	3
51	1.84939969100081	6.93412443919225	2.17003611221426	6.1711601933469	3.35615095440451	7	6.97457901524336	6.46528008520652	5.0680124060382	4.25362623991615	6.22824888624248	5.68593474376613	6.85863531472722	6.63868135158256	4.55254819908454	6.03945252399847	4.37047375138372	4.21945511879616	5.7312518442106	6.86508552688765	4.11599948705955	5.4738971511871	7	7	7	7	1	7	7	1	7	7	7	2	7	6	3	7	5	7	7	3	7	7	4	7	86.5	0	3
52	4.24244562892554	6.28580123101905	2.38408298283224	6.11135463280583	2.464540380985	3.91810484142924	6.74131777692715	5.61908622169183	5.74122625753313	5.42003323214553	3.99804105519942	6.29598356232981	6.42564307906934	6.63959754303459	4.97848154181728	7	4.53707804102604	6.77677729844841	6.35030943593979	5.76324979714991	5.5707546722979	6.40131660017895	4.92224717102086	7	7	7	1	5	3	2	7	7	7	7	7	7	6	7	7	6	7	7	3	7	2	7	90.25	0	3
53	1.09636262547852	2.76408517360401	2.79249061411636	6.04623000958402	5.08144516869917	6.4052402091065	7	5.94612434609088	5.06455732573342	4.32208900674933	6.83237847595729	1.26232518298367	7	4.78252861141217	5.42916444454905	5.88816078086562	5.79325218229419	5.20451504072367	6.74354783633108	6.64011904921915	6.67863677476987	7	5.19519147610127	7	7	7	1	7	5	3	7	3	7	7	7	7	7	7	7	2	7	6	3	7	2	7	84	0	3
54	7	4.61296530855841	7	5.14105871951862	6.796608743497	6.68532525405973	6.75305321344758	5.32361995580506	5.17028513364607	5.60497802197993	5.9892945299689	4.12179867539911	6.06471704292947	6.17874782441486	5.60911079622074	7	6.65354912239736	6.40131588705686	5.38132350760499	5.5907887870965	7	3.68946664733403	7	7	7	7	7	2	7	3	7	2	7	7	7	1	7	3	5	4	7	6	3	7	1	7	76.75	0	3
55	3.65959774003896	6.57507470083128	3.05712324707849	3.30026286434903	3.1219222578229	6.60332507973964	4.25110394115145	7	6.55649489721759	6.50444843995619	7	5.17982238431382	5.27061923852175	5.77931556085787	5.48120178659678	6.43344303493834	6.60186608138899	5.41092025194709	6.94955505739303	6.74850290518559	6.06419759547044	6.43650939922007	5.38264966996224	7	7	7	1	7	7	2	5	3	1	3	7	7	5	7	7	3	1	2	7	7	3	7	99.5	0	3
56	6.48807151107923	5.76289240722918	5.31861984917397	6.92196005883792	4.16807070648701	7	5.68664743138164	4.73417370448266	4.26216238574963	5.36272908238539	4.10528724586018	1.31036050261483	6.70916441029401	4.85828354861833	7	6.89464162860963	7	5.68160063326671	4.75549322852802	7	6.13280175235194	5.850335817333	6.83225810619774	7	7	7	1	1	5	2	7	1	7	7	7	1	7	7	7	5	5	6	7	7	2	7	77.25	0	3
57	1	2.32410885506915	3.52363476373567	6.06754318293058	6.00308589079645	5.84118341914754	6.99825780268819	5.32482348250113	4.83245014938398	4.88083929624994	5.76756586955683	1	5.97925472643635	7	6.24197262807108	4.29651617588356	6.39811575166219	5.30050226182296	6.59801276666196	5.96888028657584	7	4.90135493838925	6.06721203499557	7	7	7	1	7	7	6	4	7	7	7	7	7	6	7	7	3	7	7	3	7	3	7	82	0	3
58	3.92842055998914	6.62642337121753	7	2.32815201660899	6.44567457874497	5.81742281608935	5.96777666313656	6.18108482388633	4.83930983301112	5.52684048674734	4.64133874109501	6.39458102389126	6.57165993600328	5.60095618507162	7	6.28587223336501	4.81790396307077	4.6917714792836	5.99879402222461	4.49606593869788	6.90083162838967	4.3986681437227	7	7	7	7	7	7	7	2	6	3	3	7	7	7	7	7	7	2	7	2	4	7	2	7	92.75	0	3
59	5.59595028794806	3.43401132609127	6.02384510247092	4.2887623639357	7	5.81369688164433	6.43779248116954	6.7490167897301	6.0157129106336	5.02814510513296	3.98507616950695	6.98550100388842	5.0834967960886	6.78194501981505	7	6.2305027244041	5.34520097511869	4.44077372532732	7	5.65959232728186	4.46576884895127	4.05180590755936	5.60818792493811	7	7	7	7	1	7	2	4	7	2	7	7	7	7	5	7	1	1	2	2	7	2	7	89.5	0	3
60	1.32390537044872	6.79764237077212	2.38838782644999	6.07725277572932	5.04895476375022	7	3.92656432030056	6.72613757177132	6.31569314087919	4.96533691484653	6.20086122919592	7	6.51401043828537	7	3.77778044915104	5.20056318684697	4.84471075358431	5.90100520379145	4.05595993876822	5.67483226348682	6.74301252648852	4.31756154982945	6.26534128322174	7	7	7	1	7	7	2	7	4	2	7	7	7	7	7	3	3	7	2	3	7	7	7	76.25	0	3
61	4.83829790321074	4.91647561002921	6.16630624834544	7	4.80575806515766	4.02143809212773	4.9763112410408	4.48272961425491	5.56479410924239	5.7387195660401	5.19438446149621	5.56327406310129	5.72413698632089	7	6.38110244635	6.30970639502839	6.37364700907266	5.4796891074085	6.03389528928796	6.03019874116999	7	4.83069129825782	7	7	7	7	1	7	7	3	7	7	7	7	7	7	7	5	3	5	7	2	7	7	7	7	73	0	3
62	2.17859057033337	6.35468983187985	4.1874449311307	3.26062362519145	4.28922091755872	6.73716440689427	7	5.54492276635673	4.91152187475349	5.52031055252875	4.93723073807149	5.46146311974148	7	6.62710299427979	5.14553396627907	6.81350654304346	2.45125132385609	2.42177085072518	6.48226645416946	4.18117625270671	6.20171040412651	6.47784887101986	6.58151711806699	6	7	7	1	7	4	2	7	5	7	7	7	7	7	7	7	7	7	7	3	7	3	7	95.75	0	3
63	6.86038011726651	6.01504530923919	6.23032669564356	2.87223965981645	3.93181779261118	6.40907974760583	7	5.91039805554134	5.94878295746373	5.9509319307266	3.33067483929484	5.42597544669217	4.52785116683789	6.35078524387293	6.72265324061791	7	6.03929317728238	3.68908864953566	6.46184159140384	5.65978736709888	6.8374931993742	3.16983350405153	6.44876432601701	7	7	7	2	7	3	7	1	1	1	7	7	7	2	7	7	7	7	2	7	4	1	7	95.5	0	3
64	1.38208653512358	5.8160331721492	2.65547139703736	6.44511018171145	2.70080584856364	6.21176004821057	6.83962181003621	7	7	4.20739620399702	2.99938357663294	2.71270016976249	1.02661324959554	5.02183584805557	5.76929855311381	7	7	7	7	5.52520825403972	5.19248482604463	6.31771468465027	4.92266249600859	7	7	7	7	7	7	3	7	7	3	7	7	7	7	7	7	5	1	5	7	7	2	7	68.25	0	3
65	2.08469125278566	6.26641823382628	2.11582788856429	7	1.89801743210303	5.81681814640805	2.2526802178802	7	5.74174653853992	5.25188469318147	5.33401136190439	7	6.43580141313842	7	4.87767328708137	7	6.09326034757485	6.93295810740549	5.04441952548546	5.6432576208256	4.31304009067333	6.75727165563275	6.57959229967991	7	7	7	7	7	7	2	7	7	5	7	7	7	7	7	7	7	7	3	3	7	2	7	73	0	3
66	6.720343342947	1.30694122572523	3.6314187544871	6.72619193559574	7	5.81378122342041	6.40375181301245	3.8871084660097	6.43032601178903	6.064645603934	4.03683197140832	4.43821274801505	5.14572036374338	5.94341061800676	6.10253095042784	6.56248832084736	6.59057006231905	7	5.88796298556166	7	7	5.75481173465781	4.53886928210668	7	7	7	1	7	3	2	1	7	7	7	7	1	7	4	3	2	6	6	5	7	2	7	93.75	0	3
67	2.85966517956079	6.98194287843994	1.46943547460669	4.40830350751394	2.44740853303389	5.60658715925027	7	6.00746087071542	6.71394847230548	4.28044664245114	5.85629473647085	6.31759297315244	2.00776113115681	5.57601796242318	4.37230751437835	7	6.02578787921882	4.76012970087901	6.28993346305668	6.9209113216531	5.76610296330424	5.55890406646943	5.86012520517623	7	7	7	1	7	3	2	7	7	7	2	7	7	5	7	3	4	7	3	7	7	2	7	98.5	0	3
68	2.02296721857687	6.205551271739	3.42491347126651	6.95471655673155	3.65082664622227	6.73089959988608	2.22159482524465	6.43062893944538	6.27465014126258	5.33445913334769	4.99057575229179	6.72658721217159	2.91249911791248	6.71596326248456	4.64792160840966	5.69583808329971	5.62817517255441	6.48454481019752	4.54871324019236	5.2033271413688	6.8610271335356	6.80416205833332	6.92226107087468	7	7	7	7	7	7	2	4	7	7	7	7	7	7	7	6	4	7	7	3	7	3	7	83.25	0	3
69	4.44228506908501	6.36118754969642	1.08859026808153	4.08930760773142	3.35143276855722	6.12889438733565	4.49765519090903	6.403893392265	3.64636722820409	7	6.52508203576031	5.14587528250531	6.77018036787595	6.35682951923465	5.47106957768794	6.89521340439317	5.82595360882902	4.76976415204824	7	4.52563664217785	7	2.05669902934764	6.29121392668408	7	7	7	1	7	7	5	7	7	5	7	7	2	7	7	7	3	2	5	2	5	7	7	89	0	3
70	3.13324661161566	5.30010761563434	1.86166417183743	3.65202451689098	3.5718638833225	6.79765734363491	5.69421789080601	7	6.23054870949165	6.04375220492116	4.81009777992213	4.05576443844042	7	5.39380670972991	5.4288992752717	6.1427333980364	3.68264939151451	7	6.48860049325277	5.24777946452733	7	3.6452486007624	6.09012792512483	7	7	7	1	7	4	1	7	7	7	7	7	7	7	7	7	7	7	2	4	7	2	7	85.75	0	3
71	1	6.54992578699586	1.94015911429403	6.19754664912935	5.65834236223676	5.78410275350744	4.71068466083819	7	6.831525379761	5.48873287069004	5.93913601303997	2.62365729667185	7	7	6.97452386311924	3.50176542523652	5.16532674083128	6.70068196821208	3.89616427346581	4.58732376032027	5.79420232154396	4.38025688246236	4.7056119612164	7	7	7	1	7	7	1	7	4	2	4	7	7	7	7	3	3	7	2	3	7	2	7	89.5	0	3
72	6.81882008677886	6.42647672915404	4.78966959465416	6.4007253426498	3.66974980730039	6.30403595421049	6.34678952432195	4.51969404699105	4.51239953143665	6.64882424862868	5.78796540200419	1	5.29423986086536	2.58117345848034	7	6.37812481339375	7	5.63161079348832	4.85469547095584	6.49395843254941	6.12106537061307	6.25025124216698	5.87506558236828	7	7	7	1	1	7	2	7	7	7	7	7	1	7	7	7	7	7	7	3	7	7	7	80.25	0	3
73	4.98996892379961	6.69809172712319	5.78154153001446	7	2.16594988890259	7	3.44918813908866	4.82830769710414	4.5551988065344	7	4.75610835338282	6.87432330767765	6.66266126784894	5.98091718979443	3.29718900936904	6.35498077233333	6.53345456310697	6.25992643139461	5.64159791644262	6.08128169281348	4.01906655908809	4.6207510065489	6.37475681887282	7	7	7	1	3	7	2	7	7	3	2	7	7	4	7	7	1	2	1	2	7	1	7	72	0	3
74	4.18301594090462	6.27308073970398	2.53790453551935	3.01379403963918	2.83193330373509	6.72826865286258	6.34456922597578	5.66477383231954	5.99505027429954	4.68957060058377	6.73969394358497	4.6659261087504	3.43244263202334	7	4.99341602764045	6.00223767815649	3.23702009602465	6.90404480069739	5.81538524847528	6.9597936302231	7	3.78281119763256	6.20149852841351	7	7	7	1	7	7	3	7	7	7	7	7	4	3	7	7	7	1	2	7	7	2	7	103.75	0	3
75	5.13315284369325	6.81171981290637	1.58550752007192	5.44853363287929	3.74291022372203	7	5.5973120743951	7	3.15960999455791	4.57353811252836	5.14814265234326	2.86511151584705	6.25746737547405	6.82335210215273	5.91199346024335	6.73818277277917	6.19055381328841	6.03070622487791	4.12167907302095	6.34611557535036	7	4.25841238301192	6.95032766599915	7	7	7	1	4	7	2	7	7	3	7	7	7	7	7	2	7	1	2	1	7	3	7	65.5	0	3
76	1	5.98516312552834	2.51472083131564	6.38911729493799	4.68707722614261	5.41311090820297	6.12343166507221	5.0957067039096	6.16328535955942	4.34064891121621	3.52561398787469	7	2.85745482011233	6.53590445083772	6.41388709207796	6.48806973814408	6.52426534144932	7	5.47961896804381	7	5.57742881698921	5.92024086376855	4.82187286551238	7	7	7	1	7	7	3	7	7	7	7	7	7	7	7	7	6	1	6	4	7	3	7	93.25	0	3
77	1	6.13295676157496	2.38356551439814	3.04211962293593	3.80665040610846	5.10057473929903	6.22517998728629	3.4232070681911	4.67333404536152	6.62557149094913	6.41674027139256	6.49943232132896	6.20296494565036	6.4706089738521	6.33431508526479	6.83834672811229	5.01447546043625	3.91462659855673	6.43590291408787	5.26955165705513	6.70634874890136	4.59640941190598	3.13703171080817	7	7	7	1	7	4	1	3	2	4	2	7	7	2	7	6	2	1	2	3	7	2	7	71	0	3
78	4.68403177487814	6.91528811439417	1.96827146169483	3.93538525119097	2.68762624903102	5.8148122899266	2.76063792757181	6.27429536443224	3.06694552083891	7	7	5.08285647298912	6.34143057195995	5.90976043132108	3.07533882896989	7	5.91647412297236	6.13660607844229	5.81639768059413	7	6.60549078878892	2.69142826260091	5.69172300703021	7	7	7	1	7	7	4	7	7	1	3	7	7	4	7	7	3	1	6	2	7	1	7	79.75	0	3
79	4.86613325518931	7	2.14022440187045	5.15685700495688	2.66761024898939	4.23896548846543	3.67213288708985	5.31427325043164	4.66808899282479	7	4.79455594497053	6.11692296845536	6.07048363014328	7	4.56867665280169	6.10629539390218	5.38056428051066	3.76180805796901	6.59678485985436	6.44100779395495	5.59360077394374	5.51490283896813	6.50278764320408	7	7	7	1	7	7	2	7	7	2	7	7	1	7	7	7	3	1	3	2	5	2	7	69.5	0	3
80	1.81533345767699	6.62164381621309	5.73313551364509	2.63837076190025	4.20575695630167	5.28683766630159	6.16288652629031	5.49701992770886	6.27843341751412	7	5.97895921542431	6.24494858823935	7	5.00582071502322	5.65744988255085	6.70719782147351	6.08996212164136	6.52291846128092	4.83229929360772	6.51252376540344	5.94613548457055	4.09884622607423	2.41104611192291	7	7	7	1	7	7	2	7	3	7	7	7	4	7	7	3	2	2	5	7	7	1	7	96.25	0	3
81	1.30237087502499	7	1.94091650013541	3.62522178642753	3.18322825866271	6.14560219079663	4.42204257323561	7	5.86192946810343	2.81835010262033	5.03418822064755	4.76580126715289	5.55103974805613	6.16889703285194	6.43121363518651	5.30951885769718	4.78982012691076	6.46933521670712	6.17636303954559	5.10940155029359	5.00506728871135	2.13494646319121	6.59548266665128	7	7	7	1	7	7	2	7	2	7	2	7	1	7	7	3	6	1	7	7	7	7	7	84	0	3
82	7	6.35997205800563	2.94725919177455	5.29067773612989	5.08202732453887	6.52466986134442	6.58063423143615	4.54317003219854	4.90725967193503	3.15642872263117	6.966559933618	6.33416841299829	6.52200191544611	7	6.05541286171592	6.53258895295	6.50036243886315	5.40091992495367	4.71626270793411	6.80324671288595	5.46843455659435	5.23427160756577	6.03921741724694	7	7	7	1	7	7	2	2	7	2	7	7	7	7	3	7	3	7	6	3	7	7	7	69.75	0	3
83	2.98581404424721	5.08358542180019	1.61223069749835	5.46464490604856	3.30851804065504	5.68652107402375	4.66753764350148	7	3.56055763344002	5.71645376973325	5.56630800516449	5.90190589320979	6.48036960336557	5.81965671832556	5.5590104392043	4.45951366574004	6.20951474094328	6.58147724996227	5.08047539719738	4.4797937273778	5.16418191142308	6.67165829507796	5.82447787531014	7	7	7	1	7	6	3	7	7	2	2	7	7	7	7	2	2	7	6	7	7	3	7	78.5	0	3
84	1.55828399752961	5.15374947516557	4.25257052675603	3.51668877776849	6.35759143729128	5.17118248877138	6.41903591741513	6.152855445708	5.07304278893148	6.11381366256092	7	4.16975204493336	5.04580874604916	5.9334390565522	7	4.57132157856132	3.03501551014048	5.34981466948237	6.60513315505025	5.7427564182255	5.75075300617885	4.09185767310305	5.34207824735953	7	7	7	7	7	7	4	7	7	4	7	7	7	7	7	2	3	7	7	2	7	2	7	86.25	0	3
85	6.59794031219222	4.03219646487278	7	4.46469318210932	7	6.30996049908788	6.44010047643362	5.46254493275756	5.33156806748309	5.18434231783888	4.6137262587165	7	2.82936591195184	5.61116775290701	5.83535294256603	5.13972473662322	6.37255782725278	5.15647807742229	4.0291609136832	5.95826068838919	4.96798756855025	4.59185178416518	7	7	7	7	7	2	7	3	7	7	3	1	7	7	7	7	7	5	1	2	1	7	2	7	74	0	3
86	1.25870939493253	7	3.21890355475647	6.62719958081348	2.81954891874296	6.70804708601529	5.87481410103999	5.30507091006112	4.57487436638286	5.1859204076805	5.40460129590184	4.92057950556636	5.55780505308758	5.12027072604893	5.63608702619113	5.00533897335135	4.7561565640356	7	6.10910434076632	3.19647947530435	5.89251611699791	4.98593358915203	5.46070455027773	7	7	7	1	3	4	1	7	4	3	7	7	7	5	7	7	7	1	3	3	7	7	7	87.75	0	3
87	4.51676098371948	5.92788474493274	2.33709468138275	4.8929771929467	2.60017284745593	5.81093832432191	4.53389769348228	6.60371152527303	5.45407819802168	7	5.48739097431929	5.44411623607922	4.57608294912282	6.56280994472219	5.82538250517384	5.64037723048591	7	6.23221645068027	5.75537568027567	4.73393534211803	6.27047863235382	5.37060982734591	6.56025016516811	7	7	7	1	7	7	4	7	7	5	3	7	7	3	6	2	1	7	2	2	7	2	7	70.5	0	3
88	3.42259919688064	5.44503074524783	2.90226726123365	2.85633193564274	2.74467839883953	7	6.78112114838321	4.21742299739216	5.47520965832719	5.58333871373063	5.68321949642955	6.34244765502861	4.65417948348958	5.82475964094951	5.87401545049422	4.91496196819828	2.92976867347617	5.99295516769872	4.67068820188303	6.63018614658715	6.89276702004833	2.9379412485102	6.26158822694216	7	7	7	1	7	7	3	7	2	7	7	7	3	7	7	7	7	7	1	7	7	2	7	83.25	0	3
89	6.12807880773491	6.37032388117075	5.70809808083197	2.69097499985386	2.98984950622695	4.11625097776861	2.99131287956507	6.07897064262244	4.19565358186843	7	5.04873321544189	5.48065623175677	6.05668012471431	6.14090005404206	6.18571901467928	4.15571274571701	4.60855760099278	3.34340027226716	7	6.08857912516146	6.23830073276406	3.59414405918814	6.12437945026009	7	7	7	2	7	4	2	7	7	6	7	7	7	7	7	7	2	1	2	1	7	7	7	74	0	3
90	3.20703082421404	4.53542852323715	2.27787925265747	4.29895737649938	5.14104132507215	7	3.813392753771	4.93339534480982	6.29289233334204	7	6.29428370810078	5.9773390746036	4.03859495737097	5.91035138461344	4.79804261479897	5.11151244059089	5.18358653328285	5.51691341458254	3.51447253355126	7	5.70847832175377	6.47847478767535	4.87838643894036	7	7	7	2	1	5	2	7	7	2	3	7	7	7	7	7	3	4	7	3	7	2	7	79.75	0	3
91	7	3.16560465306071	2.25042819280479	3.9979339705726	7	6.47095661869046	6.49312126300317	7	4.63325244652892	7	6.10038051406749	4.588310207496	5.83926117261808	3.90834094741197	4.57546418454456	5.82102856176827	5.44423461075838	6.79672936396237	4.62581939600747	6.65391291319377	5.92385789668046	2.58698722986515	3.60538592088638	7	7	7	2	7	7	6	7	1	7	7	7	7	7	7	5	3	7	3	4	7	1	7	86.5	0	3
92	2.59487278436567	6.32969718275981	2.2318908808035	5.19254231234368	5.5759583348976	5.03908259331685	4.86425525056603	6.97627668070329	1.74778423046168	4.55785103250318	5.42614878449291	5.89611794875886	1.47310685831565	7	6.33974049001717	6.60374986868034	7	4.22482020613068	5.87834084066764	5.07438839740975	7	1	5.24238230691917	7	7	7	1	7	7	2	7	7	7	6	7	7	7	7	7	3	7	7	4	7	2	7	75.25	0	3
93	4.79328199811423	4.36776437923379	3.9719677384549	1.78716221765188	4.09452956823407	6.95939724754293	5.40545029965694	6.68319898434807	4.44285363254901	6.22957807607612	5.67476797749071	4.81672758309172	6.35636902722902	4.95305930215491	4.18505262956576	7	4.54111148300513	6.9239881722168	7	5.80589612665668	3.394057894023	6.41440192977047	5.18165736871487	7	7	7	7	7	7	2	7	7	7	4	7	1	4	7	7	7	1	4	2	7	3	7	73	0	3
94	5.21211789111565	4.78318957821319	4.01617646832876	1	3.25161012387688	6.76585722672772	5.91170380886609	5.76632026533205	3.44292307868862	5.51135307325652	6.04577258711348	4.67380302221673	4.81926570784203	5.50374710204249	4.39865437917672	5.07907239652268	4.56665565635262	6.85860213125237	6.00278653490747	4.97260461477821	5.65574511907614	5.92702311422014	6.20097612733926	6	7	7	7	7	7	2	7	7	6	4	7	1	3	7	2	6	1	2	2	7	7	7	80.75	0	3
95	6.90558629896009	5.03390537483723	4.77378572866662	1.59644476651031	6.44887405786334	5.34061265109102	4.09015827663616	7	6.83572402785775	5.48530817879278	5.34153261634687	7	6.77727032918967	5.33249677594027	6.82257941962161	3.36284773188042	4.58587206907122	4.08483264872775	5.14244472495966	4.22767022391265	5.05604968412706	4.49384137003058	4.9938433608774	7	7	7	7	7	7	3	1	7	6	3	7	7	3	7	7	2	1	2	1	7	7	7	70.5	0	3
96	2.66158492104635	5.14852516290759	1.36131759260122	4.21283814658181	6.71624902733304	4.23583986413381	3.49818415120893	6.32625293379576	6.80974736711774	6.28682471197267	6.16496605089315	5.35172251650518	3.97057451101572	5.71039130368582	5.76270276605265	5.6997663895204	5.15831513256227	6.72427962213979	4.37733685436563	4.78945758909391	6.10649523218797	5.72500266938212	4.64667793354363	7	7	7	2	7	6	2	7	7	2	7	7	7	7	7	7	4	7	7	5	7	6	7	84.25	0	3
97	2.94320110386848	5.9192065085713	1.16321339125442	5.01178306851155	2.34819719316976	6.41403194871534	2.72115571590934	5.00194115877311	4.14523971436717	2.65225308855135	5.52128240975115	6.17100031599659	2.1692715269251	4.9510761608473	4.50321901129092	4.13575572095677	4.11691450207836	5.47524705804162	5.82709536775543	6.59982840782377	6.05728072066356	1.64657849094419	6.87977175206954	7	7	7	1	7	3	2	7	7	7	4	7	7	7	7	3	7	2	7	7	7	2	7	72	0	3
98	3.79253396528315	6.9170520459817	1.89728769244044	5.04993357532002	2.7631124738006	6.15227450924003	3.62701839899875	6.01254297763699	5.13306457489417	6.12174963807922	6.41764901563039	6.98881931088412	4.92286225420139	5.57761364740668	6.01566554153503	4.96571383056027	4.16902735276503	3.98480842389822	4.59901200175129	2.96533698525898	5.42357405308158	3.91929167035523	5.26032731714137	7	7	7	1	7	7	5	7	7	4	7	7	7	7	7	4	5	2	3	3	7	7	7	88.75	0	3
99	3.56927828772882	3.51393003309254	6.99548234201983	6.72880012404506	6.97645457729751	6.53594396614209	7	5.60417099931551	7	7	6.50816177251094	6.97072618151137	6.60948157591327	6.59648836426219	6.24258389931718	3.5680870052677	7	7	4.21566850965353	6.76148936083769	6.11486950343007	7	6.49887468733525	1	1	1	7	2	2	2	3	7	1	4	7	7	7	7	6	4	2	4	7	7	2	7	108	1	3
100	5.08298969322214	6.37807462647277	7	5.65933580583206	1.87795455038072	6.17504720913612	7	4.68008577764046	5.4426394365478	6.60551826744896	6.75019054247634	4.34670141909628	6.56963974120346	6.75513539310695	6.34681405181043	6.62067192860457	6.99144378566324	5.99558945422123	6.21841152650219	5.69994196879723	7	7	6.89351746854223	1	7	7	7	7	7	2	7	7	7	7	7	7	7	7	7	3	4	5	2	7	2	7	85.75	1	3
101	4.99244293591441	5.13584220426481	5.47795942154124	7	1	6.2263228759953	4.87181990643052	6.12459476062879	6.70608516934972	7	5.97970314801229	5.98589456750995	6.16851230282001	7	5.26534599377887	6.88980408661689	6.80460127578842	6.58635613044352	6.40143854396888	6.15513196979393	6.79434031496069	7	7	1	7	7	7	7	7	2	7	7	1	7	7	7	7	7	7	3	1	2	3	7	5	7	99.5	1	3
102	3.28228988659759	7	6.52097209104553	6.64977315986851	3.1111086928054	6.27738461125594	6.31233650353676	6.33888338742717	5.32381456301174	6.28759111481987	4.63288409852901	5.72046777349012	7	7	7	6.99595747816727	6.05660661718574	7	4.97566169020914	6.8555720581221	5.61375735118368	5.39180367746957	7	1	1	7	7	7	2	3	1	1	7	2	7	7	7	7	5	4	2	7	3	4	3	7	109.25	1	3
103	2.55902139389214	4.53890778334264	7	5.7633008158021	5.48765225815602	7	6.8695814999943	6.59850911246376	7	5.95507343259648	5.37738400893724	6.45265565641356	7	6.3285548554558	6.85591715930528	4.55768334378446	6.59464930195189	6.40611727657513	6.0475003295875	5.3403729281466	7	3.15110760539142	5.57685539974309	1	2	7	7	7	7	3	7	7	3	3	7	7	5	7	5	2	2	5	2	7	2	7	98	1	3
104	5.0670544182871	5.72053190834285	5.54519999607904	6.43781940808123	7	6.93228111851739	7	4.85902299882464	5.3580463457477	6.69740481452662	5.57002585666327	6.14837474128719	5.30104279575674	7	6.85659021237785	6.48119651439951	5.93961040644182	7	5.93556870412361	6.42285741355387	3.01185398062095	5.64458693136903	7	1	4	7	7	7	7	1	7	7	5	7	7	7	7	7	7	2	2	1	2	7	1	7	108.75	1	3
105	2.8804858485279	6.69823271856066	6.11475165677318	6.43886659956345	2.86350154808217	4.74118976471929	4.11285764209469	7	4.30468306449709	6.45545749014162	6.73710493066935	6.12804641051796	6.94226847604923	6.96497621724629	4.95512336360606	6.80659575058418	6.99609551674472	7	7	6.49963258517621	5.04056592588819	5.02880908295518	6.87524007035491	1	1	7	7	7	7	2	7	4	2	7	7	2	7	7	6	4	1	7	2	7	2	7	86.5	1	3
106	2.96544175483333	3.97047120463616	5.86070768321679	3.00363781158585	3.7844026194687	6.70518279788031	6.48146346310124	7	6.93880097494333	3.87890033417771	6.49913632553505	5.72139444581224	3.29777004402181	6.94463485555975	6.98067900298095	7	6.41870483680787	5.59685986028545	4.2073760838255	7	6.79545224723566	7	6.94326355643382	1	2	7	7	7	3	2	7	7	7	7	7	1	7	7	7	6	2	7	2	7	2	7	88.25	1	3
107	3.71930232212813	5.13833943431549	7	5.70617387997935	5.00096805777557	7	4.48962871796512	4.68363548852452	6.91333506360417	5.89313979787472	6.53281399815723	7	6.22339584732185	6.43388524184757	6.27692616570937	4.74776389831812	6.46607852549476	6.99388028551242	6.42605205237236	6.33268557601733	5.3475062830066	3.52637313474626	6.29840941457406	1	3	7	7	7	7	1	7	7	3	7	7	7	7	7	4	7	5	2	7	7	2	7	109	1	3
108	2.76647737625398	4.20919294380075	7	4.88130667661675	1.56163568694164	6.2180923967142	7	6.58577742044623	5.63433148104916	6.56608950601307	6.86570203904097	5.09398009387692	7	6.31519765296602	4.41286056729582	6.74659828311423	5.91294015073464	7	6.10357943596128	6.08848491339507	5.54291308430705	3.85279601335454	6.2062515623555	1	2	7	7	7	7	2	7	7	1	4	7	7	4	7	7	3	1	7	2	7	1	7	101.75	1	3
109	2.23088432234939	7	6.64195973592525	6.26344974258703	7	6.58965352698721	6.74765138576898	5.32268881404385	6.12852244955501	7	5.21419887600502	6.56581225180315	6.26584429619311	6.21495718490402	5.99731218309258	6.89489766290423	3.0375319801285	6.32505079947936	6.86898150022889	6.44044473507783	5.03056805523087	3.67596543644969	5.76649084625143	1	7	7	7	7	2	2	5	7	3	7	7	7	4	7	3	7	3	3	2	7	2	7	91.5	1	3
110	3.96590027494397	6.73961390783634	6.42798263511156	6.99078270905408	5.75175045186217	6.15047959522625	6.42427514058392	6.90179615579626	7	5.31473097201157	5.83239139064427	6.72191625162572	6.02319495230304	5.54648634548626	6.15888212177338	5.71973596557264	6.72961061454071	6.30233282111419	5.70786735233483	7	5.28157958312899	4.72988492520008	5.89462392986953	1	3	1	7	7	3	3	1	7	6	7	7	7	7	7	2	2	7	2	7	7	7	7	93.25	1	3
111	6.50904852769459	5.06823090978771	5.31422616456039	2.64365586801842	6.85820508502001	6.1248288116079	5.20865175039506	5.52831934361909	5.14146439813525	6.92485797190995	6.35832159670842	4.87635207872487	6.05856296275559	6.19774381911998	5.32308886223003	5.86068789688938	6.92699024324896	6.76859853417389	6.82872039336725	6.84572224139129	7	4.39704684091851	5.94857624214212	1	7	1	4	1	4	2	3	7	2	7	7	7	7	7	3	5	7	6	3	7	7	7	114	1	3
112	2.26876160411914	3.10181524916492	7	6.11550908123417	7	6.71538973824937	6.1357023268942	7	6.93995388376709	6.10774600920176	6.68278976620402	6.88975210715032	5.50152976660781	7	5.90261230183401	5.08176424510994	6.38266766352256	4.00811526064097	5.6590179428421	4.93131482117132	6.58276337639708	4.74317190837495	6.12773172839202	1	3	7	7	7	7	3	7	7	2	5	7	7	7	7	4	4	7	3	3	7	1	7	104.75	1	3
113	2.59823204982979	3.59733114283568	7	5.05708090103723	4.35511288919081	4.50112014545943	4.78671211579642	6.68069741096966	6.89570958199719	7	5.49647705988485	6.49851460519852	5.2567630931092	6.78089378894391	6.81297834075793	7	7	6.22653592019299	3.37268305399072	4.37783555526726	5.89205273591747	4.48925967073644	6.09680474591053	1	3	7	7	7	7	1	7	1	5	5	7	7	7	7	7	4	7	2	3	7	2	7	92.5	1	3
114	1.58192723100971	3.7917310986854	6.88057415227283	5.3334262176273	6.28393880067822	7	6.55439625349569	6.45280154373343	6.55517811429186	6.44601541348104	6.05122726778382	7	6.05362971241446	7	6.37290830257884	6.5118699945033	5.52659120449575	4.59149397490747	5.35339381540724	5.38406721496446	6.46028195496188	4.49762108974019	5.8274971123612	1	2	7	7	7	7	2	7	7	7	3	7	7	3	7	7	3	1	2	2	7	7	7	108.25	1	3
115	2.76935836236052	5.26010407200054	6.63541866624234	4.50059123299559	1.20281083353153	5.73816015960008	6.20225646228437	7	5.63703663790323	6.91897594993558	6.48221388045582	5.57118420212989	5.88146443251661	6.93798631333843	4.32504382037449	7	6.39609967164684	6.34386762177575	6.10447734334634	7	6.13608110350848	2.53564977572898	7	1	2	7	7	7	7	3	5	7	1	3	7	7	3	7	7	3	2	3	4	7	1	7	90	1	3
116	4.79496844747341	7	6.8655266085138	7	1	7	4.52435876441648	7	7	5.38731548864482	4.37520953594374	5.0073151119152	3.1224082453754	6.2302562973246	6.58263241050262	5.17236756155571	6.52113132555928	4.98000552635334	6.83891530834119	7	6.50769652144039	4.36342081299001	6.98421910441985	1	7	7	7	7	2	2	7	7	7	7	7	7	3	7	7	3	2	4	2	7	2	7	98.75	1	3
117	7	6.70154338438511	7	5.10258159823355	7	6.84708383541459	5.6471766881372	7	6.07579193041167	4.74496349921535	4.70728810033219	5.27835287346098	6.59122742031793	7	6.62679197655188	5.69278361721369	7	4.26412066943293	5.28919361316719	6.00547797657122	6.39539983831605	5.42409577800144	6.60148879689573	1	7	1	7	1	7	2	7	7	7	7	7	1	3	7	2	7	7	7	4	7	3	7	90.5	1	3
118	2.27365625842302	2.96448647897967	7	4.82684975228683	5.06016253314506	6.16810970450716	4.28245777474891	7	7	7	5.55393916857704	7	5.26324536388887	6.72365644166279	5.3396167675686	6.26211052236911	3.27439676127395	7	6.15646812537763	4.19959360621126	5.64714515430913	4.46211841632927	5.71037101844423	1	2	7	7	7	7	2	7	2	7	2	7	7	7	5	7	3	7	2	3	7	2	7	105.25	1	3
119	5.4841887652788	5.74462681584247	6.34593453732786	5.83080168175176	2.03015287818631	5.06754519648136	6.41338334091899	6.32315096372128	5.2932840379807	6.62258754909494	6.33650063168337	5.46018901209211	5.75044476444845	6.27959196185861	5.93567215277011	5.96504162335293	6.49803149724425	6.79163984817504	6.52733243501966	5.4726509545224	7	5.56320151513375	4.80177329952322	1	7	7	7	7	7	1	6	5	1	7	7	7	7	7	7	3	1	4	2	7	3	7	107	1	3
120	4.25864644669814	4.50456557819181	5.05312829210324	4.37466569084994	4.67800617457874	5.54154439295097	6.26450578385012	6.41846154009145	5.63636053766044	5.45457191385863	7	5.82716230158865	4.33596615144991	7	6.42755749684461	6.07960947723413	5.49159868015082	5.8213758721616	4.13751771694802	6.96491285912533	6.89680753730977	6.55320592823779	7	1	2	7	7	7	5	3	7	7	3	7	7	6	7	7	7	7	7	5	2	7	7	7	86.75	1	3
121	1.79606417831933	5.90293793968122	6.28411201714863	7	3.28689757042627	6.91978380940362	4.98817346080514	5.16367310160996	6.66483243354652	6.51124040917524	6.79305261526819	5.18935149360943	5.06959054226516	7	5.40957038279617	7	7	6.62203745851452	5.21672126974539	7	3.41894170212032	4.87470269764757	6.19959178773453	1	7	7	7	7	7	7	7	7	2	7	7	7	2	7	7	3	3	7	2	7	2	7	104.5	1	3
122	5.34686840150225	6.66963532939224	7	4.58825644323547	2.68055967933361	6.50825493459361	6.99300179116879	6.45994243109403	6.1924647660193	6.5756017042206	3.44508851488214	5.47571691502201	5.82712468559158	6.48128549380639	5.84857589910512	6.20795368281965	5.29139638245844	7	7	6.67881295231997	7	3.75717913432326	3.86593211034734	1	6	7	7	7	7	7	4	2	2	7	7	7	3	5	7	2	7	3	7	7	1	7	99.25	1	3
123	5.7137300890183	5.46291639201775	6.41700527224803	5.65938491676507	1.50940959013378	6.50171972935616	6.53739607069533	6.11996254362428	5.05084477513641	6.38953398784393	6.27910568804581	5.79105533775661	3.39991711499557	5.71868044572576	7	6.65501887675676	5.99098913879209	3.59398523308678	7	4.31949139039421	5.86240190181401	5.37991043802573	5.88390792981227	1	7	7	7	7	7	3	7	4	7	7	7	7	7	7	7	4	1	3	2	7	7	7	105	1	3
124	7	5.46545352449627	7	6.2890494512681	6.55216923259649	7	7	4.94075571298213	3.44712168907185	2.56892052096647	6.44731487959497	6.67354229289302	6.64436265107418	6.89542238955513	7	4.76663589403938	6.42886289509289	6.27787937999901	5.62810297402438	5.32305440495376	4.67614456108	5.07525386804423	7	1	7	1	7	1	7	2	3	2	2	7	7	7	5	7	7	4	3	7	3	7	1	7	95.75	1	3
125	3.94525349711006	4.58315717115985	5.74985479859034	3.81399394314117	4.0150016521215	5.39553342255661	3.98335944913667	7	6.64785179076167	6.66740292687623	6.9594231403296	5.0243789357159	5.06320094113117	6.74715596705634	6.96125510777194	5.93741684076553	5.50873108561584	5.78740040886758	4.35856575884917	6.40988299456715	6.66584116423751	6.50187508938812	6.9346263942574	1	2	7	7	7	5	2	7	3	4	7	7	7	7	7	7	2	3	7	2	7	2	7	76.5	1	3
126	1.6503766923442	4.67784028151216	7	6.82155883593554	5.37695969867017	6.44587921918749	7	3.91341351247666	7	3.70269115855472	5.21960495725401	6.9742804418799	6.58846186218381	1.25301466758342	5.80590575634542	7	6.98668862482309	6.86657606290223	6.29188916276998	5.73146665586756	5.71848355878768	3.99627798452864	4.31595636835059	1	2	7	7	7	6	2	1	7	7	2	7	7	7	7	2	7	2	7	5	7	7	7	92.25	1	3
127	1.4985317901506	4.43045004877547	7	5.82885347818954	7	5.38478524704772	6.43733373470475	7	6.88768992959466	6.22418516961185	7	6.7065950110266	3.32419654442507	7	6.29051781987866	4.60274676491027	6.54597496159473	3.95923630817685	4.78881784846901	6.07727151545639	7	3.31108064546073	5.52692362951836	1	3	7	7	7	7	2	7	7	3	6	7	7	4	7	7	3	7	2	1	7	7	7	94	1	3
128	4.4443434935576	6.44838573619819	6.85501792675936	6.83215568028971	1.08365901432953	7	5.38009519205354	7	5.41049788906996	5.21668539937446	7	5.99724475534906	2.06737599574317	6.88598916122102	5.722107715224	6.10925410175042	7	6.25834488283666	6.32588539017563	7	5.56322989073555	1.65645580437897	5.84310222761109	1	7	7	7	7	6	5	7	7	2	7	7	2	7	7	4	3	7	6	7	7	5	7	96.75	1	3
129	2.50645008314833	3.85964331675579	6.78306343842348	6.51323100442945	7	7	4.90107320333427	5.8099163764337	6.35402102414004	5.73819583424552	6.26715576737901	3.81928099839944	5.30596950891363	6.26785668204992	1.3670343155204	6.05881891060364	6.92662607437284	5.61176610462495	6.25227260361154	7	6.17119464978943	7	7	1	1	1	7	1	3	3	7	3	1	2	7	4	7	7	5	4	7	5	3	7	2	7	108.5	1	3
130	5.28065591865847	6.16009090578248	6.59183286394895	5.23810067250454	1.61371246948429	6.17217990156737	6.24979915327786	6.28497340667012	5.33690123953505	6.59756579157084	5.93188301432447	5.56837525724759	4.46710789210921	6.37276654047799	5.64583733641322	5.903886943789	6.06797227920392	6.79471575895226	6.66872761869193	4.9107577017975	6.54148201590546	5.73210117606746	5.66882768561391	1	7	7	7	7	4	3	7	5	1	7	7	7	6	7	7	2	1	4	2	7	7	7	91.25	1	3
131	3.99392477246428	1	7	5.8411023600896	1.69230518246162	3.83835331091621	4.3035305853294	5.76481589187833	5.08959983729342	5.41018634594241	6.81645463922923	6.5439695932404	7	6.86041122960401	6.84265116251349	6.86821642192513	6.06842443348011	5.08946269244861	6.46258507975203	5.13494317943707	5.91978073725478	5.9370612200418	5.22246038400271	1	2	7	7	7	3	3	7	7	2	7	7	7	3	7	7	4	5	2	1	7	1	7	102	1	3
132	3.8721997787095	6.43610450233108	5.15691285383283	2.34193370936006	2.97768819831132	6.96564689610844	5.77280935554911	5.88771392413589	7	7	3.78782416493417	4.09999035113186	4.51241260964658	5.19370892328171	6.07345307936674	6.89127891652727	7	6.38275778103874	5.10384283147663	7	6.95553357558673	7	5.95989979641991	1	7	1	4	1	3	4	7	7	7	7	7	1	7	3	3	3	3	6	3	7	3	7	86.75	1	3
133	2.81123086246421	2.63367709975907	6.06945652458777	3.98924292354277	5.28379146195601	5.7556364160349	6.81074478656385	6.49346997233618	6.76274834365364	5.31945851781348	5.12949626691371	4.22057149342285	7	4.85201487410197	5.09532736785053	6.69332724613062	4.34177715573376	5.36420421791935	7	5.27592680744222	6.85036394352254	6.56000133643661	6.27624836281331	1	3	1	7	7	7	2	7	7	7	2	7	7	7	7	3	4	1	2	7	7	2	7	84.5	1	3
134	5.57385069673732	3.1710886883056	7	6.03792589871369	5.03061805029755	5.35227980147278	6.0248325165835	2.35681506940066	5.89861734736123	5.60884760458336	5.53508300195435	6.82746338603388	6.47140848208815	5.85335082248967	6.66158273347385	6.29394513739019	6.61726268429798	4.93668398153689	6.34447980922148	7	5.83951332909841	5.42921353751736	5.5713150252029	1	1	1	3	1	2	3	7	7	7	7	7	7	5	4	7	6	7	7	2	7	7	7	108.25	1	3
135	1.85781177080856	7	5.17442638106795	6.27607753909005	6.13483323019333	6.10011624796153	7	5.86154876030639	5.64405806870621	6.36418298515481	7	6.60639200733743	6.79740859418744	5.12239952044802	6.70013464341481	7	5.3756315240719	7	4.90051301416421	5.45216244312538	4.67421130096904	7	4.1190111949839	1	7	7	7	7	7	2	7	7	3	7	7	7	7	7	7	2	1	7	7	7	2	7	88	1	3
136	4.28512824535319	6.98690491904839	7	6.6283171460163	3.8471876251106	7	7	6.44311226805134	6.67739476153225	5.66076886433093	5.1303270983564	4.65072591292352	5.50991021596636	6.744227294091	4.98667235925986	5.25627118206141	4.83760635732108	4.31015131121829	7	5.7177210976783	5.69822331781264	4.9446278262313	4.1579900256945	1	1	7	7	7	4	2	7	7	5	7	7	1	7	7	7	2	7	2	4	7	3	7	93.75	1	3
137	5.82896992739033	4.85923894216282	7	4.64481290792192	4.5715120967733	6.60364674834281	6.13137179891772	5.20278496544714	5.16279003995291	5.66356717660425	4.97957390532538	6.14585738033999	5.27708010634912	7	4.56918928329347	6.22733888630604	5.02016071391903	7	5.66582076496832	6.76435025358903	6.99648204844602	4.97039038494355	7	1	7	1	3	1	2	2	7	7	7	7	7	7	3	7	3	5	7	7	2	7	7	7	87.5	1	3
138	3.09774493719836	7	6.2758622047125	5.52324505045582	3.55823575641633	6.26262012896124	3.73177782561413	6.24686127520584	5.44507240998569	5.75516466719862	4.72389396574295	6.19111373225904	6.41639028817258	4.28381714633274	7	6.22621912416587	5.99758221794531	7	6.26512516329623	6.32135607766944	4.98240716836235	5.31731162478136	6.50097996865765	1	1	7	7	7	6	3	7	7	7	7	7	1	3	7	4	4	2	2	3	3	3	7	95.25	1	3
139	1.6784955305507	6.92608883469154	5.5292309242004	6.14847703911105	5.03422840765208	5.20203561041832	5.30375218430326	5.35703585058159	6.78774866965573	5.68869836645508	5.4987397424392	5.27349736228715	6.38782949649044	6.45708209531158	7	7	4.81408019263553	6.24183549414285	5.05351081053715	5.70937149035841	5.48560062076141	7	5.19427268815057	1	7	7	7	7	7	2	7	7	7	7	7	7	3	7	7	3	1	2	2	7	2	7	85	1	3
140	5.34004666792734	2.94749226604548	5.60567845366594	6.30445320789578	5.67788718583094	5.80499152011695	6.61695092231341	6.70679061252788	3.93903713652555	5.18422939566208	4.92166531244684	2.63997332386545	6.31515609594749	6.43106894814144	5.5209110175226	6.11554676889327	6.54604456908256	4.55429395436091	7	7	7	2.75708453228752	7	1	2	7	7	7	7	2	7	7	4	7	7	7	7	7	3	6	1	2	2	7	2	7	84.75	1	3
141	4.64449305832372	2.89554701176994	6.28725267705679	5.88956232829197	5.79343082432431	6.63918030527381	7	6.53815975212089	6.08900214343845	5.02606981636612	6.44124399833438	5.01671563448772	6.12410076695522	5.75868673930696	6.13526297268687	7	6.056363510046	4.7387119688881	3.71095692638277	7	6.5941383890173	3.27083243838529	6.94604551241757	1	2	7	7	7	7	3	7	7	3	7	7	7	7	7	2	4	1	4	2	7	2	7	94.5	1	3
142	3.85942698993899	6.17107182918928	6.40151035505449	6.32727662908754	1.51810660020516	6.28127170027048	5.48916166112522	7	2.73169701480216	7	5.3851226342683	5.07555061740134	6.9859436649743	6.72682249825718	4.67410232872075	7	6.01790400160357	5.688800084033	6.05896725293805	5.56827207280748	6.90333140649467	2.55118244461766	6.99064349877009	1	7	7	7	7	3	5	7	7	4	7	7	3	4	7	7	4	7	6	1	7	7	7	78.25	1	3
143	1	6.01527076872408	4.08859464549391	4.73546647936425	5.33873823226539	4.98563840424277	7	6.21373846933639	6.10905488245851	6.67167896899983	7	5.24242762519814	7	4.99098105770487	5.919753010307	5.95188567730187	3.65215908733811	3.840426430283	6.01486643550157	5.37932302439463	5.5215767749951	7	6.20019461526653	1	7	7	7	7	6	3	4	2	7	7	7	7	7	7	2	2	1	7	7	7	7	7	78	1	3
144	2.42210073150813	4.25284766335246	7	7	6.22467145794642	5.57241871011227	5.22559130015777	5.63192134798016	6.5465461585467	6.03565938115579	5.9902138951305	3.76905589735348	5.66615026320271	6.17009780767065	6.19094260258207	5.86733900209329	3.64165361550768	5.86427011021572	6.01472347338114	7	6.71113168900978	3.74708718725433	7	1	7	7	7	7	2	2	7	7	3	7	7	7	7	7	7	5	7	2	2	7	2	7	89.75	1	3
145	2.24245302431488	4.46335937455227	7	6.40188151617437	7	5.45950031696931	7	6.36075435056487	5.22722952268441	6.74971143386225	4.70544565686563	5.85134227170639	6.34601695207903	5.74346620381997	7	6.4495070287288	2.62869826100123	4.00119975200871	4.49019997016184	4.48993194861764	2.49204377036579	5.20726508042932	7	1	2	7	7	7	7	2	7	7	7	4	7	7	7	7	7	3	1	3	3	7	7	7	93.5	1	3
146	5.01451307936037	6.23751989664466	6.90198803723199	6.91216202500215	1	7	5.61364203076461	6.02604975351557	4.16929691926795	6.3180589225724	7	5.42554967508679	5.55454200018549	6.68552162720542	3.60298678128755	7	7	6.18448468494713	5.93697736851868	5.00711791504911	5.03448068195126	2.82193267776018	5.39047161174646	1	7	7	7	7	7	4	7	7	3	7	7	7	5	7	7	4	1	7	5	7	1	4	87.25	1	3
147	2.83718990886391	3.97973002553234	5.74597333649959	6.63038988455311	5.29074689122663	5.85002868469918	4.20457324571681	6.73617334128359	6.86694833980493	6.0272380019697	5.69729635467687	6.08519059168322	6.66417551998161	6.44678402741575	5.1338331337211	5.34617306031474	6.15079898552507	7	6.23382647135166	4.32737872002933	4.70715358333078	6.76976814904969	5.92763204497675	1	2	7	7	7	7	3	7	7	4	2	7	7	7	7	7	7	1	2	7	7	2	7	97	1	3
148	5.49065340722742	3.1651317869029	7	6.62253975818334	5.47662023079306	4.95865613501864	5.31444491092752	4.99678154969357	5.98384331298462	5.11600225823262	7	2.90294030777183	6.69157737099685	6.76177256332983	6.76454867580306	6.13761328136991	7	6.05783741759863	6.32614482394359	7	1.77028691865621	6.51274778691522	6.08385776165435	1	1	1	3	1	2	4	7	7	7	7	7	7	7	4	7	3	6	5	1	7	7	7	93.75	1	3
149	2.30023108593853	5.22033724787824	5.92481138568016	4.85555105551194	6.39668360662416	7	3.10492268662848	6.31767559166479	4.36735387709239	6.77034679301248	7	6.11543646707251	6.23842037669796	3.77381482878707	4.09219094558691	6.94242477866015	7	6.91114653798491	5.9807656805543	5.07728992063067	7	5.0734365044945	4.44115192656452	1	2	7	7	7	4	2	5	7	7	7	7	7	7	7	7	3	1	7	3	5	1	7	74.5	1	3
150	4.27675073757138	4.04150881008653	5.47006634021068	5.98086670259591	1	5.66399996039273	5.19425090051177	6.3640460260274	5.63077599739138	5.31742389794035	6.86937846459531	6.04231575474516	6.67885792510616	5.65977205410469	6.76933335948405	5.79853713052471	4.88184599685051	6.35516368396991	5.59753894933384	6.04603365212495	6.19587254850023	6.38633561234836	5.22012016507774	1	7	7	7	7	7	5	7	7	7	7	7	7	7	7	7	2	7	2	7	7	3	7	98.25	1	3
151	1.6614403071966	3.42504114407833	7	3.61755183898144	5.87113501513608	7	4.42695778065452	4.66514122747834	5.49926672861747	4.82281906580996	7	6.26341384949937	6.05636034927072	6.10231422633331	3.91472435350429	4.6087758266817	6.01334326090541	6.22883621680974	6.07550173467471	7	5.08202404469711	6.59100485758742	6.4191981315122	1	2	7	7	7	7	2	4	7	7	7	7	7	5	7	3	1	7	5	3	7	2	7	81	1	3
152	6.86253450069208	4.58220894082987	6.54554251656046	3.6633196102315	4.5744562657589	7	5.45079507210497	6.5861052079003	2.98427782447201	4.48380355741265	5.42466983401256	6.51042683563784	6.22965407070987	6.20134540503955	4.65638425105981	4.42137645946832	7	5.27198746804948	5.51566836628651	6.22001578009707	5.43408061106576	7	5.84118263712627	1	7	1	6	1	7	5	7	2	1	2	7	7	7	7	3	2	7	3	7	7	2	7	77.75	1	3
153	4.18242448738458	2.54294686206349	5.06518585137309	7	4.38044409008503	4.09674321083537	7	6.08309439712717	6.64120497980307	5.01623881490592	5.76714479163282	4.77242798285038	5.17300212303439	6.23067151598119	6.90466584308834	6.78077819190294	3.03358089187951	6.51996362567833	4.1936344210859	5.68193665171911	6.60236929722758	7	6.99736080547407	1	3	7	7	7	7	2	7	5	7	7	7	7	5	7	7	2	1	7	7	7	3	4	84.5	1	3
154	3.34133365302379	6.10741959400063	6.30994004943225	3.61724070718051	3.88588251913568	6.3156029392228	6.02733797395792	3.69345684400381	3.52314862953037	5.63423143304593	5.83275500146561	5.84003923764361	5.8024032917853	2.95879144882252	7	7	7	5.34002824604333	5.75541781327379	7	6.63060729536532	6.23904852748259	4.20254565393757	1	7	1	3	1	3	2	1	7	7	6	7	1	7	7	7	7	5	7	4	7	7	7	91.25	1	3
155	3.83468363593998	5.22459835639265	6.90392714813912	6.63332307794692	7	5.57307095993908	5.25426496019906	7	5.4528429691444	7	6.37840878024273	4.31421482337315	5.80636390094482	3.89642629714153	5.01600728098935	5.45956972723711	4.84947080382026	6.79154104839213	7	6.73632530353123	5.1040461320642	1.20597104308261	6.66676454882604	1	1	1	7	1	7	2	7	7	7	7	7	7	7	5	6	3	3	7	7	7	7	7	95	1	3
156	1.29124124584935	4.39646308249	6.73943051674485	5.79995638707329	5.19127466429178	6.2170783947797	7	3.22638542846223	7	5.57439539534084	6.50586303238047	6.81423106689588	6.56415372100393	7	6.31463097615288	6.40800794011164	3.82660763293278	4.81527278556476	4.3294248572362	5.2308369412681	6.44420133408951	5.55189917856512	2.93602386913962	1	2	7	7	7	5	1	3	2	4	2	7	1	7	5	6	6	1	3	2	7	1	7	83.75	1	3
157	3.94239365039307	6.16571385722676	4.56271630793831	5.22971827538526	5.51994742843975	3.72039364611814	6.34373124064875	6.16540218307073	6.09605645421667	6.53945196637089	6.27413418259809	6.60209591314611	4.76066298744361	7	3.49499633856468	6.56546843697354	4.90778522393144	6.13429207345291	5.3669542118158	2.97361046964888	6.99549783575703	3.16099716611705	7	1	7	1	7	1	5	3	3	2	7	3	7	7	7	7	2	2	1	5	7	7	2	7	73.5	1	3
158	2.42062181094692	5.82016860864528	6.66775370873678	4.97588070392636	4.74123961213086	6.29868449595109	5.08373141813771	6.60142431991535	4.40775976768358	5.11487604476236	5.37238882849851	5.20397180998546	5.64357207984649	7	5.53674321116288	5.6669290266724	6.22085651539292	4.84022569264805	6.34828868680701	3.10584888736002	5.66585218002935	7	7	1	2	7	7	7	7	2	7	7	1	7	7	3	7	7	7	7	3	3	3	7	7	7	80.25	1	3
159	3.1819377946162	3.97527649488652	7	6.27646641063781	6.63607113706149	6.69109172580455	5.50673270698048	6.64727197867496	6.5449708385939	5.82137919425846	5.24692449847371	5.9626295441955	5.93704961296235	7	4.39248299296235	6.50436948356237	5.69637120585861	5.85132569885053	5.48626927825503	5.76841750829893	7	3.69909589790117	6.0245005352223	1	1	1	7	2	7	2	4	7	2	7	7	7	7	7	7	5	7	2	4	2	2	7	83	1	3
160	3.16678397075626	4.76970431803891	7	5.78712566403	1	6.4553810443845	4.69272137545985	7	4.29535126831837	5.48144782613471	5.44501386566231	5.25261878190654	5.65082892970084	6.38706219399767	4.97247588801603	5.8278594685723	4.27416047373872	5.63972173690279	6.72178563609872	6.71406764161007	7	4.20529981997058	5.97674653998377	1	7	7	7	7	4	4	7	7	5	7	7	3	3	7	7	3	1	7	2	7	7	7	83.75	1	3
161	4.95668234630372	5.57729084627431	4.5998588543386	6.67100838620991	5.57432830065691	6.38093306141434	6.4612407360867	5.1371127812431	5.92471309085813	5.84118147113024	5.99814716601359	5.08963686764906	5.29167962660817	6.44175428184926	2.85391061826321	6.91198478950133	4.7928280862297	6.66767750659833	6.20636802572568	2.6841010777351	6.68051232966336	2.87302409852678	6.66565253913675	1	7	1	3	1	6	2	3	2	7	2	7	7	7	7	5	2	5	6	7	7	7	7	88.5	1	3
162	2.90334365332588	5.455723925304	5.06256940361489	6.46526339787824	6.91583350304762	5.7925156360911	7	6.59711766901931	6.28441411348443	4.8860127999275	3.32970172656912	2.68012052332885	4.67981027408301	6.58289136707161	5.30458631186858	7	7	7	5.78003158343378	5.44526256124059	5.02707836147698	4.76204787754952	4.33018426599872	1	3	7	7	7	3	2	6	7	2	7	7	7	7	7	3	4	1	4	7	7	2	7	89.25	1	3
163	3.50883377779905	3.2369116370137	5.07555525654776	6.36065029853559	4.29175061414322	5.00104549796947	6.14405524230408	5.95997970185319	6.71975500647027	5.4396998840723	4.91575595133094	6.08662732446199	4.62240185834672	6.6546723978999	7	3.8466630396329	3.02249197814663	6.67678302440737	3.95734544560426	7	6.18582107097944	6.38184133660847	6.36305598903999	1	2	7	7	7	7	2	7	7	7	7	7	7	6	7	3	2	7	3	4	7	4	5	95	1	3
164	6.97099152979989	3.98408611170642	6.77462090472305	4.76557071815292	4.38118244983975	7	3.76213986039438	6.83735244072476	3.8541355134221	5.35324189574604	5.06343975289548	5.77797179334665	5.90205590638204	5.35115312038064	6.74937950920884	4.11590427128451	4.21134615344513	6.14567889084982	5.62466405717777	6.16407922157093	4.66974310545915	4.86433224907225	6.53493471244518	1	7	1	7	1	7	7	7	7	7	7	7	7	3	7	3	2	7	7	7	7	2	7	56.75	1	3
165	3.5874953207684	3.79897255565957	6.03809488883459	5.69455960997602	1.07735462519062	6.34121850143378	6.82634555847444	7	3.40597298746008	4.14272216889403	6.01332480377177	7	5.06709097022457	6.95844167387781	3.89553423637591	6.577823148894	6.09375068618554	6.19562922289911	5.62166789626859	4.24163885688414	5.73117808192692	1	6.95624418210151	1	4	7	7	7	3	3	7	7	7	6	7	7	7	7	7	4	7	2	7	7	7	7	88.5	1	3
166	1.46122543655485	6.43571743214679	4.69440080862906	6.9165797707772	4.22758098726983	5.29887004212758	5.65964063324312	7	7	5.42102238744303	5.02780836491274	6.31230421843058	6.19465862040173	6.17323015065003	5.71832598466508	6.68407318422447	5.83922471454639	5.68557609657786	5.26208957043393	5.77399589242027	6.04936690320027	7	4.39681883911287	1	7	7	7	7	7	2	7	7	7	3	7	7	3	7	7	7	7	1	2	7	2	7	68.25	1	3
167	2.46395032499242	3.07703225358137	7	5.5866019522751	7	7	5.47519546920438	5.07318971363107	5.28998655280677	5.77364522322302	5.89242999622487	4.50250274383761	4.01536297545596	6.13798572481125	4.29691373671268	6.81713213945182	4.15549861916076	4.48956313122826	6.80778244274727	6.81012879618384	4.57016063889763	6.97063204695163	5.18765480463141	1	3	7	7	7	7	2	7	7	3	3	7	7	5	7	7	7	7	4	7	7	3	7	85	1	3
168	4.0533328232771	4.34642449041682	3.95667137389882	7	1.4895843505409	5.25878169833169	3.57726633128716	5.69437551744688	5.28061428366111	5.77290558249218	6.2145264780367	5.40667476741729	6.57110659869045	6.36862147251089	7	6.36786739719752	5.40214031271885	3.54627667785413	5.88764107669889	7	4.68093201977226	5.99874977405535	4.37660246463281	1	7	7	7	7	4	7	7	7	7	7	7	7	7	7	7	3	7	3	3	7	7	7	88.75	1	3
169	1.49264277930391	6.59268565857655	5.52229922455253	6.02998344573843	4.53816834913162	5.47886199251458	4.92779435620669	6.08325138147435	7	5.41345391571874	4.96578590835683	3.3525929204104	6.21300241237769	6.67665606718757	6.22433741681126	6.82950665711087	5.99599016889799	3.68579843206838	4.49031515288306	6.03555390700092	6.9388255146255	7	4.73672555366742	1	7	7	7	7	7	2	7	7	7	6	7	7	3	7	2	4	1	2	7	7	2	7	75.5	1	3
170	5.00564244717942	6.11405624855421	5.56095019782853	3.45650684727401	2.83599473055628	5.65686547369018	5.63949187601904	5.12341321713126	7	6.65811320040894	4.55372924156079	3.67525040076672	4.90015570328482	7	6.23452961718789	7	6.57759995311859	5.95925316281171	5.80100539001744	5.43371594648426	7	6.50099260479129	5.34028696696556	1	7	1	5	1	7	3	1	7	7	7	7	1	7	4	5	3	2	6	3	7	2	7	77.25	1	3
171	1.86666621214016	4.91882375612427	5.76776023295859	5.39668227096178	6.84112654904921	5.63065841495516	4.03854977234353	5.65839875214867	2.22715505984541	7	7	4.7222461653698	6.24326366889554	6.03683210350412	4.81112430536133	6.56572954981852	5.27580471621717	6.46775239857716	5.98754375192575	4.11618780857695	7	3.71925482797755	6.90514451088955	1	2	7	7	7	7	2	7	7	7	3	7	7	7	7	7	3	2	7	4	5	1	7	80	1	3
172	4.72814472284823	7	6.6057235294616	7	4.04831562944174	4.10401329806688	7	6.5664700025479	4.98470549876714	5.77879889088149	5.02175154851015	1.75822327232365	6.09526707242476	6.9606483082374	4.90502874160908	4.92714740390349	4.19336984388283	6.28691445644693	7	5.41001283064924	6.70579471485573	4.4353209870428	4.30309049784592	1	1	7	7	7	4	2	7	7	3	3	7	1	3	7	3	2	1	2	3	7	7	7	78.75	1	3
173	1.10852707666359	4.52002386051653	5.8524113485876	4.75248645125252	5.78610166049581	7	3.32520120594163	5.2161230357947	3.5700593064711	3.81861962879013	6.6598681617012	5.14551349649241	6.09951288687293	5.19022271658871	5.28128282818498	6.84466146788759	4.04585133577513	4.24135286608384	6.82426197876916	5.76849555048148	7	3.91594650126635	6.21491193281491	1	2	7	7	7	3	2	7	7	7	7	7	7	7	7	7	2	7	7	7	5	1	7	57.5	1	3
174	2.0648707086099	4.29508320298876	5.95272480081544	5.36565716259645	3.76912375960523	5.40963551032078	6.80032037649341	2.82289190237398	6.89287890770195	5.53635369473827	6.0065783677243	5.90389149856094	5.87088315036266	5.89307364770315	6.0960399673558	6.11359423968736	6.39638179018964	4.72749141243838	6.26126045664277	4.71417348440942	6.98998893082619	5.06520334678252	3.40777287569963	1	2	7	7	7	4	2	5	4	4	2	7	1	2	7	7	2	1	3	2	7	7	7	78.25	1	3
175	4.00659910850641	3.89084649941796	6.23795116611498	7	6.65705645110342	3.48137809035013	7	5.12080792595885	3.47027272558377	5.71423782084501	5.99267903258576	4.67397571481684	5.04398589950861	4.80543431379307	6.63146633063801	4.92369558040161	4.97645840314398	4.65010679937632	6.64043144164777	6.34641440223339	5.07771901417351	4.85320406645312	7	1	1	1	7	2	7	2	7	7	5	3	7	7	7	7	6	7	7	7	7	7	2	7	71	1	3
176	1.15271760808557	3.49088335566113	7	4.20959789705595	5.06794031053887	6.57518580349609	5.34254380658528	5.49498365999356	4.6319950899344	4.1939399583295	5.35957744886049	4.91707051307809	5.7819118130223	6.46755391216785	3.86908867302723	3.59792354500185	5.96619629658431	7	5.93568536887497	5.74112124431542	4.30672636216006	7	7	1	2	7	7	7	7	1	5	7	7	7	7	5	5	7	3	2	7	5	7	7	4	3	78.75	1	3
177	3.00532776398471	3.50860949461768	6.33529551522495	6.39064450069292	5.60600202917621	6.55410075155828	3.61157883238623	6.81230281361479	6.0678085861311	2.90889796713295	5.27199882655224	5.74309379028049	6.19117928146748	6.73291365554236	5.47849502549346	3.48211204376797	5.21118384210206	6.15387525949854	5.61450661191248	6.41962548870034	4.68142642709399	7	5.49366480304371	1	2	7	7	7	3	4	7	7	6	2	7	7	7	7	7	2	1	2	3	7	2	7	77.5	1	3
178	2.27550397572737	4.08369360052883	5.74463901846251	7	6.94013622672563	6.53797473692374	4.43819142441809	4.08395421531797	6.6717186838078	4.6861672929158	6.06465009096153	6.84847542271395	4.04581494907962	7	6.76249557642585	4.8346169099606	4.29825796610218	6.63212101213736	5.01081923837624	5.0374605624675	6.34482015335556	4.28875530880998	4.88365746159855	1	4	7	7	7	7	2	7	3	2	5	7	7	7	7	3	3	7	2	7	7	2	7	95.25	1	3
179	2.13181174946446	3.48134452819616	6.09067276509152	6.25987126642424	5.60680505568964	4.26137550550562	5.17582130472253	5.08268914779738	4.8528543401829	4.81042042749242	7	4.54486051371664	6.1026455697047	7	7	4.39506298400107	7	5.9217462175504	5.59265840640668	4.90961412759854	4.30152406489114	5.10510573282273	5.12315523263644	1	3	3	7	7	6	5	7	7	4	7	7	7	7	7	4	7	7	3	7	7	1	7	83	1	3
180	2.36838481199658	3.7864172328407	6.14324094581078	5.93531955845685	2.02205931105511	6.88184840798983	4.811658383655	6.51901532457492	1.41036023159014	5.5636461651481	5.02324654733084	7	3.91956129732409	6.58555641305659	6.39208809428204	7	6.4053500370236	4.60770772902607	6.78704028991784	5.48694636110603	6.26538717047146	1	5.02127680903192	1	3	7	7	7	7	2	6	7	7	5	7	7	7	7	7	4	7	2	4	7	1	7	91.75	1	3
181	4.79291163064539	6.07069382939205	4.61137690113705	7	1.18518400326517	7	5.62374658621573	4.65804900827341	6.44065161252569	4.31949679903963	3.30619316876658	7	1.68974117649327	4.5080850391763	5.94582955258074	7	4.26160961339511	6.79852709409119	2.62956488975342	5.74606809577264	5.84636515563195	6.956030694491	7	1	7	7	7	7	2	2	7	7	4	7	7	4	7	7	4	4	2	3	4	7	2	7	69.5	1	3
182	4.11038508842657	4.98584943040693	5.80358770897632	2.8907003183599	4.73694781365483	4.68925384515305	5.26931572189174	5.93390327145176	5.56908447554439	4.28572174829098	5.65180891039194	4.91206326828814	4.9398874665774	6.81302299218633	6.86260874051422	5.52871098856238	5.69200155276848	4.56644010759191	4.75169389185072	7	6.76318687626101	6.20782863212618	5.57854146318973	1	2	7	7	7	5	2	7	3	7	7	7	1	7	7	7	3	3	4	2	7	7	7	88.25	1	3
183	1.92039257635409	1.03367717326222	6.93753626306093	6.28673044973448	6.44212145752361	5.59481809103066	6.59885235100472	7	5.87850874541466	5.91208118341831	6.44608749915926	3.29799086423392	5.01067140946519	7	3.51226105318111	3.72367216026013	5.44828004011285	3.33652557966575	5.32782398642788	6.86801504108422	5.02072762414476	4.80609960150295	5.03373255768941	1	1	1	7	1	7	2	7	7	1	4	7	6	3	7	3	7	7	2	7	7	7	7	79	1	3
184	2.56692251065086	5.94837623514563	7	6.19138766575829	4.80711875046179	5.50468557186433	4.25999862053557	6.75665309998945	4.11929805450666	7	5.76118471101079	6.07885167980419	4.76150243044015	6.81288440159263	5.9815590981309	3.48114436367146	5.2455832825118	6.531942933077	5.61066399452212	2.67093694068227	4.19712309283601	3.60825535565807	6.63764016292102	1	1	7	7	7	7	4	7	7	7	7	7	7	7	7	6	6	3	3	3	7	7	7	75.75	1	3
185	3.00259855433808	3.34194120436676	4.97432794062786	5.5867099018188	2.22951701521107	6.86519377469722	5.41400017502523	7	3.65092401370018	4.29463847739735	5.09309054267971	6.81596085757293	5.11803361150213	6.37810664984579	4.65076769221228	6.58878572637601	5.92844210983314	7	4.86699207394947	5.61872741787116	6.59808215404206	1.0017850642674	6.27864997380909	1	4	7	7	7	3	4	5	7	7	2	7	7	7	7	7	2	7	2	7	7	2	7	84.5	1	3
186	1	6.13770590935832	5.76330554622508	6.36143646962331	5.55539822623441	5.26107312166163	6.77655242712292	5.23555654600358	7	4.11216648728755	3.24921471316801	3.90431076041725	3.71875988890569	4.45333310188733	4.73677634267328	6.29554425024254	6.01019450343975	7	5.83515216622122	6.2394119248442	6.62522213950567	5.28236033700028	4.65614388505754	1	6	7	7	7	7	3	7	7	7	7	7	7	7	7	2	2	2	5	3	7	3	7	73.25	1	3
187	4.56717522461272	5.90334391970211	7	6.27302816737616	4.50985033455627	5.68654770961167	5.73520924847593	7	5.32530261378613	5.0012050769034	4.91632641860403	5.91518331141888	4.50287616934479	4.74335625291591	4.33066311813031	5.7946492827218	4.1637173483134	5.95014030016733	6.71764223732233	4.33189946302605	3.7686455007414	5.31047617876428	6.81066827702829	1	2	7	7	7	3	2	7	5	2	7	7	7	4	7	7	3	7	2	3	7	2	7	62	1	3
188	1	5.7882300995294	4.41349984994246	5.29136828701061	5.81591979212411	5.02833175681848	5.7916358379752	5.59651480288342	6.83616921923338	6.02375010015014	5.59211856384072	3.07704353166724	7	5.5684666589874	4.29517009095191	6.75830223214793	2.76556085836017	4.77462028995886	6.5983721806057	4.85136382235801	6.67946336972533	7	4.06568971560484	1	7	7	7	7	7	3	1	7	3	7	7	7	7	7	7	6	2	4	2	7	7	7	57.75	1	3
189	3.31163806497725	6.18902974973965	4.72154412732519	6.0783278752116	2.18946080174236	5.91890794028481	4.02133946010729	5.80758447993122	6.62289720796131	5.22481475090553	5.79129931974589	4.21753187804963	4.55047964277848	6.58569358534994	6.92233394276558	5.17457504636013	4.81095093267012	5.08480154642923	5.03294256644893	5.56826309063284	5.5007645604984	3.64796286308532	7	1	7	7	7	7	1	3	7	7	4	7	7	7	7	7	4	3	2	3	7	7	3	7	81.5	1	3
190	3.57451321312337	5.75794185666422	5.37533446441375	5.42368144962608	2.04580885905556	6.02470587260818	5.12035314449082	6.37595933343831	4.84848469507684	4.86746167603927	6.64609058679454	4.85411967735056	4.49674217503242	6.06119079558735	5.91954468400572	5.09826174254756	4.39934642841141	7	5.54136344759996	1.7675809890244	7	4.02414445156352	6.1991572833088	1	7	7	7	7	7	3	7	7	7	7	7	7	7	7	7	2	2	7	3	7	2	7	82.25	1	3
191	3.01801186586567	6.38025796955948	5.43845165220767	4.49673651239803	5.36915989052753	3.85050515594757	6.22245817771224	5.868935595974	5.99183480513634	6.29297779405928	6.10833935857925	2.90706928688917	6.01328029826825	1.42938720638948	5.60632319988842	6.58647212005354	5.53961398192068	7	4.23758075219058	6.51842618327613	6.06951770999072	7	4.28606763955023	1	7	7	7	7	4	2	4	7	1	7	7	7	7	7	3	4	7	4	2	7	2	7	90	1	3
192	1	5.77052426349792	6.170423946864	4.42376177947358	5.52758494507588	5.51372151910376	3.46089329523374	6.19666517642275	4.01910555634399	6.50096116426589	7	4.64884332461038	3.56340185552126	5.45253765874749	4.76281139363661	6.16581671165975	5.90700200991238	2.91475031094264	6.26957171075259	5.44349555874204	6.80185592654247	4.35817870979451	4.89363956308108	1	2	7	7	7	3	2	6	7	7	3	7	7	7	4	7	3	2	7	7	5	2	7	74.75	1	3
193	2.81534614185743	5.23263627830534	4.40380528973617	6.48940987131253	7	4.99664182088889	6.65638760183364	7	6.41317365467166	4.73044348009969	3.93901423390135	5.03840920763703	2.23809355044327	4.7546005996405	5.45178042554423	5.57448449668133	5.98632331795799	5.81913988105236	6.11067616732383	5.07406670034751	4.94902302902639	4.63505176552114	4.93358147606258	1	3	7	7	7	7	3	7	7	1	7	7	7	7	7	2	3	1	7	7	7	2	7	81.5	1	3
194	3.82946316265182	5.16630200345215	5.45653875211431	6.18237128971394	4.59968248679282	4.31027855148838	4.06022747553659	7	3.38461760033923	6.61693135330621	6.07029353981873	6.67906517441429	1	4.68689743587995	3.65301222095436	6.82995765190671	5.16398015984132	2.80322176750475	3.66884185029467	6.40694903398763	5.81617934341717	7	5.34253646473629	1	2	7	7	7	7	2	7	5	2	7	7	3	4	7	2	7	7	6	3	7	3	7	65.25	1	3
195	3.22238804456379	4.17340288763481	5.22451201334757	4.96377969234999	2.1766611898644	4.31647186467249	5.11888500805668	4.96888534308854	1.40108052824169	5.04841545795482	5.45986202742303	6.57207435064417	2.83795842599799	5.24030144939692	4.86572209909811	6.51380027367459	6.50304531324374	4.8744990375919	6.3672091624511	6.3579501518569	5.19081379843787	2.16576304662526	4.69479646741781	1	3	7	7	7	7	2	7	7	7	4	7	7	7	7	7	5	7	2	3	7	1	7	79	1	3
196	3.77864881827032	5.61558561781052	3.99299880936891	6.89139425402087	4.58175923813156	5.33031055426518	6.1319242950331	5.7446210912337	3.45183457474688	4.08607271017151	6.04032104891433	4.14587540631722	1.27661829839957	6.26332053391573	4.63335104782761	4.40501594062624	4.99962416039792	5.76796231742798	4.72904954281966	7	4.38428423530748	6.79778501723773	5.21315493903196	1	2	7	7	7	2	2	1	5	2	7	7	5	7	7	2	7	7	2	7	7	3	7	70.75	1	3
[truncated: 5 more columns]
