# Supplementary material for: How Are Mate Preferences Linked with Actual Mate Selection? Tests of Mate Preference Integration Algorithms Using Computer Simulations and Actual Mating Couples
Source: PLoS One. 2016 Jun 8;11(6):e0156078. doi: 10.1371/journal.pone.0156078 (PMC4898694; doi:10.1371/journal.pone.0156078)
Supplement: S3 Data — Long-term couple and agent-based model data analyzed in Study 4. (ZIP) [file pone.0156078.s003.zip › S11/Polynomial Model Data/Polynomial Couple Population 01152016 0213.csv]

	trait1	trait2	trait3	trait4	trait5	trait6	trait7	trait8	trait9	trait10	trait11	trait12	trait13	trait14	trait15	trait16	trait17	trait18	trait19	trait20	trait21	trait22	trait23	preference1	preference2	preference3	preference4	preference5	preference6	preference7	preference8	preference9	preference10	preference11	preference12	preference13	preference14	preference15	preference16	preference17	preference18	preference19	preference20	preference21	preference22	preference23	fitpoints	sex	algorithm
1	4.8730850550734	4.95384287583547	6.12338884582808	6.5845978091621	6.71437497921661	5.96472800351579	5.86921681779332	6.86090667385063	5.96359063657353	6.16363045573023	2.52062172290974	7	7	6.16417309449972	5.97783848731802	7	5.90707709740678	6.98584962922556	7	4.97515740637692	6.73121117791276	7	5.05574284287308	1	7	3	7	1	7	2	1	3	4	7	7	7	7	1	2	7	7	7	4	7	2	7	95	0	3
2	4.8002928917315	6.59192045200378	7	5.19161429635387	5.74350848536988	3.94985713146796	6.60868442360957	6.31162325723363	7	7	3.5496078160735	7	5.24082325464085	6.10775267327349	7	6.89887652933928	7	6.00065519208339	5.61647662356879	5.02220087014118	7	6.34609190989277	6.74391540009479	1	7	2	7	1	4	2	1	7	7	2	7	7	7	2	5	7	7	6	7	7	2	7	77.75	0	3
3	1.3190523865147	4.95247487207668	2.00737457744066	2.18472574947166	4.56191243721686	4.79971364550152	5.24359976655342	7	6.95985812972037	5.78668724590636	7	4.86631128454093	5.9201140538974	7	6.35472685426206	6.67687144490798	7	6.79844442284596	4.74231580540792	7	7	3.92481941878033	7	4	7	7	7	1	7	3	2	3	7	2	7	7	7	2	7	7	6	7	7	7	2	7	89.5	0	3
4	4.08788998522114	7	6.55646637205707	6.23983040998753	6.77222673922785	4.41162445746757	5.52639271427198	5.77370713381977	6.41897643410445	7	5.68330653436149	3.32839010436123	6.44708176614623	7	5.84994153902926	6.88249004368206	5.2636507578156	6.9331991832082	7	5.31153986530828	6.99628100317393	5.27611450255462	6.31256669293131	1	7	1	7	1	7	7	1	7	7	2	7	7	7	7	3	7	7	7	7	7	2	7	94.25	0	3
5	5.08895856255419	5.59356527605377	7	6.03631180132888	6.47113786428278	3.28361726098602	6.44488504119879	6.74488670992436	6.71638416314366	7	1.94811375582659	6.25492331705185	6.08911580330245	5.59014391993281	7	5.41333073098051	7	6.52474925663333	6.51793779740774	5.1097680467982	4.90076961540461	7	6.28203510847969	1	7	1	7	1	5	2	1	2	7	7	7	7	7	2	4	7	5	6	7	7	1	7	95	0	3
6	1.87780761414151	6.05608924176925	2.01174265229032	7	3.72892236745398	4.54748023537665	6.92891027945301	5.16532666704065	7	4.87794812680983	7	4.530508103179	5.88328868308355	5.57672908230192	5.86783160048787	7	6.72704957590879	6.47490043408693	6.02049235366522	5.69750250413423	7	7	6.60334829482143	7	7	7	7	1	5	7	1	2	7	2	7	7	7	2	1	7	7	7	7	7	1	7	89.75	0	3
7	2.42634611661262	2.46514474072521	1.14927618753007	3.34612828162794	6.97059611688519	5.40130974930759	7	5.52552170454755	6.20441106087282	5.93207778605881	4.12452458124477	6.30998387327818	6.80729895490715	7	6.2797546016216	6.13139014301686	5.7674970188241	5.54216681821724	4.27551007504676	7	7	4.23142502952027	5.55266702181351	7	7	7	7	1	7	7	1	7	7	3	7	7	7	1	7	7	7	7	4	7	4	7	88.5	0	3
8	4.3899880620182	6.7726247883608	2.86542922075476	6.02354327666085	1.07656566270953	3.58755340796605	6.6473846382305	6.71697647969817	7	4.51993921821331	6.87115203265055	6.79740369569814	7	7	5.30841281070622	6.36041287238698	6.69783162127554	7	5.4237668841775	5.33887086141321	7	3.55987014415874	4.5978172512812	7	3	7	7	1	7	3	1	2	7	7	7	7	7	2	2	7	7	7	7	7	7	7	80.25	0	3
9	5.12432275301899	6.05478645540432	6.31132904228142	5.8365825591762	5.48848405435139	6.34354212510059	6.32158141849116	4.65721923094782	6.5015680981988	6.04788629937025	6.92668050473011	7	6.3774602367861	6.11841333602678	5.80209534549382	3.87153520933267	6.18428497447351	5.31615582072432	7	4.74705924490315	7	6.03443392947571	6.16160057493074	1	7	1	7	1	1	1	7	3	7	2	7	7	7	2	7	7	7	7	5	7	6	7	89	0	3
10	2.26851744007897	5.67254309850698	1.40069929795747	2.82390887944407	4.91790928473185	5.63120120667455	5.52339652686437	6.3385845109698	7	5.82356332702849	7	3.50985418119664	5.42358156327246	6.36611825815983	7	7	6.32062924809235	5.85570542903411	5.04781211118152	7	4.93971128597244	3.87941914429277	6.24055658779334	4	7	7	7	1	7	7	1	3	7	3	7	7	7	1	7	7	4	7	7	7	2	7	90.75	0	3
11	5.66787602126782	1	4.78896116258556	5.75142628589199	6.52885484869946	5.2950367902177	5.18588296479089	7	5.51923096522591	5.86358808531157	4.70782818566239	6.96821305461621	7	1.82035716987788	6.30677257356306	7	6.40152961240119	6.43396358017293	7	6.4438971918498	4.73956438613678	7	7	7	7	7	1	1	2	7	7	7	7	5	7	7	7	1	7	7	7	7	7	7	6	7	85.5	0	3
12	1.01855258448395	5.84743073768482	1.70139925073294	3.37244575892785	3.5624266229913	4.53632881886531	5.17353500993697	5.66318884576252	6.99455068398117	4.35574889659584	2.35603670740515	7	6.10928180437477	5.45620642010539	6.0364099606218	6.6993958076934	6.31495987352446	6.95568322326976	6.80133716234434	5.44069388107863	6.28414488590395	3.8958436021112	6.77960872075367	7	7	4	7	1	7	7	7	3	7	7	7	7	7	7	7	7	7	2	7	7	2	7	88.25	0	3
13	7	5.62832285626156	7	6.9511224713146	5.75730375266246	4.02581354823508	5.89896102161622	6.90059486875688	7	6.95663573264724	7	5.87627703745879	7	6.31129834052362	5.44368072021375	6.20203790697968	5.60298619446038	5.86872234008003	3.37051068865167	4.4153830942533	6.38824457792985	7	6.15621201957262	1	7	2	7	1	7	1	3	2	7	7	7	4	7	2	6	7	7	7	7	7	5	7	100	0	3
14	4.39131483717864	6.15882277964457	6.38614381133941	6.090334567272	5.00190867750816	6.80381009561077	7	7	7	6.37999008796785	3.38725706650954	7	4.44296900916029	6.44040158313116	7	6.86565608188618	6.5013825650527	5.19568394144835	4.72657309622866	4.0539193576087	5.60852565920811	4.77710971556626	6.35714852187256	7	2	3	4	1	3	7	2	5	7	1	7	7	7	1	7	7	5	7	7	7	4	7	98.75	0	3
15	3.77963140610019	6.374832075378	1	6.50388845067513	1	6.20844281961321	4.25134693383637	7	4.06872916695734	7	6.76366056130629	4.13201548970259	6.65813388792965	3.51382325463321	7	6.01481554443665	5.56734263509085	6.60745759161134	7	5.40196863947538	6.67508903598346	6.08854139960412	5.2887395091334	7	4	1	7	1	7	7	1	7	4	3	7	7	7	1	7	7	7	2	7	7	1	7	87.5	0	3
16	5.67713998540843	5.67497239325858	2.70707532704455	6.80971817308652	5.11539035220458	6.21191328483314	5.5698972736548	7	5.57962434983871	4.94757356798843	6.40361102278925	6.78390305444246	5.17205756810192	6.83298359371292	4.44295135805233	5.71276966148796	7	5.51770311603696	4.38406602106214	6.2079072502008	7	6.16259660208496	6.26281723844013	7	7	7	7	1	1	2	1	1	7	2	7	4	7	1	7	7	7	7	7	7	7	7	93.25	0	3
17	1.80845049970189	6.70621189173456	5.90654834284465	6.44416722457486	5.06552718014334	7	6.37528867651687	6.29072779379561	5.10653074738224	5.84468252949142	3.92986375819305	5.9605789801108	6.24902031142933	5.37045379129352	5.90752553494102	5.67218486595811	7	7	6.74965793804995	6.38668095566906	6.10354507736969	6.3842315131008	4.98216416062979	1	7	2	7	1	7	7	1	7	7	7	7	7	7	7	7	7	7	7	7	7	1	7	83	0	3
18	2.4336380865043	5.46361168219585	1.50460096802592	1.35673582378832	4.58066900556109	3.75395987005039	5.83573538951511	5.70266986793599	7	6.90829806195323	2.92287796259722	3.56285356976047	6.2724340024551	6.13941772930727	5.50228963133098	5.84205708053243	6.38859198719512	5.62351999685886	4.89759294924853	6.46973887229124	5.46261588180764	3.19613138559175	7	3	7	7	7	1	7	7	2	3	7	2	7	7	7	2	7	7	5	7	7	7	3	7	91.75	0	3
19	2.2891730010058	4.62961975606044	1.65955759074269	6.90566773330629	1	6.98397916452071	4.87588239179421	6.23085239208855	5.45405052515741	6.98171100288008	4.46332364181055	6.65849538215336	6.19198393814378	5.58278690663191	4.20689310468493	6.63529522063551	5.85882194166665	4.8810733154557	4.99411971525624	5.71206332055948	6.89614009930109	6.49344589324261	6.40020964907067	7	7	7	7	1	7	1	7	7	7	5	7	7	7	1	7	7	7	7	7	7	2	7	76.5	0	3
20	4.40965152651488	3.94243266308652	5.33475876879817	5.77156915007676	6.00713736892107	6.504551083004	6.26520831381584	6.44834749990009	6.056380626537	4.60217105343849	2.2390462751022	7	6.59747913721003	6.36093412034122	6.57129278807474	5.83269642506281	6.1158679154446	5.92434919059109	6.0447055969229	5.67158684175526	4.85487433554377	6.34120872338823	5.99305122903213	1	7	3	7	1	7	3	1	2	5	7	7	7	7	3	1	7	7	7	5	7	6	7	92.25	0	3
21	4.74968137534968	6.23174854680154	1.6867561164598	7	1.24366717434766	4.33930813644865	5.72222719979957	6.22230476720499	7	6.0582858059368	6.63780681461144	4.0739200873814	6.84578028306743	5.95051492104406	6.62236933566333	5.7637856344519	1.89793470381831	6.04630506664749	5.78733649372782	7	7	3.72835176524343	4.58219040543133	1	1	7	7	1	3	2	1	7	7	7	7	7	7	1	7	7	7	5	7	7	1	7	93	0	3
22	6.61414163657822	7	3.73710769310989	4.76214135274012	6.40129852817089	7	6.79625122640902	5.83699052162182	4.46131203619059	6.77633748825366	5.06468100560917	5.99487190047669	6.710707579606	5.1298595569995	6.07139767978716	4.20407830240435	6.128044601177	5.47590617699214	6.82652092200031	6.21761192289451	7	3.11391734255748	5.02626931513504	7	7	4	1	1	7	7	2	2	7	1	7	7	7	1	7	7	7	7	7	7	2	7	79.75	0	3
23	2.43046530322634	7	6.06367058391608	6.43623237794334	5.63757042047072	6.73794205127297	5.62725269826319	6.27185722696503	4.3826055728533	6.01713138425117	6.74677251958473	4.7180182927579	6.22160772561349	5.60173279498341	5.76445524735341	6.6854856294308	7	4.46558047328612	5.78391387624575	5.41801441351216	6.54336489632814	6.10356131833129	6.47614435870862	1	7	1	7	1	1	2	1	7	7	7	7	7	7	1	7	7	7	7	7	7	2	7	91.5	0	3
24	3.79851242165395	5.28465216395423	3.47807451912355	5.77731510542014	1	5.49792668921652	6.28475043025576	6.11731626164883	4.51697325754943	7	5.16325558465438	6.60809386420723	7	7	7	5.14193086773844	6.21999590836575	5.78020508552039	5.77299082553854	2.49784043234828	5.42992043227792	6.81330822094852	5.63767804745595	7	7	1	7	1	7	5	3	5	7	7	7	5	7	1	7	7	7	7	7	7	7	7	96.25	0	3
25	5.2233338756242	6.33304158297942	2.636760571403	4.68736714995152	7	6.00761955315326	5.24377825680294	5.30618745447073	7	5.31478802844414	3.41344433353613	7	7	6.87206623693807	6.32182678823638	5.98405491280018	5.85098077692129	6.62238806492477	5.53120770391972	6.49845192541063	7	5.96249734116332	6.73165224147096	7	3	7	1	1	7	7	2	7	5	7	7	7	7	1	2	7	7	1	7	7	2	7	73	0	3
26	1	6.59712862793207	1.99397951267521	2.77865810142359	3.22596169038051	4.13470165972183	5.46347705020324	5.31055546673251	6.82288068761943	7	2.18970259068543	5.08584628931444	6.6359983187127	5.61983404445312	6.41508733487657	5.2481085313888	6.76695321549033	7	4.95725423959475	4.62782071048839	5.8200624407322	2.94537538897578	5.37163981121405	7	7	7	7	1	7	3	7	3	7	7	7	7	7	7	7	7	7	2	7	7	1	7	87.75	0	3
27	7	3.11548803789544	1	4.13278057849475	1	6.9464769873279	5.98578350291835	6.353475032513	5.70121005762743	6.29521580092835	3.36999044493116	7	6.42487951801914	6.56811812126703	5.59258719805118	5.59677663939871	7	7	6.51036567852103	5.42566585473247	5.16220950784407	7	7	7	3	1	7	1	7	1	2	7	7	7	7	4	7	1	2	7	7	7	7	7	1	7	78.5	0	3
28	4.65018093265963	7	1.87819359689354	5.11648066738857	1.03093115433246	5.96717942427089	7	6.68151133765321	5.34028462074609	6.13262905451355	1.2335693256988	6.14502985808088	6.69365235407754	5.92352560570555	6.26215068954477	5.38624133641568	4.20635037593955	6.14469318303144	6.59127299066097	4.97386115235832	6.25449361419108	6.06371060622214	6.44696306245421	7	2	1	7	1	7	2	1	7	7	1	7	7	7	1	7	7	7	7	7	7	7	7	80.25	0	3
29	6.14501419789028	5.88669395378751	1	6.80270663945315	6.33265010100268	6.14868440493704	3.61249806416887	6.97975098394446	1	7	4.73320838127157	6.16721431935405	6.52146488113257	7	4.77499957590539	5.94697471915589	5.80287261337823	4.5930525967208	4.8542665443993	6.09742357740309	6.10726549207531	3.78082251638532	4.96346144938196	7	2	7	1	1	7	3	3	3	7	3	7	7	7	2	4	7	7	7	7	7	5	7	98	0	3
30	5.85091312338136	6.85727847143866	4.19983754900404	7	5.11470281103071	5.06380077761281	6.0557551542768	4.47856739070505	6.04787998373894	7	1.68553308166105	4.92121320200223	6.59982340206296	6.63144480110766	7	7	5.92451637545986	4.37301403950609	4.07796456083605	7	5.00707868391182	7	4.15280639322151	7	1	5	3	1	3	7	1	1	6	7	7	7	7	2	7	7	7	7	3	7	4	7	104.75	0	3
31	1.55698094347535	5.12078753350263	1.69034208684544	1.70438227483095	5.34767232008862	6.32007702560207	4.96804313279381	5.07274816186961	6.25416607597606	6.02445125082581	3.35660024254509	6.92725004457636	6.91866595497717	6.13000482506931	4.98287281010098	4.22747289822601	5.67735125383319	6.4325126351653	6.89553340120669	6.19702619097075	5.96687395308705	6.24808417174138	5.68184702428798	7	7	7	7	1	7	2	2	1	7	7	7	7	7	1	7	7	7	7	4	7	7	7	90.5	0	3
32	6.93554297949686	5.64381288373226	2.66882935614722	5.93732735360997	6.66121231010033	5.58444917638717	6.94250629791186	5.61594389372993	7	6.00097785807754	4.56958584717587	2.75963735536325	5.66608706122794	7	5.81492414122385	6.39556463871182	5.03799315483621	4.68963003151218	3.80717679988269	5.9688436156074	6.02825610127616	4.55018958795743	7	7	2	7	1	1	7	7	2	3	7	4	7	6	7	1	7	7	7	3	7	7	2	7	85.25	0	3
33	3.34358049272887	2.50982755639427	1	1.68788867024129	6.64441526535897	5.84211643982463	5.16400784718808	2.94658110689102	4.87946482202248	5.98694431690574	2.4578622108288	4.33858085084463	7	6.61624606078605	5.44589085072802	7	7	5.09322827885139	7	3.48272084521389	5.71644523706968	6.75366263063126	7	7	5	7	7	1	1	3	7	1	7	2	7	7	7	2	2	7	7	5	7	7	6	7	91	0	3
34	3.75489406468606	6.28807608114733	7	6.35577627052895	6.4308836438112	5.32836098327133	6.24549854046286	5.19303334630679	6.38803366903129	4.77957235066514	5.85385445195676	4.09679897547979	6.49305968130267	7	7	6.47244604807638	6.59986115353986	6.39318038740999	2.22029824839709	4.60731914168037	7	6.41641177511626	5.9805705579954	1	7	1	7	1	3	3	2	3	7	5	7	7	7	3	7	7	7	1	7	7	1	7	81.75	0	3
35	5.29546408794137	4.90779496080103	1.06674388474081	4.11510401401541	7	6.9208983750209	5.70211629888083	5.60572184673942	5.71409998310637	6.51978099954323	6.08092180897978	3.40496437719867	6.41626026003173	4.06434944459133	5.99225187945586	6.86042991679278	3.29823036946329	6.47344631853573	6.13783745150597	6.66625829074498	6.64402610762126	7	5.87493982599393	7	3	5	1	1	2	2	2	7	7	7	7	7	7	1	7	7	7	3	3	7	4	7	83.5	0	3
36	3.2052461638321	6.62862969879325	6.48853001107548	6.68313438083524	4.28705539378997	5.40039432365941	4.60397882356232	6.40748502045714	6.50712824766755	6.79389134491106	3.44151525101889	7	5.86756318118886	4.764578216203	4.55385883052407	4.84311540880266	7	5.79852264560492	6.69800284047164	2.70184880412765	7	4.77090851303089	6.20647832653111	1	7	1	7	1	7	4	1	5	7	3	7	7	7	1	7	7	7	1	7	7	1	7	82.25	0	3
37	2.74078303241281	4.78795253278987	1	1.26261872308165	1.66182120818708	6.58758573684687	7	4.46429026673965	7	4.69843796128987	5.06408825331533	4.87485959925235	6.34671070906379	6.37119583698079	5.15432810989575	6.92635047853958	7	7	5.3533372232717	6.36004411339042	5.60244965338603	4.38765843483097	6.39941476426176	7	3	7	7	1	7	2	3	3	7	7	7	7	7	3	7	7	7	1	7	7	7	7	83	0	3
38	3.10143513753635	6.67010631959236	7	6.21509820009506	4.37945535485612	6.26027279054669	3.50376760570483	6.52657638950938	6.64832614441975	5.42103383071724	1.71927209514747	3.16985984396919	4.87570108293993	6.03567721139168	5.20062956961169	6.34354567994869	6.77712118585355	5.95037823136391	6.57231565458881	7	7	6.0490647221615	6.69819033790456	1	7	1	7	7	1	7	7	7	7	7	7	7	7	7	2	7	7	3	7	7	7	7	69.75	0	3
39	3.15720513160478	3.64683880913797	5.37244068541653	4.37134571033756	6.33908491533179	6.87954743822303	3.72193771659899	6.59258350759524	5.60360994380779	7	1.57501733373854	4.62763060497277	5.07709507012929	7	4.6168058369549	6.77776474994481	7	3.72503488514824	5.83123111681309	7	6.83729648443713	5.39483418302266	7	1	7	2	7	1	1	1	1	1	3	7	7	7	7	7	3	7	7	7	7	7	2	7	80.5	0	3
40	5.65829081849712	6.81253632611999	6.13689866779306	7	4.97645452474977	5.62860238956602	7	6.52678770587722	4.77420705955152	4.90866737666284	5.05689049347082	2.61386224759452	5.05698189412125	7	5.22301022325274	6.6936798555314	6.5223726450481	5.14231735386339	4.01139784007144	3.47009059708279	6.51045953485058	6.2546162021801	5.32331642675728	7	2	7	3	1	7	7	2	5	7	3	7	7	7	3	7	7	7	4	7	7	1	7	79.25	0	3
41	1.89942899285427	5.25194234462088	1.74618832585535	1.29781809505834	3.6386751722419	7	6.92393588936991	5.15672344463562	5.99467503869169	5.84274501239171	6.13537769339506	5.5777773575642	4.06160041986743	6.91161261239816	4.96385031551692	7	6.94896179054556	4.33308475533544	5.51622622629169	4.29841089843056	6.64584214057781	4.78082626925617	7	7	4	7	7	1	7	2	3	7	7	7	7	7	7	1	6	7	7	6	7	7	1	7	79	0	3
42	6.16146865494706	3.86851205726978	7	6.01440332586569	5.29152971382802	4.89974312321222	6.60862530524162	4.54191926264255	6.52295362554709	7	6.01891675988179	6.0431231279827	6.63902002858872	6.4806830896533	4.09989239884476	5.21507690164465	6.09953976748085	4.26331878472165	5.45536098309432	3.60889676338197	6.08990596835577	6.96384141761565	6.96667318580405	1	7	2	7	7	7	7	2	2	7	7	7	5	7	2	7	7	7	2	7	7	3	7	90.75	0	3
43	4.19308449368904	3.39442714603864	1.69670788694062	1.43866953119394	6.65347774478446	4.43459820336734	4.96197490683842	2.61564315947588	7	6.25242447595356	5.82178671065925	5.82121325627924	3.29692759535339	6.78948554894446	6.62410060481426	6.34149782380495	7	4.99790302693488	7	4.19758425111289	4.86892378411395	6.81798504381487	6.85803066745247	7	5	7	7	1	1	2	7	2	7	7	7	7	7	2	2	7	7	7	7	7	2	7	88.5	0	3
44	4.49820677211901	6.54191589529639	3.31433377513423	6.49391448213289	1	6.36455331648556	4.21706018800685	6.39493980756083	4.78099043605969	7	5.87039639648452	4.51125222492074	7	3.04216577743233	3.93890003967105	4.59562245154577	5.75892664670828	6.47109205984699	5.68103196150745	5.07828331769237	6.45475140786156	5.44318445886044	7	7	4	2	7	1	7	2	4	7	7	7	7	7	7	5	7	7	7	1	5	7	7	7	97.25	0	3
45	5.31393008109333	4.57194200450369	2.15300234240278	4.59125261607098	7	5.25533734714752	4.06857712882855	6.74984291346648	7	3.37749214719949	7	4.65636015259812	6.18059586177338	6.26593978520471	6.04339278119881	4.26329212743314	6.21343404737358	6.90511154373928	5.87187953062425	4.73711352175621	6.73646348571984	6.77096704652307	1.90701133888581	7	2	2	1	1	2	7	2	7	7	7	7	7	7	1	7	7	7	7	4	7	4	7	77	0	3
46	5.41854268230902	1.30301291684067	5.02970786367085	5.5219841808715	6.7765754698773	6.43173720001154	4.53455293850674	6.83695275760091	5.30471850383229	4.74335787291866	6.42987496180616	6.44798257389982	5.92977892227688	6.97881917925317	6.03883604170744	4.19378742730896	5.33104355154654	6.62987133811835	6.78002101859345	5.33716136862246	7	6.59753660119947	6.56878465951177	7	7	7	1	1	7	7	1	7	6	1	7	7	7	7	7	7	7	6	7	7	5	7	53.75	0	3
47	4.7149784742625	7	6.69556613546515	6.2363812339402	5.97367920528858	5.97215829437702	2.64175686672914	6.93725358211856	5.78512605436559	6.65003166184429	2.29342430651906	2.39435349560316	6.62755565816121	6.20408809650134	3.76396326132921	7	6.26566715535161	4.42322747835372	6.1529745412453	2.40156278236134	7	6.46210925817704	4.43857530160325	1	7	2	7	1	2	7	2	2	7	7	7	7	7	1	7	7	7	7	7	7	7	7	84.5	0	3
48	5.81812920223372	6.02740783500371	1	4.75520138138468	6.81516851985463	6.67038619005266	3.57495527316543	6.54907388815242	7	6.06746083278279	1.78971417889346	5.93348800910726	5.41870635644216	6.72403997575249	5.45590467232496	5.46449703983657	5.66047665831286	5.31597859470926	3.74320886514265	7	5.26291659438399	3.80506247742112	7	4	7	7	7	1	1	7	1	2	3	7	7	7	7	7	3	7	7	2	4	7	1	7	82.25	0	3
49	7	5.73495514747805	2.86680359237894	5.68522442670381	5.32267485445871	3.41959925515543	4.257206806316	7	3.43032469495544	6.33902656024614	5.98895656272766	6.21532000590175	6.57537822880945	7	5.38489652127171	2.71348714602041	4.81952755959795	3.19580938590484	7	6.84901465310313	5.7438789989711	5.25405653086247	5.00342267626259	7	2	7	1	1	7	7	7	3	7	7	7	7	7	7	7	7	7	7	3	7	1	7	85	0	3
50	2.98901776499049	2.52944616428113	1	1.69418317022703	5.89450498386553	6.78182747936112	6.89542894813946	2.22725624269207	6.02333732915306	5.12818898561614	2.78462765652952	5.32483802171982	4.92157004214006	7	7	6.24694036913613	6.36464503300471	3.2660298500032	5.03011056696611	5.90794987996617	7	5.24646145262339	7	7	7	4	4	1	1	2	1	7	7	7	7	7	7	6	7	7	7	2	2	7	6	7	61.75	0	3
51	6.7622949407307	7	3.73433209610165	4.83491528011635	6.58600905764137	3.62193109637007	3.95304560546398	4.67034686065311	2.08044219182643	6.83820153213363	6.31358213932457	6.80072142817962	6.67847321152065	5.16880337618642	7	4.13285108205857	6.61978682449051	6.46144557795648	6.60822030765926	2.9654058585755	6.09916258059853	1.41973743443796	5.8598603400279	7	7	2	1	1	7	5	2	2	7	1	7	7	7	1	7	7	7	1	7	7	1	7	73.5	0	3
52	5.27825583832968	6.52233495388432	4.64170510013404	6.78272705513643	4.99342915650012	5.32088183586278	5.29944757642113	4.94500403221719	5.60411216316709	6.09914906983288	3.76298234105305	5.73896236810933	7	7	5.1267108756189	6.19111628046144	5.09817644202088	3.78867086249599	4.0414893316023	3.75175716031922	6.85398011049114	5.86147688238875	3.97406503596798	7	2	6	2	1	7	7	1	2	7	7	7	7	7	1	7	7	7	5	2	7	3	7	72.25	0	3
53	1	4.38872129444903	1.17323086247955	5.67173276875069	1.45534835957685	6.36445842091748	4.5740174730246	5.44041141475493	7	4.65871426670522	4.47238637960831	6.92071258083215	7	4.07590738701239	5.07961342241556	3.53097091716933	6.49359012846788	5.98879020807445	5.39406057265353	5.865296738589	7	5.13531318327069	6.08362102810829	7	7	7	7	1	1	2	1	7	4	7	7	7	7	7	3	7	7	7	7	7	4	7	67	0	3
54	7	6.34140242746791	2.67423208415949	4.98289787549064	7	3.83038432019475	6.92150540639407	6.36860490509733	3.91505973220864	6.35687756686522	1.04965866735755	5.498649026331	6.84759262559991	5.85915424326157	5.64281813748385	4.82782426264859	5.18594925169465	4.41177184565324	7	7	6.83880234116872	7	1.42131902525348	7	7	4	1	1	5	7	7	1	7	7	7	7	7	1	4	7	7	5	7	7	1	7	74.75	0	3
55	2.08605132786884	3.46811434865396	1.42560779922405	1.61481366186893	6.20716008956359	5.75165288546939	5.1021397714664	5.16123610183847	4.41846346055532	6.16045341659289	1	7	7	4.37560848469196	6.78155233308789	5.38390281337013	7	5.29082522468654	3.52866994537105	6.87700009011809	5.35741274796542	3.97186637218271	5.66908870815528	7	7	7	7	1	2	2	1	2	3	5	7	7	7	7	4	7	7	7	7	7	6	7	78.5	0	3
56	6.19545601428114	4.76466656192971	1.52598263304627	4.36692605200299	6.54679016361339	5.20969349155503	6.97797216064912	5.596242848178	4.18146672541418	7	3.24693983012082	5.50321679457157	6.85319308223196	3.96681765804928	6.39737549012695	7	5.77832186474074	5.78779891870917	6.59727315855988	6.61865268068773	3.01876951582136	4.3219757075394	5.09347501372347	7	2	2	1	1	7	7	1	7	7	4	7	7	7	2	2	7	7	7	7	7	4	7	87.25	0	3
57	2.16587812655937	5.22892866092123	1.46611538470203	1.38722849976034	1.594772739875	6.13318365076137	6.590801097855	5.80402608487134	6.32532248769695	4.91050312410774	6.69857987959215	7	5.70645871299804	6.07834050690602	4.32264828799575	7	6.43694994107778	5.33095408418909	5.35589833341013	6.33098749087428	4.91385385062838	6.04630478361363	4.81037285076546	7	4	7	7	1	7	7	1	7	7	7	7	7	7	3	1	7	7	7	7	7	7	7	73	0	3
58	5.04886957571941	7	5.87362228509234	4.90633070309297	3.41133172846078	2.3245768979546	5.05612259597693	5.34364007361634	3.4001215044404	5.49238416243682	5.68536745116384	7	6.19916389641389	7	6.76968363773947	6.34876902309635	6.23542290439626	5.63752488885657	4.69824997534968	5.52828761656998	4.13828166193339	5.88797030610314	5.76004251258813	1	7	1	7	7	2	6	1	7	7	2	7	7	7	1	7	7	7	7	7	7	2	7	63.75	0	3
59	6.0202688401877	6.59450307456714	2.30255222277484	5.60427275091572	2.47438448487758	5.00269198884832	6.52418175311897	7	2.10256854731183	5.48412913850697	3.03857743152327	5.13935364485369	4.9891984673624	6.68883179448684	4.99047667643335	2.02589915652707	5.84970358622745	6.64516457290057	7	2.84024784885666	6.61964600930713	6.85581617334313	6.40268651636705	7	2	7	2	1	7	7	2	5	4	2	7	7	7	1	7	7	7	2	3	7	2	7	78.5	0	3
60	5.63498902548592	6.09875423202454	1.73393734042729	5.75360252893013	6.01314057276563	7	3.33903920516751	5.53650025010061	7	7	2.61822042703646	4.57266151931753	5.99848591552897	3.6819659205235	4.29998745850028	5.48448296277036	6.70943030069244	4.59092392290359	4.38640571166467	7	7	5.07023184678917	3.24815156684304	5	7	7	2	1	1	5	1	2	7	7	7	7	7	4	2	7	7	7	5	7	6	7	96.25	0	3
61	4.5594226098745	1	3.59748378544749	5.7965776861665	6.51593046330448	4.3126059563295	5.70509144698407	5.48374467837165	5.88992075391885	5.88678187992839	7	5.92261118878063	6.66961756081388	2.70518965319097	4.76624729613977	4.99614062281348	5.41686623108791	6.96602908294026	7	5.71378668757811	5.17429873532402	5.03075173218436	4.73272610817415	7	7	7	1	1	2	7	2	7	7	7	7	6	7	1	7	7	7	7	7	7	7	7	78	0	3
62	2.69539523622199	6.95223789716437	6.67523285690458	6.12048890972123	3.87632228537628	5.54332453829007	5.6701476082414	5.93604781351763	6.48488042054916	7	1.16676597155719	5.68077339394278	4.89526423523747	4.97563277204974	3.73108297605106	6.60433876927071	5.92150873067305	5.80617485159409	5.25236764127928	4.82303617218683	6.68750710878113	6.1704972613603	5.91473008049791	1	7	1	7	1	1	7	7	2	7	7	7	7	7	7	2	7	7	7	6	7	7	7	74.75	0	3
63	4.45483038366633	6.83233945840055	6.35797407047162	6.71961897743598	5.75123085361908	4.35054835454819	5.90344232484053	6.58003910212533	3.25327663448835	5.42966990995812	1.49058527526898	2.09345400701774	5.44300254864241	5.77959952496459	5.47175776597169	7	6.40784500397872	6.32309814443599	6.57211029481348	3.73169667732749	6.09470194400619	6.14098428426157	4.24484934830843	1	7	2	7	1	2	7	2	7	3	7	7	7	7	1	7	7	7	7	7	7	7	7	75.5	0	3
64	5.43991263110208	3.95575795768169	2.61302597002338	3.26921269001823	7	4.7359891901489	5.04243733227061	6.7601191335194	6.8236854917798	4.57828250201463	7	5.04981384239656	5.06142311388981	4.84845520779379	6.73207006915507	5.18781768181516	6.63153414094972	7	3.27291058134035	4.24902664300772	5.84013457822269	7	4.88713242010199	7	2	1	1	1	7	2	2	3	7	7	7	7	7	1	7	7	7	7	7	7	7	7	78.25	0	3
65	6.87728698926887	5.85391906491176	2.34988221707464	4.95015218288083	7	6.1165188178643	3.22781004590404	6.29175632455872	6.42919573774092	5.59207212488485	3.37567776221661	6.50075080944769	7	7	5.66915487708624	6.08458180910482	6.32416371754968	5.93653489903105	5.94964931437684	7	5.38622666173709	3.43161393539275	5.6008752413144	7	4	7	1	1	7	7	2	7	7	7	7	7	7	1	7	7	7	1	7	7	3	7	91	0	3
66	5.72693518608053	5.14581672471616	1.91058657975632	4.9916111231917	7	6.86616725725178	7	5.40981423795871	5.99562450534655	6.39356786221236	3.77769209416236	5.05495930181247	5.79195709401889	5.9000285077808	3.06308955845058	5.23584489892722	4.13369452212186	6.77812852107471	6.20776152356635	6.51008239797924	4.36347165690063	4.575914730118	4.80692226025246	7	2	7	1	1	7	7	7	7	7	7	7	7	7	7	2	7	7	3	4	7	7	7	68.75	0	3
67	1.49006730126871	3.10109023435578	2.53419678461308	7	2.22391622341457	4.55733639518023	7	5.19563544265777	5.8837791135561	5.56201591755505	6.50761715526885	1.53163151216085	6.47751300320348	6.72240083392533	7	4.59808689810597	6.6039634249851	5.77554233398989	5.84204997804008	3.85331397627395	3.67550540003694	4.90636820036601	5.03512284739545	7	7	7	7	1	7	7	7	7	7	7	7	4	7	4	7	7	7	3	7	7	7	7	82.5	0	3
68	6.67338033375803	5.90236198175983	2.61643433160705	4.70697601831475	7	4.49275233266979	1.3468765521462	5.58765044632104	4.06959840672764	7	1.56312867077153	7	5.52293863517317	5.0696947999404	3.98126544938964	6.02270383509745	6.79743213707597	6.01261493286963	6.54392603486811	4.56137475839549	6.46174104814173	6.16359557717259	4.96033968479903	7	3	7	1	1	7	7	1	4	7	4	7	7	7	2	3	7	7	7	7	7	7	7	77.25	0	3
69	2.2750425400184	5.57801514624566	1.80733856923642	7	3.65378543801609	3.31323782083483	1.37412566504701	6.4605256828845	5.05122528251823	5.88042832346453	7	1	6.47422373292813	5.83563876312277	4.97398608348449	6.21778195773114	4.40055439066641	6.3781638099179	1.40317479168824	3.79478479085762	7	7	6.49744858594041	7	7	7	7	1	2	7	7	7	7	2	7	7	7	7	7	7	7	7	7	7	1	7	75	0	3
70	1.82547170598517	5.94003693719551	1.50998515124697	6.78807024846356	2.27408411981786	1.85252600687608	1.99185348762087	4.75695073891546	6.72376980291667	6.74197375999617	6.92889815576886	1.28387390104259	5.82341313167263	6.38920505657635	6.93388463211882	6.72242092498719	6.28619710689026	5.02882171093078	5.16424129551353	4.17561028124257	7	6.3975882872607	1.59735329616226	7	7	7	7	1	7	2	2	7	7	7	7	7	7	1	7	7	7	7	7	7	7	7	77.75	0	3
71	1	3.59427265615004	2.94146075194468	5.74093538714245	1.96417966728244	6.6381171278484	3.32416797420094	6.48129373457208	4.23624875435159	6.98701021961573	6.29377465089549	3.94826162298105	5.33705940738338	5.63199589813075	6.30678626828581	4.69892369654334	6.37817084867994	6.90471814252416	5.35757871579899	4.6122668284553	4.81991794338866	5.8741378110914	4.60282667680146	7	7	7	7	1	1	7	1	7	7	4	7	7	7	6	2	7	7	7	7	7	7	7	73.5	0	3
72	2.73957706484244	6.29689682314488	1.01348844699452	5.95603872784279	3.06130113143581	2.03312652504667	7	1	4.6482607030371	5.34743618601617	4.97032134522517	7	4.83400480270358	4.54985135415667	5.52830995344896	6.06784167888137	6.19086235282734	6.07810219804352	7	5.76826512833853	6.68436654288492	2.57406801885499	5.62944626847957	7	7	7	7	1	7	7	7	7	7	7	7	7	7	1	7	7	7	7	6	7	1	7	59.25	0	3
73	2.32032204055597	6.19163243947276	7	7	5.39114186412066	6.16416504514316	5.05701725602718	3.9244747781301	6.46750758513403	4.26127974218196	5.36191161537939	6.17373035095895	6.08321510173101	6.63169065576541	4.47207575939117	7	6.20636676903168	4.09687451799003	4.26521363237187	7	5.2863751813336	6.41764328676987	4.55203137711783	1	7	1	7	1	2	7	1	7	4	3	7	7	7	7	2	7	7	2	7	7	1	7	76	0	3
74	7	5.29215808951989	3.34969411014446	5.01909820685324	3.86665006127352	5.41826782408424	3.6992840870716	7	2.25511769670652	4.94160929950478	5.25995174801724	7	7	6.91895901974064	5.52509120932742	3.25243282760903	6.91811108142134	3.428081282929	4.99532815378587	6.2458648636475	6.12534895045638	4.42920499696692	1	7	3	7	1	1	7	7	7	7	7	7	7	7	7	7	7	7	7	7	3	7	1	7	80.75	0	3
75	7	3.61464211594502	1.09438407366806	2.95271701104823	6.64740623814692	2.92502743386925	5.98436811539809	5.61681112008788	5.45639542336202	3.18126064398494	7	6.67505547804988	6.68986132110322	6.42491493182635	5.67967762623778	5.81213138055989	1.80177393354576	4.18798559356659	6.44607809870014	4.9501748176927	4.72372356066246	7	6.9698028749146	7	2	7	1	1	7	7	7	7	7	7	7	7	7	1	7	7	7	3	3	7	7	7	70.5	0	3
76	3.28194726199996	5.11558585060357	6.23665323305287	4.02891368797804	6.70532565225255	4.77729471524569	6.55701533979214	7	7	6.60463678215694	5.75646547111659	5.17135466649452	6.06913055778628	2.69989063418311	2.93706201889409	4.16157801590777	6.36552040140073	5.89481982916233	6.53306124443945	5.82307583107632	2.5552073952513	4.51462156180655	2.74282802050976	1	7	2	7	1	7	7	7	7	7	7	7	7	7	3	1	7	7	5	7	7	1	7	68.25	0	3
77	1	4.72203123416537	1	4.83232178116589	1.73167103597628	6.13883999830609	6.74017385693478	2.37706444414411	5.54574090860493	6.29136333788439	5.42680999668733	4.46726896280539	6.17782623795257	6.46359709370487	6.81097280719585	5.84366349487277	6.26520064089072	4.82294243777341	7	4.92426222281627	4.06083106417875	3.63216621963228	5.29035069585485	7	7	7	7	1	1	7	1	6	7	6	7	7	7	6	7	7	7	7	7	7	1	7	67	0	3
78	2.79297560331034	4.97874559326823	1.70786333025918	5.89590719475734	2.20166574666248	2.99981866112683	1.67834150199126	4.05088581875341	5.26997517772001	4.36395335621014	6.7138324832915	7	4.70913902862912	6.74650329050223	7	5.13951761242734	7	4.7646229697231	6.40282730977254	5.05468015988771	7	7	1.40955050758714	7	7	3	7	1	7	3	2	7	7	1	7	7	7	1	2	7	7	7	7	7	7	7	79.75	0	3
79	2.65895958038885	5.47244924082008	1.67155257145326	6.55443596080928	1	6.94130405372618	5.67179300220914	3.35821723018406	5.665509177837	6.451744859913	5.47996928750828	2.54076742406593	6.52284886087734	7	7	6.0841979005601	3.27762854126168	1.65709840314861	6.4541680791264	7	3.31640879591008	1.24108615793203	5.358331929461	7	7	2	7	1	7	7	1	4	7	1	7	7	7	2	7	7	7	7	7	7	2	7	75.5	0	3
80	6.26756370730939	6.01644654040821	2.41350424098465	6.56871329246093	6.65145199586801	3.88941006315855	5.51325019451459	6.96662666859597	4.91426618639087	5.93511838910969	3.53928572430845	5.01827967369445	4.96309938943642	6.79902866327046	7	3.77093100636071	5.62316579665915	5.58917472013807	4.96700736284512	6.44390576380143	5.28084043710515	5.9966025690542	1.63009777631714	7	7	7	1	1	7	7	2	1	7	1	7	7	7	1	3	7	7	7	7	7	7	7	72.25	0	3
81	4.97138956401659	1	5.27750499028562	6.26427715706301	7	6.20429427980411	4.22583420241119	5.85585947644122	1.5367914116823	4.52807616449332	6.83175453552942	1	4.9205209751488	6.71146516831051	5.44879196943942	4.05930299601692	5.02778020667924	5.62162539983549	2.58578871143658	5.30358746012317	7	6.62076408495095	6.82360454062091	7	7	7	1	1	7	1	2	7	7	2	7	7	7	7	7	7	7	5	7	7	5	7	66	0	3
82	6.54009506800472	4.53009140525744	5.1395980144237	5.4018203272446	6.01175825674929	5.00011333175206	4.64967617486631	3.30795813138518	6.63011421931571	6.56931189570048	2.65667202570436	4.35475920729867	7	2.96349230898786	3.76264804718639	1.21800396653244	5.42266767404668	6.00382303792689	6.66772956864731	4.45999421069973	2.36056708777342	7	6.49568639647736	7	7	7	1	1	3	7	7	7	7	1	7	7	7	1	6	7	7	2	4	7	5	7	80.75	0	3
83	6.04901091766299	6.23225562245077	3.25005595302978	4.73624258594454	6.13994377780839	5.74094388344542	4.77958957061459	4.8636861517486	4.98281028128902	5.64260185728262	3.78121292796051	6.08990252279958	6.30151237058159	6.33463761763012	4.85145298197424	1	6.42784694461658	6.60458032556352	5.23298536082313	6.20891500645541	5.15073424962408	3.31567950554106	7	7	5	7	2	1	7	3	2	7	7	7	7	7	7	7	5	7	7	7	7	7	2	7	62.5	0	3
84	2.4880098630508	5.45306150819399	1.81185957889761	6.35901534592146	1.05605903699928	7	5.10943793977873	4.46064622509764	4.9303092701567	5.9857992721283	5.1772058217232	3.13051466540702	5.94794847717217	7	6.65119333130385	5.55019953113683	4.19562772996343	2.56282792312759	7	6.50346562893791	4.10306640729037	5.06816662549752	6.17467374744496	7	7	2	7	1	7	7	1	4	7	1	7	7	7	7	7	7	7	2	7	7	3	7	63.25	0	3
85	2.23342573771899	5.04929588767116	1	5.2232494101083	1	6.52769529945564	5.62805091959044	5.26585954505476	1.72258616888524	6.05513161748284	3.81776967109149	6.62323591255781	6.03482104151317	4.57678047954237	4.11565256064064	7	4.80654705608321	2.80264587988091	4.59873785526895	2.60247134759949	6.64071221748624	5.88423052973516	5.94454571130818	7	7	2	7	1	7	7	7	7	7	3	7	7	7	1	7	7	7	7	7	7	3	7	49	0	3
86	6.96294670050632	6.97726989319234	2.52747201188527	5.6105892245322	3.69778436442308	5.05049562612797	6.10865045425979	5.62223002767439	1.18193273922057	6.38363625283473	2.05739703521234	4.10939534177775	4.52868403244365	5.67661025610269	4.97283479273493	2.28594691096249	5.86763364347807	5.09017582034606	7	3.49299403756788	6.22311371211915	6.42975694705476	6.61382673860285	7	4	7	2	1	7	7	1	4	7	2	7	7	7	2	7	7	7	4	7	7	3	7	76.75	0	3
87	1.05712573913538	5.07259325048704	1.12712176477313	7	2.62225011964779	4.65386837390521	6.19736051692904	3.72836536550788	5.74507163446078	6.35461841509861	4.40157372873213	4.12284515809068	7	3.3803151390518	3.71487380988497	1	6.3082085006696	5.88126672660785	1	6.79818223858448	5.58043471414442	4.11899214343289	5.21283508013975	7	7	7	3	1	7	7	7	7	7	7	7	7	7	4	7	7	7	2	7	7	4	7	86.5	0	3
88	6.62763628741055	6.73615776086484	2.36341768844313	7	5.90056811008822	5.15369128085774	2.58979663000921	5.05122383060462	4.67357837070503	4.81673588600647	7	4.43183255201026	5.34186637375468	3.19168803629876	4.19296727374903	2.41170474987723	7	6.45829002924484	4.73389257186707	5.51935404005636	5.76426993696101	6.46893613483301	6.58966727496873	7	7	7	2	1	7	2	7	1	7	7	7	7	7	2	1	7	7	7	7	7	2	7	73.25	0	3
89	3.06112897676482	6.16843493499391	1.4273910015996	1.02586084932829	2.70551989924369	2.58917727213987	5.04629093891617	6.76265121789076	6.02614511353187	6.49904297537349	4.37842949286403	4.84995592781906	4.65085642688535	4.97533618083538	5.52376471275504	5.17272312140008	5.20486689811783	3.14854993244928	5.62437416209427	4.3442538738847	4.37385112069961	4.91334834374269	7	7	6	7	7	1	1	7	1	4	7	7	7	7	7	7	1	7	7	7	7	7	7	7	61	0	3
90	4.64108139394688	5.2103901867673	5.93197975710023	6.90965021321395	5.42994461647949	5.53418597491478	2.92235973322819	4.92576268857024	1	3.96816493997373	6.06758571610389	2.67535239216528	6.55831201235917	3.33791301913323	6.75472931494381	4.98448112420144	7	4.25031460988475	4.36769175910105	4.27476287294236	6.14243902546558	7	4.76645393632188	7	1	7	3	1	7	7	1	7	7	4	7	7	7	1	3	7	7	1	7	7	3	7	85.75	0	3
91	3.36367223686508	6.17649519873897	1.66401231039676	1.28879159147663	3.79834249327009	2.7578121954215	5.49730780978904	5.05135756495124	5.97350886775886	4.82418659171765	4.49359461648617	4.03007471942893	5.11507586626709	5.3263687179808	5.45897981049352	4.30906454329773	7	3.84496324387214	6.18122122559854	4.14738502713202	4.83727367633197	4.68740984369285	7	7	4	7	7	1	7	7	1	7	7	7	7	7	7	1	2	7	7	7	7	7	3	7	60.5	0	3
92	1.5089065984548	4.56226250808108	1	7	1.12811997724834	2.4225616597423	4.86325443231789	6.54285055819553	6.47667435484897	4.55709571195916	3.4085556093229	4.482220882203	6.01684400334965	5.73743055985292	2.82959524916972	4.9681205360469	5.13696790688958	5.57643073951409	5.7380098599301	4.49318594177676	6.02597918677059	4.40433726073404	5.05245107260838	7	7	7	2	1	7	2	2	7	7	2	7	7	7	1	7	5	7	7	7	7	7	7	66.25	0	3
93	2.42934985048714	5.57252934809617	1	6.67933966824443	3.54344563217498	4.23248453957825	3.88547596247846	1.24410551367407	4.47497433761628	6.7375476456222	5.66920921473814	3.34253421888607	4.93918278769886	1.95034453950184	6.80223783788143	5.59204579476087	5.81990889938071	5.10532265825368	4.82778623264546	5.0576315658723	6.71789723284165	2.47048362018512	5.53636708983445	7	7	7	7	1	7	6	7	7	7	7	7	7	7	1	7	7	7	7	7	7	3	7	65	0	3
94	1.49525849599302	3.15875508560127	3.65203474573463	6.50428499672394	2.7589639562714	3.27552623338119	4.95580938865638	5.16551951451866	6.57828682052509	6.80160471084462	3.99302313880653	4.81048481619968	5.89918710071103	1.14000827291608	2.23399576831926	6.89141696900844	6.15983344393635	4.85927675591476	5.70786570763467	4.77727785531292	4.13504018541596	3.05508299671311	4.65214321263668	7	7	7	5	1	7	7	1	2	6	7	7	7	7	7	7	7	7	7	7	7	7	7	64.75	0	3
95	1.39049898255072	4.65919651802121	2.13537053441875	7	1	3.86878103071199	7	7	6.021147233108	4.14221372355476	3.27849937103655	1.4280826452459	6.51501385315566	3.43239958227558	1	4.55260056356434	4.34744182491172	4.62684453386624	4.94619036218654	3.26714785779916	6.18613809609515	5.15876782558856	4.95274121110313	7	7	7	5	1	7	5	1	2	7	3	7	7	7	7	7	7	7	7	7	7	1	7	77.5	0	3
96	2.23279442337902	3.37427158257462	3.34957177119649	6.18482767723658	2.91350177539915	2.83691877772883	5.18210173779995	6.3305983282863	6.10250892975987	6.68607855007397	4.9497580744849	1	5.39762186438947	1.68498226036005	3.96125875266805	6.70706111668839	4.26500373691837	3.62029766877621	6.50033625383338	4.67160365826996	6.37402028839722	2.43048810166666	4.47916631956103	7	7	7	7	1	7	7	2	2	7	7	7	7	7	4	7	6	7	7	7	7	7	7	68.25	0	3
97	1.646545193405	3.1606904261143	3.56821505323866	5.53396710288672	2.36087241769181	3.59951325066767	5.0254704905002	5.18363691707208	6.32476519721098	4.77590125790862	2.29247640650163	4.40320900570709	6.65679219658021	1.63728948082897	5.48936853956229	7	6.25744165638574	4.08165539808933	6.13572723474167	4.57581850001376	4.83903328409087	3.49160776761164	4.30265339795276	7	7	7	7	1	7	7	7	2	6	7	7	7	7	6	7	7	7	7	7	7	4	7	70	0	3
98	1.78502310348391	3.33038431175551	2.98174533003217	6.13218310197325	1.90302766631043	3.83565647470824	7	5.39398496050972	6.01895122134785	3.6431959748347	5.95188962808979	2.14170332104631	5.86665117566053	6.82443214760002	6.07534381166802	4.64581170304392	4.03351552825516	1.63328463342667	5.52605397379858	2.83651305143552	3.93230017100669	4.73776071629677	6.15111514243525	7	7	7	7	1	7	7	7	7	7	4	7	6	7	3	7	7	7	7	7	7	6	7	62.75	0	3
99	3.94867627400356	7	5.87143368103329	7	1.68067727938302	2.73250440510389	7	6.89972001411405	6.68840736250533	6.82775354013652	5.7821762932091	2.95051053421052	7	6.42703770812348	7	6.77182170157539	6.73674774063411	7	7	5.44898379949854	6.29818487716714	6.23183305172593	6.97971087764803	1	1	1	7	1	7	7	1	7	7	2	7	7	7	7	5	7	7	7	7	7	7	7	82	1	3
100	2.19522883691226	7	6.47883770505631	5.805384632684	1	6.15058311212164	5.93863482086526	6.19131652692238	6.18612897739591	5.29297859343836	2.72826977846551	5.2764737775959	7	6.67831738490378	6.49649727517695	5.45266187803443	6.63679895816104	6.99665000144456	6.5639792918184	6.13531630696134	7	7	6.57158054334078	1	1	1	7	1	7	3	1	2	5	7	7	7	7	2	7	7	7	7	7	7	5	7	100.75	1	3
101	3.92199690223252	4.99798990230796	5.53105656386662	6.45222337080678	6.13999213876217	6.69024883767429	5.5007682824762	7	6.63596286787476	5.64756518120883	2.67528377186115	5.3431420302106	7	6.53405779771025	7	6.67738193213489	6.17565866443032	7	5.72548542983133	5.58860495637621	5.63989617840752	6.80758668482551	6.9943340242686	1	1	1	7	1	2	7	2	6	7	3	7	7	7	2	4	7	7	7	7	7	2	7	98.5	1	3
102	4.58866715274273	5.95677353633946	4.90029363445918	5.46296100094789	6.63856838991481	3.33225041439854	6.07522410786368	6.6046019765285	7	5.93628097537331	5.62817902072368	6.02379486044719	5.48352960336893	6.93636611791088	7	6.65182465319984	7	6.50761799832164	6.07185793963831	4.65579892389837	6.9637206290766	6.81869495832115	6.6248464033655	1	1	1	7	1	4	2	1	7	7	2	7	7	7	2	6	7	7	4	7	7	2	7	84.25	1	3
103	4.86975930543975	5.92052128632076	4.27982248182824	7	5.82244146974785	6.33751772744728	4.9037287267174	7	6.46895379851761	6.63952417888228	2.66036491040075	6.5167368631952	7	7	3.98749409030983	6.60221635936271	6.82753719505378	6.56444027152918	7	5.94250608786011	5.15883919023956	6.0145084549851	6.10049393663044	1	1	1	7	1	2	7	2	2	7	2	7	7	7	2	5	7	7	7	7	7	2	7	108	1	3
104	3.68199059259144	5.41156060203829	6.60872387252512	4.59443301806023	1.94465211511814	5.37909685126163	6.57412555692326	5.15021126968582	6.98739097403363	5.89476743837817	4.83205940126281	6.89652361962797	7	6.19688756240396	5.565963513552	6.5109997027163	7	6.4279568666526	5.92440143589175	6.00632545807349	6.20600835200316	6.21595824802073	6.94509717914518	1	1	1	7	1	7	2	1	2	7	7	7	7	7	1	2	7	7	7	4	7	2	7	83.75	1	3
105	4.56926904953681	5.36528406639606	7	3.27278324854253	1.78530346529758	5.57858205998802	5.87093888856516	6.78370601539946	6.21596406680041	5.11844148024928	2.03725209620574	6.31320206324643	7	7	5.85576952729953	6.460904364396	6.2661043172354	6.26168038338708	7	6.03123367410197	7	7	6.79909991614289	1	1	1	7	1	7	2	1	2	4	7	7	7	7	1	2	7	7	7	4	7	3	7	87.5	1	3
106	4.05935461936388	5.92566522172236	6.8919029640683	4.75180235784651	1.32257578151775	5.75655945597965	6.7435573001397	6.37293053275797	6.64858292658608	5.54158056594873	4.60828717660572	6.53493559336418	6.65451686477809	6.98771023435952	6.57916025059704	6.50108917570584	7	5.97158162678033	6.42543609121743	5.90237678566922	6.76981556100427	6.93144092187327	4.67880493142718	1	1	1	7	1	7	2	1	7	4	7	7	7	7	2	7	7	7	7	3	7	2	7	87.25	1	3
107	7	5.56850169908308	5.87044278103846	7	5.49618009387348	7	6.46255855127512	6.52972348154956	6.06878940795072	6.15118322056069	6.44864414324522	7	7	5.25907034385604	5.54168001336962	4.57279742761615	7	5.47296383334431	6.44545511249605	3.98313163502289	5.64545584097183	7	6.91527847593508	1	1	1	7	1	2	3	1	2	7	2	7	7	7	2	7	7	7	7	4	7	6	7	95	1	3
108	7	5.72062002598321	3.50250496485945	2.51280368250587	6.60881704782033	6.06016712162746	5.52278169456844	6.36244421604014	6.08547659653488	5.22707066690068	4.53618116913288	5.4077649514802	6.44429121316357	5.55191101485407	6.77019963184642	6.02440767230134	6.60733947211118	6.25953040342535	6.51357466560964	6.49186866306738	6.37024403670251	6.64018930813535	6.71457183333623	1	1	1	7	2	7	7	1	3	7	7	7	7	7	7	7	7	6	5	7	7	1	7	94.75	1	3
109	4.7028920560603	5.40025674999825	4.94934658532643	7	5.42249309578054	5.70507319628813	5.35665595437764	7	6.51041729475179	6.32708951509264	4.97332041978571	4.48171353162668	6.64431211156035	7	2.99913699171877	7	6.15749567556104	6.66325514362874	6.62389531839638	2.89344274620939	4.63333644840757	6.33730134408669	6.84824616800443	1	1	1	7	1	2	7	2	7	7	3	7	7	7	1	7	7	7	7	7	7	2	7	79.5	1	3
110	7	6.86066867398921	6.37102267338894	6.21352599153764	6.78937000048936	5.81016573255067	5.24731874335907	4.63934635988864	6.00782411689211	7	6.55004961650478	5.22386061864851	6.02166700770394	7	5.69028051453953	6.60725348583012	7	6.44186726470712	5.97990563551457	6.3844494867522	4.84766678538617	4.50179075656194	6.24373134669363	1	1	1	7	1	7	7	1	7	7	7	7	7	7	2	7	7	7	7	6	7	2	7	94.25	1	3
111	1.32638004705435	6.11968692558337	6.75069683058198	4.86619332144812	5.83041999322222	5.30826954121694	6.06881887210901	5.62652152373437	6.32419965955627	7	6.78341181632749	6.35582910978009	6.36355453852152	5.74809520422783	6.78299347880954	3.45240977481758	7	6.15079917272522	2.27056307578847	6.25741810026981	6.71066239263628	4.04032356706133	6.37640161480043	1	1	1	7	1	7	7	3	7	7	7	7	7	7	2	7	7	7	7	2	7	6	7	91	1	3
112	1.55378008125317	4.24801952887088	6.63594905631603	7	2.9547191259148	7	6.78382341129299	7	4.61065405908924	6.48171028594869	6.29631847055325	6.88930019679214	7	4.1287658239308	6.58128250440958	6.3408244577522	5.73511411206129	6.75070832467096	4.52917507087622	5.16370407433493	6.6280126308152	2.25114163205923	5.12520891103534	1	1	1	7	1	7	7	4	3	7	1	7	7	7	6	7	7	7	7	7	7	1	7	64.75	1	3
113	4.59601505345413	6.83447598899089	5.35853030514115	5.24768869236113	3.80786987222303	5.80895771287972	5.24514878412569	6.13290232650434	3.47960686557186	6.34506424308631	7	6.39650152883929	6.30095447124591	7	5.99994055869949	6.31901083739647	6.95110754779604	7	7	4.53920308598606	5.78271367424787	6.38891878698649	6.54644050312589	1	1	1	7	1	7	2	1	2	7	5	7	7	7	1	7	7	7	7	4	7	4	7	84.5	1	3
114	7	5.58945685381342	5.61818712236191	5.08924215489232	6.87497352934403	5.41685026309773	6.48891936248246	5.54082535920116	6.57793973627781	4.90571792164553	3.44874030408782	4.57338787050656	6.93188868481522	5.40503628251988	5.10174945538617	7	7	5.38716512665851	6.68335499229749	6.19813534749115	6.97998602348989	6.5286392112067	7	1	1	1	7	1	7	7	1	3	7	7	7	7	7	2	7	7	7	7	5	7	7	7	91.25	1	3
115	1.33725134201095	6.36910831946218	5.29035887897627	1.22110915430695	3.37527046067246	6.40250559467578	4.63565073170641	7	5.64076554466199	5.99072601360283	6.68137053912011	6.60182899992522	6.02803009097276	6.62549688196443	5.24304991308217	5.00048472799262	7	7	6.31655007254774	6.2947476612055	6.73583342264671	4.34253983761687	6.22570003583717	1	1	1	1	1	7	7	1	2	7	7	7	3	7	1	7	7	7	7	7	7	6	7	92	1	3
116	5.95660572112008	7	2.43059784391804	1.17068119894909	6.72764579614967	5.94602321138998	3.76410499979448	7	6.9157494337794	5.3157896373895	5.75001498990721	7	7	6.31480960100249	5.9226594057914	6.4499373324712	4.29570608338051	5.71482672782107	4.40693302559328	4.67087096360634	6.28560543045633	6.22200332750296	6.54664737545982	1	2	1	7	1	5	7	1	7	7	2	7	7	7	7	7	7	7	7	7	7	7	7	80.75	1	3
117	1.89422370546004	6.1715326416359	5.49101834645745	6.08886134059673	3.72302644469594	3.69797919434071	4.6273510035364	4.78625949692781	6.67865342477199	7	7	1.89957320657548	6.36768714967882	7	6.79631593261778	5.83464919016559	7	3.47000163433599	4.93408563719959	5.13458598571285	7	5.85349256122846	6.61481648232821	1	1	1	7	1	7	7	1	3	7	2	7	7	7	1	7	7	7	7	7	7	2	7	68.5	1	3
118	1.7110839602723	5.77791817409601	6.19296288651629	5.96735140782709	1	4.74431489082236	6.43513887042508	6.7453016698798	5.64147830734128	4.63827599982397	1.64159166587676	5.71037839931289	6.62741702514081	6.55978526991836	6.09261135451472	5.86445466743002	5.78756891313954	6.90600090027351	6.51662883038227	5.90203748950568	7	6.85012516352189	5.8794107357842	1	1	1	7	1	7	3	1	2	5	1	7	5	7	1	7	7	7	7	5	7	3	7	87.25	1	3
119	2.13154460323325	5.66617860762025	3.94916309219764	5.47150620169347	2.87332330660075	5.65742555756949	6.1803978308663	7	6.53243771477493	6.02312680945077	5.60434179435459	3.52542713066404	7	5.4882664946887	5.66194688932877	4.64680884826469	4.7041458454983	6.19568511467722	6.10372668663513	6.56008022234752	6.16672432429432	3.53409471082279	6.94187921939882	2	1	1	3	7	2	2	1	3	7	7	7	7	7	1	7	7	7	7	7	7	4	7	93	1	3
120	7	6.03566467550432	6.18617527876275	7	5.2636973299273	6.80695189420146	6.24577004905882	6.0563322546985	7	5.33992150309977	7	6.32905938994497	7	5.96292173430857	4.89002674574417	4.08831295265637	6.16103157110122	4.68955421777946	6.38523380034043	3.96128136886114	5.36117762759891	6.57063206816865	5.8838681050981	1	1	1	7	1	1	3	1	2	7	3	7	7	7	3	7	7	7	7	4	7	2	7	86.75	1	3
121	6.13910105576185	4.68231816316733	2.23642472689687	2.36149170093288	4.94739852226803	5.32447494191281	6.32990380907748	5.25586140310865	6.81638644275213	4.09973297231291	6.86866370815049	4.43885897672297	7	5.96263236367243	5.97933126259074	5.68603011457199	6.22817977754856	5.67654434986617	5.54518929765646	5.77514748126437	5.53313325333047	4.15161988706049	7	1	2	1	7	1	7	2	2	3	7	2	7	7	7	1	7	7	4	3	6	7	2	7	100.5	1	3
122	3.86599750408667	5.78697156919363	5.30677299623706	4.90244233695356	3.71413039610353	5.09170947592025	4.69962658609998	5.84325942191355	5.61983116574275	3.8188614275459	7	6.36222600350319	6.51138204936055	6.78935275495362	6.23829201729209	5.41854547869108	6.77980914419565	6.65828465998965	7	7	5.76529531355036	6.69853259366399	5.47763672365844	1	1	1	7	1	7	3	2	1	7	7	7	7	7	1	1	7	7	7	7	7	7	7	88.25	1	3
123	7	4.74030422258782	6.80409726076865	6.52540410364766	6.12324049511001	5.56603494623896	7	6.07065121333446	5.93259326539862	5.60815157821636	7	5.85206177832394	6.46772250864177	6.00649593458994	4.91450564932889	5.22138908159714	7	6.0045734704334	5.34951697715785	5.21183776304698	5.26380995968599	6.00541172655012	6.89776616877668	1	1	1	7	1	1	2	1	2	7	2	7	7	7	1	7	7	7	7	5	7	2	7	84	1	3
124	6.27595920849147	4.22024225568491	4.94519950800119	4.64330771423296	6.99988962273936	7	7	6.84532083691457	3.47697863769495	4.91651284927925	6.1831402083149	6.00575724709658	7	5.97729967911572	5.20149079039758	3.17026988397715	7	6.20387165173453	5.62697331412361	6.46634115492807	6.70826713018677	4.77676528960717	1.98128996259243	1	1	1	1	1	7	7	7	7	7	7	7	7	7	6	7	7	7	7	3	7	1	7	79.75	1	3
125	1.6915424498522	5.11201224066112	4.46095652937976	6.57744752033344	1.53450826759505	4.47224489478644	6.25729816181042	7	5.24712842734707	6.85519153403974	3.96900324092565	5.99332095686545	7	7	5.54746174101611	5.78794162809638	7	7	5.54145317441245	7	4.80358691788666	6.53028816676854	4.28182110453949	1	1	1	7	1	7	1	2	1	3	3	6	7	7	2	2	7	7	7	7	7	1	7	89.5	1	3
126	5.92770085781412	3.07764880013617	4.85814215963256	5.63931901387768	5.88711606092436	6.77747992966495	6.21378991323397	6.12003493349811	5.04333380845901	6.90990261225005	2.23527805534722	4.98581145175385	7	6.49254059211117	7	5.96325918553637	4.41909714419598	6.31777881640216	6.84953226207091	3.70030662864812	7	4.78494656773713	6.43848081335918	1	1	1	1	1	7	7	1	7	6	4	7	7	7	1	4	7	7	4	7	7	2	7	88.25	1	3
127	2.54237243013237	2.32447510110566	2.26021922517695	3.81533663156435	7	4.46411238150157	6.81551873971985	6.86315335720005	6.13720423908874	6.17527508685862	6.7884755008433	7	5.99175091695276	6.87998008568022	4.51095643840081	6.62621329184096	6.26483999684399	5.70865519833055	5.86161809808323	7	7	4.21954225713755	7	1	1	1	7	1	2	2	1	7	3	7	7	7	7	2	2	7	7	7	7	7	2	7	82	1	3
128	4.68064460300232	6.95467398678583	7	3.52351512506774	2.98358279894116	5.54580704827527	7	7	4.69111847263435	5.21859516624465	5.24928722173268	3.13345782655181	7	6.79547213983196	5.06882321013977	7	7	5.30696366347102	6.54507632589639	3.08417149456547	5.18002611096168	6.34882140123785	6.64872316917294	1	1	1	1	1	7	7	3	7	7	7	7	7	7	1	7	7	7	1	7	7	2	7	83.75	1	3
129	7	6.03505313347278	4.97814325280928	7	4.98097677197847	4.77432621058896	5.69624651775703	5.36321669450174	5.81296397502685	6.09638558728124	6.26552951308795	7	7	6.04616072594974	5.09005454614884	3.78906839254539	6.28487645842607	5.97483864646061	6.80641203895424	3.7329942105607	5.68415393417243	7	5.71708232585905	1	1	1	7	1	2	2	1	2	7	1	7	7	7	3	7	7	7	7	5	7	7	7	89.5	1	3
130	1	5.26617023309105	1.79542436975392	2.70950430687557	5.46226508853371	3.73632156577492	5.28864522431142	6.86765340697955	7	6.05976498771001	5.81572710812411	5.54452656704167	6.77501959458823	1	6.54171944672179	5.74579168885687	5.17618991696113	7	4.99983671069576	5.60900960966736	6.52698925784072	3.70633405184246	5.83573785820351	1	1	1	2	7	7	3	1	7	7	7	7	7	7	6	4	7	7	7	7	7	7	7	67.25	1	3
131	4.62455627222745	6.39540029606187	4.07974110724684	5.304370667857	4.50217317925018	6.52831528537487	6.67699054236178	6.02884771935745	5.84277155549974	6.09856374076388	4.3791916384241	5.8654771087031	4.41449206540169	6.24591080365773	6.97991657794022	6.23158766713721	7	2.63497953703241	4.97858252513804	5.20288043851721	7	4.46668438154784	5.75966899995084	1	1	1	7	1	7	2	1	7	7	7	7	7	7	5	7	7	7	2	7	7	3	7	83	1	3
132	4.04838820142392	7	7	3.92089779190873	2.52076084574803	5.17901507766652	7	6.30982906638787	1.96902775864298	7	4.54064046403652	3.07448219800239	6.19347688088898	7	4.31975222165513	6.84362027630307	6.43315007734459	5.50503733803289	7	3.35281897743418	6.621195174175	5.33290079787201	6.26028988949806	1	1	1	1	1	7	7	2	7	7	7	7	7	7	2	7	7	7	1	7	7	1	7	85.75	1	3
133	6.73304265078321	4.73293097778629	1.9788054885517	1.20276378655318	5.36877668850652	5.44389785632573	7	4.56422184976538	7	6.55472345336648	1.58283694745329	4.65541520990554	7	4.88697870573152	6.5011287158213	6.88873352757462	6.35779545413602	5.30879252295794	4.48148607750838	5.26558055268628	5.46309228140427	3.63213139363095	6.56013140228587	1	1	1	5	1	7	7	1	2	7	2	7	7	7	5	7	7	7	3	3	7	2	7	89.5	1	3
134	1.88124142466329	5.35575599375815	6.22749730010694	1.37858156350643	4.35761999063919	4.19335447485343	6.64851186312897	7	5.79137472841483	6.24500591045366	6.19260516216187	6.19854941998769	6.71534020810274	6.72002843677602	5.87099972116345	5.21703750734941	6.98752390421873	4.80297195508255	4.85544393095125	4.79783624318452	7	5.51602943373089	7	1	1	1	1	1	4	7	2	1	7	1	7	5	7	3	2	7	7	7	7	7	7	7	77.25	1	3
135	1.15107202282138	6.32404308006833	5.41145066317115	1.5494909108095	3.58540485781131	6.27189641317013	4.81892541353893	6.96826897836946	5.52017949434819	5.51556115343674	6.34294881550742	5.9891833239394	7	3.79483852593483	6.03723637593863	5.99758321747512	6.90126891922594	6.44384729571638	6.31121097968735	4.33170593378313	5.28706641663756	3.88272690159747	6.56795757623924	1	1	1	1	1	1	2	1	7	7	2	7	4	7	1	7	7	7	7	7	7	6	7	78	1	3
136	2.24521785662867	4.53882882235622	6.81629484965029	1.22349332583283	4.08342936110008	6.49935255065942	6.7266817432523	7	6.1892153437903	6.64199658687031	5.89934004624087	5.62819117170816	5.46303175399513	2.41725605865551	4.78205160641247	6.05975118030075	7	5.45254463065507	4.87235780087783	6.21690793935765	7	2.50669599778557	7	1	1	1	1	1	6	2	2	1	7	2	7	7	7	4	1	7	6	4	7	7	7	7	76.75	1	3
137	1.75472518898301	4.42695724590607	1.25081983047103	2.64381460596282	4.80983788523508	7	5.49996396310192	5.61563269026495	1	7	1.76892054641983	7	6.70215963322928	7	4.21225200014079	4.64203515972694	7	5.62248782914971	6.21637916568449	3.37647963845813	6.87320636998216	4.21982288181352	5.62660427776356	1	1	1	7	1	1	3	3	7	7	1	7	7	7	3	6	7	7	7	7	7	4	7	99.5	1	3
138	6.04591018798852	2.86287878910189	5.53558745287338	6.04753308011245	6.33306123151127	7	4.93710263351785	6.40986867753526	4.62573235504382	6.92872762511502	4.20385000665565	3.67901657063621	6.20720343861647	6.75692690375812	3.81953662040814	5.69439296555227	6.01296844026032	7	6.60180868654464	3.12377016935065	7	3.60995894792107	6.94477900910177	1	1	1	1	1	7	7	1	7	7	5	7	7	7	1	5	7	7	2	7	7	1	7	68.25	1	3
139	6.6414067868	5.67212618576984	2.26621989106234	1	4.77959571154247	2.17842506271161	6.48404100011902	4.50920139981323	6.31036870478619	5.61226147843946	4.66402966056562	4.70022877022837	6.61001771415309	5.93389908324465	3.50825005410374	6.70392145420692	5.9941851141042	6.52141827519174	5.28389891922714	6.14684431103948	6.52760735579616	5.12173278130397	6.58406451314749	1	1	1	7	1	7	3	3	3	7	4	7	5	7	2	7	7	7	7	7	7	2	7	86	1	3
140	3.01034708887896	7	2.46512009355718	2.70531073487317	5.95753059388023	5.34721587446342	6.70797528791529	4.82275975904489	6.66667183830199	6.4343095089157	4.75423999584394	6.56883434403934	6.37943914061	5.82221085225682	4.60580094848025	4.50381949523536	5.44040482346479	4.61962905829936	3.14022774448407	3.91650736223006	6.6917724644895	6.30488565118138	6.86480421742915	1	1	1	7	1	7	4	2	2	7	7	7	5	7	2	7	7	7	3	7	7	3	7	75.75	1	3
141	6.37865249443493	4.6940292196055	1.9311129894327	1	5.62978357441478	3.92253384544358	5.97482370081306	6.77586733435536	7	4.88147536894147	3.15505225348776	4.95847894789493	6.74042238603509	5.1110371719381	6.36350702973792	5.91703645128225	5.69316170916002	7	5.4661135229174	6.40724528607759	7	2.62487124432857	6.74790612402817	1	1	1	7	1	7	3	1	2	7	2	7	7	7	5	7	7	4	7	7	7	3	7	78.5	1	3
142	4.55674157308066	4.44623648971528	4.30187888009954	4.53162544343384	5.24319326495862	6.65257096818404	6.01921556337917	7	6.78446234445899	5.85315113910882	6.67769922882044	7	4.47180077131976	5.66962984559469	1.80369905078711	7	6.43638365202213	7	6.03831712758593	6.66453207398358	4.55128469305421	4.5571806993698	4.78727600292274	1	1	1	1	1	7	7	2	7	7	2	7	7	7	6	2	7	7	7	7	7	1	7	84.25	1	3
143	6.54366664492272	4.5045410670131	1.86852529175885	1.34056011235852	4.85631496480883	3.22355021086508	6.47714707883919	4.81919085195175	7	5.34507199633367	6.57802360350873	4.37099231333	7	5.91716427013173	3.74483169361285	6.30711686873352	4.80488375938521	7	5.19078881102194	5.67829062331026	5.60923805113857	3.52515236659513	7	1	1	1	4	1	1	7	1	2	7	3	7	6	7	1	7	7	7	2	7	7	3	7	76	1	3
144	1	5.58657831908815	5.73596767825209	6.28488170897443	3.64882705628493	4.56675382628468	4.56068988053707	7	5.8351931336928	6.95780905230451	1.87990659931464	4.14163645469404	5.86266035539606	5.46199571775957	6.32304449766543	7	7	5.84674247717018	5.17824089336936	3.7641193028188	7	5.42843463350915	6.09099092517378	1	1	1	7	1	7	7	2	7	5	1	7	7	7	7	7	7	7	7	7	7	2	7	69.75	1	3
145	1.81879559488951	6.09472625580347	4.25422459890317	5.91058960369436	7	6.7752986375103	4.46796893469801	6.17643104700598	6.83525779446858	7	2.3455708376515	3.11209547530336	6.27422006688886	6.26126324884936	5.44958202115297	6.25408921938285	7	5.18508207656606	2.86965761888576	3.88042543670232	7	6.18106177217239	4.57893074606504	1	1	1	7	1	3	4	2	3	7	7	7	7	7	3	7	7	7	3	7	7	3	7	83.5	1	3
146	4.2470129341906	5.72555524380784	5.75089042328857	1.69811886212736	1.29442096548044	6.86339222061673	5.69684338177534	5.03363016352751	4.53054169054895	4.45941753776423	4.03671720520608	7	6.53612606369618	6.14093912340669	6.9103226920282	6.85653663632683	6.89991270213366	6.1481930151521	4.91212156332279	5.62827528475922	4.77349988629405	5.91717392325588	5.89941608611894	1	1	1	1	1	3	6	1	7	7	1	7	7	7	1	7	7	7	7	7	7	2	7	74.25	1	3
147	1.94118885843892	4.69014425027154	3.5521360184786	1.38239910358464	4.24624383453959	5.83856612395327	7	3.92139438970429	5.1700266301644	6.51946745110149	1	6.75048498061912	6.51077867626802	6.74640178579859	7	6.31071233888132	5.025826508097	6.26748389173119	6.64680155200396	2.54691486111454	6.27099988662149	4.97446515975724	3.40074239331786	2	1	1	1	1	7	7	1	1	7	3	7	7	7	1	7	7	7	3	7	7	5	7	77	1	3
148	6.24986466729922	6.20155479069871	4.12335578209806	2.25552334801092	5.98010090745685	6.37254529176784	6.30096443198554	5.93749479232394	7	5.12770738810032	1.71716782450143	5.3387962561109	6.73614244436135	6.73446099109725	5.51805110937358	4.2902413672554	5.76137092820895	7	5.85789853090406	4.53904076591961	5.8887860263573	3.78119398928385	6.31319769249036	1	1	1	6	2	2	2	7	7	7	7	7	7	7	3	7	7	7	7	7	7	2	7	98.75	1	3
149	1	5.50390308004231	1	2.8555940157994	4.80592445506787	3.63897552895653	5.28806871285852	6.80816867691685	5.97123503259465	4.89586665991378	5.98228940096727	6.13505297239151	6.77203093136682	6.72792156393892	5.28195454454586	4.83875790892282	5.62913702547746	6.3913008346666	3.90628527388896	6.8467063880849	6.3562875833559	3.53820238446062	3.79200480931577	2	1	1	2	7	7	3	1	7	7	7	7	7	7	2	4	7	7	3	7	7	5	7	82.5	1	3
150	1	3.74665389843051	2.08934192947785	1.72036886452875	2.73198881148966	4.95384413789012	6.00357079922396	3.91505712718897	4.39271195612245	7	1.07229653827002	7	6.30186716656518	7	6.58974327399735	5.74093281533585	5.64000056887109	4.45622938588853	7	6.59960786087629	5.23257643261758	7	3.59548495822498	1	1	1	1	1	7	7	7	7	7	7	7	7	7	7	3	7	7	3	7	7	3	7	76.25	1	3
151	3.73571789474201	5.43031965701668	2.19025286895492	6.66962402516484	3.57841562467019	5.10497131168583	5.6316855395895	5.6349612556974	7	4.20588230211593	6.37879776812509	4.92302264533356	7	7	3.73175935171277	1.05228631697822	6.34077156869952	6.07667606116485	5.67093392786153	6.72630033678876	6.88902292002478	6.04130328846898	5.18414373988492	1	1	1	7	1	7	7	1	7	7	7	7	7	7	4	7	7	7	2	7	7	7	7	80	1	3
152	5.18386173817443	3.91674651556317	2.37827362074081	5.05913909406469	5.32305679383579	5.0770938913546	7	6.18010807221334	7	6.36004097420115	3.85617624729972	6.11945860673522	5.26909053888138	5.13867134093638	6.18287169087092	6.87905567222075	6.16014373618609	5.50066835807939	4.74157332668996	7	4.59237306495299	4.91510127958876	6.36777074434471	1	1	1	1	1	2	7	7	7	7	7	7	7	7	7	2	7	7	4	7	7	7	7	70.75	1	3
153	6.55096883506464	6.73899099278429	2.99006195914672	1	7	6.03687176110899	4.27861496218617	5.95232161019791	6.1310222499041	5.31016499058219	1.35062280632895	2.29958734196658	7	3.54447373578183	4.93932194277849	5.87917862740521	6.12157450703332	5.23325636766624	7	5.38447860981575	6.48081631135117	5.30816148338826	6.41560872542223	1	1	1	4	1	2	2	1	2	3	3	7	7	7	2	7	7	7	7	7	7	5	7	84.5	1	3
154	4.44695018839323	6.95090181426672	2.98948409483504	4.43692540839295	6.77613978723857	5.93940520196985	4.34725613996004	5.13714871585811	7	6.96995656560394	1.42647371271553	5.55681270080802	6.70768770275145	4.50395160704551	5.17719929863902	7	5.90365625928395	4.10793336956591	6.87177774957958	6.01291182864104	3.87799143100784	7	5.2635163995682	1	1	1	7	2	1	4	2	2	7	7	7	7	7	7	7	7	7	7	7	7	1	7	81.25	1	3
155	5.27230299069601	5.69233194455355	7	2.21667307181672	6.21778761760914	5.05481319109805	6.47037116646196	2.79722787961652	6.29033820360391	7	5.30617282599307	3.75342083102777	6.83551337932351	7	7	6.17487083432447	6.6434375420857	4.30729897635093	7	5.61195493591492	4.16778749179227	4.23864588341729	5.92455876174286	1	1	1	1	1	7	7	1	6	7	7	7	7	7	3	7	7	7	7	7	7	2	7	102	1	3
156	2.05771543384386	2.66527334348786	3.34766396906419	3.08567025082485	2.46088362894399	4.8682983058028	4.70674991816084	5.03803539669578	5.25394428304869	6.6110929997505	4.84212713833593	6.94119186545389	5.78140150240798	6.89969883535841	4.444005472798	6.38901473714046	7	4.26102581031252	4.93730645904453	5.204679286122	6.33634058319071	4.51523074911476	6.87270648754695	2	1	1	1	1	7	7	2	1	7	1	7	7	7	2	7	7	7	7	7	7	3	7	77.75	1	3
157	2.53063685907757	3.76078743036441	1.24811475739668	2.38845490702604	1.92470809937723	6.20007932726896	5.3638266886195	4.59049283432052	5.16233273302543	7	6.53908313500117	4.92494424880776	6.21115023658386	5.93944716132398	3.83452775583335	5.50370965685255	7	6.94166060457397	5.29429136988787	3.14910120434044	4.66145645149638	5.38574824550782	6.14393837073276	1	1	1	1	1	7	5	4	4	7	7	7	5	7	1	7	7	7	7	7	7	7	7	71.5	1	3
158	3.28028298856872	7	3.61766993576388	6.43317813627406	1.40573229010604	7	6.00691313306387	5.44166043196193	6.84194663989516	4.61102216362356	5.95539226323583	5.93969060955032	5.16443934718524	6.26685304674294	4.21316902426445	2.84382800742821	6.55729076494441	6.20728207391305	6.00921200896841	6.59539759185612	4.31927502260601	3.61854623599259	4.96665106383999	1	1	1	7	1	2	7	1	3	7	7	7	6	7	1	7	7	7	7	7	7	4	7	71.25	1	3
159	2.60012614056464	4.41141332902002	5.29906556726618	6.7567355264286	3.14818780423042	3.78001587560967	3.99598757586636	5.61138026721044	1	6.95191173088618	5.72433704990119	6.76158153605818	7	5.55549948760107	5.99609388309799	4.40846735867826	6.30935274591456	5.56806369547268	6.73693062464976	3.59420870176919	6.69776414600149	2.55926488579423	5.57823436493892	1	1	1	7	1	7	7	2	2	7	1	7	7	7	1	7	7	7	7	7	7	1	7	71	1	3
160	3.7227596433129	5.55468264555048	1	1	7	6.6909839463457	5.28621815165829	5.03841219791047	5.27887917184771	4.36109051877221	4.58540422601733	4.41049401944676	3.09947021824724	6.23997682348963	4.48825449184665	7	7	6.26443618199747	6.48538985256618	7	7	5.41237870846519	5.93879631740179	1	1	1	6	1	7	2	3	3	7	2	7	7	7	2	6	7	7	1	7	7	7	7	77.75	1	3
161	2.65642773040514	6.2078176348878	3.15089472497617	5.62485701899358	4.07499952725111	4.12290472512241	2.97128488964599	5.88162349184733	5.57774768392319	5.67754364595305	1.15968537199476	2.77878152638414	6.14279773584256	6.74427287708838	4.82136663389995	6.18120676418877	6.53690667724175	6.35386814630623	6.84734836471915	4.80578495436975	6.91349422970837	6.97947150032854	4.71034088942779	1	1	1	7	1	1	7	2	7	7	7	7	7	7	1	7	7	7	7	7	7	7	7	71.5	1	3
162	5.22631735891086	6.12659869400044	1.14999887098309	1	6.93979805968034	4.90134163754178	5.05827523788617	6.45849749866161	6.29027630987412	4.41594838166922	1.69988240047978	5.80182707746737	5.80197070099675	5.08310131719204	5.94554502710949	6.47648335741266	7	7	3.65914112584944	4.53203814915013	5.84057505527895	6.44026716392808	6.10661321858449	1	2	1	7	2	2	2	2	7	7	7	7	7	7	1	7	7	7	7	7	7	4	7	83.25	1	3
163	3.07180999625498	1.92134894580375	2.45839258741864	4.33207713546802	6.67276877144186	4.27134065511784	6.23190181295902	5.77104270224926	5.22343996762635	6.84716020455526	7	5.36641575618428	4.693706086496	6.60388919517292	4.78690690354806	5.5273958423817	5.71405216660102	5.01124592929471	3.76769732766125	7	7	4.63858665022205	6.92934199681048	1	1	1	7	1	7	1	1	7	7	7	7	7	7	1	3	7	7	7	7	7	1	7	72	1	3
164	2.69229314780518	1.15813391869386	3.36904748432084	3.45612701599916	5.02294944556692	7	2.19517938473658	6.60089897191055	5.88802865722352	6.92032651384138	7	4.40157037046479	6.02151475693421	7	4.98016229472857	6.01260512195049	5.50158128091022	4.64721669446979	4.86701373461158	6.71811175026897	6.86394025376692	4.71430035204272	3.04005867304461	1	1	1	7	1	2	7	7	2	3	7	7	7	7	7	2	7	7	7	6	7	5	7	76.75	1	3
165	1.99219135078854	7	3.82505214225861	6.75741480003041	5.10943030622236	4.9009190875026	6.87471127890464	6.53507572228265	3.8853828841405	6.0561199010656	6.09589103719698	4.27861252670361	5.79965417089361	3.79849505005627	6.12230487709914	4.43228555745826	5.85960605893026	3.56337070635419	5.40248304959465	6.08413373917148	4.50015657546437	7	5.5820512283348	1	1	1	7	1	7	2	1	3	7	4	7	7	7	1	1	7	7	7	7	7	3	7	79.5	1	3
166	1.04646147724	2.85484118576205	3.13933009755613	2.00532448387149	3.09797888146605	4.8589672700106	4.0376107554462	5.07086676066164	4.12307049042356	6.0193945004828	5.42013733514499	6.69910847762558	6.06744503661676	6.62615335266399	4.73730247718405	6.95385879279036	6.98686481604428	5.20728727767734	3.47873534080345	5.41887114874095	7	5.41154517570526	3.72842262967451	1	1	1	1	1	7	7	1	1	7	7	7	7	7	1	7	7	7	7	7	7	2	6	83.25	1	3
167	4.64431633645416	6.32510548922215	3.94649689920357	6.58869616177036	6.61073146589553	6.18219123418547	6.11087507518332	6.0605466375726	6.41624288989377	7	5.6097396148771	4.62562640093521	3.39655905125551	4.52783856131468	5.1519938623952	5.24174409159546	4.87690078290203	5.08005374842517	3.96585885677361	7	7	6.06563687861887	5.79674025339973	1	1	1	7	1	7	3	2	7	7	2	7	7	7	2	7	7	7	1	7	7	2	7	87	1	3
168	5.77371161651147	6.35526353147115	1.10046590311975	1.61101472463336	5.84315859733602	3.70749360755292	1.25954420120849	6.67599579414509	5.50303754581739	5.5689012473135	6.39956050795021	7	5.97332950731496	1	5.73785335420101	5.97449467043204	4.43434159110753	5.48627176116664	6.44484955958648	4.85755534365336	7	6.87176874125495	2.29524296227038	1	1	1	5	2	7	7	2	7	7	7	7	7	7	1	7	7	7	7	7	7	7	7	72.75	1	3
169	2.3452774256261	5.92869866122939	4.4388048203464	5.79609425204086	2.86215221171193	4.99993291004129	6.23343556681849	5.25492735286564	1.53416163398979	5.52044969286213	7	5.93328351836169	6.66926611145976	3.08869291200201	7	3.39497257189205	6.48290102462491	5.47711571553829	7	2.42820309882387	6.26560058528568	7	3.28679677247065	1	1	1	7	1	2	2	2	1	7	1	7	7	7	2	7	7	7	6	5	7	2	7	84.5	1	3
170	3.65251973813923	6.85772257418912	3.27228548761408	3.64379036348925	5.47812136380206	5.90270427867025	7	7	6.20612331905276	4.24137238848362	1	5.70631105603614	6.47314269067491	7	5.3470125137019	6.25000818511961	3.89783400693329	6.83458620368907	6.21474246582953	5.3732875948813	3.59931249975795	1.78487305335143	4.90185636935493	2	1	1	1	1	7	2	1	7	7	7	7	7	7	5	7	7	7	7	7	7	2	7	74.25	1	3
171	2.8758857260205	4.08517997067283	1.48866095037548	4.38423899011722	5.79270952436867	5.89851143912435	5.04432435766352	6.4676772543165	6.98070346656953	5.46617414335137	2.88341391314453	5.2658670669876	7	6.95945097169668	5.59362655507994	4.85207086394408	6.88664764008635	4.56487388505738	6.15815310952601	6.57450951247382	4.29357933004238	2.59237301488218	6.80325322198599	1	1	1	7	1	7	3	1	1	7	3	7	7	7	4	2	7	7	1	7	7	2	7	93	1	3
172	4.46209526644684	3.71143949069101	2.32483601789197	4.27350559910663	6.34105234078827	5.68907178020013	3.79612256542315	6.36147503004854	4.36366091415861	5.73312268631941	4.57568282196484	5.48224586620414	5.71849917297478	7	4.47300225565308	6.57050043130811	6.52806925817307	6.35428470370948	4.0486634707125	7	4.39365670009492	5.98423446140329	6.86479036509115	1	1	1	7	1	2	1	1	1	7	7	7	7	7	5	3	7	7	7	7	7	2	7	84.75	1	3
173	3.4206004784076	6.09711564151317	5.39748893031259	2.75491555458605	2.52083973873776	4.33143657516719	4.63285184952493	3.99709359461662	5.4114870281605	5.35006465679385	4.939751712575	4.63441391941558	5.0334397203379	6.02945932990247	4.96951265050421	6.4971004252574	7	4.96252132730534	6.2434044893099	6.25035345498983	4.18677631897262	7	5.25067045427671	1	1	1	1	1	7	4	2	7	7	2	7	7	7	2	7	7	7	7	7	7	7	7	68.5	1	3
174	3.79827262465711	5.93842568504241	2.4235218387518	7	2.59412207603123	4.88681458314085	6.34076694729329	6.44356053050841	6.86162302563597	7	5.32174388607371	1.09660869462474	5.4459059945138	4.42320500600127	4.74930471652641	1	6.73243017443076	5.56627001149482	1.93798178248009	6.91942936924754	5.45005942793116	5.48685920239692	4.39198734620674	1	1	1	7	1	7	7	1	2	7	3	7	7	7	1	7	7	7	1	7	7	7	7	74.25	1	3
175	1.19885591970742	5.65741373765009	3.99245118701531	7	1.04871391072698	5.89546933912499	6.93176392335163	4.10755166238619	7	5.29626678066103	5.78106634671813	1.96441753146548	4.99728787229513	6.86631687376354	6.37720233292809	6.11317442711654	4.31955114610335	1.60119921319592	6.68290820851677	6.8633014389454	4.79100759992374	5.07095624741404	6.19802699956173	1	1	1	7	1	7	7	1	2	7	1	7	7	7	5	7	7	7	7	7	7	2	7	52	1	3
176	1.36418456311727	5.83060804792649	3.5314862330603	5.21797432291494	4.69787661044224	6.00230614977741	5.05419682459499	4.12419887339571	6.39272104328948	4.75809836724198	7	6.67774462564612	3.86664808931533	6.34380112426941	5.05566020341585	6.53122068096082	1.20952698048896	6.86462976194935	5.94051517039867	4.94042486399123	6.06143368510356	4.85180106557373	4.0549339626546	2	1	1	3	7	1	7	1	7	7	7	7	7	7	7	6	7	7	7	7	7	2	7	75.75	1	3
177	1	6.79605045574412	3.69612730778563	5.97554826581592	6.63948747376126	4.86445265251827	4.04100258163982	6.00201185409035	6.45447431590982	7	4.14543395360923	2.72197375278472	5.52525683174446	6.37700795478466	6.39638244725599	6.31315567336414	6.37603380021789	5.66686566265387	1.85008305157402	4.46193729757272	6.38592284220083	5.73834688209092	5.05209639322176	1	1	1	7	1	3	3	2	2	7	7	7	7	7	2	4	7	7	2	7	7	3	7	71.5	1	3
178	1	5.02007047434578	4.42881523775804	7	1.44754638833182	6.51350305548401	3.9703349680156	6.38609562187137	5.27223529049511	6.16102658603933	7	5.59282994887852	5.63830863922293	5.8326198349137	3.62720591785239	5.51843110884838	5.11527546985667	2.56537901243038	7	2.58518486341862	6.6689460709755	5.93391502056059	4.86335634078229	1	1	1	7	1	7	7	7	2	7	4	7	7	7	1	7	7	7	7	7	7	2	7	55.25	1	3
179	1.3380688760713	5.18318186771607	2.3810624689286	6.75544271147084	1.19496618650651	4.80482022887202	5.18583533256586	6.67056966974627	4.65122529833789	4.76180126737391	7	6.60830993978212	5.93938355807899	7	5.8846006610054	3.82996643408189	5.4554711082149	6.19518432217228	5.15976928463748	4.53550206294603	6.40488358650267	5.75700453070502	5.72785607162051	1	1	1	7	1	1	2	1	7	7	1	7	7	7	7	7	7	7	7	4	7	4	7	57	1	3
180	1.88215088189707	2.44712877784625	2.27545392278502	2.04145546391508	2.87623461667716	4.40928455108297	4.36848718827402	4.30729607601118	5.73575344173768	7	1	7	6.08490217685575	6.07410296553221	3.99814782989393	7	7	3.46218833032145	4.74114546110429	5.47507379805361	4.96139025826821	4.83484903304028	3.55396967377649	1	1	1	1	1	7	7	2	1	7	7	7	5	7	2	6	7	7	7	7	7	3	7	74.75	1	3
181	3.27345186632867	2.95801624424055	1	5.13860476662987	4.37319897833968	6.05827605291927	4.63890294698786	6.34003847580369	5.55653820811067	6.81870684256026	2.91157330644244	4.88883059876547	7	6.94298621120044	4.46500465027503	6.54742916337988	6.36618734474113	5.85796021232317	4.42857931840007	7	3.11947060320766	6.81933011068597	6.02573397944532	1	1	1	7	1	7	5	1	1	7	3	7	7	7	3	2	7	7	7	7	7	1	7	90.5	1	3
182	2.18817694506602	7	6.00407305444328	6.25425623261088	3.08943662170197	5.47495406294086	5.7918907719011	5.60923431813022	4.15394188544829	5.23240900689807	3.07736801029565	4.48195947690451	6.07721277663556	5.16913815794463	5.52989828682626	1.91234827810022	7	4.96314182274963	5.97505110149315	6.37891719631947	5.13082170906717	6.5076508614554	6.3870528923996	1	1	1	7	1	7	7	2	7	4	7	7	7	7	1	7	7	7	2	7	7	3	7	82.25	1	3
183	1.24054147447665	7	6.17223322710521	4.21133039801823	3.00424795610423	6.53747411392831	2.39607623249224	5.16711584945769	4.17067733098567	3.85523104225839	6.21139866384206	6.00693978532688	5.62191820542286	6.55608966199045	6.83149981229205	5.99088728988622	7	6.40359087472013	4.51718362586359	3.68160321171319	6.61531165332628	2.64085346543978	7	1	1	1	7	1	2	7	1	6	7	7	7	7	7	1	7	7	7	2	7	7	2	7	59	1	3
184	5.72920581905634	2.73967132701694	6.16862589375631	7	5.40732539882467	5.96293911037141	3.78559692764598	4.30508716014694	1.20944721109866	3.99700632170229	6.81171832402182	4.28788879773437	6.36970755934469	6.12145001625947	6.10134875440754	4.82318907880916	7	6.37063672279886	4.26165967025277	6.33184169299137	6.1989053084616	4.6231796176326	2.45259802546014	1	1	1	1	1	7	7	2	7	7	2	7	7	7	7	4	7	7	1	7	7	2	7	83.75	1	3
185	3.72022802782491	5.46762789219196	2.30334210253071	6.16675458920018	4.50239223658788	5.59929014353009	5.49802213282843	6.03953554788218	6.4007738403966	6.06292558269017	3.43370501827009	4.47222991534228	6.25930875489838	3.58053177243446	4.93445268420622	1.50045076777895	5.28670232275606	6.34735078458232	7	4.33881195160481	4.87652498306257	6.07629623628864	4.16569906270396	1	1	1	7	1	7	7	7	7	7	5	7	7	7	1	7	7	7	7	7	7	4	7	65.5	1	3
186	2.80807967772784	5.74965011348829	6.86450502723805	2.93309143183435	1.42130399652115	5.97213414861961	4.23395874405692	6.59164017766914	6.86442340138133	4.32348691271812	4.28456264658988	4.8397040708965	6.68321101603795	2.9229932141225	1.74540571406578	5.62604968814145	5.16697627172358	2.83912536244029	6.15232175794489	3.8179244419454	5.73070701453965	4.25463791650714	6.51969929254954	1	1	1	1	1	7	7	7	2	7	7	7	7	7	7	7	7	7	7	7	7	7	7	79.25	1	3
187	4.16900783476656	5.82154893512236	7	2.55795034732007	1.59057458152078	2.66580109240804	6.40056098271131	7	7	4.3280815544229	4.72931864655365	4.7319655867075	5.93482870868876	3.63204201374819	2.30495378805101	3.86323159080603	5.75019935440279	4.42400022483034	4.97603048554347	4.37881777268728	5.97640166546661	4.45648553169514	6.46628994587616	1	1	1	1	1	7	2	1	2	7	7	7	7	7	1	7	5	7	7	3	7	7	7	67	1	3
188	6.09672283216679	4.0301177081855	6.02293310450413	7	6.5859956794475	4.77917260705901	1	5.98247667672084	3.18789029141466	6.26767922244029	7	6.16090289762981	5.49440888044323	5.74770330074225	5.899339896174	5.47369349415838	6.36673236321717	5.72958827629668	5.11851269395296	5.23557354374846	3.29104257155748	4.42209667615513	4.26832563898219	1	1	1	1	1	2	7	2	2	7	6	7	7	7	3	3	7	7	7	7	7	7	7	73.75	1	3
189	4.39919452613304	5.97811111878814	2.92748196926337	5.10955497656973	6.50755492457735	5.50667908315294	6.5950362558369	4.91522336417275	6.2676340185731	2.52511857026103	1.41356484774364	5.85631449865643	6.94813129481042	5.77751760435045	6.23261489742536	6.33810828858846	4.38932252751135	4.31825989547247	7	5.31012252984416	3.86318179000293	1.6436624348093	5.7071156964274	1	1	1	1	1	7	2	1	7	7	1	7	7	7	1	7	7	7	7	3	7	2	7	52.5	1	3
190	3.93669294138604	5.61316216875396	5.1479093542874	5.39007532805432	4.76866288548018	3.89329453719522	7	7	4.8265949449437	5.84357951567681	6.29314207224202	2.83023830077471	6.23998110351896	2.72598716296151	3.62838216222192	6.46395052273507	5.06981370754995	2.40985066265996	1.88130990801638	3.23829144377786	6.23470142120847	7	5.64100858473508	1	1	1	7	1	1	7	1	7	7	1	7	7	7	7	7	7	7	7	7	7	7	7	53.25	1	3
191	4.72563059750836	6.25495639660155	3.04664489524449	4.73128565230441	5.23191658436702	3.08134710193144	4.6646915654685	2.29717609860353	6.35511086292754	5.90352110109495	3.34900944333853	6.19077854634791	5.0227914717221	3.09597160331938	7	6.36720021209766	6.07954503855722	6.21608577971976	3.39157105351587	6.75118192251585	3.98210796305645	5.48866499996608	5.61588543447368	1	1	1	7	1	2	7	1	7	7	7	7	7	7	2	7	7	7	4	7	7	3	7	67	1	3
192	4.81559731259082	4.95949130805875	3.33874530632357	4.78241709230648	5.99266957472561	4.89226069180658	4.69184317356921	6.17642098123349	5.30710898529268	6.31348764895508	3.54583872898665	5.93434717347362	5.12176537516244	3.43354657041988	7	6.34991481039857	6.35270692576114	4.39727272535618	7	4.16973014984112	3.39275520526131	3.60757699606643	4.2773177871208	1	1	1	7	1	2	7	2	7	7	7	7	7	7	5	7	7	7	5	7	7	4	7	67.75	1	3
193	3.37505639557834	6.72754069639984	6.86939553552168	2.61255041388106	1.74909984707371	3.9983754093591	4.29928978268851	6.71729729946711	6.58751532398477	4.98523325685646	4.96551373631342	5.18649346693138	6.40578647226376	3.5994274812351	1.14055142173202	4.69508802696257	5.33398816194145	5.00247634115921	5.5314827224217	3.9551880110105	6.2679043080636	4.02260217413069	3.59690754006411	1	1	1	1	1	7	6	2	7	7	2	7	7	7	1	7	7	7	7	6	7	1	7	70.5	1	3
194	4.19677554296056	6.11034347100804	4.20511425920144	5.42504410765095	4.15566006458511	3.10392679377604	5.83472543828787	6.40203947676302	4.76484101292951	4.62294689496039	5.4046460890777	2.74433792593838	7	5.88843412081057	3.23371455783125	4.65630362972357	4.29747544040655	2.68476151287665	1.92586173714986	4.14271236157646	6.86465963290944	6.65731527671824	5.59362073527269	1	1	1	7	1	1	7	1	7	7	6	7	7	7	1	7	7	7	3	7	7	2	7	59.25	1	3
195	1	6.16067075343732	1.88093687690963	6.22695863820685	1.93752596555899	3.56375392535207	7	2.94592272946168	3.27984421678056	7	3.51610914633026	3.45502330474387	1.92779953571401	5.74199973803962	6.97513722763728	5.66919723001557	5.74901833677175	5.67033562251477	3.89441080558323	6.92659810567961	5.39609470577763	6.69294620044518	5.9678251618239	1	1	1	7	1	7	7	2	2	7	1	7	7	7	1	7	7	7	7	6	7	7	7	62	1	3
196	6.67970673967135	4.14655514991547	5.26890583910764	7	6.78894518897923	4.49650867615244	1	5.10321446717437	4.34449159389597	5.96464219426324	1.46306709541552	6.56034036856883	5.79889844186424	5.11314839400041	4.03617268381012	7	7	5.2361047885739	4.63203931878365	4.72007455099916	3.8665696746944	5.41207590836038	5.96709421576939	1	1	1	1	1	1	7	2	3	7	3	7	7	7	1	4	7	7	7	7	7	7	7	61.75	1	3
[truncated: 5 more columns]
