# Supplementary material for: How Are Mate Preferences Linked with Actual Mate Selection? Tests of Mate Preference Integration Algorithms Using Computer Simulations and Actual Mating Couples
Source: PLoS One. 2016 Jun 8;11(6):e0156078. doi: 10.1371/journal.pone.0156078 (PMC4898694; doi:10.1371/journal.pone.0156078)
Supplement: S3 Data — Long-term couple and agent-based model data analyzed in Study 4. (ZIP) [file pone.0156078.s003.zip › S11/Polynomial Model Data/Polynomial Couple Population 01152016 0214.csv]

	trait1	trait2	trait3	trait4	trait5	trait6	trait7	trait8	trait9	trait10	trait11	trait12	trait13	trait14	trait15	trait16	trait17	trait18	trait19	trait20	trait21	trait22	trait23	preference1	preference2	preference3	preference4	preference5	preference6	preference7	preference8	preference9	preference10	preference11	preference12	preference13	preference14	preference15	preference16	preference17	preference18	preference19	preference20	preference21	preference22	preference23	fitpoints	sex	algorithm
1	6.64059476170554	6.80815243866041	4.2909231538577	5.59635809714623	5.20436062030058	5.20302280081616	7	6.77480771304356	6.37717329119418	6.71664852698731	5.01479883729941	6.83812004555735	6.1797847696046	6.59201332724063	6.8635497592613	6.28797525397197	7	7	7	5.91217937725657	7	6.58837865314508	7	7	3	1	7	7	7	7	4	4	7	7	7	2	1	7	7	7	7	7	7	2	4	7	97	0	3
2	4.30820251215844	7	5.26886650437486	6.92520599028089	6.27069351120793	5.92417122815061	7	6.14905381247207	6.42808433153224	7	7	7	6.61008953847304	6.53580116394354	5.77045398558077	7	7	5.935551775402	5.33374378173819	5.25491967246756	6.56196228886199	7	6.88183513991984	3	6	1	7	6	1	7	7	7	4	3	7	1	1	7	7	7	7	7	7	7	3	7	110.75	0	3
3	6.84089204464429	6.7214803686929	7	4.36164121864102	5.86293480039395	7	6.59457095768759	3.35524991046298	6.02371328931618	7	7	7	6.45742236769507	6.77543667721024	4.77803809399464	7	7	5.17020547161638	6.75570133908639	6.89487989655008	6.27860704132226	6.92746739170427	7	7	2	1	7	7	2	7	7	1	5	4	3	2	1	7	6	7	7	7	7	7	7	3	105.5	0	3
4	5.05910312325531	6.87897218877135	7	6.97843699381597	6.44915990663747	6.65559158121218	7	5.56233246920281	6.100580939354	6.57565119803641	5.00513656625112	6.92808831764625	6.71685140130558	7	6.49887878940079	7	7	6.80413120408974	6.47098299461445	3.8977327449426	6.71334854623611	7	5.29140637668574	3	7	1	7	5	1	7	7	2	4	2	7	1	1	7	7	7	2	7	7	7	1	7	99.25	0	3
5	6.25158790423232	7	2.82285720178844	4.6348570186016	5.92707351734881	5.88820162581183	7	4.78964660356335	6.97900549553788	6.04666837172072	7	6.75108062607308	6.34590353853067	5.87635853010946	6.98998473577289	5.69303998010147	6.93094650866944	6.48034512059239	7	6.15660319693443	7	7	6.43514096127674	7	4	1	7	7	2	7	4	2	7	7	7	2	5	7	7	7	7	7	7	7	4	7	99	0	3
6	6.53417453212029	6.93932621184509	7	3.54764391662974	5.53032717567831	5.86196905089447	6.62831671640601	6.08009919807072	6.77184525006915	5.96985721413152	6.01127812503826	6.88991182893436	7	5.70656207072789	6.20062738301923	5.47718899002454	6.50780003784601	6.9014752154985	5.82722368735699	6.93655365462321	2.4640990531449	6.1990434408589	6.65867263963871	7	2	1	7	7	3	2	7	1	5	7	7	3	7	7	6	7	7	7	7	7	7	7	97.75	0	3
7	5.03736230305747	4.42899914540589	3.04026420824133	2.84996476388811	5.76820099049978	7	6.5262073998929	6.30213953218243	5.36102235588874	7	5.81316415321424	4.73093474323543	7	7	7	6.80716972006422	5.9702447350124	6.61211658899532	3.74078070724824	7	2.07636163647534	7	6.80254606411216	7	1	1	7	7	2	7	7	1	7	7	7	1	7	7	7	7	7	7	7	1	3	7	100.5	0	3
8	3.83356133298947	7	4.96647538522474	6.00620127273881	7	6.76598932878486	7	5.88750596200176	6.80495184220763	7	5.19064069616396	7	6.52413346342257	7	5.90215227066774	6.94462637520095	5.85658122556155	6.64353538689924	5.4649472922453	6.64929344844996	6.08767622606286	6.04217516382883	4.81029171986811	2	7	1	7	6	3	7	7	7	4	2	7	1	1	7	7	7	7	7	7	7	3	7	104.25	0	3
9	7	7	4.59081196171556	5.97220632475291	4.94490573780756	4.94817649989098	7	2.91150644592363	7	7	7	5.92187004503384	6.49791031452707	6.86689431464191	6.11505556863222	6.27678388512138	6.60842508273267	5.95591925632821	7	4.96330787212423	5.6333931876595	7	6.51725092001673	7	3	1	7	6	7	7	4	2	7	7	3	2	1	7	7	4	7	7	7	7	2	7	89	0	3
10	2.93532660536405	3.54451206093696	5.79148489602628	6.1352753025301	6.83337686371686	5.93805605783172	5.2196648109073	4.91544257585196	6.01678717631205	6.13941876010478	5.9555407320741	7	5.07540607545443	6.50383997701701	6.80617523173849	6.59143286336437	7	5.9161932341834	6.30712488535728	7	7	6.75242097014486	6.76575138850317	2	3	1	7	5	3	7	7	1	7	1	7	2	7	7	7	7	7	7	7	7	7	5	107.75	0	3
11	5.90230261186827	5.65404841464811	6.09268228497299	3.34377496896516	5.54155131660776	7	7	6.91524706328824	5.77996722277415	6.36074113171438	6.97652910710708	5.8384878101618	6.76140938362715	6.17630275279836	4.02248736561282	7	7	5.02028978514345	6.829261448977	5.99973290505985	6.35365082741176	6.78696107745121	4.29281572913475	7	1	1	7	7	6	7	5	1	7	7	6	2	7	7	5	7	7	7	7	7	7	7	92.5	0	3
12	3.18305656261811	6.4003919689556	4.71925807415715	5.45961528858059	5.93152053630084	5.34702292583279	6.77675554054253	6.96426280370634	7	7	6.73535394586631	5.1926549084061	6.00125730286297	7	6.7574381963969	6.78382208195995	5.9207565233164	7	4.38463573464045	5.3137136297575	7	6.534873302962	5.52001014569289	3	7	1	7	7	1	7	7	2	7	7	7	1	7	7	7	7	7	7	7	1	6	7	89.25	0	3
13	7	7	6.79349042621113	5.70371160749977	7	5.0854023143479	6.97318363833772	2.08083100683705	7	6.15965852876312	5.9553709292821	7	5.75217740602791	4.50563768076481	5.71040375546151	7	6.16324447597941	7	5.22389211280683	5.94801249708222	6.29336051502742	4.76638497883356	6.92223757932475	7	1	1	7	7	1	7	7	1	1	7	7	2	2	7	7	7	7	7	7	7	7	7	99	0	3
14	3.6718759737652	6.6831789284343	5.97121890250279	7	5.80128943297814	6.82096526531927	6.52710582764089	5.58776615456519	7	7	5.27746621232604	6.2788665614541	6.34977270652438	7	6.154156235275	7	7	5.43461197883886	5.28397024274422	5.62222460300837	6.43201340616372	7	4.65882987866448	2	7	1	7	4	1	7	7	7	6	2	7	1	1	7	7	7	3	7	7	7	1	7	112.75	0	3
15	6.43840917581452	6.65090157497254	5.57961411523758	6.68983908063307	6.01066408640219	6.44596886516623	6.58381281961581	5.62958083235624	6.77853810797873	6.47221448607906	5.58262119239587	6.13668583587919	5.79602917658269	5.31355044444291	6.49692537567124	5.84647243763738	6.70019951401406	5.67995284656081	6.13332057124431	5.87827313329557	4.73160683333856	6.90090928327209	6.70005711519845	7	1	1	7	4	7	7	7	3	7	7	7	1	1	7	7	7	7	7	7	7	3	3	106.5	0	3
16	3.64977974662278	6.10912117076462	7	4.93963093652424	5.46135743365675	6.17119834206854	6.87015830154746	6.3387255533248	6.09148838231282	6.74945311640247	6.270504902946	6.15186584109395	3.78597302842085	7	4.77576170475488	6.95788944752655	7	6.5515310022576	2.689939531137	6.20814462095699	4.50116028076676	7	7	7	7	1	7	7	2	4	7	2	7	2	4	1	1	7	7	7	2	7	7	7	4	7	107.25	0	3
17	4.28623156259617	6.98666837906847	3.42848787861219	3.64055378484794	5.59675364791382	4.31610703350401	6.05514973960183	5.24841455593599	7	6.66497518132756	6.56862564985073	5.88180249868689	6.57872542933473	6.82120283089011	5.24731687116955	6.34718506881262	6.57035723209807	6.83266364618645	5.50550760689068	7	5.62321717382917	6.8880806023151	6.84752267842903	7	1	1	7	7	1	7	7	2	7	5	7	3	1	7	7	7	7	7	7	4	2	7	99	0	3
18	4.71860954288059	5.82724085952513	5.48454118231589	6.25175085168515	7	5.65063083154065	7	5.32617807142916	7	7	4.62435713767467	4.93914921728979	5.80289116968089	6.37621690381424	6.12399539650822	5.9474717140449	7	7	7	3.47013865250725	5.53356431334653	7	6.89494596688976	7	2	1	7	2	1	7	4	1	6	2	2	7	2	7	7	7	6	7	7	2	7	7	101.75	0	3
19	4.40273922983959	6.36793566847042	6.88070865138848	1	5.72218129194727	6.73056416126209	2.26776624438623	3.57224242910607	7	7	6.83969139264513	6.93254757267481	6.56082143503751	6.67634556474952	7	5.80969002459253	6.94479509494982	6.51408615916322	7	6.04238004777495	6.55994508350313	6.71324375421275	6.94964911640456	1	1	1	7	3	5	7	7	1	7	1	5	1	2	7	7	7	7	7	7	2	4	7	95.5	0	3
20	7	7	6.78191867788787	5.81203128492168	7	6.7987358289206	5.46616888318237	3.37321694309891	6.59394415308609	6.92758916150513	5.44691151254016	6.01234553691075	6.34256167783426	5.91612223223296	6.10575378880905	6.78092176264171	7	6.9733636182408	6.1367291754601	4.97081490780011	5.48284167754799	3.02120451432169	6.76325954768157	7	1	1	7	7	1	7	7	1	1	1	7	2	1	7	5	7	7	7	7	7	3	7	87.25	0	3
21	4.22366443647405	6.70158781644204	5.36895665798125	4.93746328173147	4.93404682252204	6.83949111694425	6.65251575830337	6.77336477213994	5.61683129191749	5.88588862879202	4.98096613906064	6.37249572974747	6.20331661435999	6.42504320703654	5.95620934484318	7	5.58785624587405	6.24659503982991	6.63960930811789	5.05705299114514	6.37998203001651	6.50895604409787	6.70063636231303	2	7	1	7	7	7	7	7	1	4	7	2	1	1	7	7	7	7	7	7	1	5	5	85	0	3
22	6.48409525449741	6.06879539832553	5.09927909747069	2.3073292409528	4.93270915123309	3.75235716334679	6.66856040422965	7	6.80765764860237	7	6.59513150857752	3.41142243413496	6.71855068822953	3.50133041190108	6.41836177611959	7	5.89515920056339	6.38003909460612	5.9498653681422	6.25223207511741	1	7	6.51868040418663	7	2	1	7	7	2	7	7	2	7	2	7	1	4	7	7	7	7	7	7	5	4	7	85.75	0	3
23	3.37221574933385	6.658910763305	7	4.75534134294469	5.89079298827047	6.05040663782846	7	6.73988789500447	6.30858031192053	3.19235540730769	6.46955693143353	5.95301885807892	5.28868783187534	6.55619656080459	3.87248124229678	7	6.46370020062554	6.15296137827246	3.41842820132444	4.65564991564056	6.79454099336071	7	7	5	7	1	7	7	2	5	7	3	7	1	5	1	1	7	7	7	3	7	7	7	5	7	91.5	0	3
24	3.84121716072103	6.80072502360676	3.30178108042253	3.02749169282762	5.99076007296857	5.18563592902255	6.89703222889648	6.4640727436336	5.44686267808452	7	6.6981715272992	6.99219833609274	3.81497943971039	6.97228926147485	7	7	4.07411022467894	6.03515142657272	6.60423587486863	6.5930407921517	1.91645936467289	6.89460784446392	5.74004638747783	7	2	1	7	7	2	7	3	1	7	7	7	1	1	7	7	7	7	7	7	7	2	7	102.25	0	3
25	6.02155859398352	7	7	3.71003387378267	6.17202089299723	7	6.86192040831583	3.25461382337924	5.80274263179716	6.68382777554134	6.20461653157182	6.5313235001628	6.19538650869677	6.6550824090034	5.10001771067087	7	7	5.4833473810996	5.96936711447509	6.05145268968217	4.71553704965744	6.06834003162535	4.87613722268462	7	2	1	7	7	2	7	7	1	7	7	3	2	1	7	6	7	7	7	7	7	3	2	108	0	3
26	5.7279205267088	6.4473572566215	3.7403458659851	5.59531125099669	6.49914292579744	6.41810512951285	6.01523722591747	4.41711897492878	7	7	7	4.83025275681595	7	5.98979295868365	6.76905595317495	6.99879929691085	6.52354229234419	7	5.07981675305551	7	3.79223783045888	7	5.87002606316915	7	2	1	7	7	3	7	7	7	7	7	2	3	2	7	7	7	7	7	7	7	2	7	98.75	0	3
27	6.16586874604426	6.9725537037564	5.95122759434257	6.21112389817332	6.60795928495495	7	6.08646517910262	3.96639714321956	5.95350949907324	5.76116972149794	6.43052583293323	5.58588220383727	4.54169960163201	6.88564593200566	6.35363130250203	5.57289785009037	5.92474576293512	7	6.63048477829159	4.66921095572758	5.06157729842528	6.8276272050024	7	7	2	1	7	4	1	7	6	3	7	7	7	1	7	7	7	7	7	7	7	7	5	5	87.5	0	3
28	5.06000889326822	6.37630149698195	5.60998835773686	6.16620562094932	5.6049383118217	6.51447871479321	5.70673890840182	6.09017031579449	6.00988807300453	6.20448828258861	6.15782020467637	6.80297558512034	6.60583327831708	7	6.21493093831152	7	6.18094800101509	6.53014053322893	5.52680302922448	6.65445581347986	6.97719861828607	5.75774737216686	2.23820380007263	2	7	1	7	7	1	7	7	1	7	2	5	2	1	7	7	7	7	7	7	7	7	7	86.25	0	3
29	5.99787507579315	4.75420683418032	5.84195276131054	4.66690459666306	5.34933425565444	6.82125841098095	6.82157648709295	3.06399468102713	6.15713027186263	7	5.37220513811277	5.90849846180615	6.77518603943376	6.51789398613094	5.33240146863961	6.11863154448257	5.64157408909243	6.66713974411836	7	6.70962814466945	7	5.84992743619769	6.53665557588501	3	1	1	7	7	1	7	1	1	6	2	1	2	7	7	2	7	7	7	7	5	7	7	72	0	3
30	6.69713201818011	7	6.44089965510621	5.75313189137474	7	4.05852580596089	5.93734988284233	4.20484304997155	6.50470674897946	7	7	5.61434625331175	6.2234981930665	3.57476239147967	5.94864894448986	6.62134703099574	6.99313633671919	7	4.33425828930682	4.08844712104767	5.46152785318831	3.85300781703857	6.37193577838024	7	1	1	7	7	1	7	7	1	7	7	7	2	1	7	7	7	7	7	7	7	7	7	92.75	0	3
31	5.08286794774449	6.92008275497495	5.63324068763839	5.74217377942987	7	7	5.69739985908146	6.09507069009906	7	6.46787381751646	5.54262343534556	4.36026725654293	6.58609103766128	5.27376764387454	6.94720817146823	6.15488576634005	3.45900603786785	5.29886650630465	5.9461142296366	7	6.94288317255135	4.50395819927175	7	7	1	1	7	7	2	7	7	1	7	7	2	2	2	7	7	7	7	7	7	5	3	7	87.5	0	3
32	7	6.45073341155875	4.59638198484252	3.77810844624154	5.96862251254646	4.13589585385121	7	4.896443368042	4.80120245814568	5.71719783685619	6.68730853778419	7	5.77153680607451	7	4.86646465650923	7	5.59050407843985	7	7	7	6.19063242889641	7	4.14464406307164	7	2	1	7	7	7	2	7	2	7	2	2	1	7	7	7	7	7	7	7	7	2	7	83.25	0	3
33	6.87871934388282	6.44225917530447	5.99154328462356	6.03962335111996	6.39222410468192	6.65494884821675	4.27189196640476	4.88765961065301	6.02149480220707	6.35756465318366	4.32938014587819	5.95214717642256	7	3.83320365226604	5.55421051520546	6.23506720698692	6.70771349827772	6.77729867359571	5.3593572519132	6.08803015928047	6.2137934714629	6.91513937853821	6.5832731115819	7	1	1	7	4	7	7	6	2	7	7	7	3	1	7	7	7	7	7	7	7	4	7	93	0	3
34	6.49709803153758	6.13331503108874	5.60011495937802	7	5.88306768466927	5.36324342437857	4.47900798743634	4.76731636568072	5.65278073166062	7	5.17000511651209	7	6.07524539319783	4.56689544374059	6.00672899788691	5.7437591794115	6.85511773375528	5.84583430179802	7	4.57197829116391	5.01839326932378	7	6.96639144918999	7	1	1	7	4	7	7	7	2	7	7	7	2	1	7	7	7	7	7	7	7	6	7	92.75	0	3
35	6.49138697906463	6.32228449466557	4.8711798796579	3.98617626189617	5.51796049267758	6.89359839907602	7	5.68866208938958	5.08600854418717	7	6.32004440965352	7	6.59641676368743	6.54099559931667	5.6673384035599	6.86152962254082	5.94630415218597	6.27829538158206	6.84754937680911	5.54352050520605	6.62885410095441	5.4893903865968	5.79199516298066	7	2	1	7	7	1	7	7	2	7	2	1	1	7	7	7	7	7	7	7	7	5	7	89.5	0	3
36	4.14745429948028	6.95123701344369	7	4.46254898225433	5.72353633108027	6.69630953755308	6.97982778117312	7	5.81706526226015	3.30972468473515	6.37710840535586	4.87509085455586	5.06924061942015	6.81083250627936	6.66073324956762	6.40401606442087	6.38168457512077	5.14690332536612	2.87835862485219	5.10038622019973	5.34844425309329	6.8066660792871	7	7	7	1	7	7	2	6	4	2	7	2	5	1	1	7	7	7	3	7	7	7	5	7	95.25	0	3
37	5.26028722783226	6.49624250456218	6.06816718986702	5.18029290783724	6.21344906504678	6.43888954951148	5.57633959902585	4.08118717907003	6.63465275727739	5.30314119748376	7	7	5.14849517081836	6.84677547032957	5.40087584557187	7	5.15620081342152	6.94904697734706	4.92585237898435	7	6.38828019577237	6.20710512455436	5.73584504181365	7	1	1	7	7	1	7	7	7	7	7	3	5	7	7	7	7	7	7	7	3	4	7	85	0	3
38	5.7892087899316	6.15309187972723	6.19877549260613	5.26395646750713	4.61556281690048	7	6.94520788415201	6.82332689335015	5.4057093677514	6.29019647258981	7	4.8870622548979	2.84243765870225	5.56340028315182	6.6219349961524	7	5.01387886954558	4.73214759647261	6.55541402312236	5.68973507487019	7	6.12311457845662	5.41104282135935	7	2	1	7	4	2	7	4	1	7	2	4	2	6	7	7	7	7	7	7	7	4	5	80.75	0	3
39	5.65735015729179	6.40787722630897	5.21959483556694	5.01699424528476	6.00648784847125	6.46782081618197	6.95252377410726	6.06043853012806	7	7	5.76546850224621	6.70984984845776	4.44651586367926	7	5.01698316635068	7	3.59169262542844	4.62945778278098	6.91892512233918	6.99269031919202	5.36465170233554	5.8348563044562	3.57826331642815	7	1	1	7	7	3	7	7	1	5	2	4	7	1	7	7	7	3	7	7	2	3	7	99.5	0	3
40	5.26314528243952	1.7519713182834	7	6.06540877689916	6.40005531267939	6.44328059694064	6.52634817543229	6.08695567176612	6.43108202876861	5.65862655286902	6.45307785984527	6.27043612956983	6.67706518678629	6.42972066301823	6.22825698927537	3.68919249998125	6.14644710970231	5.64910832150651	5.1407381843475	5.28376273337795	6.01991826609992	7	6.39356906476248	2	1	1	7	4	7	1	7	1	2	7	3	1	7	7	7	7	7	7	7	7	7	7	92.25	0	3
41	5.7311388992005	7	6.76589510445039	5.06738771494559	4.91270917063408	4.82252068230622	6.27815629480426	4.96320782872155	6.69592000473959	7	5.16920256384194	2.60232739887527	6.10880091713542	4.89853815816789	6.54996709764646	6.9178050692635	5.62946968639319	6.57247889965867	5.38570096229657	7	6.15912918784542	7	4.22318741510678	7	2	1	7	7	3	7	7	2	7	1	4	1	7	7	7	7	7	7	7	7	3	7	87	0	3
42	4.53350031484197	6.5715153576225	4.29306423566136	6.65008869923732	7	5.15970103948996	6.4318751330845	5.88344783308056	6.31781242829677	6.93668097290509	7	4.20467412886487	5.8062141652061	5.8692174364423	4.29491358659712	6.15676932582081	4.72973888104092	6.91501903130918	6.68230927822725	5.64983883537057	5.72536151444263	6.67757498669585	6.45319626642706	7	2	1	7	4	1	7	7	1	7	3	7	2	7	7	7	7	7	7	7	2	5	6	87.75	0	3
43	4.70406517211277	5.23005090757414	3.38761638375722	2.73027859925059	5.86475315941934	6.57610992639444	7	6.60737820001308	5.7650644792527	6.85527439189855	6.45896832979648	4.91071735506198	6.75688946889769	7	5.13794339680978	6.3023632966043	7	6.8436234873863	5.17239641359558	5.37142251264906	2.1519491004551	5.74913826885107	5.86444841078546	7	1	1	7	6	3	7	3	1	7	3	7	1	6	7	7	7	7	7	7	7	3	7	76.5	0	3
44	6.46916561383003	6.66978269752696	4.65610046974965	4.14731099928103	5.52316306120187	6.17447310903517	7	1.50967853238867	3.88129192091568	6.84608950734689	6.65785087599063	6.54731673103285	6.68871907094329	7	6.56938064737318	6.91385757714488	3.91962505913978	5.1278389363482	4.36635766291384	7	7	5.74318461826365	6.26312740932707	7	1	1	7	7	1	7	7	7	7	2	7	3	7	1	7	7	7	7	7	7	7	7	96.25	0	3
45	3.95617737723474	5.58358175154556	6.26578485787785	6.92278370677057	6.68659614538228	6.57024557618276	6.27591194282107	5.391741460175	6.934016422097	7	7	4.08059699145006	7	7	5.88428810697956	6.42668461723028	7	6.492460503347	2.02083652236098	3.98926614137522	6.20798617446245	5.84203036095212	6.95152081718827	3	1	1	7	4	1	7	7	2	7	6	3	7	7	7	7	7	3	7	7	2	6	7	85	0	3
46	5.0979375633998	6.96176073112014	3.78604648245433	5.73633552760185	5.6321445567372	5.21507647529227	6.11148014074308	2.61700594935244	4.95443845165294	5.66253139192779	4.54801239465575	7	7	7	7	6.97862966625919	6.36973547610702	5.43655385793312	5.14034269265038	3.89082405259632	4.37188800775026	7	6.46532072437973	7	1	1	7	3	3	7	3	1	2	1	5	1	2	2	6	7	7	7	7	7	4	3	77.75	0	3
47	5.5397223509594	5.25719772268394	6.01861050200375	6.25120577991109	3.58101185066258	4.60344216972031	6.93212654554379	5.38014375454419	7	5.94979662125647	6.76349900610008	7	5.95452454814402	5.16254710535824	5.71229480409126	5.78329243840021	5.80684414765335	1.67356452755454	5.46251142706739	7	6.39919929156383	5.90757485668085	6.01572876031244	7	3	1	7	3	2	7	7	2	7	2	3	2	7	7	7	7	7	7	7	7	7	7	83.5	0	3
48	4.3406077904015	5.12371667016764	2.02113905403853	4.14311244722846	6.96945930341102	4.58113009456734	6.65369300978798	4.08611475602518	6.73419939217672	5.88833832353159	7	6.36189120718767	6.19079236178081	6.94374635467137	6.09988913566768	7	5.15447882979506	6.76842857159917	7	6.52291805642292	1	7	5.35790334353275	7	3	1	7	5	2	7	5	1	4	2	7	2	1	7	7	7	7	7	7	4	2	7	91.25	0	3
49	5.90822345048967	6.90253806467061	6.42399298599133	6.3022031900777	5.22369877731675	3.66552494676088	5.82489866289122	6.00120610463795	5.15993120810225	6.02443815272839	5.50865223439819	7	7	5.78291791553763	6.1757163004653	7	7	6.49787368777083	5.64594563912121	5.50586858734497	1.95685107981801	6.03452731305189	1.29873608296179	7	2	1	7	6	3	5	5	7	7	2	5	3	4	7	7	7	7	7	7	7	4	4	89	0	3
50	5.81679544181415	6.76402622178041	6.51920509181992	4.27836556013929	7	5.82127366255033	7	6.04141876819897	4.91750080112576	6.50964730726974	6.45937355605083	7	5.6796196236224	7	4.81003032446875	3.64966151438558	4.41035411493354	6.35112503487428	5.47958979889692	6.43844029039078	3.32116761367966	6.43095634650774	6.75599147052326	7	2	1	7	4	3	7	7	1	7	7	7	3	1	7	7	7	7	7	7	2	5	7	95.75	0	3
51	6.0118336854473	4.39352276744602	6.08852984900167	3.66512618560095	4.70571624798377	6.66956300214733	6.13478494810316	5.97915684670765	6.56938813840831	6.98745146506104	5.5319723781438	6.7893768566046	6.8978656977001	5.82964266355344	7	4.93040651699213	7	6.37796897527961	6.431613618147	5.75365414555653	3.36362423955404	6.74935125482475	5.84562874417405	7	3	1	7	7	1	7	7	1	7	3	1	7	1	2	7	7	7	7	7	1	1	4	78.5	0	3
52	7	7	6.13639608318621	2.81968455757514	6.9339423129113	5.72668731802043	5.03321199925997	2.69839459113996	4.88858784532415	5.75581330973162	6.89302382488658	7	6.28803655418817	6.50336970616397	3.67408984795285	5.33803780248438	6.03045902340295	6.32275720797733	7	5.63100129916632	6.65210150253064	4.9514587138235	6.28378741579571	7	2	1	7	3	1	7	4	4	7	2	7	1	7	2	7	7	7	7	7	7	4	7	73.25	0	3
53	7	5.75841431794267	6.0016015639339	6.44083045034423	6.26413792974533	2.30848799325338	6.84192134126568	2.90728944524963	4.68661521042839	7	7	6.97311879490201	4.87081926275251	6.14557413524456	5.13468569733686	6.25152414113324	7	6.03375941192262	5.69651796992973	5.35799973684207	6.89735103745648	6.79166882653883	6.05317001080011	7	1	1	7	7	1	2	3	7	1	7	2	7	7	7	4	7	5	7	7	7	7	3	76	0	3
54	6.15868090049573	4.8646775245796	3.73956213633328	5.07733639118384	5.59822995920618	3.84040196171771	6.4168289803444	5.07181710833634	6.79920091279285	5.73294735682774	6.34478863686301	1.87306596212058	6.53854397996119	3.97415859193106	7	7	5.73135780140569	4.376513973888	6.78081341116166	7	4.69065878722311	6.85270058986991	6.32552473711225	7	3	1	7	2	1	2	7	1	7	7	7	2	2	7	7	7	7	7	7	5	7	7	76.75	0	3
55	4.58080373486832	6.29342181968046	6.0879782792055	4.74839124925747	5.66027497046144	5.16775984490573	5.93871383006643	6.57688560037938	5.81215345757459	6.54015397906908	6.42881952879551	5.83695003761297	3.2521775783853	4.84204588234418	5.81875560141594	6.68010385311883	6.74039971706658	6.59127360335338	5.68555591834179	5.84819426250962	7	4.80817830310051	4.83055375976244	7	7	1	7	6	1	7	5	3	3	2	7	7	1	7	5	7	7	7	7	2	7	7	87.5	0	3
56	7	5.31271356428192	5.80275794718422	6.18430784665328	7	5.55921181871965	7	5.60911632576353	5.13051644366964	6.62838161670668	7	4.44653152144223	7	4.18982647118913	5.30080873712882	7	5.8856555481357	4.7894031837773	7	7	1.25096093240487	5.8723537926948	4.04942458918705	7	2	1	7	7	1	6	7	4	7	7	7	1	5	7	7	7	7	7	7	7	1	7	69.25	0	3
57	6.61892826957428	7	6.17090383915216	4.57770803348692	4.43408373484089	5.98174922145297	6.92374444251559	6.32587394447152	6.23387177033898	7	4.9483812384473	3.52305421921934	6.0420042211937	4.80239803037865	6.27150351946533	6.49750365573163	5.56868108172076	7	4.44159301815054	7	2.39344760901773	7	4.18475008249649	7	2	1	7	7	2	7	7	2	3	2	7	1	7	7	7	7	7	7	7	1	3	7	85	0	3
58	2.0182296777263	6.4520715187646	6.250078684496	4.22078167901709	5.06521312776256	5.73616739615745	5.35465274656121	7	6.53870600584892	4.58953761464064	6.65762644714777	3.5303209767164	6.27223123715332	6.70570587736464	7	6.62586566694484	6.2434365588551	3.23232826155195	5.89063821718002	6.291083725451	1	6.66696707975206	2.43761068321388	4	7	1	7	7	1	4	4	2	7	2	7	1	5	7	7	7	7	7	7	7	4	7	68.75	0	3
59	6.69527184556989	7	5.07886145906469	3.12306843131825	6.55236478645422	6.71556196701729	5.42923557325899	3.77469481786467	6.66798813612982	5.75155816575263	6.67380372365315	7	5.00641668731862	5.43691135316557	4.16660233532138	6.61616859033476	6.96989683327366	6.83671795454555	6.85562110879086	4.62788433834968	2.66287906055195	5.01351241494843	4.22434352268679	7	2	1	7	4	1	7	7	6	7	2	7	1	7	7	7	7	7	7	7	7	4	7	61.5	0	3
60	3.52706552982947	5.75417313401635	7	6.87827289868052	7	6.53702039941391	7	5.41297796816353	7	6.4159620064223	6.99855639146877	4.57972995985401	6.27819195690249	7	5.40969680409813	5.81024470368959	5.90006601230015	7	1.96371069094305	3.61371884025725	6.53614980031493	4.65232320953574	5.34762565746639	4	1	1	7	5	1	7	7	2	7	7	5	7	7	7	7	7	3	7	7	3	4	7	81.25	0	3
61	5.70916578410392	6.64041362719243	5.22483987116687	7	4.62003488145667	6.23948485297797	4.70805420422341	7	5.79379000183599	6.81696803472601	5.6769799488274	6.97532071850244	5.80194683804331	6.22512773246417	5.47198860062743	2.88931658920074	4.89774924990848	6.07976066732891	6.35937797839644	7	3.1942670968603	3.86102659528096	7	7	7	1	7	7	7	7	7	4	7	1	4	7	7	7	7	7	7	7	7	2	7	7	81	0	3
62	1.46398221313472	1.31763826950613	6.70953736295635	4.69710747187807	6.83184670231243	5.67779747414345	5.90022644668671	6.1981133292369	6.15399072377414	6.52502508212737	3.86839892634505	6.89024497099556	6.06869773267258	5.09450971591152	6.49165157786733	3.4675607301789	5.93424959389874	3.32413096509736	5.94639726905012	3.96608838577757	6.9134206851953	4.55255926072334	6.08311718923331	3	7	1	7	7	2	7	7	3	7	7	5	6	2	7	7	7	7	7	7	7	7	7	89.75	0	3
63	4.70945535145533	6.39004198226445	4.73384547366611	6.64447751284769	6.80547511358532	6.2113092305746	4.59494326581105	6.29837696884334	7	6.63422793193249	6.66767436146535	3.96445617248852	5.47846516444795	6.83287158166739	4.10120485250989	6.56346773241678	4.61251221212602	5.10049295482259	4.63863874226408	5.29538367124459	6.07313277376965	7	6.46988847962231	7	1	1	7	4	1	7	2	3	7	3	7	2	7	7	7	7	7	7	7	2	4	7	74.5	0	3
64	5.04577295193545	5.1731940219137	1.24884280857174	3.6534869114196	7	3.17464760391785	6.21021375100617	5.10819021899632	5.99767480749138	4.83844242644541	6.71659689634866	5.45132750054358	5.85685073471113	7	7	7	6.74861255394148	6.55148797881425	6.91786817607701	3.80191501166201	1.21426675581979	6.97592894385413	5.18262781094959	7	2	1	7	5	2	7	7	1	7	2	7	2	1	7	7	7	7	7	7	7	6	7	81.25	0	3
65	3.98479092336408	5.9282871502268	7	7	6.32103154418078	6.77587396550988	6.27650416079107	4.70633440716334	6.52950866241364	5.57032099474097	7	3.50928533937553	6.61776164387205	5.86403573246243	5.16039821432837	7	5.60342680547592	6.57916349870152	2.90367160888972	3.65457071870913	7	5.56168441685776	6.40516384150079	3	1	1	7	4	1	7	7	2	7	7	4	7	7	7	7	7	3	7	7	3	1	7	65	0	3
66	7	7	6.03257945454483	5.93195765859875	7	6.78455407716973	5.11977611857909	4.20476753121007	5.63095421845309	5.71558516644019	4.52599250822257	4.02126713841531	7	6.39017567242669	4.96565820820125	7	6.20996628949225	6.56553429783937	3.15872915446954	5.1853332775072	6.4490971671182	5.67064229815087	6.62772202013986	7	1	1	7	7	2	7	3	1	1	1	7	7	7	7	5	7	7	7	7	7	7	5	66.75	0	3
67	6.89543268433095	6.78644528499289	6.41806805005178	5.65483116176436	7	6.05474545043972	6.83410615021951	3.4801520117593	5.65634137479831	4.74550990321383	4.34928806605631	5.25744323517091	6.8920283133887	5.01579560769199	4.8834705750945	7	6.2545011199674	7	4.96849156867041	4.42521546455542	6.62633118489938	5.66572666877283	6.89670885923918	7	2	1	7	7	2	7	7	1	1	1	5	7	7	7	5	7	7	7	7	7	7	7	83.5	0	3
68	6.0236112355182	6.41846512411683	3.05145105364459	5.39430888528176	6.30175018040387	5.53927887495939	5.33461981889919	4.6807496557426	6.02528951339113	5.20017759252309	6.31562424385123	6.56427300184474	7	6.45435120562195	7	5.48832714569914	5.48948031937869	6.0631157697812	4.09619121805353	6.3644232555085	4.09300847856218	7	7	7	2	1	7	5	2	7	7	7	7	1	2	3	2	7	7	7	7	7	7	7	2	7	84.25	0	3
69	4.98147763763079	4.60558173714728	5.93429646749635	6.40985721411931	7	5.09295807396442	5.49960906291748	6.22584106842967	5.97061418470722	6.49930468892298	3.56019045448153	5.61603510916891	5.36766648008704	6.9264753578173	6.59795879532273	6.22940559899611	6.07098560997903	6.14912015883383	6.73151188568294	4.33458421034561	6.01120580914504	6.84589389382813	3.28819840279629	7	2	1	7	7	1	7	7	2	7	3	4	5	1	7	7	7	2	7	7	4	7	7	68	0	3
70	3.75638232206692	4.42293175948793	5.8480492440491	4.20410535014063	4.95345585824695	3.0820066587236	6.66130724569819	6.46797156711932	5.40366329823986	6.47739686934241	6.31571585690837	7	6.45833580205145	5.17077314289027	5.78012302266567	3.82791528575896	6.59949638273665	6.62636634983591	5.75156552515316	7	4.06255967251562	7	6.77114938126153	7	7	1	7	7	3	7	7	5	5	2	3	2	1	7	7	4	7	7	7	3	3	7	81.75	0	3
71	5.76082755837408	4.914148892442	5.10112199704918	4.99301462025492	5.52365213772328	4.67019758862272	6.95727817310558	2.72742194076702	6.37190965397185	7	5.06374930981058	4.79609032663375	6.89700424805407	6.91195993259725	5.85932429077995	3.97509827184551	5.80869465029321	5.99557652711148	6.50982461317918	6.81865482665323	6.23705348722212	5.57610074850983	5.5203093309763	3	1	1	7	7	1	7	1	1	5	2	1	2	7	7	4	7	7	7	7	6	7	7	72.5	0	3
72	1.71405695931519	4.51924381294408	4.91759748657773	5.00987895512387	4.22626783527537	4.30998500110535	5.86576391996023	5.83486877391099	6.80223962748154	6.41700066842536	3.73534543015602	5.69993411261007	5.91811183955542	7	2.96352322152827	6.40248426619945	6.66892217961757	6.43300877283651	5.36151516523759	6.10916520714782	4.73937360947605	6.54457605624076	6.58864883874113	7	7	1	7	7	1	3	7	7	3	1	1	1	7	7	7	7	4	7	7	7	7	7	76.25	0	3
73	1.08843766682303	5.31865241267301	5.9975008486615	3.83182235046237	1.96615788202873	4.97065014480673	6.87427215747296	6.68259385872383	5.90903138168964	5.93017228359023	7	6.02415863664939	6.32977196631292	3.78251838145409	5.89081934463635	5.9703506693412	5.36376299236276	6.37816134336391	7	6.69761130408097	5.23963929012408	6.00818951617146	2.63386813104754	7	7	1	7	7	3	7	7	1	7	4	2	1	6	2	7	7	7	7	7	3	7	7	75	0	3
74	5.26668740775141	5.27141307367292	6.47660635057949	1.06458106151119	4.94946765231419	7	5.98942278830544	4.69039255498919	5.51723268215054	5.99779886216861	7	7	5.10063212190108	5.5624144395755	3.65466633893639	3.44455519966595	7	6.95554638547232	6.06853182689107	7	3.62812927446269	7	7	7	2	1	7	7	2	7	7	1	7	1	1	1	2	7	7	7	7	7	7	7	6	7	62.75	0	3
75	6.51463709868334	6.71137427760478	7	5.78335509732137	6.07327192034369	7	4.78626227214244	4.16297963150314	4.96824304814316	7	2.22595747108225	4.6752786676782	6.50883796915029	3.63724704463359	4.19466260634723	6.02139766316423	4.9198772992994	5.36521960199622	6.46656763542536	7	6.5249354270539	5.67157403816679	7	4	1	1	7	7	1	7	1	1	7	7	1	2	1	7	6	7	7	7	7	6	7	7	72.5	0	3
76	6.2627303492476	5.83833712422017	4.75414467755274	4.41401467531663	4.69986811307101	6.95226459551345	5.40645122274726	3.61113229021203	5.98393960288114	5.2735701723292	6.05021987233334	2.88561138522799	6.46198898292264	7	6.78309320473062	6.75342532869955	5.81702580055637	5.01080861010141	3.90615636205146	3.02336233179409	4.60130076260482	6.68471888762812	6.83670106723448	7	1	1	7	7	2	7	7	1	7	7	3	1	7	7	7	7	7	7	7	7	7	7	87.25	0	3
77	6.2062671652006	6.19496757307521	6.84559112049152	5.75096741687867	6.85732046765111	4.83296049734867	6.00728687851317	4.57903796155102	3.71515534736488	6.3618285419393	5.82304768509558	3.03206746442308	6.70676118222283	7	5.91343271648115	6.56487396483791	6.10060551989888	5.94826576341399	4.61193791297636	4.35523238185873	6.13488662303088	5.50240877579911	5.6684147283993	7	1	1	7	7	4	7	7	3	7	3	2	1	1	7	7	7	7	7	7	2	1	7	77	0	3
78	5.17873039384393	6.48522978626853	5.11197656470954	5.22415318714827	5.84729608920883	5.06558765868896	7	2.84138868446057	4.75823846212086	7	6.85266712110817	3.27791939304663	5.08588452312347	1.61819843305231	7	6.98549119065895	5.24047403871703	7	6.52123412779769	6.96501761909241	7	5.96508907451482	3.75122382663066	7	3	1	7	3	2	7	2	2	7	1	1	2	7	7	7	7	7	7	7	2	1	7	63.75	0	3
79	4.73728451416768	5.93042647982447	5.37405896539569	6.03563185808439	6.29400204091261	2.93341171757943	7	5.16619481975427	5.72970253433192	7	6.36127870598014	3.05875934726251	5.75161384214643	4.13459539460579	6.86582106204186	4.72470308232575	5.74033081911226	5.7839273747135	5.13306986876181	6.97187236602612	1	6.68257220664416	6.49655962399806	7	2	1	7	2	3	4	7	3	7	7	2	2	3	7	7	7	7	7	7	4	5	7	81.5	0	3
80	3.48542945783228	4.43229263397794	7	3.12185992882801	5.94648082192791	3.32285620185955	6.11340175406025	3.15878055555774	6.24818962651782	5.57499501885339	6.4897659284133	7	6.38494639273221	5.12547475707292	6.18642655865404	3.57759163367498	6.66582258391476	5.9553598224235	5.62796506346735	3.71139186577229	4.54873467790078	7	6.49989042533031	7	7	1	7	7	3	7	7	2	7	2	2	3	1	7	7	5	7	7	7	2	7	7	86.25	0	3
81	5.87339886263464	7	6.54367514724279	4.7584043523144	6.16322518691278	7	4.85108274615453	4.93378620235942	4.68930193253668	7	1.77777298461531	4.02497215077995	6.07890255114323	4.02811212492966	3.84677896371318	6.59268018814026	5.37130818628465	7	4.26098177211212	6.24563157521258	6.71020086503022	5.95467128310714	6.24393753818728	4	1	1	7	7	1	7	2	1	7	7	1	2	7	7	7	7	7	7	7	6	7	7	71	0	3
82	4.34175071629483	6.93881466428343	6.88546266406151	1.85963476438242	6.74964218142315	4.75139496107773	3.53070020018183	5.55106727623876	6.95686765617811	7	6.53036568549956	6.87095937187899	3.98547989027214	6.00244901830423	4.0327684735684	4.53491674490852	2.93055132381973	4.14443389801211	6.44209229459512	7	5.03224016593787	6.12008776801411	5.96802124973187	1	1	1	7	3	3	7	7	1	7	7	7	1	4	7	4	7	7	7	7	7	2	7	77.75	0	3
83	1	4.79463018382699	7	5.05300920771031	2.13008811591767	6.13945860329549	3.96657023214963	6.56279587944248	5.81368719635088	6.83924394052592	7	5.85367782009541	5.87854404162554	5.08913580907673	6.3721829818075	4.66609223108352	6.42089474407005	3.13731748408026	5.92252358839216	6.16713354369957	4.986212059317	6.2660694684891	4.54109051381564	7	7	1	7	7	1	7	7	3	7	3	2	1	7	7	7	7	7	7	7	3	7	7	79.5	0	3
84	5.5520625936242	6.93628432401244	4.03154190582886	4.51132393291188	7	6.43434221249059	5.71144006588243	6.97331030935205	5.16378227423654	4.27856728288384	7	4.91297963205322	6.00261377867411	4.7082685511946	6.71727053113228	4.34291808823157	6.34094935412457	3.38004132999706	5.51589017216085	6.94634468350224	4.1846901970418	5.71617275215995	6.37914659362501	7	2	1	7	5	7	7	7	1	7	1	7	2	7	7	7	7	7	7	7	7	2	7	69.25	0	3
85	5.88919393920646	4.65188654705926	7	2.4575722955031	4.7467374222122	5.61495523387573	6.08721779866415	6.13264034296593	5.53516810744111	6.70043334721153	6.24933680834444	1	6.2232209478662	3.71735018933934	7	4.71663918863357	7	6.7184232176909	7	5.31528916686214	1.36754688530261	7	5.01427727752161	7	3	1	7	7	1	7	7	1	7	2	2	7	1	7	7	7	7	7	7	1	1	3	69	0	3
86	1.86400859325121	7	4.41598843082108	5.83880338381452	2.52331593907075	2.88842657221261	5.24170212784215	6.58074767816309	7	7	3.70376119470366	7	7	6.22317373760802	4.22046648017158	6.59095224356489	4.22351522734244	2.4188177963104	5.64937818838255	5.87987842370886	5.74517205873719	1	4.24595345966889	7	7	1	7	7	7	4	7	1	3	7	6	1	1	1	7	7	7	7	7	1	5	4	77.75	0	3
87	1.427208421983	4.73130298438472	5.86693813473828	4.9091898287494	4.22054098880739	5.01116428045832	5.96908568710007	4.03938537950124	6.59834785014147	6.63565672154574	6.28641631610741	2.44950313040719	5.93816964291116	5.41313247653514	3.63634693229222	6.54821101227691	5.6848070713526	6.99355024240789	3.92846878879005	5.61266900192595	5.2105369395174	6.5294000157487	7	4	7	1	7	7	2	7	3	1	2	7	2	1	7	7	7	7	3	7	7	3	7	7	72.5	0	3
88	6.25953416571944	5.08595110302566	6.12262084382778	2.84858487593389	4.00075186231915	6.83430186267449	6.00052362079335	6.24289686800544	5.07958809653318	7	6.56958170838539	5.71941983758934	5.46053896823122	5.27737250210117	6.13015672733349	4.70889633631798	6.75943114078362	6.15319920766457	6.14729288483827	5.24466058529634	2.48182427267326	6.40124869644236	4.03357063515425	7	4	1	7	7	1	7	7	1	7	4	7	1	2	7	7	7	7	7	7	1	1	3	55.25	0	3
89	6.41492882124351	3.43752743651192	2.58345948238043	5.53493317401527	6.5803629095477	6.0201268355054	5.49312871846533	5.03243692150699	5.4526196221397	5.26468662482466	4.76477101361583	3.45206514209662	6.88912163661866	5.70909179101029	6.94918503867551	5.30271401728004	5.06414369611121	5.904671219748	6.76966101290375	6.90593255138575	4.71408888210482	3.59987740567969	6.59020919783395	3	2	1	7	4	4	7	7	1	7	2	7	2	7	2	7	7	7	7	7	2	2	4	71	0	3
90	5.1167730222133	4.65631422780233	4.11543683907349	3.30667672865258	7	5.16321090397212	5.46784195536815	5.77307352072673	5.83374710324586	6.81595234508634	4.61643435043507	7	4.05209552517632	4.42554107902235	4.25994510118662	5.61527830057166	4.60668959085766	6.51298150079617	3.95579295089907	5.22302499003289	4.37703786418828	7	7	7	2	1	7	7	7	7	7	2	2	7	2	1	7	7	7	7	7	7	7	7	7	3	66.75	0	3
91	7	4.43886793342966	5.83910689215833	6.56847881183806	5.80866085578769	2.33899921586549	5.18204302182934	5.17737430642667	4.16822646766903	6.03459645692168	6.32823122394996	1	5.25572272773785	6.12261690910426	6.22738461218817	7	4.94704933468249	6.42465234450481	5.52118676508507	6.21669513652865	3.87696111588694	5.66846384539775	4.84465906718873	7	2	1	7	7	1	7	2	1	7	2	3	1	1	7	7	7	7	7	7	7	2	7	73.5	0	3
92	5.68266268996062	4.04110838051938	2.90529341818317	3.29277740374009	6.72990270767402	4.94110413065509	6.21833047648317	3.78041557742911	6.96992905119776	7	7	1	3.22033414566655	6.17442640778134	4.16931655398214	4.4728976521329	5.31742307079374	3.08266514300923	6.64940103974096	6.70240972301404	5.85847750077897	7	4.75831444493668	7	2	1	7	3	2	7	2	1	3	3	7	1	2	7	5	7	7	7	7	7	5	7	76.25	0	3
93	6.24889015238157	5.17345066522999	5.20729932399555	6.86363868750418	4.73154054370133	7	4.71463795628059	2.22601205557137	5.76215163152286	6.50368899688959	5.57950964942856	5.39978020768428	7	6.16534002418526	3.72750559585754	5.99769967481007	2.65939768858556	2.34206867767074	6.20496502113409	5.70106276099765	1.07937176013896	7	5.34703714375509	7	5	1	7	3	4	7	7	3	7	1	4	4	7	7	7	7	7	7	7	7	7	7	66	0	3
94	5.29146577362591	6.59032794806207	4.77932812713123	4.77556472380448	6.60424928479833	5.08384509802638	5.72366512388123	5.75988861714131	4.37592793769871	5.90246638357025	5.01550505869131	3.6556269184314	5.22057452650224	6.63937689340485	3.57025445022489	5.76652114141561	5.22925129894863	5.87664952050466	7	5.15846299565594	5.80687444400706	3.18618104433002	7	5	1	1	7	7	3	7	7	2	7	7	2	7	1	7	7	7	3	7	7	2	7	7	48.75	0	3
95	7	6.54296671055809	7	6.7574810637133	7	6.5334774021144	5.11131374526602	6.46228542643988	3.8998068546057	5.96646675362017	5.65202180861677	4.29405470337894	5.27544528999376	5.28058254972252	6.18552396382245	5.99006472728014	4.93083142207037	6.55633048224816	4.5009660271175	5.23440511942363	5.15539576952445	5.65763588086633	3.03620784323401	6	1	1	7	7	1	4	7	2	6	7	1	1	2	7	7	7	7	7	7	5	7	7	60.5	0	3
96	5.09761271846856	6.88274940816118	4.69903560647911	5.22303044415672	7	4.67720166656905	6.09768670190571	4.41679712241571	6.26559906429845	5.73816279484856	4.00990970528971	3.80622617829446	5.34454230309075	5.75745997968134	2.02943428834682	3.98203971161534	6.24737432442407	6.95995936112883	6.57053440078735	6.26365852976748	6.33056659134427	3.73170454791987	6.28325489241412	3	1	1	7	7	2	7	7	1	7	7	1	3	1	7	7	7	2	7	7	7	7	3	62.25	0	3
97	6.24946583216678	5.72997223211328	6.68735281482962	2.48884204538837	3.55615963898692	6.19845531484551	4.99892332825218	7	7	6.83139538603738	7	6.73061929314084	4.56705959337554	4.65727353462848	4.81679367582613	3.64288783622556	6.0127331823701	4.09214606362918	5.67305958386845	4.81445118646586	3.90233228267541	4.96697259930945	6.33868055646228	7	7	1	7	7	7	7	7	4	2	7	1	3	1	7	7	7	7	7	7	3	5	7	52	0	3
98	5.25738804781618	5.11278941083954	7	6.29247211795944	7	6.93657655139183	7	5.08831873281332	5.63598428974413	5.73199524830676	5.9816060709233	6.67693933944353	7	7	4.59227845915464	7	5.77573174216667	5.51239637511351	7	6.28315651708678	7	5.10064241291216	7	2	7	1	7	1	2	7	7	1	7	7	2	2	1	7	6	7	7	7	7	7	7	7	91	1	3
99	6.25347028087893	5.50196289352416	7	6.07862087882708	6.13991749922655	7	7	6.9153212947392	6.86532776945074	7	6.06371167880224	7	5.23830634122931	6.0507447284303	3.78507242761739	6.02229839273022	5.92407900146251	7	7	7	6.05614135161395	5.5864148650786	4.90000121511725	2	7	1	7	1	7	7	7	1	7	7	2	3	7	7	7	7	7	7	7	7	5	7	83.75	1	3
100	6.24552436944181	4.94540783406364	7	4.98123788286488	7	6.25152012750427	5.58898369609615	7	7	5.74933539766064	6.65939720058596	6.62691267633011	6.79940891267306	5.88950983031995	6.13498057550901	6.99226748473976	5.70403628814664	5.52412039862654	4.58492526271929	7	7	6.66666037333981	5.2527023771618	2	7	2	7	1	1	7	7	1	7	7	7	2	7	7	7	7	7	7	7	7	4	6	96.5	1	3
101	3.08426721439275	6.91600235815437	6.73707607808552	5.91062395932417	3.88403179531459	7	6.93445008166608	2.57681064314215	6.66611786263718	6.71190723504872	6.89619519527614	7	6.67012390514537	6.25746319446311	4.64354199311553	7	7	5.47959790575671	7	7	5.28603669095991	6.63403754348723	7	2	7	2	7	1	1	1	7	1	5	7	7	2	1	7	6	7	7	7	7	7	7	7	99.25	1	3
102	3.86363559083766	6.66372657048387	7	3.24688166753586	4.68950232545199	6.76387010367201	6.35970914642459	5.85366749251145	6.57827164308535	6.84280715671067	7	7	6.57508705768184	6.16945003181947	6.8786646339659	7	6.03910359120817	5.12851889509582	5.77780093243344	4.86905359793803	5.44399388107477	6.24608156260365	6.75888018535635	7	7	1	7	1	1	7	7	7	4	4	7	1	1	7	7	7	4	7	7	7	7	7	99	1	3
103	4.92628684827487	5.22893743671093	7	5.35353351155733	7	7	6.13856414822485	6.50203954376338	5.93934331769752	6.01977123777987	7	7	5.98568353896164	5.78651928602793	6.19003963528986	7	6.81642575326552	6.04798475636506	5.554074968281	7	6.6431418945942	6.43176996515218	5.09695404319278	2	7	1	7	1	1	7	7	7	7	7	7	4	7	7	7	5	7	7	7	7	7	7	91.75	1	3
104	3.18588164421186	5.41942761847471	6.44761749072518	5.7421230136411	4.52186375106328	6.56244483111241	7	7	5.49529776386448	7	5.96597223217281	4.3571674032402	7	6.35380169364796	7	6.60116894122008	6.71295629084727	7	4.89480372734538	7	5.40438809077249	7	7	7	7	1	7	2	2	7	7	1	7	4	2	1	6	7	7	7	7	7	7	6	4	7	98.5	1	3
105	5.1470150206405	6.85687033386909	7	6.07232536828408	6.19464307746438	6.91898800932108	7	6.93913752733175	7	5.98990822994889	6.66044537436064	5.86816972997713	7	5.71687210955178	6.09705115037679	7	5.27051365277135	7	4.01457181907091	6.98291108346359	5.48944786446421	6.14979985430377	5.84011975440436	2	7	1	7	1	1	4	7	7	7	7	3	4	7	7	7	7	7	7	7	7	7	4	89.25	1	3
106	6.47929761137336	6.69856214090791	5.16254136240817	6.00701051446577	6.19294699527929	7	4.34901560128412	5.36066124574635	5.64462924572438	6.27795742260645	7	7	7	4.58681888115548	6.11658778954302	6.20454998071653	7	4.98536117118798	6.10500235707367	5.11571616358335	5.20641412348269	7	6.082261476623	2	7	1	7	1	7	7	7	2	7	7	6	1	1	7	7	7	7	7	7	7	5	7	99	1	3
107	4.44200312033396	6.51013434541426	7	4.89010416242631	4.25946676676269	6.27782773407513	4.60435663904456	5.15383573179792	5.49821166264477	7	5.12699890356935	7	5.77032859222911	6.55102605494214	6.36845967734891	7	7	6.11030575749904	5.0162025551876	7	7	7	6.06033469214423	3	7	2	7	1	3	7	5	1	2	7	7	2	7	7	7	7	7	7	7	7	7	4	106.75	1	3
108	4.30535279319421	6.6208442492954	5.36848612143622	2.37850071346287	2.88152391596392	6.43719161228017	6.29240338557871	7	6.80643577193087	6.6503190531795	5.97331782825156	7	6.48847642256904	7	6.65302244730589	6.22802167841494	5.83959292609078	5.2865866476444	5.86389245948577	5.60043282028269	7	7	7	6	7	1	7	1	1	7	7	2	5	7	1	4	1	7	7	7	7	7	7	7	5	7	108.5	1	3
109	3.55578789449532	5.0526516919467	6.57183368619329	4.37924632170465	3.91350264952847	6.37004662488432	6.91966971457783	6.78593334475812	6.026569428657	6.78066480828594	5.40781907524675	3.82387381438835	6.98560169323351	6.86139578503947	6.82943391809393	5.52204631378044	6.76221272778733	6.69501338981129	5.16499377655797	6.93463749373464	5.68247627787474	7	7	5	7	1	7	2	3	7	7	1	7	3	7	1	6	7	6	7	7	7	7	1	5	7	93.25	1	3
110	5.7722416095203	5.6268159865214	7	5.20064444994199	3.55775664016097	5.56775437627819	6.89697340038324	3.39331618991849	7	6.6302633916007	5.68128661083657	6.87284552407131	7	6.72491392607556	6.88982659546461	7	6.84617768682454	6.8562795896866	6.13914374414767	7	7	6.16974145413335	5.21229325664326	5	7	2	7	2	3	7	2	7	7	2	1	2	7	7	7	7	7	7	7	2	7	7	100	1	3
111	5.15515119291677	7	6.63207785186377	2.76809174817436	6.49987065670689	7	6.22222001590987	1.77779161277421	6.54376933468047	7	5.83152784083981	5.79875238644657	6.26656621837047	6.7638541933925	4.75443924642036	6.51523679953525	6.99673766696941	6.92686387094188	3.38284265675643	4.68515879938246	5.5896573105797	5.68500842397939	7	1	7	1	7	1	1	7	7	1	2	7	7	1	1	7	6	7	7	7	7	7	7	7	85.75	1	3
112	6.98391398090235	5.48521109732826	5.24582112304129	6.0387789240619	5.66412581580435	5.11970110775892	6.85383371670074	2.72095375745021	7	6.55714437828278	6.86588510020983	6.04487514922608	6.01939984893117	5.39092482644846	7	5.48423263405764	5.7121429308994	6.0975534956295	6.4207248603367	5.94300040470667	4.81407834269166	7	6.29284003008809	2	7	1	7	1	3	7	4	4	7	7	3	2	1	7	7	7	7	7	7	2	6	3	83.5	1	3
113	3.58998897762538	6.54061286399599	5.79898292565372	2.86288432507473	2.56338210944598	5.5328752396446	6.59968853586472	6.51288167398433	7	4.6571576054437	7	6.28665328033111	6.95101030143964	7	5.14498534417673	6.87307910641438	6.3056218273411	5.88496175452342	6.47707691199894	5.39491689371022	7	7	5.07927617214621	7	7	2	7	1	7	7	7	1	7	7	2	1	7	7	7	7	7	7	7	7	7	7	90.25	1	3
114	5.26803776401797	5.47190788345824	5.48297325919153	5.02952735629408	3.54995415430898	5.46632602177974	6.61199418593931	3.40205056512466	7	6.09973210143904	6.27120023226025	7	5.75811435746185	5.30969538905935	6.51058368896829	5.89655126209701	7	7	5.8379722838243	5.98605945877163	7	4.69924167341724	6.97771159997792	5	7	2	7	1	3	7	2	2	7	7	7	2	1	7	7	7	7	7	7	2	3	7	91	1	3
115	5.27559014622774	5.53815882206516	5.74742092999062	5.36579887584409	4.92031621721701	5.54840422689352	7	5.83449940173413	6.16096349873793	6.07031563990359	6.67640806358817	6.80915649395345	4.55629317086648	6.75776739334039	6.77374640956341	7	4.54933262707754	7	6.88613815978894	6.92079876602068	2.01962322650436	6.65375203251466	6.76883804843704	4	7	2	7	2	2	7	7	1	7	1	7	1	7	7	7	7	7	7	7	7	3	7	94.75	1	3
116	6.72180236525934	7	6.87524509742783	4.59972660776067	5.65445220998014	3.54027886695414	6.21962179831674	5.37929433450561	6.16723896106251	6.27296826413058	7	7	5.72476423104255	6.23296534907238	5.7102561385988	6.90678493654804	6.45516064820229	6.60420432112492	6.68883763247653	7	6.56696673606002	6.11177743319839	4.9611389118978	1	7	1	7	1	2	7	7	4	6	1	2	2	7	7	7	7	7	7	7	7	7	7	95.5	1	3
117	3.93904936943871	4.60647980828339	6.85815893973056	4.91352404181958	5.42839251800928	7	7	3.99490302081569	6.38615076231598	6.2057777992979	5.24755026376273	6.53666518303057	7	4.56332897869857	6.75832043213146	7	7	5.90583977400292	5.59750541763337	6.37296472798911	5.8444283317424	3.24424749468106	5.60887476588458	4	3	1	7	2	1	7	7	1	7	7	5	7	7	7	7	7	7	7	7	2	7	7	88.25	1	3
118	2.59256855886852	7	7	5.74751417224073	4.49336636441302	6.02731181788837	5.87889376993606	5.45871819326617	5.57527368644946	6.06383604285826	5.19037035784002	7	7	5.02344270590947	6.40869971159977	5.15756586789568	7	5.17912228426534	5.5899480556947	6.05637254307939	2.5871967534707	6.34836431197745	6.76234653170244	2	7	2	7	1	2	7	7	1	5	7	7	1	1	7	7	7	7	7	7	7	7	7	91	1	3
119	4.38428452185059	6.4247394992074	6.70499725152796	6.66834435939277	5.45652551367074	7	7	4.83691648887713	7	6.89884027589624	6.28885702876492	3.16301438948947	5.06352771186501	5.99539256010269	6.25540542747923	6.4470126094867	6.77231366148293	7	4.71000983501271	3.8666642682006	7	6.58311895723809	6.35316130588948	1	7	1	7	1	2	7	7	3	3	7	3	2	7	7	7	7	7	7	7	2	2	7	98.75	1	3
120	2.48119442442096	6.88775166351187	6.59752067285509	6.66837558596873	4.58780907628519	7	6.30266642587794	6.63322917545339	5.59806280723823	6.48963881645217	6.80057498996738	6.94984871885363	5.44270398080769	7	4.48695642953911	6.13040516529899	6.35147671728798	5.37395392056831	5.59003285455389	6.00109471904279	4.75786696792369	7	6.30138654642516	2	7	2	7	1	2	1	7	1	6	2	7	2	7	7	5	7	7	7	7	7	3	7	85.5	1	3
121	5.47516840293716	5.78291722459198	5.82736566544975	3.99305131531818	6.49290538383076	6.72649961879359	4.86240167294174	5.91550093648113	5.55827580666681	5.9422957343271	5.10689588144852	6.65189225136272	4.79160886166464	6.94759619521169	6.86515074120522	7	6.58038956997429	4.6607785266435	4.88200975900414	5.05188316859569	5.78185876800869	6.78283366866581	6.21340665578814	1	7	1	7	1	2	7	7	3	7	4	7	1	2	2	7	7	7	7	7	7	5	2	79.25	1	3
122	5.54735204778373	5.93914083738199	6.55072290512136	4.06930726165642	6.27771545376148	6.09021259662439	5.73724989306397	5.63852199433226	6.53529267476099	7	5.50403357405804	6.73834012734546	4.60247736241854	7	6.85912016331536	7	6.69031590612719	5.19238035511727	4.21358348170876	4.47480746893973	3.40533803347226	5.69429345195338	6.04807138919421	1	7	1	7	1	2	7	3	3	2	2	7	1	2	1	7	7	7	7	7	7	4	4	89	1	3
123	4.65439435146149	5.1817900369193	4.97741133128455	5.36802542904884	5.68035441430094	5.19858308648418	6.01221084258428	5.02073381936685	6.69258728392293	6.02573480800862	6.03188191684826	7	5.69541575113469	6.24898488702698	7	6.77895659537263	5.8862397249987	7	7	6.51662583400492	2.03012827807788	5.88081194827283	5.47686323196884	4	7	2	7	2	2	7	4	2	7	1	7	1	2	7	7	7	7	7	7	7	2	7	85.75	1	3
124	4.76557384657783	6.87913771315275	3.44524908783049	4.87386347641509	6.81599830370906	5.3663435556408	4.38068231363738	6.7423470888715	7	6.05451582655235	5.72273770224948	5.71543153962981	6.55542954348574	7	6.75784255640101	5.67544550739567	2.9087249669595	6.0567431824381	5.99042234940539	5.28579320232825	4.04770444176243	7	4.75778402449274	2	7	1	7	1	1	7	2	2	7	1	7	2	7	7	7	7	7	7	7	7	7	7	79.5	1	3
125	5.37835624634393	6.22551821211082	4.64678583668588	4.97480753842267	5.79210431029066	6.73301780707999	7	5.15943975796563	6.80121038872877	6.7008129160144	4.29678600362363	6.57324452937722	6.49325607910466	5.67427289342819	2.59128310445768	5.44452406816354	6.86081450045072	6.81441443697519	5.12302904661812	4.54085750092731	6.13034519946893	5.85680676812828	6.20556828471899	2	7	1	7	1	7	7	7	2	4	2	4	2	1	7	7	7	4	7	7	5	7	7	81.25	1	3
126	7	6.35427237466961	2.21160188887598	4.73258429099882	6.56224826102415	6.78257590108253	6.07201791786087	4.37986773517407	6.90369709642057	6.80129325132712	5.83782745640854	1.34889112307864	6.73688562446875	7	6.49477816199959	3.39293693339621	7	7	7	5.5576700550736	5.51085046664027	7	5.46838127396885	2	7	1	7	1	3	4	2	7	7	2	2	2	7	7	7	7	7	7	7	2	7	7	88	1	3
127	4.52182145578345	5.68693237877499	6.46547416753466	4.29609645638718	4.46602700029873	5.95575732591886	7	5.35944471785551	7	6.48957693652624	6.06604213974414	6.47424335374316	4.90284990274559	5.54237243740705	5.63846556127157	6.67098831226342	7	2.4368626915744	6.52817228635925	7	3.80439285229941	6.32642277766401	4.67897926808549	2	6	1	7	1	2	7	4	5	7	2	5	2	1	7	7	7	7	7	7	5	7	7	87.75	1	3
128	6.56887534194137	7	2.82315042358458	4.21616896843479	6.76607030082959	5.38569893995299	6.6075657301527	3.66705832955137	7	6.84577419079361	4.79363553108586	2.23644095315811	7	3.62513942822547	7	5.25171840172521	6.81882642154361	6.85395568781447	5.10295338931191	7	6.36802716196237	6.77529026736663	6.05957509640851	2	7	1	7	1	4	7	3	1	7	1	4	2	7	7	7	7	7	7	7	3	7	7	78.5	1	3
129	5.27281876103852	5.7848340004131	4.24764577949848	5.74902777082751	4.43977113133132	6.4547821603893	3.39310277395851	5.77698840843973	7	7	5.68409524513735	5.39280724480894	4.50666643430529	6.76071260562859	5.19569248553995	7	6.8150960241058	4.43150730751173	7	5.71886365346798	5.86895009187458	5.87668994982635	4.04218993248892	1	7	1	7	1	3	7	7	2	7	4	7	1	1	7	7	7	7	7	7	2	7	7	86.25	1	3
130	5.56297650900533	3.68484861090197	4.12543325698422	7	2.41409604420082	5.41019315397469	5.36769670713928	6.2561279454044	6.20081874892853	7	6.23085894552971	7	7	7	4.04398648106538	6.34583488431406	6.94951759757834	6.97511446558058	6.67173681326792	5.59931163250683	6.66978482894271	6.5368247990071	7	7	6	7	4	1	3	7	7	1	4	1	2	2	7	7	7	7	7	7	7	7	7	7	92	1	3
131	2.79696615754337	4.08632429369434	6.12099000062397	5.08064409807633	4.24355883417081	5.23079617429574	5.17896405956565	5.2849792979985	6.8390877642132	6.36664003891019	6.63841510716893	6.2697844838391	5.84980175236579	4.78558268139304	6.63417650419898	5.77074030836315	7	4.7452196919061	6.2333071032055	7	6.87155336128963	7	7	2	7	3	7	3	1	7	7	1	7	7	2	1	2	7	7	7	7	7	7	2	5	7	85.75	1	3
132	6.26978855273908	6.12465317239247	6.19621982235364	3.63982414966357	6.31403331205543	3.30503480797811	7	5.63721806193011	5.17138708986595	7	6.46304184807345	4.56062122946695	5.92210738949852	6.39070381275675	5.69628023951017	6.58972774302355	7	6.18778430938753	5.7749123160186	5.90346436304639	7	5.69433839214515	6.75490616531762	1	7	1	7	1	2	7	7	1	1	7	1	2	7	7	7	7	3	7	7	7	7	3	94.5	1	3
133	4.66492952347741	5.37409754714384	7	5.60852090231799	4.17065668538336	7	5.26366868337023	6.57979021091901	5.33585826978981	5.07987965161788	6.64987131265885	6.10634877530685	7	7	7	5.17944853001956	6.8675730025593	4.10053659176581	5.89716748046575	6.38547165778049	1	6.00246494772475	2.32466041112561	2	7	1	7	1	3	4	7	2	7	2	7	1	2	7	7	7	7	7	7	7	4	5	58.25	1	3
134	7	2.85952417986726	2.07999221726513	6.34476213546777	3.20815396693494	3.59088392758436	7	4.61734332267669	6.32710844565765	4.9880539791885	7	5.67425896665178	7	7	5.78312151663536	6.24304328425016	7	5.59501874548465	6.22006763166993	7	1.30766028555826	7	6.40396917670482	7	4	7	1	1	2	7	7	1	7	2	2	2	7	7	7	3	7	7	7	7	2	3	98	1	3
135	3.7348630478873	5.64342328892283	6.90565419823203	6.04380712451826	2.19965447783702	4.83838233917949	6.52757770508515	5.11567412782503	5.1633992982413	5.83966121195489	4.90567993354233	3.01219460589856	4.5724271023579	6.8428300972477	7	7	6.8451433043261	5.62416036584724	4.21986864807202	6.5687514092155	7	6.2417300058701	6.53449261267532	2	7	1	7	1	4	7	7	1	2	7	4	1	7	7	7	7	7	6	7	7	7	7	87.75	1	3
136	7	6.44901649814049	5.5004081062358	4.81789908353791	7	6.40180734268368	6.525534648528	6.42642091417599	7	5.77890884603623	5.26280777393311	5.64733780559723	3.62158487584919	6.45151495932317	5.53493671787364	6.27483574923741	5.28920545175423	6.87610562773432	6.61092109493862	7	5.91723429647215	5.60832941134586	5.44266577520466	1	7	1	7	1	2	7	7	5	4	1	7	1	7	7	7	7	7	7	7	7	6	7	89.5	1	3
137	5.75716858375279	5.36144711663412	1.11968763374891	1.49843221602742	7	7	7	5.23370866339196	4.57783094390751	5.52759703209755	7	7	6.00221513062414	6.39318040266947	6.7665557701375	6.59479552909377	6.55338325330826	4.0878987101789	6.53632472619546	5.24280024515784	5.0734035868088	7	5.95152129116196	1	7	1	7	1	7	7	7	1	2	1	7	2	7	7	7	7	7	7	7	7	4	7	85.25	1	3
138	5.25646568628278	6.54734380984361	3.46430228356997	4.47424155218401	6.29911143643797	4.63694389602459	6.15256203681125	7	5.82149780004151	5.5817171944393	4.50273767534391	5.23166953246375	6.91658493503543	5.60514109962803	6.40816311052522	5.59272742982985	5.60575659464098	4.81668152579756	5.97946406427868	5.40862964551933	4.68528745421654	6.18152088450564	5.95712780741468	2	7	1	7	1	1	7	7	6	7	2	7	3	1	7	4	7	7	7	7	7	7	7	76	1	3
139	5.70471571282647	1.92554272134541	2.29335586832575	6.89663700847938	3.37798978875732	4.48794112625199	7	3.46671198207	6.74572226823708	5.32990901465486	6.58504428964275	7	4.4326077028179	5.52356660365247	6.5804486925547	6.11225538787956	3.6543961597933	6.48497467186298	5.47155836302902	5.50582166783416	6.075160327459	5.98219380149186	6.62839262851655	7	6	7	1	1	3	7	7	3	7	7	5	2	1	7	7	7	7	7	7	2	4	7	102.75	1	3
140	5.50666550080671	6.19545419706269	7	4.75710924033125	5.00341703209614	6.73263009913973	6.94001727218908	6.67158674671956	7	5.61196289614967	6.64070433332254	2.1987967586483	5.05338275221764	3.12977318673797	6.68255399247644	6.5569005718123	5.57345270392975	3.53608369343943	7	6.60288462730967	5.83353573567457	5.63634601956257	6.76944037698471	7	7	2	7	1	1	2	7	1	3	7	2	2	2	7	7	7	7	7	7	3	7	6	66.5	1	3
141	4.71624903350164	4.67327425206254	6.26503648908015	4.82760691146111	6.26133102089291	6.76934678373805	7	3.71592990175446	6.34350152655782	6.92972307445371	6.59657847931107	5.34717846937343	6.21249830572045	4.58440187403678	6.50735205581792	5.66387389925318	6.36060326996288	6.15586337690445	5.69041448273827	6.04089683992644	6.36093772439409	5.60779393074957	5.95358633685846	4	5	1	7	2	1	7	7	1	2	3	2	5	7	7	7	7	7	4	7	2	7	7	81.25	1	3
142	6.88600452896635	7	7	7	7	3.37444653144932	5.56125675838478	3.70424128044634	6.14972356277047	6.53599360843286	5.90458811700502	5.41617106322302	6.93622654715579	6.26856530422878	6.70199176681385	6.53308000768806	5.28913793857835	6.10645065840057	6.13441362463046	4.20439990734613	4.21364785999881	6.2441089855894	5.59715813539546	1	7	2	7	1	2	7	3	4	7	4	2	2	1	7	7	7	7	7	7	2	1	7	90	1	3
143	5.85495238995076	5.99072392189945	5.42240851440737	4.352638148625	7	3.31600885788387	7	2.56874622988756	4.19945650424209	6.22759933911376	7	6.61770587475745	6.17594870334221	7	4.73564426762394	7	7	5.67113707769055	3.94856498266944	6.58671717043095	6.78139727946869	7	7	1	7	1	7	1	1	2	2	1	2	7	1	7	7	7	7	7	7	7	7	7	7	7	82.75	1	3
144	6.73075914274436	5.38288916984148	6.23826713267235	3.6009350281764	6.63617500856717	5.72100937623359	7	6.75592942796782	6.70945667969614	5.70291411533327	6.1452730661822	6.42929058795928	4.97140779235499	5.9785635446018	6.8759599578638	4.68580399587888	5.12944045225206	5.39335283528916	6.46340681399211	6.27057669204353	5.66347219417821	7	4.68084488195812	1	7	1	7	1	2	7	7	1	5	1	7	1	7	7	7	7	7	7	7	3	3	7	84.5	1	3
145	4.1573505838838	3.8469908192529	5.80719849105861	5.11478557147495	5.68902251262506	6.75240465720265	6.09831644684983	6.16840852096266	5.19460084928595	7	4.6225704968099	7	6.9395080573826	4.25385391041245	7	5.41044002125687	6.23572102908387	6.26503558595005	6.78676253972945	6.81465906330021	5.70094134358899	3.57283776816594	4.45320078693583	3	7	1	7	2	1	7	7	1	1	3	3	7	7	7	7	7	2	7	7	2	7	7	61.25	1	3
146	4.28386605813466	5.04275020323279	4.73421150920122	5.95132032759225	4.23585333320612	4.70887236032208	6.72869958824651	1.52390076203726	4.73842676315853	7	7	7	6.11812449487475	6.14432039035437	6.63456538738469	6.52733945369089	6.85676522964344	6.63038349289244	5.10329186115186	5.65611528412138	3.66526519604826	5.25865615849946	6.2324417904133	1	7	1	7	2	1	7	7	7	2	4	7	3	7	2	7	7	7	7	7	7	5	7	86	1	3
147	3.63288521637778	6.71093239906281	6.58419979652723	5.77940008344448	5.51229080213909	2.95151798390977	5.3398821543921	6.83343982750429	3.06826452929726	4.64317513776698	7	3.71059599020684	6.3440752996424	7	5.25667857782317	5.81562693380858	6.37244389325546	3.4762537127749	5.91668017103712	7	1	6.29928574814462	7	2	7	2	7	1	3	5	7	2	7	2	5	2	2	7	7	7	7	7	7	7	4	7	71.75	1	3
148	5.65358913603794	6.49218247149995	6.89996502420322	5.95844463117014	5.70953910958786	5.69884220316669	4.68332176715563	7	5.73316674093665	7	5.99975418597873	3.09149353562142	7	7	4.45533269803299	6.71065032228003	6.37399229323357	6.26520183244395	5.44469007328546	4.8975670427659	5.21548524389063	5.37741297818682	4.67875089972699	1	7	2	7	1	3	7	7	2	3	1	1	2	7	7	7	4	7	7	7	7	4	2	85.5	1	3
149	4.35495896517859	7	1.34423608129814	7	4.81258333501499	6.0733703946113	5.57528866378016	4.148541362545	5.16370854025371	4.5350239066415	7	7	4.96806566367056	5.72312481992658	4.37243228225185	5.13512994867002	6.34723567638157	7	7	5.55993353060438	7	5.34723616942205	6.3990244720805	1	7	1	7	1	1	7	7	5	3	1	7	1	7	1	7	7	7	7	7	7	3	7	79.25	1	3
150	5.75127211102349	5.25842962594973	5.49782722676384	4.80602546753014	5.71400826603154	6.81007897629349	6.61818661485477	6.58658660437256	6.34230555965982	6.20638823171294	6.04348597875615	7	7	5.67731467448626	5.66477347796051	3.46370487425605	5.29458435902253	1.97932653359512	5.63748386558034	7	3.97885812334748	6.06268353106181	5.8438886706448	2	7	1	7	2	2	7	7	2	7	2	2	2	1	7	7	7	3	7	7	7	7	7	81	1	3
151	3.0252189794404	1.9869616052008	6.32979635577424	6.18835651843597	5.835410759299	5.94743530874742	5.84547015758732	5.10976901042144	6.03315771351619	6.02641834141585	5.26464180575342	3.8774548464046	7	6.25279421321551	6.37308147444826	5.30230594871659	5.20829736178506	6.20252831679609	7	6.3827580127427	4.43656343808022	6.29771645143806	6.96991576857733	7	7	2	7	1	2	7	7	1	7	2	5	2	7	7	7	7	7	7	7	2	7	4	73.75	1	3
152	3.58788141351963	6.1730918327299	4.00696479009751	5.56553135717147	3.58035797138569	5.33645450560183	6.93997744268114	6.53288782882776	6.99731976468387	6.50401787770797	7	6.54276127113239	5.76957778059158	5.12414901872476	5.71662231095766	5.67706009100803	6.52153830495063	5.54436001944174	5.11936664455528	3.16350935704387	5.58477255587433	4.8075808937209	5.26917474487704	1	7	1	7	1	3	7	7	1	7	2	2	2	7	2	7	7	7	7	7	3	7	6	89.5	1	3
153	2.63835218229961	2.41924873514776	5.69564261241976	6.13865742732867	4.63467474888053	5.61224197835085	6.90992617967314	6.33194179055685	6.60466263433362	7	7	1.33620617972817	4.51000963497841	7	6.3604866981307	6.08737678522663	6.8341043507017	5.83701108265113	7	5.90276888739771	2.78039858627744	6.48358477699933	3.80659993384165	7	7	2	7	1	2	6	7	1	7	3	1	2	2	2	7	7	7	7	7	1	6	3	80.25	1	3
154	6.33203575695984	6.69552871266189	6.34902073774102	4.44128965068332	5.72677233386839	7	6.78210902758671	5.99795955238037	5.41594918338342	6.14455182105737	5.84786811678378	6.31521969666972	4.37163950035202	5.32946094380392	3.85466511970889	3.87948679596675	7	7	6.00585665849821	6.46808047863311	3.88457720872615	7	5.21050949973497	1	7	1	7	1	2	7	7	4	7	1	2	1	2	7	7	7	7	7	7	7	7	7	75	1	3
155	5.50877121828842	6.23619490521346	1.18225974703201	1.36627757318887	6.64412149579582	3.74143755613013	7	4.89942100818036	6.38904619359816	5.5258224785795	5.58584564613343	7	4.15465156099202	7	7	6.25166339128059	5.52235680888213	4.40484206631114	6.31723073759989	6.31469075417113	4.33314722019858	5.93231053397888	6.15939061853547	1	7	1	7	1	7	7	7	1	7	7	3	2	7	7	7	7	7	7	7	7	4	2	82.75	1	3
156	4.62265477471337	5.57698156178438	5.44251155341197	5.64319842737107	4.98671878652969	4.90409044847771	6.1500849171101	5.13004290274728	6.71065424335427	6.24211129778038	7	6.06445244566688	4.70372631358372	6.38343752636389	6.32920362699752	6.57088110465747	3.72986340775118	7	6.10703207791545	7	2.94523685594464	7	4.58095170425712	3	7	2	7	2	2	7	4	2	7	7	7	1	7	7	7	7	7	7	7	3	1	7	81.5	1	3
157	5.61799509123125	3.14385071140786	3.17450490276455	5.860515458837	2.92188007233877	5.30438003973707	5.24399449795755	3.00608598686113	6.77373191494571	5.59800849970994	6.75302517785093	5.49325265216663	4.83982295902196	5.04516830193917	5.97030136301561	6.49391596225405	2.76693339206356	7	6.61810273023034	4.86073113225598	6.13915163901781	6.7834252785619	7	7	5	7	1	1	7	7	7	7	7	7	4	2	1	7	7	7	7	7	7	7	2	7	71.25	1	3
158	5.45986746039688	3.34456019816985	5.00060157420975	7	2.00070731587525	4.90193179694194	6.97145762809092	4.65657198829795	6.63040067774633	7	5.21141408898062	6.39860197976799	6.86087740170062	7	4.3118175342895	7	5.90483328413695	6.00464978114625	6.24640668214622	5.44729968271348	5.42493672660787	5.83143849716272	5.81954169507163	7	4	7	4	1	2	7	7	1	7	1	2	2	7	7	7	7	7	7	7	7	2	7	76	1	3
159	5.63693280721574	6.92408021143019	6.21354262981853	1.53771302235176	6.91398680174098	6.14463366339421	7	5.26504695938053	6.91391791306184	7	4.68463218784278	5.50616829365061	5.88193063114419	5.48436109803021	5.67788105893505	4.32460848396402	6.61213412305644	7	6.9274298277496	4.47014140877374	5.66104096274625	5.42562711427633	6.64907208921891	1	7	1	7	1	7	7	7	1	7	1	7	7	2	7	5	7	7	7	7	5	5	7	92.75	1	3
160	6.41063497935507	4.74968949805271	3.66014636153211	6.66286196667017	5.00112566157192	5.05503605037489	6.71150179168979	5.69629647424245	4.04913315354629	5.45759599823324	7	5.55721470425769	3.25646517270941	6.68935932924303	5.92537181091299	6.67543214299372	5.26399806591008	4.63229662911698	5.81215535270792	7	6.1548897610839	6.74575718925456	4.85201610193608	1	7	1	7	3	2	4	7	2	7	2	7	1	7	7	7	7	7	7	7	7	4	7	96.5	1	3
161	5.8572925220527	3.46009970000683	4.84870852215476	6.77439888042542	4.52141303546903	6.55428606512322	7	7	6.69237131997784	6.36972509542882	6.07245543704819	7	4.54557979063667	3.83605984663274	5.91156485441621	5.40904266088867	5.48927020648157	3.99284046199626	6.8011283379539	5.4399982208868	4.12280541464924	3.71457525677616	7	1	7	1	7	2	2	7	7	1	7	7	3	2	7	7	7	7	7	7	7	7	7	7	64.25	1	3
162	3.08422796168294	1.45760368405015	6.4960256782669	5.59859485822613	5.47046911109976	6.97816293316141	6.6592752543752	5.07065287413227	5.65460201276055	6.60860016462206	6.95229413834327	3.82352125490775	6.68309998934061	5.86931371535848	6.900731585274	5.13250667009613	6.52534091496688	7	6.16480888132584	3.11753722949945	4.48209185839111	4.84176499360334	3.77863617630655	7	7	2	7	1	2	7	7	1	7	2	1	2	2	2	7	7	7	7	7	7	2	7	78	1	3
163	4.90598861606387	6.67027049454808	5.57381973795223	5.74884040799332	5.05834308273488	6.479399607412	5.17361160803332	5.34027574175316	6.49809969311274	5.61654354169144	6.00709790003794	2.47473371899599	7	6.94568550300246	5.60137732639751	7	6.51490311866445	4.42429084934991	2.88909282710695	5.35376386610971	5.15925553710997	6.87570146672188	2.90703443531885	1	7	2	7	1	2	7	7	1	7	7	7	2	5	7	7	7	6	7	7	7	4	7	85.75	1	3
164	6.07529484477588	6.59562727824298	5.44643064703461	5.76853760484017	1	5.38200711545875	6.62876124546932	4.9171838910696	4.77741268526623	6.29616416816944	1.48542661446794	4.10648060175649	5.92402812682069	4.91129186980349	4.98150244917362	7	6.12565390083299	6.62613495768348	3.78404745762262	6.84415401466124	5.99189189317523	6.38583116459767	6.54298338393228	1	5	1	7	1	1	7	4	7	7	7	2	2	2	7	5	7	7	7	7	3	7	7	81.5	1	3
165	6.19366366224359	6.34958665381177	6.23074036915283	5.31639402981318	1.75626146816666	4.89967609839959	3.5970155037295	7	5.26287293204947	6.40778622542944	5.72168467688729	4.15876281735643	5.49970849600044	7	4.28668232596899	5.34069406098548	6.54832973619582	5.96960192466611	6.39152519254567	7	3.58216563970764	3.85840329247318	5.6101297910159	2	7	1	7	1	2	7	7	1	7	1	5	3	7	7	7	7	7	7	7	2	7	7	61.25	1	3
166	2.87869916890236	7	7	7	4.13008753191001	1.6583166158768	6.22001378368164	5.77364100238575	6.52144592791866	7	6.68462587357986	1	5.81810045970764	5.68256380101349	6.68631130157781	6.09452668554865	4.98867363980548	6.18038291813401	5.01420208490489	6.11173643744736	7	6.49287808078912	3.12661304149392	1	7	2	7	1	4	6	3	2	7	2	7	1	1	7	7	7	7	7	7	3	1	2	86	1	3
167	5.84656704309889	5.81347952475766	1.7914199125162	1.9981452658549	6.2468569127267	4.75456689971362	5.91517044481708	3.16561092244729	6.44507829376872	6.28119113812936	7	5.76650417090714	5.49745236745427	5.1205105623906	3.97662262884844	5.05390117758133	6.25064210649094	2.87408648479827	5.5525534513683	7	6.79986748391488	6.65180284909974	4.72173377741137	1	7	1	7	1	1	7	2	1	7	1	7	1	2	7	7	7	7	7	7	4	1	7	71.75	1	3
168	1.77482824824912	5.42961804402982	2.83792096779952	2.85536432935438	4.72753511571892	7	5.39266215760073	4.72074528325916	5.90163505831655	7	5.83540142711271	5.40024526447188	7	7	5.72836114105053	6.19486753319176	5.95250678590029	4.90034094497644	7	3.99567479643948	5.10597445584023	3.82326280399097	5.8101940513844	1	7	1	7	1	7	7	7	3	2	2	1	2	7	7	7	7	7	7	7	2	2	7	87.5	1	3
169	6.0144808284674	4.17925847644098	4.68443062780064	6.89720617299689	2.75261357216263	3.37904153214856	6.95554830696477	3.57927044151625	5.26617533652897	6.4900785654831	4.54143001194986	5.66301287558495	5.13151249472858	5.16473889835339	5.64337350773336	6.96697973529251	6.54519101427522	7	5.10631605261427	4.77511174990653	5.52127629363936	7	6.07661951065138	7	3	7	4	1	3	7	7	2	4	3	2	1	7	7	7	7	7	7	7	7	3	7	75.25	1	3
170	1.50190281672153	6.21059203110061	6.84985172133147	4.23201220207517	2.3130061876858	6.65512640789148	7	3.91478413413163	6.05685224167486	6.56016602597915	5.87942537142065	6.86074564593342	6.46353939853362	6.13608432083946	5.68719527220959	5.14723205667195	5.35693392324862	5.54910599932522	3.51780998330581	5.82413523926571	7	5.42233937419833	4.64908429539505	2	7	2	7	2	1	7	7	1	2	7	5	1	1	7	7	7	2	5	7	2	7	7	89	1	3
171	5.7680037518238	6.76284502798288	5.95384353542663	5.12788375178711	5.14095940294787	6.68911625737841	3.71381949710915	6.97199555498607	5.05652453805464	6.65181584309084	1.74755355353767	4.56108467886837	6.58301712142299	3.89487625994655	3.07467468407291	5.69718165270665	5.16254809470872	7	4.94672327706474	6.15490622958948	7	5.50289135050511	6.17347287604133	2	7	1	7	1	1	7	1	1	7	7	7	2	7	7	7	7	7	7	7	5	7	7	71.75	1	3
172	6.10320131089987	6.34686351053893	6.35819692614891	4.6966076143362	6.71197397323847	3.84066038202921	5.78331494003388	3.05940877042984	4.64753410276837	7	5.55669264181086	5.69526240384629	7	5.53615916816657	4.96495686191192	6.72323686501467	7	6.29258667911749	4.93818210409085	4.02881329854894	6.29948902359	5.70014134563892	6.1760211231864	1	7	1	7	1	2	7	3	1	1	1	7	7	7	7	5	7	7	7	7	7	7	7	77.5	1	3
173	3.75365002174206	7	6.32251178033743	5.10436524378883	2.98934878234979	2.68176092968052	6.53051681104524	6.01157105323403	6.28502867740966	5.7440538150993	5.31614885851728	2.81706750797978	6.23703751032271	5.83388476851729	5.9109549934784	5.88403762005108	6.43630134454475	7	5.54377441739067	5.53429199787375	6.03373647342257	6.13663469891947	7	1	7	1	7	1	2	3	3	7	1	7	1	7	7	7	7	7	4	7	7	3	7	7	88.25	1	3
174	6.98447538075861	7	7	7	6.52490262146948	3.13648037992715	5.51632034781524	5.28995973812005	4.72808859716601	7	4.64603062549355	5.3352505283719	4.83086462559046	5.17723975865568	7	6.17192611492055	6.15603017065835	6.03139430420198	5.61444822123507	5.27388858429597	4.06356976046185	6.23714526055734	2.95626100312277	1	7	2	7	1	4	7	1	4	7	4	1	2	2	7	7	7	7	7	7	5	1	7	63	1	3
175	6.51726401640111	5.82434519888376	6.73055462916274	3.62624804882811	1.17352577259828	3.35079716952986	7	5.63200460943631	6.2755717638624	6.77951700507022	7	4.11325929027139	6.63912606382484	4.72791911236295	7	5.44683330553647	5.13728274358169	5.55341878230824	4.38983789407466	4.77176252553405	1.36838599778855	5.95100028797409	6.45751081370776	7	2	7	1	1	3	4	5	4	5	7	6	2	3	7	7	7	7	7	7	7	4	2	63.75	1	3
176	4.6094795697171	4.96825981272192	5.86648340170778	4.44012263101362	3.67075692596772	4.81634978612981	6.30547841391478	3.87190726006812	7	6.93899860128681	5.48283987752337	6.25463852049815	2.83416017146637	6.62789409297405	7	6.17713098719953	4.09559679171186	5.41940360300558	5.37115066541273	5.79160885646051	5.93863090549644	5.87927312639911	4.13525225744606	2	7	1	7	1	2	2	7	6	7	7	7	1	2	7	7	7	7	7	7	7	5	7	72.5	1	3
177	1.57690292660987	4.91985552422034	4.08201269026558	6.73095844048455	5.33170700051144	6.92835074846563	6.5782233225981	6.68601010293957	5.7126510887626	5.54215359093357	5.12508298823574	6.87562119842369	6.45083670656936	5.41080108244345	7	3.99096255460151	5.900829767012	2.59759664216581	2.54016595728414	6.68268424001675	4.38703629401562	3.20086336416105	6.47445704837915	1	3	2	7	4	2	2	7	1	7	7	2	7	1	7	6	7	7	7	7	3	7	7	66.25	1	3
178	6.96005220516196	7	6.16538577562673	6.15879437091141	5.60192390824176	5.90535354229621	7	6.42139743443569	5.15274005209204	6.85170929006512	3.17180623357159	3.09259456397828	6.4948289538048	6.47900025317205	3.24823742905558	5.94327716649735	6.31071438492743	6.3096126720877	3.19045143889916	2.85580264105343	5.03848220159031	5.03986225652084	2.98883356321908	1	7	2	7	1	4	7	5	1	3	1	1	2	7	7	7	4	7	7	7	7	3	3	85	1	3
179	6.02421027243425	7	5.77887578833573	3.37712292806881	7	6.91470052318063	5.33139931296315	3.23040013081053	6.26247409641988	6.91141647252003	6.01218174918359	5.8439279205678	4.00524496703794	4.40976497259262	5.7382513940258	3.47509249098509	5.87452532354219	3.75243104057087	6.51655113514336	5.20256940733508	4.7471876716404	4.18559119160539	7	1	4	1	7	1	7	7	7	4	2	1	2	7	7	4	7	7	7	7	7	3	6	7	69.75	1	3
180	4.41186407380563	6.9596649965215	2.71671988479003	5.91130153584527	3.75576502362452	5.34750244414064	7	5.97693987203938	5.60602094890283	6.74267679821784	6.03961760410461	5.77995935676923	6.07568941713045	3.93419421035921	5.39781096427306	4.70467035616405	5.56645835955294	3.50526232410862	3.5315943948032	6.80859299268879	3.94392396018013	6.80002403634813	4.68865565794682	1	7	1	7	1	1	7	7	1	7	4	3	2	5	7	7	7	7	7	7	3	7	7	79.5	1	3
181	4.78720958475312	5.68795168687876	5.75390140102233	5.73343392601943	5.06196291892085	5.51609776872785	5.06872182936494	5.20843774242539	4.67619612763072	6.10660404061242	4.24639919052611	6.33440745010356	5.11326743257645	5.87051612473899	3.95519064844623	5.96023789604899	4.07962078758486	5.71643468262092	7	3.80534450899262	6.73464718397623	7	3.55834235543158	2	7	1	7	2	7	1	7	2	4	7	2	6	1	7	7	7	2	7	7	4	7	7	66.25	1	3
182	4.56187352202703	6.57002833128544	1.22777089145499	1	6.34253843542364	6.70543476125959	4.34025507309044	4.2066925927097	5.74265695610401	5.44040730056277	6.73043181583498	4.4425794688933	6.57920874030223	5.94669470902203	6.75783547544877	6.36175247070053	4.86487136627576	4.69357431593492	5.71859230784375	5.33101748862037	3.91686503456986	6.70065282627216	6.19499908251391	1	7	1	7	1	5	6	7	1	7	1	4	7	7	7	7	7	7	7	7	7	4	2	66	1	3
183	1.99010370305006	6.30024187060226	3.13975364785232	1.08257345549261	4.27817797637565	7	5.92964590935154	2.44930797927957	6.52214002162086	6.55754667449489	6.68124262394251	6.01454954164429	6.19538282701428	6.76457585554585	4.14446413988074	7	5.65096104239724	1.74008928797756	6.22447553721986	4.73852879161473	1	3.32325630895088	5.73211357640266	1	7	1	7	1	1	7	2	2	7	7	3	5	7	7	7	7	7	7	7	7	7	7	56.75	1	3
184	1.50582892932873	3.62033037446831	5.12803404171695	7	5.44520917043095	3.86899823579703	6.21428312468361	5.91596696729066	4.71072885155772	5.30363183767671	5.96737715459117	7	4.54859142948875	7	7	3.3172169068724	5.40671945211505	3.89093318347462	7	4.374297096168	5.39973158097998	3.49987691958348	6.19578238384136	1	3	2	7	6	2	4	7	4	7	7	3	1	3	7	5	7	7	7	7	1	7	7	66.5	1	3
185	4.5301664063346	7	7	6.26756110464556	4.97535119415485	1.79820924668431	5.26761799023177	5.74583743141558	6.22944998192079	5.28413766965524	6.86923682827487	1.65075457556294	5.45248743958929	5.83354182874767	4.67364017134549	7	3.7473885973225	5.38910742083739	5.04094216232399	5.69771829075628	4.02428532926819	7	2.84044062121651	1	7	2	7	1	2	5	2	2	7	3	7	1	1	7	7	7	7	7	7	3	1	7	75.25	1	3
186	5.78425263771718	5.46810787132118	1.34179985626048	1	7	5.32452452590024	6.49211974882191	2.98438512392619	6.29682994886688	5.35722041007633	7	2.15385977427338	5.92085514578092	4.96406931027095	4.4682307966151	5.39163682572614	5.63662051636891	5.76735604418909	6.67591322236551	5.67922251510114	3.03299113258951	6.38028028256254	5.04357882359582	1	7	1	7	1	3	7	2	1	7	3	3	1	1	7	6	7	7	7	7	6	3	7	59	1	3
187	6.28405254121741	3.09923188652331	4.33262927203176	7	4.67096900955309	3.85132399735037	6.69012088310241	5.28122227762124	6.01114066891702	6.45583687767886	5.93167051548628	4.7707410907888	4.4674183899907	4.30391070852427	5.97469428984144	5.44664149354607	5.15177239243103	4.4854516047476	7	5.86909341972038	4.31227489634085	4.50445335263434	5.17521517866753	1	7	1	7	2	2	7	7	1	7	7	6	1	4	7	7	7	7	4	7	7	3	7	81.75	1	3
188	3.97878163221093	7	1.21327243221339	1.22736136784679	6.29457970919541	3.90957234042197	6.47226464094971	6.95623002052653	5.53044753696764	6.27645771077206	5.82645734434366	1	4.76027260288151	3.8223391439168	6.19641058755397	5.49918344354598	4.7846534604253	5.9869058400103	3.95485587850152	6.75653439834622	4.22963533795584	6.40232025450908	3.71540576174591	1	7	2	7	1	7	7	2	1	7	1	7	1	7	7	7	7	7	7	7	7	7	7	65.5	1	3
189	4.90132386440177	5.98623649849486	5.43966477781499	4.45463101034878	2.83988572094886	3.30857743957191	5.40441725109463	5.68612514031466	6.08212013924507	1.39536057088151	5.49484131573277	5.06551135079249	5.02496384367209	5.05305207890892	5.71374923146663	7	5.97329987266023	5.71250110265914	6.13452950447544	4.6918525991219	3.70156103444161	6.12880798741025	5.48457197653534	2	7	1	7	1	1	7	2	1	2	7	1	1	7	7	7	7	7	7	7	7	7	7	64.25	1	3
190	6.55857642696535	1	6.28100251203039	2.57091378852045	2.44301375258514	6.07236240658007	3.0513407063761	6.70829818022784	4.96373756163088	6.36841245943359	5.94694344356446	7	6.10123799748253	5.68463785864178	3.82616393036965	6.14403233498226	5.51249350323254	2.3032841166616	5.51489514364969	5.16405853009813	3.8702767336533	1	5.67956175809358	7	5	7	2	1	7	5	7	1	7	1	5	4	3	7	7	7	7	7	7	7	6	4	68	1	3
191	5.22236363949285	6.28428885674752	7	4.2815121187451	1.79826337683038	3.93438629667121	5.37703515550959	5.61514644114366	4.46834529802518	7	6.8288136627274	5.17597575282243	5.02470400173199	3.52402119335679	3.84221984808184	4.6993744727087	6.25727969707474	5.11597145320767	1.34084352425621	4.1592241185261	6.57292659065907	6.57513736456149	6.64170584765167	2	7	1	7	1	1	7	2	1	5	7	3	1	2	7	7	7	7	7	7	7	2	7	49.75	1	3
192	4.19229536123771	6.22214421610778	1	1.15905703925561	6.37515186563183	6.63989978975876	4.97894332911095	7	5.15444799013461	5.94122198271953	5.45048441374485	1	6.11830838399752	4.29954188931388	6.57851515663424	6.17026326627177	4.34992663767308	6.05966893500935	4.54042287780489	4.75089186272251	4.00279844520591	6.21098756818625	2.97172652092952	1	7	2	7	1	4	7	3	1	7	7	3	7	2	7	7	7	7	7	7	2	7	7	46.5	1	3
193	3.5141927251329	6.39606265793312	2.73008076175272	1	3.36870892196822	6.36389999433707	5.71818284150462	4.08164011326091	6.53829388180394	4.76310540616352	4.45991964251285	4.01781421006504	5.54418380908392	5.12815685222171	2.79266450088587	6.02001302533395	4.00906102834236	6.69298877041303	5.51389022312289	4.55029080506066	5.46443689714161	6.16509539538646	6.89699156786193	2	7	1	7	1	3	5	7	1	7	2	1	2	1	7	7	7	3	7	7	7	7	3	69.25	1	3
194	1.66796978086788	4.63561515938191	3.18271495592707	6.30645689118226	6.64419771120718	5.00093415553418	7	3.77469672651622	4.68432067134379	6.14423562686743	4.53517970504436	5.09017895299217	5.91419429686688	5.06861961471628	5.41498862477379	3.40997019162452	4.51549437933094	5.03236311038332	2.74273755788685	5.39274332699714	4.63247818388485	3.32321337843781	7	1	3	2	7	7	2	7	7	4	7	7	7	7	5	7	7	7	5	7	7	2	2	7	63	1	3
[truncated: 5 more columns]
