# Supplementary material for: How Are Mate Preferences Linked with Actual Mate Selection? Tests of Mate Preference Integration Algorithms Using Computer Simulations and Actual Mating Couples
Source: PLoS One. 2016 Jun 8;11(6):e0156078. doi: 10.1371/journal.pone.0156078 (PMC4898694; doi:10.1371/journal.pone.0156078)
Supplement: S3 Data — Long-term couple and agent-based model data analyzed in Study 4. (ZIP) [file pone.0156078.s003.zip › S11/Polynomial Model Data/Polynomial Couple Population 01152016 0229.csv]

	trait1	trait2	trait3	trait4	trait5	trait6	trait7	trait8	trait9	trait10	trait11	trait12	trait13	trait14	trait15	trait16	trait17	trait18	trait19	trait20	trait21	trait22	trait23	preference1	preference2	preference3	preference4	preference5	preference6	preference7	preference8	preference9	preference10	preference11	preference12	preference13	preference14	preference15	preference16	preference17	preference18	preference19	preference20	preference21	preference22	preference23	fitpoints	sex	algorithm
1	6.99200127484834	7	5.53272925241483	6.54988331783517	2.09941974048926	7	6.25281039519064	7	5.45710122943337	6.98283450744651	4.98157812847348	6.00070686132677	6.17599973990777	6.06354552869733	6.84098595052595	7	6.64367022218695	7	7	6.86415105574303	5.98102294457595	4.09497899931562	7	7	7	7	1	4	7	7	2	7	2	7	7	7	7	7	7	7	7	2	7	2	2	2	107	0	3
2	7	2.4799192946186	4.30863727299455	7	6.84001026248158	7	7	6.46194413194582	7	7	6.04276099869223	7	6.5370660718668	6.52584387038967	6.60040721927345	5.12931468592162	5.75670113937964	6.09696808066724	6.48984369595316	6.69194315705174	3.33980242410856	4.2084905742667	7	2	7	7	1	3	7	3	7	5	2	7	7	7	3	7	7	7	7	2	5	2	2	3	91.75	0	3
3	5.47472368377243	7	2.26397465191251	7	6.78737748993939	6.05841904720311	3.45860653365582	7	7	4.48252559618477	5.71202041584442	6.33374030403534	5.37197584984207	7	6.87656568255657	7	6.57986004721364	7	6.47462040840426	6.12545682452276	6.80444863632096	7	5.52510651030299	1	7	2	1	7	7	7	1	4	7	7	7	7	2	7	7	7	7	1	7	7	2	2	103.5	0	3
4	5.77261695042618	6.2322590042454	4.26457957111667	3.10817807946254	6.88211912537525	2.30026068862747	6.53202026427444	6.76768294298799	6.71536296623496	3.28119474451438	7	6.92636685585313	7	7	6.06547401164809	7	5.7631176048692	6.29373631251218	7	6.03275237150814	3.68148637546183	5.20589286747172	6.31262069115014	5	7	7	1	7	2	7	7	7	2	7	7	7	7	7	7	7	7	1	7	2	1	5	92.25	0	3
5	5.80362860690594	6.84683545588166	6.27271534171159	3.58065494422656	6.61410146731734	6.39358000355725	7	6.03094065868476	5.38796348359312	4.07427987587342	6.46283058279915	7	6.8526182129218	7	5.36561847129022	7	7	4.27525721646787	5.80392289865264	4.7994588507458	6.85738034418283	6.2394767515545	6.24730652230664	7	7	7	1	2	7	7	7	7	4	7	7	7	7	7	7	7	7	2	7	2	7	6	93	0	3
6	6.49984319819024	6.65625355209924	4.4466124154752	4.13078605448502	6.76867314888795	3.54313150354742	6.88392212084607	6.58126219034059	7	1.99739659256463	6.24927351577626	6.89445421141585	7	4.83606032108999	6.08923738038355	6.54112200800231	6.70955413580781	5.56888718154688	6.64173091459004	6.68990281631541	6.54299252190587	4.98796637109445	6.33509436915434	6	7	7	1	5	2	7	7	4	3	7	7	7	7	7	7	7	2	1	7	2	1	6	81.75	0	3
7	5.55528426275015	5.96343061914382	7	6.50406349364935	5.90352425315032	6.02934435689327	7	6.97877848633926	5.87282942437533	5.74791369619922	7	4.50193512153228	5.3804340181692	7	5.79523221182155	6.40423014761516	6.6668406849369	6.53171065487264	6.57285383715144	4.50302225859648	6.88228450231142	5.67760283795337	7	1	7	7	1	4	7	7	7	4	1	7	3	7	7	7	7	7	3	2	7	2	7	2	101.5	0	3
8	7	6.81204291096003	5.76490714634162	6.44569443835377	3.76309348759639	4.75439802481703	6.34158706684434	6.18186533104599	7	4.88693528095439	7	5.06814538709751	6.6426395695747	6.95111485995198	5.76092540878186	5.42132528626156	6.51981442781184	7	7	7	7	3.53279596669967	6.56020566634822	7	7	7	1	3	4	7	7	7	1	7	7	7	5	7	7	7	7	2	7	1	7	2	89.25	0	3
9	6.60460208005197	6.29583573975322	7	6.05129947955494	5.96880840968163	4.71862492178392	7	6.16920901700946	4.64427564065779	6.32173316034191	7	6.66027595024428	5.14002822606257	7	7	6.41720867634555	4.94460201888563	5.3837256882431	4.44744542601063	4.93379942043331	5.4888138167079	4.72265794092197	7	7	7	7	1	2	7	7	7	7	1	7	7	7	7	7	7	7	7	7	7	3	7	2	110	0	3
10	4.52041884020501	6.33206386573095	2.05429582161777	6.74196059579733	6.24583212651466	7	7	6.05260645896543	6.28052562865974	5.72957262131427	6.32644471972242	5.75222905628718	5.81474818198817	5.3624072370458	7	7	5.12029588425213	5.7680914227765	6.07161177470576	7	5.47521378363069	6.40375751783683	7	1	7	1	1	7	7	7	7	7	7	7	7	7	2	7	7	7	7	7	7	2	2	2	99.75	0	3
11	6.41394715377102	6.36984948388883	6.82130539169488	5.28843873670741	5.4871608878864	7	4.25045533324029	6.75972370370753	6.3952486303013	6.82460048661076	6.37238229429254	7	5.81301836349898	5.90993271007656	7	5.45315731335821	5.4660955335243	6.74380321168497	4.56492606347973	5.23203075788105	6.29533028201261	5.48014391276665	7	7	7	7	1	3	7	7	7	7	2	7	7	7	7	7	7	7	7	7	7	3	7	1	88.5	0	3
12	5.60333513840852	4.83056205717085	7	6.58854012915572	5.74689646155808	5.73195948192361	5.28635291370379	6.19865982690605	5.93008240434911	5.80010121073084	7	6.28077324140041	6.27214323798363	5.89876955784721	6.77825465770361	5.95202805129199	7	7	1.31870345590727	6.2248204687149	7	6.03478351695965	7	1	7	7	1	5	7	7	7	7	1	7	2	7	7	4	7	7	2	3	7	2	7	2	108.25	0	3
13	1	7	5.67241733402415	4.30621658949088	6.26171429044423	6.49477656062852	5.63509878907362	6.10104078928249	7	5.97769148803069	6.14077742626504	4.62369068569427	2.19498718457987	6.83055500611489	6.37852706663437	7	6.3824407088457	7	6.0016026690755	7	5.79844209961075	5.69952031649304	4.39828952187167	7	7	7	1	1	7	7	1	7	7	7	7	7	7	7	7	7	2	1	7	2	1	2	92	0	3
14	5.20152779394976	4.81162377852231	6.12812530705302	6.87397019175553	6.68195110798676	4.56515708624349	6.49050269302928	5.18722082070294	6.15265560760767	7	5.97242115890054	4.78563872497434	7	7	6.51740844271259	7	6.63337372814177	6.72914024748537	6.75503944060956	4.33906799691136	6.08369100926431	4.39890004815988	6.26758811410291	1	7	7	1	2	7	7	7	3	5	7	7	7	7	7	7	7	7	3	7	3	7	2	87.75	0	3
15	6.39676963267747	5.21730282980616	6.05509934047438	1.32883018835592	6.99376102775096	5.96522216818466	6.08792282018139	6.3776544355266	5.16750930256875	6.32196007656769	6.53434135398715	5.9585315685503	5.09801247754324	5.91040120797852	6.97723645056896	6.56950765083808	5.57937999576215	5.89547849705947	6.83920224303779	6.15360809397589	5.40285087335554	7	6.7863468298794	7	7	7	1	3	7	7	7	7	3	7	7	7	7	6	7	7	7	7	7	7	2	1	96.5	0	3
16	6.07653309033412	7	5.12452882248556	6.09182957517492	2.41225167960732	3.34525850988988	5.73393345952562	5.82727282460154	7	6.80872745937548	6.88934976019239	7	5.22580265053909	6.85442225550786	6.09111875969576	5.2619929636529	7	7	7	5.33808873544986	6.56916956748495	3.10766959302038	3.90578456486483	7	7	7	1	6	7	7	7	7	5	7	7	7	7	7	7	7	7	2	5	7	2	2	102.25	0	3
17	3.24531036666825	7	3.84282776438608	6.7998071960025	5.09019380332873	6.33450968420786	6.72931724109808	4.78097089971535	5.68154086362979	6.64879458999574	6.00512618890399	7	6.90606659724468	6.50498568162045	6.76933926533847	6.18954385746346	6.57473339232133	4.28764486651536	7	6.76784789444341	6.12150016315774	6.8689091481163	4.96763275369122	1	7	1	1	7	2	7	7	7	1	7	4	7	7	7	7	2	7	1	7	2	7	2	84	0	3
18	7	6.71706399626225	5.6913288696584	6.61914701636871	5.01357146891307	4.82962272241417	6.58166261580247	6.69174451588564	6.6414624831168	4.6419115547867	5.9129856366138	6.06134919654547	6.74467857788439	5.92235772093347	5.96183258614845	5.9741546834229	6.42528900740797	5.37893655521366	7	6.86677702559203	6.38711348586211	3.52165906391139	6.3526577246823	7	7	7	1	4	4	7	3	7	1	7	7	7	6	7	7	7	7	7	7	2	7	1	83.75	0	3
19	7	3.8532957673871	6.63050816107112	3.27911986758979	6.89257502603889	5.0867319096215	7	5.48796621327981	6.70697718278632	6.0987199181061	6.51814929365491	7	5.00358791847572	7	6.60167055176364	4.39736974898497	4.88537665338244	6.25005560807768	6.17075289148494	5.93144212852549	7	4.49831975344402	6.87766960444866	7	7	7	1	4	7	7	7	6	2	7	7	7	3	7	7	2	1	1	7	7	7	2	107.5	0	3
20	6.28440214412058	5.12147686323985	5.04987543370673	1.98917861929118	7	5.80553238200231	6.82484206193275	6.93911152088292	4.80465337461089	1	6.66064715875907	6.53986689182792	5.24994728635554	5.4443517370624	6.97117294103356	5.80982210358257	6.9493556727165	4.91473246850161	5.991756123871	6.80504786010303	4.76655421484479	7	5.93594483520083	7	7	7	1	3	7	7	7	7	1	7	2	7	4	7	7	7	7	7	7	2	1	1	94.25	0	3
21	6.33103534510987	4.55286916142564	7	3.13507369732688	5.97914757694601	6.64474028217636	7	5.57688421187441	7	6.57754797139158	6.21966707197972	6.37127158396654	3.42049125542376	6.33224524593388	6.70291841393374	6.46197478819471	7	5.91254101196053	5.04303033399657	4.7036545279897	5.98301988046557	6.15888378829418	6.22502794032747	7	7	7	1	3	3	7	7	7	3	7	7	7	7	7	7	7	2	1	7	2	1	2	91	0	3
22	2.0932316417899	6.40552240029853	6.88183372764263	5.98221867576745	6.98542428761357	6.62094582449658	5.68257359932407	6.9427506113741	6.31988292595684	5.82765989928233	7	5.84060498676374	4.85456656175295	6.59671041978436	5.55374688872845	6.46790339974886	6.90594752377477	5.93527110686432	7	5.051658790592	5.72155207114016	5.89986957719931	4.21207507714441	3	7	7	1	2	7	7	1	7	5	7	2	7	7	7	7	7	2	1	7	1	1	2	100.75	0	3
23	5.34630206388627	7	3.92639752827798	5.60893505613468	4.97338087238369	1.66667386679064	6.03564548311748	7	6.53336581245497	3.9451939390598	5.14436155204413	7	5.42264599298471	7	5.75462679869027	5.11839754945405	7	4.90149882902321	6.70180549034836	4.19759133540039	7	6.11546791657645	6.69039326728405	7	7	7	1	7	7	7	7	7	2	7	7	7	7	7	7	7	2	1	7	3	1	2	94.5	0	3
24	6.38397136619667	5.07218098134403	6.85017855373274	4.54120829409703	6.32524558788099	7	7	6.07705856930357	7	3.49577289623316	5.71684839094681	6.16168372517271	3.16619598665392	6.72744969532466	6.40423743379453	7	4.65368119892833	7	6.06900380215149	5.08958540219726	6.21644850604301	5.68597668800045	5.74509932900602	7	7	7	1	3	2	7	7	2	6	7	7	7	7	7	7	7	7	1	7	2	1	2	92.25	0	3
25	7	4.31680896863129	5.5021191944351	2.39913765835271	6.96604799447225	7	7	6.46144858561169	6.30271889441775	7	7	6.45361514702881	5.97245189833128	6.54204330865344	3.8665974380558	3.8823425599819	6.31974899267578	6.5445657032644	5.73208350109022	7	7	5.7681354260935	5.74832478121982	7	7	7	1	4	2	7	7	7	2	7	7	7	3	7	7	7	1	4	7	2	3	3	109	0	3
26	6.33925328917582	5.31031721911242	6.54497681700847	2.42743624578027	6.65633943460827	6.04365678622198	7	6.1328462854212	5.67018656936344	1.01569512941527	7	4.26615472542543	5.81521333201791	5.45733754307548	6.38327766440799	4.28471938858963	6.759124993722	6.96588077459395	7	6.79332950589622	6.51948174976765	6.41855784464369	5.79164634805647	7	7	7	1	2	7	7	7	5	2	7	2	7	3	5	7	7	7	7	7	7	1	2	96.75	0	3
27	1	5.79704674158394	5.19349525027081	6.30775214212678	7	7	5.47089119302612	6.46248598661772	5.45624570910771	3.29844351341876	6.59570940168182	6.43725510357702	6.65929339992625	6.99737622947306	7	6.25061510415026	5.09058515197192	7	5.86921322121723	4.71959686288639	6.09595452933871	6.88406496039837	7	7	7	4	1	4	7	7	7	7	1	7	7	7	7	7	7	7	2	2	7	4	1	2	97.5	0	3
28	6.25575543615238	6.3039893324294	6.49582325679346	6.34066639886389	3.75516621847414	4.56297524318874	5.77581431176809	4.23084034242786	6.51580114083107	2.95254578227865	7	6.53380497026439	6.16071257269465	5.85875115166019	5.69567333678385	7	5.80891679180843	6.58784621442919	6.66436573013964	7	6.15375868568801	6.27936723530445	5.69561584641045	7	7	7	1	3	7	7	2	7	1	7	3	7	7	7	7	7	1	7	5	1	1	1	89.25	0	3
29	1	5.65160461839767	3.40644209912137	6.79211852949244	6.3683394396065	7	6.82263264111317	5.71306846371244	5.59272077748212	6.34308969462698	7	5.26760178645016	5.99194651329436	6.38624303643927	7	4.42564774245898	6.60976632558291	5.62742820333775	5.68417429940205	7	6.85431799755676	5.49373700450154	5.67189585435726	1	7	7	1	2	3	4	7	3	3	7	7	7	7	7	7	7	2	7	7	1	2	7	96	0	3
30	4.44895028989512	7	2.68790261892389	6.84085497533537	6.92933647494862	5.67779352118729	4.98656980217796	6.59164180946813	6.26106977458416	4.04713474076595	5.94540794373734	6.11125584766959	5.42938284339226	6.49864309330064	6.80408176339104	6.0688910556444	4.13818038699034	2.7719524869825	6.46210852957276	7	5.61482950967856	6.93768331977278	4.65310470858547	1	7	3	1	7	7	7	7	7	2	7	7	7	7	7	7	7	7	2	7	2	7	1	93.75	0	3
31	6.83983124908919	3.12572935751092	6.30096170196298	1	6.170199989374	6.01209248832464	6.86641454123465	6.4464028390468	5.79269267667925	5.95541514322293	5.57324414418112	6.79193741718834	5.39188031523009	6.68214782007966	4.91769114337826	5.22537764088383	5.43162878301296	6.94843819858471	6.18806161829437	6.76639622469614	6.64626385567207	6.54979075485085	5.02161065784476	7	7	7	1	3	7	7	7	7	5	7	7	7	3	7	7	2	7	7	7	4	1	2	96.5	0	3
32	1.79707497268535	7	5.0205962106239	3.73927135858724	6.23219266607192	5.12572356240433	5.8811214797599	6.4929041828781	7	4.23303272062587	7	4.99465905931437	4.04508129414055	7	7	7	4.93128035952192	4.88343416791839	5.85476737528375	6.50656582695347	5.86626436505485	6.13137051625207	5.66182863290779	5	7	7	1	1	7	7	7	7	1	7	7	7	7	7	7	7	3	1	7	2	1	2	90.25	0	3
33	5.17327713525334	6.00352135575706	6.5427714368627	5.15088365240655	6.03383864721522	4.14556912261564	7	2.20996641245764	5.86443868522944	6.68014950002986	6.74085232462683	6.86499698983124	6.05687481608214	6.30605888077151	6.66004189126252	6.16991577718024	6.16781940108698	5.35063977154218	5.83978252987712	3.38729499109606	6.85891532600617	5.74924058584548	4.72199353320956	7	7	7	1	2	7	7	7	4	7	7	7	7	5	7	7	7	7	1	7	1	1	2	84	0	3
34	3.12172718877094	6.86084715995781	3.73087101554748	5.3200480598559	7	5.52657436052441	5.2399403761534	6.54264927582961	6.94162403788237	2.61445361112596	6.62602258868589	3.89941085610911	6.7162188245991	6.50944227723757	6.72532156718545	6.85824433815134	6.16354027210862	6.7615756861894	5.7615584766854	5.57514737073271	4.87771781728398	6.092011430893	6.80407784961023	6	7	7	1	1	7	7	7	5	1	7	7	7	7	7	7	7	5	7	7	1	1	2	85.75	0	3
35	3.54344790204728	7	3.28663860066725	2.54422378931736	5.2483975447635	6.2664723376612	3.94325039554325	6.05156164582373	6.01647013540425	1.58083974694459	7	6.15470639109811	5.53013917938519	6.17224850608099	6.9426828854169	3.69362533985448	6.13921110303649	7	7	4.11660898590251	6.95929385639621	5.53713530362278	7	7	7	7	1	2	1	7	7	7	1	7	7	7	4	7	7	7	7	2	7	3	2	2	101.5	0	3
36	6.08933955972901	6.12594523772734	7	7	4.01148514445924	4.33904287934123	6.05744415654909	7	6.26953646068551	2.35368466812349	6.30674452421391	6.03041144958456	2.950719381062	6.51480316210484	7	5.78866243669147	6.96223053576672	4.70033368681541	6.84163293505404	4.68909689530922	6.77911444390609	6.60181357524503	5.16422392618543	7	7	7	1	3	7	7	7	7	1	7	7	7	7	7	7	7	7	1	5	4	7	2	82.25	0	3
37	6.47106802094967	5.26247099959718	5.78951096540555	2.72096438564833	3.9832008040996	3.9436967579978	5.40443887541128	3.90295072504885	4.89848805042802	2.59438441860523	6.42642777331616	6.51813313209743	7	7	7	6.98502814870519	5.7375747922317	7	6.62097484165596	7	3.56282584816517	5.95443391219271	7	2	7	7	1	4	7	5	7	7	1	7	7	7	7	7	5	7	2	2	6	7	1	3	79	0	3
38	4.10760519475175	6.77299787605548	3.74069556421851	5.53506409733945	4.42826347174725	6.02960968048021	4.39746642850281	5.03460627079792	6.82964205364149	4.71754909028866	5.81701622957713	6.83620067934511	6.42791295303448	6.35244056770736	6.98696887403845	7	3.3104177838297	6.81328099073753	5.26945378723842	5.14679187141346	6.30635079480745	5.64115840401563	6.34648645360988	1	7	1	1	7	2	7	7	7	3	7	3	7	7	7	7	7	2	1	7	1	3	2	80.75	0	3
39	1.61899636343535	6.01519823591682	4.74248431372069	6.61281903549106	6.20646493023452	4.72843315965143	4.68988673437621	6.02731387674769	4.51613314735909	6.12646634260114	6.33509223568843	6.63488206786604	4.44085222115699	4.16815903585652	7	6.17424392063315	6.16073495876714	7	6.27036415364527	6.21501305978756	6.18562344767719	4.95496932891113	6.13306579750459	7	7	7	1	1	7	7	1	7	7	7	7	7	7	7	7	7	2	1	7	4	2	2	95.5	0	3
40	6.09542382319511	4.48082778233497	3.94061305066672	7	3.3173939914228	4.27893283086782	6.30841994995972	4.47528044410574	6.74554941733257	5.68624189388017	5.7804907163867	5.2656838849717	6.68118215285697	7	7	6.27583459131883	6.32037035771307	7	4.87867876664477	4.24945487718403	6.07398640119476	6.599146017877	5.31842209365598	6	7	7	1	7	5	7	7	7	2	7	7	7	7	7	7	7	7	7	7	3	1	1	65.25	0	3
41	7	3.47664925032181	4.36605409930674	6.76768225247664	4.39441486303329	4.48762705874937	6.65923748118463	4.36707203447979	4.50887436816428	5.49070481122314	5.30688875501741	5.95550064539348	6.6190400639987	6.70452023932454	6.48173056969908	5.93313983495625	4.52485976908562	7	5.87597507440494	6.94473005911552	4.94906871921258	6.63201085119745	6.52222447361419	6	7	7	1	7	4	7	7	3	2	7	7	7	7	7	7	7	7	1	7	2	1	2	86	0	3
42	4.21814302446944	6.23366078331498	6.27245098026819	5.78462089547662	7	6.90601523497494	7	5.63060365619259	5.88035369063883	7	6.81862514762669	7	2.79036813162026	4.84199745173911	6.38516365674392	5.12957867713747	4.35935012396277	5.680537999508	6.14481558278029	6.39756610414352	6.28476827775143	5.87797006110687	5.79014709485384	2	7	6	1	1	2	7	7	7	2	7	7	7	7	7	7	7	7	1	7	2	1	1	80.75	0	3
43	5.13875581129207	5.52779238593039	5.48690896362243	3.14243379580528	6.46847796572321	1.39805885538716	6.78560848303953	5.75596314266379	6.11694182668107	3.87009242878634	1.97124953125249	6.64094121688557	5.17365903292845	4.7004037807943	7	7	5.37506808801803	5.9042116181061	4.2710541754244	5.65982080261934	6.77994553224694	7	6.85071892801079	7	7	7	1	7	2	7	7	7	2	7	7	7	7	7	7	7	7	2	7	5	1	2	95.5	0	3
44	5.52520552669493	6.75202393206098	5.32362460189586	5.42841982780556	6.32241939354894	2.08748817719257	6.84845720184371	6.50723818775374	6.1068359848093	2.38574079205512	6.5491366217448	5.49746408039038	6.8194064255172	6.81962145256813	6.58496613890745	5.15294165723579	5.17912369101384	3.66533641787694	4.49671143887005	6.93419618939097	5.68992167768228	7	6.12324227028106	7	7	1	1	1	1	7	7	7	2	7	7	7	7	4	7	7	3	1	7	2	1	2	83.25	0	3
45	4.45762277209457	5.75512415871179	1.48616465856253	5.83963410126749	7	4.90533689051585	6.72503748669767	6.93311490105424	6.13392924623725	4.94707280749375	7	5.85273141234711	5.32021184716275	6.45576077010415	6.98568117249459	5.97136929657818	4.8878107852263	6.68620618168953	5.86392402181164	3.69830823268337	6.54860333492197	6.12901408413279	6.97823810879092	1	7	2	1	7	7	3	7	7	1	7	4	7	6	7	7	7	7	2	7	2	1	2	104	0	3
46	6.4721969898891	3.7928786694695	4.66557967770608	5.52356596413599	3.79509059354889	5.41334499064745	6.34266897770309	4.80299113477434	7	6.84480362819437	4.92525253305645	5.37142280288946	5.62851481491875	3.03090773711618	7	7	7	7	5.36067914743912	6.62133859007017	5.93387887854253	6.2415010476945	4.53134124210041	3	7	7	1	3	7	7	7	7	7	7	7	7	7	7	7	7	7	1	7	6	7	2	84.75	0	3
47	3.13494493703607	4.04745401226126	1.92406938937415	4.99142988199878	6.71115251099372	5.53826380710622	5.32477459284596	6.54995760175295	7	3.98426987377752	5.22508791608731	5.55383328403692	6.8525048122487	6.42117044251724	6.64530956756246	4.27460302332466	6.35095076016349	5.89344075840323	6.81546574416358	6.73332086924466	5.75147784118464	7	6.81768309353409	1	2	7	1	7	7	7	7	7	2	7	7	7	7	7	7	7	7	2	7	1	5	5	84.5	0	3
48	1.96980257362362	7	5.22721257475909	6.58090751303896	6.69239181037024	5.51410296570076	2.56466250668408	3.87636497967721	6.62649831156237	1.2281654767149	6.83863360980951	6.34379293627479	6.24983885279063	6.98567094618274	5.380288871594	7	4.30469407706286	7	7	7	4.81658244358252	5.61947520316418	6.8994015984995	2	7	7	1	1	7	7	7	7	2	7	7	7	4	7	7	7	7	1	7	1	1	1	96.25	0	3
49	6.45061405810101	4.64781475789247	4.51981531055006	6.37888234563171	4.14849517810793	4.76135122601809	5.42294971808309	3.72685701655136	3.2725906839168	6.64446291191785	5.17792726509824	7	6.9252742269174	6.16331017574719	7	5.6036672493322	4.702117510729	7	6.10792000240908	4.87782267879215	6.15404407630442	6.23517810101844	6.42998360341387	6	7	7	1	7	3	2	7	7	2	7	7	7	7	7	7	7	7	2	7	3	7	1	86	0	3
50	1.46832168156767	5.57300390687475	1.75178899591674	6.82417717597536	6.72967799828633	6.01033228843237	6.5146675747105	6.74521499680886	6.61690546791307	4.509933405196	7	5.88808336835561	7	7	4.22241635389834	7	4.0188748532018	3.48652613703232	2.90586759672816	7	4.98483939094446	5.21679601360972	6.35181269854006	1	7	2	1	7	7	7	7	3	1	7	7	7	5	7	7	7	7	1	7	2	7	2	90.75	0	3
51	2.14714533386806	6.60533503600357	3.80279350326204	4.58317168621342	5.88450517575492	5.90980647270905	5.70239393260237	6.40823947228015	6.200332850806	3.54849929085831	7	5.8770665260122	5.84251382365283	6.26329508608395	6.50468946994785	5.26984277187415	7	4.9024577533928	7	7	6.12392138162989	4.38590637152592	4.82076060940732	7	7	7	1	2	7	7	7	7	1	7	7	7	3	7	7	7	7	2	7	5	7	2	83.5	0	3
52	3.98239903832491	7	3.40560424318608	2.55408429742631	6.33356422346431	4.81356250722287	4.33712074152537	6.36615154008408	6.72322287656152	1.608963496972	6.73148229844506	6.65270205530326	3.06483742403708	5.92278852853837	6.90200393578306	2.3242339945099	6.07626469206617	7	7	3.89574170912115	6.95030438881234	5.7996726090374	5.19794086538463	7	7	7	1	2	2	7	7	7	1	7	7	7	4	7	7	7	7	2	7	3	1	2	97.25	0	3
53	6.29134226300864	7	7	7	4.82279053898695	4.80245540047704	6.53628371148376	5.57996703000379	7	2.51510485507556	6.658854830166	5.55039553470925	6.48244425200255	5.96285318953593	5.27630369566326	6.58943988320708	6.01371623743554	6.37550481453733	7	4.22873586453333	5.91479511175905	5.43946055531352	4.24434602504636	7	7	7	1	2	7	7	2	7	1	7	3	7	7	7	7	7	1	7	7	1	1	2	87	0	3
54	5.22129301414217	3.89207820708504	4.71251522411833	5.75382725533627	4.4739789063411	5.92961259001143	6.01529493081563	4.29185221437289	6.00746352134066	6.71953726935707	7	4.62655408438545	4.05746898627797	6.615469877941	7	5.69864330035089	6.61537731232844	7	4.61694272070421	7	5.54159377476718	6.11459641432155	4.8282070444631	1	7	7	1	4	7	7	1	7	7	7	7	7	7	7	7	7	7	1	7	7	7	1	77.75	0	3
55	1.30661843252001	5.23383399370948	4.80239109657312	7	5.38198438162327	5.44450844934099	6.91519804997099	6.16577923557934	4.73678383988942	1	6.78684556468839	7	3.91549539322532	7	5.442836423281	6.5293089772308	4.75384315163388	6.82095865887549	5.85238726148522	7	4.95554110335666	5.12893330064924	6.42029789799977	7	7	7	1	1	2	2	7	7	6	7	7	7	7	7	7	7	7	6	5	1	1	2	97.5	0	3
56	6.98882732784358	7	5.6869648443942	2.42223309649189	5.15190609435026	2.74437636550592	5.03718641844458	7	6.71143866001888	5.47632466230117	6.47346832695216	6.55404505140941	2.22615439976321	6.39513709822005	7	4.80813253120708	5.73067508466559	4.6975605965993	5.07213160756314	6.24015013650225	4.30220147943167	3.88574977544405	5.964110708043	1	7	7	1	7	7	7	7	7	1	7	7	7	7	7	7	7	7	2	7	2	1	3	65.25	0	3
57	5.81764548126722	4.2891373798805	4.1403886406179	6.27663910027591	4.56338614502437	6.58853540759258	5.52909221613937	4.63240657766963	7	7	4.48531401621275	5.2653992889793	4.31080319160342	5.43287746744065	5.94612445852929	7	6.76734273863676	7	4.64001721625137	6.79913777928874	5.61125300081332	6.74174875234021	5.05247742085688	3	7	7	1	3	7	7	7	7	7	7	7	7	7	7	7	7	7	1	7	7	7	1	61	0	3
58	4.90870093034197	4.15503613323273	4.9309207633053	6.75499471959912	4.44338467302409	5.91731816481212	5.81517972339357	2.59787111677089	5.74099007538325	5.70048963128072	4.9205428152165	7	6.70106991804706	6.49574354589735	3.11173005511768	6.70093777552729	3.43497701694052	6.68868181560678	6.5276618191403	6.28129937796977	7	2.81555402566125	6.03866544505237	4	7	7	1	3	7	7	7	7	2	7	7	7	7	7	7	7	7	7	7	1	2	2	94.75	0	3
59	2.37515518789204	5.80093516363237	6.6411801310437	2.47823853940779	7	3.86538491313843	5.49777618159695	6.41535890933508	4.04332061402967	6.50654396514852	6.60128745692719	6.02392408272666	6.05589834538616	6.68820310316627	6.76215248047915	5.17776277610592	6.51353790360496	7	6.46836073633859	5.02039915106667	6.54847682414327	5.84503174929722	4.0266647205492	7	7	7	1	7	7	7	7	7	2	7	4	7	7	7	7	7	7	7	7	2	7	2	82.5	0	3
60	5.58377799926455	6.57239436014819	5.87487813576614	3.65838431073481	6.06359709100648	5.34377745083416	7	5.82322829822702	4.27245408468789	4.97646498748392	7	4.93033604157569	6.30180272760612	5.38827765537988	5.10873372130431	6.98225267374137	2.87339365495284	7	7	4.90251737669408	6.41199943893359	3.69312459602208	6.48058039338295	7	7	7	1	4	1	7	7	6	6	7	4	7	3	7	7	7	7	1	7	5	2	6	72.25	0	3
61	2.59625347360222	7	1.9132325586686	4.15555618267391	5.36739467078079	3.19708720367491	6.10640474629426	6.55551537943123	4.1153484095382	5.24882223792488	6.89820322576097	6.35366189222828	5.12342116751457	6.55520580406052	6.9294768797563	6.2841363998048	5.2705418456558	5.78021888967854	7	4.18230193841408	6.24641937841191	4.65688885293374	5.99226893488481	1	7	2	1	7	5	7	7	7	2	7	3	7	5	5	7	7	3	1	7	7	7	2	78	0	3
62	6.5677035937565	4.48753756088828	4.32076195668141	6.10797084845012	4.62744318225622	6.49805493677667	6.41610706698141	5.59292938589682	5.700083143754	7	5.23494516124038	4.89950296613696	5.52624670470965	3.15828898596953	6.00643082354326	6.63991301225069	3.96154074319566	7	4.75687077850146	7	5.49383159575601	6.6715201449667	4.2478388174477	2	7	7	1	4	2	7	1	7	7	7	7	7	7	7	7	7	7	1	7	7	7	1	84.75	0	3
63	7	6.1437641432065	5.51584262385617	2.22008197212443	6.8461143076914	4.84184527584427	6.7417438948675	6.14800635663411	5.61010451960947	1.65794403508867	6.96365312086996	3.32587591074898	7	6.97931154280011	5.50248079639538	5.76744538128222	6.34946948651714	5.03898674096296	4.32229266613543	4.77900757698821	6.5553412300329	7	6.75223675498818	7	5	7	1	1	7	7	7	7	7	7	7	7	2	2	7	7	7	2	7	3	2	2	84.5	0	3
64	2.4369749276741	6.68830786841314	1.88479848004885	6.53745074463035	6.09560859813541	3.7191235260303	4.43325295751221	5.72174384699942	4.62633130339148	2.88035211565296	4.00897423097567	5.75329244008378	6.86550235427326	6.18776249364741	7	3.30521860361427	7	6.90238110004458	6.82647144591325	3.73452644004625	6.80733350525767	6.556690391459	6.77479785822533	1	7	2	1	7	7	7	7	7	7	7	7	7	4	3	7	3	7	1	7	7	1	2	84.25	0	3
65	1.56473625734984	6.74390519220159	4.68474834782484	5.52796395243105	5.96423626333018	6.74947104502835	6.45349552233037	4.81322454335329	3.45162977441896	3.38624390788022	6.85328342305287	6.15956351565329	6.14135973854138	6.34398090838216	5.69677423839361	6.56489129839312	6.7779023053592	3.99143306028537	7	6.26437925966501	6.28436396380466	4.46537554923321	5.8683145374768	7	7	7	1	2	6	7	7	7	1	7	7	7	2	7	7	7	7	7	7	5	7	2	84	0	3
66	5.80889224245899	6.34911995640105	6.98472628176624	4.4351292412743	2.92442886960567	2.99429225498672	6.00561680726853	4.69930732133082	6.46745732581332	2.9630941366653	5.04492512066269	7	7	5.68529650676492	5.79548282136343	7	7	3.87376864856258	6.87986742687554	4.94409049639265	4.21972614678346	6.48301599679961	6.14262749544982	3	7	7	1	7	7	6	7	7	3	7	7	7	7	7	7	7	7	1	7	7	7	2	72.75	0	3
67	1.53407878217861	6.31995182194031	5.52279955555366	5.18307347855295	5.41879552863978	6.59295475514255	4.98266060581058	7	7	1.81989235102383	6.34422203767041	5.54666760845696	3.92218913002721	7	6.12261667925639	6.30723920867194	6.7395234342989	5.48672555082649	6.67170161374766	6.66056912580302	4.18147735417809	6.60914239726361	3.62187521715697	7	7	7	1	1	7	7	7	7	7	7	7	7	7	7	7	7	7	1	7	2	1	4	67.5	0	3
68	1.77268715115314	6.59004473515769	4.28298828071076	4.2902245846766	4.62935002153293	6.88423851587373	6.13252888836222	5.79322102214436	3.4641157742959	3.26641966490474	7	6.12791928389722	5.52802014538185	5.97905064962006	7	5.15207369716723	5.67236126520431	5.27161622441973	6.21092906727005	7	5.72415363713434	6.51828051645057	5.03064211374805	7	7	7	1	1	7	7	7	7	3	7	7	7	3	3	7	7	7	7	7	5	7	2	71.25	0	3
69	1.4563693575778	7	6.39915823361116	3.86741932807014	5.76723602135908	4.60359211916966	5.99912210404554	5.74160012311751	6.57447229886117	3.63704830719342	6.92500572168951	5.13509555277973	4.2800899936832	5.73786694481266	5.52508531371947	7	7	6.4466664730637	3.2500945564954	5.42089025825529	6.51180983900195	6.03184742489857	4.95491497076959	7	7	7	1	1	7	7	7	7	2	7	7	7	2	7	7	7	3	1	7	2	1	2	77	0	3
70	5.38871392718434	7	5.64872864358451	2.59354018990866	6.25597133542053	1.42790238454846	7	6.6323425000743	5.54624101331506	3.79864065048785	2.32768606263065	6.65828599622387	5.63082398457471	4.41997649971967	6.86182442295605	1.81938283753233	4.95181155677884	7	5.64515429567804	4.90479849730732	4.52337876699785	7	6.11137474967041	7	7	7	1	7	7	7	7	7	2	7	7	7	4	7	7	7	7	2	7	7	7	3	87.75	0	3
71	7	6.55817241420735	3.43492795294669	6.54930506593844	1.40116986901837	6.15823283221649	7	6.7333560634464	5.25604075110269	5.8073926332434	6.02163024809615	6.00349380688302	2.52998084710353	4.55410915186925	6.88631308483933	3.55223579591818	3.51101058018272	6.75267101625461	4.7246342378358	5.46039964268093	3.33387566089513	5.48753449726509	6.83934008318302	1	7	1	1	7	1	5	7	7	2	7	7	7	7	7	7	7	2	7	5	7	7	2	75.5	0	3
72	1.25220076998111	7	4.47725867274552	6.64858551976409	4.78907664734667	4.27292907282382	4.893997877153	6.22918242033958	6.16468608027333	1.67444933788839	5.0813568336935	5.42090983520302	3.19713289129737	5.99138810330967	6.2794838594076	6.13367007538856	6.24621120334966	7	5.98508913958573	6.71011947390737	5.46269824534135	6.28680215309919	5.692350205582	2	7	7	1	1	2	7	7	7	4	7	7	7	7	7	7	7	7	4	6	7	1	2	86.25	0	3
73	2.03819033700673	6.63325820777513	3.30702743328453	7	5.67167713525237	5.00864036644074	5.69450569934132	4.94931298214047	6.0777794780403	3.30141981369939	5.56375789548202	3.74507564793851	5.53762926182488	5.15496815939897	6.69729689959861	4.3672100745818	6.29483490332163	6.50904953998465	7	6.44140680150836	5.13829646001058	6.70616082003792	6.02714391173234	1	7	3	1	7	7	2	7	7	1	7	7	7	3	7	7	7	3	3	7	2	7	4	92	0	3
74	2.94768429441189	6.71194930912816	1.45542948979307	6.80727374812778	6.02335798007572	1.96988070621839	5.24739490114591	6.76085283895294	5.15467033814131	6.75854606625761	5.14700315678517	6.45667785329712	5.75025947684472	6.04045003554747	7	3.77723640552883	4.59834771074322	7	5.41742735903289	3.94436139847646	6.26761804872116	6.35353677625797	6.43512357618757	1	7	2	1	7	7	7	7	7	7	7	7	7	3	7	7	3	7	1	7	2	1	2	91.75	0	3
75	1	5.77472634674902	4.27222461763175	7	4.82709338776439	5.68528016477868	5.39871558453344	3.00654991634999	5.99506291597267	1.51009815053804	7	6.24434423533814	4.28447828307746	6.87658913557314	5.39979374916829	6.55428588482305	5.51383720852266	7	5.52567060819285	4.76229927323234	4.57316364216419	5.79363899806082	6.21297439131929	3	7	7	1	1	2	2	7	7	1	7	7	7	7	7	7	7	7	3	4	7	1	2	77.5	0	3
76	4.32813247899345	3.62651879115459	4.15305485092621	6.79608790236829	6.10107390182452	1.82295332024371	7	6.64819981825302	4.59090458225868	5.07058703288834	7	4.5858439644486	4.02157872372478	5.97312858080084	7	5.02228263111211	7	7	5.70060551936001	4.57427880436596	5.78702882434792	5.79010359057331	4.63410670352879	1	7	1	1	7	7	7	7	7	7	7	3	7	6	7	7	7	3	1	7	4	1	2	73.25	0	3
77	3.17084054047372	4.73495344986013	1.71912153548306	4.44202911841836	7	4.48894663788616	5.41383179037976	6.91966647733062	5.06818942518573	3.95102560522112	2.66290646250802	6.19243620233877	6.24652502967101	6.2692866091549	6.29828889755143	5.37547197845105	6.36598079192461	7	1.54093745161162	6.79298980733105	5.45195631023575	5.19293962915741	6.17300786637646	1	2	7	1	7	7	7	2	3	7	7	7	7	4	7	7	7	2	1	7	1	4	2	84	0	3
78	6.98250520476036	4.41925874356655	7	5.18149397662984	6.05246323334433	1.82592433196089	7	5.67484944230446	5.91945583207302	6.18610728977445	6.56414376214696	4.14083060837776	4.07179363784806	4.69903175052296	6.07875395779381	6.28952316569305	6.58452101845434	5.69458733679299	6.19448493923815	2.10307387491883	5.01077241335258	5.78015034623267	5.93129992228775	2	7	7	1	2	7	7	7	7	4	7	3	7	3	7	4	7	7	2	7	2	3	2	78.75	0	3
79	6.05733203110908	5.9256934566753	5.50523098337064	3.17580123111768	5.14443614033797	4.82231482937693	1.02580336044362	4.56996311452277	6.94104695151084	3.37737273182144	4.68004328637664	7	3.92273857760222	6.20737079460527	4.93509011155841	4.13556037477242	5.95098463825575	3.48497556087007	3.51195890157747	6.65106431455692	4.97581199431855	7	7	1	7	7	1	5	7	7	7	7	2	7	7	7	2	7	7	7	7	5	7	2	3	1	83.5	0	3
80	3.51075043502438	5.68542472487699	5.81173424163033	5.15127132380736	6.53730702999693	7	2.31344351269153	6.36418514025238	6.25779219192451	3.61959670249958	7	5.2111699427513	6.33362371968121	3.87252478998068	7	1.63943437104751	4.43312403404213	5.87506040641289	1	7	4.68214348880532	6.19116388393154	4.93816240630851	1	7	7	1	1	7	7	7	7	1	7	7	7	2	4	7	7	7	1	7	7	1	2	74.25	0	3
81	4.58222713198108	7	3.50238264679666	4.61818963358231	4.64339043922403	5.16017309773166	3.74547315865407	4.86693938998333	6.34763039760088	4.06368492990573	4.7328602408652	7	3.97059348836372	5.74972584766174	5.88483083066295	6.07522647899342	6.7759107760472	7	5.07814764138166	6.08126097944842	5.49813259664446	2.36880979750064	6.13133384643223	1	7	1	1	7	7	7	7	7	1	7	7	7	7	7	7	7	1	1	7	1	7	2	80	0	3
82	4.01906297383344	4.74769357638056	2.8912557040263	6.13716495155572	6.6662559993104	7	1.91856281675022	5.66582380266582	1.35382625084323	4.07538721092827	6.85446739187337	6.5182323149269	4.55097884956767	6.41410285179539	4.72847789011697	6.01907593941672	6.6847628466686	6.98696154918388	5.96171143520532	4.83205842554488	6.35117379159117	7	3.61281909314117	1	7	1	1	7	7	6	7	7	7	7	4	7	2	3	7	7	7	7	7	1	7	2	93.75	0	3
83	1.89581520025964	6.60118832117535	6.22941474881274	4.72501881989594	5.49939358949096	5.00521883249921	5.32772441691389	3.37548678680908	5.13475604989388	3.150160325493	5.70047834227474	7	5.22972721749129	6.01583899607299	5.35495128846512	6.31319043674986	6.17998581892652	6.78559514360636	2.72429017617215	5.39273825324295	4.93278487398721	4.8328298750835	6.11123520378557	1	7	7	1	1	7	4	7	7	7	7	7	7	4	7	7	7	7	2	7	1	1	2	86.5	0	3
84	1	5.79385438261553	6.22273989950232	4.46608467092614	6.64625578228871	5.84738571559333	4.33667631454362	3.19001108657991	5.1114068870349	3.46960885846388	6.20806698131071	5.97283772924897	7	5.40354333271234	4.62213455166243	5.55044012728425	7	5.06604981552536	2.52985572295428	5.21577199481919	4.89270835912975	7	6.07181593706988	4	7	7	1	1	7	7	7	7	5	7	7	7	4	7	7	7	7	2	7	1	7	2	70.25	0	3
85	5.7026164289703	6.67587803689359	7	2.99552876530708	4.2487951272929	2.80640117351173	4.6925137395632	3.97040654253149	4.31896676780897	4.38565149327318	4.29421004705156	5.70089004883672	5.88171202839266	5.8938713130856	5.46888379148619	7	7	4.42678457890118	2.97657276199627	4.98339424165092	1.97867844346509	3.19274152998246	6.83694002683341	2	7	7	1	7	7	7	7	7	2	7	7	7	7	7	7	7	7	3	7	7	1	2	76	0	3
86	6.476826696593	3.67581791702017	5.81969877507064	1.1718717523974	6.75986928561372	6.20976321819564	6.74335406014855	4.84221072691968	5.55602085178349	6.66109784884876	5.03936363351862	6.0073756417983	6.10744261599136	4.6300642552183	6.07486200268581	5.01859438599822	4.01944606541029	6.23958257776781	5.72685153232595	3.85997060220937	6.45352007327991	4.86958270659803	4.42484441939932	7	7	7	1	4	6	2	7	7	4	7	7	7	3	7	7	1	2	3	7	3	7	3	66.75	0	3
87	6.24088795380754	6.29810612528391	2.00803349691358	6.57026558446416	6.08336968471172	2.46132797866641	4.96321148271307	7	5.21391051038956	5.30373399684402	5.16088492239442	3.46120788442363	4.56600173144008	6.2353642465154	2.83263890621538	6.27466815789734	6.04923075153236	6.42946139982964	7	5.19503489443551	6.22099482212108	5.37221977898214	5.27904365164843	1	7	2	1	7	5	7	7	7	2	7	5	7	7	7	7	7	2	7	7	6	2	2	71.5	0	3
88	6.15676596666715	3.36044253129338	3.46918014284218	4.10389628516669	3.87484270235534	6.58696731687336	6.99556599207511	4.08863420552287	1.74294856154946	7	3.9593734645511	5.81691124906758	6.23490868479241	6.58441882349552	5.00904887342472	4.50358704179903	4.40338326535593	6.96612515206027	5.34455277826962	5.66727248133939	7	3.11231189542046	4.71010311495771	1	7	1	1	7	7	7	3	7	2	7	4	7	6	7	7	7	7	2	5	4	1	2	72.25	0	3
89	5.84482073162057	2.4190312903007	6.52957845249388	2.2935661895586	5.25557184906719	2.13833863507775	4.97714672810073	6.54314959020938	7	5.30218975205233	4.58062376695924	1.44459953132851	4.40199440523804	7	5.00920425585042	5.20305871754053	1.56431786682184	6.38672669270229	6.04670827734665	2.19193608960269	6.94301432548386	6.96816613411569	6.7762602113961	7	7	7	1	1	7	7	7	7	2	7	7	7	2	7	7	7	3	2	7	4	2	2	65	0	3
90	3.44113997050912	6.02594313682285	6.63914202532796	5.29913724908535	7	1.48685342778508	3.38980438603336	7	7	2.58661785891207	5.88374273732599	3.03715828187332	5.06925922070496	4.48059067697191	6.03763490361067	2.14888888479766	1	6.47861453441459	1.15548297750533	6.57337285224275	7	5.03049383465732	6.07257981437741	1	7	7	1	1	7	4	7	7	1	7	7	7	7	7	7	7	3	1	7	1	7	3	70.75	0	3
91	3.53518727903699	6.65156022545188	6.52607198517813	5.12155236557729	6.4810773091401	5.40203668270394	1	6.25358563347331	5.51168987892348	5.64746064104685	4.34678437874181	4.20225709431817	4.94450548218643	6.13763728055867	5.44742000697576	1.73279294940768	7	5.76645006888042	7	2.94782580969121	5.40539616996685	4.3137773492635	5.89500641602179	7	7	7	1	1	7	7	7	7	1	7	7	7	4	7	7	7	7	2	7	3	7	1	82.5	0	3
92	3.37114560277166	5.91959732780309	6.43074145064729	4.77084750523894	6.94069771919595	7	3.1330902686542	4.15199436818707	4.3299340808134	3.25410307860682	6.50133066425161	5.58297564406042	4.4846277766109	2.4692854006284	7	1.51834019543018	3.87197160493934	5.76064212500306	1	3.89505180545284	3.41255453767969	5.28920680260802	6.83252400451347	2	7	7	1	1	7	7	7	7	1	7	7	7	4	7	7	7	2	1	7	7	7	2	57.25	0	3
93	5.97088641083867	6.27800479112628	4.92770013232733	2.25078857158853	4.89129170427313	3.93241356339683	5.94332565525303	7	6.37417862495601	1.22154884898199	7	7	6.6390333273115	6.883912299386	6.33566074866079	6.87061179051516	7	6.11859043607281	3.98125709546114	6.49499535335413	6.939899628185	4.60876953357745	6.29964955637425	1	1	7	7	2	7	7	7	7	7	7	7	7	7	7	7	7	7	2	7	2	7	2	88	1	3
94	5.76421603551707	4.97468715606916	2.14996530495934	2.84091149056129	5.77274046083497	6.94828166397021	6.70641959806543	5.73969956342272	6.33479445223238	2.37721360262468	7	5.7092651164843	5.71588706239439	6.06466110158411	6.99653537318742	6.59628157841262	5.94585005792161	7	6.5865227998697	6.83342851251447	6.59440067854855	6.45896937891097	6.59147058443785	1	1	1	7	1	3	7	7	7	2	7	7	7	7	6	7	7	7	2	7	7	7	2	116.75	1	3
95	6.65910278043957	4.52913222023371	5.32490976560526	5.31584020569022	4.20957907517455	5.93894300583827	4.94708519081006	6.4018940000271	6.03138980077937	4.08208816281203	5.33126497475109	7	6.61118272859617	7	7	6.65568257762041	6.47051112137114	6.84198332356299	7	6.75722793240198	6.44946313217276	6.25772947196049	5.15470717604205	1	1	1	7	1	7	7	1	7	7	7	7	7	2	7	7	7	7	1	7	2	7	2	93.5	1	3
96	5.75132835706572	7	6.68130960957635	1.04179162886271	7	6.46046342684729	7	7	6.17680923454775	7	5.75039707406832	6.73852122151777	5.97097021542324	7	5.87248477989347	5.14270087769699	6.94900699052327	6.21241735002741	3.81845686672656	4.42541974545973	5.06769139764355	4.8173097660799	6.9104718556704	1	1	3	6	2	7	7	7	7	2	7	7	7	7	7	7	7	7	3	7	3	1	1	103.25	1	3
97	7	5.72955742175769	5.81599536201705	6.35156230082358	4.44092397620622	6.37371648914412	6.1251065589228	6.10476564351172	5.9831439850659	5.98150643375519	5.34603709065781	6.78489923076144	6.72057332277765	7	6.44755781214377	6.59310924845288	6.79712547027759	5.89084919832231	6.4441163789568	7	4.98147704886943	6.75572220221713	6.72537574870188	1	1	1	5	1	7	2	7	7	3	7	7	7	2	7	7	7	7	2	7	2	2	2	93	1	3
98	5.46289024561354	6.40786623821455	6.7497612805627	1.34059343269202	6.60959164275683	7	7	7	6.60037959194571	4.18699000882213	5.74611720881633	6.94254668753792	5.78020253522612	6.46176677810244	6.77660406122556	7	5.60987795697082	6.26653964407274	5.28723097773465	4.70005693132659	4.60724938400839	4.81037232908984	7	1	1	3	7	2	7	7	7	7	2	7	7	7	7	7	7	7	7	7	7	2	1	1	98.75	1	3
99	4.97277909467176	6.94865669430726	4.44103533414683	3.46898595124161	6.96475029962538	6.85226340504767	7	6.33997976348209	7	5.58091121508816	6.96667770446822	6.96038618257593	5.94993158830601	6.66469931297643	6.21046262873166	7	4.55810390924101	6.01626091761715	5.82780013135626	5.59899211891661	5.55295220267718	6.44120954502718	6.59490134715688	1	1	2	2	1	2	7	7	7	1	7	7	7	7	7	7	7	7	1	7	2	4	2	111.5	1	3
100	4.7765863613729	7	6.20928785376649	2.30623501331839	6.5900700244422	1	6.71527452811265	6.926716731283	6.45639885761828	1.24070892378764	6.78219502574544	7	6.78867053503252	7	6.29375997221879	5.38858036094394	6.25987688634725	6.85613882901009	6.67465762425411	6.7917147089625	5.5775537809416	6.87952436059134	6.14927559331596	1	1	7	6	1	7	7	7	4	1	7	7	7	4	6	7	7	7	7	6	7	2	2	96.25	1	3
101	6.18493309443409	6.6374489235748	6.51094539525059	4.04816369037461	4.28499287891891	6.24534427968665	5.56648350307476	4.74210938735817	6.54709205132793	6.58540594730133	6.83348157749465	4.33846978325636	6.82758420231223	6.06512651144376	5.81009158083803	7	5.87955955632762	6.89153771345483	6.54067308077734	4.54844652611864	7	5.44019573373808	7	1	1	2	2	2	7	7	7	7	5	7	7	7	3	7	7	7	7	1	7	1	7	3	98	1	3
102	3.28582110399178	7	7	3.21374799682828	6.02454371842641	5.40594458465274	5.57485402096535	7	6.45591029153295	5.88614066539272	5.23509810039365	6.16976139674455	7	4.90158519970766	6.14330094063505	7	5.67909432248124	7	5.97932027665184	6.55217368845584	6.39901878317564	6.5636407303707	5.18680910834437	1	1	2	2	1	3	7	1	7	2	7	7	7	7	7	7	7	7	1	7	1	1	2	99.75	1	3
103	4.05158498220927	5.62630699725175	7	1.14545936991332	6.78084930533915	6.36066223844614	6.80689677909176	7	6.973993676236	5.21010961827824	7	6.44264519368644	6.98412060689244	6.84012937401329	6.20660939979538	5.21487981369657	6.07369265731457	6.74004328929158	6.52194712458369	5.12302009782732	6.76933852989542	7	5.71003437419065	1	1	2	2	2	2	7	7	7	1	7	4	7	3	5	7	7	1	2	7	1	7	2	88.5	1	3
104	2.79874477782299	7	6.40840370212686	2.03808442224537	5.13488924517006	6.51235991161455	5.58127209180148	5.85519145251416	5.23264556318524	6.07553905165141	7	6.28767402108021	5.89989607917826	6.30082443409925	6.2510401729022	6.9968521296422	6.9115487911979	6.6989913361563	6.6075402588911	7	5.92188217886259	6.22638635583176	7	1	1	7	7	2	7	7	7	5	1	7	7	7	3	4	7	7	3	2	7	1	7	2	109.25	1	3
105	3.74481424194886	3.76251466029657	3.80046942284959	1	4.49741984339839	7	6.20320610437981	7	5.83408752038247	6.48646071065131	6.37074295488548	6.42960846638676	6.38966601094637	7	5.56546760080047	7	5.05131960714325	6.9735204985595	1.62087215651303	4.62777800508139	7	7	7	2	1	2	7	1	7	7	7	7	2	7	7	7	7	2	7	7	2	1	7	1	2	2	106	1	3
106	3.18001430380416	7	7	1.68999680239237	5.59078156559445	6.64397996764191	6.28602667531288	6.41278373012386	6.44363584207733	4.05202258971141	6.99235011544746	6.08184586726878	6.3238020568055	6.17473924276268	5.63856747092837	6.25878920531841	7	6.98815413265131	6.34129592950168	5.22264491747599	7	6.56769493345344	6.97200002340403	1	1	7	7	2	1	7	7	6	2	7	3	7	7	5	7	7	7	2	7	2	2	3	113.75	1	3
107	4.91921675227116	6.32047055379253	6.48380500842649	3.63156921147281	7	6.70602543237006	5.0989567497598	7	5.16454281394762	4.44068210649034	7	6.80408945538693	6.42437605263403	6.86324627032186	7	4.73609814365808	6.02652454218693	6.81579758852804	5.93315111514369	6.3855830435402	6.4118014446551	5.85663670226063	4.41081652648004	1	1	1	6	1	7	7	7	7	1	7	7	7	7	7	7	7	2	2	7	1	2	2	103.5	1	3
108	5.5582482956552	6.32314276895359	5.47249812935381	2.14842037860924	5.689439682487	7	6.46523262997386	6.41501359839983	6.18208906642173	7	5.35483755333696	5.89297668101967	5.35784152750368	5.65713349305511	6.78525621567205	5.94549653594509	6.69213753485538	7	7	5.7667899807717	6.52361094709611	3.70065442734831	3.53597594704814	1	1	7	7	2	7	7	7	7	4	7	7	7	6	7	7	7	7	1	6	7	7	1	114.25	1	3
109	6.27596506993432	7	2.32491409626347	4.29989641962256	5.96496261069903	5.60709815431903	6.91645159190534	5.72084346944642	4.13292296120772	4.81047610852543	6.38862036946392	6.9291623762832	7	7	6.8353376505591	7	7	5.22111790530125	5.9240599209747	4.31899338430411	5.66078126121922	6.47941935557289	7	1	1	1	1	1	7	7	7	7	7	7	7	7	7	5	7	7	1	1	7	2	1	7	84	1	3
110	3.79088957323331	6.86213671589342	5.19256996367582	1.17798410702238	5.94304219547045	6.63045897910704	6.78822404952922	5.18770700319459	5.97508670837648	1	7	7	4.9437575748342	6.89588150727771	5.91752873176172	6.22484231770786	6.86111517910826	7	6.98628175344104	6.93509483342589	6.1668696128737	5.77816766149829	5.94175138638411	1	1	7	3	1	7	7	7	3	1	7	7	7	4	7	7	7	7	7	7	7	1	2	102.75	1	3
111	3.63359282691941	7	5.61098846406811	4.03725367716977	7	6.55365301148751	7	5.16901364217708	7	4.98717098173919	7	5.42595609175993	7	6.61202947503822	6.24051018533942	4.67942136817089	6.31151654147597	6.07324772034131	6.04183900257802	6.91295221886564	6.27135358399748	5.8895763846527	6.81393267580401	1	1	1	5	2	7	7	7	7	3	7	7	7	7	7	7	7	1	1	7	1	1	2	82.5	1	3
112	6.94053227061371	4.04323866839012	2.21610344372231	3.63036509489144	6.59854901997506	6.82989026148737	6.71870098967993	6.69452322856686	6.29066094857963	3.1459906758713	7	5.84032046984003	6.5704327121509	4.83146792626548	6.4038140774448	6.47214314882252	5.45479669184081	5.51936202449627	6.75358268213109	7	6.08121328967068	6.95261239998179	6.40611187509653	1	1	1	6	1	2	7	7	7	2	7	7	7	7	7	7	7	7	2	5	2	7	1	95.25	1	3
113	7	4.71723869703088	3.6033246873304	4.23776883948189	5.83802229189845	6.4826614508977	6.89356213620833	5.82644685954338	5.06518008405362	3.34448959765483	6.48643113728129	7	5.70485593083884	6.78104881432726	6.38474593474579	7	6.15115568390623	5.88969596016668	4.91028465907175	6.60587728426126	3.7758595838431	5.76550859756864	6.4350990745015	1	1	1	2	1	7	7	7	7	2	7	7	7	7	7	7	7	7	2	7	3	7	2	91	1	3
114	1.34326307531991	7	4.64396876922388	6.81566263080324	4.75628901947594	3.70702416177407	5.73989879973205	7	7	4.01501867646378	3.2781809239148	6.06577619226517	6.60978686218097	6.36806982054105	7	5.42600396773886	6.80248179582165	7	6.3358529344945	5.92391571114903	4.55263538192673	6.49882441837897	6.76938226640179	1	1	7	2	2	7	7	7	5	2	7	7	7	3	7	7	7	7	2	7	1	1	2	85.75	1	3
115	3.65009988528973	6.5716076955755	5.98247035605733	3.37697261430812	5.7665999330421	4.03017403599458	6.74493513693378	4.22255032719784	5.82352473765193	3.30880667079796	6.25868350269203	6.09077836509722	6.7850531611677	6.83319324733554	6.84844580662852	7	7	4.45553746963536	6.08529838990979	6.46546246062193	6.70553379493808	7	6.61663542207704	1	1	2	3	1	5	7	7	7	1	7	7	7	7	7	7	7	7	2	7	3	7	1	88.5	1	3
116	4.86511401344949	7	6.37950460674997	2.25834659404461	6.67296405589824	4.80420172061157	5.97944270263589	6.79451085798829	7	3.7586353831324	6.7442905751131	3.98547942594879	4.05224064608017	6.54604371090285	7	6.99774440957488	6.91128821769556	7	3.52370880343077	5.28602565892749	6.79396551929163	6.38069612711061	6.95629903876366	1	1	3	3	1	7	7	7	7	1	7	7	7	3	7	7	7	3	2	7	2	1	2	101.25	1	3
117	5.03418153805092	7	5.09013454284293	2.10627168087698	5.0913275232267	7	7	6.9668109392861	7	2.371885275741	5.25183361069408	6.58859265234289	1.72545370327842	6.96878791358174	5.9008139236798	6.6689206815085	6.77363041623059	6.36816258351411	7	6.44272877521263	6.22716137110746	7	4.73400157837001	1	1	7	4	2	7	7	7	7	3	7	7	7	7	3	7	7	7	1	7	7	1	1	86	1	3
118	1	6.98676991567648	6.92877197481222	7	5.6277818957465	4.78359471618617	5.42583058926544	3.25020053655294	6.7883238187673	5.20235963801033	5.97599627818512	7	6.86154488955777	6.71261452413926	6.79905822329232	5.81650340493042	6.18870585368023	5.02523032634687	1.21131007621052	6.08470550038836	5.66747521707639	5.44788875444186	7	1	1	7	3	2	1	7	7	5	1	7	7	7	3	7	7	7	7	2	7	2	7	3	80.75	1	3
119	3.92072670951098	6.99089486224913	6.29807747082855	3.29430220882179	4.82667303604159	3.77328628922846	5.96099665914943	4.28476065310531	7	3.47998863629442	6.93826916855708	7	6.91310862792582	7	6.98353409154426	7	5.14466500001549	4.85981266983949	6.39079242248373	6.92792830473848	6.12261208834523	7	5.69764093913227	1	1	2	2	1	7	7	7	7	3	7	7	7	7	7	7	7	7	1	4	3	7	1	82.5	1	3
120	4.28137902158189	6.81275395368093	4.6935839310097	2.73195183567249	4.43925603293035	6.26699555065307	6.07442216176702	7	7	4.95912228126774	6.75891193646611	4.141184547461	3.80892578846095	6.15686620585535	7	6.09017179199961	4.96570702857816	6.62226909535499	6.94751504883282	5.23010030162647	6.17161207757828	5.83385438130443	6.75118363766256	1	1	7	6	2	7	7	1	7	6	7	7	7	7	7	7	7	2	1	7	1	1	2	95.25	1	3
121	2.08734204449214	2.49868254050009	6.45011218468067	3.66862717259265	7	5.31316576146924	5.67726888830669	1.78819925175335	6.11451875076865	6.37658918587334	4.84863724326743	6.76025691638717	6.53880949864421	7	5.79166923400611	6.5776642442606	5.42054300720648	6.13151746922799	5.2684714817689	7	4.11746715222097	6.50002989380962	6.700675017885	4	1	7	4	2	7	7	7	7	7	7	7	7	7	7	7	7	7	1	7	3	7	3	83	1	3
122	4.5469488406331	7	4.74823385789012	3.23492686105055	4.86139310657942	5.70970937586264	5.41728975775213	6.95360989682985	6.60777158275814	6.29624958914267	5.81896379363509	3.96320429000306	3.74307792798464	6.96527688579605	5.72986118026594	7	4.38493856442638	6.64998338909659	6.90236649277919	6.32893101798447	6.69895821846062	5.97860280825879	6.8247565866785	1	1	7	5	1	7	7	1	7	6	7	2	7	7	4	7	7	2	1	7	2	1	2	86.75	1	3
123	6.80976391811397	3.54796168310251	2.7146284468691	3.00386664664049	6.17816704649631	6.54661985527803	7	5.88149317295313	6.59448097189682	3.2128330264763	7	6.07966167236567	5.51250504201688	4.08731212674198	5.37721826002742	7	4.90665407907431	5.6416068707358	6.54982303600548	6.353083264461	7	6.23277097220408	7	1	1	1	5	1	1	7	7	7	3	7	7	7	7	7	7	7	7	2	7	7	7	2	108.5	1	3
124	3.62834039063045	6.99308976610019	5.97149349619413	2.13289101078435	6.60801544663505	4.19377581218867	6.39572386740775	6.92506529891574	6.57708488499007	2.98150677300392	6.89325027821333	4.85455892749474	4.15847539414379	6.35828844131621	5.55557265844806	6.09178861305855	6.95440700984331	5.77991024657501	6.48154108124037	5.56692772307249	6.51718135412512	6.22855356880824	5.21068831108317	1	1	3	3	2	7	7	7	7	2	7	7	7	3	7	7	7	3	2	7	2	1	2	90.25	1	3
125	6.16618644218099	6.34394981769083	1.58382490507731	3.59051440946581	6.41463387996473	7	7	5.30005022783928	6.40892297727983	6.95647571222244	7	7	5.5483553376023	6.6867665233384	3.32055408871938	6.75582417660056	7	3.24910657551229	5.84091459575651	7	6.12770616459075	6.79826707129366	5.81064954221669	1	1	1	1	1	7	7	7	7	6	7	3	7	7	7	7	7	7	1	7	2	7	7	89	1	3
126	3.16000568571557	3.21231389051082	6.6381704824523	2.25001786758163	6.56296318146098	3.54984157283272	5.60300258586579	7	6.14185838765084	1.9237333894884	5.87017056655868	5.37436532042357	4.94153990935485	6.91248861286278	7	7	6.43264827164523	7	5.70527739125085	6.01476310023778	6.60685630289904	4.36253270954949	6.2252400398912	1	1	7	7	1	7	7	7	5	2	7	7	7	6	7	2	7	6	7	7	1	1	2	100.75	1	3
127	6.14301522357868	6.43190262292716	1.76492317943261	4.35795314005844	6.69382782430773	1.3425767437481	5.91640739068015	6.30690097633735	6.37746652009487	3.2877338547623	6.20526839428148	6.68532739996545	4.16268947607502	6.80604767155763	7	4.18683809247951	7	5.62748466713048	6.80942658211021	4.39016606002113	7	6.47991699311125	4.99729846737993	1	1	1	2	1	7	7	7	7	2	7	7	7	7	7	7	7	1	1	7	2	1	1	92.5	1	3
128	1	4.23596601453089	6.06116180300487	5.14503510802901	6.48625305148687	7	5.8482780662117	6.67631281174392	6.37136792247925	3.02285677085982	6.68842990388461	6.36795636720423	3.24033782980552	5.68429158478516	7	7	7	5.50620814727677	6.00670275857408	5.98140040134869	5.1204158545032	6.19962249208009	7	1	1	1	5	2	2	7	7	7	6	7	7	7	7	7	7	7	7	7	7	2	4	1	99.25	1	3
129	3.56146827945017	3.10843289736406	7	2.08441874761551	6.73900413155813	3.74491111573611	6.21316664708715	5.7837521448026	5.8316119270967	2.57106832124818	7	5.24863768914109	5.57602483168883	6.00634844565164	7	6.26968532707279	6.74058340899828	5.26478987800201	4.96484379259967	6.79857901944226	3.05040539351703	6.46011947925612	6.32016890648988	2	1	7	7	1	7	7	7	7	2	7	7	7	5	7	7	5	6	4	7	2	1	2	92	1	3
130	2.77709405034195	5.13278519275851	6.74174645702196	5.05102231538569	5.11525212204776	6.41790546077175	6.24849222344161	6.38542709116102	7	6.3823166443679	5.13235506842918	6.53806479460868	3.5461651672112	6.73313943354505	6.72098704756829	5.79743540540118	4.44204646276398	5.77782728829812	7	6.99543906343813	5.59490007814782	4.75268817784172	6.34409930270343	1	1	7	1	2	4	7	1	7	2	7	7	7	5	7	7	7	7	2	7	3	2	2	91.75	1	3
131	4.02291089236691	5.12881404173516	6.19349434564478	5.84100720380907	7	4.27703312242263	5.6616115548943	6.61082981577355	6.36901926251551	2.58557896229192	5.99905538538813	6.72875351040258	4.45115805162865	1.98535104341141	6.64184417460611	6.96088718864794	6.73963285842962	6.733636111608	4.21646008218709	6.93618840166214	7	4.3897736506267	4.59585798676088	1	1	1	7	1	7	7	7	7	3	7	7	7	2	7	7	1	2	3	7	1	2	1	77.5	1	3
132	1	6.82407426637552	6.14535770535384	7	6.03575526527465	4.2666713859665	5.60337648162398	3.58562978630188	6.74124448587679	6.45427521362517	7	5.94788023923745	6.31032765873238	6.1026291116276	6.20943568486547	6.73386521502231	5.89901949137421	6.05304256896411	1	6.32346394550029	6.80082791250927	5.19784468622284	6.76789177356664	1	1	7	5	2	2	7	7	7	1	7	7	7	3	7	7	7	7	2	7	2	7	2	85.25	1	3
133	3.18964047880112	5.7585404592435	6.38877236369435	2.31306774170666	6.40459968431237	7	5.55376372005089	5.30590506805344	5.1649718724816	6.04335218013505	4.11970609791806	5.04022875522183	4.83267331768891	4.79528459368053	6.04824161175696	6.10211273610857	4.71888451526809	7	5.88468722264664	6.73276611337336	6.01985502873528	7	6.70992942153006	1	1	2	2	1	3	7	1	7	6	7	7	7	7	7	7	7	7	1	7	7	2	2	99	1	3
134	4.98882152807433	4.34954062326763	5.72402201924383	3.1204432140603	3.18481388961002	7	5.98818279842967	5.37972131945978	7	4.71880489944972	5.82195023968099	5.51602611128981	5.99905324124055	7	7	6.64689642600771	4.51341338080762	5.86598926339504	5.27018844960228	7	5.64586805084143	6.78384522359564	7	1	1	1	7	1	2	7	7	7	1	7	7	7	5	7	7	7	7	1	7	1	2	1	82.75	1	3
135	5.29013317953236	3.98674986461182	6.61831557000714	4.9398935965494	6.50451559312033	5.81176298888839	7	6.86761599595741	6.61073122756376	4.58250486149881	4.5581428817849	7	4.1746761931655	2.39438973101496	6.44593122862739	6.34862163917334	6.26003566465489	7	4.31716665354314	7	5.90492889612018	5.57253294551359	5.07427178248553	1	1	1	7	1	2	7	7	7	2	7	7	7	7	7	7	1	2	1	7	2	7	3	89.5	1	3
136	2.03846776425322	4.32274735090929	6.76892560251166	1.76432447486339	6.02816877881258	6.55678124330586	7	7	7	3.60732990097278	6.69276186645913	4.14841916274772	4.62161361618992	6.47572219351191	5.54305251937503	5.59328568517134	7	7	7	6.16704464683021	5.29205105292758	6.48678061667447	5.38531219212236	2	1	7	7	1	7	7	7	3	2	7	7	7	7	4	7	7	7	2	7	2	1	5	96.25	1	3
137	6.24148150611303	4.58056547926178	5.40147366505674	4.23449481325189	4.51960549968041	3.91833420528226	6.47797952005555	6.81532917587066	6.2882587995807	4.18795729889383	5.9772418226567	7	6.63955167732774	6.66440916158471	6.31036283183731	5.24806929361794	6.29902543582419	7	5.13288350348527	2.52694173303956	7	7	6.27082447395792	1	1	7	7	1	7	4	7	7	7	7	7	7	4	7	7	7	7	2	7	5	1	3	76	1	3
138	4.49652013056432	3.56729889946639	6.87210697743327	6.02224215856467	6.47481560303916	4.54488003584423	5.99208172510714	6.49011411149258	5.55652338372506	2.39132367883148	6.71945890209514	7	6.82534687582605	5.15925187573007	6.2766088780656	7	5.74578903565607	5.37608841248524	4.18059770784722	6.59733574248363	6.10218648092035	5.29019805016119	5.26021725353066	1	1	1	7	1	7	7	7	7	2	7	7	7	2	7	7	2	1	3	7	1	2	2	81.75	1	3
139	5.71811604048756	7	2.1839994029227	4.44623537501861	7	5.38353221521329	5.16768924932314	6.85400794811553	5.58075846475119	3.36458010926767	7	7	6.50553307423093	6.38916422408992	5.30601663786452	6.27832897107464	6.43236685444778	4.51012841416673	6.04562939108573	4.77762881767382	6.29712416084366	6.45035554913638	3.20507091572002	1	1	1	1	1	7	7	7	7	4	7	3	7	7	6	7	7	7	2	7	2	1	7	95.5	1	3
140	6.85439489095544	6.59341362229045	6.71220597308981	1	7	5.14834936641843	5.53352900880975	6.7286784575079	5.00619162809568	3.47280860105308	7	7	5.8779411688816	6.10794922509919	6.94629825153802	6.17080235412663	4.67313634250134	6.02559504853047	4.43363654971105	4.41781775016223	4.92782343725717	4.12684909085784	5.83447383942451	1	1	4	4	2	7	7	7	7	2	7	7	7	7	7	7	7	7	3	7	3	1	2	104.25	1	3
141	5.76850500246452	7	2.56122366761998	3.93878830031444	7	6.72619917269944	6.80979394270281	4.88956416269017	4.42345848926931	4.61069513869472	5.6044661061795	7	5.5420508961456	6.40988912087873	6.5476458907496	6.74582842936202	7	4.27744698582246	5.47934458247734	5.62716038727536	5.53499520308539	7	4.6662264251008	1	1	1	1	1	7	7	7	7	3	7	3	7	4	7	7	7	7	1	7	1	7	2	79	1	3
142	1.93728574822716	6.64027705265422	6.27893512979343	6.69497077363279	5.48902514203899	4.94948879665695	6.59765469191427	5.62521549249855	4.98442668625838	6.33470751744622	6.72599894771856	4.05657383787237	4.97827616256413	5.60351978757958	7	5.07240725333916	6.54580600673976	6.88619059882067	5.2305059124033	6.0872651212732	5.63671380597806	6.36398046116577	6.33704426509956	1	1	5	3	3	7	7	7	7	6	7	3	7	5	7	7	7	7	1	7	2	7	2	88.75	1	3
143	4.49513796666835	7	5.68810275356702	2.0851080751221	5.89287350008093	1	5.97563684921039	5.25328140167958	5.7063855183187	1.38723328059918	7	6.14157264170369	5.93336775832248	6.55256992696591	6.02204842288921	5.23980153971177	6.71010313782396	6.53017528954746	7	6.2414754184956	4.77478566648813	6.22761070430668	7	1	1	7	4	1	7	7	1	3	1	7	7	7	4	6	7	7	7	2	7	7	2	2	95.5	1	3
144	1	4.06627298437538	6.54006804565235	1.7005657639661	6.35427906679301	5.73818038111409	6.33774868259804	6.26361009655778	5.80593506529063	2.7542847982976	6.30770345855534	3.71980095679949	4.38032040722302	6.62358576718181	6.01860318508615	6.1614416565884	6.6636927019024	6.88428754886809	7	5.13184185001942	5.69453302680254	6.70963741452498	5.46429680533763	3	1	7	7	1	7	7	7	7	2	7	7	7	7	7	7	7	2	3	7	2	1	5	86.25	1	3
145	6.10340108479882	5.29223124297871	6.90577058844478	1	6.35733584968541	5.06273412638807	5.86217534349818	5.47399762119739	5.39102587385071	2.41012040113143	6.98133291115941	6.21949602150243	6.13150716967998	6.74432363242828	7	4.84542854530736	6.66897964948963	5.49398099435281	7	4.60735679605129	4.77108835146476	4.50496255156555	5.79957868516457	1	1	7	3	1	6	7	7	7	1	7	3	7	3	7	7	7	7	3	7	3	7	3	95	1	3
146	6.20076400648699	7	7	3.46507381104199	5.1701433537575	5.03612776291056	6.05172339566628	7	6.78715720916063	5.39750796666892	6.26113729569765	7	4.06565305104832	6.00468235881412	6.35312243894149	4.22436956113048	3.53550400512159	7	5.49643278673176	6.05447869380368	4.9337851132506	5.97079173111611	5.13928882457957	1	1	5	5	1	1	4	7	7	2	7	3	7	7	7	7	7	2	7	4	3	2	2	87.75	1	3
147	4.94968394781323	6.30738845134869	6.99550055068929	1.30562994565006	6.62392134934559	3.05882651548114	6.33007250388989	5.95215655220006	4.31308082904224	3.59206945251276	5.37757713996264	5.04085151839295	4.75029682583037	7	6.19044756120149	6.99301948378634	4.40374446180978	6.86575501611113	7	6.74397735114921	5.80887175322893	4.1067530962629	5.97388000164717	1	1	7	7	2	1	5	7	7	1	7	3	7	6	6	7	7	4	1	7	2	1	2	85.5	1	3
148	3.82392965014303	5.44399347941912	2.31561354772191	2.79028233647654	7	5.27501934114325	4.29340145385461	7	7	1.97309053485686	7	6.32187171213164	5.86668015250232	6.01450581100289	7	2.68553314550735	7	5.08165536659594	4.89100019146021	6.73754719428456	3.93079336425949	6.15938402383765	5.40775289035872	1	1	1	1	1	7	7	7	7	2	7	7	7	7	7	7	7	4	1	7	2	3	3	76.25	1	3
149	2.27777840863639	4.84270711644363	7	4.50980151416078	6.59107680296078	4.55445864142506	5.14518993393896	5.68076517807403	7	5.98318150370664	5.75936421903808	6.13570123588103	3.52122943690399	5.0180141444983	6.63702791365538	5.83270939021597	6.69778490935098	6.72634200054311	6.76700343427287	6.21025098605204	6.40576086154423	4.46096507573003	4.31168894697016	1	1	7	1	2	3	7	1	7	3	7	7	7	6	7	7	7	7	3	7	4	7	2	83	1	3
150	1.19657353547931	4.03741490331123	5.49883979171438	1.05003220250716	6.11131658379214	7	5.69315048933629	3.18203600136819	4.69398204555008	5.97081376107369	6.02514768458921	6.04015164710874	5.89574765171187	6.75137654570197	4.43619560425887	6.0007017719629	5.75938888540836	6.37810389038787	4.27021838893576	6.53515315858833	4.91563555887206	7	4.48421033995124	2	1	7	4	1	7	7	7	7	2	7	7	7	4	7	7	7	7	7	7	3	7	4	88.75	1	3
151	3.48305386770435	2.43982140021278	3.55764333633153	1	4.50662214415076	7	5.82054999688612	6.84250656503003	5.35762995879403	5.96952613556797	5.78958274896554	6.30938439379797	5.15263980290603	6.05424549675875	6.56310595673594	7	3.59286261109498	5.34575930314276	5.63738897925546	6.67631684038365	3.58235108047617	7	7	2	1	7	7	1	7	7	7	7	2	7	7	7	5	7	7	7	7	7	7	6	7	2	84.5	1	3
152	1.06278373388991	3.05194779059527	6.67179005485061	2.6422846340441	5.77929049387117	3.8432675689265	5.95107921837368	3.61077616482635	5.59189495366142	7	6.60275307050282	5.58773591524631	6.14723019334239	6.66596909173136	5.09203936344065	5.83758497320473	6.15307511669221	5.37538821238309	4.80818321165906	4.76725487961136	4.13915457271204	6.72284562061451	6.15412064528862	2	1	7	4	1	6	7	7	7	3	7	7	7	7	7	7	7	7	2	7	1	7	5	85.25	1	3
153	5.46229811964961	5.74072397090431	7	1.23966390821472	4.83890117127294	4.61622592905991	5.80653359142289	4.79483459329325	6.76496542775451	2.70986729755317	6.33460035947756	5.39250269176894	4.37602522651537	6.44822014254221	6.82348545446528	5.66925181665906	7	6.49679326226722	6.12952254312602	4.58262486522703	5.06250132709051	6.21283053346516	5.75762062655196	1	1	7	4	1	5	7	7	7	7	7	3	7	2	7	2	7	7	3	7	4	3	3	84	1	3
154	4.36472688026238	5.41272265836506	6.20736199347541	4.0644146940989	4.48464155890455	6.16110857460809	5.0140835030924	4.89931832468766	5.08839442922741	6.6064417788304	5.86647891094703	6.02037137421873	6.47686738579664	6.07535223715286	1.982801076482	7	3.20852356662559	6.89743535747142	5.93899616070547	5.89845323579265	6.42532486424514	5.71463762593979	7	1	1	2	2	2	7	7	7	7	2	7	7	7	7	7	7	7	7	7	7	4	2	2	82.75	1	3
155	4.94073548941288	6.86232033065857	5.31155737856918	1.48080680681923	6.92025952153345	2.6355418145652	6.2539804535783	6.72931743224249	5.57171851102753	1.91269224936268	7	3.4603150533396	6.15105031674794	7	5.96475272191895	5.91378282376189	4.14639518292172	3.63065198599432	4.93658813031582	7	6.38767480675876	6.72516069665508	6.40104918842773	1	1	1	7	2	7	7	7	7	2	6	4	7	6	3	7	7	3	7	7	2	7	2	81.5	1	3
156	5.6216916851129	5.40778656162887	7	5.64524681691965	6.7610699757129	4.20225924362232	3.57265203353587	7	4.88115445673892	3.12246352605504	5.75387144632541	5.90636913493887	6.46309971090802	7	7	7	4.32393316823145	7	6.71262923757306	4.59971908783438	5.63987562573731	6.91324397727902	4.63042806499229	1	1	7	4	1	2	7	7	7	1	7	7	7	2	3	7	3	7	1	7	7	1	2	72.25	1	3
157	2.65248781542798	7	6.7169282670473	2.10217414414016	6.92666150182011	6.64312067905564	5.06816262384192	4.96457473113908	4.34726129243552	3.19427008348781	6.25478995192089	4.88649950178428	6.06098890978095	5.82054726090237	6.86021601444595	6.84532617026679	6.71733079085997	4.7823869513544	6.16345221771861	4.69776000911937	3.29752079575939	6.13889456616987	7	1	1	7	7	2	7	7	7	7	2	7	7	7	5	7	7	7	7	1	7	7	2	2	80	1	3
158	6.11627774633404	5.32606309333638	6.38675816370614	1.05780807765071	5.60450604541098	4.54494785436731	6.65812297809735	5.00636096798015	4.42910708032921	1.85785301351086	6.75829089712851	5.59077249865974	6.1411983920651	5.62802807754398	7	6.32807281213012	6.13981417352989	6.04850049785218	5.69448697256076	3.45286461598641	4.22604156846573	6.51663470023583	6.01691965937133	1	1	7	3	1	7	7	7	7	1	7	3	7	7	7	7	2	2	2	7	4	7	3	87.75	1	3
159	2.96616526287044	3.54906178965913	6.11194696350764	4.05384753389201	6.64965128842066	6.0111363116509	1	2.77111648589861	6.19826811009093	6.57056551567965	4.64754947101547	7	5.88756524644758	7	5.13093232320265	5.70384855876684	4.46273244593259	6.95597810943389	5.60116212329312	7	3.91482651228302	6.22930131258131	4.71039898328556	7	1	7	5	1	7	7	7	7	3	7	7	7	7	7	7	7	7	2	7	3	7	2	93.5	1	3
160	5.49771999460322	5.86540224387795	3.94466053452488	2.22746055285478	6.53785682543143	5.51679577391452	6.01584072025321	7	6.20578213131458	3.70677395007015	6.87960608113374	6.54463848267872	5.24021194954176	5.55509092981524	6.83268591225514	3.35791665859261	6.70338721025277	6.89378547649077	2.11576597078056	5.92761628171208	2.5052570164798	4.87273651596807	6.33532971849938	1	1	1	1	1	7	7	7	7	1	7	7	7	7	7	7	6	1	2	7	2	1	3	95.25	1	3
161	2.14737781302432	3.20632162465203	6.11144285142386	3.31663035470457	5.84326290171157	2.67666204480773	1.72490368763578	4.2625550071609	6.81453255023032	5.92338205440371	4.3475911020169	7	3.43961546961073	6.12121558880343	7	6.83998364101148	7	5.99479846070315	5.42205833019289	3.8525899090572	6.86951197047781	5.40135701841156	6.2668419562874	2	1	7	2	1	7	7	7	4	1	7	6	7	5	7	7	7	2	1	7	1	1	2	80	1	3
162	3.41884050802391	6.3375737430536	6.31299427689432	2.16212902930257	4.67537045862025	3.97292299515469	6.81361318313681	5.74785412953995	5.73809714169895	4.69481277879833	6.59950357579999	5.83884069499777	6.69446988597304	5.67060500554782	5.35491190936724	6.59456281306049	3.82561734985467	6.69293034381958	7	4.73418942398855	7	7	4.23490698164968	1	1	7	7	3	7	7	7	7	2	7	7	7	3	7	7	7	2	1	7	1	2	2	81.75	1	3
163	4.00178651829747	1.39445572464623	3.62252626780263	1.25803726935265	5.07504565602576	6.30295657973749	7	7	5.07951040849075	6.55199552264351	6.62805954159008	5.16432627989775	5.68984827317698	5.6514822072563	6.43459747723345	6.46584536050682	3.72204805204894	4.9711552117339	5.33102671043226	6.22208308201396	4.13337461470637	6.34654942571033	7	2	1	7	7	1	7	7	7	7	2	7	7	7	3	7	7	7	7	7	7	2	7	2	78.5	1	3
164	1.41203804939547	5.0178051980074	5.0246619492611	1	5.5818906637173	3.20543547859855	3.3256945069101	3.16963808735184	5.29181781929274	6.67171418833411	6.5783606074037	3.9715329045302	6.55544558152502	5.41992837298256	7	6.67652376991951	6.18667595278758	5.77510627743858	5.99569771721863	6.58543485398947	5.12454619019536	5.3857229262517	6.93822971259045	2	1	7	7	2	7	7	5	3	1	7	7	7	4	7	7	7	7	2	7	3	5	4	61.25	1	3
165	6.95019749633613	4.55619968434576	6.40044258232186	4.34264259191349	6.09398228036952	2.56384575589873	2.41867616684603	4.06382970366572	6.81824080271068	5.96009645546001	7	6.41508011141568	7	5.33950953178597	3.78892491330092	5.36361149921271	6.8979622124047	6.71263886267625	6.4042683922185	6.91352906540942	4.73731328853799	5.74961903459059	6.285787062058	1	1	7	2	2	7	7	2	7	3	7	7	7	7	7	7	7	2	1	7	1	1	2	76	1	3
166	5.80486290183557	6.59960873396638	6.83456727290885	7	5.18992829986033	6.36147974418802	1.71089559313819	7	1.39659531740562	4.95331457528751	6.40019606443876	7	5.53668447584697	7	4.45525265180882	5.15694714774165	4.75643720324831	6.3901895392039	5.27935056341494	4.17567555653	6.94212018477702	6.61927558896671	4.63593114050578	1	1	7	1	1	7	7	7	7	7	7	4	7	3	7	7	7	3	1	7	1	7	2	69.75	1	3
167	1	1.78159154668556	7	3.2094544508568	6.58394342376736	5.4733223711622	4.38093740215353	4.2357745281975	5.02942377796535	3.88080208656785	5.96129652353533	4.37337742331528	6.81149395633335	5.36254065091699	6.76327865607356	6.62137127459729	6.97253370440349	6.09193087090248	7	6.27136073030811	3.65602471836743	5.09409831543449	7	1	1	7	4	2	7	7	7	7	2	7	7	7	5	7	7	7	7	1	7	1	7	2	70.5	1	3
168	2.85012349033627	5.27730181581299	5.90970694234224	2.21274660471893	5.64434539804015	5.91853574565621	4.75062358409423	4.90450277179381	5.82138626118663	1	7	7	5.00682349718236	5.7540049450626	7	3.14361652823734	6.12153324655451	6.63331164822023	5.43040590251835	5.35356985185483	5.95733782299407	5.97692610012908	5.21068455845394	1	1	7	2	2	1	7	7	7	1	7	7	7	4	7	7	7	7	2	7	3	3	2	77.25	1	3
169	3.72157380602497	2.58751453149529	5.23468553090554	2.36217454804294	5.3232057697138	6.0898845576768	6.76279848282592	7	4.57425108656018	5.17067065494036	6.22570836902801	3.65053987176786	6.86450032517624	6.27322043442142	5.40451854505349	6.43841046679511	3.63515203221893	6.21862047442095	6.01223864618569	6.48929720422031	4.21750724708627	6.22205986283081	4.72007339191025	2	1	7	7	1	7	4	7	4	2	7	7	7	7	7	7	7	7	2	7	5	2	6	67	1	3
170	5.73651007318539	7	4.53337577936611	2.16077347794267	5.42120957968594	5.68756493889831	6.9128439797476	4.08861292182334	6.64652583263059	3.99653399730696	6.47279392917917	5.80212066624814	6.95217158675618	5.84888055174743	5.61352661371241	6.02293445436282	6.44197115062303	5.67228899831674	5.5065016923112	5.48583186299214	4.53745578743125	3.19452774940928	3.39427600727677	1	1	7	5	2	7	7	7	7	1	7	7	7	7	7	7	2	5	1	7	1	1	1	71.75	1	3
171	4.82274178632135	5.70028805823681	3.3005244041203	2.88242061958907	6.86908153808602	2.95820188228392	7	5.44256362488157	6.45038375028036	4.07466688465055	6.92055612035626	4.24719552394335	5.68535677952544	6.5955932699389	7	5.28257850442271	6.59677200443682	5.0855963517834	6.86013831289058	4.33710198462152	4.01568558642081	5.53382938104165	6.69287474670343	1	1	1	1	1	7	7	7	7	2	7	7	7	4	7	7	7	2	2	7	3	4	2	78.5	1	3
172	6.97036828647109	1.70670809879511	4.72555888965932	2.20851906749294	6.35816602255639	5.62509883201376	6.71786279756022	7	6.61597585719225	1.45492685733486	7	5.31264898046549	2.35770940741655	6.33338839314371	5.7250129021891	4.49354211576703	4.72067057742568	4.4691624716237	6.77824015306865	5.89165944607116	7	5.19362372917276	6.25999284424764	1	1	7	4	4	7	7	1	7	1	7	7	7	7	7	7	7	7	1	7	7	1	1	78.25	1	3
173	4.18007438381114	6.10584192538107	1.72018399217451	2.8490255838755	6.41162407875679	3.412722333879	5.01429231316242	5.42354068701617	7	3.76920686599213	6.56990178016775	6.93956854727737	3.6657016850443	5.72079738247661	6.38593468721611	4.53294495154975	6.49116913515067	7	4.77432575624441	5.33148303530286	4.53982274544374	7	6.15632655328934	1	1	1	1	1	7	6	7	7	1	7	7	7	5	7	7	7	1	2	7	2	3	3	69	1	3
174	1.60789380133807	3.93583074268675	6.80911293578609	6.17965682704053	6.24816323950381	2.81637842014007	7	5.19860117539332	6.25624101558658	6.76694988362401	4.27188797219773	4.20792458260386	4.82335300440346	4.7006617668616	5.47314785528968	3.87691185673482	7	6.10708671884839	5.75561225621898	6.61241535274678	7	6.83640887261417	5.36594904141648	1	1	1	7	2	3	7	7	7	2	7	7	7	7	5	7	7	7	1	7	3	1	3	70.75	1	3
175	4.34983854926318	2.81430049264045	1.82570959005874	1	5.38101113028606	6.16240787486645	6.71908603126588	5.30849873618695	6.35280425207491	3.32163019937354	6.57890210399741	7	6.86213818709144	6.60313104509856	5.58195216956472	4.56909812154092	3.99667601855689	6.36091781918727	4.05098309028944	5.47989551132811	4.27300961084649	3.00457468973169	7	2	1	7	7	1	7	7	7	7	2	7	7	7	4	7	7	7	1	1	7	1	1	2	72.5	1	3
176	5.99260448342772	7	1.66403673282054	3.9799510569269	6.86990358302585	5.05049637244383	4.78415130568143	1.18410185223455	5.09182476868022	3.57950125620405	6.22167362491894	6.92305322323124	7	6.44835904560899	5.44062171174749	6.74909798793537	7	4.30835358069762	5.64281104342124	4.72335488338833	5.44616240864956	6.5536963425109	3.93140682811876	1	1	1	1	1	7	7	1	7	6	7	3	7	7	7	7	7	1	1	7	2	7	2	79.25	1	3
177	1.2723969381803	3.6643540675121	6.86403577941424	1.803374611917	6.38702673692337	5.49059021521561	5.53367995594781	3.16977580652053	5.61927253686711	3.93056523864134	6.29517911783034	4.55014234111097	5.63709174185253	6.58548652865694	4.22478165236278	6.62731314613844	7	6.12077221977529	2.65030527717364	3.85764265075172	5.39995298794758	4.96410216913705	6.68387044523776	1	1	7	3	1	7	4	7	7	2	7	7	7	4	7	7	7	7	1	7	1	1	3	80	1	3
178	5.74141085352186	5.74602853789774	4.83946440633644	1.45173883340933	6.48293906135345	7	3.58507205659263	3.29857234514207	7	5.0201056998239	6.56940306018165	6.95538994562544	5.50980249765176	5.67037329918868	6.62190025659867	5.53386482600856	6.90321201213304	3.13273296523177	5.63031049549822	4.83080788423057	5.81889364380475	6.29271472048744	5.591646256926	1	1	7	7	2	7	7	7	7	1	7	7	7	2	7	7	7	7	1	7	5	4	2	77.75	1	3
179	6.63174926583918	6.57972086008074	6.18500252500712	1	5.31772522665063	2.86943584834503	1.79020529475779	4.9457780739858	5.70419327614412	6.69634756895949	7	5.94543496901939	6.04227885406166	6.49509846999264	4.19153965439214	3.67298642803007	4.93756698371726	2.21769594652846	3.68253858100011	6.46326481270592	6.00710077311194	6.77163164546745	4.75526501479131	1	1	7	5	2	7	6	7	7	7	7	6	7	3	7	7	7	2	2	7	2	2	3	89.5	1	3
180	2.3564289569208	1.08776610134358	5.13191446952584	1	4.85719495475403	5.78963164096123	2.688440282134	7	4.25512491989229	4.06049193949154	5.82403527061965	6.90135491867325	4.41105787290303	6.23970564953341	6.9239499867249	4.75440314092328	3.98421329557792	6.96222343021567	4.74330730452297	3.48033709756802	4.51919344446844	5.90092503082431	3.87801085198016	2	1	7	7	1	7	4	7	7	4	7	3	7	7	7	4	7	7	3	7	7	1	2	73.25	1	3
181	3.38880041198133	1.28490311419424	4.02697695290167	2.15316035259963	5.49727194775666	2.70430354190359	6.79891413634337	6.65713536538971	6.66577193169663	2.98948685961942	5.83387863148144	2.97685193089611	7	6.24382871564912	6.85174389068977	4.10784201567762	4.46139367345054	6.72404486748995	6.46999240685638	4.20637926075764	4.72543454003848	4.50884242027779	5.45724523857109	1	1	4	3	1	7	7	7	7	5	7	7	7	7	3	7	7	4	1	7	7	1	3	68	1	3
182	4.11537726324797	5.88531482056072	5.83364047990377	1.59283703689448	5.63095999655794	6.085561376327	7	5.59883045287906	4.87835102267779	1.41583093529613	4.85986823170427	6.06397603999104	5.5889061234033	5.95701966547199	5.26667073310751	5.07110329380359	6.37087376998807	6.71062031296155	6.4680576444196	7	5.56170893336208	2.33022965809729	5.95431576133196	1	1	7	7	3	7	7	7	7	1	7	7	7	4	7	7	7	7	1	4	1	1	1	83.75	1	3
183	7	5.88472428369966	4.67158281637376	2.17888785494663	5.47313613936047	2.59214278534129	1.58480771363899	5.66270469500042	5.83586991236215	5.58834420742179	6.8966034624042	5.49318181309696	6.64869321406044	5.92598131863415	5.19134179207532	5.26542674897489	6.67465148824958	5.64636661851335	7	6.46358946544324	1	6.1633805177754	2.52110907462836	1	1	7	7	1	7	4	7	7	7	7	7	7	7	7	7	7	5	3	7	2	2	2	69.5	1	3
184	6.56432315544502	5.2319588573624	7	1	4.77038125963091	3.75265949547566	5.75146250310186	5.30493348139037	4.71168194280079	1.79610210404137	5.63060584495378	4.94540719320026	4.21095447696395	6.34000690486826	5.84148728763652	6.00259152744321	6.64547301159342	6.30254399954892	6.91306214355087	4.65492463566802	3.7645900053339	5.6692749741747	6.192926776556	1	1	7	3	1	4	7	7	7	1	7	3	7	7	7	2	7	2	2	7	7	7	3	71.25	1	3
[truncated: 5 more columns]
