# Supplementary material for: How Are Mate Preferences Linked with Actual Mate Selection? Tests of Mate Preference Integration Algorithms Using Computer Simulations and Actual Mating Couples
Source: PLoS One. 2016 Jun 8;11(6):e0156078. doi: 10.1371/journal.pone.0156078 (PMC4898694; doi:10.1371/journal.pone.0156078)
Supplement: S3 Data — Long-term couple and agent-based model data analyzed in Study 4. (ZIP) [file pone.0156078.s003.zip › S11/Polynomial Model Data/Polynomial Couple Population 01152016 0230.csv]

	trait1	trait2	trait3	trait4	trait5	trait6	trait7	trait8	trait9	trait10	trait11	trait12	trait13	trait14	trait15	trait16	trait17	trait18	trait19	trait20	trait21	trait22	trait23	preference1	preference2	preference3	preference4	preference5	preference6	preference7	preference8	preference9	preference10	preference11	preference12	preference13	preference14	preference15	preference16	preference17	preference18	preference19	preference20	preference21	preference22	preference23	fitpoints	sex	algorithm
1	1.99658514414285	3.68248197915857	7	3.46870440422582	2.57375838477875	6.65570827671202	5.45324166208341	6.34420444411225	6.78938746530743	6.78389011961667	7	6.9347865793305	5.76402764854022	7	6.89708170785413	7	4.15635878235906	5.6225612179671	7	6.77123327051771	6.28884687203505	6.81075115336569	5.36417459961327	7	7	1	7	3	7	7	7	5	2	7	7	1	2	2	5	7	3	7	7	6	3	7	95	0	3
2	2.50686532832703	2.48438750408785	6.21397375737708	6.82054912208779	6.24424125208749	5.3650604785014	6.93399583049558	6.42454246741746	7	7	7	7	5.82184432630135	6.51807091010381	6.78472041039185	7	6.03007145935873	6.22813694938675	5.68974077294278	5.98049463608511	6.78120930980185	7	6.74450601893443	7	7	1	7	2	2	5	7	7	2	7	7	1	1	1	5	1	2	7	7	5	7	7	89.75	0	3
3	4.73131407865026	1.70662409377115	6.64838019437841	4.70193073410601	4.88089472139436	6.59239827045409	7	6.49460243218098	6.78986997824527	5.68197396883145	7	6.94363659098899	3.66426011250073	5.66344741959266	7	5.55038834319002	6.08409018376265	6.03355096027071	7	5.50443703502488	6.77194451726516	6.04293169185613	7	1	7	7	7	7	2	7	2	6	5	7	7	1	1	1	3	7	3	7	7	3	7	7	94.5	0	3
4	1	3.27431299937993	4.62449875899608	5.14822208088215	6.66204319291547	6.85379267544103	6.40421928703921	5.9997195471065	5.48605140915001	6.35924746760753	6.22312015670135	6.21546535907657	7	5.85652361272953	6.75328278680532	7	5.88609214409876	5.57236324586838	5.82599913276483	6.37480483055804	7	6.04005764405011	6.63145506122759	7	7	1	7	1	1	7	5	2	1	3	7	1	1	2	7	3	7	4	7	2	7	7	92.25	0	3
5	2.73006707726737	4.22573574566291	5.56661427132754	4.08754289442286	4.89780189054012	7	4.12474757083836	5.94012930647678	6.72629173580299	7	6.31287411964009	6.18285157842343	6.06705225797037	3.87362461482092	7	5.63993436790007	6.66181544610325	7	6.06634762798196	5.82309890978012	6.22071802651783	2.25545520677002	6.8990760363984	7	7	1	7	5	3	7	7	7	2	5	7	2	7	2	7	7	3	4	7	7	7	7	85	0	3
6	4.07781910825842	2.68471429410582	6.7184850249702	4.39165253770225	2.68293381288863	7	6.31080442675293	4.73237913605742	4.81029584414981	4.36391512897163	6.53850115907493	6.25663565610669	6.88399331796632	5.72252422260413	7	5.12868364938954	5.79207963926691	7	6.82917366147417	6.81685769603307	5.08823336267927	6.41921848584941	6.03163179235828	1	3	7	7	1	2	7	7	3	7	7	7	1	1	4	7	7	7	7	7	7	7	7	80.75	0	3
7	1.44081444452748	1.34387262733101	6.56469116149542	6.15542831492336	3.0751788350294	6.84552684137104	6.27713177650506	6.14026728807844	5.56118919818989	6.99100653422177	7	6.91842383601956	4.85308434486899	6.20780315213652	7	5.94033050158626	4.70458583460881	6.83225548581845	6.68469801244978	3.8486441209703	4.8918871924984	6.08100890277196	2.83251892178564	7	7	1	7	3	3	7	7	7	3	7	7	1	2	3	7	7	3	7	7	4	1	7	77.5	0	3
8	5.23183254112242	5.98936748642891	5.34873759541985	1	1.53066757477115	7	3.5563613282521	6.07056310530703	6.71775117815236	7	6.96235317225875	4.76988420476321	4.24685518077471	6.32458380450101	6.1220333545035	6.78343814259636	6.92620069705739	5.26679111713039	6.33092717070896	6.41996662766575	7	7	6.52233240714338	1	7	7	7	1	2	7	7	7	3	7	7	1	1	2	7	7	3	7	7	5	7	7	82.25	0	3
9	3.13592709075872	2.6491653649493	4.21058751815997	5.88927889620792	6.44932154150226	7	6.20433076607279	6.59991646447343	6.66049092293136	7	5.8010139710642	5.2217115450829	6.23804279664148	5.66806990474311	5.16000829284105	7	6.61230080219653	7	6.67454280412996	4.60164368446335	7	5.46693665890522	5.95029438757686	7	7	2	7	2	7	7	7	7	1	7	7	2	1	2	7	7	7	5	7	3	7	7	84	0	3
10	5.75762673053171	4.69190983019802	5.63623132507667	5.16645862048374	3.9720342596333	6.26665624515182	7	6.31018686251573	6.95031115845102	4.22549529688445	6.27268480813299	7	1.58999866451951	3.19556880049535	5.10400484121402	6.27116296111179	5.40161384679794	5.90209518990092	7	6.88590076421724	7	7	6.24133281805073	1	5	7	7	1	2	7	7	5	1	4	7	2	1	2	7	7	7	7	7	3	7	7	86.75	0	3
11	4.30256625393639	2.34585440782601	6.52237695657925	7	5.21226179631354	6.8066778732248	6.20292292949096	7	6.13136789257009	5.49570220532678	5.01476186365382	5.92944224785139	6.38198811557346	7	5.54351438822553	6.54319649934317	3.84356591660534	6.23178749891717	6.88884810472644	4.29594787498862	5.12867586058475	7	6.65366773932837	7	7	2	7	3	2	7	5	2	4	7	7	1	1	2	7	7	3	7	7	7	3	7	95.5	0	3
12	1.2771552545921	4.11103036644067	6.99405628857611	3.96698779857126	3.12310190850569	6.46175228133318	6.98371284497902	5.79372636858437	5.439855989792	6.70421382355062	4.78757376561126	5.14430741552536	5.28705161545569	6.2072602395308	7	7	5.87082425907843	6.80185935182576	5.81323725505617	5.76735253997562	6.78665406397855	6.11520114141191	5.40541659780587	7	7	2	7	3	2	7	4	7	7	7	7	2	1	2	7	7	3	7	7	7	7	7	75.25	0	3
13	3.93191127348899	5.7456903639061	5.08342189494481	5.28314016503672	5.94906028462542	7	2.65184714607369	6.66550947356067	7	5.77764874085521	6.65811564997701	6.22315004015736	6.39165333786747	6.54780427684097	7	5.412584895433	5.43553387236215	7	7	5.36175866932556	7	6.91860889708706	6.35177463957831	7	7	1	7	4	7	7	7	7	1	7	7	1	7	2	7	7	3	6	7	6	7	7	99	0	3
14	1	5.59225529461277	5.97296056551825	4.76565257544246	1.36531169066141	6.6651159189115	6.22059619443665	4.34062363207609	6.30026256927762	5.65881508314316	6.24885392350637	7	6.65146159357432	6.98782735036423	6.08971981458124	5.95915334445416	6.28846485315005	6.91868697974683	7	6.79145947005363	5.94384286204185	5.17931483969896	6.23928171184674	7	7	1	7	3	2	7	7	7	4	7	7	1	7	1	7	7	4	7	7	7	7	7	93.75	0	3
15	1	2.45824767133592	7	5.05968467948488	6.93403424406872	6.53854554363413	7	7	5.29302436440065	7	6.57695042150924	7	5.93724524710581	6.21125252265822	7	7	6.0512047594521	4.42368086907408	5.22242786035934	4.6178877751698	5.93056856577763	6.76676607798212	3.83014103778351	7	7	1	7	1	2	7	7	6	2	7	7	1	1	2	7	1	1	7	7	7	7	7	86.5	0	3
16	3.76880960670572	3.68029839144223	7	5.59986736142065	2.83926568208869	6.81897951953501	6.50575304548328	7	3.37192731177526	5.31658724551198	6.01905702740496	6.1178281365016	3.93496336758713	4.74715472996269	7	7	2.55370624507605	6.12265707738089	6.42701583446704	6.75411313457913	6.81876493302427	3.54031682588187	5.64715648342438	1	4	7	7	1	7	7	7	4	4	7	7	1	1	2	7	7	3	7	7	4	7	7	105.25	0	3
17	5.19011058978792	3.5551899429341	5.83026061168001	6.83984167805744	5.42522197321303	7	6.35882433559989	5.13312625881994	6.53212545970408	7	4.82490521047059	6.91035797570194	5.74834615819018	4.74936139664485	6.20116501946807	4.10745868044648	7	6.7047913772138	3.78684544741914	6.46293215795835	6.19186212572368	6.22624884676916	7	7	7	2	7	5	2	7	7	7	4	7	7	1	1	2	7	7	3	7	7	7	7	7	89	0	3
18	6.04316939437305	1.21045328554832	6.57856027040066	7	4.22125896634903	4.71866154287642	5.79559541417311	6.0934624051493	5.1173226234596	6.93902909066773	6.99258777501848	6.75946273662996	6.51274678746075	6.25290003209146	4.67774712074033	6.90187532755048	4.32106380539697	6.71278731174658	7	6.5939804354536	3.1253205145549	5.33264495663802	4.33996338034033	1	3	7	7	2	1	7	7	7	2	7	7	1	7	1	7	7	2	7	7	5	7	7	89.75	0	3
19	6.55644842824464	2.49266352868813	3.08993028296687	7	3.90189622663714	7	7	7	3.89259394113939	5.35454697125772	5.72441682051494	5.63359424987858	6.11655866612959	5.90972105955895	6.28527003765821	4.8499278086674	4.25721521020028	6.21478997265982	5.82127312852714	5.53331752143566	7	6.96681784798102	6.4322441313465	2	6	7	7	1	7	4	7	3	7	7	7	1	1	3	7	7	3	7	7	7	7	6	99.5	0	3
20	2.50292049623079	3.32477106573151	4.08035619735732	6.70851413708403	3.75573395837841	4.42369110724699	5.80630864514722	5.594539005206	7	5.16547477487576	7	6.51205971154602	6.03751915111577	6.84417246648842	6.75188792960957	6.54940790616129	5.53430877247103	7	5.73540432671166	6.68129993636924	3.27338560764816	7	7	1	7	7	7	1	2	7	7	7	7	7	7	1	1	1	7	1	3	7	2	7	7	7	87.25	0	3
21	3.59816489341173	4.53281805935586	5.42111942820403	2.12108990258802	1.46885673872402	6.19277208636487	7	6.3237959416847	7	5.47453186634841	5.91253627104602	6.63702746003724	3.60911674071999	3.31333615251569	7	5.83512095409305	6.72508617525391	6.40705938589439	4.9148669020852	4.09467839355025	4.45216597479241	7	6.83504461805566	1	7	7	7	1	2	7	1	7	7	7	7	1	3	1	7	7	2	7	7	4	7	7	85	0	3
22	1.5262532754973	3.26359453352155	4.67036700810238	5.2996399491433	5.97806826104113	6.82060358936848	5.61190429726898	7	5.38487414800221	5.61423507958264	6.79039151423841	7	5.02235880412371	5.84782186581548	6.74150474278698	7	5.51446245910532	5.82587629551838	5.66062323439099	3.9340726755949	5.23305865651271	6.73307913787371	7	7	7	1	7	1	1	7	7	2	1	7	7	1	1	2	7	3	7	3	7	7	7	7	96.75	0	3
23	3.7543917277159	6.61259458941158	6.93632742287388	1.75388255990378	1	6.80532339869239	6.91596788009272	6.54613210808634	7	7	4.900133654388	6.75167370595933	5.1840588637445	5.86294189605062	6.45642914338876	6.36719010528275	4.82268224892654	4.06207384335464	6.86854878929669	4.38371013822984	5.23617493060423	3.70972337276306	6.1073927636023	1	7	7	7	1	2	7	7	6	7	7	7	1	4	2	7	7	4	7	7	2	7	7	90.5	0	3
24	2.87008932661607	3.36872559741184	7	5.61860211381462	1.36270186083828	7	5.80267151705367	5.46929976476093	7	6.41440944405068	4.70824544610965	6.35494746628503	7	7	6.59015412594179	4.68454559175585	5.19712187167259	4.92226248406347	6.17418449539814	4.06084869922366	7	4.62730342091295	6.29414016218141	7	7	1	7	3	7	7	7	7	2	4	7	1	7	1	7	7	4	7	7	3	7	7	90.25	0	3
25	6.40542804222383	4.42930091486807	6.40443330036282	5.76718115882573	4.08908844819852	6.86785195689917	2.9653884479951	4.0510570456047	7	5.69273056915588	6.67954715601379	6.60422704613494	6.82183362050818	3.73294850825325	3.4040784916888	7	5.05364295100428	6.51200779150605	3.84117060325386	5.07804556633942	6.88197832815441	5.96444276275378	6.35351238433246	1	6	7	7	1	1	7	7	3	1	7	7	2	1	1	7	2	7	7	7	6	7	7	92	0	3
26	6.43816758259144	6.78321239455884	6.99346789877866	5.54949302250332	2.63498243004138	6.20275101668674	6.1341648172138	2.36079881605521	6.90054523368574	6.13105000219339	7	7	5.28967181089549	2.8991435830178	5.66059085522282	7	7	5.18859788424509	7	5.93432082710692	6.7583752574049	4.98433100207925	3.6088249382641	7	1	3	7	1	7	7	2	7	4	7	7	1	1	3	7	7	3	7	7	7	3	7	94.75	0	3
27	3.17925524458841	6.54531950922673	4.13041199363033	6.19710712957374	4.86021038863153	6.18445356945382	6.06906782833906	6.54094215438053	4.75877465897701	6.09457588515201	5.79045038317988	6.4931993035433	7	7	5.03817025830254	5.93256948294184	6.87085666668971	7	5.89183651956375	7	5.65320137076395	6.27738389667145	4.33932793778602	7	7	1	7	3	1	4	7	7	1	7	7	1	1	3	7	7	3	7	7	5	7	7	93.5	0	3
28	6.17248685606771	5.0228290886044	5.25006008219501	6.56217852568788	5.81449987513972	5.05139643047801	5.46483097473982	7	6.16084508719795	6.62127703188161	6.85676688535473	7	5.25461095257967	7	5.72656835605037	6.59265351061493	6.39578105616978	7	6.52035712650993	5.96826113776386	6.99005234817805	4.82288731042158	5.59269467971982	1	7	7	7	7	1	7	1	7	3	7	7	7	1	3	7	1	5	7	1	6	7	7	87.25	0	3
29	1.06196167705888	3.55984471712901	6.61584299942199	3.53427621252557	3.21262038519874	5.6465840535878	6.1876735731222	6.40074402021197	5.41775825643278	5.59492061849985	6.28200932830038	6.36910960565991	6.91183601150199	6.36507556924443	7	4.84405569020077	5.65409522953158	7	6.42689420109706	6.42844680931231	5.88545068725002	5.75809983574119	5.3645290134463	7	7	2	7	4	1	7	3	6	7	7	7	1	1	3	7	7	7	7	2	7	7	7	73	0	3
30	2.05945372518282	2.80686340346959	7	5.88311229412771	1.3351549309795	6.77716637003354	4.628802971783	5.4554041772521	6.56508738114346	6.8456936034378	4.8327351844461	7	5.65846598654147	5.51851203257212	6.40221670897321	4.95951408135958	3.12896561677349	4.82612185730963	7	5.54009961078345	5.13584668659151	6.54281546166513	5.69746565902087	7	7	1	7	4	2	7	7	7	2	7	7	1	1	1	7	7	3	7	7	3	7	7	88.75	0	3
31	5.83322556786975	6.0895591330659	6.67483501945814	1.41961716169901	1.35723971102419	5.14700537717522	7	6.801780376952	6.14421935379351	5.63543568450697	6.38708906972156	7	6.24031013919652	5.25913163066562	5.12699631268017	6.77604928605046	4.15160921451802	6.56817561589843	5.84813545396145	6.45699267440844	6.95316479165286	3.72723003652555	3.14706127817012	1	7	7	7	1	1	7	7	7	5	2	7	1	7	2	7	7	1	3	4	7	7	7	92.5	0	3
32	3.19153241149853	2.68770802228654	6.69744078494302	4.74013619649469	2.53751201206692	6.69279611839235	7	5.45472460510646	4.44825795780352	4.48880437142818	6.46906878511592	6.6631684503123	3.59569383534922	6.82797459936545	5.90123266691474	6.6045415073539	4.59810753692311	6.67860662247644	6.07685702559344	6.68254171234732	6.06304512659332	5.01664901393198	6.20273404786088	1	7	7	7	1	7	7	7	4	1	7	7	1	6	2	7	7	3	7	6	7	7	7	93.25	0	3
33	3.18186765170294	4.85819113756227	6.268156786618	3.98378621211102	4.71246710925122	6.35572255928813	4.18355394098105	6.218190462037	7	6.36763538440179	6.75733979707857	5.4856287822694	6.76968721837026	4.59040460156683	6.81844648530678	5.76831260290271	5.9171857976307	6.65028715408355	6.31640585522156	6.33131526529424	5.9482057471225	2.50356432860496	5.64678893037582	7	7	1	7	7	3	7	7	3	2	7	7	1	7	2	7	7	3	7	7	6	7	7	73	0	3
34	7	4.08790091983393	6.28305803635858	1	2.64137514637487	6.11595025641658	5.8393588543562	6.40814371339862	5.62772994600831	6.12707415556299	7	6.2871166701154	6.15102302118755	7	6.10982151281301	4.80535943231518	7	6.31810372182972	7	5.01359815474768	6.77692406163072	5.59813553990745	7	1	7	7	7	1	2	7	4	5	7	7	7	1	1	1	7	7	2	7	7	7	6	7	90.75	0	3
35	6.15525514775245	1.91041101992027	4.48378040767534	4.85489247712284	3.91995978788896	6.54029327217903	5.9796402043243	6.56299406380791	6.10421498957212	6.43648799004071	5.76286714491683	5.98427164717786	5.28826436449167	5.47159178869332	7	6.25458465762241	4.52418141780124	4.53837700860467	5.23925267599784	5.8132246806158	6.734266604183	4.79631620091709	7	1	5	7	7	7	2	7	7	4	2	7	7	1	1	2	7	7	1	7	7	7	7	7	87.5	0	3
36	5.15245376548455	4.79608319822592	5.43812573249001	5.81126045756352	4.20994919011119	5.91840993441448	3.3704409322862	6.63229728871496	4.94179134301719	5.05195736279663	7	6.3471078880368	6.70560654557761	3.9973869992053	4.18435546306322	6.75436528514635	7	6.44909153182803	6.55746590164014	5.57265214065186	3.86069302670847	7	6.17037646157725	1	6	7	7	1	1	6	7	3	7	7	7	1	1	1	7	3	2	7	7	3	7	7	91.25	0	3
37	3.39634785540646	4.64317161953129	5.76123313879264	5.45910197655542	1.70193353149244	5.62838582162137	5.258779729725	4.12149907418267	1	6.76686647106347	7	7	2.52789616640445	5.76698220413253	7	5.55857563627686	3.75207506363783	5.42991515659292	5.7630098187239	6.8695667854716	6.71151884435709	6.40391861438586	7	1	7	7	7	1	7	7	7	3	3	7	7	1	1	6	7	7	7	7	3	7	7	1	89	0	3
38	1.12938432095025	3.61815953654011	6.92928256591806	3.33222461270398	1	6.85139959132416	5.7200002496925	6.6564248052289	5.82886855940587	6.99497145929567	5.07722846436323	4.99246185569574	5.17220277431304	7	5.93348382667167	6.53252581402743	4.62659952764973	4.62311034711579	6.32396963955256	5.61030468103655	6.42983456031069	7	4.27109814070324	7	7	1	7	1	7	7	3	5	7	7	7	2	1	2	7	7	7	7	7	5	7	7	87.75	0	3
39	5.3257423748545	4.39418585474262	5.01714401015756	7	5.05086201239894	5.63117785455862	5.8986987843777	7	7	6.7814467936304	7	6.66769908153512	5.39242127633922	6.21907309871563	5.5085745596521	6.08075923679746	3.92401028168121	6.4615782410313	5.56836027475942	5.43460484164831	5.73031155568466	4.8163600986609	6.14283856706583	1	7	7	7	7	1	7	7	7	3	7	7	2	1	5	7	7	3	7	7	7	7	7	96.5	0	3
40	1.34962464257099	3.23313594118337	5.78303686809417	3.51050930391706	2.05847546095338	7	5.47660498668376	5.54126326445367	7	7	5.94630963950736	4.22497079695891	7	5.1467185588248	6.77418682363399	4.65675434734016	4.44462566060983	5.10611575735345	5.16603971797943	5.15160487347802	7	7	3.77575401382416	7	7	1	7	2	7	7	3	1	7	7	7	2	1	2	7	7	7	7	7	6	7	7	79.25	0	3
41	1.32001618054835	1.15073462464363	6.3485943280996	5.29467625454828	2.60058330803802	6.7139627229532	6.17477510417599	6.21546650998861	5.72768348610203	6.04421555191389	6.339643438928	6.38282764914343	5.14747054799373	6.01386644657165	7	5.30040341120188	6.28741725126399	7	7	4.39154990367867	5.86797531775844	4.06859520371269	2.8207555767023	7	7	1	7	4	2	7	7	7	3	7	7	1	2	1	7	7	3	7	7	7	1	7	79	0	3
42	2.18845558191926	2.92490926497756	4.09966143506578	6.81108837988121	4.53318076890636	6.75103770665807	5.97873667508589	5.02056021343326	6.83989058692042	5.91347109938784	6.62334589911502	6.73795027700292	6.60869900846808	6.77642421150222	3.5530632287112	4.79271354310464	5.74903540810015	6.07115499502846	6.71766465059916	5.57011566065284	2.59477887631903	7	7	1	7	7	7	1	2	7	7	6	7	5	7	1	1	1	7	7	3	7	2	7	7	7	78.75	0	3
43	7	4.35315620950776	6.29170538044997	1	1	7	5.70220621176868	6.69176534886655	4.94483281862031	5.11607362457659	6.25788664383888	7	5.62080124681058	6.46757587816353	4.63301258144427	4.88128225143555	6.59256261764326	4.44222500499741	6.64172997554166	7	6.07662551101615	5.87075630602167	5.9647135556344	1	7	7	7	1	2	3	7	4	1	2	7	1	1	2	7	1	1	7	7	1	7	7	92.5	0	3
44	3.39985572905586	5.99267416131858	3.57162215063593	6.57678707512112	5.19675833759476	7	5.79313119068402	6.83727400204721	6.48611465523698	6.63890491690309	5.32067298462352	7	6.51967807464367	6.58059601747854	6.00136900449551	6.21360658069627	5.2792249059011	6.07246283080958	4.55700165411938	4.62354940886016	6.69969281221124	5.1527818546168	4.28010952945641	7	7	1	7	3	7	4	7	6	1	7	7	1	7	1	7	7	2	4	7	5	7	7	83.25	0	3
45	3.35841772952656	5.79730784306313	3.83733912650031	6.328049020137	4.90496669704296	6.85358043727614	5.0721897817769	7	4.35285123162606	5.5107717142809	6.27998889026167	6.87826685910415	6.77006462361036	6.19431803536087	4.87498254918302	6.55039848464352	5.4892289296068	5.94003716113512	5.55245619798979	6.42058596991232	5.86620105642581	6.72742329026684	5.21947211582675	7	7	1	7	4	7	4	7	3	1	7	7	1	7	1	7	7	3	7	3	7	7	7	81	0	3
46	3.74425542554619	3.98786770273382	3.24124113753828	6.71725032913718	5.95087729555683	5.81544730007592	4.55486461675086	7	5.95303528166984	5.86452828673632	7	6.77639634111947	5.22720002188709	6.35064193880441	6.21218476574988	6.18850556379137	5.72384201618514	7	3.49545736548416	4.61848578643299	3.25408025905665	6.47696115956426	7	1	7	7	7	1	2	7	7	6	5	7	7	1	1	1	7	7	7	7	7	2	7	7	79.75	0	3
47	4.93744442891992	2.23936694595371	5.70039363787884	5.17386147480635	4.78341225265528	6.52324122487535	3.91156572689504	6.94791723411557	5.03631986202126	6.97682536445755	5.05482886712746	4.30448298560807	6.6299811364509	5.62657961753372	6.24678852956042	6.94877868479953	6.64622367557824	6.24446628475952	6.77400601585762	5.40690754312529	4.21028159209094	3.05112134107758	7	2	7	7	7	1	2	7	1	7	6	7	7	1	1	3	6	7	5	7	7	7	7	7	91.5	0	3
48	5.98514331099389	5.31415945389371	6.66157244918379	1	1.39890363412786	5.79022914929278	4.85627909921731	7	5.8452949192729	6.22327239329285	6.33090868394337	7	6.780849854584	5.11645109471169	4.94318935299211	4.17513389141054	5.51597638386668	7	5.4570039233953	4.35656735513423	5.90219256463933	5.46294605386163	4.86335568392872	1	7	7	7	1	2	7	7	5	6	7	7	1	7	2	7	7	6	7	4	7	7	7	69.25	0	3
49	5.80853659421538	1.54379131182458	7	6.43429748602241	3.03419314666627	7	5.94559371178408	4.95298180242797	5.88547956339998	5.94056560999552	7	5.81078875235587	4.51416982071595	4.24259346237552	4.07460668428207	4.7292125730165	3.50366234680455	6.71175989056873	6.5693943227722	3.98862653655436	3.58190326183476	6.44287073553126	6.65980072394414	1	4	7	7	2	7	7	7	2	6	4	7	1	1	2	5	2	3	3	7	2	7	7	81	0	3
50	3.05469703494033	4.21691087888158	6.21664629782672	3.80518737905963	1.83227146613143	6.19485692185254	7	5.74498889644643	3.07495150053007	6.72430865279835	7	5.81772283250711	4.42269831887201	5.00394934694332	7	3.12730386006564	5.83768312860776	5.12986385685378	6.31593138632211	5.67439470644351	4.83093924303216	6.74687671536572	4.53036392628326	7	7	2	7	2	2	7	7	7	2	7	7	1	1	1	7	7	3	7	2	7	7	7	63.75	0	3
51	5.89083935236026	4.34070843644725	6.86195298726542	5.55720630902617	5.80092891739086	6.46032670369215	6.19248546249056	6.79551414331044	6.03397061004489	5.44076761148267	6.69956742411764	7	2.89064605132282	1.70220080288107	7	5.7565692530355	6.54020100475969	5.77104830449389	6.31080636513451	5.80109809366266	4.42514386943513	4.80029137378506	5.32860686058608	1	7	7	7	3	7	7	7	7	1	7	7	7	7	2	7	4	7	7	7	5	7	7	72.5	0	3
52	2.92733542984131	3.65503704786228	4.51315367049319	6.74559173279449	3.28243259922921	7	6.39225919289809	6.8363085404722	6.10868724098166	5.18666679833423	6.44533461095877	6.69386666471964	6.80516696353808	6.25684784462524	3.67848814490004	5.08697134897791	4.80718188548147	7	5.33252384502758	6.00560114541483	3.92442953440434	6.20518850338501	5.41406318118286	1	7	7	7	1	2	7	7	7	7	7	7	1	1	5	7	7	7	7	3	5	7	7	71.25	0	3
53	7	1.90896745197158	6.9384369055784	5.23003698909392	4.17214404613053	7	4.92002008123	4.51904226490861	2.03463270215711	4.11453281576663	6.553046832785	4.68471825176516	4.01159222836043	4.69624019270533	6.31298615923673	5.43511388797579	6.55969350408128	7	6.72894084637731	6.49726283723405	6.20282136999149	5.77666354225133	7	1	7	7	7	1	7	5	7	7	1	7	7	2	7	1	7	3	2	7	7	7	7	7	83	0	3
54	7	1.89586787560016	6.62960290357404	6.96768419447784	4.59108770702442	5.2135603461793	6.20117625684092	6.6444991616212	6.22064308610509	6.28596774246619	6.48209454862015	4.0166024579215	7	4.60687172008977	5.14609057870727	3.52109875469094	3.67224122159543	6.47380937932746	6.95850470784148	6.22145002122377	7	2.42954367333126	5.72327445352433	2	6	7	7	1	2	7	1	4	2	7	7	1	7	4	4	7	4	7	7	7	7	7	93.75	0	3
55	5.92094958233939	5.77660629853179	6.96607126141094	1.72128451833025	2.6237561804545	6.07484738561522	4.48653234278578	6.08566561148391	5.24970713820181	5.78571945208751	6.61238408287572	6.63480528785585	5.70230107589703	5.930481945805	5.49189034570427	6.17143261320026	4.06589116599266	7	5.38708653544872	7	6.02441987719347	3.92586965509131	3.35130249052122	1	7	7	7	1	2	7	5	6	1	2	7	1	7	1	7	7	2	4	7	7	7	7	66.5	0	3
56	6.41435956922963	2.00118525979534	6.67306582110811	6.341082221397	3.73180486883511	4.99868281745598	6.89567846220998	6.29884296976446	6.45453902429063	7	6.11684587317034	4.0865575953571	6.72120416637314	5.70961609282687	6.42094149022162	5.15517838429053	4.49290475127168	5.01838422262776	6.66611864153331	6.71749835074992	1.34053748628691	2.45401365294902	6.02148103865989	2	7	7	7	1	2	7	7	7	2	7	7	2	7	1	4	7	3	7	7	7	7	7	80.25	0	3
57	5.76905965286314	1.50584342662847	6.78374640890106	4.69907491749859	2.73797403623939	6.02099507976751	3.61970165297085	4.87429603435821	5.66388187728595	7	7	7	3.04349213710683	6.71051161611257	6.50541883086122	4.24430249867107	6.59189848743695	5.94371254103962	6.10706627130985	4.25107920118796	7	6.89576011863951	6.06272131329852	1	7	7	7	1	1	7	1	7	7	7	7	1	7	1	7	7	3	7	7	3	7	7	77	0	3
58	1.09347786929563	6.23879987907977	5.91595126338511	4.71567120630262	2.54439164665229	5.4189131550039	6.60863618674925	4.25501714466018	6.38551132225932	6.43106194394071	6.5875014336897	7	3.02393508896805	5.05548561702802	5.32106396914823	6.66111572057809	4.96651761238541	7	5.34854421700039	6.21364880093356	5.16463974162787	4.62799391071951	6.8268494849586	7	7	2	7	4	7	7	7	7	7	7	7	1	1	1	7	1	2	4	7	7	7	7	70.75	0	3
59	3.07234204429095	3.09601943652766	4.86447513815691	7	4.3471979463414	4.7449101033949	2.26762335031598	6.56986109035824	6.10755350286834	4.97937495847024	7	7	1.03820613446779	6.63088206117879	5.97611386614924	5.04932810324655	6.84780235166487	4.12255712837224	7	6.67457101584513	6.8999450160924	6.01960063783214	7	1	7	7	7	1	2	7	7	7	3	2	7	1	1	2	6	7	2	7	7	3	7	7	86.5	0	3
60	3.55359856168369	3.10685202200751	4.9275636086438	4.80324311645424	3.15286412845791	5.75679211148556	6.94367885151477	5.87393645244155	1.89737816937246	1	7	6.50913850440118	5.78388900829291	6.8359674821841	7	5.90655291509177	3.23541068720352	4.96277333528224	5.09600971997665	6.97031324695771	6.40185786195202	6.37605124035842	6.35589835638113	1	7	7	7	2	1	7	7	2	6	7	7	1	7	2	7	1	3	7	7	7	7	7	78.25	0	3
61	6.03481984270109	1.84388916769174	7	5.13227627087379	1.21944786061465	7	7	4.91686339005848	4.41327666091134	6.81802512811864	3.62995148247239	4.09763456560812	4.99561526220017	6.37343495959909	3.09973746372123	6.87191669277427	5.61278341251005	7	6.55587916176489	5.54740518903733	4.21213413975152	6.35015453891082	2.7816139989023	1	7	7	7	1	7	5	2	4	2	7	7	1	1	3	7	7	3	7	7	7	7	7	69	0	3
62	3.89283645629619	3.2132346154042	6.89891481445265	4.57424027662687	2.85443628524737	4.70603692868058	5.40366649769862	6.06138867004336	4.39466283177167	4.46367490865843	6.32690734811289	6.05933079490027	4.89492620895138	5.33483933330015	5.51621028194794	6.57210187066092	4.75445833606192	6.66800435674477	6.80539767807542	6.3929899638901	5.67356591627632	5.18510815022266	7	1	5	7	7	1	7	7	7	4	1	7	7	1	1	2	7	7	2	7	7	7	7	7	81.75	0	3
63	5.32554081952785	3.38987066025921	6.8479019812437	7	1	7	5.38483739879297	7	1.30255973444931	7	6.47139428104659	5.95730452481221	2.1879397174057	5.33941575016268	4.89067405905569	7	6.29702830764111	2.14640760912504	5.78840925902565	6.8148835516142	6.29881597263028	6.47740054946861	2.46703442611663	1	7	7	7	1	7	7	7	7	5	4	7	1	1	2	6	3	2	2	7	2	7	7	76.5	0	3
64	6.19099187552255	4.03034282681858	4.15677764479935	6.28478936112394	4.58083821331078	5.2182748485873	4.93647670004915	6.99783409386265	6.70593681680267	4.77245402326731	7	7	6.21443156024861	2.6229187718775	7	7	3.25446671893524	4.96524797938	5.77738600633836	6.34620260994085	5.82550613269812	4.78331019881719	5.75182165925373	1	7	7	7	1	1	7	2	7	7	7	7	3	7	1	7	7	1	7	7	7	7	7	84.25	0	3
65	7	1.23694069760446	6.79999456519344	6.66859181551526	3.54542871031852	5.83916696891761	5.85030071735843	5.83542980877392	4.5994593106817	5.17008047612944	7	6.78177895027984	4.51270713657984	7	4.07453889071347	6.10521682120374	2.27595388956498	6.71783021409962	5.88005355761176	7	4.03252254660436	4.11382356666316	4.13868887068418	1	5	7	7	2	7	6	7	7	7	7	7	1	1	2	6	1	3	7	7	7	7	7	90	0	3
66	1.28442493905392	4.63998522439941	5.80894772136169	4.14778244260148	1.11110319856384	7	6.29710442257786	4.36747129694247	5.3457784863076	5.55046340340247	7	2.9392856018483	6.07395507223832	7	4.5507384185422	6.24373400001645	6.00796183919153	6.8418537279662	4.43176920685839	6.96958071563888	5.3925627135874	6.22810254581115	7	7	7	1	7	4	2	7	7	3	4	7	7	1	2	1	7	7	2	7	5	7	7	7	68.75	0	3
67	1.15684909437684	1	7	6.36315702999021	4.35418457805517	5.18805260439262	6.7251021899313	1	5.47455207081465	6.78659499739219	4.69273744817587	6.20248261206046	4.53042223310671	4.5473411020011	7	4.81854212516224	6.33727842132627	5.14446570911818	5.55187952282412	4.53319345705332	6.7502277785388	7	1	7	7	1	7	2	7	7	2	7	3	7	7	1	7	3	7	7	5	7	7	5	7	7	83.5	0	3
68	5.62128756705148	3.41799644429035	2.90941251083216	7	3.04966582205769	5.15639610087114	4.29818789823324	5.10980865316235	6.83785484628839	3.15868030674371	6.02012788723172	6.26574858332061	5.95942084938721	5.14208681151833	6.82535628811188	4.07498433643234	5.30182003600192	7	4.07652503020314	7	3.12535416254918	7	6.2444947818818	1	7	7	7	1	2	2	7	4	4	7	7	1	7	2	7	7	7	7	7	6	7	7	78.25	0	3
69	3.68055905271941	4.4141646338202	6.47259919984753	3.4762195328722	2.13776798342241	5.84872848654525	5.78189785817701	3.2720149966496	2.17803888410563	6.0696956887436	6.97821662101274	5.07465307800581	3.50061754005779	5.46042646910812	6.18197265380083	4.9559142759114	6.21124293454907	3.8058286340058	7	6.13976398430903	6.5119495406763	6.69856122734307	5.18013374504816	7	7	1	7	2	2	7	2	7	2	7	7	1	2	3	7	7	2	7	7	7	7	7	73	0	3
70	7	1.16976008738179	5.25791491107282	6.93630619773227	3.70376235263913	7	5.7551706403714	6.52221585894423	4.68807705313071	5.66474624179667	7	1.30535523322968	5.02793722197397	6.60545184759801	4.93738302722852	6.41624747916436	3.69836737472225	3.99727012168788	7	3.75226527815805	6.36132217741351	6.70828286767786	3.2954412266016	1	5	7	7	3	7	7	7	7	7	7	7	1	5	2	7	7	2	7	1	7	7	7	85.75	0	3
71	1.28565643360083	3.10876336822464	6.26053397267016	5.849311670434	2.5946897813773	4.63164854556736	4.40729844169975	5.06329333835425	7	6.80973490533521	3.31644390507777	6.70893075979006	6.67123833745401	7	5.8315747316195	6.74150408509533	3.12571826450565	6.95120564779861	4.56095511760947	4.67725435176346	5.08073752905488	4.87749455715987	6.45166974636538	7	7	1	7	3	7	7	2	7	4	7	7	1	1	2	7	7	3	7	7	2	7	7	75.5	0	3
72	3.87283362299941	1.89294334414876	5.72990390662109	5.52396346098474	4.64264672308238	6.29111921911834	4.62570615730591	5.48242836037245	4.49429914608166	6.49034052740041	4.19160651447427	7	6.75245777183165	5.66496067441932	5.56892798295186	6.89494169166555	6.06305640510871	6.24099418258485	5.41753460769078	5.27247374636453	3.88253891816242	3.13490427977821	7	2	7	7	7	2	2	7	7	7	5	7	7	1	1	3	7	7	4	7	7	7	7	7	77.25	0	3
73	6.86489070376363	2.17687448635034	6.99225765517262	6.92551692101033	5.5240684041628	5.93426277785333	6.50664351066157	3.95573711777023	3.58707462713439	4.75755530507479	2.67935823285812	7	1	6.61257766214805	6.41795928820969	5.52940556346244	4.29693470060291	6.22301106984677	6.53201304022552	5.91846815468395	4.54485588698392	5.22454663388983	6.85069678300724	1	4	7	7	2	3	7	7	7	1	7	7	3	1	3	7	1	4	7	7	7	7	7	81	0	3
74	1	5.28363071048512	4.86729145685331	4.90948599729069	2.02203082674032	6.37751308291	6.50586102089664	6.36828726164057	3.72500307178594	5.86304927548521	6.63190650912468	7	5.92813789662534	5.7312305595649	5.36930482858192	6.42024618427126	2.5182664757722	5.55950985144944	4.74628342600199	4.26103883799758	5.33063940528621	3.90931634331424	7	7	7	1	7	3	2	7	7	7	4	7	7	1	1	2	7	1	3	4	7	7	7	7	59.75	0	3
75	5.21840932236772	1.3919648354708	5.66583766032408	4.46405541263854	1.8796763442159	6.15863330639579	5.57872098319971	4.74343301855019	6.28846049715207	4.84585980775066	4.7392634032892	5.99388665012888	6.58218534990147	6.23375348547874	1.84776989385401	7	6.19182648275673	5.26634426221778	5.33427057292317	6.770865324491	6.51156443509753	5.56435573096994	6.34815613912321	1	7	7	7	2	2	7	2	7	6	7	7	1	2	2	7	7	5	7	7	2	7	7	69.5	0	3
76	6.80621779476569	2.18554639910576	7	6.2376124962602	3.39123922941532	5.3459967325712	5.75240152078181	4.64763281764961	3.31136101431925	5.74142374996013	5.7169198522869	6.62801708423724	6.26511966553151	5.70936574304277	6.24310075696718	5.58580550896517	5.06110202775235	5.69725588258006	6.67824672667895	2.54732061697646	6.91442511077159	2.24213742803782	5.31525516862789	2	7	7	7	1	2	7	7	7	2	3	7	2	1	4	7	7	7	7	7	7	7	7	89.25	0	3
77	1.60494049066693	1.82652222288424	4.9898483316759	3.18670808082903	3.03602150555102	3.95444745917352	7	6.33418527594659	5.60535055007043	7	6.95446080484757	5.72694636360186	5.83544899308914	5.64996000731545	5.07263320793603	6.59220810625287	1.79761441487939	4.59896214129154	5.49790042379512	7	5.45718140648281	5.25228069986265	6.9331222642074	7	7	1	7	4	7	7	7	3	7	7	7	1	1	1	4	7	7	7	7	7	7	7	55	0	3
78	1	6.368651092372	5.91216273892855	4.15951244871171	1.92148783946915	6.38095506046357	6.39885262212421	5.40133794442471	4.52067467535586	5.84260132201429	6.29964470657577	7	6.34878068477708	6.17046449251824	4.84450741499937	5.68543532441592	3.3606053216853	5.72100924808514	5.29781013266489	7	5.09508426967696	2.64802423124367	7	7	7	2	7	6	7	7	7	7	5	7	7	1	2	1	7	1	4	7	7	7	7	7	64.75	0	3
79	5.84058694494102	6.32825766424766	4.05876785521844	5.91802324483971	2.02258419342103	6.62663524924627	4.43258331307098	3.82570655461128	7	3.0155247820783	7	5.62067853254044	1	1.70295207523124	5.75262521112849	6.00947050982159	5.98484129407608	6.51185053577192	5.80919957994207	5.6931300850673	3.36566453038947	5.75704513411288	6.81636708121032	2	7	7	7	4	2	3	7	7	7	5	7	1	1	1	7	3	7	7	7	7	7	7	63.5	0	3
80	4.42836261018425	2.71004589555636	5.85484082732056	5.54826317710317	2.9466874663446	5.58088907552105	6.65284963324177	6.80070157526749	4.63956020848407	7	6.1247436099137	4.05207558291578	7	6.93144738290308	5.62328219342047	6.5039277761119	6.31380921653068	6.34963809962113	5.53503730101296	5.88649099706482	3.94949186532326	6.62851844963335	3.53911947562304	2	7	7	7	1	1	7	7	2	7	2	7	1	1	1	7	7	3	7	7	2	7	7	79.25	0	3
81	6.39190955205418	3.49634395785821	6.3476681233458	7	1.67400981739164	4.82697502917092	5.31116226244872	6.477317866751	2.35833063577611	6.01181728476834	6.07338098118272	7	5.76726123836079	6.71947385482878	5.41386011575709	6.95996095998437	5.16540465439221	2.56771132850419	5.372792448174	2.91981158419609	6.37000888293774	6.64279327353083	4.74958781915615	1	7	7	7	1	2	7	4	7	3	7	7	1	1	2	4	7	2	7	5	6	4	7	68	0	3
82	5.61693548492317	2.98891335142338	6.00724926262642	5.38962979984091	2.67354795832268	5.60256010319624	7	5.98436851117199	4.641148082493	7	6.30697252575675	6.64738727085803	6.40245191433389	7	4.50637065590649	5.42112180916788	6.9177214800713	6.68329232073887	5.03480471466604	3.41631303162565	4.56187717984465	6.63062773974203	4.95790878771187	2	6	7	7	1	1	7	7	7	7	2	7	1	7	1	7	7	3	7	7	7	7	2	62.75	0	3
83	6.67294607828944	1.92754659622208	7	5.53624909274624	3.95913183436713	5.27466252108153	6.2302525476197	3.21032258424865	2.17849450997054	5.25312349509522	3.54324304721599	5.79435885812507	5.39346209801401	6.24875810289239	5.43443129913175	5.90261685941268	6.59073458492959	7	5.89939549244769	4.11871302147667	5.62752500573242	6.79208439067292	7	1	7	7	7	1	7	7	7	7	1	7	7	5	7	1	7	3	3	4	7	7	7	7	67.5	0	3
84	5.04149118071741	2.4266036694025	5.79992627295519	6.41355996169194	2.29220143977336	5.42039182360603	6.43627791112605	7	3.4549527289086	7	6.6141556322627	6.97011763361136	4.01950237454467	5.35612143615884	5.75791865310611	6.50312541791553	5.96945639922888	3.74800271895908	4.6835741700676	3.76855018334708	4.04576564086159	7	2.02584397705688	1	7	7	7	1	7	7	3	7	6	7	7	1	1	2	4	7	3	7	4	5	5	7	81.25	0	3
85	1.59527515443391	2.64589042724944	7	3.83487679355268	3.42002096235148	5.79511589511241	6.82261241573049	7	6.16501401924096	5.37543069562098	6.41726069094303	4.16496902214037	4.78167189443254	5.55855605233119	6.82744389959238	3.64653404156981	5.3666074910673	4.23913528367707	5.24031841754184	5.05921540327523	5.14266379847949	7	5.12363955952564	7	7	1	7	2	2	7	2	5	1	7	7	1	1	3	3	7	2	7	1	7	7	7	66	0	3
86	6.66636884810808	4.4380194011614	4.39054001993722	6.45489429473393	2.94658506232701	7	4.13045770754294	3.75440523157425	5.82717090625133	4.47121704846865	6.47271369001592	6.10085588773263	5.23769967507571	5.76372104987563	5.44394762766565	3.23873375335974	6.20670413213058	6.72684255946838	5.1039454799564	6.09021617268873	3.85799866269631	6.85654388585064	6.77574798359116	1	7	7	7	3	2	5	2	7	7	7	7	1	1	1	7	7	7	7	7	7	7	7	51.75	0	3
87	3.31706189934335	2.77124898889968	3.1783504834232	6.46482014599422	6.48261363351114	5.60833936111538	4.54474512725185	7	4.1945872805646	6.31798370150362	5.22843227075264	5.07872231749847	1.35052669376763	7	6.02455773382297	5.34273809097083	5.29979894590067	5.37445857981554	6.98157072777502	7	4.91569606287614	4.23209308249873	6.04852012258761	1	7	7	7	1	2	7	7	7	7	7	7	7	1	4	7	7	7	7	6	1	4	7	75.5	0	3
88	5.91936584130049	3.01768226805442	6.16327419662892	4.28580171174286	3.43984957161054	4.98979833668793	3.79209974474991	5.96279089520091	3.55491266328525	1	6.14883966311689	5.70797141135781	6.1961765877479	6.192975756908	6.17047470072254	4.93363655628185	2.79472641517206	6.88517391034881	5.82045195126517	6.11187561058429	5.08968842898868	7	6.20643851070716	1	4	7	7	1	7	7	4	7	4	7	7	1	7	2	7	7	7	7	7	7	7	7	72.25	0	3
89	7	1.97320122524105	6.68693876969048	6.89371227033466	6.16522752484679	5.896044067112	6.95677177301334	3.6575005144385	3.9622319199028	4.97566294410923	2.62396622635239	5.19228793791335	1.34360240478898	7	5.49757188521773	6.57509573506822	4.04015054134926	6.6661017740174	4.95614634677839	7	4.39418368668712	4.93681084912826	4.59254601532697	1	3	7	7	2	3	7	7	7	7	7	7	3	1	4	7	7	2	7	7	7	7	7	69	0	3
90	6.49408731068871	6.84259728639916	1	7	5.29159999037043	6.9247897711265	6.1542920271084	6.51848721100029	6.49004294091004	5.58902518094559	4.24574518635497	6.32280442514963	6.93625888680654	5.77332914193993	6.71687146357233	6.40223515792401	3.27070638567772	6.73580407899421	7	5.72763610192951	7	7	6.18449382286213	3	7	7	2	1	2	7	7	7	7	2	7	1	7	2	7	7	3	7	7	7	7	6	95	1	3
91	6.42999101843715	5.15674397919512	6.6880577200369	4.55719111981352	7	5.28709385551082	5.54338923001721	6.227381470974	7	7	6.62135688093597	6.48740537720128	4.27793567621006	6.79169722146236	7	7	3.83459345089583	7	6.49317052815368	6.88135296595904	6.71335098465111	3.5045274253538	5.39154142613397	1	7	7	1	1	7	7	2	5	2	7	7	1	1	2	7	7	3	7	7	7	7	7	87.75	1	3
92	6.66899546288371	7	3.88319711689576	5.14822281938486	2.49269126208529	6.48166779596174	5.87834706093056	7	7	6.06840749641202	6.93089450169928	6.95372784615899	5.2857993962579	3.92623907606573	6.89527161323459	6.43404534779838	7	6.27293316958585	6.66531911718583	5.85625471544751	6.85237062454184	7	7	1	1	7	1	1	3	7	2	7	6	7	7	1	1	1	7	7	2	7	7	4	7	7	108.5	1	3
93	6.57078988890356	7	4.41708371912128	6.66840106385107	4.80490921087996	6.97898386111364	6.41399544300029	1	3.31648443457669	6.42565560443126	6.56303948066266	5.8994561027249	7	6.75073978082224	6.01406981968281	6.72896494013921	5.32234644357524	7	5.85433658582561	6.30368772281924	7	6.15088402883503	6.70719778512413	1	1	7	1	1	2	7	7	7	7	7	7	1	1	2	7	7	1	7	7	2	7	7	105.25	1	3
94	7	6.78496339221108	1.90472821714319	5.96523798623535	7	5.46441291652396	4.26163231169477	5.87735896927121	7	4.8437826473716	6.25335624916329	6.79704359028307	7	6.22223789998313	7	4.90947441291787	6.83244931953152	6.95572685705862	6.9286385325609	7	6.46929149809131	6.92255843205163	5.98690709127857	4	7	7	1	1	2	7	2	7	3	7	7	1	7	2	7	7	7	3	7	7	7	7	92	1	3
95	6.73814819602177	6.89147488072669	1	5.9345787473966	5.03728224160688	6.50639475810964	2.90722414365456	6.58602486430332	7	6.99095405938851	6.95140516267104	7	1	5.54228451772503	7	6.45623851208835	4.56293745082292	3.7954370514568	6.61005878910857	7	6.91759183505448	3.65964809854901	7	7	7	7	2	1	2	7	7	7	7	2	7	1	1	2	7	7	2	7	7	3	7	7	99.75	1	3
96	6.14676274152464	7	6.16741041242633	5.88204840110736	7	6.32673619146165	5.03155381318514	6.80115080067138	5.22917838414097	7	7	4.94663680673416	6.47311462246023	4.72035709061186	7	5.46837134085252	6.58744753587758	5.5777151860434	7	5.81919851639131	7	3.95611322934928	3.70315054857075	1	7	7	1	1	1	7	3	5	4	4	7	1	7	3	7	7	2	7	7	3	7	5	98.5	1	3
97	5.41866543019584	7	1.86363474739504	5.93415532900096	5.33669007935847	7	5.85395639518058	5.95607621153956	6.75743891670886	6.84147351887259	6.16343927452058	6.44310751233661	7	7	6.09861012598077	7	3.42258789531239	6.58171656335278	3.96954723140653	6.35471494285562	7	4.63245550821882	6.72253263586797	1	1	7	1	1	1	7	7	7	2	7	7	3	7	2	7	7	3	7	7	7	7	7	91.25	1	3
98	6.23238623180712	6.14376746874458	6.8377586970358	2.95513186334631	2.87714116555106	6.80681054294696	6.4567270398628	6.96338388459939	5.05991239452145	6.14560138490605	6.8675518157069	7	6.9286606662674	6.81680054935753	5.97589770204352	6.52190628820867	4.57652534500633	5.95364040898386	5.48651851872274	5.16897027740946	6.5831047907475	7	3.63097261841389	1	7	7	1	1	1	7	7	7	2	7	7	1	1	2	7	2	2	7	7	3	5	7	105	1	3
99	7	5.82861915934486	1	5.6958636224062	4.85428373070288	6.28232255174804	7	6.50311077049102	7	3.4121803825616	5.00908910898963	7	1.49775312814546	5.96359912052465	6.22299951438041	6.69331387833542	5.35003302631442	6.49302443915161	6.90009662769658	6.24576774976002	6.76172218333132	6.40978641823003	7	2	7	7	2	1	2	7	7	5	1	5	7	1	1	1	7	7	7	7	7	4	7	7	106.75	1	3
100	6.14032678520874	4.40201078183698	6.95871605832769	6.25651229021921	5.84493228721936	6.89555502112333	5.25758891830583	6.26546943843221	7	7	5.36211390318213	6.75206772176402	7	7	6.79662485608063	4.89834412379225	2.37734676308812	5.27515067406291	6.47649606108338	5.02767073781591	5.22564696174505	4.58775802498723	6.54813730763938	7	7	7	1	1	7	7	7	3	1	7	7	1	7	1	7	7	2	7	7	4	7	7	83.5	1	3
101	6.34755875478794	4.10286114663223	6.9266496134588	7	5.48976952891587	3.72789264287679	6.83766465970201	7	6.79505710607734	7	6.17889587594788	6.02117112009698	6.40264305673739	6.81044245747994	6.47270568248781	7	4.47591122907004	4.04200434666929	6.23380551946656	6.18739800427377	6.44476762278527	6.04328497456386	5.69601274235595	1	7	7	1	1	2	7	7	7	5	7	7	1	7	2	7	7	4	7	7	2	3	7	96.25	1	3
102	5.92518866926185	5.17624236912601	3.41142782347355	6.204771601194	5.44346852334403	7	6.29830411646132	7	6.35404707959289	5.88968664897472	3.41360572115606	6.95834200616395	6.60301722941371	6.19496355039625	5.5944269514977	6.70576905487488	5.55507877683158	6.07964427706555	6.50955383116798	6.54498929987187	4.80897629951724	6.06343551171739	7	1	7	7	1	1	7	7	4	7	7	7	7	1	1	1	7	3	6	3	7	7	7	7	92	1	3
103	6.87239218546145	4.43851402502413	5.88489967883712	7	7	7	7	3.34338586805103	3.51627949280971	4.67258990938748	6.94516914989601	5.8122034988876	6.41562742155538	6.1085517511591	7	6.35193462980789	2.87405366596366	7	7	7	5.21063154752926	6.26863712139683	5.05818479824324	1	7	7	1	1	7	7	1	7	7	7	7	2	7	1	7	1	1	7	7	7	7	7	84.75	1	3
104	5.72418329030412	7	7	3.31133479247774	4.67325773808017	7	5.5662512925212	4.54020201652107	3.29896824800606	6.85651662582865	6.27767496125906	6.84786164614732	5.62696920035955	4.8152807931553	6.30879317600885	6.39479033663923	5.92987254383516	5.0122930373013	6.61732316943525	5.43167163251189	5.82719668693576	6.77060234013431	6.65976762592971	1	7	7	1	1	7	7	7	3	2	7	7	1	7	1	7	7	7	7	7	5	7	7	92.5	1	3
105	4.79371108039429	7	7	3.64201156091243	4.43958122511195	6.77771523391166	7	4.90393722667333	1.94048451045383	6.87035557285158	6.03025516608593	6.91320152946621	6.16391010764976	4.67326162218229	5.24169656379407	7	5.04421497882515	5.66287062837954	7	6.27958594255667	6.22498726554399	7	5.78075846955282	1	7	7	1	1	7	3	7	2	1	7	7	1	1	1	7	7	5	7	7	5	7	7	83.25	1	3
106	4.99592442432442	6.32780107294816	4.52690387323872	6.31506113410022	4.99588409802069	6.42042881682568	6.63268550317049	5.05095557669117	3.5630505784361	7	7	5.40407806305024	5.00101147564788	6.51001304338852	6.2237835920501	6.6079940684118	5.21193637563535	5.88736415701063	7	5.66955083060457	4.75605208929357	6.10038476861865	6.87132668229357	1	7	7	1	1	2	7	7	2	3	7	7	1	1	2	7	7	2	7	7	7	7	7	87	1	3
107	6.71425643751977	3.23158916030683	4.02412398453806	4.77513587186426	6.21855881801769	5.87760086673269	6.09912283187453	5.17902599513221	7	4.56607508678653	6.50860084882081	6.86057025955566	4.89277689062277	1.63646906338749	7	3.89296296518852	4.52929207841589	6.25133356304628	7	7	4.5199253878736	6.48786385148108	5.47547414288469	1	7	7	1	1	2	3	7	3	3	7	7	1	7	2	7	7	7	7	7	5	6	7	93.75	1	3
108	6.53331184492719	4.36757268683712	1.73259024716909	5.89139248975308	6.45032289793072	5.04846314452901	7	7	6.60466570084229	7	6.27376095948821	5.79125649676931	4.82594150523356	6.78509682148827	6.92914237820772	6.87660180561932	4.13492005925718	2.6612938256083	4.30299861071984	5.10107140707476	5.55024063209286	4.58297260857073	6.42736743860637	1	7	7	1	1	2	7	7	7	3	7	7	1	1	2	7	7	2	7	7	7	7	7	106.5	1	3
109	4.08832157050832	6.24800004038291	3.40773606962557	4.41451968380243	4.90992621644705	6.52834324754456	6.59413389765296	6.37940541857047	7	5.69741384305836	6.44375180170492	7	5.05537907916772	6.71139023476676	3.47111859496258	6.87402795822163	4.74169473741227	6.98157242566944	5.75864744375725	6.04112013915874	2.39906184446233	6.68578196092055	6.51056874087356	7	1	7	1	1	7	7	7	7	7	7	7	1	1	7	7	7	3	7	2	7	7	7	99.25	1	3
110	7	6.57678220953684	2.66551659315377	5.56332663775307	4.47087536124324	6.6584447094283	6.35167600365724	6.88794835229017	6.90543165660393	6.39796704433989	7	7	5.56770208597086	6.53021275869244	5.34407144309449	6.78631102229101	5.72588614156537	5.71688992330198	4.97802840703477	6.71494610256253	5.97447989265933	6.50268199009131	3.83039539918672	7	1	7	1	1	7	7	7	7	1	7	7	1	7	1	7	7	2	7	3	5	7	7	90	1	3
111	5.16166173451847	5.54107007257184	3.79710935728028	7	5.33276712891404	5.50175774537883	7	4.27338149569707	3.75363223630181	6.01609314865829	6.89900896748479	7	5.99065536438935	5.89521621094138	5.81973420661997	6.70792345122859	5.14261258322566	6.36727171071994	4.97973540012668	4.04723680200524	7	6.89623034413462	6.28046982436079	1	7	7	1	1	7	7	7	1	7	7	7	1	2	3	7	1	1	7	7	6	7	7	97.75	1	3
112	6.47008692614505	5.56525515942597	7	4.28431845660255	4.87462668827436	5.52827430885477	6.94713122348167	5.33309548251743	4.1673907342518	7	6.25389560831708	4.92579163336081	4.84614101080076	6.66077589636062	7	7	5.1635354180415	6.4351920043902	6.7057487391425	4.82030566738816	5.59006594035557	5.17541738831432	3.9653255799681	1	7	7	1	1	2	5	2	1	1	7	7	1	1	3	6	7	3	7	7	7	7	5	94.5	1	3
113	6.58135595242773	6.60928798417679	5.99381827170269	6.8492429246276	3.85871587101332	7	7	6.40199129005646	5.94944019877822	5.09245547133483	6.98241144909427	6.23814504442162	3.20441318162057	3.83212803028028	6.312959968837	6.43393335762376	5.79199848113904	3.24756444539389	5.48366682591326	7	6.69780637011267	5.04544414915771	5.21119224395325	1	7	7	1	1	2	5	4	7	2	7	7	1	1	2	7	7	2	7	7	6	7	7	73.25	1	3
114	6.76453380230025	6.86480307330203	1.81224071384231	5.17281780339204	3.62401994220586	6.45153669265777	6.27066254689419	1.19243650560982	5.72001264465662	7	4.6261502973376	5.35446530218249	6.30100413080709	5.37417414394044	6.11766151619172	4.43084889229635	4.51150272956067	6.48870192110321	6.64871712139228	6.21217068501428	6.87592610304705	6.7457028624611	5.63698498314937	3	4	7	2	1	2	4	7	7	3	7	7	1	1	1	7	7	2	7	7	5	7	7	89	1	3
115	7	6.75967704372725	1.22904284973895	6.28097880582479	4.49705575350458	5.21662157575267	3.43564657957054	4.56316746571476	6.13414544894462	7	7	5.36864805234653	4.49852320371455	3.60084675003979	6.05536557496095	5.86639589192201	5.67667319313106	3.51650871627602	7	6.62084699808666	6.60982871095818	7	7	2	7	7	2	1	7	7	7	7	7	7	7	2	7	2	7	7	3	7	7	2	7	7	83.75	1	3
116	5.2816750305722	6.74854124457931	6.84066083983188	3.60038020386827	3.63819503351514	4.7401459730285	7	5.76682476234511	5.94187145960241	5.47678815281031	7	7	6.57005535819872	6.63139398116588	5.60058224922125	5.97973561239988	5.44294111236911	6.04948049146872	6.21695873039163	4.26023657656057	4.2971776838785	5.24716654040101	5.72192377146374	1	7	7	1	1	2	7	7	6	2	7	7	2	1	2	7	1	2	7	7	3	7	7	82.5	1	3
117	7	6.75893379101998	1.42092281510782	5.2516424549879	6.40008702263937	6.44824705468057	3.60363554782667	6.43227503689004	7	6.31976924627917	5.57534494113134	7	6.36643196547307	4.71810716999341	5.21418328562725	4.53944014771138	3.51650476080255	6.65615350995729	6.12219948901063	7	4.49807477509783	2.70096124406779	7	6	7	7	2	1	3	7	1	7	3	7	7	1	1	2	7	1	5	3	7	5	7	7	92.25	1	3
118	6.53314727005472	5.00460593988399	4.48261791009174	6.60075540167468	4.38212519915134	4.96126254159308	5.10674194572479	7	6.58943450448693	6.80959482295292	5.45859660606036	6.72043046851937	4.00288052642871	6.00557537490403	6.16214603883566	5.47813982682851	5.04518615052283	6.33736088353342	6.72438999178542	6.37380262324513	3.83894316502773	7	5.64105155476617	1	1	7	1	1	2	7	7	7	3	7	7	1	1	1	7	7	2	7	7	6	7	7	100	1	3
119	6.09456819387299	5.53928252909121	4.20993588336719	6.44526608100733	4.1580322354081	5.84535367449438	4.62000390646153	5.78723962244927	6.32773318095325	5.22539633015726	5.6254094703704	4.95002104757296	6.31494879766035	6.75061515811871	6.35551508385497	4.72596393589772	5.73362214184054	6.24878340028601	6.70923204773475	6.96945003747324	6.40556125903216	5.81174376507384	5.7276794372401	2	1	7	1	1	7	7	7	7	4	7	7	1	1	2	7	7	4	7	7	7	7	2	88.75	1	3
120	6.41088333697567	6.78351912913457	4.6254330792016	5.71456191964938	3.62917183583751	3.87510403252603	5.11377668197557	6.42791857883108	5.97332420544934	6.66801032964104	7	6.36576367424164	4.08084109370058	7	6.43737869846079	6.41614949580683	6.95695550426946	6.86906871179478	6.97280892899663	5.44050472445953	5.17966928805948	5.08756144676082	4.02670309349711	1	1	7	1	1	2	7	5	6	3	7	7	1	1	1	7	7	2	7	7	7	2	7	73.5	1	3
121	6.77754597563205	4.32218348937443	5.98396129669411	6.59017248459547	6.9234771414766	6.67768416040055	6.26774822376675	3.50729386344008	3.61349548428122	4.42731007442072	6.88323111455393	5.34042210487676	1.39681793256629	7	7	6.51519007922191	4.42467622735801	7	6.96275191921028	7	4.81010363094293	6.0609858708938	4.90105763652949	1	7	7	1	1	7	7	1	7	1	7	7	1	7	1	7	1	3	7	7	7	7	7	86.25	1	3
122	4.2484146424925	7	1.55920223897696	5.67044992012735	7	6.11377159690278	6.68470555559233	6.36184819805743	6.38263219997872	6.78409519017437	5.86787057405809	4.53009514661373	6.17115816615742	7	4.68100589973287	4.76152735013032	4.86222945257912	7	5.15870804703844	5.93244496671124	5.86499154442441	6.41582589007281	4.08309027623176	1	1	7	1	1	7	5	3	1	7	7	7	2	7	3	7	2	6	7	7	7	7	7	74	1	3
123	7	4.83032574850669	2.04426759784951	5.72077376122166	7	6.00372689667197	4.48646207276478	5.5454734600748	6.40478861114089	6.48379192254006	6.45720732794244	4.73072001669195	5.80412385625581	6.93626619871245	4.67790801927782	6.36211618346255	2.25822574415181	6.64934108102168	7	4.54184316971804	6.30894261707292	7	6.0846296830549	2	1	7	1	1	2	7	2	7	3	7	7	1	1	3	7	7	7	5	7	7	7	7	76.75	1	3
124	6.17853718581113	4.06588622750299	2.8440578825571	5.38550455476184	7	6.22980868128161	6.59616552494321	6.24409087010426	7	5.95921314716752	6.16531395709054	5.0224255509429	4.28885900464919	6.58191385322879	7	6.9075972940488	6.21876588581792	3.66163913587599	4.39568519885991	5.07308351980289	5.55682753819677	4.93227253610665	6.0913850318872	1	7	7	1	1	2	6	7	7	2	7	7	1	1	2	7	7	7	7	7	7	7	7	78.5	1	3
125	6.36822338251195	7	1.83190281657274	6.426656002206	3.94639908622365	5.44526268900385	4.21673274669866	1	5.86877886440417	6.21394133125059	7	4.96844611799663	5.4129970707929	7	6.57280942239643	5.54491402946474	5.16427734978261	5.98460059999184	6.31585380713387	6.78327310743922	6.87916578280345	6.56376633980559	6.08506941409759	2	4	7	2	1	2	2	7	7	2	7	7	1	1	1	7	7	4	7	7	4	7	7	84.25	1	3
126	7	6.63466597913191	1	6.17755363161641	3.68590286870828	6.08802410492641	4.06507310239366	3.70570281944205	6.01671037079817	6.3420067447231	7	4.55056606269212	5.21206331732021	4.77236339035223	6.03868197283493	6.44670667024768	5.96287139051495	3.77309023716792	6.33706626550574	4.98647078157524	6.774035542931	7	6.21176531237684	2	7	7	2	1	7	7	7	7	4	7	7	1	1	2	7	7	3	7	7	6	7	7	95	1	3
127	6.07671805508541	6.32648872497434	3.75021064424079	6.80566056349559	5.72660810245714	6.79869015643025	4.61418312388155	6.11029469422434	7	5.9110796047733	4.74992670962356	7	6.06849085154301	4.98753521624903	6.44493153889671	3.59426878376642	6.01259852118477	6.2586032054177	4.83827238760259	6.456279873769	6.77693950786634	1.91655281666439	5.10978280387899	1	1	7	1	1	2	7	7	7	2	7	7	1	7	1	7	7	3	7	7	7	7	7	88.75	1	3
128	7	3.32649104626168	3.17739231023538	3.48780904992206	6.44513371284243	6.44791051778338	5.24480013437475	6.72627681581911	6.82832973322722	6.07573429711192	6.68670701561907	6.63292643180108	4.66877572243524	4.28261705483495	7	6.77781384886203	5.14551701956065	6.91526642254814	4.62598978782483	4.78084377082582	2.63144408485669	3.81028303526262	7	1	7	7	1	1	2	7	7	4	5	7	7	3	1	2	7	7	6	7	5	2	7	7	103.5	1	3
129	6.35752987821275	6.85136552106128	3.0745449188903	3.71234113378071	6.03479291943394	7	4.20317569504333	5.80357140244275	1.87357568535718	6.63612173216349	7	6.59870364334365	2.7095784079158	7	6.6602812806845	7	5.52371164984263	6.05988280309083	5.84698257486722	5.53908205666824	6.54901577150459	6.11640246495005	7	2	1	7	1	1	7	7	1	7	6	7	7	1	1	2	7	7	2	7	7	3	7	7	73.25	1	3
130	5.63016572073819	4.08402800142359	7	4.39950878994212	4.22964504679238	6.58463086952772	6.79173240619272	4.76818916684258	3.64212128985696	7	3.10947244381397	4.07371620227291	4.76233513070303	5.02521244893019	6.13699574719915	5.86294304878408	5.48933135761288	6.14491473825528	6.97104366795321	6.39887313448037	6.25685268661348	5.99902800848857	5.52183393023048	1	7	7	1	1	7	7	2	7	7	7	7	1	7	4	7	7	4	7	3	7	7	7	83	1	3
131	5.37146925170959	6.53645411647961	6.5990689522207	3.34223350170588	4.83781507972938	7	3.70768848080741	4.88294048577902	1.56322172534411	6.12441547409038	7	2.6156070525444	6.18291106195431	6.56998879922853	6.85510526441444	5.87605724688294	4.20467721499131	6.44638519983028	4.5919583617631	7	5.64670629721853	7	7	1	7	7	1	1	2	7	7	7	5	7	7	1	7	1	7	7	4	7	4	7	7	7	77.75	1	3
132	6.39692659524805	5.05971394141925	4.22859517863886	5.03785367904835	6.11309820965676	5.94347455600024	7	6.79222508996694	5.94252566973162	3.34432191003046	5.10975663578014	5.48389986822588	3.91195615081	1.58546565458198	6.45088544871658	5.962760689195	6.55908930836708	5.90161388319655	6.38423493060172	7	6.04450955286192	5.87034247459947	6.27774975419062	2	7	7	2	1	7	7	7	7	3	7	7	7	7	2	7	1	7	5	7	7	7	7	81.5	1	3
133	5.9183932397113	6.0644659216795	4.20796384303303	6.77913100950475	5.30170663513369	4.94430207112691	6.95700393549074	7	4.32290500091812	2.02886355475519	6.35144789797623	6.72026731471003	5.93295216438039	6.44563775615265	5.18219705548514	5.97819423772923	5.20620658689948	7	7	4.15384837261472	5.19014557210665	5.96350963068438	5.44097901886467	1	7	7	1	1	7	7	7	1	7	7	7	1	7	3	7	7	1	7	7	7	7	7	81.25	1	3
134	6.48885479579528	4.64649227472749	6.08981057182053	7	7	5.53443928342119	7	5.16421582250477	3.82931044592199	7	6.02896322238949	5.07118213572752	6.35085734973893	5.5588182668991	5.22881368906627	7	2.32317900875229	6.03324259335414	5.19515084359855	6.81203313035433	4.79001117164715	5.46020213033832	5.51661227918167	1	7	7	1	1	2	7	7	7	7	7	7	1	1	2	7	1	3	7	7	6	7	7	59	1	3
135	7	4.82432708120444	1	6.15184252262128	4.75673822770537	4.91999820311669	3.25714422759618	4.6263758011807	7	5.40963674350834	7	6.07541045890952	6.63866970024666	6.94086980160245	2.669513445422	6.83228975164388	4.4075634835913	7	4.11621713822977	4.32996721598218	6.98567216030228	6.37521179103528	5.86772902153508	2	7	7	2	1	1	6	7	3	1	7	7	2	3	2	7	7	7	7	7	3	7	7	85.75	1	3
136	6.8128221535365	5.23997021416042	6.33083622572834	3.75761670638213	3.25811290976183	6.49768982581929	6.33956709891326	1.25119171474875	5.48990284120702	6.88970971375807	7	7	3.48100714391762	5.9974360996918	4.8293877780653	5.97543322130261	5.93444323723953	5.50890799082876	4.58263488318549	6.82611562765807	4.24009397947029	4.05192725857555	7	1	7	7	1	1	7	7	1	7	7	7	7	1	7	1	7	7	3	7	7	7	7	7	72.5	1	3
137	3.98337478251628	6.16549653581227	1.94583525215929	5.02146592416905	6.49952301196016	5.73000943834495	6.79500905663753	5.39807752496023	3.24387483778908	7	6.09689031863075	6.61701243106907	6.00023864769841	5.58682770427253	4.16616452740447	7	3.39711058801408	3.18094819919266	6.99700879870965	3.91659519576039	4.50296657015339	6.23684442943746	6.08186673191815	3	7	7	1	1	2	6	7	7	2	7	7	2	1	2	5	2	7	2	7	2	7	7	86.25	1	3
138	5.32663956912884	6.67695628743556	6.03308694225024	3.33254312828863	3.79163233673498	5.89042661574162	5.94840193458706	4.49565498825739	5.35446949392004	6.74306970264358	7	2.63422622470299	5.59975695303671	7	3.65031630735786	5.80940044108977	6.40326967453847	4.79902925723401	4.02297609808447	7	5.7073068383651	7	7	1	7	7	1	1	2	7	7	7	2	7	7	1	1	2	7	7	2	7	7	7	7	7	73	1	3
139	4.74925892352548	3.01103750362805	5.0981843600516	7	6.7238113920211	5.52773411945457	7	3.15316344805579	3.05998964658704	5.9863709154774	5.6334404766987	6.90099846127274	6.4587210113116	6.02251202919642	6.9581954038719	5.64103264954585	5.53076736010154	4.58283834436894	5.37026731733555	6.7543363622323	6.471649613262	4.94443574008904	6.88236680688575	1	1	7	1	1	2	7	7	1	7	6	7	1	2	3	7	6	1	7	7	7	7	7	64.75	1	3
140	7	4.59913488840636	4.31371805286073	4.65003483983892	6.17446509839858	5.3321911352428	7	4.51030897624373	4.98645259184802	3.9680312490546	5.5139158811851	5.48073942019394	3.93773079431714	1.11739837881728	7	6.5065056410982	6.22817809968211	6.6157770939882	4.42780006697996	7	4.95208982024679	6.43110966557042	5.95271374822519	2	7	7	2	1	7	7	7	7	3	7	7	7	7	2	7	1	7	5	7	7	3	7	86.5	1	3
141	6.84281189175223	4.63817045992482	5.91846562502175	5.43918917140325	5.89566291877981	4.91529817255394	6.22590655915004	5.72694839342574	3.67532975633113	7	5.79396168395089	5.40062538583165	5.40990632434219	5.8791715191774	5.71072582400024	7	2.44862281310783	4.98012735022056	5.12137093330443	7	7	4.64344216328255	7	1	7	7	1	1	2	7	7	4	7	7	7	1	1	2	7	7	3	7	7	7	7	7	70.25	1	3
142	4.95161762326863	2.61625549871251	5.79999602878275	6.14552793062192	6.36294350206966	7	7	3.15164485532971	4.85645627775764	4.74833347112408	6.09716389976474	6.12644624492262	3.52026578123184	4.86981390842089	6.29593663255705	5.26922304039215	6.4070123673856	6.63445336303595	6.79003998199735	6.51645031648748	5.25883424154443	5.88944745437217	6.55585647249944	1	7	7	1	1	7	7	1	7	1	7	7	1	1	1	7	7	2	4	4	5	7	7	81	1	3
143	6.42570115360237	5.49016000098695	1	6.54218468460342	5.09977580443421	5.65891381142204	4.65014163072411	4.87262619626453	6.23400775218341	4.3539472214575	4.73999454633918	5.83125723124888	6.63951464832998	2.80111395534174	2.84479127244856	6.42464459006621	6.34704477194696	7	6.10482113819422	4.61799874833788	7	5.69932172576	6.42194481017386	3	7	7	2	1	2	5	7	4	7	7	7	2	1	1	7	2	2	7	7	3	7	7	76.75	1	3
144	5.24353155281488	6.14121517404121	5.97110689993028	4.08828321102355	5.20412731869448	5.34574804399128	3.98739294876592	7	5.43551359690432	6.64280697132023	6.24214453588896	5.26699395951268	5.85469289680372	7	5.02116350960506	5.66845372596543	3.92699210215325	5.08676671603398	6.74853424020905	7	6.16525298942027	4.71780841462613	4.72962024228978	1	7	7	1	1	2	7	7	6	7	7	7	7	7	3	7	7	3	7	7	1	6	7	77.5	1	3
145	5.34584869897654	5.01584936087489	5.98260056939673	4.23850702806061	2.87674596567242	4.82989250687017	6.77232490534149	1.50241778881595	3.76125254761211	7	6.75974761244254	6.89842473812889	6.29353037943873	6.01744149477385	4.77477392656602	6.33550058281326	3.63758459882966	4.83959693129097	6.13590762155885	7	7	2.85988362065287	5.98217896603561	1	7	7	1	1	1	7	1	4	7	7	7	1	1	4	4	7	4	7	7	7	7	7	71.25	1	3
146	6.67526228670714	4.27343791901314	5.70339819243198	3.81741854938747	6.27101532484409	7	5.40727379705173	5.55475255065715	5.80412980077609	7	5.51379910040547	5.1394046137336	6.78892351876757	4.59483472421722	6.55920379028104	6.51848912643795	6.15475901831672	2.00399923430466	6.05377204541828	6.43766725201018	6.06542730445971	5.04779914861696	6.70411493917183	7	3	7	7	1	7	7	2	7	3	7	1	1	1	3	7	7	7	7	2	7	4	7	73	1	3
147	4.62016046335966	7	4.28003030428829	2.47891648187802	4.75145308332575	5.53259230064584	4.87340159989118	4.32594242509689	5.07241533787773	6.66030010405887	5.56832483107712	6.46163093700724	7	5.96240538343016	5.67271641814025	6.39134326376359	5.87746210992795	6.24445491033206	6.39914794866942	5.91512780984782	4.39895233238569	3.64715227557394	7	5	1	7	1	1	2	7	7	7	6	7	7	1	1	2	7	7	3	7	7	7	7	7	85.75	1	3
148	5.44055836889417	4.67366005811405	1	5.54549908168877	5.98172574205665	5.66052681333962	6.05843604639928	7	6.21963479898194	5.80785403275395	5.54600518019573	4.82147039300346	6.15992145596365	6.60219770281371	6.34975250746892	6.50724616278915	7	6.68962418353773	3.69276326116405	5.19252813036976	6.44647186665604	4.57975182500277	6.95468344968343	1	1	7	1	1	2	7	7	7	2	7	7	1	7	3	7	7	7	5	7	3	2	7	82.5	1	3
149	7	2.84510355795281	3.76952434004461	3.63313007926607	6.13658315442659	4.86499897364153	5.5620400446933	6.02052739708765	4.88600949736884	6.57532957379478	5.71415190523265	7	6.16392998529268	4.55210195237745	6.30901995665345	6.65563968556429	5.36717488805871	7	4.24082785646559	4.6747757621133	3.69068108833554	3.38718181885421	6.46522626708841	1	7	7	1	1	2	7	7	4	7	7	7	2	1	2	7	7	5	7	7	5	7	7	97.25	1	3
150	4.66695742429859	2.62845815278187	1.37755572768626	6.28370435999702	5.93264673255622	6.73135401578295	1.79181206591445	6.61052134627484	5.81767830690194	5.06499438377952	5.89657535118828	6.15659072235973	6.51347442217203	5.66723145280983	6.02310588220962	6.71471313524483	3.89741414956669	6.90611252132321	5.75974612430276	4.99335732141847	6.67197465598039	7	4.56317185630446	2	1	7	1	1	7	7	7	7	1	7	7	1	7	3	7	7	4	3	7	7	7	7	83	1	3
151	4.39069769700879	1	5.16767304512747	2.38096436506775	4.92270137801699	4.48613260484535	7	6.56697017865666	6.59513787737584	3.34870063707	6.05354622528677	5.42133274963991	2.15269087590072	6.77711727863476	6.68404512904496	6.6078103605387	7	4.55177741146436	6.53267170699103	5.75265762540109	5.23269715352823	5.29441423592466	6.69795616645334	7	1	6	3	1	2	7	3	7	7	7	7	1	1	2	7	7	2	7	2	2	7	7	64.75	1	3
152	6.47299298152583	4.73557285485726	3.45367435776341	5.94914856602321	3.99819864422531	6.23813070651308	6.5823404818511	6.91195846197155	5.91664043252204	7	4.95707064079526	6.19368649091117	5.49141680801613	5.20355230473167	6.07020242626325	4.18998768411317	6.56192338456016	3.38857004624866	6.71317559897714	4.5523538138268	7	3.33455928542326	3.59105646057565	1	1	7	1	1	2	7	1	7	7	7	7	1	4	1	7	7	3	3	7	3	7	7	80.5	1	3
153	6.35339172690828	4.92083400812123	2.37555007208442	5.50863287326494	6.34395813542561	7	5.48024220162176	5.11932010348367	6.50391064744977	6.27415623811453	6.47143246829761	4.82025505209198	5.80495111522471	6.65553201834917	3.78314051301365	7	2.35901469807087	5.65052888872348	5.92133559103967	4.07307932697346	6.60619367825397	6.70810218041476	5.93668390882053	3	1	7	1	1	7	7	2	6	3	7	7	1	1	2	7	7	7	4	7	3	7	7	78.25	1	3
154	6.24546140393367	6.55472750375183	3.9737947451846	5.00767421283533	4.27641385769336	6.96889716420522	5.68898996128151	4.47253135127396	5.73247613752602	2.0815650993227	3.7775005865742	6.93633662715807	6.57601928212221	5.618759483382	5.15367672768736	6.7933921922662	4.55684328337246	5.5239481015369	4.35430003413416	5.79851669207875	7	5.55562455656492	5.44116988662803	1	7	7	1	1	2	7	1	7	6	7	7	1	1	1	7	7	4	7	7	2	7	7	70	1	3
155	5.7956386853515	6.7291019767077	2.62642409818926	4.02673171732894	5.32714172271589	7	6.15645921014256	5.79923245567382	1	5.56490617787253	5.88492608668238	5.91211669107151	5.07348568038587	4.59690587219618	4.52071409596668	5.35034682434013	5.29130951369342	6.28555707881258	6.88597497627493	5.16878683662966	4.14189514335917	6.64058683679671	6.49640514930869	7	1	7	1	1	7	7	7	6	5	3	7	1	1	2	7	7	4	7	7	2	6	7	90.75	1	3
156	5.55080194600141	3.99496278354155	7	6.55875788443645	5.06505173611395	4.13603809911343	7	3.42151066017159	6.9351133371005	7	6.17908268115518	4.24127215545462	2.42929807255239	3.58347100786776	5.48063089689404	5.17919829270318	5.42700763605083	6.66739010874432	6.87375993191758	5.59166206131142	5.92963324384487	4.5640283508087	4.23815038077374	1	7	5	1	1	7	7	7	6	5	7	7	1	7	2	7	7	7	7	3	3	2	7	64.5	1	3
157	6.85815722083293	3.96486024057542	2.14852246805015	4.79586567166806	6.96251178782963	5.76903851234082	6.67623835489019	5.64888416958632	5.9242615330068	6.45615882972809	4.85266716763995	2.87861040864321	6.68207933299847	6.11483051144349	4.97087633837607	4.46894444383305	7	5.33914975743318	6.13180003557816	6.46753405154302	6.29198628393446	6.28058862492332	5.4117543501089	7	1	7	1	1	7	7	1	7	7	7	7	1	7	2	7	7	3	7	7	5	7	7	61.25	1	3
158	4.21350396912554	1.43664178640642	4.96181375829585	2.64353232526166	5.28091403371909	5.50985678195179	6.5121459025082	6.77526179936115	5.14941388753946	5.28209076709894	3.28244569696118	4.30828778255965	2.55964698672792	5.40464518903972	7	6.57458320730105	4.5950673731655	6.03571025052204	6.63631858194324	1.24494364517483	4.90951174699273	6.75693887092219	7	7	1	7	3	1	2	7	3	7	7	7	7	1	1	2	7	7	2	7	2	2	7	7	86	1	3
159	6.58023941820081	6.22543387357633	4.64873475834608	5.14274959714868	3.58699584610804	6.36077991186855	5.44480582023376	5.75519557250657	5.53513040695559	4.55573931221286	4.56184724253128	5.23247046565877	5.32635900136397	5.69879436779144	2.18921278774226	7	5.9283979190883	6.63030214044513	5.86663265988496	5.04949846324249	7	6.28168402721409	6.23163819284955	1	7	7	1	1	2	7	1	7	7	7	7	1	2	2	7	7	4	7	7	6	7	7	76.75	1	3
160	5.29408824067015	7	4.47934434836972	3.58360669960403	3.58192191082696	6.24714050707567	6.814770705771	3.54658033647581	6.7708319415738	5.63048088783207	4.99992086657275	5.71199779019	5.43745598607039	7	7	5.55968709430642	4.2710057569542	5.22821218133242	4.25959076491595	4.92059912450067	5.97190128452393	4.9450579503914	5.04972459113956	1	7	7	1	1	7	7	1	5	1	7	7	1	7	5	7	7	7	7	7	4	7	7	80.5	1	3
161	6.0729895088145	6.65408421772	1.77547809051039	3.69992704045371	6.04536560579335	6.94380893857306	5.58335424773252	3.2834916768015	6.84936963941609	7	6.10986022471833	3.37809541899474	4.73701093466605	6.99516028556197	5.91634295073875	4.93471800685938	5.62874850778398	2.72819494779157	5.48161670902851	5.76492165765243	2.96523411886661	4.28382425066703	5.62384804532964	7	7	7	1	1	1	7	1	7	7	7	7	1	1	2	5	7	2	7	7	7	3	7	83.25	1	3
162	7	5.71448863135222	3.09169109913731	3.8904638400434	7	7	6.16044104360366	2.91145117911327	2.37785356528176	6.24711148127603	5.76112336955559	6.56943912194979	5.15170606465309	3.33012109168666	6.66213676765312	4.1010980836512	1.41980608461346	6.55977162330597	7	4.93755088554557	7	7	3.19764062936292	7	1	7	1	1	2	7	7	7	2	7	7	1	1	1	7	7	3	7	2	7	4	7	86	1	3
163	5.3872376727009	3.53273993863286	7	4.7251975771784	5.81166325782035	5.13415972678959	6.40150648577267	1.95491433004711	6.01229175380307	6.36180893810623	6.11000828492296	6.15883275852622	7	5.06833375690495	6.24183654724907	7	5.11343993137768	6.1484104003205	2.25132906500969	5.79032135849148	4.13794080309233	6.26306914804189	3.50523764634208	7	3	7	6	1	7	7	7	7	7	7	7	1	7	3	7	7	3	7	7	4	2	7	85.75	1	3
164	1.95708057974719	4.35407469630916	1	4.98303358543933	6.95092613690405	7	6.76689059598017	3.141982097895	5.30058449578953	7	6.45371100676351	3.76883528039416	4.60622576316069	5.95925790052189	5.87973756739555	3.44403368894413	5.58354545520457	6.97247493522321	7	6.56083991142146	4.52355737189516	6.37678535377838	5.72599518795058	7	1	7	1	1	7	7	4	7	4	7	7	1	7	1	7	7	7	7	7	2	2	1	71.5	1	3
165	6.43451512470537	7	1.51439536906837	3.84908617018563	6.01099242395524	7	2.81330818977334	2.82852225284512	6.39664029526925	6.40036229104028	6.69516746048731	6.83472482270385	3.09170737110911	7	6.20562292979398	6.11025269810298	6.69405912291041	4.32245629956297	5.60488876168439	4.48857473236292	3.04626337657974	3.14173125500929	3.16372590689307	7	7	7	1	1	3	7	1	5	7	7	7	1	1	2	7	7	7	7	7	7	7	7	70.25	1	3
166	5.37433815256921	4.41052766319346	5.24229349472211	6.64462788342616	5.75100757168772	1.70434212026297	6.93682564636569	4.52217244662267	2.64080347583106	5.88697273155809	4.98591058893797	6.7062177863091	4.88138190359256	6.08416372457999	6.10757165324433	5.68578783712286	4.40533131160353	3.80102152967353	7	6.43914640919136	3.86625853356229	5.64256226662801	5.5963081130299	1	1	7	1	1	2	7	7	1	7	7	7	1	2	3	7	1	1	7	7	7	7	7	84	1	3
167	5.57575385544387	4.24194822038053	7	3.91763070975599	6.29677406006042	4.84023856737484	2.44321500245832	1	4.76934335391411	7	5.78052670843024	6.76509498023876	7	6.31531980723683	6.4842581352551	7	3.35893790557213	7	2.62724529685074	5.01278027458952	6.4610602201368	4.3929195152365	4.16255548562182	7	2	7	5	1	7	7	7	7	7	7	3	1	7	3	7	7	4	7	7	4	2	7	84.75	1	3
168	4.44755488120717	5.69984619108924	5.32473155468199	5.89278064689611	5.54708977159356	1.22736173709471	5.63687770552201	5.29224597526618	3.89919306051625	6.28307308535867	7	4.27666771077699	5.99515115558119	3.20475605733212	5.57664853413376	6.38535413445005	5.92167949734209	5.58436814684801	6.61682109338888	4.94521524523735	3.09281971873851	5.65550583440522	6.45345355875775	1	7	7	1	1	7	7	5	2	7	7	7	1	1	2	7	7	2	7	7	7	7	7	79.5	1	3
169	6.83134245106101	6.10512191942143	1	4.37702082845458	5.9982887943136	6.7528838384128	5.69162850838099	3.25093336952403	6.93363661438298	7	5.14233378677061	4.23473151850322	4.08329457702287	6.29274371138837	6.13475538623935	3.95869233022511	6.76769059838376	4.90800101179753	5.01880391640473	6.1900680844305	2.87692649254352	5.87290839337176	3.28087936923555	7	7	7	1	1	1	7	7	7	7	7	7	1	1	1	5	7	2	7	2	7	4	7	74.25	1	3
170	6.93994494094898	4.85441575130905	3.60215471619298	4.89706984740169	6.60758430000825	5.5688624688054	5.49192962679306	4.23387851618686	3.35815293211413	7	5.80962857402359	2.29339013492831	6.39766154326473	6.4659219499946	6.15191697430445	5.01629463514677	5.76669864687908	3.11676957481861	6.74987310042276	6.28104430544187	4.46962265829885	6.75143849350536	1.24193323971718	7	7	7	1	1	1	7	7	7	3	7	7	1	7	2	7	7	3	7	2	3	6	7	86	1	3
171	7	5.91254128363708	4.91341869050745	1.91991129236257	4.5286960692802	5.74331321015517	6.04520142006048	5.88254652086113	2.63336773898139	1.5061842182816	4.28710475084873	5.07739467046452	6.92809870961631	7	4.08154573540206	6.75366351838949	6.8100555500182	6.56738742119676	6.2187204319573	6.28705482637356	4.85273374973432	4.46601005322856	6.80918435367822	1	7	7	1	1	7	7	7	7	7	7	7	1	7	1	7	7	3	7	2	7	3	7	69.75	1	3
172	7	5.28639294582147	5.19669416249642	1.61491291582008	5.05161786623312	6.13594830724213	1.29532319237799	5.69236118445672	6.13642436811786	6.08081029661719	3.70298285303847	5.28036221317791	5.76444215483575	6.86500398872487	3.78626246204295	6.84601438001174	5.507243528442	6.97914103146478	6.52825228282234	2.94414379684867	2.94614095823901	4.74331882935245	7	1	7	7	1	1	1	7	6	1	7	7	7	1	1	4	7	7	7	7	2	4	7	7	64.5	1	3
173	6.84066311085104	5.61218250265899	5.303499122247	4.46982204394547	6.19910237772434	6.02087078863684	6.78224854315134	3.76142550399565	2.94946296319806	3.94648751145082	1.55583929264424	7	5.49465513295395	4.99268937287422	5.88111838238425	4.75876802295572	6.05168211517888	3.69531043365068	7	6.45802972228099	4.66354406155499	6.64458218669725	2.64297665675225	7	7	7	1	1	1	7	5	7	7	7	7	1	1	2	7	7	3	7	2	2	7	7	77.25	1	3
174	3.99322840874218	5.33077425397646	1.44663750992958	2.20427557640312	5.90655214061936	6.14579345588031	6.37139937681408	5.19861208074105	2.44784574772337	3.37194700806535	5.85342783864377	4.53851480301562	5.03955070040225	6.85719431457475	2.93427901543504	6.0363693803611	5.79788663726446	6.30297004418311	7	5.63503531611102	5.93204074854064	5.84460718607848	5.30782757762591	7	1	7	1	1	7	7	3	7	2	7	7	1	1	3	7	7	6	7	7	2	7	7	63	1	3
175	6.35786222310486	3.8895937216971	1.82891557235238	4.66985947710021	7	3.39511507420195	6.06699114577924	6.17449975343357	5.47540893417287	1.35202500903452	5.75296504800453	6.30828628130769	6.73578314390675	3.72157797130985	6.51451839269489	4.8336650957977	6.23252409320684	3.1329271625181	5.57316109866703	6.2663141477042	1	4.00461172263859	6.29727986754075	7	1	7	1	1	7	7	7	7	7	7	7	1	1	2	7	7	3	7	7	6	7	7	78.75	1	3
176	6.31172417813078	6.52498193650257	4.39360347929791	4.66382898383482	3.53482279864304	5.9682555124075	6.1662525305094	5.3175957688932	5.04793763263933	1.07264753060569	3.45341953060886	5.77064955829194	7	5.72383169797076	1.26108245875427	5.38769705559619	4.40925979036681	6.00216356842814	4.79030859098831	6.51366336709702	6.06917886836859	5.25658640215031	4.97634757780305	1	7	7	1	1	7	7	3	7	7	7	7	1	2	2	7	7	4	7	7	2	7	7	68.5	1	3
177	5.76996828953949	3.95609890685155	3.72383853682094	7	5.22939696956686	5.66879593653479	4.60187821250028	5.42114490023882	2.88883248796324	1.02856814826054	4.0480325582734	5.50270094810987	6.03675265650616	6.42636621721302	5.45686114482499	5.1476767380452	3.71078173424791	7	5.54564390993602	6.33300198810986	4.79777327173877	6.84352031564058	6.1112680576726	1	1	7	1	1	7	4	4	7	4	7	7	1	7	2	7	7	7	7	7	7	7	7	78.25	1	3
178	6.58061746528801	5.24734817606907	4.01865816245499	4.66790168706702	6.19628649324522	4.89754722152569	6.30531177197122	4.07620652707944	3.26782934133087	4.56214909914736	1.136648380639	3.06813136901726	5.21083446044359	6.52346081225351	6.95568145658795	5.48439708700067	6.23030889811425	3.18220864830282	5.64518741161749	5.72889837084685	5.00142969322513	6.3996481011734	2.20299135327557	7	7	7	1	1	1	7	7	3	7	7	7	1	7	2	7	7	3	7	4	3	7	7	89	1	3
[truncated: 5 more columns]
