# Supplementary material for: How Are Mate Preferences Linked with Actual Mate Selection? Tests of Mate Preference Integration Algorithms Using Computer Simulations and Actual Mating Couples
Source: PLoS One. 2016 Jun 8;11(6):e0156078. doi: 10.1371/journal.pone.0156078 (PMC4898694; doi:10.1371/journal.pone.0156078)
Supplement: S3 Data — Long-term couple and agent-based model data analyzed in Study 4. (ZIP) [file pone.0156078.s003.zip › S11/Polynomial Model Data/Polynomial Couple Population 01152016 0244.csv]

	trait1	trait2	trait3	trait4	trait5	trait6	trait7	trait8	trait9	trait10	trait11	trait12	trait13	trait14	trait15	trait16	trait17	trait18	trait19	trait20	trait21	trait22	trait23	preference1	preference2	preference3	preference4	preference5	preference6	preference7	preference8	preference9	preference10	preference11	preference12	preference13	preference14	preference15	preference16	preference17	preference18	preference19	preference20	preference21	preference22	preference23	fitpoints	sex	algorithm
1	4.5302816263451	6.96623437634689	2.12843286967914	6.95138457499659	7	7	7	7	6.94731050667923	4.17239770090138	6.95693195045609	5.95940191919354	6.97175953858021	5.58631297948787	7	6.34791123789004	7	6.60199290096957	5.52783809194664	6.52476195046068	6.99989554959563	6.83951922721266	7	2	7	7	1	7	7	3	4	7	2	7	7	7	7	2	7	7	3	1	7	1	7	2	90	0	3
2	6.32613391179371	7	2.55064763713987	7	5.28190261640437	6.63891584438529	7	6.75009108841977	4.5598242586141	6.24585328621193	5.08991825862139	4.14093881810382	7	6.95227851304023	6.58222712054266	7	6.3705386879956	7	7	6.22511547659603	7	7	4.43076257108518	2	7	7	1	7	7	7	7	7	2	5	1	7	7	2	3	4	4	2	7	4	7	7	92.75	0	3
3	6.12218903504796	6.51938535997522	1.60250168411826	4.27031947739116	6.86560559890942	5.08070027912852	7	6.77475821399994	7	7	7	6.78792904660143	7	3.78755142050881	6.56654054674993	6.35391737092041	4.35306197232758	7	6.87686713041254	5.96664770358811	6.92362818423966	4.28221800448342	5.86366844340245	2	7	7	1	7	7	7	7	7	7	7	7	7	7	4	2	7	3	1	7	6	4	7	95.5	0	3
4	4.34236781871695	7	1	6.33507628047635	5.83094209177515	6.65318789675943	5.47782998813297	5.71012768859817	6.2181498185827	7	7	7	5.20793970876421	4.96602012524142	7	7	6.99400871840643	6.60517213571277	5.8133828204245	7	6.37068677203042	5.94021171848867	6.6738990119486	2	7	7	1	7	7	4	7	2	7	1	2	7	7	2	7	7	7	1	3	1	7	7	80.25	0	3
5	5.81188651492921	6.46201276053143	3.26106263025853	5.91289684162714	7	7	6.89286402561615	5.96474810825249	7	6.85593894458846	6.94888698881075	4.91578195622976	6.47165313223855	7	7	5.89822769896932	6.49615408321605	6.49308751581208	7	5.35083454556364	7	2.8050174043509	4.90120389545502	3	7	7	1	7	7	5	2	2	2	7	7	5	7	2	3	4	3	1	7	2	7	2	84	0	3
6	5.77217603083522	7	3.25623688712888	6.96899404669629	7	4.58351676061774	7	6.89687992594884	5.82499269008989	6.11157943970518	7	5.3775583092973	7	7	6.01561740551603	5.03278839834837	5.96336600637973	6.6905072825047	7	6.79098715005197	6.56801275710978	4.77971263325866	6.69186644168984	3	1	7	1	7	7	5	1	2	2	7	2	6	7	2	4	5	2	2	7	3	2	7	99.75	0	3
7	4.23531415086934	6.55809751168401	1.04970237305993	4.54208097940057	7	6.99765047659796	5.09782326901875	4.28084941404671	6.38032690441824	4.89001077787127	6.65693970087499	5.85012126066585	6.95846187307777	4.90203032650992	7	5.81478498070517	6.08371819183567	4.87157404165348	6.65796854973674	6.87966248147838	7	6.84165813292735	6.9281774516197	4	7	7	1	4	7	7	7	7	7	1	7	7	7	7	3	7	7	3	7	6	4	4	85.5	0	3
8	4.59211654338155	7	1	5.30938914770816	6.71326254396697	6.95946073497952	5.46371366255442	4.98441837700708	4.78538241543482	6.19711081941125	6.50082230808887	7	6.62446569592111	5.468346308022	7	5.52106717277134	6.71830679903547	7	6.4370380159729	7	5.11742918809416	6.43941451354419	6.2772972157782	1	7	7	1	7	7	5	7	2	7	1	3	7	7	2	7	7	7	2	2	1	7	2	91.25	0	3
9	6.85396058218585	6.88369176577397	2.96636565633572	5.88795444470811	6.37374274886172	4.71907539084517	6.57685071888774	6.25942753842245	6.61745793630834	6.99597276480407	7	2.25946227756199	7	6.33990575552061	7	4.90526329309158	3.31588230790687	7	7	6.53113863273544	3.45616595996347	5.73126832163558	5.88132023663754	2	7	7	1	7	7	3	7	2	2	7	7	7	3	3	3	3	3	2	7	1	7	2	91	0	3
10	5.63658151291303	5.76605946667934	4.9206466001229	6.36865133683631	7	7	7	7	4.22772688590151	5.9742643975624	5.82418901231903	3.51668758219978	6.82123114953397	7	5.9420931628063	5.91829253789591	6.53482517945439	5.49132591183206	4.73857636537152	6.94210946287745	6.28591819868236	5.18116084699651	6.87212294659314	2	1	7	7	7	7	4	7	7	1	7	7	7	7	2	7	7	2	2	7	1	7	1	92.75	0	3
11	7	5.88781374700724	5.77466253281117	6.72333280696549	6.65778371415255	7	6.49931259019038	6.24587167087497	7	7	7	4.42580789200758	5.80221040627637	6.09028309088905	7	6.23056635859189	2.13735358053525	4.9221991249961	6.71820141577563	5.53903667036234	5.26544702777655	7	6.37249859459281	3	7	7	7	2	4	4	2	7	7	1	7	7	7	7	4	3	3	5	2	2	7	7	84.5	0	3
12	7	5.28181912933068	1.27624639481498	6.38897239369768	7	5.18476887302291	6.71669864568315	6.64287050127232	5.77656966529519	4.89225938966289	5.70212886493023	6.6932708393079	6.32993989991369	6.80643057183661	6.63210757942272	6.38944430150511	5.15104744416088	6.91514809639788	6.00511614424447	6.33677471311078	5.7405525319463	6.00620477994317	7	1	7	7	1	7	7	3	2	7	7	7	1	7	7	7	5	7	7	1	2	1	1	3	101.25	0	3
13	6.31896890533402	5.85504593296902	6.35996904942642	4.71792526519875	6.84277977560662	6.7837540999877	7	6.52769261069445	6.42193087725748	4.39617264962115	5.81709415158086	6.70747570772559	7	6.01763572220043	6.19414432976196	5.84351826670373	2.03593843758581	4.51554096599019	7	6.77476349405694	6.7403971970387	6.79942117595169	5.77796716366965	7	7	7	1	2	7	6	3	7	2	2	1	7	4	7	2	2	2	2	5	3	1	3	95	0	3
14	6.25470262873923	5.29898756602869	3.12688227522426	6.65056967277331	4.67499769278879	5.67755608536228	7	5.58963726761151	6.73645569429147	5.36379127604426	6.75083419315412	6.45624630227192	6.35550694167284	6.86200821034446	6.62956564262919	4.67448690713906	5.74758623154072	6.23562619551656	5.6541727310304	6.2161218562825	4.23537327493912	6.84547959752399	6.81665654270057	3	7	7	1	7	7	4	7	7	4	7	1	7	7	7	4	7	5	2	7	2	7	2	80.75	0	3
15	5.70372624293275	6.14910900182074	3.47229275825022	7	6.52572921078372	4.73991213019928	6.44083987835199	6.3639831218491	7	7	6.76641872357201	6.09766980627296	5.65162228967347	7	6.24446864490677	6.45266350440248	6.742265466206	6.44538554557755	7	6.24702131820814	6.17828888301637	4.62251502473857	4.87195648155282	3	7	7	1	7	7	7	1	2	1	1	1	7	7	7	4	3	3	1	7	1	3	7	81.5	0	3
16	3.12073927638046	7	1.27604372609615	4.93374527463707	2.11837443391601	5.43731770248997	7	4.89933979673427	6.4436381041364	4.19491467319643	7	7	7	7	4.4981372436375	6.34372763376358	5.74805334620706	6.61745462034986	7	5.24547193951296	5.33755261360357	5.24000117303926	6.20404384104591	7	7	7	7	7	1	7	3	7	7	6	1	7	7	7	7	4	2	1	7	5	7	7	102.25	0	3
17	6.16774983750729	6.59661053679636	2.25052212600894	7	5.93715542379617	5.63825049701075	7	7	6.07229481857397	6.78098432581806	3.77355537147656	3.40507494251118	5.97033614116538	5.95018749328094	6.39062379877113	6.66746408872733	6.61366822529912	6.47116513926607	4.89184737423474	5.27920667333928	6.25479732196456	6.8683982962536	5.07697062853786	3	7	7	1	6	7	3	7	7	2	7	1	7	7	2	3	3	4	2	4	1	7	6	87	0	3
18	2.24798143495623	7	2.34152345128912	4.56394849278944	5.69862313538441	6.33731128506643	7	7	4.63194892140126	3.37851601267123	4.23841612429895	6.40802759811483	5.85202205597627	6.08039028932738	7	6.53439453676381	2.44923768254556	7	6.74502496004103	7	6.58049828681839	6.75597859506185	7	7	1	7	1	3	7	7	7	2	2	7	2	7	7	4	7	3	7	1	2	2	7	4	85.75	0	3
19	6.3929475605114	6.04953990068159	4.27376002656281	6.83037469112535	4.12763967428044	6.4797120437879	7	6.63872951329649	4.21237802355084	7	4.14714596289941	4.27899412826232	6.18746954972534	7	6.58372090953823	4.56502965811762	7	4.76640151981564	6.92131628742587	7	7	6.3768811711505	5.64714245381275	1	7	7	7	7	7	7	2	6	2	1	2	7	7	4	1	7	4	2	7	1	7	2	89.5	0	3
20	5.85756881444166	6.81460457344349	6.40651981253368	2.43995484762973	3.07447234258307	7	7	5.17436726612963	6.69769170246259	5.92053119378937	5.28347987247148	4.43408893648144	4.30922715611329	6.41434914075241	6.81758610148489	6.66613133877996	1.30252503890438	6.67248083608405	7	5.84433488707311	6.88868492113865	6.72663890004181	5.13530153038734	5	7	7	7	3	2	7	7	2	1	2	7	7	7	7	3	7	7	2	7	1	7	7	83.25	0	3
21	6.58818934553672	5.78790975941905	2.19675519832201	4.77281520627021	5.70751318303722	6.54379904895187	5.38403455312683	6.66901850268313	6.28056236627133	5.90076404398235	6.84423648405633	7	6.53285960760149	6.11873439869736	6.30169592340104	5.66510533931722	5.67342587314289	6.77129395899883	6.41187438349035	7	7	7	3.13004676036923	2	7	7	1	2	7	7	7	7	1	7	7	7	7	7	7	7	4	2	7	1	3	1	80	0	3
22	3.4425516877843	6.35410323499746	1.75116624906904	7	7	5.43138320668443	6.00587061208387	6.62380851885041	7	6.59090031493864	4.99296522112718	5.59249837380694	7	4.72008058704288	7	5.61634987292459	6.21121613873813	4.94582260205403	6.05310741161286	5.86936478372584	5.72228071680028	6.55455042116722	6.95329638844289	2	7	7	1	7	7	3	7	7	7	1	7	7	7	2	4	5	2	2	6	5	7	5	73.75	0	3
23	6.22711116455467	6.578059431039	4.3578156498578	7	6.02095538184106	5.60633926153488	6.11978637535156	4.20126606271496	4.07103039334795	6.2434518608033	6.83831901184355	5.55538996732398	6.17266007971336	6.29629764252256	6.32011196425973	5.55260378285598	6.34279238210748	5.55758434877321	6.73043328678889	5.71200845636384	6.78768717591614	4.88390237363115	7	4	1	7	1	7	3	5	7	2	1	7	7	7	7	4	7	7	3	2	7	7	7	7	83.5	0	3
24	4.97540331539397	4.70283097115791	1.09416776198121	6.09319218660632	5.48092021141245	5.32189995237483	6.68742084099596	7	5.99018978787352	7	5.10972841569452	4.02546620751269	5.64778822671267	6.09094597071633	4.38411613671002	6.78675630231903	5.93081612290318	7	6.62970143025117	6.49185416712821	4.3438051597451	6.64494242816668	7	2	7	7	1	4	7	7	7	2	7	7	7	7	4	2	4	7	2	1	3	1	7	2	95.25	0	3
25	5.32368773453532	6.18692098016098	6.5166116010561	5.60156605465606	6.08969916306463	7	3.73289330742299	7	6.3024018627467	7	5.20049500728753	5.60181244191086	6.67973026652545	4.35944880120357	7	6.36312574688929	6.29604478011894	3.21525568059618	5.16123456177695	6.15730689674756	4.92321064407457	6.72287301878763	6.25826940794738	5	7	7	7	2	7	5	7	7	7	4	7	7	1	2	7	3	7	3	7	1	7	3	81	0	3
26	5.82884363126754	6.31178069820322	4.97606836005199	5.81455764833692	6.52681328787876	5.30423573316399	5.61090104452992	5.86532213228766	7	4.35946999397114	4.99800544759498	5.09342957497569	4.47317868156205	6.98257898322815	6.52808557242078	6.2723891265331	7	6.13249645188607	5.73102770596569	7	6.75539612334986	5.54795127269524	7	1	7	7	7	4	7	4	7	4	2	7	1	7	7	2	7	7	2	2	7	7	7	7	77.75	0	3
27	3.65770687742486	6.62213940828206	1.77066075500729	5.98778155941035	6.18426328301795	6.92683274213984	6.27999371883483	6.8295576512472	6.01459641137895	5.83260655552936	4.94741351948896	4.9406676492702	6.51499741812819	5.68266561675841	6.57732592077915	6.42133211203498	5.23238827086088	7	7	6.46587607344202	6.90271187791173	5.0538228455582	5.2196083931219	2	7	7	1	7	7	7	6	2	3	7	7	7	3	3	4	4	7	1	7	2	7	1	85.5	0	3
28	7	5.99944886643949	2.71998944901694	4.79587668189153	6.77838348925869	5.42343857892082	5.82966770228145	6.43331633839391	6.14778102109109	5.87040559024808	6.66639783144554	3.78459727039161	6.3901707071842	5.94702544856891	6.23196839404032	6.91240998533597	6.43807548533786	6.50489522989925	6.42362387005007	7	5.50345238205793	7	5.42260811642702	1	7	7	1	3	7	7	7	2	7	7	7	7	7	7	6	7	7	1	7	1	7	1	71.25	0	3
29	6.1357696647709	7	1.18103152066314	5.38759468268949	6.00056047144875	5.10561339821666	6.93561105714411	5.72427850464339	4.87277480116545	4.35238001832569	5.9703483125424	6.66018435678955	6.6383183976262	5.60380081429448	6.95733003856961	6.91601460316812	4.41616468575054	5.70778154941127	7	6.99296728402631	4.96015704256521	6.78062827845154	6.27159060788709	2	7	7	1	7	7	4	2	4	6	1	7	7	7	7	2	7	7	2	4	2	7	2	90	0	3
30	2.5117670214922	6.74432589376049	3.22056122753719	4.21545735574731	5.2784508319074	5.74622690942359	6.65880678313254	6.02759666129105	7	3.38779917228405	4.68346308679447	5.78606142932352	6.80460966848025	7	5.56953501951925	7	4.82823078102462	7	5.48131504343654	6.02231264388489	5.28695261322066	6.38367043879358	6.99681957124088	7	1	7	1	3	7	7	7	2	7	5	2	7	2	3	7	7	2	1	2	3	7	7	86.75	0	3
31	6.84382132423397	6.36767724131699	1.68065270495159	4.10668886515372	6.36689426836351	4.90687666491004	4.53499676319448	5.73740175886	7	6.75130091605512	6.03817735541721	6.39133472251414	7	5.11744727850098	6.59080058208324	4.12200743576484	4.18024392849989	6.64478932635683	7	6.84128490096323	5.24927116987865	6.64217474062567	5.24735827511719	1	7	7	1	3	7	7	7	2	7	7	1	7	7	7	7	3	1	1	7	1	4	1	71.5	0	3
32	6.25329461825235	7	1.1083649331071	4.8403390529407	5.63961896921713	7	6.73003291783457	7	6.98986930732482	5.70773386119127	5.23613565188691	3.22375611787056	5.70362995797937	5.67459597649614	6.93309539338353	6.28592258333076	5.45787938852118	6.69562338427594	5.48030702230457	6.76118717597888	3.52588631157333	7	5.99642086421666	2	7	7	1	4	7	7	7	7	2	7	7	7	4	3	3	7	3	2	7	2	7	7	89.25	0	3
33	6.09187644022887	6.64223868473303	5.06955289146829	7	7	6.30493078053493	5.51897431374339	7	4.05972236454309	6.37526360851307	6.12603264675687	6.73181111092076	5.89959422922929	5.55128067568804	7	5.92312682072672	2.02154214992949	6.06080157493676	5.59348325276176	5.86023068712432	5.7021523529751	5.41163574930261	4.23221463525952	2	7	7	7	2	7	7	7	7	2	1	7	7	7	7	2	7	3	2	2	3	7	3	79	0	3
34	2.40037102451344	7	2.56995792742012	5.52067554828537	4.3176652217431	6.39018470263714	5.39078597238535	6.36331721121746	6.75391652601787	3.49852177232226	6.11925748514983	5.73625509184317	5.19184822796691	7	6.9113730299024	5.51252389848535	6.32096118733617	7	5.51220879149561	7	6.43108267666989	4.52611414537783	6.28481926786892	7	7	7	7	7	7	7	2	7	2	7	1	7	2	2	2	7	7	2	2	7	5	7	87.75	0	3
35	6.81646045375744	6.69796305742696	1	4.73874957445023	6.64444838577164	5.78676225459259	6.1513472488198	5.70915014454197	7	6.98098106827453	4.78144312874839	4.9902538741458	6.55667338781256	6.44315222137798	3.25573577733241	6.73730752382192	5.0466495400292	6.85613760272269	5.53409037070992	7	6.14814313237621	6.14680702714846	6.22282793766244	5	7	7	7	2	7	4	7	7	7	1	7	7	7	7	2	2	7	1	2	2	1	7	72.5	0	3
36	4.771272817464	5.3703934762126	2.89574190537895	5.67763801211671	6.51656551878694	5.92758496772923	6.31479744254208	6.65936916375178	1.63104306988213	4.377414973346	5.6036389595799	6.84795397051794	7	6.94578363780881	7	7	4.85024545579114	5.9811005297157	1.98145302076643	6.10701624410927	6.82914315641566	5.75041451424388	6.49316829306781	3	7	7	1	7	7	2	2	7	1	7	1	5	7	2	7	3	4	3	2	3	5	7	105.25	0	3
37	6.85730153966515	6.99549370162375	1.36442329883069	4.65832696324854	6.02749450026405	7	6.75858642681663	7	7	4.79114632620966	6.79768864651247	4.51159740875694	5.76045627185322	5.68249754267808	7	5.46530909071293	4.88660607619211	2.90571315415339	6.9170725429641	7	4.29234387711708	6.30566109271623	6.05101465599034	2	7	7	1	7	7	7	7	2	2	7	7	7	4	4	2	3	7	2	2	1	7	1	91	0	3
38	3.23116365792629	7	3.99991400629231	5.63394021753763	5.83051082328618	7	7	5.53513216061313	6.20209759915893	4.28294803787123	6.3570514222453	6.40000951587664	7	6.32365058407954	6.85639966932291	6.61265476862952	4.39732061897741	7	6.97458523557173	3.40400304259365	4.20088466441142	5.5122673924705	4.22462958801359	7	7	7	1	7	7	2	5	7	2	5	7	7	3	3	2	7	7	2	3	6	7	1	84.75	0	3
39	4.99100732285393	4.34806947197424	5.15800131721803	1.97083646105079	2.52737390142927	3.65737631218631	5.28561304069478	5.58271711769484	7	6.4484195365957	6.56887793947684	6.82735380021337	5.90504051306521	5.02571876841134	6.86573543473093	5.91040218994974	6.62374158451357	6.63766131323001	6.75972597702159	6.82444333333054	7	4.27337647585786	4.75926571641652	7	7	7	7	3	7	7	7	2	1	7	1	7	7	3	3	2	2	2	7	7	7	7	84.5	0	3
40	6.98208816104566	6.44571730690249	4.49284609583054	6.89678718903351	3.41771967549058	5.76890223405625	6.29892833235628	5.93859351903055	6.64364843735957	5.03982231079777	1.92966504405691	6.37410988904116	4.30087091396498	7	6.19245924601605	5.9163672862741	4.41411230530669	6.53492829662911	5.6594595520001	6.88422034508914	6.68176510846684	2.89035829439166	7	1	3	7	7	3	7	7	5	7	2	7	1	7	2	7	7	7	2	2	7	7	7	6	89.25	0	3
41	5.6008265418598	7	5.13853053969928	7	6.59364771167899	7	6.61943118877464	6.81373886718471	3.90831272455562	4.18420110729357	6.94836919944365	6.15378297804521	6.05220710599359	5.88955652007759	6.768078802934	4.738832350804	5.08341211310027	5.63289519617775	5.66357194204202	5.87366000309459	5.71465085516715	7	5.25491789048446	6	7	7	7	1	7	5	7	2	1	7	1	7	5	3	3	2	7	2	7	4	6	1	70	0	3
42	7	5.80877605923112	4.14521494411048	6.07344571943494	4.72397451375864	7	7	6.28948912355705	6.89844148915758	5.95456822268156	6.38632330682089	2.08320791127263	5.87925852832943	6.12722503091988	7	4.92410384047223	5.29435840047575	4.9366623346277	3.41148025925714	7	7	4.77301829220217	4.29938963967127	2	1	7	7	7	7	7	7	7	2	7	7	7	2	4	7	7	7	1	7	1	7	7	76.75	0	3
43	4.40454083335282	5.11334692499723	2.01427285742711	4.89015355519015	7	6.18385984989757	6.75737376978019	5.86016445139217	5.06494895005693	4.52252058313003	5.20016992464659	5.78493369905975	6.99643448392272	6.49584929929586	5.78538443539841	6.94434747373072	3.52207410297345	5.96060081239476	5.30575893313491	6.811077136606	7	5.81534213237884	4.97885469401122	2	7	7	1	4	3	5	3	7	7	7	2	7	7	3	7	7	7	2	2	1	7	7	81.5	0	3
44	4.71986851406826	5.64266203346492	5.59857905357933	3.00487418567781	2.07540557688348	6.97579209091464	5.23194725428096	4.35955329716964	7	2.91191192686683	6.68471831573935	7	5.5438693520193	6.80972420236281	6.46558955651687	5.66942521183289	7	6.89919902611524	5.70846950713147	7	6.82179308383923	6.57609479309612	4.78965240598138	3	7	7	7	3	7	2	7	2	1	7	1	7	7	3	4	7	2	1	2	2	7	7	76.25	0	3
45	2.87622123777475	6.42126901874927	1.63664773573283	3.62541019030724	3.20344083441107	6.24746481950982	6.38553567501534	4.80124740526101	6.63485686189817	4.36051762368626	4.64287854385672	7	6.95372331123505	5.96698240775843	6.00742616112113	4.92735133537432	4.76309192983567	4.40522537965618	7	5.83417665177362	7	4.94716568352634	6.76070950346011	7	7	7	7	7	7	7	7	7	2	5	1	7	7	7	2	7	7	1	5	1	7	1	81	0	3
46	5.67041254124309	5.35594774128306	5.21717422913733	3.52398903851504	3.59177572928404	5.47104290161869	5.83031449021162	6.57063437228075	4.93513705742626	5.10255592901086	6.78685016461806	5.73774681025909	5.56254827195935	7	6.86822696012297	6.97117751063556	5.70691827894177	4.88908714417071	3.99818927446359	6.28141880746147	6.33443291465441	7	4.96462744428909	5	7	7	7	3	2	7	2	2	2	1	1	7	7	4	5	5	6	2	7	1	7	2	75.75	0	3
47	6.40753807044654	6.91353562827853	3.2644412101034	7	3.97494575764063	5.89868713752886	6.36844484634437	4.89595949770401	3.02802455746351	7	6.1958844971398	7	4.1185679555527	6.60890532062996	6.43453279208775	7	3.52862743626064	6.00130825788465	7	6.56333602669495	5.96231222342032	1.5223705792108	7	1	7	7	7	7	7	3	7	1	1	7	7	3	3	2	2	7	3	2	7	7	1	1	83.5	0	3
48	7	6.42538736043367	2.83673037420159	7	4.84897471908582	3.61522733848589	3.59690259727333	5.99540254335797	7	5.08341910668819	5.783260450449	5.2427890483404	5.81689291769148	5.34130979215152	6.39586763297094	4.32201594410045	6.9610362610081	6.78921135670294	3.87683112129317	6.38548829579719	7	5.80829953618901	5.92876092193202	1	7	7	7	7	7	3	7	7	7	1	2	7	7	3	3	7	7	2	7	1	3	4	84.25	0	3
49	7	6.76058024106006	1	6.2991007794402	6.42908694922671	5.0909767250152	6.3900843024951	3.64422823591252	5.91713427328902	6.56302343808196	5.32773275257617	5.48424952940913	5.70475946362982	7	6.43260996638454	5.53875768959758	3.75643052831511	6.34906768523829	5.85668335148275	7	3.60499448792125	3.52429816676352	5.78734952115415	7	7	7	1	7	7	7	7	7	7	6	7	7	7	2	7	7	7	2	6	7	7	7	87	0	3
50	3.26278456245495	7	4.85694480135681	6.00583769085312	6.09645337507095	6.70224734568874	6.33852097147761	4.5784795683833	5.71838234644011	5.38269964674772	7	6.60497488607032	7	6.37876930373917	6.50633211349078	6.5444002484347	4.60025522662112	6.54681917300958	5.60424096609647	3.81352782562572	4.40484364357512	4.9228315577691	5.57843292254292	7	7	7	1	7	7	7	7	7	2	7	7	7	2	2	2	7	7	3	7	3	7	7	75.75	0	3
51	3.42208229249908	6.43773270111093	1.1205776809376	6.09533894741301	5.20279027344524	4.22641552829617	7	6.72734354359016	4.90897919457362	7	6.04772033177471	5.20685978271801	5.77541952404901	4.71016539905132	6.52477146319253	6.82655491566379	6.45802424460147	5.07216040935639	5.64001542858348	5.21191035441808	3.25554134707591	4.17519278485931	7	2	7	7	1	5	7	7	7	7	7	7	7	7	5	7	7	7	7	1	3	6	1	2	90.5	0	3
52	2.5692205993712	5.21710282332646	3.2166701464073	4.966494243768	7	6.92762675526296	6.13392435632128	6.66501874612869	7	5.606184179899	7	7	3.60210346533849	5.31420390051824	3.59752123842198	7	5.84580382081228	7	3.31916930615486	5.89063106490489	6.13597935138513	4.2238989529046	5.55678885904131	7	1	7	1	3	7	7	7	7	7	3	3	7	7	2	6	2	7	1	7	1	2	2	84.25	0	3
53	4.47440023769205	6.44045380025759	1.55575570575549	6.80347105383278	5.44278679094775	6.23428993958265	6.50748978231416	5.35169970387265	6.78033734639966	5.82833245855313	5.17718555067115	6.52292249157071	6.64310732696423	3.54369459299839	5.61672373694554	4.06640017293226	2.99326153887198	6.2246011546422	5.50359811301051	6.45123228905426	4.71529536609165	4.77133377210988	6.20426959051628	4	7	7	1	7	7	7	4	7	2	7	2	7	2	3	6	7	7	2	2	7	5	3	74	0	3
54	5.32640843483909	4.99372771132699	5.26109817940568	3.24608469044614	2.39583452518622	7	5.90792035920977	4.96712115375598	5.9519824720742	3.0945445868627	7	6.65761648273713	6.94381453045969	4.66169586717068	7	6.11701273240904	6.34540932024625	3.73279814751034	6.11708082342711	5.68258064800601	4.31651354778192	5.71560314829467	5.90560472650835	4	7	7	7	4	7	7	7	7	3	7	1	7	7	4	1	2	2	2	4	1	2	3	74.75	0	3
55	5.55815808408785	6.14799737891645	6.5647032315706	2.71628356236234	3.02854145157452	7	3.45262546378248	6.82347068001319	5.39059862855231	6.89957415255744	2.70300428997207	7	5.2790794826458	1.65002435619152	7	5.7504092585629	5.34540341644968	6.99615210404614	3.5292748750993	6.70097712574262	6.14325319279859	2.51944777477702	5.25393925999063	7	7	7	7	5	2	2	5	7	2	2	2	7	6	7	7	7	7	3	7	1	7	3	79.5	0	3
56	7	6.86682043803914	3.01381713975485	7	4.03987452760803	5.06085904514397	4.399949030437	7	4.44451972759945	4.57454575985213	6.49719201433341	5.05240362613465	7	4.80949552686619	5.8314369745689	6.60385792519076	7	6.37038468203086	4.37896382962574	6.1135141088348	7	6.53159018170506	5.83103534355061	1	5	7	7	7	7	2	7	7	7	1	1	7	7	2	7	7	7	1	7	2	7	3	77.25	0	3
57	4.4550880366654	7	1.61565761484238	7	5.84953571181395	5.20240303336485	6.90040156023382	5.63560203277588	7	3.75316485543705	5.21383030168519	6.98449110852215	4.86140665287848	6.43804574416075	5.28860874282047	5.03645446385114	4.00437940831692	7	5.01812184864848	7	3.80055586526714	4.20064298979726	5.91630539676927	3	7	7	1	7	7	7	4	7	2	7	2	7	2	4	7	7	1	2	3	2	6	7	87	0	3
58	6.05263965537047	5.1710567037125	2.46092493280415	5.18910645944795	4.47209270505764	6.91709751044238	6.6656997202844	5.18701301293221	6.38387133664677	5.40190855898225	5.5590832613316	7	7	6.6787976446132	4.90889458644269	6.20256921811938	6.67400617018897	7	4.3238344220006	3.45390710382185	6.31409145408181	2.65290950420588	5.41333970106935	3	7	7	1	7	7	7	2	7	2	1	1	3	7	2	7	7	1	1	7	1	7	7	72.75	0	3
59	7	6.76016346933599	3.97158555969498	6.58066179233493	3.40970125598479	6.34719542478623	6.03341051840253	6.15334414651188	6.21871039627489	3.51400162249901	4.26534023045399	5.3672729400101	4.06273077309325	4.26264812529076	5.48438304500453	6.41968834190845	7	5.76941320432575	5.55934893614039	6.92815024513543	6.33480082527678	2.97648754724104	5.50436043489031	1	3	7	7	5	7	7	6	7	2	7	7	7	2	7	5	6	2	2	7	5	7	5	91.5	0	3
60	6.53630366149586	6.49578377384254	4.17233078839226	7	4.42382026856704	6.35396383198649	7	5.21323559212553	2.60639595974109	4.69127439602189	7	6.52289340370217	4.15691797537893	5.24192773430305	6.21707438731697	7	4.36878098976889	5.43608499419882	7	7	6.95878613539412	4.48643588885149	6.3327966315103	1	7	7	7	7	2	7	7	2	1	1	1	2	7	2	7	7	7	2	7	7	7	1	91.25	0	3
61	5.05529510454874	4.65976943682842	1	7	4.60484141228212	5.99492503185735	5.93128478027101	5.57985807947951	5.65550182489355	7	5.68384709615624	6.41972143437846	6.28043060439338	7	6.84235363042806	5.53419670382756	2.53596388976822	6.73923808447347	7	3.8606324607838	6.8966508770366	5.78715221710263	2.82316988341078	7	7	7	1	7	7	7	7	2	3	7	7	7	7	1	7	3	7	2	5	2	7	3	83	0	3
62	5.1969718233151	6.91821156541412	4.61854176039632	5.58021514003915	6.32298008191347	6.62134019443506	6.75922592179465	4.82922070593144	4.44082935134903	6.27200036269057	6.80231995399889	3.51746317788039	6.10344594407643	2.94833920378669	5.16680370906348	6.64555038290645	5.26971620350266	4.73832396279895	5.26644259632259	7	5.47584726503787	6.75746897387335	5.5062317427596	2	1	7	7	7	7	7	7	7	1	1	7	7	7	1	7	7	1	2	7	1	7	3	82.75	0	3
63	5.65439518367903	6.2348754094008	1	4.32870342731325	5.60484668039217	7	7	4.23340863181725	6.87581525931053	4.60646528941285	5.47361631567722	4.21420385790774	6.30749681051519	7	4.24788645986857	5.8403277089013	4.96757665728139	6.86591370179849	5.86219992241264	5.75315460126111	5.14438525931706	3.28545031393327	6.18581704936541	7	7	7	7	2	7	3	7	7	7	4	1	7	7	7	3	7	7	2	4	1	7	3	78.5	0	3
64	5.36022040530516	6.08756970179495	3.52240636169143	6.43962747263346	4.00109346849094	7	5.47472658115552	4.52086847394745	2.29272759333744	6.38015718046955	4.62593198397064	6.45362564340464	4.85669856391843	5.07013568542921	6.42046596373155	7	6.8731603949534	3.47973931132068	7	6.79484518612988	6.96604096054512	3.67656391022051	5.20243807041946	1	7	7	7	7	1	4	7	2	2	3	7	7	2	2	1	7	1	2	6	7	7	7	74.25	0	3
65	6.91420351958223	6.21973515318784	4.58970109803175	6.9861776965025	4.09867603125802	6.48628383145853	6.82310594656595	5.42615287022725	5.86682340417273	6.65323287105733	5.67683925300347	6.68884517269714	4.83430161690794	5.1643132448282	5.01715485647389	4.71464465040837	3.90555435739812	4.63976611796238	6.55955431373871	7	7	3.74428733591228	5.41695475152913	1	7	7	7	7	7	7	7	2	1	7	7	7	7	2	6	7	4	3	7	7	7	3	80	0	3
66	6.07577820324531	4.69314995602917	5.24574345529586	6.88550053744419	5.80143340103998	4.31168433761114	6.11989493148986	6.0698986450471	5.39763794587304	3.96891867201766	6.70593641350977	5.51028458245274	6.81888499053772	6.00622454463437	7	6.41729673103597	3.33011250899122	7	7	6.26493024223774	4.2310785756669	5.23292594735634	4.87465956584857	7	7	7	1	5	7	7	4	7	2	6	7	7	3	3	7	4	2	2	7	1	7	7	86.75	0	3
67	6.75588795845691	6.42112281098217	6.03695202541616	2.68443473066232	3.41435002571074	6.28623644733591	5.1014576563606	5.28822307231741	5.11411284992386	6.10901050677362	2.72290428249938	5.0467871682217	7	2.99082054048651	6.69953927326199	5.54514311211178	5.59652640827798	7	3.46588758747059	4.11098221253635	6.45720332041901	5.53361720190843	6.1833339077173	7	7	7	7	5	7	7	7	7	2	2	7	7	5	3	3	7	7	2	2	1	7	2	79.5	0	3
68	4.91428964582556	6.6142382724626	3.96528200169824	6.88214827099229	6.55044395493316	6.65097621578325	5.76628896615537	5.05288050271602	2.48403076593649	5.78836155294406	1.82505982284753	4.57208556803219	6.98432602595598	4.98496326625972	6.00075544972119	5.90852299942452	4.37305303203305	6.52500586931594	4.93075730080308	5.88121573678734	7	6.2693588541119	5.48570929206533	7	3	7	7	7	7	4	2	3	1	4	7	7	7	2	3	7	7	2	7	2	7	7	83.25	0	3
69	5.46894853203269	6.84896136486039	2.71285143113431	6.95173754503225	6.60574221817971	2.97469305816514	4.43907789078792	4.50504413800218	5.92000349526298	4.92568193317897	5.22140996885543	6.59668622738872	6.32538828710039	7	5.44087873277134	7	3.95418513547904	5.14563405174579	5.98455800943374	5.79284865225828	4.6208544928629	6.60535615485721	5.96991622334793	6	7	7	1	2	7	3	4	7	7	7	7	7	7	3	7	3	2	2	3	1	3	2	86	0	3
70	4.6183476844018	6.77025221246822	4.20245155450879	1.47039218445368	6.43849013796212	6.27110720190784	6.32614520710657	6.86511145700764	5.68473379591618	3.45663128661569	4.65783448469733	4.6769853995729	6.64773453159609	3.78690753746298	6.20456570879985	5.92905052967347	4.64670463371028	5.32335997789694	6.23660017256744	5.54351142976844	5.05824709389139	5.6568896937771	7	5	7	7	7	7	1	4	7	7	2	1	1	7	1	2	2	7	3	2	5	3	7	2	79.75	0	3
71	6.9436311569075	5.06317921983976	5.39872791231666	4.95147781568674	6.41811873048728	5.52782428262461	4.19931396612301	5.48986454494542	5.4905030078051	5.4889098112186	4.30743191852775	6.62558704357629	5.85802799871303	6.52834083484611	5.71747952520925	6.90570414577303	5.34156223835059	7	4.2376574961841	5.56720949651337	5.6359688321992	3.85925615426821	6.51635948608111	7	7	7	1	7	7	4	4	7	1	7	2	7	3	2	6	3	2	2	2	1	3	2	75.5	0	3
72	6.20911604835019	7	5.37171401638991	7	7	6.77018816986078	5.98263948038962	5.80069813979782	3.61646420708294	4.40505820330108	7	4.06545129037929	5.58743097900539	4.74938107075564	4.63711860925657	3.83680095198058	6.40510938543236	6.43960013599144	6.83123113714767	5.20359238480849	4.96448371886536	2.78283391702833	4.24397340726827	3	7	7	7	1	7	2	7	2	1	7	1	7	5	3	4	7	4	2	7	5	5	7	58.25	0	3
73	4.98039960443469	6.17566754370876	4.94459185882068	6.48626650305322	4.64100226292511	6.56689542600678	6.98502889662564	7	3.64393680888469	6.9660624201425	3.7104486356983	4.80330547264203	6.6800378377536	6.51729553051085	5.95319597999061	3.28863555264061	5.93025768365182	4.5102377643798	6.70464785414119	4.93734950966025	5.12120316129011	1	5.5015137253526	1	7	7	7	7	7	7	3	6	2	1	1	7	2	4	7	7	3	1	3	1	7	1	78	0	3
74	6.07464891217505	5.22226223338559	2.63558276364847	4.70492117320528	5.93713308303537	3.9135416839483	6.14672732908356	4.03546025061974	5.80798380580863	3.68850237443962	6.75322666176346	5.29659978760774	5.3686072513992	6.87085167963134	6.39303108728053	7	4.21754831167822	5.47016634133484	6.83178576475609	2.56807569477724	7	5.47433651093548	5.69814636848565	3	7	7	1	7	7	3	2	3	2	7	7	7	7	4	7	6	7	1	7	7	2	2	99.75	0	3
75	5.38050409804925	2.55610797551455	1	5.59266600788113	7	1.78688742295185	6.14962391937165	6.47385818191023	6.42678397816915	4.02406519831485	7	5.81075031963283	6.94137446147542	5.04618562973904	7	6.07069450650472	1.26155447683345	4.34394852782006	4.21096416999105	5.98869193676923	7	4.03866645252898	5.0100936504165	7	7	7	7	7	1	7	2	7	3	7	7	7	3	2	7	7	7	1	7	7	7	7	78.5	0	3
76	4.66092598349976	5.76602554331184	3.9207146224311	7	4.89251950064786	4.74065244657802	4.10279005685797	3.5446659410807	5.10058727282462	5.38220695040365	7	7	7	6.1614711847111	6.33724929754418	6.59934667266843	4.31151480045852	5.64946527897208	3.67402923805604	6.68307901711921	5.14079752075146	6.98590909315244	3.82100108674826	6	7	7	7	1	7	7	7	4	1	7	1	7	7	7	4	7	7	1	7	1	3	1	82.25	0	3
77	7	5.59656107853151	4.33746916116445	3.88769878872147	5.12801618562519	5.69616190957344	6.3455282483546	6.1907214791949	4.29484258560182	6.82098286125373	6.88614118480594	5.1255196348844	5.91275987510531	1.20444572385097	7	6.83869665580277	3.93641685531749	3.82710470527775	6.20112914977763	3.55088906192162	6.95330870050102	1.42651560585093	7	7	1	7	2	7	7	7	7	7	2	7	7	7	4	2	7	7	7	1	2	1	4	4	66	0	3
78	2.33870066594746	2.79779486649187	5.43387388637301	7	6.38018700135423	5.59073163571281	5.25747660233611	2.80049956116241	6.27466555069915	6.25254476730685	5.77317423050499	4.7645765384226	7	6.16112844830852	6.36774533162712	6.82855309689027	1	6.31594796729833	7	4.70240369245155	5.86599658109959	6.47152201510944	4.33686724227585	7	1	7	1	2	7	4	3	6	7	7	1	7	2	7	7	3	7	1	7	1	7	2	67.75	0	3
79	1	7	7	5.25304988319806	5.00558715440988	4.94887496532534	6.17316160994734	5.2844091559427	5.8328695290579	6.87603134231441	6.97724728673439	6.50278645386827	4.62326355638046	6.37816564768665	6.95441881268927	2.21512744246812	1	3.88255509168398	5.09716271673151	5.95850425569195	6.34583921846795	6.21492655194239	6.87110156481612	7	7	7	1	1	7	7	2	7	3	7	1	7	7	2	5	7	7	1	3	1	7	1	69.5	0	3
80	6.25642731598498	7	2.65550258958816	2.46705180189704	6.1632148640921	6.05148834961096	5.34822505338918	6.48552901511065	4.12913023523067	3.33178475407809	6.04131155382157	1	6.60678098992096	6.32739768067835	5.28760538301457	5.87055978529996	3.2200921486367	5.97529628410174	6.21038730209849	6.73374267055841	5.29225962226607	5.5844082921801	5.43346763219208	1	1	7	7	7	7	2	7	7	2	7	7	7	1	3	6	7	7	1	7	7	2	1	71.25	0	3
81	1.51637284885339	6.72036111512632	4.26583573974461	5.76641666662629	4.01692856589982	6.44737337408219	6.8805466748174	7	1.58651616233295	5.9792144934837	2.08499242631486	6.18926019941545	5.13947178428917	5.45700486181105	4.69040287737027	6.73717309175486	5.37149951200589	6.32275906492449	4.91575733031454	7	4.51089549161701	6.95793164425295	5.93992739561632	7	3	7	7	7	7	2	3	2	7	3	1	7	2	2	7	7	7	2	7	2	7	2	80	0	3
82	7	6.90906775733428	3.02622732069389	3.49231867846934	4.78539152400979	5.74015296989962	6.79772526202209	4.10298773291994	6.93746153162521	6.25297307541963	6.8655083030816	6.30746656462318	6.74762344862384	6.39644857996913	5.42774696727954	6.56194899133066	3.69855109014696	2.9916651306354	6.4134339761891	3.79634457649333	3.2862229577661	6.23798917568352	5.39424644608189	7	7	7	1	7	7	2	7	2	2	7	7	7	2	3	1	3	7	2	2	1	2	3	74.75	0	3
83	6.06961678715995	5.04684306104643	6.28235689504093	3.01488163976046	3.61510971814534	4.81836905522421	7	5.41093536134124	6.47737346391195	6.3667872401436	6.15897836401836	5.80850591550373	4.1349636325886	6.8548006405925	6.4210835634514	2.32933106645967	4.56082347350353	4.35735750384357	3.84790898746649	6.31838376496336	6.00281431728112	6.14684313349908	4.97421675801088	3	7	7	7	4	7	7	2	2	2	3	1	7	7	4	7	7	7	2	7	1	7	2	70.5	0	3
84	4.87655298065	7	1.63479088640276	6.08765774883606	5.71013561801292	7	6.73344982356139	3.22867804057383	4.71986494755404	3.61273006585894	4.92724117153782	4.11181388696319	7	6.46731686748579	3.62588198149695	6.65488855865639	5.07964948647518	7	5.8598805953514	5.50837430023572	3.35090127064541	4.1780820007804	4.25733499163244	7	7	7	7	2	7	5	7	7	7	4	1	7	7	2	3	2	7	3	3	1	7	1	77.25	0	3
85	5.46820344802988	6.0933238443664	3.24433617811609	7	7	2.38768938440809	4.12681296406781	5.00716790529508	5.63777440477489	5.38976837956884	6.76757666466298	6.1084172784614	5.76635550957945	6.062222063035	5.62921319038653	6.00398705867094	3.79301267827934	6.19760091785057	5.86919866510985	4.98072420748338	4.47560408216556	6.88522830866527	4.98385928712579	3	7	7	7	2	1	3	5	7	7	7	1	7	7	2	7	4	2	2	3	2	2	2	73	0	3
86	6.77737494194882	7	1	6.0925751214204	6.0857290314804	5.26845394742089	6.80892246634157	3.65617895098906	4.06655425449171	4.96163502864583	5.36578246529267	6.49163403856386	6.9780770408353	5.18131614905126	4.21076837874507	4.45849275622352	3.27622575876117	5.78063327155294	4.83016073148566	5.0561421898877	4.69358375542805	3.52088779107315	5.80324092499152	7	7	7	1	7	7	7	5	7	7	7	7	7	7	2	2	5	7	2	2	7	2	7	70.75	0	3
87	6.97534859622098	5.74598257307581	3.51926327309742	4.90507275994932	6.5337018566275	4.06223701458889	3.76332600736181	6.63641590106579	4.38517757167707	6.74479226125926	6.22852806083732	2.67816522282321	4.88033104514932	4.12121434058495	2.85498200129459	4.47255632579111	7	5.74608678827599	5.28440704177715	5.95649545946304	6.06847176419329	7	6.261990247229	2	1	7	7	7	7	2	7	7	7	7	7	7	3	4	7	7	7	2	2	2	7	7	67.5	0	3
88	5.67443217608624	6.47347074613323	1.47040580513119	5.39706084963919	6.02499336586487	7	1.71293189858068	5.32148681474369	1.16332646782449	6.09860361932312	5.06563283774694	2.94831625050324	4.26423571080399	6.69498417353487	5.29608409104602	6.04074421180079	5.7251054123033	7	5.61916905762439	7	5.36365949868321	5.23643807804437	4.41146503032341	7	7	7	7	2	7	3	7	2	2	7	7	7	3	7	4	3	3	1	2	7	7	3	69.25	0	3
89	7	5.67434310749287	2.08056535630303	4.21911350463162	5.3573054690349	2.73106518670661	5.02241208847089	6.96973175259248	5.3329505386966	3.4576090581173	3.22428620180243	5.02948196132107	6.65157572288778	6.92334918061786	5.10192211725564	6.3730932494001	3.68620419498464	6.77058482415912	5.47511944767726	6.51885520785714	3.32720547207151	1	5.17659554465121	7	1	7	1	7	7	7	5	7	2	7	7	7	2	2	2	3	2	1	7	5	7	7	98	0	3
90	5.91015368865532	3.662822734415	4.51241025370677	6.5696979515109	4.59543157043342	5.54510353845726	6.78671676597225	6.49603266691276	6.04001526884945	5.04333772911878	5.66185908462016	6.11304671927851	5.66837684334566	1.47992779259124	6.81926945139333	1.15605949345123	6.08016259529141	3.68442347128568	5.44009517527815	5.33282197792902	5.51646865912207	2.40310937437799	5.42065224590705	7	7	7	1	3	4	7	5	7	7	7	2	7	2	3	7	3	7	1	5	2	7	1	65.75	0	3
91	7	4.53624459646537	1.95810385481397	4.60951501503272	3.64051040407239	6.99562635576498	5.93848652477405	7	1.94633947693642	5.01002933266217	3.89525010798943	6.6751165003174	4.0760899903583	6.43428887650766	6.37383546621769	6.43359193866247	5.17018225195439	5.83946947763024	3.84151732528075	6.73883844419484	4.21468292757397	4.04762815848594	6.01548729322772	7	7	7	7	1	7	3	2	7	1	1	1	7	2	2	5	3	7	5	2	1	7	2	83.5	0	3
92	5.55269136435783	3.59711391567689	6.04814640888381	5.72956025103747	6.56550769618576	3.14277076210979	5.11757746754164	7	1.50963134105177	5.27439725721597	4.8818517455809	4.52556697931255	7	7	5.32337851001624	5.47435539146911	5.02319726160392	4.07519440404898	4.45291639036191	7	5.08384998005273	6.41114087094415	5.33430594418659	7	7	7	1	2	7	7	7	3	1	7	7	7	7	2	2	4	7	1	7	7	2	2	77.25	0	3
93	2.04373306867401	6.39799182832564	3.57113640006614	1.15520962039344	4.29266020636999	5.42254136068773	5.77622657189921	5.63148758423106	6.34177802039053	2.64986878217647	7	5.76356733500844	6.8292006190243	6.44259789555074	4.99602081597447	4.51609519701894	3.11826661891732	4.7770169166374	6.82381811936773	4.78918190203028	2.58446202249905	6.1250019197646	4.76729841996398	4	7	7	7	3	2	3	7	7	1	7	1	7	2	7	7	7	7	2	7	4	2	7	60	0	3
94	5.69801249867484	4.34531979358418	5.05995211745438	5.86415595002602	5.22716125919716	5.6633127778291	7	6.28099990370124	6.47517795644623	6.35295279980915	4.53225303310328	5.18027876052226	6.01729540557616	4.50390048783018	4.37704600533573	6.09521735923352	3.96099752882159	2.93337998519492	5.30225014909565	4.70603144445696	6.42439666601988	1.25800706976594	5.67453098426563	7	7	7	1	4	3	7	7	7	2	3	1	7	2	2	7	7	7	1	4	2	7	7	76.75	0	3
95	4.36481753992068	4.0129644733418	5.09180425139481	7	5.55524112002814	3.70198702815913	5.14272674457518	7	7	3.51157581830796	7	3.93151170471658	5.91899117877168	3.72886734969701	4.97868531057749	5.03945708158958	5.57944213297711	6.02191165531847	5.6271365195358	5.49279797023373	5.72680199725265	4.91428258512083	5.25105315179123	7	1	7	1	7	7	2	7	2	7	7	1	7	7	2	3	7	3	2	7	6	4	1	62.5	0	3
96	3.70232690946877	3.13781183737484	4.23570294249464	6.06113583255161	2.95126147124405	5.95553891175094	5.80504990437092	6.58942226062771	4.91577427458192	4.39333979413856	5.24314873205885	1.4463298237001	6.88304197243894	6.88910159433445	3.12043812055187	5.1415710784692	5.34120409545967	4.88759157896017	4.47844866927037	4.9540643402252	3.49600190772162	4.1186957046547	6.93289524493158	7	7	7	7	7	7	3	7	7	2	7	1	7	2	2	7	6	7	3	7	1	2	2	73.25	0	3
97	5.98603254229165	4.45436955712084	2.27021690324619	6.31532602995426	6.29005033883001	5.29265737561898	6.24909440297789	3.03418092913877	2.9712287267428	1	3.41117266491152	7	6.84138162128317	6.19047538104741	3.93194939260476	6.14836552286068	5.09113563400578	4.36724669086096	6.22001806233761	3.51300752563545	6.89222192368805	1.88697701960803	4.95048254383429	4	7	7	1	7	7	7	2	7	7	1	2	3	7	2	7	7	7	1	7	1	7	7	66	0	3
98	4.4759929267692	5.61690581655092	4.69448841460343	7	4.55127549383456	4.10253326345735	3.63040841247197	4.84716135061871	4.47316538754623	4.72888930843074	6.07098115697085	6.14109033607738	7	6.69661337630461	6.18712806960906	6.47988893248731	5.28856875338324	5.28870940671746	2.9263974488169	4.85561631086439	5.96804232049878	6.57184835538093	3.54473677004487	5	7	7	7	2	7	7	7	2	7	7	1	7	7	2	3	7	7	1	7	2	3	7	58.75	0	3
99	7	5.91564547928696	2.0941480440949	4.24815727719202	3.46780947143683	6.0612298160734	3.9585704065004	6.49294759255623	1.31496803856782	4.95827041183469	3.47287411831499	6.63284830010666	4.61756437306984	6.52188236675558	5.15624674078592	6.26459915397952	4.3252848730529	6.10300361243087	3.98465366770293	4.55512817817551	5.71609385198281	4.39971761900106	5.69036452083163	7	7	7	7	1	7	3	2	7	1	7	7	7	2	3	6	6	7	1	3	1	7	7	79.5	0	3
100	4.06740740377698	4.10287932798016	6.41860128653501	6.12815606798036	6.87831965492357	3.90724061477367	5.11496555546358	4.47180145864739	1.45515741705964	4.18009307331002	7	5.83356308183273	4.82034923102235	3.72486185703784	6.01010219555158	1.91570338598093	6.47613224627538	5.29767748856407	3.04723396762994	6.16561281955826	6.24661790522019	3.24399280205834	5.33533168842692	7	1	7	1	4	7	3	7	2	1	7	7	7	4	3	4	7	4	1	2	1	7	3	78.25	0	3
101	6.49771408864129	2.92338205335152	5.52048929860943	3.87960081527488	2.78030273652852	5.83599471417817	6.80432272231386	5.62089709118559	6.36696674959895	6.76659800297582	6.80762604456103	6.59016163536931	7	6.00140960446722	5.9024536568388	6.31243333502801	6.74069437246453	6.83811828345199	7	7	6.22243265874808	6.60988187235142	6.85831999834396	2	4	7	5	1	2	7	7	7	3	7	7	7	7	7	7	7	7	2	7	1	2	7	87	1	3
102	7	2.52388957885856	5.84825532539642	5.51326131502539	4.63086785416797	7	5.88484558019852	5.8351224702349	6.63801730927961	6.45897039043201	7	2.33081259192604	7	7	7	6.53399650049768	6.87577221733939	5.97628174306596	5.90715935862692	7	6.57108819869814	6.33759637715785	6.38925706058175	2	6	7	7	1	7	7	7	2	1	7	7	7	7	2	4	2	2	2	5	2	7	1	77.75	1	3
103	7	1.21383778729452	7	4.25225083068848	6.8446773812059	6.95158673872337	5.57009990415019	6.86251811360413	4.25161190573647	6.85996077034203	6.97739841466517	1.1522086342523	6.95886528976344	6.86528599220889	6.79126593837587	7	5.19661689724138	7	7	7	6.27096287769629	6.4674782105893	5.88851552563815	3	7	7	7	2	7	7	7	3	7	7	7	7	7	7	5	3	2	1	7	3	7	2	83.5	1	3
104	5.04765978893343	2.56677444927159	6.72165741777768	5.60278726853306	7	6.81626738024449	6.76297117157728	7	6.82815821343686	6.6762272377262	6.94146475540362	6.64577189669081	6.80431084037086	7	5.48474449848894	5.22047201861564	5.78219612984639	7	5.87409867554575	7	3.39119019828094	4.80026988872592	6.8005766834324	1	7	7	7	1	3	4	7	7	2	7	1	7	7	1	3	3	4	2	7	2	7	2	92.25	1	3
105	6.64977557440083	2.130645607085	6.1397304240355	5.9196502447823	5.10381146725086	6.33623643482211	5.72218715813483	6.86042645677658	5.87049987855905	6.83350897592739	7	2.23737273035215	7	6.17808315114635	7	6.4079268593136	7	6.67781790358558	4.90734078612093	7	5.83248611376635	6.93974069500418	7	2	5	7	6	1	7	7	7	2	1	7	7	7	7	7	7	5	7	2	3	1	7	1	87	1	3
106	4.71390585677338	1.3487749053862	4.98767821991345	4.40949589623447	5.77357016055531	6.22238704512289	7	7	7	4.43261558871462	6.55842253874378	6.77315783185748	7	6.69266359186892	7	6.67876395189128	1.9569513646219	7	6.26056040032633	5.6203053933116	5.44243594826871	6.76759956861122	7	3	7	7	7	2	7	7	4	7	4	4	1	7	7	2	3	3	7	1	7	4	1	2	90.75	1	3
107	5.82662761862296	2.88687562903189	6.52753365035753	5.58439294572417	6.72406294080232	6.58494578613951	5.47092734187364	6.7729130485588	5.24066452241392	5.58853073637205	6.44445846748044	7	6.6131602151147	5.81876296982436	6.42483282546967	7	6.83046618592892	3.86291601993572	6.10050508221483	6.96503970421505	7	6.01847203454374	6.95925001507636	1	7	7	7	1	7	7	7	7	2	1	7	7	7	7	3	7	2	3	7	7	4	2	96.5	1	3
108	1.54935902237752	2.67139652198902	7	2.05506331251035	5.41814636779135	4.35457376854857	6.86494212450244	6.72395026802092	6.29764149039151	5.61014159745493	6.52808901872094	6.19413213471826	6.41612382863922	6.76813165578175	7	7	6.94299241314583	6.89432978246884	6.75553227667246	6.8516847501246	6.2637125101368	2.12733674656984	5.56369981276812	4	7	7	7	2	7	7	7	2	2	7	1	7	4	2	3	7	3	2	7	1	3	7	103.25	1	3
109	7	1.95463221544051	6.08335870965204	4.46621052373234	4.30118930619417	5.55562460130048	6.80555473841692	6.9867093981413	7	6.2655202774933	7	1.55709017709291	6.94604074208362	6.38935397275811	7	5.85876594191525	5.65623604824567	6.73405902132406	6.59188606458243	7	3.77065774045797	4.90168119623438	7	2	3	7	5	1	7	7	7	3	2	7	7	7	7	7	2	7	3	2	7	7	7	3	87	1	3
110	5.03539191750608	2.12634393850107	6.96238289478891	5.62219746621273	7	7	7	6.78968737278489	6.99881524185653	5.70008175264743	7	4.98485097416678	7	6.30765236669166	6.04460711791109	4.79057791073087	6.50617638393725	4.93482027217053	5.77824570466263	6.3332460750843	6.29849637872843	6.34683360499702	6.63118471441503	1	7	7	7	1	7	3	7	7	5	7	1	7	2	7	2	3	4	2	7	3	7	2	82.75	1	3
111	5.49923589169736	2.52368260301239	5.22598232284572	3.06134476167278	5.9424472054303	7	6.83810389607486	7	4.89802508972649	6.48185339778915	5.61637226476387	5.6010748174078	6.53171589888347	6.68624355550855	7	6.80032589399147	7	6.10175191202393	7	6.77299347874319	3.48399065539755	5.52639044865348	7	3	7	7	7	2	7	3	7	4	2	7	7	7	7	1	6	2	7	2	3	1	7	1	100.5	1	3
112	1.46777426930742	1.64965817376588	7	3.6818494443684	4.61814500715872	5.18890432908301	6.6924335831259	7	6.04695240497817	7	5.93104910785614	5.26236039835368	7	6.86863777840758	5.93001263870264	6.76304882505964	7	7	6.98519624366664	3.5974261706116	7	4.26289104116211	5.74741590007866	4	7	7	7	2	7	5	7	7	1	1	1	7	4	2	4	7	3	1	7	3	2	2	88.25	1	3
113	7	5.1855292324571	6.6471976131491	2.00822032596544	6.23359938549853	7	7	6.71883192339739	5.35450643752099	6.93845679793597	4.35401682444077	5.87388316123065	6.88901675333337	6.51654030984725	6.96606675830673	4.52096707146051	4.67069184896202	5.52275252719229	7	6.64125483333497	6.87443978150266	5.96282351833559	5.40126229154113	1	3	7	7	2	7	7	7	7	7	7	7	7	6	2	5	3	7	3	2	3	7	7	89	1	3
114	3.15671568165845	1.34461492190727	6.28619989270957	3.19327716149796	6.00871832968944	4.18289764323259	6.11024084486213	6.71732429518484	6.35054751258558	6.49800855903199	7	4.97993670933126	7	6.76812499155332	5.9994692773605	6.42932341413634	4.37360695064705	7	6.74515231881678	6.67783500082531	5.6452549286898	5.01990660040619	6.08681923934555	3	7	7	7	3	7	3	2	2	7	7	7	7	7	2	4	7	2	2	2	2	7	2	111.75	1	3
115	4.21050996901871	5.49774368125907	5.41052352942184	3.81641389534449	3.93317778619387	4.75617878409543	6.82544816678875	6.82332401566473	5.83199609338498	7	4.86092243673893	6.80252480777495	6.86468866417007	2.97185127562904	6.08097597689401	6.70789600773787	6.18937025726412	6.99731560899027	5.53894988568876	6.57988126379498	7	4.63442853974693	7	2	6	7	7	1	7	7	7	7	2	1	7	7	7	3	5	7	7	2	7	1	7	2	80.5	1	3
116	5.13744052670955	3.49809565086315	4.44981771009577	5.45630470084808	3.72824307815336	7	7	6.55248647295578	6.57669045834305	5.37173919726964	5.02836536705248	5.80440189598086	6.99223515971054	4.25410039202387	6.40256073765092	6.81722476246227	6.40023099342383	6.5310333640851	5.6171917118177	6.54648779131696	7	5.8470857432808	5.95639792299276	2	7	7	4	1	7	2	6	7	7	1	2	7	7	2	5	7	3	2	5	1	7	5	78.25	1	3
117	6.92197179997925	2.24836821863063	6.87446415511385	1.76875289876142	6.20451744381228	6.19106557796017	6.90137291071879	6.7258842334812	5.81523230203831	7	6.60585963160855	5.0051895987934	6.61262936982023	3.07708070185014	6.42436778826007	6.6035154902569	5.21076860157271	5.47091816584918	6.06730294500904	7	4.91645835319372	5.78883224019417	5.52880763166906	3	7	7	7	2	7	3	7	7	1	7	7	7	7	3	3	4	7	2	7	2	7	3	104	1	3
118	4.32253260938669	3.32676193709804	4.17670218758318	5.02899373976975	2.92082128479498	6.45438677045846	7	6.82018673457331	6.40391669950302	3.83322377518877	5.52670236631454	4.76566262336754	7	6.74446922556995	6.92586076073358	6.97162666489556	6.88831920023491	6.56695236194313	3.82896278129048	6.65501044700805	6.99880701959549	5.29428640339051	6.96376736069391	2	5	7	7	1	7	3	6	7	2	7	2	7	7	1	5	7	7	2	4	7	7	5	94.75	1	3
119	5.18445160339603	2.16199795345301	6.40479455235684	5.03150278882839	7	6.55012584533482	7	7	5.50016139393209	4.55706328068617	6.28173714957427	6.99804342478349	7	4.7495923549887	6.71791161630249	5.19171250945513	6.22153172341768	4.81023513841638	7	6.54031018131656	5.02543541110096	6.68900057964356	6.38367838318455	1	7	7	7	2	7	3	7	4	7	1	7	7	7	7	2	7	3	2	7	1	1	5	87.5	1	3
120	3.83826461677376	4.5354589501772	6.12766358911758	4.55769438912968	2.87814393636311	4.92834056973847	5.47268453390546	6.05376103749531	6.77450422203785	5.86548928661661	5.35017903969523	6.97308575169598	6.61391543646389	5.4937389301747	6.70978429386055	6.90677182208262	5.93670648547901	7	5.00699636582427	6.84007525696909	6.99853329862214	4.44476760867848	6.61658221146677	2	6	7	6	1	7	7	5	7	7	1	7	7	7	7	7	7	7	2	2	1	7	2	72.25	1	3
121	4.00601718084589	2.58421859379631	6.48401869604001	1.90967865185014	3.83509230187863	6.8919508480434	6.12608901029479	7	5.70378050617422	5.55897804425721	4.06128763629748	3.967926131312	6.24190859562738	6.70877659794916	6.98866111967093	7	7	6.70788828955254	6.4161751688328	6.20232554133927	7	7	4.9074070943898	1	7	7	1	1	7	3	7	3	1	7	1	7	7	2	5	3	3	2	7	5	7	7	77	1	3
122	7	1.49385109515976	5.79061449062028	1.2349852915645	2.08124219503444	7	7	6.68654612863574	6.90867555320401	7	7	5.96083146454778	6.95732428954159	4.47138147516241	4.44583765538828	7	4.29696373132233	2.12298170236443	6.82585430715605	7	4.81142173133062	5.66291696157686	6.3849214915181	1	2	7	7	1	7	7	4	2	2	7	1	7	7	3	7	5	7	2	7	3	5	1	85.75	1	3
123	5.17597114171699	2.76576158424794	6.02801932394593	5.11856448946166	4.00088044646129	6.81896772606925	6.32798989719836	4.16155893556405	4.63006232989274	4.97600521324161	6.62366186172946	6.13030629265851	4.8167019471725	6.44903152477968	5.87565332418262	6.766612546953	7	7	6.55187857265852	6.9790341060844	6.69038972810951	4.71840066142513	7	2	4	7	7	1	2	7	7	2	2	7	1	7	7	7	6	7	4	2	7	7	1	2	89.5	1	3
124	6.99409868982042	3.027760247062	6.5415349726882	5.59957953360842	4.72918488680546	5.22831687018198	7	6.91384774213677	5.16124595306441	7	6.74909501745163	2.62202334362723	6.48413065650591	6.29935239950856	6.90414182695813	6.74544022816918	2.57381482922554	5.91400987345502	4.6440415422035	6.17362280348136	6.01359943283187	4.77777703313925	6.45565672986184	2	3	7	7	1	7	3	7	2	2	7	1	6	7	7	3	3	3	3	3	2	1	2	106.25	1	3
125	6.63608760501392	2.37010986797073	5.85921815892727	3.76109116642007	4.51704319243342	4.595265059735	6.73356540199025	5.77893006199615	7	6.18594986022521	5.96342042172487	6.77055131644112	7	6.35746532318287	6.33957797341867	6.2225771063557	6.52625813912178	6.02475838745393	6.52748456795645	6.69755893190365	4.54467280320397	5.87613151184504	6.13007433119278	2	3	7	7	1	7	7	7	3	2	4	7	7	4	3	3	7	3	2	3	1	7	2	84	1	3
126	4.9976965900619	5.69384658366152	6.08590823262139	2.88946523586652	5.54896609113518	6.27655253355288	6.1000912822773	6.56379179744817	7	3.37413531098045	5.40454346708063	6.63683804904474	5.88100159319954	5.09771297139038	6.44865663807935	7	6.81886726595334	7	6.45249358995969	6.01421921668833	6.46200789663942	3.81586382723709	7	2	7	7	7	1	7	4	7	7	2	7	7	7	7	3	7	7	2	2	7	7	7	7	75.75	1	3
127	7	2.39654079056812	5.23932405462584	1.01527513711559	1.90529627705805	7	6.56239153843591	5.43333785185401	6.00362240872856	7	6.56044430844825	4.44164570637286	6.80596825924952	5.3249552747539	7	6.40614554816261	1.8228937292834	6.94343292445778	6.46530320314391	6.84157419972506	4.80622013157136	3.71125611851407	7	1	2	7	7	2	7	7	7	2	1	5	1	7	7	3	7	7	2	3	7	2	7	1	73.5	1	3
128	7	3.23963978441645	2.76445384360488	1.2892846084483	6.37641206853134	6.68932298989339	7	6.03291911502441	1.04909107359877	6.41571875067915	7	5.47601800942589	7	6.24903995905118	7	6.05776467530622	3.87473914953104	7	5.79416981922342	6.80556142178301	5.94930414905262	4.50371071488652	5.26304458662918	4	7	7	7	2	4	6	3	7	7	7	2	7	7	2	7	7	7	1	2	1	7	7	85.25	1	3
129	4.46880818098162	1.2538324759296	6.93039879697317	6.53311042746278	6.69483451214916	6.8287330889919	7	6.95430684003273	6.9106750915406	6.81758602355809	6.49590765539312	5.41789234959689	7	7	4.54943105872991	4.06379845643795	6.35886477276011	6.41088777640265	6.88165861152733	2.4808121977642	5.7777800264343	3.55654825843077	5.75690739867933	1	7	7	7	1	7	3	3	7	2	1	1	7	7	1	7	6	7	2	7	7	7	1	80	1	3
130	6.83191040196137	1	4.66928587915987	1.94389212410278	5.57062791845531	6.19889556223708	6.68011881507601	6.48998703749846	7	5.74909535755589	5.77563553432628	7	6.14298915037172	7	6.57574860301243	6.63840101785547	5.13717657205787	6.19877459934955	3.84043337028946	6.68712939065121	6.46354754967165	6.62615313898433	4.9174076080703	6	7	7	7	2	7	5	2	7	7	7	1	7	5	2	4	3	3	3	2	3	7	7	83.75	1	3
131	5.22574128585935	1.26224349808359	6.68054053223918	3.06212086208796	5.9554351871015	6.79551356745981	5.59017548148074	4.86987771447434	6.54789312147037	6.8744883650119	5.64130100133776	2.57238684350878	6.28363433976992	6.69947219677841	6.68103219169361	6.46031799236121	6.2310681181439	5.48425693268118	7	6.81948158291149	6.96402049005872	6.71231376896046	3.44895993625178	3	7	7	7	3	7	7	7	3	2	7	7	7	7	4	7	7	7	1	5	1	7	7	86.5	1	3
132	7	2.13196642862264	6.87488484258868	1	5.64793849147888	6.5619616778095	6.55976955883483	5.59467403075403	5.09808426749018	6.03432331485013	6.85919553359152	5.07698547727036	6.14198199078988	2.52753991171193	6.34310646087482	7	6.91060350766467	5.93585072275812	6.60927508254243	7	4.47730792754182	4.77586159260381	5.38903605087252	3	7	7	7	3	7	3	7	7	1	7	7	7	7	2	3	3	2	2	7	1	7	1	90.25	1	3
133	6.49908643719507	2.70757211645258	3.38420975893368	1.46356802506692	5.89936732647762	7	7	6.65484774811689	1.18049651491998	6.75733194007242	6.36537695628049	6.33126347885548	6.82609513731523	6.09137888667402	6.8656840240488	4.93288256524113	1	5.73267247668858	6.04896161877918	5.92486302232508	6.82545893188981	5.50327161918584	5.45000509736397	7	7	7	7	3	3	4	4	7	2	7	7	7	7	2	7	7	2	2	7	1	7	7	77	1	3
134	7	3.64016077754538	7	4.49263840467972	5.19792430593402	6.30960008166632	6.20965435301654	6.11364964998525	4.08569453223686	6.74739502132922	6.61655625718086	6.04266891251239	6.50117332103707	4.8602331490591	6.36382478772731	5.43832781714344	4.13136390705386	5.35849958554032	5.49439642023323	5.99995045876742	7	2.39830757880715	6.99099956009096	2	3	7	7	1	7	7	7	7	7	7	7	7	7	2	5	5	7	3	2	3	7	7	74.75	1	3
135	5.64171109681063	2.02372528989952	5.24505596485637	4.01739941508887	6.24399116834675	6.76655424710115	7	7	7	6.20949685147785	4.29072088275846	4.60769944972084	7	4.78554530334594	3.21957389026212	6.86003068259643	4.6097692680169	6.74010568672445	6.55445051843729	6.82947761677425	6.85194992896452	5.93423919626809	6.23675658255393	3	7	7	7	3	3	3	7	7	2	7	7	7	7	2	3	7	7	2	6	3	7	7	90.5	1	3
136	5.57235578374816	2.41428488478822	6.22235359681771	4.46640135941374	6.93418622667931	6.32064934750854	5.6851424922699	7	5.26798167255543	5.59956046529628	6.67685332257782	7	5.74529983704152	6.17798842569727	7	5.69961128189441	4.8775977504254	4.96555544022296	6.09959188027178	6.1488937733189	5.5010702633251	6.66638536349248	7	1	7	7	7	1	2	4	2	3	1	1	7	7	7	7	2	7	7	2	7	1	1	5	84.25	1	3
137	6.17820682186662	1.60634500537997	4.77716978634907	3.7250379110535	5.74882947900861	5.67432036639986	7	7	5.02062990081131	5.56098676375143	7	4.83286698984906	5.73141379034345	2.29594710911529	7	7	6.96614541232971	5.88979015064384	5.39836932289697	5.69849436885072	5.18417394476203	6.47695823892832	6.96530191455893	2	7	7	7	2	7	3	7	7	7	7	7	7	7	2	7	7	7	1	7	1	7	3	91	1	3
138	6.53951059114375	3.85936247701925	4.73305849324488	4.37634650706064	3.96318624537575	6.62239365579875	6.75650898743133	7	4.34716049550424	7	4.6866658773023	5.90460759864463	6.42528908104774	6.3785387628197	5.99377812453345	5.94423306360191	1	6.3649409509611	6.80171980784557	6.81309450218216	6.82335179273021	1	4.97535100903122	2	5	7	7	1	7	6	5	7	2	1	7	7	7	3	3	7	7	2	7	2	7	7	78.75	1	3
139	6.12225632556345	1.14772476797156	4.9329990055973	6.88815353590175	6.83100079626761	5.80283068925357	6.41530868974619	5.95751441531864	6.0205023194902	6.95655976405559	4.57314873181456	7	5.63349305031521	6.93016239666269	5.71731425085397	3.60135354010551	2.84100620822637	6.33606463454849	6.36760882764678	7	6.17210246533598	5.94465519936748	5.85065963561857	1	7	7	7	1	7	7	3	4	3	2	1	7	7	5	7	2	7	2	7	1	7	1	76.5	1	3
140	7	3.03751664791173	5.99345782277215	1.61352548077385	5.19275927828331	7	6.68646398287739	6.78159191397608	6.37446066596795	4.33962705452596	4.89113919271147	5.02733244402505	6.43366800121132	4.53470528244288	5.03885373731114	7	6.24273124078015	6.36627206569737	6.97836594340534	6.24655137045956	4.24708928893196	7	4.35865128233426	1	3	7	7	4	7	7	7	7	2	7	1	7	3	6	7	7	2	2	7	1	7	7	85.25	1	3
141	7	3.88217089581946	7	4.75111443565479	5.80823364169599	5.82877093044799	7	2.76753418140716	4.56189760617047	6.19626534460949	5.31224097266714	5.97470451457155	6.6201097513928	6.14990616697242	5.13835640244026	6.39477965541361	2.56803814805145	5.94280045780969	5.82058682185895	6.82985590059331	7	5.9014023355892	7	2	3	7	7	1	7	7	6	7	2	6	7	7	7	1	6	5	7	2	7	3	1	7	84	1	3
142	4.39693062613576	1.7142810423942	5.68322135593644	4.82577552459616	6.77800921612418	5.64481130332528	6.59851501732788	7	5.75587474909116	5.5790694630668	5.00619665551373	7	7	6.88075465635872	7	5.39241039775589	1.09530783762955	7	4.92657993990591	5.84565000793938	6.168923663111	5.54269842113781	6.81219419466991	3	7	7	7	3	7	7	4	7	5	2	7	7	3	2	7	2	2	1	7	2	1	1	77.75	1	3
143	7	1.63093586371451	6.0298833820343	2.08643317000722	2.24087962173607	7	5.89586862619095	6.60698779975142	6.82651944043883	6.55539165492889	6.29473313803601	5.08335856614434	6.08438486061287	6.05079170306545	6.60862357375545	4.76299075630189	2.68180905257814	5.86932345371917	3.33099003064102	6.28044090448237	7	6.80324688879115	5.31563091404467	7	7	7	7	2	4	4	7	7	2	7	7	7	7	2	4	3	4	5	3	2	2	7	69.5	1	3
144	5.49479416593615	4.72230678885399	5.47021993073874	4.58022042579647	4.30049319791054	5.78978639277991	4.95005155720339	5.68148772308079	5.58278250096775	6.50704655503616	6.63206538396324	5.44809980335135	5.8476604673961	4.2068973790239	6.76234893394831	5.82367775077231	6.12189170447399	6.6068243829243	5.80551935343138	6.10563530435785	6.67442155829575	4.04515174771908	7	2	6	7	5	1	7	7	7	7	7	1	7	7	7	2	2	7	3	2	6	7	5	5	70.25	1	3
145	6.70836832855008	2.36539358439209	4.61985460955405	2.09859613533555	1.707065959592	7	6.9761645267165	7	7	3.21824111811374	7	6.45071498951553	6.84856520686108	3.89064693036684	6.7360390241675	6.18040866071539	1	5.18169000765283	7	6.52031880468174	4.8665318159981	5.77805098559166	5.1316038890264	1	2	7	7	2	7	7	4	7	2	7	1	7	7	3	7	4	7	2	7	4	6	1	85	1	3
146	3.7181982508828	1.65918081109195	7	4.96219353998744	7	5.91148689321572	7	7	7	4.96037832797131	6.24440857705549	5.46794647313606	4.12587400105497	7	5.23934194098344	2.95492348168152	4.87140121280751	6.78424614927767	3.58544239703088	5.85970962781469	5.64766452561266	6.60165712042462	6.40934101938702	1	7	7	7	1	2	7	7	2	2	3	1	7	7	3	7	4	7	2	7	1	7	2	87.75	1	3
147	5.06857154772778	1.6220398837068	5.28956867789455	4.83699577965473	7	5.72452174049661	6.29850432446034	7	5.28909515889773	5.60207462475677	4.90085912739297	6.78108810282638	4.83503850935187	7	6.17141454289489	2.82618534414238	6.78279189221116	5.09165982790468	6.04672800671436	6.98955185397052	5.29458524934609	1	6.79487249353496	1	7	7	7	1	2	7	7	5	2	1	1	7	7	2	2	7	3	1	7	1	7	2	85.5	1	3
148	6.06727893461775	2.53623547400333	4.66437687529764	3.41656078750368	6.21716877782858	5.09293579289811	5.56709876889523	7	3.42115942651569	6.15332257044402	6.62080920971315	7	6.56403074575859	6.53848149161847	3.60044080592842	5.654238211288	7	5.56465880528412	5.74738081116466	7	3.13831581663443	5.80819957320378	7	3	7	7	7	3	7	3	7	5	7	7	7	7	7	2	4	2	7	1	2	2	7	3	92.25	1	3
149	4.76985038468815	3.95531343886933	6.55712668430821	3.33627554311969	6.2728003428346	5.65926253770421	7	5.7483538252697	6.62590738533979	4.18251323881988	5.47126440566259	6.73304949558669	5.64917127131158	6.08641540400498	5.71033167429558	5.15149186417415	3.78416196694088	6.76444948245359	6.30128218491719	7	4.9996757957389	3.07049000148965	6.49494129469325	1	6	7	7	3	7	7	3	7	2	7	1	7	3	7	5	7	7	2	2	1	4	2	90	1	3
150	7	1	3.68900780255847	6.90578510539614	4.72403239104985	7	6.64566178713994	4.64093297329211	7	4.80970319413914	7	6.82409279365768	4.52894756730459	6.91026050305351	7	6.47892497301335	6.98978466542434	6.51226671795515	7	5.38994762060334	3.87293112777564	4.74806658933416	5.10302970239294	4	7	7	1	1	7	3	7	7	2	7	1	7	3	2	3	7	7	1	4	7	7	7	79.75	1	3
151	4.8000576932734	1	7	3.0578985498521	5.13514154438846	5.8447634573347	6.62566885450483	7	6.73194606286671	6.309275801897	6.67778227829918	4.74754863872575	6.47880207835078	6.16985203461556	4.46997774167002	6.34966342086827	4.48768410055452	6.11512962468665	6.05824834509806	6.64866816221808	5.49690667269179	5.34459632354267	4.19820130404895	1	7	7	1	1	7	7	7	7	7	7	7	7	4	1	3	3	1	2	4	2	4	6	94.5	1	3
152	6.50605522217968	1.96918847847433	4.71459306465592	1.36443399126252	4.27075028610008	5.7984226581566	6.03319720730141	6.30123061731926	2.07499379051575	4.91766944973836	6.26132094040688	7	6.1814236302757	5.27871760534579	7	5.80681437998511	4.47536933264485	7	7	7	5.74397515076778	5.66299066500163	6.49527076015385	6	7	7	7	2	7	3	7	7	7	1	1	5	5	7	4	3	2	1	2	2	4	7	86.25	1	3
153	6.42371786261888	5.07094162140061	6.59182564731471	1.22603787522734	5.96987736619212	6.09250774354393	7	7	5.0414008823322	6.34322676461656	5.88051195821508	4.02073353191205	6.02883725806133	7	7	5.24910499483685	3.60982972696246	6.1753621465015	5.4120009129643	5.52384527747603	5.16687934394916	4.13876811479542	6.92680077660665	1	3	7	7	2	7	7	7	7	7	7	7	7	5	2	4	3	7	2	7	6	7	3	89	1	3
154	5.86824551910863	1.67542571314876	5.86433679690637	1	5.16331297686946	4.92558975692424	5.37237053091301	4.25424042710136	5.63283019772544	5.90040422440429	6.69745093152392	6.43266278666706	6.35411040515798	6.60666924083664	6.89366005423226	5.66642074367732	5.66603754053212	6.43923811932177	5.89890210581695	7	5.07539413942938	4.65707160549119	5.51152954671102	7	7	7	6	2	7	7	7	2	7	7	7	7	3	2	7	5	3	6	7	6	7	2	88.75	1	3
155	5.39209945408162	1	5.2337232802481	5.56102558262712	7	4.22631565785606	2.95505097909366	6.64569613824907	6.52660870063575	6.59959418581562	5.58040768078762	5.61687319988091	6.47670903566583	6.61355737581065	6.9675784450542	4.86837073729997	5.39820236864979	5.84392293001116	4.7980773307649	7	5.71603735633934	3.69645567245402	5.02363616057498	7	7	7	7	3	7	7	7	5	7	7	2	7	7	2	7	3	3	1	7	3	7	3	76.5	1	3
156	4.58448364862836	4.27264174885449	3.18269370084246	5.28276091702733	3.29405232988493	4.66282981881298	4.68546862266393	7	4.45121852557255	6.34511907720817	7	7	6.41427123768866	2.5545346845048	6.21630053578149	6.95071461767597	6.82979267359856	5.77208107202277	4.62444655653073	6.01044022788103	6.7599673571071	6.55801690931471	6.29418415475146	2	4	7	3	1	7	2	5	7	7	1	1	7	7	2	3	7	7	1	7	2	4	2	79.25	1	3
157	5.24304035487067	5.97483096745971	5.51594312976415	4.00869245900497	6.62203161168147	4.61203195974299	5.87012791552784	5.90811408472704	6.35483537739176	4.26331174772305	4.65641305668066	5.92219579690388	4.88319538512107	3.69432609490423	7	6.8967213288034	5.29823460084488	5.97458349160047	5.81240495054952	7	6.6585055430248	6.17063811366479	7	2	7	7	7	1	7	7	7	3	2	7	1	7	7	2	6	7	2	1	7	7	7	7	63	1	3
158	5.99914432022459	2.15857671712196	4.27439293526061	2.59490655598477	6.10240988817876	1.20143200311896	5.76566384425473	7	5.78730568162446	6.31193901733456	4.82164442581953	6.80388189214752	7	6.76491718023975	4.92866721544467	6.10048810367591	6.28625584568265	6.20478130334032	4.39539773611663	6.32145530956246	4.91893762574979	2.76173453863163	6.52264090650931	4	7	7	7	2	7	5	4	7	2	4	7	7	7	5	5	7	2	2	7	3	7	7	84.75	1	3
159	6.99588770086866	1.9337799220797	2.37444416355067	2.71474058996782	6.94538593608449	4.63601430887793	3.35275156565275	6.15815195023883	6.9772322109706	4.57347781132834	4.42452820239905	5.72888146962878	5.03234053622241	4.50380130985059	5.90348310882044	6.15564416312403	7	7	5.9062607618191	6.08223791972549	5.6304291062431	4.03779062200879	6.99845777404535	3	7	7	7	2	7	7	5	7	1	7	1	7	2	7	7	5	2	2	7	7	7	7	67.5	1	3
160	6.46407850221782	1.39416766844796	4.42537394040107	6.53038531269017	6.83419571311796	5.93510537377714	5.83935213718236	5.68529870838284	6.34996089508524	7	4.91773733071631	5.99162933000451	5.79564047104477	7	4.43258359760207	3.43256814861091	3.86160358486541	3.67437627630647	7	7	6.15768595384673	7	5.19925941493777	1	7	7	7	1	7	7	3	3	2	3	1	7	7	6	7	2	7	2	7	1	7	2	65.25	1	3
161	6.31586509153855	1.39349100668125	5.14672454304984	4.20926718215024	6.63095861273536	5.45442873514412	6.61453615113862	5.97771246216265	6.96172689217747	7	7	4.08839814779043	4.40638233174838	6.11483425130799	2.27499808149902	6.20390739556422	3.77675175582261	6.72969247946001	5.69352717671333	6.09149200405896	6.76567247746404	3.30545174618871	6.66645331248319	3	7	7	7	3	2	6	7	7	7	7	7	7	7	7	3	2	7	1	2	2	7	7	76	1	3
162	5.71983350711716	4.03171176469652	5.97039916309322	3.62040962553482	6.55915615302484	6.31541097805819	7	6.2016598102444	6.96236627644479	3.96672835608541	6.38412433893988	5.06276018949707	7	4.47635612855417	6.68183587837823	5.54378612158149	5.94889194340846	3.99034497435842	4.45472176617451	6.49738408240489	5.59912776174897	5.80411240262561	4.40686993727649	7	7	7	7	1	7	7	7	7	7	2	2	7	2	3	7	3	5	1	2	1	7	2	75.75	1	3
163	6.40006598216475	1.38028833629135	5.80001314595327	2.88195905950448	5.76326495787021	4.83602953729098	5.81389593552992	6.09472892168496	7	4.09928170814184	3.85393312348393	6.57150184367062	6.19865497099157	7	4.26121458281396	6.60589380070603	5.52798785333083	6.28543027518477	7	5.70423689470745	6.44316842910908	5.54451380873694	5.43579198909516	4	5	7	7	1	1	7	7	7	1	7	1	7	7	2	7	7	7	1	4	1	7	7	81.5	1	3
164	6.14923930456741	1.42596009007968	3.0500208239138	4.27355675739695	6.44104544925021	5.88999973816023	6.49135526940628	7	3.76505734237356	2.56753946954091	5.89639139192436	7	4.75812543189553	5.28507458961689	6.33654483423476	5.75001162946592	6.12729604335904	6.97192183412367	6.79055765396162	6.49783549949732	3.94781446694112	4.91750715797135	7	1	7	1	1	1	7	7	4	7	5	7	1	7	7	3	7	7	7	2	5	7	7	7	82.25	1	3
165	6.20352111596441	2.50388449466336	7	5.00239240675742	4.22114729718156	6.53288635632177	5.74991754727666	6.16848538025303	4.3554021071632	5.51931496502958	5.64915826609449	6.95748393958909	5.86645578800285	4.80080403849807	6.03845606830854	6.47047512894084	2.98830986513484	6.90921388806217	3.97676892392711	6.26735311411388	5.8658137697903	4.65627594994944	6.84101625459425	1	1	7	3	4	2	4	3	7	3	7	7	7	3	7	7	2	7	2	7	1	1	7	72	1	3
166	6.86445227598324	2.73741436244416	5.53688298087837	4.07184013680407	5.91011427502353	6.14498132244394	6.44425377621713	5.02880692021292	7	5.01855741614772	4.38609757204282	3.36967035562407	3.29949425377297	5.53741985892501	6.14292395180051	6.73212328942124	2.93277033164047	5.96484845978756	6.65335548280324	7	6.3929949040696	6.50977312857518	5.56524215097457	3	7	7	7	3	7	6	7	2	7	1	7	7	7	7	3	2	3	2	7	7	1	7	77.75	1	3
167	1.60292988109726	2.14696924799748	1	5.85142378840452	5.93260305030939	6.0211197083145	3.80895121249604	6.62688412535421	5.25925206287539	6.25023490052905	5.89220760469509	5.75285343700217	5.31609739973177	6.83123062660781	7	5.37957422647144	5.36494482543388	7	4.39376308765601	5.15164831929309	5.78392273544917	6.43757097296368	6.76646149241383	7	7	7	7	1	7	2	5	2	1	2	2	7	4	7	3	7	7	4	2	1	7	3	80.5	1	3
168	6.11455340759059	4.02717257691394	6.03514447181542	1.44763842358583	6.03238997899896	5.53436257601212	6.4535472392412	6.63456777468432	6.98429635193967	3.76792679235166	6.60306572448851	6.66848856567323	2.90094076644498	7	5.51648598140714	7	4.06211215588624	6.29670735287118	3.36385708559775	6.25049444101902	7	4.51943330867195	5.42211754855351	2	4	7	4	1	7	7	7	7	7	3	1	7	7	2	5	3	2	2	7	1	3	3	91.25	1	3
169	3.85157613557706	1	5.95204215117425	3.87253173357078	6.77079909647141	4.13871910059421	2.91151406407044	5.69721813450482	7	1.98989754696885	5.33851993689262	6.60225777306928	7	7	7	4.45916306172045	4.50884279408411	6.43859808932324	5.24175920847405	6.58818600573573	6.26251669385582	3.98939240599671	5.26691911567721	7	7	7	7	4	7	7	7	2	2	7	7	7	7	2	7	4	2	1	7	2	7	3	57	1	3
170	4.35295189230778	1.68603692887492	6.07934084776856	6.47162211840821	7	5.70049493388125	4.53224215914685	5.52649514798095	5.67950864888495	5.33767779105605	5.10252548913136	6.28158888248148	6.78206517678871	5.89982027530207	4.86654396504395	5.18969977243818	5.1543601823826	7	5.73628334263573	7	5.50998671150654	4.43135491498918	6.36310129046404	2	7	7	7	3	7	5	4	7	2	2	7	7	3	1	4	6	2	1	2	1	7	3	66.75	1	3
171	5.19011894219934	1.45241091575529	6.65481003011984	4.75474845691763	3.73433217873923	5.74945807647554	5.48053944219625	5.93721872646761	4.86719741796684	4.14242191900371	6.01505073557926	4.56882857355532	6.56968367586238	6.12903586239892	6.440645814665	6.33221534641349	3.29284174917856	6.2736541919667	4.57951153199856	6.72733921433707	4.39762751943609	4.22689555572939	6.13556860074847	1	1	7	4	3	2	4	3	7	1	4	7	7	7	2	7	7	7	2	7	1	3	7	89.5	1	3
172	5.09702680418787	3.73141372502665	4.72496634341546	4.01235753786575	5.55510432142258	5.50651543391082	5.39417591352705	6.00157117208815	4.96235498280966	5.12711087735857	7	7	6.92990732257298	7	5.78654108374842	7	2.40009706097553	6.22171059908418	7	7	5.41825007472679	5.40621734581327	3.05681021546523	2	2	7	3	1	7	7	5	7	1	1	1	7	3	2	7	7	7	2	2	1	7	7	87.25	1	3
173	5.18796762534855	1.46145606588061	6.56662674065421	4.84350328026465	7	7	6.91557576342319	6.1456344754183	5.84656755623937	7	5.373061634597	3.21341895051748	7	6.09588825112159	4.33092633461329	4.17389159889688	7	4.51105882628647	5.99302720719079	2.84994382843035	3.60121704178772	2.97856411861312	7	1	7	7	7	1	7	2	7	2	7	1	1	7	7	7	7	4	7	2	7	7	6	2	64	1	3
174	6.24248973179572	2.39210119036669	2.86360303545353	3.29786264337733	6.69760307753542	4.08982744602545	5.67152055749951	5.66757876453832	5.56570132688677	3.41334564630792	4.35477499829467	6.31594512327125	5.4007533083459	7	6.454789811148	5.46572167828969	6.15073390606307	5.90461294936902	4.8698561647891	6.35248798404493	6.90483451128562	3.04712130976986	6.5309205863024	4	7	7	7	3	7	7	7	5	2	7	7	7	2	7	7	7	2	2	7	7	7	7	75.75	1	3
175	4.76338419183181	6.68951456713278	5.88507861385175	4.20777081178932	5.36412936645294	2.06872699918331	6.33567406461606	6.19758459726632	6.32232312057001	4.65215428416824	3.86471076165851	6.82354870849143	5.98137475551906	5.91932185374387	6.52882124627801	6.69471262758507	1.25682656089009	5.14508382693581	6.1913282305202	7	6.87105772442282	7	4.22279096633205	2	7	7	7	1	1	4	2	7	1	7	1	7	3	2	7	7	7	1	7	6	7	7	68.5	1	3
176	7	2.69391151619564	6.3695557205976	2.54499193171198	4.7882069880889	2.04584904357572	1.9208309238944	5.74015990042218	4.39872030599224	6.49790321316203	4.59301418250624	4.23182074451019	6.41445684738134	7	6.15754368842392	6.92489183406435	6.80195713897639	6.10305584955518	3.63002060265915	6.57194862690201	5.93937296239047	6.19841184401932	5.80667828888604	3	7	7	7	3	7	7	7	2	3	7	1	7	4	7	5	3	2	2	7	1	7	7	72.25	1	3
177	7	2.91304348115935	5.80335509750799	1.85957310839863	5.06844779698201	5.21909222230698	6.1887859898932	7	6.54725327990382	5.96099392988768	3.47417199947718	6.6335936277746	3.35890069189698	6.00806619690294	4.23704659397283	7	3.43000780959089	6.48487272850119	3.93547469499601	5.66766760640053	6.91523708082968	7	4.5202349762687	2	6	7	3	1	7	7	7	7	7	6	1	7	7	7	5	3	2	2	7	1	7	1	81	1	3
178	2.60810568644336	1.78289688054554	1.65259338439072	4.63062606764663	5.64135345691274	7	6.02166566700101	5.79099837762807	3.64829401832686	5.92150374543644	7	6.25091644241605	7	4.35021109700378	6.85589127575789	6.07907770737458	3.09405806705859	6.09948602131206	6.92690761439009	5.15786547837888	5.89151182890877	1.12548659743968	6.847137213294	7	7	7	7	1	7	7	4	7	2	7	7	7	2	2	5	6	7	1	7	1	7	4	60.75	1	3
179	4.46550943651982	1.37006711937637	5.4580569850319	2.56350087038711	2.2751702073385	6.52455430104818	6.81460261251056	5.35721975085269	6.52434552414851	3.75331618331544	6.46397056585935	6.7534163367221	3.48794643049285	3.45217932859894	7	4.86348264440928	6.79164393300464	3.74628616219364	6.88238100027027	6.72232691878878	3.91629855142169	4.42170676772755	6.43817661814512	1	7	7	1	1	7	7	3	2	2	7	2	7	7	3	1	7	2	3	2	2	7	3	75.5	1	3
180	4.81623594487428	1	4.16709751126804	6.34639363475574	6.24490980284209	4.62427105904838	6.35527309661082	7	6.75775490771188	5.45906375750252	7	4.82967646014435	7	6.0467706812105	3.43284897397215	4.68971453400373	4.87465615428585	3.69699957046805	6.41618623194098	7	4.81714903876381	5.26132423062969	5.20671953666239	4	7	7	7	2	7	7	7	7	2	7	1	7	7	3	5	7	7	2	3	1	7	1	70.25	1	3
181	3.77740416949887	2.33612628295581	2.83901945157959	6.28674543479395	4.73795929310026	5.71580655714654	6.78493404512347	5.59883738119194	6.87012437658476	6.6441894518304	6.0287236547247	5.98390660559261	3.39183092137131	5.91687498892571	5.69196725296309	7	5.50683814075689	5.61508946473605	6.42786098339412	5.1344127591537	6.69407045524971	3.97724410767458	5.55362324897751	7	7	1	1	1	2	7	7	7	3	2	1	7	7	3	7	7	7	2	7	1	1	2	58	1	3
182	5.72344095967996	2.39281161994343	3.83772303342621	6.68696623288299	7	6.42809633008321	7	6.71841959793409	3.74151018137974	2.69889683017151	5.78473892050131	1	6.7716987681661	3.66222987018159	7	6.60004075136947	3.6511301257891	4.86617874019474	7	6.54764040347214	4.55683173621926	5.35198653356045	6.65171927195142	7	7	7	1	1	1	3	7	2	1	3	7	7	1	3	2	3	7	1	3	4	7	1	79.75	1	3
183	1.93060113093802	1.30944462164876	1.63564006010506	4.74215125923081	6.61421496144624	6.17608645437694	7	6.72068238385644	6.84554078442855	6.21573156143676	6.2629317806841	6.82080906463298	7	2.55705356974904	5.61909193483834	5.86001551109787	3.72022826703563	7	5.82538632681463	4.48525045931771	2.92604122362172	5.22332269704049	4.84773149825543	4	7	7	7	1	7	2	2	7	2	7	1	7	2	4	1	7	7	2	3	1	3	3	82.5	1	3
184	7	4.51448408088237	5.38535234284603	4.0516972393985	1.34555317988574	7	7	3.89725544700499	5.35137443381938	4.46873905702082	6.33457529301596	7	5.02778446630082	6.10090853023851	4.17339641609118	6.998337960965	4.37972427535569	6.19393669855944	6.14250156256727	5.6512307589426	5.60347178007485	2.53758987845904	3.77696711831505	7	7	7	2	1	7	7	7	7	7	4	1	7	3	2	3	2	7	1	3	1	7	1	77.25	1	3
185	4.67020550682128	1.61178583263922	5.25500562768865	7	6.91190055346243	5.61218907762316	3.49592204468475	6.00608065775242	4.71105479911561	6.04525219752944	5.71673431848189	6.74988343076916	5.38567357081893	6.63288400854052	5.11656602012548	5.81005149133126	4.12438034640363	5.44806363154441	3.38300517332402	6.71151628072452	5.41240030669225	3.67924921699404	7	2	7	7	7	3	7	5	4	7	2	2	2	7	2	1	7	5	2	2	2	1	4	1	82	1	3
186	6.53468094369756	1.34350287798263	4.88117009198966	1.99773253751056	6.11784892106993	6.32397163978577	3.05205245960452	3.30413189879322	1.37997108685983	5.40288373861184	6.48390316870285	6.88757349222922	6.43226730229211	4.2259260387077	5.07742045482152	6.46719514701159	5.62123322172189	5.66561786479441	5.48075566984001	3.93654737292895	3.74894936199642	6.27452070195507	6.30386038375068	7	7	7	5	2	3	3	3	7	7	4	7	7	7	2	3	7	7	2	7	1	7	3	78.75	1	3
187	7	6.73899089779053	5.88762906951285	5.72972359035524	4.65382856302725	4.59845950326593	6.89546059856634	5.53185405638005	5.00752563591027	5.49611831103762	4.98268372079544	2.14707205625598	4.76985870006156	2.49533685539353	6.83764763846442	6.21190596700817	7	5.09534292377812	6.65258250603037	7	5.77605220109896	5.96950463241988	5.75205020248917	1	7	7	1	1	1	1	7	7	2	5	1	7	2	2	7	7	7	1	1	1	1	7	74.5	1	3
188	4.39439098431036	1.14630026394864	3.63736578610827	5.65489120932693	6.75565501621146	7	5.55896363013982	3.69595345458667	5.81646082155178	6.78630681183376	7	3.64344463228261	3.87497462127351	7	5.88671849496286	5.54833078877436	5.80975192139198	3.9736802697787	5.3942207997932	2.40481716021685	3.87011990147319	2.56921943373507	7	4	7	1	1	1	7	4	7	7	2	7	1	7	3	7	7	6	7	2	7	1	7	2	75.25	1	3
189	4.32394070137431	1	3.35932885560662	4.64681047184185	4.88234859338259	2.10918545882185	4.49477068314001	5.81497827342305	1.20815136531135	6.66506362106091	6.1020490050377	2.10139195782738	7	7	5.14545512241579	5.22532176502884	4.27632449323024	6.53775264028338	5.48721828124828	6.75474740792421	4.62560704234125	4.71802497732932	5.10906231494565	5	7	7	7	5	7	7	7	4	1	2	7	7	7	2	3	7	7	2	7	4	7	1	71	1	3
190	1.2905537098874	3.92408651123278	1.3001457427165	5.0457601270489	5.56012476648543	7	4.74500531533444	4.59930945324207	7	3.84834948562483	5.77166072726521	6.67544573643721	5.2420484399101	6.11839425314844	6.07704771871459	2.59573261738739	7	6.11190522016468	3.52058596311506	5.28380783373417	6.19185000837237	3.47771527043392	3.55679200622573	4	7	7	7	1	7	3	3	7	2	7	7	7	7	2	7	7	4	1	3	1	7	6	59.75	1	3
191	6.20847807466627	1	2.39255901785753	4.28798777663993	6.45588977983762	4.96570343770367	6.58268192907116	3.80668298212614	6.48205384057787	6.07059476471707	7	6.03926795047128	3.84616298633563	5.3805859021554	5.64924491271172	6.94199570018315	5.73325983180337	3.83957020732472	4.59188841949656	5.31312182386346	5.40418598210603	5.00071042931783	5.68617847729906	1	7	1	1	1	7	3	3	7	3	7	1	7	7	7	7	7	7	1	4	1	7	2	81.5	1	3
192	6.44659206574945	1.78923600914273	5.23152664043883	1.81317701652322	6.45198090887478	5.46725166267919	5.63353499333756	3.21172627567162	1.49699835529384	6.2738262103441	6.42331950779313	6.25605366162872	5.3439939151269	4.71006737566842	4.19761857319201	4.95860830875953	4.81093521119953	2.48221759051268	5.47273856400233	6.68630459497485	5.17092909841298	4.71219765586653	6.08349152395	7	7	7	4	2	6	7	3	7	2	7	7	7	7	2	7	7	7	2	7	1	7	7	88.25	1	3
193	6.99809234646755	5.61079012243022	7	6.41264518455339	4.49635009404848	4.01349044739558	3.59396743734822	6.33530902796744	1	6.03588031972821	5.26410840124253	1.36749610062967	6.87441525791772	4.71578445750495	6.50796058799305	6.87407363178059	7	7	5.46199124542446	4.54297465161358	1.75587744497305	3.91001479128354	4.93111327649806	1	7	7	1	1	1	2	7	7	2	4	1	7	1	2	4	7	7	2	2	1	1	2	52	1	3
194	4.75774308568482	1	5.23698875123308	5.49661998323919	7	5.98897259961996	7	6.40663807119875	5.40773859344599	5.00794021589426	5.1997933543183	5.04569381401325	5.17416990959089	5.03694825142698	6.60366843839327	2.96752856757548	5.0162130493973	3.50848818030648	6.31526123473617	5.45525343431312	5.69095695446933	1.16302143392718	4.16819739172956	1	7	7	7	1	2	7	7	7	1	7	1	7	7	3	1	7	4	1	7	1	7	2	63.75	1	3
195	5.77756736132312	1.43819882443171	3.53667606772792	5.38612316971882	5.36066577934137	5.45712820575676	5.51467352793043	6.07087370543287	7	5.7678421319621	7	4.54094170180009	5.07872063933287	7	4.69879179428281	5.76137194530056	5.35608214252356	4.38232482021512	2.42873631606023	5.7074410172866	4.95986889400427	4.38045842004991	5.40911066944504	1	7	7	1	1	7	7	3	7	3	7	1	7	3	7	2	7	7	2	5	1	7	2	76.5	1	3
196	3.81497061302898	1.47610991695442	2.88392139659074	5.47512054212789	5.9259765883875	6.85015205896496	6.45304746586615	6.67784254272989	6.18525415323645	7	5.01129547907732	2.02872632986702	2.88177215709127	7	4.55160805761997	5.51861569126434	5.97467648384418	3.36892893425357	6.65453713759968	2.62351514532767	5.84550624842604	1.53549725186249	5.91231724490892	2	7	1	1	1	7	1	7	7	2	2	1	7	7	2	7	7	7	2	2	1	7	7	60.25	1	3
197	3.41372478398415	3.1477581101573	5.84606193646503	1.64467798159283	4.31522771610046	6.6605769402055	5.92326367358135	4.72987208467947	5.04510740620618	6.19273558419748	2.65748405862042	5.20750227488491	6.43910864478632	3.4529293878907	4.8570460684001	4.90432323801584	5.01470154140858	7	6.13661585107928	4.26901369216008	3.99335621117318	5.23914689499666	5.2314486048156	4	7	7	7	2	7	5	2	7	1	3	7	7	2	2	3	3	2	1	7	1	7	3	71	1	3
198	1	3.74298344071782	1.2352522748177	5.49336842275005	7	4.5155748288673	4.97349890140105	5.06525620491459	7	4.36264822017566	5.98819262695602	6.28448215140387	4.70973935641998	6.12923345864016	6.87490287341364	3.02652699010061	6.23796010043053	4.90901950861385	5.9354895722272	5.67177466245011	6.48812124868895	3.25627608011665	4.29722213376011	5	7	7	7	1	7	3	3	7	2	7	7	7	7	3	7	7	7	1	7	1	7	1	58.75	1	3
199	4.90057913616359	2.69962182494319	5.71220578708047	1.74667422012955	5.02813348138947	4.2866002499424	5.38550620819904	5.28291859505134	5.77886673327975	4.17415689235799	6.01349383740039	4.36567333650088	5.16139761391803	6.2650841849453	6.74636854081246	5.32109515836243	6.40427289083192	3.64978197739444	6.09465008628891	5.60796709906263	5.13246182283678	5.53148033537488	3.03241147727848	7	7	7	7	2	7	2	7	2	7	7	1	7	7	3	5	3	4	2	7	1	7	5	79.5	1	3
200	3.80696697961549	2.08578147310471	4.5828830839897	3.92511411564833	5.60148550255616	6.95123282336919	2.82099033228178	4.31278379813975	1	3.67087038038746	6.02162880664322	2.34113744772217	5.7758117274751	1.48297397935426	6.6101665074899	1.2005709410968	5.47371151152984	6.94732073542779	4.89780155738733	5.01793384041621	3.2699306837815	5.74610598795317	4.410998723228	7	7	7	7	3	7	7	7	2	1	7	7	7	2	2	6	7	3	1	4	1	6	7	69.25	1	3
[truncated: 5 more columns]
