# Supplementary material for: How Are Mate Preferences Linked with Actual Mate Selection? Tests of Mate Preference Integration Algorithms Using Computer Simulations and Actual Mating Couples
Source: PLoS One. 2016 Jun 8;11(6):e0156078. doi: 10.1371/journal.pone.0156078 (PMC4898694; doi:10.1371/journal.pone.0156078)
Supplement: S3 Data — Long-term couple and agent-based model data analyzed in Study 4. (ZIP) [file pone.0156078.s003.zip › S11/Polynomial Model Data/Polynomial Couple Population 01152016 0245.csv]

	trait1	trait2	trait3	trait4	trait5	trait6	trait7	trait8	trait9	trait10	trait11	trait12	trait13	trait14	trait15	trait16	trait17	trait18	trait19	trait20	trait21	trait22	trait23	preference1	preference2	preference3	preference4	preference5	preference6	preference7	preference8	preference9	preference10	preference11	preference12	preference13	preference14	preference15	preference16	preference17	preference18	preference19	preference20	preference21	preference22	preference23	fitpoints	sex	algorithm
1	6.00724747473062	2.57054468217342	6.33854380451218	6.15605567712208	5.15188644794827	7	4.61090779010224	6.918196151018	5.76042869469174	5.70808603652309	4.36100329733144	6.64241957799033	4.52079923059636	5.10566340593715	6.98781053028686	6.22619344701822	7	6.85346000059377	7	7	5.25763269772324	7	7	1	7	1	7	1	2	3	7	7	7	1	5	7	7	6	7	7	7	7	1	7	7	7	90	0	3
2	3.34064651199055	5.0352131681529	5.50386937181782	7	7	6.16343956244014	2.98050580543546	3.47751419171862	5.15134301029135	6.34944874988282	7	7	7	7	6.93082578373927	5.61474829063734	6.74475777630756	6.85598932817062	7	7	4.32276896131589	4.30179958830483	6.47939188964333	1	7	1	7	1	7	1	7	6	7	7	6	7	2	4	7	7	7	7	7	7	2	3	72.75	0	3
3	7	4.20677738455551	6.05919594316311	7	7	6.57711688188515	6.67494864953852	3.72969602804471	5.91339507388859	6.84649324882127	6.94938595476267	7	4.70392099041563	5.64620660309136	6.37027847381854	7	5.11337670245943	7	6.2712603246467	5.75496431351637	4.84775916576671	5.77528790221191	6.6872986801636	1	7	1	7	1	7	7	7	4	7	6	4	7	1	6	7	7	6	7	2	2	7	4	98.5	0	3
4	4.89278774770852	2.90452827420645	6.75258100043736	6.60993554332125	6.13454535667598	6.1316134844511	6.63615705079031	6.86827891756418	7	5.05264757389705	6.0011648138257	6.79735151497466	2.76899400691972	5.56606279916184	6.77302879634355	5.38692701138949	4.29709524730831	6.60931695777887	6.21239117782209	4.99655959663055	6.07527421257836	7	7	1	7	1	7	1	7	7	7	7	7	2	2	7	3	7	3	7	7	7	7	1	7	7	98.25	0	3
5	5.26739528700398	5.94353123142745	6.00249855825299	5.43516607075848	6.33755840400565	6.63299571970439	6.80647771360419	2.99905068770625	6.49450296175923	7	5.91911217110701	7	5.05251595255745	6.80437999703419	6.84845446140171	7	6.33775261561643	6.61217654552265	7	5.69706666103829	5.37869639728285	3.55312161835815	5.79937652166589	1	7	1	7	1	7	7	7	4	7	1	3	7	3	7	7	7	7	7	7	1	2	7	88	0	3
6	4.61237825322151	3.67291478984616	6.20528115641686	7	7	6.68123465319589	6.64821209833806	7	6.54427267574612	4.70501803715641	4.65956182585651	6.33701828880663	5.43540029609636	6.60859701710622	6.99403970062919	3.46789807955259	4.35256281881136	6.32966495419479	6.34923667392221	4.63695826298718	6.44167833221613	6.24631164002554	6.56468318373919	1	7	1	7	1	7	7	7	7	7	4	2	7	2	4	7	7	7	7	7	1	7	7	115.75	0	3
7	7	4.12650875303768	6.6417409353127	6.00519638483637	6.38041187893222	6.31073258019557	7	5.25651178275298	5.69099841772426	6.22409768381251	7	6.41702655056687	5.56499223427025	6.36557144506922	6.19788654480077	5.99252179262959	5.4346836598133	7	5.9917362486501	5.48348923184798	4.74137953708353	7	6.68174209322036	1	7	1	7	1	6	7	7	7	7	2	2	7	1	5	7	7	5	7	7	2	7	4	84.5	0	3
8	2.2915709177795	2.81522885003537	6.95576798657029	5.55446017571786	5.88836023745532	6.66038101746951	7	5.40992884296664	5.93925399890515	5.25298791653018	5.69763257560076	5.42540958102109	7	6.23724399315833	6.54406231650144	6.89080543610665	7	6.03600673920609	6.85132216759102	5.08128281890185	4.30179927211774	4.32933101995486	7	1	7	7	7	1	2	7	7	7	7	1	2	7	3	7	7	7	7	7	7	1	7	3	102.25	0	3
9	5.74324184040456	2.62357290731711	3.92543461488471	5.43054440358828	6.94989664191489	4.81268734235763	6.46986936754463	5.7786012323777	4.60027119701616	6.66174759910522	5.75162429877563	7	6.50985501475818	6.53561507629865	6.01662256133175	6.21337402201497	6.62139978735317	6.26196146440798	7	4.8543340023828	5.26192873317919	7	7	1	7	1	7	1	7	6	7	7	7	7	7	7	3	3	7	7	4	7	7	2	7	4	87	0	3
10	5.39698620201351	3.10239697840756	6.87422962084245	6.32661024421487	4.6853632922802	7	4.64817711612788	6.92636696529516	6.34306764815802	5.98461328193283	3.54610403381647	4.83441297738567	4.00406678667992	6.1314767417437	7	1.1971922169532	7	6.49006055864552	6.93780821683543	6.97618285887354	5.37391983237138	6.90031075175709	7	1	7	1	7	1	7	7	7	7	7	7	6	7	2	7	5	7	7	7	1	4	7	7	104.75	0	3
11	7	1.25420444559605	5.78217429555767	6.38916483249359	3.79179478502309	5.60597625042582	6.55310841241047	1.77626457680842	6.58792605349354	6.46377344181386	5.50015826656175	6.64347105889878	5.09729887966505	6.86554945132311	5.09422297692196	4.27336138284064	7	7	7	3.69871163475385	5.813460461991	7	7	1	2	1	7	1	6	7	7	6	7	7	7	7	7	7	4	6	7	7	7	7	7	7	96.5	0	3
12	5.17657540807065	1.8220179598388	5.96388982119309	6.97325357723451	6.44349509643938	6.56316542699328	6.54289625201526	5.45015758969959	5.21087031264784	7	7	6.22364702203229	6.21189611657921	6.77030865873564	7	3.37802506518106	4.16244627302024	5.83572259004589	6.15988365736087	6.70065314859487	5.91921378721023	6.47168687649301	5.63256941890522	1	7	1	7	1	6	3	7	7	7	1	4	7	7	2	7	7	7	7	7	2	7	3	97.25	0	3
13	7	6.97613404254244	6.67754356604587	6.54552317593456	5.35120776506424	6.06437710399424	5.86642852173002	5.12714815894013	7	7	7	6.96363392386367	6.48978677875653	5.82083510642237	6.94720391582775	4.18975496361405	5.47103218465284	5.25199673291949	5.60034486671383	3.90462792929296	5.53233719920834	6.38557725240135	5.40875868851057	1	7	1	7	1	7	7	7	7	7	1	2	7	2	3	7	7	7	7	7	2	7	2	101	0	3
14	3.84142976589387	2.88823969456074	6.71369983422583	6.49612528180935	7	6.37959463611479	6.2199621197824	1	7	4.52638183366033	6.28179796064197	6.64267946875933	5.26818208516115	6.55187658509004	5.95070165229252	6.3553465060885	7	6.12236893085755	4.77475375088903	4.67883775492019	4.89523441922566	6.7152515066054	7	1	7	1	7	1	7	7	7	7	7	2	7	7	4	7	3	7	7	7	1	2	7	7	95.75	0	3
15	4.36513973325816	3.05004363291479	5.96887192944376	6.90004578916438	6.8934964844055	5.78828934588353	5.78037859602504	6.69606655828243	6.45448594174804	4.34955212028522	5.51522642914559	6.5501928268398	4.82110743081606	5.75852410415643	5.0820312805087	5.34514808887295	5.93329260665116	7	5.54338150939353	3.91230065869242	7	5.63411788477805	6.62918455170294	1	7	1	7	1	7	7	7	7	7	6	2	7	2	7	2	7	7	7	7	1	7	7	94.5	0	3
16	1.34750662736218	1.95112709669506	7	5.34100498410238	5.73009823728023	6.22547828399633	5.90816527032526	5.8683069225722	6.01503852489128	6.12008847139393	6.43840727795947	4.69483437451388	5.4814666854216	6.06474135356749	6.84634471237255	6.58600197721237	7	6.43786885178519	6.75844830602621	6.17488552324894	3.80776288865289	3.27238497214886	6.76322107310587	1	7	7	7	1	2	7	7	7	2	2	7	7	1	3	7	7	5	7	7	7	7	7	111.25	0	3
17	6.47953046760552	6.53762813279603	5.7858949842612	6.51716212906182	5.16850568769099	6.48899067311819	6.7473015278398	5.51575459117311	6.12460230868923	5.28923570524409	5.52659449087421	6.49109765212407	7	6.87118568256369	5.51995189621545	5.66897679825909	6.05576564063749	7	5.36184931268342	7	4.1083030834448	3.59477809984473	6.62897075640109	1	7	1	7	1	7	2	7	6	7	1	7	7	7	5	7	7	6	7	7	4	3	3	76	0	3
18	1.39304607340476	4.93562584051748	4.93080330323338	3.86462167524977	5.83880605739923	5.48589853517598	6.89601347275322	7	6.02278605050089	6.4160544446346	5.38636190185677	4.97069284727243	6.41476066517007	6.46169223590028	6.41856971993212	4.08179191175158	6.92880780203462	6.74539546091429	6.38124884748486	4.95076436344433	5.23882201702455	6.5212037423339	6.44164295863037	2	7	7	7	1	3	7	7	4	7	2	3	7	7	7	7	7	5	7	7	1	7	7	92.75	0	3
19	3.41001655531099	6.57361952854329	6.38037804916362	7	1.80021013121707	6.29496354699965	7	5.64012420310895	5.67802346967679	7	7	5.70642321573698	5.44587514095017	7	5.88103170769305	7	4.99309777110401	5.36396917868568	7	5.85163155330824	5.51654433160873	2.47704946442364	6.97109328870994	1	7	1	7	1	7	7	7	2	7	2	7	7	2	7	7	7	7	7	7	7	7	2	96.5	0	3
20	1	2.69857505537916	5.70667090546435	7	2.70905001837818	7	5.90124238276653	6.14284814195223	5.76082003950515	6.90627640033576	5.94621076176761	5.03746949022101	4.44295546910846	6.6775111915581	6.89045877213314	1.49762028826653	4.57869165944157	6.99204445430019	6.4282671735412	6.77314493822392	5.35031265229146	6.09354202957459	5.1056323296374	2	7	7	7	1	7	7	7	7	7	7	7	7	1	7	7	7	5	7	2	2	7	3	101.25	0	3
21	5.62509016675588	3.33074474875376	7	7	7	5.63459552408328	3.74952939047545	6.57354593534761	6.74161842330663	5.64845777901653	7	6.0208426270699	6.0833209926047	5.2051400537469	4.46982390708188	5.91665240022672	7	5.54647304111314	5.30220820118247	5.71460895369716	6.72788828275495	4.96723476736282	6.84221023135803	1	7	1	7	1	5	7	7	7	7	3	7	7	3	7	7	7	7	7	7	7	7	6	85	0	3
22	1	1	6.99955519378794	5.96577467637622	4.67404312604197	6.89736608743475	3.45063287447975	6.99399427915602	5.7471579364954	5.31156928123171	6.01496868766576	5.54243503377962	7	7	4.66324093813038	6.34869992929014	2.66124336197557	7	6.73154928198902	7	6.83985422538843	6.64976581413188	7	1	7	7	7	1	3	2	7	1	7	2	1	1	7	7	7	7	4	7	7	7	7	5	85.75	0	3
23	6.69055318999044	6.66409831307316	5.75582932953978	6.02875323012819	4.77468890189315	5.97821274429728	6.64044452401142	7	6.09159304172196	5.46801246031445	5.86975544591316	6.25406958907765	5.87780605247068	7	6.18434141855543	4.18054581614173	5.97079871196143	6.24482871780531	6.02588687573162	6.75589570525882	4.34119134730954	3.99334834679268	6.44220482592446	1	7	1	7	1	7	7	7	7	7	1	7	7	7	4	7	7	7	7	7	2	4	7	81.5	0	3
24	1.34575505719684	1	4.38154218179094	5.27180291460958	5.54012945006795	7	5.68321018603896	5.95049530947177	5.51670920291067	7	5.57470986030192	5.56376610236967	5.48269636549924	6.99791765868931	6.79169739307304	5.28879530481189	6.25570136995095	5.12952989291469	6.39161762208278	6.39392145957399	7	7	5.97927819849968	1	7	7	7	1	7	7	7	1	7	7	3	7	7	7	2	7	4	7	7	7	7	7	98.25	0	3
25	6.48367421435651	2.80818116590768	5.32212017187563	7	7	6.88669856749871	7	3.79003214800743	3.65079360424818	6.53819859239786	5.85213772985735	5.93027324508257	4.73427804759839	5.77952110918143	6.4753277364477	2.82373082080896	5.16740694207125	6.65191302206855	6.80858441430263	4.03385739820604	6.04146590762836	5.22896373466276	6.46072756435291	1	7	1	7	1	2	7	7	7	7	7	2	7	4	7	7	7	7	7	1	7	7	4	98	0	3
26	4.39632168383943	3.48223204370669	6.04676089103705	4.87371876170228	4.60182044267979	5.63565712221425	4.50396129907017	3.04335264318714	6.63383603800362	7	7	6.23424363104054	6.25214859725949	7	6.18665943493408	6.10748887301852	6.86080698985061	7	6.72165740200034	6.20065930573083	6.89497061773756	1.32152256537298	5.99353602332465	1	3	1	7	1	7	7	7	7	7	7	2	7	3	7	7	7	7	7	7	2	7	7	82.75	0	3
27	1.25413384397639	3.1157213792835	6.758493307336	6.72658915706079	3.0677516408628	6.80694977331642	5.7049319254329	2.13558280258608	6.35624891359168	7	6.21691678240087	7	4.55378763534576	6.3382483405308	7	3.8276973980085	6.14745996444492	5.4584150498737	5.6036386261121	2.75137695511599	6.51183142600707	4.88856634418906	6.18085353201987	1	4	7	7	1	7	7	7	7	7	7	7	7	1	7	7	7	7	7	7	4	7	3	108.5	0	3
28	7	6.9032863948699	6.50088923099568	7	5.77511532156981	4.61386186044205	7	6.00122211361721	6.4394695577786	6.06717241471302	7	4.99711741001258	1.45959905425686	6.14622827352829	7	5.37350931603171	6.22700033153326	7	5.49179444066198	5.56199360054917	5.60393790172784	6.75765865918464	5.92706109602674	1	7	1	7	1	7	3	7	6	7	7	2	7	7	7	7	7	7	7	7	1	7	2	86.25	0	3
29	1	1	5.52593737469515	7	4.60489283027733	6.82500438593295	6.17713373867157	1.16737215015295	3.66995353761548	5.36540973769378	5.89270173225367	6.82420673750204	6.91833672569462	7	5.52189635221007	3.54622370021354	6.6669936485295	5.80423795206928	5.86973708468451	6.10212819375177	4.93620384055365	5.09649298254744	6.79684578421665	2	7	7	7	1	7	7	7	7	7	1	7	7	1	2	7	7	5	7	1	7	7	2	92	0	3
30	7	6.65963872446362	6.20285875538215	6.30927611459987	5.1563970241217	6.15405791136112	6.47161747409799	6.66737488122259	5.87930908851888	6.13601038113255	5.47607100117793	6.24943381557809	5.84875244070896	7	6.79862102937791	4.67575215194456	4.54975803396291	5.96113123359411	4.78090536967202	7	3.9335453047505	2.10864918259708	7	1	7	1	7	1	7	7	7	7	7	2	7	7	7	7	7	7	7	7	7	1	7	7	86.75	0	3
31	1.73661893448473	2.43342269386197	5.65513056749508	6.89353894007094	2.30024659197256	6.12072025156687	7	6.09567816514884	5.78248481213802	6.00104769999682	6.41455025228018	5.33857396911343	5.6257465255879	6.63881266543093	7	1.77811661821485	3.76735479052218	7	6.45017917947689	4.09798310688618	6.69335783530594	5.73854880403893	4.91920862222011	1	5	7	7	1	7	7	7	7	7	7	6	7	4	7	1	7	6	7	2	2	7	3	97.5	0	3
32	6.47697457356132	2.68085426861484	6.29606963911105	5.78698108271844	5.1603327402971	6.56032134888151	4.74198802274045	6.21200133025566	7	6.40852565357658	6.00187193507321	5.58819476336286	4.97075758269622	6.3163418136909	7	1.98414862420537	3.4497830820186	5.76982410055613	6.34968088334938	6.30290892804764	5.87347366777679	5.91115873396007	7	1	7	1	7	1	2	7	7	7	7	7	3	7	1	7	7	7	5	7	1	3	7	4	101.25	0	3
33	4.80766033790576	2.55648974288392	7	5.86965908331816	5.66005360282262	6.37359078085762	4.6869091439292	6.15586823471862	6.32491067634064	5.86908640430905	4.79521122817819	4.97150440146328	4.18463819325727	5.61944108086049	6.12913864290761	1.54030528926732	5.19806900237768	7	5.97320662403128	7	5.02417985597672	7	7	1	7	1	7	1	2	7	7	7	7	7	5	7	2	7	7	7	7	7	1	5	7	7	89	0	3
34	2.35830004619133	3.58464835593433	6.51028477678191	6.92091199661287	6.91588428057883	5.76646250013287	3.56495806868041	2.83088845879429	4.94387179308551	2.52966462958878	5.83837795185921	7	6.71680704851725	6.0154626731929	7	6.4252258934786	6.15326605468513	6.50276525522465	7	6.44018602731734	3.67139809149208	5.90823215071543	5.86819096615168	1	7	1	7	1	7	1	7	7	7	2	7	7	1	7	7	7	6	7	1	7	3	3	77.75	0	3
35	4.16109794818727	3.07984070250747	6.27296756134236	6.34896172751872	7	5.60007790240069	3.2831984149321	5.77600306928527	6.48654627162552	5.18499405536029	3.05856623714216	6.89192999234281	4.18726182596111	6.18602559668911	6.9756969571576	6.35479699538448	6.74519653745528	6.6081476596563	6.05107075819217	6.07380783401424	4.08017827602483	5.07283472145476	5.93570888506758	1	7	1	7	1	7	7	7	7	7	1	7	7	5	7	7	7	7	7	7	7	7	7	77.5	0	3
36	6.83085489375582	2.82966067977118	6.62624916963765	6.5573666682817	6.09656629110397	6.710804346063	5.61697870924105	4.14859265731703	5.82595277503255	6.70388459572734	4.32527843398585	6.13289931764326	1.89000586483378	6.53445085784701	4.202377778508	1.98259125189604	2.07062905709915	5.67964297374975	6.97414176813339	6.75432597958279	6.99527292573683	7	7	1	7	1	7	1	7	7	7	7	7	7	3	7	7	4	7	7	3	7	7	7	7	7	105.25	0	3
37	5.04913113278539	3.80829578047608	6.93630112364006	7	7	6.13307505392751	5.8526669509493	3.82645055125472	6.82805493691591	6.10828786721678	5.50091531517962	6.60025324465104	6.55688714078001	5.32727542470095	6.9635345968078	4.7703046528888	6.45887052367137	5.26704477933876	4.90070930538586	3.19050752682885	6.60467484563502	5.93467180427155	5.15864944692225	1	7	1	7	1	7	7	7	7	2	2	2	7	7	7	7	7	7	7	7	2	7	7	91	0	3
38	6.31990408573925	7	6.88640619312388	6.34541840237996	4.11177356059978	7	6.22260669860363	4.72083891274885	6.28055833359182	7	3.49192673374189	6.5559385925474	4.75501468677188	5.8987654868402	4.25822033125811	6.23751698293727	6.57577057542034	6.37476134952402	6.64381910281276	4.64746636806553	3.93661370115152	5.99187503158108	7	1	7	1	7	1	7	7	7	1	7	4	7	7	7	7	7	7	7	7	1	7	7	7	89.75	0	3
39	1	5.67558926520754	5.02543800313435	3.50702255486066	5.29220853542646	5.12973017303054	6.25326755584225	6.85455865856251	3.39283338305869	5.61135279777379	5.94494387444389	4.6058526987306	6.61192915928497	6.54190482711164	6.74848158574252	4.71037833090782	6.87313637374462	7	7	5.35165170708327	5.78098491223293	4.96458243400156	7	4	5	7	7	1	7	5	7	7	5	2	7	7	7	7	7	7	5	7	7	2	7	7	81.5	0	3
40	5.2146120229619	1.971245745153	5.08651723686125	5.97788267525261	7	5.6506340318903	3.80035842808721	6.97772851470015	6.15607172446715	6.14551042209717	6.8922308738781	5.63057709724328	5.57981990508854	6.10672484581248	6.91399573761275	1.76274274756255	4.6108141256426	7	6.10314066844012	4.08685080633177	4.92728803125211	5.65233869384268	6.97502869612781	1	7	1	7	1	2	7	7	3	7	7	7	7	7	7	7	7	7	7	2	5	7	7	90.25	0	3
41	3.60824786261103	6.42207718589792	6.67370276951451	6.50681700139451	2.37891646330645	7	6.17635091659363	6.69059398719231	6.38779385882615	5.58032823605768	4.51979312844426	6.23526786626066	6.32836611756051	5.80705154973146	6.84465547087215	7	6.15502902056323	5.78310168555277	7	5.95433757393984	4.61609551602174	5.56902426973474	7	1	7	1	7	1	7	7	7	7	7	2	7	7	2	7	4	7	7	7	7	7	7	2	92	0	3
42	1.95478287953604	1.30234980411955	6.25849977566844	5.48131917167595	5.56708588492631	7	2.46186216613192	6.05892420142577	6.39567190085436	4.65831546093695	7	3.97666685706547	6.89047477936083	6.80222473945383	3.94549201067363	6.48598248289111	5.53821477546773	7	7	6.49036241134914	6.33201118012922	2.70199077915334	6.6742195240203	2	7	7	7	1	3	7	7	2	7	1	1	2	7	7	7	7	5	7	7	7	7	7	76.75	0	3
43	6.96351025664414	6.68296412220936	6.69794809315372	5.71845082717959	4.94571045611854	5.68765792166381	7	6.9400096245216	5.14978796688007	7	4.83243588211061	5.64787431928832	6.49292706440577	4.87632975560191	6.22698864197644	4.40000154563289	6.45886186349068	5.12254005156546	6.5730681390247	3.22570382705187	6.67131504763117	7	7	1	7	1	7	1	7	7	7	7	7	7	7	7	7	7	7	7	4	7	1	7	2	3	86.5	0	3
44	6.70305815501358	4.54202514518708	5.65979592819452	3.89826224324717	6.64518951364024	5.88366070666556	6.81577833681455	7	6.28216811486606	5.36270463778984	5.25093875871945	7	7	4.43269890302501	6.46484646789549	6.26899264792762	7	5.70926165242347	7	6.5021149733454	6.97296414459729	5.5748138854534	6.3272706045285	1	7	1	7	1	7	7	7	7	7	1	2	7	4	4	4	7	7	7	7	1	7	7	71.25	0	3
45	4.56082708085052	3.81454478027924	7	2.92882901958226	4.41894720797621	5.62985332450503	6.65820128398339	6.93848362069187	6.93186458111978	6.69667391584265	4.6016747042414	6.60947914201658	5.36627920723797	5.80154675624981	6.14794689599998	4.34939452074452	5.66758791141124	6.77358184883892	4.49480637284902	4.58101658436989	4.95611981348612	6.74972914627479	4.54534783712298	1	7	1	7	1	7	4	7	7	7	1	2	7	7	7	7	7	7	7	7	7	7	2	99	0	3
46	6.07349225721072	2.36076594210177	6.50814992054897	6.19050458898783	6.10397071245209	6.26881002937248	6.4811666340836	5.73334858766254	6.19042232454842	7	5.1368328219881	5.52523472488167	1.61928852486602	5.39012687056631	4.48029276037717	3.12857160890932	4.55782108623051	6.40237719255534	7	6.22092198309883	7	4.76882888700533	6.26159669336126	1	7	1	7	1	7	7	7	7	7	7	5	7	7	7	4	7	3	7	7	7	7	7	92.75	0	3
47	6.38651183137181	3.48163448241305	7	6.48857937743014	6.4077031677479	6.43541700077955	6.95128983531709	7	3.76641715802774	7	6.53150118674837	5.75317773715496	6.1896118789076	7	7	7	3.86215036257285	4.44877833981614	5.43410641420946	4.93345606949222	6.59823511057898	7	5.50663615574011	1	7	1	7	1	2	7	7	7	7	7	3	7	6	7	7	7	3	7	7	1	7	7	81.5	0	3
48	4.72396754735673	3.1449396388866	6.78923066671407	6.0487793743152	5.65134449299223	5.77549437183079	5.3471607857205	5.26371263476969	6.85821429374714	5.20688346836304	6.59255589962244	7	6.5090675554663	6.7840578601927	6.42253994969919	1.0109607747727	4.5058092369465	5.85495422110865	6.31706052994556	6.08078011071062	5.40506713192928	4.07976518843857	5.72812241692545	1	7	1	7	1	3	7	7	7	7	2	7	7	7	7	4	7	7	7	1	7	7	7	72.25	0	3
49	5.93729135919448	3.81995449924131	6.7328037058551	6.83560776149384	6.96590461605666	5.14807439256296	7	7	4.3811662948605	4.77127645244223	6.87388815234643	5.0162189584278	5.0059518996819	6.12376028480421	7	4.03857509720165	4.71282629864761	5.41018701299065	5.98974689804288	6.78277943208615	4.25620768918868	6.64963026410488	6.03358867987882	1	7	1	7	1	7	7	7	2	7	1	3	7	7	7	7	7	7	7	1	3	7	4	81	0	3
50	2.46222952561531	3.63064506891336	6.11931585749506	7	6.94745547339691	5.01089168334243	2.76356027004361	2.48714861630601	6.47115873909246	2.96724275065905	7	4.39358425147053	6.15520367020066	5.77215953060478	7	7	6.36658152686936	5.88248603651248	6.67860853683512	7	4.61281218139766	6.41130281693439	6.25541982433443	1	7	1	7	1	3	1	7	6	7	2	7	7	3	3	1	7	7	7	7	7	7	3	75.75	0	3
51	7	5.89071016443292	6.62641852173823	6.35362701558756	4.48324628013523	7	6.34112074628673	5.8140482979271	6.38080850575163	5.56747973948045	4.44211470037525	7	2.37121476093735	4.73888666042771	7	2.52220259539982	6.2859163656662	5.74585802769612	4.75461171341881	5.99755975057648	6.49656873298007	7	5.72372003304925	1	7	1	7	1	7	7	7	7	7	7	3	7	7	7	7	7	6	7	7	1	7	2	95.5	0	3
52	7	3.17213425337262	7	5.3744629186458	3.13698301353367	6.59209167038901	6.34067633893406	6.13414356821314	3.74810161405298	6.76116983863384	5.47468944899832	5.75983894726121	5.96251760542739	6.5243543268336	6.70608001542388	5.5283016201035	5.27851181315243	5.18580658522438	6.99308912613636	3.80192589634964	6.10712076833816	5.00778832402227	6.53598043654782	1	7	1	7	1	7	4	7	4	7	1	4	7	7	7	7	7	7	7	7	2	7	7	95.25	0	3
53	6.86215842982718	2.68067874698115	7	7	6.2748378606504	6.98266916070544	6.99153651868281	5.27073251961084	4.07582605928982	5.79866229386632	4.69070484854919	5.50918310570514	5.39755538761526	5.31417279211881	5.5435982696987	2.16301751756629	1	6.10150421553205	6.55186356839328	5.79541256225474	5.35124581596667	4.74054375568953	7	1	7	1	7	1	2	7	7	7	7	7	3	7	1	5	7	7	4	7	7	7	7	7	88	0	3
54	6.1823712700946	4.16376878713592	6.78065843745761	4.42139112610943	5.08736023910592	6.16489541038839	5.57654997183637	4.76522196840474	5.87921820930098	5.96567520332865	6.46022181991115	5.60297294159032	5.85461986707817	6.25159834974976	6.23017576881563	6.10622217108166	7	5.30573675853663	5.83336573349545	4.82960971205349	5.82957407099564	5.86081509412612	5.96671910821664	1	7	1	7	1	7	7	7	7	7	1	7	7	7	7	7	7	7	7	7	7	7	2	85.75	0	3
55	5.99305001099223	3.98787125776448	7	6.87462794724936	3.10412327431165	4.65237138560203	5.74664101313668	6.95983386498374	6.29838485578036	4.38386606996228	7	6.82508555588877	6.10948079681884	6.46506096931969	6.99078653208724	3.25203175887182	6.0152359436922	4.4688051800393	6.8678786158365	6.78933745368808	5.50038667376682	3.89622685452325	7	1	7	1	7	1	7	7	7	7	7	2	7	7	4	7	7	7	7	7	1	2	7	3	82.5	0	3
56	4.3767674699583	5.47221677022461	5.96623849894705	4.8597719354385	4.28520283516089	6.61670909266815	6.08838776501574	2.79393666001013	6.32304865659566	6.10070822853806	3.8192065444931	3.667576408876	5.9486302367396	6.11016791581454	7	4.27863878724573	5.13892835361056	6.56446364898671	5.93989415604718	7	6.28794039956394	1	7	1	7	1	7	1	7	7	7	7	7	3	7	7	7	7	7	7	4	7	7	7	1	7	82.25	0	3
57	6.87458705112306	7	6.26835303922837	6.13331950098396	5.44319632815428	6.62732875712789	5.39332583971567	5.93779224395978	6.23878692730753	7	6.30457287628962	6.15928700184002	4.99933731207368	5.25146264850572	6.27091766324318	3.68979608337135	5.71783919187971	6.30364563578528	6.44213349760973	4.30942486057596	4.87504550604079	6.08189460464844	4.75635974413906	1	7	1	7	1	7	7	7	7	7	1	2	7	7	3	7	7	7	7	7	3	7	3	89	0	3
58	2.74977970492791	5.91429923861568	4.84898970270133	5.41024432822509	5.53738019014626	4.85422632450805	6.69982966060861	5.53779201417493	5.3047943437746	6.080696993808	4.66024878715004	5.62628918116524	4.53913951318656	5.79737890332616	5.75332381473767	3.60590075069052	5.90662780049581	6.8719696099787	6.88472936212992	5.27747130382784	5.94459104522476	6.51631445843468	6.17070926264368	1	5	7	7	1	7	7	7	2	7	7	7	7	4	7	7	7	3	7	1	7	7	2	77.75	0	3
59	5.68967492909019	2.56342946670381	6.22333593564601	6.27563336735082	4.32576802639423	6.32768799758959	5.83414845510243	4.58999687053701	6.66869238582181	6.38941033614835	5.39260135149495	6.50662790151508	4.58769308789569	6.3693672945772	6.67061543676939	4.17249818937228	5.69194815721056	5.94559814586971	6.37460581781777	4.88231622966625	4.86582173373708	3.17148978062721	5.6122715324987	1	7	1	7	1	2	1	7	7	7	2	4	7	1	4	7	7	7	7	7	4	4	5	90.5	0	3
60	5.05559835001625	4.62124385994472	6.90146768050983	6.5292042623959	7	5.9421438978691	6.86102923705889	4.11774451869421	4.91470798739445	5.36734449061784	6.44941220947814	7	3.77432670234924	5.68291916147214	6.83138597237563	3.86772647502737	6.79575868835937	4.66129616077471	6.0729139725872	2.95384313339063	7	5.84429241788402	5.17529052228375	1	7	1	7	1	3	7	7	7	7	4	3	7	6	7	7	7	3	7	7	2	7	7	88.25	0	3
61	1.44759257706554	1.40225055303366	5.82824874749323	5.27954158190606	4.91443413946836	5.77395533217207	4.39710824828866	5.80645757864782	3.65560096787338	5.78385812579479	6.238924552733	4.96413399681543	6.55576056594254	6.93398538785489	5.62664037004183	7	5.70673709217719	4.77512348630513	6.63138090213433	7	7	6.39885400064453	6.79513070743617	1	7	7	7	1	2	1	7	1	7	2	3	7	2	6	7	7	7	7	7	1	7	5	87	0	3
62	5.12583544719839	3.37840233374005	6.36832243584939	3.82997345436661	3.00742829906388	6.36726920411049	5.60705447648696	5.48931820939116	6.21229268513555	5.94423654118645	6.89768881621523	7	7	5.94544944073084	6.5076897187539	2.9117521657546	5.30852407504016	7	7	3.062845425035	5.86683816056854	3.71243385126724	4.68144727420194	1	7	1	7	1	3	7	7	7	7	7	2	7	7	7	7	7	7	7	7	7	7	7	78.75	0	3
63	5.75543497575848	1.55364211125165	4.77578576405469	5.01401661078452	6.29732891236648	6.78669686423787	5.32955608361446	5.68998441240283	7	4.54788152140089	4.96797249032354	5.16729273576523	5.69543119865903	6.78551263292233	4.21521187631156	4.81713681087422	6.12763918545576	7	4.92605844852154	4.46466061671501	6.81452953742117	6.40904750199328	5.504918914984	1	7	1	7	1	2	3	7	7	7	1	2	7	7	2	2	7	7	7	7	2	7	3	76.5	0	3
64	1.38577793253691	5.31864502226246	6.68639499359648	6.47106992475452	5.34183242671272	6.71088213022165	6.03264588756933	5.62951078787136	4.21896784604864	6.71703671641351	5.18183886707622	7	1.69144417040215	6.32038144539121	3.94416494314681	2.25936423493689	1.96651655563809	6.99582843733111	5.54777454566275	6.17299201894918	7	7	5.23055413515022	1	3	7	7	1	7	7	7	7	2	7	3	7	1	7	5	7	3	7	1	7	7	7	100.25	0	3
65	1.06506312002625	1.90587836734499	5.4048137228938	6.74937134463389	5.02826236851865	6.19229195061542	6.40374409006697	1	3.94474607802817	5.17184035716556	6.38609971870691	6.25668073458369	5.42974848968461	6.74628975955658	4.76557876055824	5.59302754151236	6.38267107713901	5.94024389697513	5.95917048032143	4.78320317844699	6.36876466861395	3.61517324333053	6.25980169151391	2	7	7	7	1	6	7	7	2	2	3	7	7	1	3	2	7	4	7	1	1	7	7	94	0	3
66	5.61679782911832	6.61053948020694	6.70341665212836	6.83502671497661	1.49480936179872	5.34405913695673	5.56452212069464	7	4.43460370383588	7	7	4.75607502808921	6.91240257681736	7	6.86142045812003	6.27626952546283	3.8930776624256	4.94942415549998	5.12630035331019	3.55064143729463	4.67869141772884	1	6.15961189493264	1	7	1	7	1	3	3	7	5	7	7	3	7	7	7	7	7	6	7	7	7	7	7	70.75	0	3
67	5.33949156778745	2.80120977218992	7	7	5.55843886096455	6.48203440271238	3.34259968215113	3.3185574592106	6.94377152963575	7	7	3.41862922601731	4.64884214016908	7	5.68964745873779	6.78787396237821	5.33648830011049	6.3637528684905	5.45807126116126	6.29822430876672	5.18306366616821	4.05096919621474	5.82671834683655	1	7	1	7	1	3	7	7	7	7	2	2	7	2	7	7	7	7	7	7	7	7	7	84.5	0	3
68	5.32783573446936	3.90703980815054	7	7	6.9966064978443	5.28657800563973	7	4.15182900354681	4.2655633142124	5.61902830445551	6.96322265970963	6.43402545494257	3.19823435634116	5.08970359694326	6.71585095666152	6.44635662091882	6.99878951299149	5.30835375271671	5.18963237623472	2.50504824199578	5.12590438363722	5.90578208208408	6.29582024907182	1	7	1	7	1	3	7	7	7	2	2	2	7	3	7	7	7	7	7	7	7	7	7	82.25	0	3
69	1.49635097396033	2.23743388802551	3.23600848239774	5.91631865657484	5.47080933195702	6.74225728814351	4.14341298639788	1.47718481195383	6.27948414945991	5.99001480663	3.72226128869229	4.95513629569286	6.59964554524343	5.46606434438655	6.45835777266309	5.70953088229142	5.7147336425336	5.76198779305927	6.19566493717452	5.68805371537218	6.17137232519682	3.68157148511386	7	2	7	7	7	1	7	7	7	1	7	3	2	7	1	7	2	7	7	7	7	7	7	7	89	0	3
70	1.94696274157031	2.99331296375988	6.39214225297583	6.45934128662087	2.43221034734639	7	5.31120988916883	5.41469075637623	4.95046721527083	7	3.35330252537205	5.7103748941572	3.98730084358888	4.79446615124651	6.06480051546261	2.15746637778048	6.29310080913317	4.96206976321708	6.08429900987987	6.68339928942619	6.03143716323465	5.4612945041845	5.78871869814083	1	7	3	7	1	7	7	7	2	7	1	2	7	7	7	1	7	5	7	7	1	7	6	67.75	0	3
71	5.44394157941109	2.97017654366697	6.42801602752491	6.85181839826345	6.61479176367112	4.7029706810209	7	6.81838496872539	6.30517147789558	1.65581231286524	5.19437652437679	4.70922135478288	5.44919477260244	6.01745581924308	6.88056376252089	3.28959277687709	6.4560984654411	5.47523162366799	5.70747758596333	6.92291989808191	4.62194133196142	5.53630675532495	5.55080768275452	1	7	1	7	1	7	1	7	3	7	1	4	7	7	7	7	7	7	7	7	2	7	4	83.5	0	3
72	3.80127090991136	4.33002782195307	6.07748978214097	7	6.14409746098525	4.24467953082309	6.24493270405187	1.91397803468627	6.44324150192454	5.59421860241972	6.79554704879537	7	2.62557110291954	5.27772336008511	4.8760617117081	6.68319602668315	2.48331199411281	7	5.35550901676285	5.67346066622776	3.61644707113894	5.47012299515056	6.65620014079242	1	7	1	7	1	7	1	7	7	7	1	7	7	2	7	2	7	7	7	7	7	7	3	74.25	0	3
73	5.778508138615	1.05083766703891	6.41787224427017	4.78287824271172	6.80178552119235	6.11852489619312	6.2498508188418	3.39666214484841	4.61075512302496	4.81235432892465	7	4.00127797489033	6.52615071192533	5.62337881848218	6.2733916934263	7	6.87869714160739	7	3.58029388721342	5.73362167588884	6.36466057798989	3.45094130975782	6.22642914283183	1	7	1	7	1	3	7	7	5	7	7	1	7	7	7	7	7	7	7	7	7	7	3	66	0	3
74	4.76477914429775	4.27767986565735	7	6.04152547603027	6.16719523651412	6.41113257603772	5.85929671778067	4.02830457499841	6.43079589293799	5.25550390654039	7	6.26457747175647	4.87035166548127	7	6.17075434104462	5.76276195343587	3.56909127055914	4.94187119083127	5.09648117915233	4.87276258789482	5.04666978267938	7	4.85336388661922	1	7	1	7	1	7	7	7	4	7	7	2	7	1	7	7	7	7	7	1	5	7	3	85.75	0	3
75	5.38660899583487	1.95177748775678	4.5227031201024	6.84837674542671	5.2209930925259	5.50437969876948	3.30060744610347	5.02164705234542	6.22499635958394	4.45291326216625	6.45718506338442	5.53070924500014	5.51216282203662	7	3.79254546233713	2.29625993173096	3.95072623443653	6.57610281057693	6.24158976721311	5.63542738568809	6.88657444020441	5.77067436239667	6.4585781062979	1	7	1	7	1	2	7	7	2	7	7	7	7	1	7	7	7	4	7	2	6	7	7	81.5	0	3
76	3.61504326643392	4.33249390945389	5.84660249061495	6.49637900807356	6.41486348460481	4.67887028847612	6.46607330206334	1.98237803020778	7	5.06422282928733	7	6.32125980947793	3.37268981266194	5.8866908287829	6.4733941404243	6.61278581981309	1.94974341940957	5.9200285673478	6.5506467258358	5.95204165792025	4.28892934411963	6.14757675473416	7	1	7	1	7	1	2	7	7	6	7	1	2	7	1	7	7	3	7	7	7	3	7	7	82.25	0	3
77	1.89238015738551	4.16153325806879	6.9337148849726	6.58919159659207	2.71431081067665	5.86514162144011	5.84696298059739	3.00478125923806	5.50166176105766	7	5.64994072651571	5.79612259627791	4.83945721261695	6.23251266658671	5.97485893644976	2.81949458622816	5.03492002018199	5.34244021690272	5.756079279786	3.15562241519811	7	4.78809092712463	6.24887796001811	1	4	7	7	2	2	7	7	6	7	7	6	7	1	7	7	2	7	7	7	2	7	3	93	0	3
78	5.6500544504528	3.72027276030632	6.75638784141137	6.94759743495451	6.91222016729971	7	5.7400218060941	5.68352679313259	3.8388493966759	5.39083167484179	7	6.36797802305245	7	6.45006768188448	7	3.61489777533903	5.28349090822575	6.69414392180112	2.7680952288573	2.88707196843218	4.08424481945061	5.31682695935409	3.29447884882094	1	7	1	7	1	7	2	7	7	7	7	2	7	7	7	7	7	7	7	7	7	7	7	75.75	0	3
79	7	6.95772051186698	6.52682408343444	7	4.62069619344123	6.43222144471221	5.14484171449346	4.81318037690855	4.8271753157393	6.93774838802986	3.20512305371952	7	2.21466655907604	6.25853131399964	3.72118814978315	6.88952108717662	1.65254286424364	6.4250031630706	6.96796638634044	4.74308231272334	4.31154514001779	7	6.00339472733712	1	7	1	7	1	4	2	7	4	7	3	3	7	7	7	7	7	7	7	1	1	7	7	74.5	0	3
80	4.80040454634875	2.94544083069458	5.28060076992991	4.89996928976897	4.43966930869423	6.46488171702761	3.57758475228245	6.15363413158383	6.73170098897784	7	7	5.91634861187228	5.22944163472641	5.98080714560464	4.98325217108607	5.21186525421378	7	5.09030343802093	6.19257500581456	2.23183149111316	6.59590519618831	1.31266890818581	6.85007837983981	1	2	1	7	1	7	2	7	7	7	7	2	7	2	7	7	7	7	7	7	5	7	5	92.25	0	3
81	3.45463262103808	3.89907904993821	7	6.43215198459679	3.05698145222526	7	6.08990771664074	7	5.32058519969999	4.81656670176406	3.5187906615765	6.38218663751889	5.03442922161045	7	5.50409019771939	4.72738488982454	6.03550893685048	3.48481281829389	5.53397181579568	5.50686653939994	4.3445470679544	6.29830462096335	5.43977579402672	1	6	1	7	1	7	7	7	7	7	1	1	7	7	7	7	7	5	7	2	7	7	7	80	0	3
82	3.41470442951937	1.84564477505071	6.01428741287323	1.83891124481026	1.39916893582707	5.98526084236124	4.37393981137808	4.83878664312556	6.12978111380875	4.48437774399962	1.81127380979206	6.06982417301516	6.02359553377567	7	6.70726100015858	6.08131830884175	3.10993799408731	5.06002181855388	4.39293525017993	3.71138832701169	5.90424983242251	6.05108302446847	6.91317595644343	1	7	5	7	1	3	7	7	1	7	1	2	7	7	7	7	7	7	7	7	3	7	7	76.75	0	3
83	2.83160070720359	2.77028094944848	6.22659058000998	4.2779424286777	1.78645034734508	5.94832663861564	6.40574460356902	3.95096736149897	6.04639921041601	4.72009946215148	4.3697413858718	6.4885690725127	5.84225551089584	6.25373304819601	6.01746567212975	4.93970321193119	6.44932763176621	5.34515971929245	4.70749913391724	2.45330624060478	7	1.56691729110689	5.77448622695734	1	7	7	7	1	7	4	7	7	7	7	2	7	7	7	7	7	7	7	7	4	1	7	73.5	0	3
84	1.69024296334454	4.2296831958622	4.76464990538008	6.66689376032737	6.54865218506366	5.69732861349736	4.53054631830284	7	3.31015889761869	7	6.91872828709592	5.17318786194817	5.65589198893804	5.72771691193392	4.68442203977215	5.14602124413768	4.56756778057622	4.45120832508061	7	6.15578574620857	4.68616269069585	5.09407938729838	5.15422096738794	4	2	7	7	1	2	7	7	5	7	7	3	7	7	7	3	7	7	6	1	5	7	7	73.25	0	3
85	1.58846544785404	4.31419365051248	6.68385025709385	5.92288428221187	6.1167555290017	7	6.10139826454282	5.56510267238554	3.11031073478031	6.06350231246936	4.52576404178471	7	1.60191623191461	4.80204723859695	4.72716201545071	2.24228989617366	2.36002643697136	7	5.42397838770569	5.84344244571818	6.36114224053545	7	4.79111618660545	7	5	7	7	1	3	7	7	7	2	7	2	7	1	4	4	7	3	7	7	7	7	7	87	0	3
86	4.30435677049757	4.70233279331884	6.65809734087283	6.48639242443587	6.56488167166835	5.10335290546614	5.13940912613972	4.72427614593314	4.05123388545182	6.03843257430245	7	6.75380916897336	7	5.58598883119449	4.33694576750936	3.91714629016411	5.82009978397179	4.55855792480657	7	5.47708415838048	5.38084351028873	7	4.13833906535937	1	7	1	7	1	7	7	7	2	7	7	2	7	7	7	7	7	4	7	1	6	7	3	61.75	0	3
87	3.03851373799293	1.91147296606813	6.10705500755669	3.9059315402942	1.46111553229939	4.99727561893494	5.23065384612658	5.85247356327666	5.33117667319413	5.58367780308733	5.53713007710626	5.08203147116881	3.62413694276622	7	6.39054953188286	5.3079376173961	4.88531941139765	6.65366673512507	5.88688572197202	2.7399880097689	6.86415486756905	1.79771503758792	4.67345307486955	1	7	7	7	1	7	4	7	7	7	7	2	7	7	7	7	7	7	7	7	2	1	7	66.5	0	3
88	5.56593981375967	7	7	6.61001387420796	5.19905961026239	6.63419655745062	3.41857109687337	6.15138395847008	3.58450375695216	5.7487862346522	5.3469777120287	5.95467300603636	5.15645723881592	7	3.84675346479529	5.16759348881082	4.99261232464645	4.78914774985461	7	4.5208298012545	5.18325846996598	6.35941307495185	5.11362106169316	1	7	1	7	1	7	3	7	7	2	7	2	7	7	7	7	7	7	7	1	7	7	7	88.25	0	3
89	4.68139558861713	2.64820061914788	6.23828985357778	6.66670348443905	4.48464094535638	3.2913176699384	2.82689884841433	5.84818571417875	6.95568862365863	6.23469029345779	5.83367334185896	3.11369745651978	6.14253042677268	6.85284087429494	5.36279342975158	4.5322352746405	5.79384107692433	3.70742510409903	5.5486473513294	6.75182299848779	5.77285301362627	1.33510400676642	6.21835082085023	1	7	1	7	1	3	7	7	7	7	2	2	7	7	7	2	7	4	7	7	6	7	7	79	0	3
90	7	7	6.58280900770554	6.50455106346795	4.31902444236875	5.8254009048683	3.83223078720001	5.11691039742545	3.21604358963346	7	5.99488630032139	6.25981362469432	3.86483472270914	6.37871573257359	4.57398540940818	3.64696773264779	5.80943238966462	4.57009839107327	7	4.66800020348496	6.12782723518318	3.67551090561659	4.31406959538761	1	7	1	7	1	7	7	7	7	3	7	2	7	7	7	4	7	7	7	1	7	7	7	79.75	0	3
91	1	1.30330975112661	7	4.94531214990154	5.91138679968225	7	2.55796673181608	6.43509613499927	1.98752097430942	5.98616350944893	5.72012730485375	3.13035507408429	7	4.89217903011158	3.70257567491638	4.55197665657409	3.74227407891406	4.7505283362415	5.67585756822207	7	7	2.27285929843517	4.78951689534841	2	7	7	7	1	3	7	7	1	7	7	5	7	2	7	2	7	5	7	7	7	2	7	71.5	0	3
92	3.13356163017887	1.36694403728443	6.53869481191528	1.56821517624222	1	5.93754307867428	4.39611374608084	6.13376930395173	3.04247366672713	5.91421515859822	2.17028150768931	4.67020121038279	5.37780067286321	6.10709053214314	6.84785267576017	6.13162808402733	3.24534118634375	4.69131283576746	3.98555840213057	5.3851966836654	5.9302004335783	1.68245608135461	7	1	7	4	7	1	4	7	7	7	7	1	4	7	7	7	7	7	7	5	7	5	7	7	81.25	0	3
93	1.01189203761325	3.92464642108762	5.14650985030927	6.13892609784134	1.72364293552574	6.15692086989172	5.2244963018151	7	3.73783089238311	5.02771897771164	7	4.64182865953542	3.86348880105635	5.16072243050816	6.70536279165523	4.82830274265899	3.89612079072985	3.85060380068039	5.24663868711709	6.92122399274253	3.24825178518272	1.25139055625644	6.14950676346855	2	7	7	7	1	4	7	7	7	7	7	3	7	7	2	7	7	3	7	7	5	7	7	57	0	3
94	4.57872688724093	3.83885334153783	5.32935464232775	5.86162631510131	4.43574741162792	5.03688776767861	3.61891458860935	3.47126269028325	6.21939711966882	6.62832426549603	7	5.47754926131814	3.88911310085904	6.70826104366533	4.64905991338913	4.58718246898331	5.46542076548721	5.43439459030657	6.66805420009737	2.29348313996707	6.60872539847551	3.70324375960506	5.48497002282333	1	3	1	7	1	7	2	7	7	7	7	2	7	5	7	7	7	7	7	7	2	7	7	84.75	0	3
95	6.73734166188808	3.60858614756931	5.27545237847416	5.86741643468091	3.98595866136791	5.9082469991389	6.42957231887773	2.49132948569489	5.36713238094563	5.46181846093545	3.76819052193714	3.28127055077593	6.30789536821635	4.73130331475468	4.34443959745456	5.72311875699235	6.53253837391395	5.34065629363114	5.0333682088719	4.45771521726179	6.5209226819783	5.6337729373756	5.73918235669468	1	7	1	7	1	2	7	7	6	7	7	3	7	2	7	7	7	6	7	7	7	7	3	70.5	0	3
96	2.91830715261957	6.93482856649712	6.04806212784376	6.77140811017157	4.30036175388336	7	6.48367783551676	5.72472947311488	6.5913313114281	5.00152877821664	5.91170588585335	6.59601497497781	6.88356987069452	7	6.41103080371227	6.83152141999755	6.50534346871542	6.49569267166774	6.47656382365099	6.38274061633829	4.99452959151513	5.10282541787172	6.97426487517384	7	1	1	4	2	7	6	7	5	7	7	2	7	1	4	7	7	7	7	7	7	7	7	99	1	3
97	3.87422936978986	6.82400567326294	5.52501728720054	7	3.60703362522019	7	7	3.89470400971175	5.271871166515	7	7	6.75892551029866	7	6.48473039830463	7	5.90113931169965	6.28869706581463	6.72518008861262	5.53051033629979	6.2264840761297	5.0570175636307	6.00664921243963	6.90067582975748	7	1	1	6	7	7	7	7	7	2	1	7	7	3	7	7	7	7	7	7	2	1	7	82.75	1	3
98	6.55972415367887	6.84038401694358	5.73766547168576	6.91956963377026	3.05954685351557	6.60808990874485	6.9483834388946	4.69879652520409	6.72344623977428	6.49806939132972	5.8156166578827	7	4.69268434394183	6.974061412588	6.33822420003456	6.80173299850511	5.94789897633385	6.84557688115052	6.53147537719786	7	5.80136483382985	7	6.06325342180394	7	1	1	4	1	7	7	7	7	7	7	3	7	1	7	7	7	7	7	7	2	7	4	89.5	1	3
99	2.60104407433021	6.65071889996331	6.6937182592113	7	4.16552947310617	7	6.72796148117788	6.56625232068475	7	5.43760383172171	5.57917122369635	7	6.19474835209887	6.84206116538135	7	5.48538151158381	4.4223304792565	6.74609366067021	6.8145553485491	5.23816917459747	5.40663850599282	4.96269870062564	7	7	1	1	4	1	7	4	7	7	1	2	2	7	2	4	7	7	5	7	7	2	7	4	96.25	1	3
100	1.55494741123493	7	5.25921532039239	7	3.90875251190518	6.98114225086575	7	3.69271683524004	6.29763674942744	7	7	6.99512452781105	4.10022165426461	6.2453284138847	6.35236110434568	5.76970667687828	6.32689686104803	6.73665125939742	5.62386150563879	5.436702873671	4.28041585931694	4.20249943120247	6.93542287830691	7	1	1	5	6	7	7	7	5	7	1	7	7	3	7	7	7	7	7	7	2	7	2	93	1	3
101	6.73034712984184	6.78671870699052	4.65234360330609	6.4817271792812	2.14037156462547	6.80424296335612	7	2.88074038537955	7	6.6032470671974	6.92003220256422	6.92011783790884	5.00417310132114	6.03085298195545	6.54743063813727	6.86403016176346	6.61281554731326	5.11609951943226	6.77296350731757	5.23603954688048	5.22705236072893	5.71769697365227	7	7	1	1	7	1	7	7	7	7	7	2	4	7	1	7	3	7	7	7	3	2	7	7	116.75	1	3
102	5.37361853133302	7	5.23286266193288	6.97569230280721	3.20587115366217	6.68065183462566	7	6.487514005383	6.1272336094142	6.16905379475975	5.92119586100167	7	7	6.79854461138255	6.55464137751524	4.96727154620848	6.4178591580447	6.8198208928653	7	5.45395241101756	4.60108678979012	6.67497152582263	5.9008182387788	7	1	1	5	4	7	7	7	7	7	1	2	7	2	7	7	7	7	7	7	1	7	3	92.5	1	3
103	1	7	5.90505699911933	5.71645671610785	5.9070399258467	7	6.0142530212554	5.87487989636933	6.36158798044085	6.73468720797413	7	6.62591028343109	6.61013069776515	5.62045717760842	6.46169265398006	4.31040660915279	7	7	6.13735045160826	5.69094991979144	5.01167466593617	4.79408539536008	4.61415233874421	7	1	1	2	7	7	7	7	7	7	7	2	7	7	7	7	7	7	7	7	2	7	2	97.25	1	3
104	5.02903859305624	7	7	7	5.37275503844766	7	6.05404063711737	7	4.95301218450782	7	5.37755133296343	7	4.21421485348894	4.7000650918403	5.97153436394951	4.97909490705439	6.68525556428278	7	7	5.83270871086524	6.22412357224442	6.94810108222544	5.9855540012788	7	1	1	7	1	7	7	7	2	7	7	7	7	3	7	7	7	7	7	3	7	7	3	90	1	3
105	4.38065764095756	6.09016529040798	7	4.95228031918526	4.00267862618068	6.65782974849191	7	5.96774555921257	6.18694813247649	7	5.12998036695454	6.2785191721038	5.85389352467114	7	6.4130216602362	6.73597064469792	5.75968338844553	7	5.32035648596292	6.9088950881792	5.08738134395512	6.88184566760582	6.72049426344061	7	1	1	7	1	7	2	7	7	7	1	7	7	7	7	7	7	7	7	7	5	7	3	86.75	1	3
106	4.39840744071447	6.82381920787628	3.76569495974859	7	2.46500663812508	6.43549785563947	6.81609140878259	2.35917873399914	6.7524823756185	3.10411441802779	4.40509996856916	6.41923732047312	5.72633074509799	7	6.24195307833367	1.36583214428937	7	7	7	4.95844070431379	6.69501250562117	4.62158851119063	6.79122456720841	7	1	1	7	1	7	7	7	7	7	3	7	7	7	7	4	7	7	7	1	7	7	7	93.5	1	3
107	3.39113771705443	6.65981988389343	5.43846553302741	7	3.92274068442249	5.86871932022171	6.16431215958811	3.05072057823158	6.7147152621471	6.84628377552681	6.72421128488612	6.92233099716777	6.23547117016416	6.70353389497954	5.75836675370097	7	7	5.92947690981423	7	5.59811518494311	4.55639722308556	5.19732074564279	6.36569622090203	7	1	1	5	2	7	7	7	4	7	3	7	7	3	7	7	7	7	7	7	2	2	2	98.25	1	3
108	2.54824109473489	6.73670323742107	6.92455638122994	6.89690830097682	5.08386459943507	7	5.19951827941884	6.05921148577601	5.57622186430585	5.6073565092442	4.29853441495978	4.85980801754751	5.48746413649081	6.02427391840866	6.67472586396745	5.60913141616207	7	6.84847930401545	7	7	5.30912820828658	6.05751192476172	7	7	1	1	7	1	7	7	7	7	7	7	2	7	2	7	7	7	7	7	1	7	7	7	107	1	3
109	4.52370448878116	6.45739113738081	4.06865160572361	7	3.36868344085096	7	7	2.66828535967647	6.20343716554643	5.14020025100926	5.40571016744345	6.99307769941505	6.92508735369674	7	5.19227809622741	2.39969210746397	7	6.09397648314942	6.05366589880792	5.71769702410689	6.63950056909504	5.43452986089476	6.70117974266626	7	1	1	7	1	7	7	7	4	7	7	7	7	7	7	6	7	7	7	1	7	7	7	93.75	1	3
110	3.1606464871817	6.16053651638161	7	5.66941803390816	4.93969492485385	7	7	7	7	4.6470898955567	5.10903134355151	6.30094016640689	3.42528470442404	5.80408512987022	6.54435648462843	5.72844438243976	6.83983378050195	6.52586607755233	5.59648107629925	4.84175310124382	5.08854678436138	6.86871290526012	7	7	1	1	7	1	4	7	7	7	7	1	2	7	7	3	7	7	7	7	7	6	7	7	99.5	1	3
111	6.84404201137037	5.52828774244947	4.51525187807744	7	3.3220763378826	6.76808715579527	6.81034723879887	6.39546361716695	6.77789750835472	4.62086892979071	6.42518604327358	6.87373474202815	6.27683494544437	6.85593061246545	5.97733208588669	5.73709183786754	6.21731570666751	6.18631219088414	6.84788796289072	6.8769784012368	7	2.65936908876202	6.5566181988719	7	1	1	4	1	7	2	7	7	7	4	4	2	2	7	7	7	3	7	7	1	7	2	95.25	1	3
112	3.6069898224015	6.49557467044758	2.97641017351517	2.95792473411919	5.41637427870689	6.4553728453222	7	6.41239473851186	6.30180363573411	4.4150024208887	6.27307401369111	6.94796647705951	6.57531910538666	6.16417059964478	5.56612866157677	2.4498971038332	6.96840452435204	4.65736031948321	7	6.5182117296811	5.8938748039497	6.00502846850344	7	7	1	1	3	4	7	7	7	7	7	1	7	7	4	7	7	7	7	7	1	7	7	7	94	1	3
113	1.30573076697013	6.82171542201563	6.62026926305478	5.46535396995767	5.72821132666303	6.47650601220885	6.05710196461639	5.90132158633974	7	7	6.61702183829093	6.26207666269531	5.23080151611562	6.59489968583351	6.18935397942594	3.70651745064315	5.73426102891674	7	6.19492454953852	3.98408475176601	4.99608672670233	5.08530231786569	6.78122687486971	7	1	1	1	7	7	7	7	7	7	1	2	7	7	7	7	7	7	7	7	3	7	3	92.75	1	3
114	2.45865848181937	5.22199146468441	5.13570256430772	6.61816035713335	6.92425416633156	6.45460428631898	7	1.92364186451323	5.80851584968388	6.78548567935383	4.67166199215735	6.23325586244008	6.45090481822356	6.3937670922284	6.14324627782489	6.97555484480923	7	7	5.3802454699667	6.71354994112054	5.06069503084466	5.63105881151918	7	7	1	1	6	1	7	7	7	2	7	2	7	7	2	7	3	7	4	7	7	1	7	2	97.5	1	3
115	2.60077456027935	6.99211640664334	6.74154887625377	6.7153153505233	4.75719727495852	6.89460122062309	5.52711316500989	7	5.63542165976835	6.1993237299716	4.1673079076558	5.33910792731222	4.59086997079196	6.02823964509163	6.93074499822148	6.45336017979376	7	6.56180577926689	6.68535903171626	6.63390404261204	5.15501904890555	7	6.38656266277616	7	1	1	6	1	7	7	7	7	7	7	2	7	2	7	7	7	7	7	1	4	7	7	101.25	1	3
116	1.10430054993975	5.42276909143544	3.46709070438929	6.0525343170869	2.57716488893131	6.237967095137	6.38233342949504	4.22576908885058	5.87894114114091	5.42704127275263	5.40413507400475	6.81540273966351	5.97805617510737	6.48737486140442	6.93144674558559	5.9657908987032	6.90136728512322	6.94006667730767	5.91191414358598	1.12041453323281	6.39419914888551	7	6.76879949350465	7	1	1	3	1	7	7	7	7	7	1	7	7	7	7	7	7	7	7	7	7	7	2	91	1	3
117	5.98083263082031	6.69861316366794	6.78698017965662	6.67888434215432	3.46505571535572	5.89352637899206	6.44551277317397	4.75188139024684	7	7	6.02869485969549	6.85163443585537	6.92380128060334	6.96489174587109	5.64678670819416	5.56044053257151	6.00589217592081	5.71540039151741	6.57585537163971	6.15199982415285	6.54787288256303	5.09068073843735	6.78688840283881	7	1	1	7	1	3	7	7	7	7	7	4	7	7	6	7	7	7	7	7	7	7	7	81.75	1	3
118	4.38989804231057	6.86182791608613	6.10771657090203	6.56194686903739	4.49682149524056	7	6.50994561338441	7	7	6.28163574947227	5.73508015598287	7	3.57698389881977	6.14579002689345	5.06726249810326	4.04404637674109	5.18744840921653	6.44427786102891	5.99351197186958	5.3300768989704	5.1201428904031	5.96878678363771	7	7	1	1	4	1	6	7	7	3	7	2	7	7	2	7	7	7	6	7	7	2	7	3	93.5	1	3
119	4.98389521958295	7	2.83853458735514	6.8647792669084	4.75541520369341	7	4.11687849850115	5.55542886734191	5.51312149287543	4.79798756976557	4.42451063042949	6.39240206764701	6.6508446751782	6.41541566896861	6.99840719591076	6.61611219734513	6.60806751201122	6.55840773499445	6.36445410327244	7	4.99744356204502	5.69834469078221	6.85446889999513	7	1	1	7	1	7	7	7	7	7	7	2	7	7	7	7	7	5	7	1	2	7	5	102.25	1	3
120	4.39321376637758	6.57175425161018	5.90608373251413	6.03839759343686	4.09708466992751	6.49185960555681	6.6356790674742	5.44444292480421	5.56258994355219	7	5.11131805491407	5.1651196984699	5.87779911576691	6.93152010408206	6.48750441256141	3.13709790685988	7	6.61007122237807	5.96504921724355	7	6.73939272599032	6.2216389764448	6.31132263100207	7	1	1	7	1	7	7	7	7	7	7	7	7	2	7	7	7	4	7	3	7	7	2	89	1	3
121	6.81072705427292	6.27567172621665	4.78515666020417	7	3.00907401130721	5.99410632580799	7	5.86394162548978	6.98691886170473	6.39127204915434	7	6.97222161497056	6.92730354217048	7	5.78993779274639	6.13860929417488	7	4.70899739609334	7	5.93413012295784	7	4.05639704249452	7	7	1	1	4	1	7	1	7	3	7	7	7	1	2	7	7	7	3	7	7	1	7	7	90.75	1	3
122	2.91652347445637	7	6.35271601098824	4.91351353381486	5.40920632723697	4.69314971830802	7	7	7	5.96487124058625	5.93863073291976	6.09051438114564	4.84160281414659	5.34266448817043	6.41783905084296	6.85934105302	5.64314556106871	6.58649916584326	7	5.29254767705555	6.41156469528261	6.4105263372983	5.99173357705649	7	1	1	7	1	3	7	7	7	7	2	2	7	7	3	7	7	7	7	7	6	7	6	86.5	1	3
123	2.53091388350024	5.5000771238914	7	5.23490497282934	6.8592290467644	5.25319697606456	7	7	7	3.95371983169045	6.59543023373998	6.19013982285492	5.896528567802	5.98022580816249	6.7094866353994	6.08005342510825	7	6.85748499858679	5.50495222829106	4.39890554850963	6.62603161907106	6.27048805831971	6.03892067020521	7	1	1	7	1	3	7	7	7	7	1	2	7	5	3	7	7	7	7	1	6	7	7	84.25	1	3
124	6.98984668350871	5.33381028669934	4.41953251141768	7	3.66598808951552	6.73952906915267	6.25061268736001	5.63887628936072	6.88426086114118	4.72860011780689	7	6.97685851563428	6.58891956012068	7	5.45866452746913	5.86292764379742	6.40388957585771	5.74368276464669	7	7	6.12837859544241	4.20985332521186	6.84023825236577	7	1	1	3	1	7	2	7	7	7	5	7	2	2	7	7	7	7	7	7	1	7	7	96	1	3
125	4.8691525081484	7	5.39502424332201	6.12007320288652	4.58751060047298	4.5935188781953	7	5.77906425311664	5.46691418198853	7	4.33592051106058	6.48239590067531	4.87241776082964	6.8631891825581	6.28931957275713	2.47293219988925	6.78904822714203	6.08011955666428	7	6.33275903463637	5.52151194651969	6.15561285426208	6.53521552037406	7	1	1	7	1	7	7	7	2	7	1	7	7	3	7	7	7	7	7	1	7	7	3	107.75	1	3
126	3.6860547426518	6.0697815550575	6.91443222513414	4.76716634697586	6.28667387149854	5.53523122623135	6.74101546634566	7	6.52291910360181	4.53724818750588	6.11347300138918	5.9407074769264	4.46091084219646	5.59112688840707	7	5.83275604681412	6.38602123814185	7	5.39326008836525	5.00027710164559	7	3.88793835688822	7	7	1	1	7	1	2	7	7	7	7	3	2	7	4	7	7	7	7	7	7	2	7	7	70.5	1	3
127	7	6.78960234219332	5.02794315504252	6.99862356751807	2.65187488422674	7	5.53691433368854	3.05648886318275	7	6.18570286235758	7	6.23116533288154	6.93233974651984	6.35392211266831	6.2101021740824	4.39405161827175	5.31911922640953	7	6.11044100199694	3.83369107021874	5.56731438007065	5.48031897099006	5.21786701201198	7	1	1	7	7	3	7	7	7	7	5	2	7	7	7	7	7	7	7	7	7	7	1	96.25	1	3
128	6.87190761245988	6.91033620121027	4.70476783028242	6.72809795539319	2.43807337151377	6.70780256588507	5.82113762986296	6.35681332296757	6.49235062296468	7	4.71726219225807	6.2881059700139	5.71957395837692	5.23295303411661	6.73864774578249	3.82000890869612	6.38007560158427	6.70784838735666	7	6.01388960619668	6.1737007359452	2.92807057818554	6.27456293434674	7	1	1	4	1	7	7	7	1	7	7	2	2	7	7	7	7	7	7	7	7	7	7	107	1	3
129	2.22615512285458	7	5.33374504451045	5.12032173308367	2.88537240086804	6.37502335632317	6.63376784096088	4.78690870806872	6.43856830923818	6.40942362748407	6.14833563230808	6.03941434446811	4.69922950290148	7	6.52612165409198	3.72506829361935	6.33832371890173	5.19169985360261	5.70694162642937	6.05157288880158	5.45880811139303	4.78536932239945	6.02583932821059	7	1	1	5	1	7	7	7	7	7	3	7	7	5	7	2	7	7	7	1	2	7	7	86.75	1	3
130	1.28624468992655	6.44723756144687	3.72382710956095	6.25982510794293	2.4332522558005	6.13852115308715	5.60102342789912	4.56350210095041	6.72740070647745	6.27895723292125	4.91674388130994	6.03278978491716	5.48492005751384	5.66953557668821	6.31975433109744	6.98288820319718	6.924725856816	6.18620311679886	5.56621498158354	3.9136744037505	5.44906735820727	7	5.60416540773047	7	1	1	3	1	7	2	7	7	7	2	7	7	1	7	2	7	7	7	7	7	7	4	95.5	1	3
131	6.42745038724748	3.05858436655587	5.91432541108147	6.02666175621451	1.26949584664741	7	5.81815318477808	6.33455994381979	3.22196936934206	7	6.95540903942621	7	6.53404443932203	2.47235146657088	7	4.36972188190341	4.73033793523025	6.13094719623799	5.88738057526745	7	6.70379342213423	5.483348821203	3.72888629394944	7	1	1	3	1	7	2	7	7	7	7	3	7	7	7	2	7	7	7	7	7	7	7	86.25	1	3
132	4.54023434570163	7	6.23348193602157	7	4.43199677325133	3.99432571709642	6.91339637715877	6.56858971536505	4.89077195142291	6.20668456326108	5.10976923264475	6.57151769516056	1.71159352617476	6.65661511012223	6.21219821864568	5.39547937007417	7	6.22553323701554	7	6.98851139046469	6.15304492337716	6.09517757275402	5.14305910295941	7	1	1	6	1	7	7	7	7	7	7	6	7	4	7	7	7	7	7	1	7	7	4	86	1	3
133	3.94967583863618	6.58574865182694	3.18119736429356	2.52259892373215	4.94603495070626	6.18803296764131	6.24035263278689	7	6.87350141018194	6.54829304307596	7	6.35569395935538	6.42517900069302	6.58525126193237	4.65922063205107	4.40466307733239	6.5795312748492	5.11097996406205	6.62245704337839	6.72085371568485	4.75742880765544	4.52398649860656	7	7	1	1	3	7	7	7	7	7	7	1	7	7	7	7	7	7	7	7	7	7	7	7	91.75	1	3
134	3.26360021658198	6.51598170759044	7	6.30176483340247	6.36777339596037	7	4.74055059420498	5.04123339113556	5.33941157317129	6.84813807664127	6.14315672113963	4.54328690691513	6.01800356875899	6.91912089627689	6.30190262460703	4.05800439684909	6.34200942378164	4.90253352329879	7	5.85565157556968	4.85540690403473	6.00143953670392	5.84830033483459	7	1	1	1	7	7	7	7	7	7	2	3	7	7	2	7	7	7	7	7	7	7	3	88.5	1	3
135	4.71818286859304	4.51688739513062	4.26852154803039	5.94463094855426	1.14526851793413	6.2081187167812	5.94452406298514	5.54595467883776	7	7	6.79877948175506	6.11047280070338	7	6.62881327517652	6.81897341453939	3.27479961458574	2.60771068565054	6.42830851143596	7	3.35408563471135	4.77601663702656	5.00211187259029	5.41834080183729	7	1	1	7	1	7	7	7	3	7	7	7	7	7	7	7	7	7	7	7	4	7	2	96.25	1	3
136	3.45383155462284	6.26752551350425	4.38208838080441	6.29941201648108	5.63301069567037	7	5.36750392954062	1.28031152424435	5.24308327682952	6.65500373993689	7	6.78226461447939	5.00380681970987	7	6.33993568536328	7	4.21268073958496	5.0042106722186	5.75483447567974	4.8818669068722	5.57743503182181	6.754668403302	6.55747588044284	7	1	1	7	1	7	7	7	1	4	2	7	7	2	7	4	7	6	7	7	1	7	3	89	1	3
137	6.06008540714114	4.11733056038708	4.54163872417346	6.40607165406399	1.67078667276221	7	5.60248554699715	5.23932351470022	4.69318396953894	6.84006858417441	6.40036577092013	6.16018514365165	7	6.67477070587647	7	5.42610272481994	3.49265842847529	4.58349564890743	6.70477857013702	7	4.75250327693279	7	4.79498776362824	7	1	1	3	1	7	1	7	7	2	7	7	7	3	7	7	7	7	7	7	2	7	4	80.75	1	3
138	6.55074234020698	3.76532716273292	4.34660914099943	4.98954926318779	1.96917057136645	6.28552833583836	6.40733417950641	5.43528968959697	6.78863438484366	6.24787072063757	6.94793343345013	7	6.27195587278213	6.68816887052667	6.57238392793685	4.84008294838576	6.44196207729182	5.4417881159729	6.30169680876116	7	4.18493469268468	5.86096632965838	4.34339007486073	7	1	1	4	1	7	2	7	7	7	1	2	7	7	7	1	7	7	7	1	7	7	7	72.5	1	3
139	4.88841227070897	6.26690080335029	7	7	2.36538636481788	5.94328698462834	3.72700323666901	3.39861656641496	5.96728933231046	6.21166756459923	6.92763851112523	5.60917930747239	6.44734849006522	6.52571539562524	6.68197029477849	6.60568706803198	6.19715121599676	6.06363995183818	5.83751068138186	6.23829006826769	3.85994079766012	3.06416230972722	7	7	1	1	4	1	7	7	7	6	7	7	7	7	3	3	1	7	7	7	7	2	7	3	83.25	1	3
140	3.14761418078851	5.72099041104548	6.99672655580247	3.95980170787307	6.3825589290715	7	6.27027397760203	6.16862381890977	5.05066643423463	7	5.05748970094102	7	6.18914159058487	7	6.33901454170469	7	4.24737490215709	3.5404178560213	3.15819618353282	7	6.25663707175737	6.24863535040425	5.77345777541917	4	1	1	1	1	2	7	7	7	7	7	2	7	5	7	7	7	5	7	7	2	7	7	85	1	3
141	3.65984376097547	6.44036202452948	6.69744223106561	3.53438547184797	6.52082592203972	7	5.82126900857839	5.69342602856929	5.69864413657115	6.8105304807113	3.14345630248029	5.5614884978267	4.25147196396708	7	7	1.30675277076145	5.70831748576084	6.1644152662836	5.54735761505998	4.11099850468254	6.73087439492406	5.66944410448863	4.22730582458877	7	1	1	7	1	7	7	7	7	7	7	7	7	1	7	7	7	5	7	2	2	7	3	83.75	1	3
142	1	7	5.1017991915779	4.43358300035348	2.74828827326749	4.28645074191843	3.51666788787066	1.40776576386964	6.17437302975426	4.63671025275676	6.41571043088229	5.72688478925336	5.54989223914375	6.99409016612921	6.59908668186797	5.40804240448981	7	5.76061022904164	5.43986039467434	5.86409232465487	5.01777476297405	6.43779258243784	7	7	1	1	4	1	7	7	7	7	7	3	7	7	4	7	2	7	7	7	1	2	7	6	90.5	1	3
143	2.94324471332352	6.90333764518606	7	4.96461344477735	5.87189166957103	6.58107211166383	5.92554867139689	5.22152345877896	5.1413316435594	7	6.77196654730792	6.10214738408205	4.52641934504191	6.96803251488721	6.58278048495038	2.50201935472806	5.94338568617669	6.24508129952027	4.6727000569378	4.12294440362552	7	5.29144671610246	5.49903215537393	7	1	1	7	1	7	7	7	7	7	7	7	7	6	7	7	7	7	7	2	2	7	7	84.25	1	3
144	2.96562280948799	5.59333919436891	5.0176876201689	6.83956561766774	5.23532121843704	7	6.85499011198716	6.47634860353277	3.99545309123678	6.07562951212171	6.10829420917057	3.51664146029716	5.06482278282846	6.7078513730144	7	4.12442320886002	5.21945881832645	6.30503313502908	6.12027270083919	4.19418484567111	6.55281902578642	6.21907983040792	5.78931337571479	7	1	1	2	1	3	4	7	3	4	2	3	7	7	7	7	7	3	7	7	2	7	2	95	1	3
145	6.95559582048586	7	5.63033341989526	7	3.58353195341508	5.5078560727944	7	5.64100973434603	5.13745927601819	7	6.38008563429059	5.71236515696841	6.16216399610862	7	5.97952171885467	6.47856897012019	4.82221384808262	4.68043613545079	5.89243123504873	6.43412642629677	6.09418083543221	6.18438406235027	6.71964382345474	1	1	1	3	1	7	7	7	1	7	1	2	7	1	7	7	7	4	7	7	2	7	7	85.75	1	3
146	3.95245214118046	5.63627051239864	4.29171311018618	3.22000194027189	3.9593857791907	6.54027026538741	6.1868512012252	7	7	5.52547769865339	4.36847963972538	6.34812375229897	2.56186317114966	6.44401514090804	5.15751868792302	2.48784504795121	7	6.55192331287827	6.46204308276618	5.23259109105555	6.11460363232701	3.83893781689212	5.55711096362478	7	1	1	7	1	7	1	7	7	7	7	7	7	2	7	1	7	7	7	7	7	7	2	95.5	1	3
147	7	6.87859572242492	4.07709245118111	6.14410226335216	2.26085193195332	6.31402493311011	7	6.43668342630611	6.021503829654	7	4.60219786882252	6.35301239902277	4.77367877684383	6.82752254438895	5.950715696801	3.58227507688172	3.32023690841441	7	5.49274262536663	3.3264091265749	5.45819409679866	4.62507215137972	5.27444886518442	7	1	1	7	1	5	2	7	7	7	1	7	7	7	7	7	7	7	7	7	2	7	3	95.25	1	3
148	2.94663577902794	7	5.6712630832446	4.02744957430699	3.54641454604016	6.61289763589666	5.01339691668242	5.84342304997103	7	5.14945836248101	5.33688580745889	6.26330772141093	5.24747704263114	5.47868460786075	5.10691269772345	4.97680793232134	5.28242452524418	6.6567350353567	5.75555390651327	5.36766388012254	6.75940451940026	6.24521112201605	6.32052662986022	7	1	1	7	1	3	3	7	7	7	1	3	7	7	2	7	7	5	7	7	2	7	3	87	1	3
149	3.9987353461839	6.64117006767678	6.76403555549896	5.86651100967677	4.24929182053734	6.12398824662937	7	7	5.30149010822348	5.30612374899125	4.61223785589566	7	5.71925412168886	7	6.89207503839309	5.12734810125089	4.33927035860959	6.87442243725908	5.552845602387	5.9799632974043	4.95145475225039	4.29253229283489	4.89766766168483	7	1	1	4	1	4	7	7	7	7	3	3	7	7	6	7	7	7	7	7	5	3	7	75.75	1	3
150	4.81998491368344	5.7039317588895	3.58066746105736	5.35231461497326	4.47952392514359	6.54528967177277	5.9447779301647	6.90307813945497	5.12824189532791	7	6.02489279311637	7	6.3178280551145	5.14808763641413	6.08443933777242	2.09115386018604	5.42292115569751	5.83765513201827	5.38299183715718	6.48727674375088	5.52263100165365	5.37020864083637	7	1	1	1	7	1	2	7	7	7	7	2	7	7	7	3	1	7	3	7	7	4	7	7	72.5	1	3
151	3.75486733042692	2.93624579332588	1.66999921324895	5.81812737669799	1.5620917588169	7	6.67723825166603	2.25388230426202	3.69426315349216	5.89901326419835	7	6.92476681485621	6.71938324987796	5.49718927005248	6.80250581805018	5.55262691673559	6.91915124717891	7	6.87523166183812	5.56499337384213	6.73301361849129	2.68919105427235	6.32221140110875	7	1	1	1	1	3	7	7	3	7	3	1	7	1	7	7	7	7	7	3	7	1	3	76.25	1	3
152	2.45831613216202	5.1324094225128	4.88775626267711	6.56082929047687	5.43192076063366	4.54962032529362	6.72903789978202	7	3.38694247324031	7	5.55933520361245	3.02066412527672	6.55708726809305	6.74191098620631	6.8727970453973	1.82774857840004	4.87722861913268	6.97790534763324	5.30265470407846	5.76167208292441	6.20428661452886	5.87929429232944	6.62910592033639	7	1	1	3	1	3	3	7	7	5	2	7	7	7	7	7	7	5	7	2	2	7	7	78	1	3
153	1.49510305626171	4.43147488946829	5.25195842278023	7	6.39781945376358	6.08218920273845	6.53284274246822	6.74288627768866	3.35800120621236	7	5.36391297161084	2.95685158301429	5.96507639597327	6.62621230969535	6.12292996862104	2.97650051158469	5.06901058019997	7	5.6451565189976	5.02081719130769	5.23273528310784	4.60156309577446	6.03479141115251	7	1	1	3	1	7	7	7	2	7	2	3	7	7	7	7	7	5	7	3	1	7	2	75.75	1	3
154	4.66833254043681	5.93768936473924	6.05961858348845	4.78583626165419	6.18352924351617	7	4.71284074179796	5.91673470505811	5.63341688210595	6.619596330021	6.66272825900921	5.95452617292978	5.13289516073412	5.37956090309652	5.78618590342459	1.27508204461824	5.8999143332944	5.05406868886533	7	6.64051324368506	5.62908171310851	5.9912288158131	5.62934709325455	7	1	1	6	1	7	7	7	4	7	7	3	7	3	7	7	5	7	7	7	7	7	4	71.5	1	3
155	4.79522876758751	6.01625082806634	2.82762545635998	4.79925153984444	1.86052233586463	4.69683817407326	5.73404347844975	4.72609065667703	7	4.44276535648665	6.75307576406259	6.19132138487294	4.07502149418713	7	5.08812027121721	5.71600265626624	7	5.55363983292613	5.47706741211023	5.79738339419305	5.81269673382207	6.23403506062193	6.04872217564663	7	1	1	6	1	7	7	7	4	7	7	2	7	7	7	2	7	7	7	1	5	7	3	76.25	1	3
156	7	7	5.57109843608865	5.47791255023468	2.38172243323662	5.54465861156704	4.28141773152031	5.78593503553241	5.01528215599094	6.84160205739814	6.94287887910733	4.70455036669296	6.05419874639684	6.16085286747343	6.92143982547667	4.87419075861139	5.32874878657304	5.089152303686	6.29818577350792	6.9545041910288	6.57949878767448	6.12094051303232	6.47482586434403	7	1	1	3	1	2	1	7	1	7	2	2	7	7	7	7	7	4	7	7	2	7	7	84	1	3
157	4.50960735977132	5.42913414040073	6.45006293479741	4.46244492396704	5.53673612803806	5.48443090032222	4.68642281293732	6.85166590501105	6.67144759139799	6.31535351031153	7	6.41708841440374	5.4888401873194	3.89971152728129	5.52674019243066	5.71292588711558	6.31616629920237	6.47644297010417	6.1474903569665	3.04294300307415	6.34444446181333	5.76613180234236	6.26854777280536	7	1	1	5	1	2	1	7	4	7	1	7	7	7	7	1	5	5	7	7	1	7	4	64.75	1	3
158	4.63031584508081	5.22622336816562	3.96761309922586	2.89962149236479	3.46162359337529	6.13589457459378	6.95609830166639	7	6.90328451925855	3.55156563668791	5.16730262380352	6.17894935988867	2.03721543916426	4.98130873545461	5.99655888940766	3.21153697932074	4.6250553313498	6.77299605472364	7	6.26731523368429	5.38325253265662	6.43037846673393	6.3204380153601	7	1	1	7	1	7	2	7	6	7	7	2	7	2	7	7	7	6	7	7	7	7	3	82.5	1	3
159	1	6.23807925855515	6.13963174559642	4.90640371648292	4.9015089968713	7	5.51555552700726	7	2.55818474155485	6.97780241657941	5.24909608532032	5.96842656613297	2.62904974428981	6.4129590106152	6.1155459386955	3.52823519426559	6.49154297539399	7	1.46991278704297	6.54758421850011	6.38790424965838	3.56102976002446	5.39655902561367	7	1	1	1	7	7	3	7	7	7	1	2	7	3	7	7	7	7	7	7	7	7	7	81.25	1	3
160	3.45140518695395	5.72077168546686	5.37367791881745	6.5055524137369	6.75128220047232	6.16235085729522	5.88909527557305	2.12218161573352	5.11497534935871	6.31902263725097	6.41583911922647	5.62948421668474	6.0261768438891	5.81504882835555	5.61040713760664	7	6.84596006757136	4.9333034118453	6.64631766935452	5.61931457159006	5.06729255342224	3.43450250761065	6.50669859270402	7	1	1	7	1	7	7	7	7	3	7	7	7	7	7	3	7	5	7	7	7	7	2	91	1	3
161	4.37516673626706	5.68332371662347	4.85742918450372	3.49992941767333	6.33531871074996	4.94657123113217	6.12247800766353	5.61820104904906	5.28812907628636	7	5.60757738578411	6.86660300230473	5.29035650612759	4.83982542419123	6.8628423155167	6.35346182729584	6.53489182200706	6.79899651319083	4.69854707983495	4.16133921484991	6.63431273071313	2.8680189452604	4.73745440515844	7	1	1	7	1	3	7	7	3	7	1	3	7	1	7	5	7	7	7	7	2	7	7	69.75	1	3
162	3.27326701659298	6.3710749979169	3.18881218096134	3.50475626007764	6.94110787643058	4.01723188695243	4.03241407073345	2.83430251341408	5.88084957075526	6.35230342502954	6.29540062844247	6.39440204125146	5.04155961605839	7	5.10225644207159	5.10186279581625	2.69940762485458	5.22788524841499	5.83428581657837	7	5.97238920000939	1	7	7	1	1	4	3	3	7	7	7	7	7	2	7	7	7	1	7	7	7	7	6	7	7	83.5	1	3
163	5.11128061489235	6.25548692219382	5.08403330682197	6.6805095009397	1.87892547014101	6.41999164995353	6.09075897449167	1	6.35061883105552	5.31991785773372	5.80753330702784	4.71805590386343	6.92344756437312	5.28917620961434	5.26343080455947	3.26327068319205	6.68000945284097	6.1707316780079	6.0453251720148	4.85913942029295	6.42044741417057	3.30627188576522	6.06066284390885	7	1	1	7	1	7	1	7	7	7	2	7	7	7	7	4	7	7	7	7	2	7	7	87.25	1	3
164	6.44699202908162	6.61776478099142	4.30870201613676	7	2.13692054299996	5.29521647214215	4.04734301170066	6.37389865568569	6.21256330241439	6.8858041146321	5.89236532590109	5.29721644910031	6.71164951786814	6.4610354408567	6.36088957606113	5.20494488743679	5.00258334765859	4.73115292896973	6.75235291318981	7	6.82114711826657	5.96531356565936	5.64533356705688	7	1	1	4	1	7	7	7	1	7	7	3	1	1	7	1	7	5	7	7	7	7	7	88	1	3
165	4.7083100817915	7	7	2.64640634906863	1.98249829331413	6.22998120293339	7	4.37796529801517	3.6312121151876	6.31301378030485	5.79290277606205	6.43832318808697	3.24305362748652	3.79821558309879	5.60868912823114	2.66943294950141	5.49768010732439	6.44113429378091	6.59072620108141	5.97168033279891	4.08411828750666	6.30213736257992	6.56561733416349	7	1	1	5	1	3	7	7	7	7	2	7	7	7	7	7	7	7	7	2	7	7	7	80.75	1	3
166	6.05431477914252	5.64046171414272	4.1804958087343	4.92378053869775	1.48592683989786	6.59444351643712	7	4.38919586431057	7	2.97310294462217	5.76719118907259	6.36238384945409	6.24075382057581	6.12326744217039	6.20648370832761	6.15425632973508	6.13928334612939	7	5.50365360900699	4.9476213948767	3.83318240748031	5.60104070901759	2.43701567995711	7	1	1	7	1	7	7	7	5	7	1	7	7	2	7	3	7	4	7	7	7	7	7	72.5	1	3
167	5.18694279139267	6.53841261210555	5.64453722321882	3.80521236606624	6.16927608238299	4.49089735290714	7	6.0530112825618	5.10173964297862	7	4.16823929143344	5.73109772011096	6.49551030886505	5.86512040954644	6.15642484794054	1.93968060326111	6.81737032141933	5.88352359070969	6.69860873483409	3.77093541302536	6.20977620433988	4.43168493021016	4.84642804266278	7	1	1	7	1	3	7	7	5	7	1	2	7	7	7	7	7	7	7	7	7	7	7	80.25	1	3
168	2.67977003740558	3.62645815331715	1.11534862297238	7	2.11671922032582	6.94715766075793	3.74082968946649	2.51774016038024	6.40951469098547	5.72295300688528	1.71733977648395	4.18146007315121	6.63796029374872	6.16680713700246	7	4.08156895162843	5.39374523492466	6.81371923600773	6.42250920473948	4.1882917210447	7	3.09190904542909	6.56854892876653	1	1	1	1	1	7	2	7	7	6	3	7	7	7	7	7	7	7	7	7	2	1	7	75	1	3
169	3.26556880946809	6.45227579664567	6.63112725934659	3.01439401645849	6.20279392276518	6.06692799353093	5.78111932357033	5.5623365049158	5.07561600876263	6.4976752901928	6.01001712249358	6.46573256466725	6.72368208212702	6.18673281945143	6.25216072301058	7	4.29980818396903	4.94580540038325	4.64768196067571	5.62083802637112	5.03210022793839	6.40406986290908	5.97868956931837	4	1	1	1	1	2	3	7	7	7	7	7	7	7	7	7	7	5	7	7	2	7	7	74.75	1	3
170	3.09482688939664	6.05701099770348	6.58405663801673	5.58292215051251	5.92164937399738	5.80916455744193	5.85609672140377	5.87289037067854	5.68803924445622	6.05647201539463	2.25955072471706	3.9358167017173	4.80786252078976	6.19462985786793	7	4.26690744179399	3.06068098240377	6.78904190028754	7	4.07937585900726	7	6.37880942763784	6.22751820138176	7	1	1	3	1	2	3	7	4	7	1	7	7	7	4	2	7	4	7	7	7	7	3	75.5	1	3
171	1	6.13108994257288	7	2.85273356895198	2.69359963952947	7	4.33985957084714	7	5.78074700346536	3.71534164350057	6.68465519960414	6.91708908475297	3.31783141071472	4.05825742939709	4.17379324296517	3.58999006335463	6.66378887518132	6.03519146128588	6.70879481675466	3.66614307210226	3.39762583558525	5.94397213748073	7	7	1	1	7	1	2	1	7	7	5	7	2	7	2	7	4	7	4	7	1	7	7	7	79.25	1	3
172	4.93456769523998	6.42641379339995	5.9382008661329	4.33209243126612	5.12431268093811	4.2681856300546	7	4.57481890036907	7	7	3.03826405407843	4.63239002007103	5.88426790567743	5.02834174105619	5.59821712113498	1.4141094130708	6.69358683561611	6.30785713028848	6.22429133710109	4.26900102991682	6.43880789014565	5.05669060564727	5.89806809646427	7	1	1	7	1	7	7	7	7	7	7	7	7	7	2	7	7	7	7	1	7	7	7	66	1	3
173	3.59581290463949	5.89478679381671	2.73391940959818	3.60159843140822	2.53266404396569	4.642492704354	4.71008870676567	3.71501750858552	5.98814196691586	7	6.0085904045791	6.44410300100956	4.43714704392447	6.86654915570173	5.44834591882326	4.55159276166426	6.17654414514428	4.17468174334637	5.6605847087671	5.87523452877217	5.4163805675488	6.87421193037424	6.12633256835307	7	1	1	5	1	7	7	7	3	7	7	2	7	1	7	2	7	7	7	1	1	7	3	61.75	1	3
174	4.92266453700157	6.59526910613882	2.67653216290211	3.89667311897332	7	4.89717970339401	7	7	4.80314739145582	3.27826205277649	7	6.93395805918334	6.67830242802098	4.88687965606194	5.45288597825964	7	2.60237032077491	6.23631595134543	7	6.21255631141541	6.9765628085639	1.06195632346927	7	7	1	1	7	1	7	4	7	7	7	4	1	7	7	2	5	7	7	7	7	7	7	7	56.5	1	3
175	3.60274299174892	4.04006513762891	1.87349186889968	6.57974388566647	4.50145029340857	4.78404278836947	6.60676048739443	6.11669531323483	5.89018259918937	4.46516540957677	4.98826336839765	6.66977887823206	6.2344954436674	4.50099969302953	7	6.85231398725369	7	5.99918630082505	7	6.95147995597905	7	3.59313699846247	5.60825722302231	7	1	1	2	1	7	7	7	7	7	1	3	7	2	5	3	7	7	7	7	1	7	7	72.25	1	3
176	3.28885183188337	5.72388516175548	5.99067250045381	6.89377363242079	4.95630079372766	5.29828142837568	5.512625818537	5.30997400557948	7	6.17322985221154	3.77269237226591	4.76975712575782	5.15353218867874	5.98222345281289	7	4.74328229696961	5.66968171143523	5.04459661943098	5.96105827459755	4.73977893626599	4.95981224734426	6.36902864743071	6.08372955939917	7	1	1	4	2	3	3	7	7	7	1	2	7	7	4	7	7	7	7	7	5	7	2	84	1	3
177	6.42940645716367	6.97266665721471	7	7	3.50047809009102	5.56175510256955	4.95478604879232	6.43495362354619	4.13551791316089	7	7	4.275121036356	7	5.87254061514234	7	2.62015955848979	5.2674323388102	4.84121792295193	6.40845143936949	4.60634641386144	6.76920274799925	7	5.83616869850485	1	1	1	3	1	7	2	7	4	7	7	2	7	1	7	2	5	6	7	1	1	7	7	77.75	1	3
178	1	5.75610496478032	6.48488176073973	4.28909219025356	6.57097605166415	6.05778469960033	5.81863636113286	6.92892625610364	3.21034249113007	4.93539224270599	5.03192300368316	5.41073206589839	3.99234565827664	5.91762019160679	7	3.68612933584189	5.89201766231945	7	1	6.30124112971234	6.40647466523341	3.04941827632995	5.91880039942377	7	1	1	1	7	2	2	7	7	7	7	2	7	4	7	7	7	7	7	4	7	7	7	73.5	1	3
179	5.1406531485591	7	7	4.79087185001794	6.06994874476774	4.37704675766523	3.78128435071524	4.73682660600704	5.69199949835136	5.93313328783903	1.63004891464597	4.13181694304993	4.69555861185064	6.9941817103976	6.2238248482528	3.25067511400646	3.98579540705177	4.77932289553343	6.85145039009878	4.29316686585677	6.24326603745857	1.38061288023442	7	7	1	1	3	1	4	7	7	1	7	1	5	7	7	7	7	7	7	7	7	4	7	7	75.25	1	3
180	4.33125719325784	6.96285000920279	3.17445700742109	4.17327012290171	6.90914571557293	5.429612381643	6.22424306763418	5.39085263218872	6.34896418007316	6.69389934693585	5.39455574378434	6.52555338586342	4.29809804346419	4.50657213726664	3.44901331108815	3.95535326204556	7	5.19549488784371	7	3.96528590996173	5.47263007860097	7	4.97658880884445	7	1	1	2	4	2	7	7	7	7	7	7	7	7	7	7	7	7	7	1	7	2	4	72	1	3
181	2.74565940323802	3.91797675081478	1	5.63089478676284	1.55149796081382	6.51008512712135	5.78380818351262	2.43009799736769	7	6.4245792603266	4.89509869166863	3.13972439798642	4.93143953152125	7	6.28122032338996	5.51253808517992	4.34025692177939	4.74625446815294	6.05119373361714	5.63704821631925	6.04019545688498	1	7	7	1	1	1	1	7	2	7	7	5	3	7	2	7	7	7	7	7	7	7	5	1	7	85.75	1	3
182	4.81845105820541	6.87890450482362	6.11905979926951	4.89259082830025	6.73654904548721	5.58388831186709	4.19143230902895	6.59360243034844	4.45696897900286	4.84079836890561	1.48027196661699	4.72611358891386	5.40146823933298	7	7	3.96360186866317	4.73094587187013	5.26042204884286	7	5.5040180728636	6.26481209865689	2.10048862821436	5.818167854337	7	1	1	3	1	3	7	7	1	7	1	2	7	7	7	7	7	7	5	7	7	7	7	86.5	1	3
183	2.73218896536479	6.08585339391695	6.3557443600438	2.90839648985764	5.54196421557485	5.10243475404405	5.72044792340805	7	6.05152791113922	6.77904346239477	5.60073761174042	7	4.56877112889303	5.57624325604159	7	3.43835471335238	5.61925510885096	5.01040391245758	4.82219808860536	3.39668455705224	5.56941810294592	4.99386755824722	5.71160476915456	5	1	1	1	1	7	7	7	5	7	3	7	7	4	7	7	7	7	7	7	4	7	4	69.25	1	3
184	3.89199023654839	5.98074723359433	3.01855174765116	3.16653255603234	2.41828077272408	5.11794436037856	6.73581387513155	6.27820185419444	6.14742934903478	7	7	6.46243299188073	4.95131541990125	6.38185861651687	4.60294427148174	4.60227249813251	3.99294151818323	5.11931924755903	4.72321632844745	5.5135889853456	5.82781265488144	6.01968471106687	4.33290079116487	7	1	1	4	1	7	7	7	4	7	7	2	7	7	7	2	7	7	7	1	2	7	2	78	1	3
185	6.28285429138211	6.19588221104971	3.88078725685782	5.59211001023314	2.76286483485493	7	6.60332738412423	5.07995871715238	5.94520537034071	3.51706536133893	4.34351113567665	5.25074368163245	7	6.0645585827534	6.69859242404267	5.71796055157486	6.54081496847316	6.33369895643691	6.7905552829492	4.51775572099845	4.04851207968846	4.58722437859571	2.58004584144546	7	1	1	7	1	7	7	7	3	7	1	2	7	2	7	2	7	7	7	2	7	7	2	74.75	1	3
186	6.7233367798595	6.08060823870723	1.08830745933786	6.55875991921065	1.44719327044577	6.10446293539238	6.9365934025118	3.99429953517251	5.21327178421886	6.89467778651271	6.32941745725955	5.8869195241384	7	6.64185778709403	5.02762403803201	4.0298296314683	5.16976207317776	6.48963096658173	4.38249040758785	3.63717830488533	3.5251694801576	7	5.27813427526571	7	1	1	5	3	3	7	7	3	7	7	3	7	7	7	7	7	3	7	2	7	7	7	75.5	1	3
187	2.34927698382243	3.68810527465563	3.8314946875161	4.95103317481172	1.00923959964476	6.81655973171047	4.22004157655111	6.78391985598331	5.47384208873456	6.22371028868077	4.6464538848846	6.47582981406695	5.18750200956148	6.81264346387219	5.56663308003221	5.0463819602164	4.66411810955417	2.07027709086665	7	4.03794454444029	4.42981869831194	4.04505182859147	4.92159048373622	1	1	1	2	1	7	1	7	7	7	2	2	7	7	7	4	7	7	7	1	5	7	7	70.25	1	3
188	3.18848253527616	3.63251383426165	2.01632488544884	6.94919833143155	3.21965363838543	4.13842403992539	7	5.7566872368607	5.91981732716085	5.31808428315147	5.54816809245634	6.8315029281855	6.08724670550289	3.92386215373255	6.45091651481602	7	6.88262955745351	5.63608699327049	6.33367554467406	6.33418178700231	7	3.42973469241995	6.615445845782	7	1	1	2	1	7	1	7	7	7	1	2	7	4	5	4	7	7	7	1	1	7	7	73	1	3
189	6.18660324160345	7	2.18503549864163	4.29359147316488	7	6.29231746429305	7	5.07665026201003	3.87543484133437	3.23228499923377	6.76984934576179	7	6.56281392086433	5.47088467789354	5.74404931715088	6.71476890199673	6.30716719218134	7	6.63183530065506	4.70954596071449	6.53804274008153	2.54267703214782	4.35158022690607	7	1	1	4	1	7	7	7	7	7	3	2	7	1	7	7	7	7	7	2	7	7	7	54.75	1	3
190	4.03501835124981	5.86301688274482	3.97611363725741	3.5612863617184	7	7	5.71487417922912	3.68557570572982	6.73964766002782	2.98415044249788	4.44673137130253	6.85636763161551	5.49843198515684	4.71413467332177	2.57306740303599	3.50077280552606	7	6.40404786976734	4.95632054479707	4.11726262353508	6.22169202637518	5.16824039346502	6.06517210746873	7	1	1	7	3	2	7	7	7	7	1	4	7	1	7	1	7	6	7	7	7	7	7	74.5	1	3
[truncated: 5 more columns]
