# Supplementary material for: How Are Mate Preferences Linked with Actual Mate Selection? Tests of Mate Preference Integration Algorithms Using Computer Simulations and Actual Mating Couples
Source: PLoS One. 2016 Jun 8;11(6):e0156078. doi: 10.1371/journal.pone.0156078 (PMC4898694; doi:10.1371/journal.pone.0156078)
Supplement: S3 Data — Long-term couple and agent-based model data analyzed in Study 4. (ZIP) [file pone.0156078.s003.zip › S11/Polynomial Model Data/Polynomial Couple Population 01152016 0246.csv]

	trait1	trait2	trait3	trait4	trait5	trait6	trait7	trait8	trait9	trait10	trait11	trait12	trait13	trait14	trait15	trait16	trait17	trait18	trait19	trait20	trait21	trait22	trait23	preference1	preference2	preference3	preference4	preference5	preference6	preference7	preference8	preference9	preference10	preference11	preference12	preference13	preference14	preference15	preference16	preference17	preference18	preference19	preference20	preference21	preference22	preference23	fitpoints	sex	algorithm
1	1.27829909190183	6.15691780697997	5.44484078207616	5.25636249400066	6.93030771463538	6.73922555871539	5.39273021920394	1.71245358495318	6.62302022402049	6.51238006717113	7	7	6.1865417372194	5.69461455933966	6.01432351752764	5.82681105539574	7	7	6.37464997007966	6.82927540206239	6.69928720259418	5.6032210943352	7	7	7	1	1	1	7	3	7	2	1	1	7	7	7	6	7	7	7	4	7	7	7	3	109	0	3
2	1.12591593579847	4.33859764689125	5.89545791008118	6.96039777879602	7	6.07852751972459	7	7	7	6.14584291406516	6.01403916322492	6.43037558384519	6.752435327388	6.80558714166481	7	7	7	6.62219165187176	6.6296135848464	5.643434352691	6.57869669466445	7	7	7	7	1	2	1	7	2	7	7	1	7	7	7	7	4	7	7	7	5	7	7	7	2	105.75	0	3
3	1.2432530880606	6.67560990092548	6.07126509508764	6.2285241277604	6.12945039757156	6.78130639935234	5.90725192509831	2.1489572204273	5.9501886700176	7	7	5.90419230554195	7	4.62390934205342	5.93905923621831	6.27373929262635	7	6.99386829939413	7	6.86681146187724	6.28900715995328	6.03908632839255	7	7	7	1	1	1	7	7	7	2	3	7	7	7	7	7	1	7	7	7	7	7	7	3	123.5	0	3
4	1.9534616065983	4.44345133728575	6.33252684900679	6.62617945769811	4.38682005456206	6.50447247033064	7	7	7	6.76149821904885	6.84584644049466	7	6.27815206896493	7	6.42590748277493	6.95721202783016	6.93181569514733	7	6.05558515172271	6.62609541666874	5.38432049729944	7	6.19644505451232	7	7	1	1	1	7	7	7	3	1	5	7	7	2	2	1	7	5	7	7	7	7	4	101.25	0	3
5	2.35874052042004	6.77956738335681	3.61358377522725	7	7	6.54255638205119	6.96598489674345	6.9674272109836	6.52575224666158	7	6.94047342769073	5.92604890774463	7	3.67844400191817	6.73836627944134	3.07267124127171	7	7	5.62465135377299	5.34690582110906	6.42869503859106	6.33464876459391	1.9558890588572	7	7	1	7	1	7	1	7	2	2	2	7	4	3	7	7	7	2	7	5	7	3	7	110	0	3
6	1.00247708611744	4.50630408298896	6.28661633003377	6.75003189858086	5.45320154432582	5.78696396813471	6.3798413767318	6.64286125678933	7	6.61135913310565	4.88414974926081	6.3878175677993	5.59949109929574	6.50603871958845	6.96074039926839	7	6.93549412427426	7	6.43859089510247	6.09257445277895	5.56587252349256	6.49529726131745	5.8268276523944	7	7	1	1	1	7	7	7	2	1	6	7	7	4	3	7	7	7	7	7	7	7	4	93.75	0	3
7	1.84474903914116	5.14001037906942	4.73700671159717	6.88207063489794	4.90580473516065	7	6.45622793975397	5.96657032811977	5.37172828064078	6.62715430597867	5.417872007822	7	7	4.78191725214749	7	4.48679005954965	6.08682801876316	7	6.35905872272844	5.87223849750983	7	5.55348447504361	6.91764136710545	7	7	1	1	1	7	3	7	7	1	1	7	7	2	7	7	7	7	5	2	7	7	3	94.5	0	3
8	2.59549219708568	4.71255578793087	6.85041379910328	7	6.37980885445233	6.88281182945502	6.52914418548182	7	5.76183837061408	7	7	5.23346527389936	6.74107073797534	6.9547000927798	6.84005959255693	3.46172646381719	6.69731512409375	5.74623648692702	7	6.45615110011589	6.85595037514307	2.16517222933007	6.54235270413026	7	7	1	7	1	7	5	7	2	1	4	7	7	3	3	2	7	1	7	5	3	7	2	99.25	0	3
9	2.48643398389599	5.84831331098272	6.23761409903394	6.81046489907744	6.01481117698726	5.69333378214557	6.83487958415296	5.60902065994507	6.05514951415997	3.59301971805777	7	7	5.81408697875101	7	7	6.98002744812015	5.64674043758981	5.97662965250326	6.2871726447997	6.0597648783706	6.56993519233599	5.03376607657285	5.91902056185748	7	7	1	1	1	7	5	7	7	2	7	7	7	3	7	1	7	7	1	4	2	3	2	86	0	3
10	1.17538630792459	6.17804815581304	5.78104754928209	6.97968034295199	6.06166333189554	6.69774674143977	6.76499101889058	4.10157232549903	7	6.49188203062629	4.8787982095377	5.62298784063823	7	6.75956226098433	6.23436757041388	5.10863070453082	6.49210240625926	7	5.58964361724682	6.25759531801173	6.36195939205633	6.58497119785989	5.268127000581	7	7	1	1	1	7	5	7	4	1	3	7	6	7	7	1	7	7	7	4	3	7	3	114.75	0	3
11	3.43225284992154	6.94996734231246	1.18968363460695	6.32910100288106	6.62877661811487	6.69506394885873	7	5.72380939593975	5.12663806414271	6.74824983337055	6.80224676624576	7	6.24020256166577	6.81620977407647	7	3.78457312968319	3.8899082498554	6.52309724879416	5.82505685420611	6.82394388085901	5.98702162804178	6.77318002750775	4.94780487323536	7	7	1	7	1	7	4	7	2	1	5	7	7	7	2	1	7	2	3	5	7	7	7	110.5	0	3
12	1.70780488712823	3.51586348279302	7	7	6.26176433679027	6.44973313105038	6.43450018503554	7	5.94165465007169	6.03063051879238	6.1719280992137	6.80678088222407	7	6.25151072721147	6.76945165357448	2.24869192564756	7	1.57647700455494	6.720940495484	6.49732808189151	7	5.98029122292828	6.98006553754632	7	7	1	7	1	7	4	7	2	1	4	7	7	7	3	2	7	1	7	7	4	7	2	97.25	0	3
13	1.27780771785527	6.30370098968803	5.44897585588989	6.17700729383873	6.08714545880413	6.42612887795765	5.51396014575254	5.55333960499838	6.5792876581741	7	5.66561302191373	7	6.5359622290138	6.47639295095459	6.48705397804311	5.94418695962472	7	7	6.49672270817837	5.5987220208389	6.24272968522398	6.12117036487644	4.12075055629295	7	7	1	1	1	7	7	3	6	1	7	7	7	7	7	7	7	7	3	7	7	7	7	105	0	3
14	3.05090110058916	5.74677934540796	5.72121719625385	6.74305707735686	6.45355837772699	5.92571387246954	7	5.5671333321124	6.197099881892	6.45071572807807	6.19559436792388	7	5.87569532271441	6.60600956765737	6.96328446198676	6.97155809700642	6.05693921702022	6.58854075249674	6.89820476707038	6.254921418236	5.91796053444673	4.62695161685	6.73678585526128	7	7	1	1	1	7	4	7	7	1	7	7	1	3	7	2	7	7	1	6	7	7	2	101.75	0	3
15	2.12621791379201	3.0222403217212	6.3542925189217	5.41779802234386	7	6.26377327107514	6.11715124790466	5.63555328033318	7	5.75866908104556	7	6.91838506832799	6.23435229579296	6.79353797625048	6.9089576521124	2.23926633299818	6.84678361755781	7	6.36404058494142	4.2599327097306	6.4183505042615	6.29251348818941	4.40252472198513	7	7	1	1	1	7	2	7	2	1	7	7	1	2	5	7	7	4	7	4	3	7	3	106.5	0	3
16	2.32936791511465	6.05151981907813	2.04488537436868	7	6.59616494114765	6.09904245006601	5.85990625783357	6.71884783809461	6.18621832957273	7	6.22505047185714	6.18759879467336	6.16306824890168	5.08012427715288	6.67381597956852	6.80359968239617	6.24513052978598	7	5.18687556574345	6.85669517146696	5.79454373037181	6.36497909904735	6.70189140147691	7	7	1	7	1	7	4	7	2	1	2	7	4	3	5	7	7	2	7	4	7	3	7	99.25	0	3
17	4.45231666577666	7	4.8060469562666	3.33935365264014	3.59616221788298	5.84063219196684	4.89620118460297	6.68357127038363	6.12025141881897	7	7	6.96687268143605	6.79244289238179	6.76417016034342	7	2.55834842633318	6.61221018937769	5.68816230901382	5.92677096431732	6.14915993512799	5.49344685642755	7	4.79325411714238	7	7	1	1	1	7	3	7	3	2	7	7	7	7	7	1	7	3	7	7	2	7	1	93	0	3
18	1.32833047315054	5.76613074504754	5.58200794662743	6.96989896858215	6.01235819449938	7	5.12524407625953	5.07469032076094	6.66796058585835	6.03688330204954	6.63351645899956	5.8095794374	6.86283722822108	5.95443717381828	6.18955781315527	7	7	4.91292308010762	6.34325620985408	6.77591686334986	6.73141000703081	4.82215144541261	4.98575352314757	7	7	1	1	1	7	3	7	2	2	1	7	7	7	3	7	7	7	2	7	7	7	6	110.75	0	3
19	1.67810506007513	5.93976339310736	6.80974153443534	7	5.72068528296631	5.10263995728191	7	6.8418893967852	6.47106993149289	4.67130225062035	5.38337971056028	7	5.29493738774612	7	6.84412104617136	6.69908833356657	6.2153021227632	4.85814784531303	4.03747500466938	6.46070744182404	6.62731910724979	6.094130482886	7	7	7	1	1	1	7	3	7	3	1	3	7	5	7	7	2	7	5	2	3	3	7	5	92.5	0	3
20	1.06072638957592	6.72551912911796	4.04570480750075	6.61089149286158	4.65450186565411	7	7	2.30524031983717	6.71735502971275	5.4946922271995	7	6.79914311451878	6.12331656973753	7	6.98649820962017	4.43493296705292	6.43287336129261	4.09165747411963	7	5.97391334240768	6.21196344670267	7	6.1747874775727	7	7	1	1	1	7	7	7	2	1	7	7	5	7	7	7	7	7	7	7	7	7	5	119.25	0	3
21	3.90820965094604	4.40449841611708	7	4.53130354609674	5.78996119873103	6.61804583294364	6.6598554236058	2.62485530834346	6.65166428834193	6.36339810037293	5.04180846068834	7	6.31947023960783	4.23574686307682	6.63725226981001	7	7	7	7	1	7	4.24851689839187	7	7	7	1	1	1	7	5	7	2	1	2	7	7	2	3	4	7	7	2	1	3	7	3	94	0	3
22	1	4.24505169398491	6.15039384349801	7	7	5.26122010469941	6.63060890398557	7	6.4277153995601	6.02636734221279	6.69984259257073	7	7	5.36301428325833	6.25941520168696	2.26281824427471	5.56982730757242	7	7	5.3102402516507	5.87930184974565	6.53658549380214	7	7	7	1	1	1	7	2	7	7	2	6	7	7	7	4	7	7	7	5	7	7	7	2	103.75	0	3
23	4.11046828646979	7	3.89525437962312	2.86760002245315	3.91505537522769	6.52846956533029	5.08888787382927	6.33085904063473	5.86447009713021	7	7	6.49230866669726	6.70581173102671	4.90986317736981	7	6.88421140231013	6.22711475211737	6.65482425291379	5.97893789984159	7	6.38685480244845	4.68329808954672	4.73606602592873	7	7	1	1	1	7	4	7	3	1	5	7	5	3	7	1	7	3	7	6	3	7	2	110.5	0	3
24	2.17948801014698	6.07252164796156	6.67028053365127	6.46763049716928	6.95979356723548	7	6.58312003980365	6.59281011042885	4.79754883785625	6.36531022873318	6.58746172752229	6.48819797017888	6.73019321584383	7	6.77828855136425	3.51561641311237	6.23393002782812	4.45590437686822	7	6.77488225848979	5.84041599020255	6.38999524456557	5.980527960099	7	7	1	7	1	3	4	1	5	1	7	7	3	2	7	7	7	1	7	4	3	6	7	108.25	0	3
25	3.64431478312906	5.78394216244074	7	6.72456392052781	5.91309148810962	5.4605683726018	6.09226751269305	7	6.15649508442133	6.98765413928983	6.92413671894592	5.69616056294398	6.4465195666979	7	5.56372581844392	1.55391567449225	5.19229400176689	6.02411344438232	4.75485378403506	6.59935767594555	6.44379660439981	6.66863470083167	6.74161671226969	7	7	1	1	1	7	6	2	3	1	2	7	3	7	6	7	7	3	6	7	3	4	7	95	0	3
26	1.73010761586495	7	6.23051434729687	7	6.4234034986705	5.94143664041284	6.36377618567283	6.17785932658753	6.38174946022098	4.7727312652575	4.39358168010973	7	6.37189124904278	6.49893514102523	6.09666252796477	6.24895182241765	6.76509409775401	5.51985746799709	5.83338256217038	6.97295210806311	5.90363180925016	4.73050026954345	6.57585671738436	7	7	1	1	1	7	3	7	7	1	1	7	7	3	7	7	7	7	1	6	7	3	3	91.75	0	3
27	1.43273660197048	6.59379934287281	4.93468822175476	4.91230790326472	7	5.60273510512292	5.10210337022385	6.01441765195525	6.14226990541084	6.88303597601107	7	6.87548962598867	7	5.84517463886137	6.22764827611552	6.03421145234225	7	6.46221784357835	5.59870661765075	3.09406920978429	6.84203108810315	5.13753378228394	6.50331276345833	7	7	1	1	1	7	1	7	2	1	2	7	4	7	2	7	7	5	7	7	7	7	7	93.5	0	3
28	2.36341484839463	5.93611054055549	4.9864810944811	6.83046778944369	5.79686443142682	4.73909223756406	6.50916572706502	6.99793300781964	5.70333976663897	6.33311675481892	7	6.33346929708877	6.80586061395777	3.47578583858914	7	5.24300899596745	4.9308374993111	5.28386241901297	6.6667521127421	7	6.34369010131224	4.67624209333977	7	7	7	1	1	1	7	7	7	3	2	3	7	7	2	6	7	7	7	1	3	3	7	4	96.25	0	3
29	2.61896571910628	3.28769075597511	6.65967333895376	7	5.98134986855112	6.91359102535392	6.87236345788188	4.59709820597549	5.70816585124439	7	6.3764873430281	5.52860778641632	7	7	6.91408778904054	3.11273481961968	6.40944316474414	6.4275947440677	7	5.27105963707033	7	1.62488642109522	6.30549448974524	7	7	1	7	1	7	7	7	2	1	3	7	7	2	7	7	7	1	7	7	4	7	7	101	0	3
30	2.49570076580459	4.39551022582258	7	4.72029594317092	6.97498647466991	7	6.80554820866671	5.66139166574477	5.98231681727479	6.06716262998475	4.87798292197751	6.77203734578294	4.75204091540686	6.52819849416942	6.86303189036459	5.26320671631211	6.87640710328075	6.3857512091159	5.14697100657386	6.15298097088418	5.38185782339323	6.08640230556256	5.84391497152646	7	7	1	7	1	7	7	7	2	1	2	7	7	7	2	7	7	7	7	4	3	7	7	93.75	0	3
31	2.16968929800702	6.93107624076997	4.25473081283859	6.03867059485195	4.86107821613666	6.38954188303262	6.87230739847424	6.37304759054696	6.81464809753281	6.36705043096931	6.6991248461838	6.77008470317487	6.06435091278851	6.39033225199803	6.93412173263635	5.64023563297118	6.3659367627258	4.85755737309148	5.94843621153181	6.35645963960884	5.47681128581732	6.53752890497317	6.22994353063603	7	7	1	1	1	7	4	7	2	1	3	7	7	4	7	7	7	7	7	4	7	7	7	88.5	0	3
32	1.69906155622045	2.18427512888321	7	5.24974737235397	6.43576701439962	5.41592367565171	6.22709753030095	4.8649467291345	7	6.95803978616322	7	6.68069305016807	6.43688160521699	5.39147640204447	5.89019105505668	1.4448492704825	6.89386855788107	7	6.47434146090603	4.5703656504497	6.02521779753971	5.79441892212431	4.71513303094526	7	7	1	1	1	7	3	7	3	1	7	7	7	2	4	7	7	4	7	7	2	4	3	96.25	0	3
33	1.93361941381293	4.71955713533008	7	6.36037006561924	7	5.36783660880333	6.95181937254804	2.7561021739686	4.51327281446421	6.01823864884441	6.81671788156712	5.98592223168331	5.77313285877961	6.695997208542	6.91186387004879	5.72619450642801	6.1036197178971	6.46255520868106	6.45379840950211	6.15713348047993	5.74468490182131	6.90104817576604	6.51602923615142	7	7	1	7	1	7	5	7	2	2	7	7	7	4	2	7	7	7	1	7	2	3	2	84	0	3
34	3.76266611164365	6.60908928452907	1.25478919402362	6.40551318577041	6.40806944665731	7	6.52896889050258	5.6086680250462	6.22469474396801	3.12147017934491	6.28912862320224	7	6.98001557573897	7	4.63000754633186	7	6.25797735457699	6.46812739958596	7	6.52964760711577	5.84008247409192	3.58614198968	5.70195210688322	7	7	1	7	1	7	7	7	7	2	7	7	6	7	2	1	7	4	7	2	2	7	3	107.75	0	3
35	1.9628007879269	3.44445656605545	6.42246143642146	4.95665461119951	5.68942385164053	7	6.92166677990726	6.85031715548158	6.40494311182439	7	6.73016022191787	5.87230370629209	5.26658382626951	3.3264350418495	3.64633125541473	6.99520778224962	7	5.74203348841417	6.5356017232056	7	4.30190549157602	6.39665349388864	6.21449262700495	7	7	1	1	1	7	4	7	2	1	3	7	7	7	7	7	7	7	2	4	7	7	3	87.5	0	3
36	2.54416390116054	6.6196452647956	6.11620972180159	6.8372101317595	6.56099754823152	7	3.82721983841896	6.10633303621074	6.00932282328186	5.35060049289489	5.35619645046987	7	5.488478896793	7	5.62846545969464	6.14557019917747	5.43350391172232	5.83624776735908	7	6.20922314415479	6.59341970353744	4.10878286171357	7	7	7	1	1	1	7	1	7	1	2	7	7	1	4	2	1	7	7	5	5	2	7	4	94.25	0	3
37	2.08355348564004	6.13762535616361	6.56816580749334	6.05185657277436	3.96053532288528	7	6.63416046198942	4.74176677186287	6.19623207966066	4.72360155236466	7	6.85309948570188	6.68595515284005	5.49624669654332	5.17080557581806	5.49577972773925	6.55230302998921	6.66985234756681	2.9280096119994	5.57752312908048	4.55102757559972	7	6.60936169224692	7	7	1	1	1	7	7	7	2	1	4	7	5	2	4	1	7	7	1	2	7	7	7	91	0	3
38	1.37500852066182	6.19552407238968	4.62097982431366	5.5390056515695	6.9471216624266	4.98520000620536	5.57656359353983	5.54449692588507	5.65783459276394	7	6.12873387859022	7	6.80517819290204	6.52407274622964	6.09604465562535	5.44291630342994	7	7	5.99399388251286	3.06618244112044	4.04897409382833	7	6.45357706962096	7	7	1	1	1	7	2	6	3	1	2	7	6	7	2	7	7	6	7	2	7	7	7	100.75	0	3
39	2.2233550512	3.49752082903916	6.224108935293	6.01741145968344	6.58653791597472	7	5.76335903572741	4.36651201027304	6.32486605522867	6.54350019338342	5.54865661775244	7	6.2103671845748	6.78384116187514	4.90377516344339	2.58697878169454	6.75621597651164	2.41962995039512	5.49676422258984	5.12638304758957	6.51126491743285	7	4.52012712423983	7	7	1	1	1	3	7	7	7	2	7	7	7	7	3	7	7	7	7	6	7	4	2	111.5	0	3
40	4.27832086863538	5.92043950784095	6.0650462876642	5.1435010026743	6.66448039070693	7	4.50836068495869	6.83910263015339	5.86955066120491	6.75339401004163	6.16779869809536	6.07177663356939	5.90096871164223	6.36450053425629	7	6.14967284570043	1.60158784922825	5.62222333833908	5.76609422190262	6.87396899946308	4.63122691811674	7	7	7	7	1	1	1	3	7	7	3	1	7	7	6	3	2	7	7	7	1	4	2	7	7	83.25	0	3
41	1	3.62213537502971	6.30544951663723	5.59505378266529	6.36816871544277	6.9294052104811	6.3726184849143	6.26543427758773	6.46169656492871	5.98295562009501	5.51766128470168	6.3452996705963	6.76075755890414	5.39281211078687	6.50825228524575	6.20568640889242	6.41923032803445	2.02450267286065	6.94613996787857	5.88326256889158	5.8667643608414	5.165860746926	6.73332212405344	7	7	1	1	1	7	7	7	2	2	7	7	7	7	7	1	7	7	7	4	7	7	3	103	0	3
42	3.08317612033619	3.10601126909245	5.34460397211355	5.39784660643477	4.7255969420687	5.11118423783956	6.46721265425284	5.69999085771905	6.4108081699583	7	6.10812561054608	6.81272294529121	5.97545650657293	7	5.58758241459819	4.68130645818393	6.18179407459552	7	5.36185935519886	7	6.25747156229991	6.67348518770102	6.28252811683032	1	7	1	1	1	7	1	7	2	1	7	7	5	3	3	1	7	2	1	5	3	3	7	106.75	0	3
43	3.77863521850708	3.85567394074469	7	5.13996151766319	5.33620328939565	7	3.91782431396966	6.55745883433913	7	7	7	6.92579172875674	7	3.99166449139926	6.90631549544519	5.29106883519257	6.1033463130586	4.66640696827885	6.95056711656802	6.22156072961707	6.81590312237178	4.53689336861592	4.86088162914175	7	7	1	7	1	7	2	7	2	1	7	7	7	7	7	1	7	7	7	3	1	7	2	106.5	0	3
44	4.72467173522076	7	3.47819257399204	3.63227768009958	6.02906809778409	5.80250192622342	6.28688205135297	5.36266410516764	5.23291014094204	5.85241709569422	6.63538468163562	4.96705683964419	6.31680891029121	7	6.68900149093267	6.52193781089219	5.95335106131916	7	7	7	6.61673714403223	6.20611069028647	4.53310900790756	7	7	1	1	1	7	4	7	3	2	4	7	7	7	2	1	7	4	7	7	2	7	1	97.25	0	3
45	3.8082604699642	2.44114696826054	6.93908116729637	2.05058553265339	5.0644044108708	6.45456794633372	6.67595458079557	4.31935274339603	6.79906048004386	1.73963760947633	5.92187582389284	5.95719891179392	5.52846677884416	2.45209887198227	6.03416519848245	6.19088507911595	7	6.64624915398667	2.5972924789012	4.70213705232179	7	6.83246328970115	7	7	7	1	1	1	7	5	7	1	1	7	7	7	2	7	7	7	4	7	4	7	7	3	78	0	3
46	3.79982593104878	3.6500546374849	6.55275739235607	5.54087010963678	4.97059580257415	5.09143157605445	6.69166834314092	3.09293680452439	7	4.94426368934906	7	6.56134276063828	5.9450665292173	4.6014491471082	6.71427841343051	2.96262242545332	5.78404777647492	7	5.91474131018608	5.2964168645158	6.4534609579625	5.34324902991261	7	7	7	2	1	1	7	3	1	1	1	2	7	7	3	2	7	7	7	2	3	3	7	3	92.75	0	3
47	1.78687484152893	4.88913018446817	6.47256928902237	6.47393293421466	6.51421262404057	6.30436909244024	7	3.19244030713431	6.18195984907205	6.90245871029895	6.69249623629328	5.6794149037613	7	5.61570546750395	6.12810952778169	5.34236443349759	6.94741164884875	6.30444009527956	4.23099355490985	3.70565685040356	6.87575006815103	6.45926835921767	6.15207163466253	7	7	1	7	1	7	7	7	3	1	1	7	2	2	3	2	7	2	4	4	7	7	2	93.5	0	3
48	4.69819939453086	6.65513824514353	1.17314789118668	7	6.18825249782252	6.97598858537627	5.0272335641874	4.13371156263392	4.89806840825729	6.75464140684103	6.14010511175478	5.71593572443724	7	6.83166772472457	6.36229001100731	3.42942789036621	2.96100200704345	5.89154629475342	7	6.03250601792619	6.52692745449509	6.81044892283567	3.89029233951662	7	7	1	7	1	7	3	7	2	1	5	7	7	3	3	1	7	7	4	4	7	7	7	100.25	0	3
49	3.7559779268973	5.72583134262979	1	5.9312043584043	6.70990019766084	6.59794919701678	5.26785113722476	7	7	6.96386434474546	5.90911284576107	4.73942266426604	7	5.72149553162708	6.84723707430203	2.35164767893028	5.74097350735406	5.96931467951211	5.94084830268565	5.40653515434024	6.04311839709756	5.75489472377537	4.77195586875247	7	7	1	7	1	7	3	7	3	1	2	7	7	7	2	7	7	2	7	7	7	7	2	95	0	3
50	1.63131702612125	5.56965515296982	3.08251077398519	5.91043831714975	6.89627663482143	5.26705578600716	5.76151871082218	3.62725643559685	7	6.33656270438028	4.82680728208272	5.38391207705634	6.49410865059776	1.25560864522742	6.61082695355983	5.94011971589461	7	7	6.85474118227852	2.84854326870501	6.629689278147	5.81899834694286	7	7	7	1	1	1	7	7	7	2	1	7	7	7	2	2	7	7	7	7	7	6	7	7	95.75	0	3
51	3.82895128105471	7	4.25845023449613	3.46023153158306	6.35963368605639	6.24638070673209	6.32089352683863	4.95947570151657	5.89062904191591	5.25213134691858	6.76202225326804	6.19527739019259	6.7595889935621	6.33037643813919	6.50326040169293	5.80402650529784	6.00941225888466	6.96113836062218	6.64154458942041	6.71690922460875	5.05956275766109	5.53747508642433	4.50206990843338	7	7	1	1	1	7	4	7	3	2	5	7	7	4	2	1	7	4	7	7	2	7	1	102.5	0	3
52	1	5.53883233404221	6.24042768473869	6.17830798957457	5.84310406890522	7	7	4.15450553732233	5.61977421378691	6.54419683228293	6.13679686359313	7	5.61483180032145	6.56838625148681	6.53886740334382	1.20364149957832	6.23987818463812	5.21805777988801	3.83884221957588	6.22428740477176	6.26844733864469	7	6.19133246459334	7	7	1	7	1	7	4	7	3	1	7	7	2	2	2	7	7	7	1	4	3	3	7	102.25	0	3
53	3.39883010323723	4.18906881626102	7	7	5.33231224625391	5.91340461571959	5.33044033292947	5.32215806239904	5.024017134468	6.06281753331928	6.46591435870136	6.88478517691424	3.01961595015311	5.95249307643901	5.02618262453798	7	1.42479463359787	6.82422790214278	6.49658463755676	6.40156436137861	6.19551853787245	7	5.78916638959989	7	7	1	1	1	7	7	7	7	1	2	7	3	7	2	1	7	7	1	7	7	7	3	75	0	3
54	3.94126923450447	6.41456763665324	3.39174709746982	4.91736029004372	6.96180028190928	7	6.29358873123003	2.65087010456946	4.11621979484446	6.60492203523796	6.07096343092001	6.60657794599782	7	7	6.75729639488821	4.27017584715157	5.94492895760791	5.55856846113791	6.91528499372005	5.40318387714035	5.65672123561146	4.86079358569504	3.57443994709874	7	7	1	1	1	7	3	7	3	1	7	7	7	4	7	7	7	3	7	3	7	5	7	106.75	0	3
55	2.99089468199892	4.48932879963503	7	4.89412231673814	4.70570023052279	5.59760485368232	7	2.33315017609342	4.94420442569249	6.82506847860996	7	5.04154913883159	6.42770799449661	6.32721317851587	6.500485651004	7	5.2462596064462	6.46276636829616	4.16307690013229	7	5.72067794643287	6.12765548929923	5.0620277849298	7	7	1	7	1	7	7	7	1	1	7	7	7	3	2	1	7	2	7	7	3	6	6	89.5	0	3
56	3.97147226733707	4.41448795263041	6.48577314795059	4.67025412980047	4.52688941336705	4.23173493532088	5.00319251147099	3.75476448009428	7	6.13115972673442	4.93421714143542	7	6.12082039855212	6.96138574604116	4.93090964919276	2.37747416994423	6.65198983509903	6.30601752234831	7	4.66583320357237	6.81686300389624	4.71107732180853	7	7	7	2	1	1	7	4	7	1	1	2	7	6	3	3	7	7	3	3	2	2	7	3	85.25	0	3
57	3.20506272639881	3.03987248263042	6.42778280482524	5.61574123353816	5.42734163114207	5.11807506374953	6.92852149414365	3.21126039855905	6.7543699893344	6.49538503970473	5.16988446033751	7	6.64691645500221	6.42178782671863	5.81448771921507	6.34809255132616	5.1155477488396	6.80512410287789	5.99775560188698	6.46107318725781	5.73030378449297	5.5689199129042	5.21739177471754	7	7	1	7	1	7	7	7	2	1	2	7	7	2	6	7	7	2	7	7	7	7	2	94	0	3
58	3.2491153976213	3.19321853092528	7	6.22715432437687	4.77824811740196	6.81742088221525	4.53374943581452	2.37523772265707	6.72731258007887	6.38953244367338	7	7	6.89578380022532	7	5.9876401744961	4.70999278457846	6.98514689625224	4.33358310773871	4.84173278247377	6.13186696512393	5.89548284631727	4.38674037885979	4.50953418271698	7	7	1	7	1	7	2	7	1	1	5	7	4	2	2	1	7	7	7	3	7	7	2	109.75	0	3
59	2.92713109268814	2.83747412498231	6.61166379242259	1.55416653507515	6.04655862848417	7	7	4.47479997058383	6.58198399352268	5.58482136907372	6.24766731023802	5.30666728884374	3.8186696316019	6.11596863613017	7	4.77616364601751	6.22055235424698	6.43024718533162	1.76563660863921	4.60568234865756	6.27109677265045	7	6.078194000516	7	7	1	1	1	7	3	1	7	1	7	7	7	2	7	7	7	4	7	7	7	7	3	101.5	0	3
60	3.38572675629496	3.46684046371983	6.80738202864541	6.75042258380132	6.32487517059323	6.86065196491589	3.56041435842846	5.43296578457538	5.25316725261096	7	3.59712197666313	5.68051819790984	6.0578118931467	5.59790139607647	7	6.31471377419682	6.50610570860993	6.90984117997786	6.41910487342292	5.42223494331015	6.60994094769981	5.24997850946534	3.25567370768931	7	7	1	5	1	7	4	7	7	2	7	7	7	3	2	7	7	7	2	7	7	7	6	85.25	0	3
61	4.10056070653909	5.06309394010354	4.13031635894504	5.15094172321163	7	6.78237171804878	5.91891134300854	3.62362180615457	5.12868223118127	6.73973008498049	6.97546341459022	5.14097906207114	7	6.49935086812776	6.02210839292121	7	6.33363583766481	6.90921004138424	6.7499538532416	6.09403799876096	7	1.03265971916033	4.66671577000317	7	7	1	1	1	7	7	7	2	1	5	3	7	3	7	4	7	3	7	4	2	7	7	96	0	3
62	1.30733634175274	4.46903487240046	6.91950170047574	5.54450180293262	6.31132172569685	6.2066559431417	3.73163711791901	2.32946156475741	6.3167709902895	7	4.41980916304383	4.80272115351267	6.75156342637054	6.47047753424095	4.95851668983733	6.9508655209423	7	6.38043691475814	6.41080919252565	4.18273723209435	7	7	3.67017270537377	7	7	1	2	1	7	2	7	3	1	6	7	7	3	2	4	7	3	4	6	2	4	2	97.75	0	3
63	4.0627143859496	2.15882134720804	5.16333852648806	4.76572287415288	4.22825859495699	6.78641676680671	5.12335921973224	6.17510175273617	6.65617906710901	6.69882428513315	7	6.15736859948686	6.2100370951702	6.26667809286716	6.13727735370222	4.31057475790149	1	6.3297528300631	5.20253603523479	6.20273067812583	6.3964367606432	6.22423394610177	6.28157853809734	1	7	1	1	1	7	2	7	2	1	7	7	7	7	5	1	7	7	5	5	3	3	7	77.5	0	3
64	6.43580612778856	2.172759245141	5.37899004975778	5.40614231628832	4.62287690851862	7	6.12264602775151	4.01795181971061	6.13955437918944	1.37183368379009	5.32887945167656	6.89045722576759	7	5.02897407552943	6.06744950454123	5.25595108639261	6.72078925279749	5.97729553266829	7	5.90476656917763	6.73788141826392	7	7	2	7	1	1	1	7	2	7	7	1	7	7	4	7	2	1	7	4	3	5	2	4	7	89.25	0	3
65	4.45070572699422	7	7	5.7518793139767	7	6.84097824366409	4.22355638260762	2.83592955962071	4.61648352756097	5.37109768752788	6.44456608595987	5.97095457999018	6.64077796923936	6.23159919728176	6.38471281401345	1	5.80835068919355	4.45261207585967	5.87723423028192	4.79401253201448	5.34300068442983	7	6.07469496837207	7	7	1	1	1	7	7	6	5	1	7	6	5	2	6	7	7	3	3	7	7	5	2	93	0	3
66	1.08512296288669	2.31514064997658	5.47545937333137	6.5350642968798	6.02862331976976	7	7	5.35454149778278	5.70655510181072	3.76454280726619	6.08349394417988	7	5.87121089161455	5.94738037570676	5.57559539452238	3.85217763270164	7	6.34145237337865	7	3.87408192620403	4.77385952920593	4.79889937062895	4.82454427390617	7	7	1	1	1	7	7	6	7	2	7	7	7	1	4	7	7	7	1	7	7	7	3	92.75	0	3
67	2.57900961043504	5.11709204383779	1.46615763112484	6.33877439718227	5.93337968124038	6.93505440666171	6.81731831856742	5.54059744580289	6.57450834742859	5.49691033062744	6.28899740687392	7	7	6.11597006869806	5.33094744862607	2.54897662402332	5.61195698069905	6.77492847461332	6.3279701163495	6.28457975744349	6.52342048254679	4.88433583236395	3.73310559872414	7	7	1	7	1	4	7	7	2	1	7	7	4	7	2	7	7	3	7	4	2	7	1	99.5	0	3
68	2.71294316583426	2.4149360063575	5.80364395465969	5.93631791689477	5.6055036464719	6.80181043923172	6.15558701586495	3.81939902287575	6.37854705732783	6.57464599723547	5.3145888554362	5.92466639291511	5.1050891243178	6.95458718039195	4.68694285475066	2.36561658556212	6.32769477212296	2.82145842858138	5.45354808595175	6.07116735294504	6.14122807878939	7	6.36060643973145	7	7	1	1	1	7	7	7	3	1	7	7	7	7	3	7	7	7	7	7	7	7	2	92.25	0	3
69	5.01856863916311	1	5.37174249327816	4.68541470140391	4.7092382060334	6.71598428163937	7	3.12177644819326	6.04640530715638	1.87751834602401	7	6.24934228584104	6.99249402763713	5.22517046551713	7	7	6.55355837169476	6.23403306245014	6.65010337602094	6.18434780029187	6.02273287190755	3.87896804340346	6.94432343752955	1	7	1	1	1	7	2	7	7	1	7	7	3	5	2	1	7	7	2	4	2	3	7	72	0	3
70	1.74255515571654	6.22791861080229	7	5.54929455766006	6.57711181678731	6.99478009287117	7	3.80789253827755	6.95208431377243	4.71567567463994	6.3040852895783	3.96436193030381	6.5152648970796	5.56835875405502	4.57133379998041	5.01303609909363	6.4050449853687	4.77249755771654	4.73983029425292	7	6.47128614273116	5.57937056605388	5.44457171161691	7	7	1	1	1	3	1	1	7	1	6	7	7	3	5	7	7	3	7	7	7	7	7	104.75	0	3
71	1.53259532260495	6.63454411883976	5.76078529528483	6.22918487762524	7	7	2.27095280479659	3.65827235737696	5.2767381600559	4.03463049830923	2.27332481524216	6.80414662589405	5.99959684318116	7	6.27726668922382	6.95174801266316	5.07462967897613	6.69839274131775	4.03039611475286	3.5327833460751	6.88689995775392	7	4.59977605795681	7	7	1	3	1	7	7	7	7	2	1	7	7	7	4	7	7	2	7	6	7	7	7	87.5	0	3
72	5.34516180616524	1.64139552747079	5.70305215385151	5.16055179561681	4.57297875631207	6.71520482232973	6.39920142627966	3.8075483950533	6.81160580565931	1.49091517660895	7	6.16801636077223	7	6.00561663319269	5.72302666340135	7	7	6.62198626294704	6.89824897391717	7	6.18630765931727	4.19443307552081	6.29364968432123	1	7	1	1	1	7	1	7	7	1	7	7	3	4	2	1	7	1	2	5	2	4	7	90.25	0	3
73	1.82390094035306	4.70324010155087	4.45792354970273	5.56689716160366	4.58477216484316	6.41839432366306	7	7	7	6.01833817168653	1.8669396686768	3.7897034995148	4.41409958045072	7	4.85066465675707	3.66292731514594	5.91833535523734	5.36492905992901	6.75556276808023	6.52767787164399	6.41657980549227	6.93621142644372	4.86006370896168	7	7	1	1	1	4	3	4	4	1	4	7	5	3	2	7	7	5	7	4	3	7	7	87	0	3
74	1	4.86122938609443	5.12454028184656	7	6.71226279617268	5.54497907768886	4.6219746330154	3.94767692566672	5.18263070233342	7	6.65523214463973	6.48664799075469	7	6.04355111732654	6.91358261990774	3.11520530460776	5.66319824867277	5.89058783902136	4.1088831588403	7	6.46048365338658	6.47617165174863	5.53195390821121	7	7	1	7	1	7	3	7	5	2	1	7	7	2	7	7	7	7	1	4	2	7	2	85.75	0	3
75	1.1735063534856	3.82352989247901	4.59873181313572	7	5.08018942669301	6.96573988960617	6.39958057354646	7	4.4616155948487	6.74958802955807	3.59939081633068	5.24532751948056	6.63208732001522	6.39404521415647	5.85747845923686	6.81422822122805	7	7	5.88727673682314	6.38281079043074	5.16106037939708	6.28410127863699	6.97557678376001	7	7	1	1	1	7	5	7	7	1	1	7	7	7	4	7	7	3	7	4	2	7	2	78.5	0	3
76	2.10315825746757	4.63196898434935	2.77827614569926	6.11779308180744	7	6.75772284289222	5.43094423224218	3.7722452626564	5.64709166161678	6.13929580357729	2.45014063394919	6.57298135909354	7	5.78727973404985	7	6.1998106055599	6.77932086610073	7	7	4.41892300069027	6.06063442309526	5.891201709697	6.11775968117726	7	7	1	1	1	7	7	7	7	2	1	7	7	2	2	7	7	4	2	2	7	7	7	92.25	0	3
77	3.24654955495404	4.09294519667542	5.74913688403348	7	6.56018980754458	6.53283137757707	5.56017354773654	6.30987866230498	7	5.9770981298309	5.00303623984968	4.22471487502314	6.160389431283	7	7	4.38463362950539	7	5.70549795792377	5.88306370526512	4.3378125701826	4.77212479190653	3.95025470248464	6.51702855288637	7	7	1	7	1	7	7	7	3	2	4	7	7	2	3	7	7	7	7	6	7	7	7	81	0	3
78	1.90065520983245	5.99087538709489	1.00446120552503	5.68816379463739	6.44590107392073	6.15029300770699	6.4233671799551	4.22962028912034	6.78826373562446	6.13876779028119	6.42380218463182	5.2868377838838	7	5.80069307695585	4.61585882219456	2.14039872450864	6.75331353776577	5.59175724311652	6.13438420357974	6.27317129577004	6.46376532096625	5.92711748070215	5.08641531002657	7	7	1	7	1	7	3	7	2	1	2	7	5	7	2	1	7	7	7	6	2	5	7	88.75	0	3
79	3.45929279114249	4.32560693740522	7	6.88020794436734	6.96982434040833	6.66616648807133	4.08693513133821	6.78506397400958	6.56511503634814	6.08106266743868	7	6.81446512911627	6.87002177381313	4.5800589443358	6.51781823000835	4.77288421769391	6.37928707010957	4.74896779396974	5.92473071591529	6.49178696868853	4.71177359510443	6.82487114872724	4.27870104508441	7	7	1	7	1	7	7	2	1	1	4	7	3	7	2	1	7	7	7	3	7	7	1	94.5	0	3
80	1.34370915280147	3.08857902854532	6.16449011058591	6.00907170477721	5.83784129544629	6.14157461338167	7	5.43181020915379	5.07357730613475	4.41134786759179	5.79252326063166	5.76179891192615	6.47292567624815	6.69330570311665	5.04999736686943	6.31537610310865	7	6.10117202969508	4.92597845002531	3.11950365189775	5.49478712285319	6.25159276375269	6.85614692881033	7	7	1	1	1	7	7	7	7	1	6	7	7	3	7	1	7	5	3	7	4	3	7	78.25	0	3
81	1	4.4717370900817	3.71505383808318	5.86806421174381	6.153616537204	6.6363637417774	7	2.71719068481232	6.27879054974022	4.77535891779847	4.24050838928678	7	6.89297873179111	5.05344208490807	6.90180114353089	6.57622258411461	6.03778820120503	5.6422924885253	6.84935460009248	6.77565659217501	6.40998588298867	2.19632316169325	3.12164361993795	7	7	1	7	1	7	3	7	4	1	7	7	5	7	3	1	7	7	7	7	2	7	7	94	0	3
82	4.65921240732858	6.11494377839594	3.86020202352774	4.99426541192916	6.73958821030185	6.41493826891495	5.73774134462012	6.82882006979241	3.73214730991736	2.12337345704953	4.4787526290038	5.54484790331758	5.2338754987482	5.91536635118569	7	4.14426412815498	6.5992749153167	7	5.73859297918875	4.19252888973167	7	6.03796709849926	5.02664022694996	7	7	1	7	1	7	3	7	3	2	4	7	7	3	3	7	7	7	7	4	7	7	7	71.75	0	3
83	2.42246676961178	5.32526775111523	5.04981012549916	7	3.6172290413958	6.95181061085054	7	6.51662337753926	5.67613194981842	6.64125384002734	2.06286897165198	5.73136733216547	6.25582844656369	4.42500888426175	5.81175495976525	5.8831934050082	5.63129244075068	6.98865736633625	4.17869712737925	6.01062653016335	6.56998564880814	6.01133114863984	1.71048804429403	7	7	1	7	1	3	1	7	2	1	4	7	7	2	7	7	7	7	7	4	7	3	7	68.5	0	3
84	4.96253617002418	5.91630050140244	6.86422315569244	5.19639399725211	7	6.630008752415	6.89112246133481	7	7	4.20285615202578	6.6366908660271	7	4.78462933735674	6.79911624407807	7	5.94738266957764	5.79531255505808	7	6.80011370466529	4.68564520381606	7	6.79843051813159	4.84098278625521	7	3	7	7	1	7	4	7	6	1	7	7	7	7	7	7	7	4	1	7	4	7	5	96	1	3
85	6.77322771334378	1	6.93771385642547	2.2844385643443	5.19380795058717	6.75546827351914	6.77826645654229	5.84387901236271	7	5.65340065261374	6.51097352025773	7	7	4.62534982838955	5.71677687873717	6.27121217257908	7	7	6.79574185782946	6.01367567739753	6.29651592991625	6.66856883332087	6.67554784212506	7	7	7	7	1	7	4	2	7	1	2	7	7	3	7	7	7	7	6	7	7	7	2	108.75	1	3
86	5.88104374245573	6.65267277512026	2.83598677965145	5.48488793845945	7	6.72694597924942	5.58494574417431	6.65735407189536	3.96257881473365	6.37191417077774	7	6.98963020109557	6.8454864598931	3.94165832928764	6.27234600794655	5.71014701188779	5.08352455930432	5.37915722380232	7	5.05289125142735	7	5.83981057024123	6.63333239604626	7	2	7	7	1	7	7	7	7	1	4	7	7	2	6	7	7	7	1	3	7	7	4	95.5	1	3
87	6.8363219087056	1.91883985399979	6.6677122281885	1.31314197655804	6.47174628153766	7	6.84721530058141	2.75418057625658	6.38131755987561	7	5.64730460685195	6.67154691491831	6.75825748551813	2.36678557651045	6.36195687515245	5.46742876379699	6.23611287831256	7	6.78993349158345	3.1205922778764	6.58234667552825	6.75957664499121	7	7	7	7	7	1	7	7	7	2	1	7	7	7	2	7	7	7	3	6	4	7	7	7	119.25	1	3
88	5.0414980136417	1	7	3.55772105115203	5.41470405539146	7	4.06228645563061	5.75148274133787	4.84076832368997	6.05289792059669	7	6.89435996859371	7	6.71284655676447	6.91939856823491	1.42280708943858	6.55930462338621	6.92728025640647	6.12095315717513	6.64244506291073	7	7	4.4310747578472	7	7	7	7	7	7	3	7	2	2	5	7	7	3	7	1	7	7	7	6	2	7	1	112	1	3
89	5.74937312930257	6.25294188871577	7	7	5.3364740155834	6.31010007781983	7	5.9693807300546	6.60071269458947	4.13120090286301	5.30443021769028	5.66178907503277	6.69341929260617	6.72308162058329	7	3.7858177099774	6.26259481263508	6.99918850798394	6.45407199054378	7	6.13384779692005	6.83327483415391	5.7633519280085	7	7	7	7	6	7	5	7	2	1	3	7	7	7	6	7	7	7	7	3	7	7	4	94.75	1	3
90	6.53488114165304	1	7	1.4009503747931	6.76839974106551	6.02073121999234	6.85596395288469	1.6293473159897	5.93129451364069	7	5.47510678146649	7	5.93774377753668	5.52948827617859	6.30301571302151	5.42884987933771	6.28455102967412	7	7	2.50845584100304	7	6.70910779123348	7	7	6	7	7	1	7	7	7	2	1	7	7	7	1	7	7	7	7	7	7	7	7	7	110.5	1	3
91	6.99604619450035	1.24733556785782	7	2.08370185945125	6.88613778674364	7	6.63262839298346	7	5.33834282695433	6.14738210034469	6.78228092687241	6.81668509755958	7	6.33752140955472	6.26538203232193	3.03211755737345	6.77108523068369	1.96594001272721	6.38879760768725	5.22927883583579	7	3.54840487883814	6.5792615102936	7	7	7	7	1	7	5	7	2	1	3	7	7	7	7	7	7	1	7	6	2	7	2	97.25	1	3
92	6.86681649962995	5.38684705652628	5.43207443642919	4.62184679614436	6.94040208748098	5.98884918494605	6.52728393188544	7	5.87197546224891	2.02474119819697	6.34305027026643	4.44140726808761	6.71758134929094	6.48970369419191	7	1.60105958795806	7	6.46673619252963	6.57114681814342	6.36700116003523	5.76003984313839	6.60609800359578	7	7	7	7	7	7	7	2	7	7	2	7	7	7	7	7	7	7	7	7	6	7	7	3	85	1	3
93	7	2.08147650044858	7	1.04966479849087	5.10472240367424	7	6.73282117251683	6.36577600077267	5.09007715138465	2.47603160260082	3.88685608713548	6.73210939890638	6.97245844442281	7	6.27104207381362	6.68944484526562	7	3.7930809850991	5.96855817227106	6.44958203065495	5.65745519132069	4.70221043993088	7	7	7	7	7	1	7	3	7	7	2	2	7	1	3	7	7	7	7	1	7	2	3	2	104.75	1	3
94	5.10303009735893	6.24946925714795	6.76780865816742	5.41585870168847	7	5.94358297720359	6.67114792156588	4.94790663685955	6.25280080133612	6.1633048257932	6.83980436491572	5.41619283042353	6.78323019091978	6.78943467609836	7	6.03101554956102	5.92937637924993	6.72361883259267	7	6.92084551747476	6.54868285223215	5.81378515839589	5.15072963329996	7	6	7	7	7	7	5	5	3	2	7	7	7	7	2	1	7	3	7	7	2	7	1	101.5	1	3
95	5.2179724935721	6.97759546633306	3.79667429897877	5.23402278263665	5.32355957439314	6.70601737927186	4.10739540478249	5.16824111891865	6.43212573972633	5.90422489404614	7	7	7	6.35205091807885	6.14121827590076	5.89157889628881	5.74275466995849	7	5.98224147276489	5.95985569016313	7	3.82493172552287	6.45807925049649	7	2	7	7	1	7	1	7	2	1	7	7	2	3	2	7	7	7	6	7	2	2	5	105.25	1	3
96	6.03385357086285	6.71804617355063	7	7	4.60043310119195	6.09725255750691	7	7	7	6.43395195638619	5.27256145550157	6.50514369581846	5.74845761321087	6.04666639218745	6.12169213542742	7	7	6.33582989888454	6.88361907628043	5.97758660396212	4.96795468133408	7	6.12310853267	7	7	7	7	7	7	7	7	2	1	2	7	7	7	7	1	7	5	7	5	7	7	2	90	1	3
97	7	3.38572968610126	5.85240406039957	5.04213591566033	5.29913710748436	5.73303116175425	7	6.56021107418435	6.63662755461855	5.27752953138194	7	6.52154419583955	5.42497509779755	4.42002034997419	7	3.33654664968616	6.51081234254949	6.88540339700556	6.3549305899738	5.99220066272959	6.24144560958848	5.2872847923249	6.8766979959125	7	3	7	7	5	7	7	7	3	1	4	7	7	3	3	7	7	7	2	5	2	7	2	96.75	1	3
98	5.55023391608068	2.01861564329396	6.15787721787546	1	5.62429328870543	6.69369473626181	6.68074175422782	4.5781858199168	7	5.24929477847288	5.67575320843182	6.80605921958731	5.47187533092498	6.59467382994806	6.20743060625107	2.96772089605677	6.84075349383135	6.92304114005669	7	5.63188626412955	6.53752595735119	6.16949106094047	5.19191928382508	7	7	7	7	1	7	7	7	3	1	7	7	7	7	2	1	7	7	7	7	7	5	2	113.5	1	3
99	7	1	6.71913018814472	1	6.17246713773327	6.5485280196536	6.90289808595422	3.60061928040601	5.43830888011842	6.40587028208436	6.49686093215517	6.45664042017632	7	2.78861473392784	6.4964109331072	3.15727113426922	6.22572363458594	7	6.92101385836007	3.92496760911213	6.87328653088787	6.93794062285385	7	7	7	7	7	1	7	6	7	7	1	6	7	7	3	4	1	7	7	7	7	2	7	7	110.25	1	3
100	6.62299487787773	1.38784992638142	6.64597838928451	2.14323185864506	4.78961479924548	6.78583762497786	3.88531120880026	6.54306048057103	6.77955118431046	7	6.56100833797084	5.06228609905806	5.8392769340151	4.43671900706556	6.66322596834635	6.54014921773996	7	6.3818735620894	6.89534441299943	4.22344079913969	5.28958802519312	7	6.33959766889863	7	7	7	7	1	7	3	7	3	1	3	7	7	4	7	7	7	7	3	4	7	7	7	102	1	3
101	1.84448367635001	5.72154622604802	5.75624023983217	3.20842422682986	6.42830795055355	7	6.32116319845645	5.97279237751934	6.96071263452551	5.91763585690309	6.15634019397352	7	6.24773802556234	6.6348879384817	7	2.03957960871748	5.29567097210706	6.32427631614598	1.33120806864936	6.20392227317709	6.1130391446342	5.99586375991104	6.47058958633679	7	4	7	7	7	7	4	7	3	1	7	7	5	7	7	7	7	6	5	7	3	7	4	99.75	1	3
102	4.11510469183033	5.59960112740051	4.8861699858504	5.75822113150432	6.88100677641817	4.98755673762664	7	2.60550116435234	7	6.02091001234161	5.25983615462521	7	5.81352191296099	4.83690752358451	6.01726075054318	7	6.15085850622605	7	7	4.53897023216521	6.83642123289454	6.39593228539545	7	7	6	7	7	7	7	6	6	2	1	2	7	6	3	3	4	7	7	3	2	3	7	3	86.5	1	3
103	4.66122006738283	5.52922687758569	5.58872483215375	4.18931668253516	6.591939401361	5.7362626157368	6.40796890187171	6.69522871955189	7	7	6.87731378053579	7	5.98427462591462	6.11313595805578	6.37630955336268	4.44449337526285	1.35923347361559	6.20625922320432	5.44139059930209	7	5.57700629779341	7	6.25884671880596	7	5	7	7	7	7	7	7	1	1	7	7	7	7	3	1	7	2	7	7	3	4	7	93.25	1	3
104	6.21983992936158	1	6.88885481353879	1.45052503540458	6.59121142573082	7	7	3.20927589776382	5.61853780939584	4.93679281956555	4.28292717539043	5.82554817508221	6.86035348747275	6.33434313227864	7	6.50382889840123	6.79732181135635	7	2.3613426513027	4.39665116540813	6.38967773540117	7	6.15691984482751	7	6	7	7	1	2	7	7	2	1	3	7	7	3	7	7	7	7	7	7	7	3	5	99	1	3
105	5.93166835812636	1.63262916860947	6.7219929729099	1.48272427121467	6.69446204527987	6.33672785680109	5.03273312327736	3.60199712574967	6.46742352947196	4.44852048000583	5.76382291359692	7	7	6.70747582169942	6.82258992489424	6.14918279342138	7	6.59743498079555	5.70253977331678	3.37601387402252	5.8466671215992	6.0793252546156	6.27522160039496	7	5	7	7	1	7	3	7	7	1	4	7	3	7	7	1	7	7	1	2	7	7	7	88.75	1	3
106	5.3201342999598	5.4112632983309	4.98032866479116	3.38359856731866	6.78374591932358	7	6.94353963538253	2.85769876031247	6.98858801192253	6.85336789840537	7	5.75405251209086	6.44585582900771	6.58049669515303	7	5.11004181785099	2.55323509884184	7	4.06800678863378	6.0415073058331	6.6857233025208	5.73815048403561	4.11008971816546	7	4	7	7	1	7	7	7	1	1	4	7	7	7	2	7	7	2	1	7	3	7	4	96.5	1	3
107	5.47036089480947	7	6.46525985619955	3.19975004498086	6.20033375716004	7	7	6.59803703671228	6.31478361730892	6.90826194735705	3.44419140399977	6.41124412918771	7	5.62980540480692	6.88132408453622	5.69487054058539	6.64711878717581	5.15641761689241	5.96521991688791	5.92704616251817	5.6722630553042	6.80393260432659	6.47692892406814	7	7	7	7	2	7	4	7	7	1	3	7	1	7	2	7	7	7	7	2	7	7	2	90.25	1	3
108	2.92017744481889	4.87508350181458	5.06865726579758	5.3706035123669	5.61674803072292	7	7	6.33033163387625	5.52799950953416	6.28196454303369	6.6086285225267	6.69876566461819	6.22845898992974	7	7	2.10657270924825	5.67789340830567	5.71307959267078	7	4.60874214513447	6.31868032082944	7	5.59115169122466	7	5	7	7	3	7	5	7	7	1	1	5	7	3	2	2	7	2	1	2	2	4	2	92	1	3
109	2.61656731549979	7	6.73795639836646	4.25809985051858	5.45464622033408	6.78196247679497	6.60842416926173	4.39086435756801	5.69324661971077	3.89917893412733	7	6.09878041128664	6.38706617256412	6.22734230193575	6.14144647238177	7	4.66842618986585	6.59329004280932	4.53647913165652	7	6.78334426499699	6.67729691596864	6.47119787617913	7	7	7	7	1	7	7	7	7	1	4	7	4	2	5	7	7	3	7	5	7	7	3	94.75	1	3
110	4.14892770952357	6.65796561498758	7	3.03061354836432	5.44337851913872	5.52814251006647	4.04243055776852	6.55878850653047	7	5.73285689276352	6.40004344851543	6.85011677376331	6.98088728200255	4.65367293757498	6.01044763487888	6.12585603617302	6.02062904955641	6.70467223738055	6.41666622127606	2.28426646462942	3.84129741270992	6.01346073438536	7	7	1	7	7	1	7	1	7	4	1	7	7	2	7	4	7	7	7	7	4	5	7	3	89.5	1	3
111	6.97292844501058	3.51789543198221	5.44893939866279	5.64136595197083	6.67248522391025	7	7	4.64144243131186	6.52230335444699	4.89736621091172	6.0230838431841	4.25657801713856	5.91611449108105	5.15090035139051	6.67830549585792	2.89975080767372	6.70773687233175	6.41459811097808	6.76636047025986	1	6.41542960955993	6.05584933879102	7	7	4	7	7	3	7	7	7	3	1	3	7	2	2	2	7	7	4	3	4	7	7	2	91.25	1	3
112	6.04503252903795	4.69256656459882	6.89771664798188	5.34944779623181	7	6.57844779707338	5.22344967509197	3.35566263079966	7	4.2992584494349	3.92069988917057	7	6.84127026427768	6.72087595979566	6.93355623736251	6.6548838550031	6.44365621318609	6.59729344474974	1	6.88796899634925	7	1.77328129928171	7	7	7	7	7	1	7	2	3	2	1	6	7	3	7	5	1	7	7	7	4	7	7	7	88	1	3
113	6.04627127834187	2.64792016250326	7	1	6.37195489575679	6.58658130707509	3.50400320969667	2.47458211568429	7	4.90215287766599	7	6.19168691539383	6.60257082437655	6.92945694634951	7	6.50728943201385	6.53229871180094	6.47552456815878	2.07134256266164	4.43695355461144	7	6.53100578830095	5.9562686686547	7	4	7	7	1	2	7	7	2	1	3	7	6	1	2	7	7	4	1	7	7	3	5	103.75	1	3
114	3.12857626398287	5.17700436392858	6.62825027076941	4.66629389982393	7	4.78856726727616	6.88440783166551	7	7	4.1216569313729	6.887256914284	7	7	7	7	6.49980411736789	5.37257016155495	6.91714599934527	3.57455237185059	6.22496450703486	4.80704336665828	6.32864193880457	3.31515207658903	7	5	7	7	5	7	3	7	2	1	7	7	4	2	7	7	7	7	1	7	4	7	7	80.5	1	3
115	5.42533432991646	2.36741856943747	6.28548545004521	1.71724888863756	5.41525676328144	7	5.69473273809444	7	6.71751176436458	5.51769822501722	6.77761608129245	6.30417229889481	7	6.96723892962686	5.78504367656135	3.02780240768582	5.68647501015539	6.05134021970203	7	5.88919173263543	4.67528716120635	5.63461807392394	5.44417788934376	7	7	7	7	1	7	4	7	7	1	7	7	5	2	3	7	7	7	2	3	7	7	3	107.25	1	3
116	6.75986345726595	2.07715139102134	6.51317635421211	1	5.90046723289516	6.21443944323024	6.43315903696216	2.49782010385728	7	6.94852028665296	5.61170496964118	6.56246424371825	5.90742536145117	5.91087179672815	7	6.18218978338621	6.45223784804074	6.55202410740936	5.93417165432579	7	5.77265243771388	6.31531069822196	5.49872646472218	7	7	7	7	1	7	4	7	7	1	3	7	7	7	2	7	7	7	5	7	2	7	2	110	1	3
117	6.8694857235314	1.22736572873569	7	2.56428152878772	4.87473807961347	7	7	5.44322688615078	7	5.27681579793081	5.06969900555091	6.05137163780068	7	5.36401648223537	5.57587370528675	6.47210578250276	6.31349908863625	6.77218436366433	6.19712760455318	6.25189453046239	5.85030136913363	4.56112852100786	7	7	7	7	7	1	7	7	2	7	1	1	7	7	2	5	1	7	5	3	7	7	7	3	93.75	1	3
118	3.77737443814213	1.59299148325084	5.52266902776604	3.62807237096886	5.85367575529004	6.19311944337941	6.14523119101954	6.10351792651848	6.82922116379186	7	4.67136340132264	6.28817056729621	7	4.70244028115675	7	5.40732482061061	6.73748533099027	6.39193618584272	6.88256786417445	1	6.1461851513412	6.05757441679567	5.64348421319587	7	2	7	7	2	7	5	7	7	1	3	7	7	4	2	3	7	7	1	7	7	7	2	94.5	1	3
119	6.12997483804564	7	7	6.56894362023291	7	6.29991929718752	7	4.31039163455506	2.89210003016571	3.30783446372966	7	6.94906873188783	7	6.83598737825431	4.71273427585541	6.04673818160836	4.7790891218503	5.78515367035137	4.80335477182842	7	2.43785269604708	6.86903085278713	7	7	4	7	7	7	7	7	7	7	1	4	7	3	7	2	7	7	7	7	7	4	3	7	86.25	1	3
120	6.42718494405685	1.88181921209161	6.40232783455064	1.46357401721515	6.59497932181196	6.52209763409754	3.21223143324928	2.79742873935967	6.76509861761366	7	6.24270511925745	6.28366971972405	6.78446026752674	2.66161573967127	7	5.88293018662175	7	7	5.97469490782434	2.91789153677813	3.84633163286053	5.77677443128795	5.92349803934978	7	4	7	7	1	7	7	6	3	1	2	7	7	7	3	7	7	4	7	3	7	7	7	89	1	3
121	5.00379307314511	1.56833092520904	6.19127118957962	4.23315311243755	4.922459922796	6.47157933108812	5.08537418513862	6.08526051590118	6.029386870233	6.30619843345202	7	6.27514906932784	6.77860106767302	3.10953681628159	6.94637525493327	2.87639920545152	6.7004639213789	6.5241796037032	5.20134918806808	6.97867115879613	6.07190675004284	5.37495668320383	5.59471726368289	7	7	7	7	7	7	7	7	7	1	4	7	7	7	4	4	7	2	2	3	7	7	7	93.75	1	3
122	5.36619586903551	5.13713177475741	6.2515244474879	6.33811817575843	4.5835864593296	6.75601075966638	5.48294422622718	5.99373752927047	6.29116194807988	5.22477074049494	6.58096598644343	5.83781403652839	5.19516080589493	4.7936656584499	5.36983124162613	4.55888956534172	7	5.81873670612028	6.19489081555125	7	6.65559999372853	5.96599989051263	5.12751717079657	7	7	7	7	7	7	7	7	7	1	5	7	4	7	1	1	7	7	2	7	7	7	7	92.5	1	3
123	6.36385775194418	2.47415842879878	7	2.3292843349781	5.22528767048685	6.5788494495855	5.80386318613982	6.85357997981552	6.83277993410571	5.62570677381514	5.92442914367131	5.3717743927655	6.65764701082185	7	5.6172299850968	3.32512293145575	5.87112889492314	6.22057737909368	6.48416859512092	6.40451716570554	4.89071304272058	5.11114446962384	6.12644522140407	7	7	7	7	1	7	7	7	7	1	7	7	4	7	6	7	7	4	7	2	7	7	7	95.25	1	3
124	5.11967308057338	7	3.14518098952688	5.51624296199692	7	4.95739682848744	6.9210861335891	7	3.808781398133	5.98147073157302	2.96664833408808	5.69573080440639	7	6.69069309545606	6.47036300014944	5.9670507381979	6.57818726866404	6.26201496060488	6.76524374937619	5.36256747994248	7	5.42195645972647	3.23601237107511	7	2	7	7	1	7	2	6	7	1	7	7	1	3	4	7	7	7	2	7	2	5	7	79	1	3
125	5.85558390014492	1	6.14420304214795	1.23697799579489	5.93936914189572	5.74447288535711	6.66249364272938	3.72854927597333	6.089191723354	5.89787178064636	5.06490129486051	6.6303751285474	7	6.63725148016066	6.2506697842084	5.29677145356315	6.27799533948549	1.58771903607471	6.89555628920525	5.35245279694396	4.84637858721463	6.38366574936392	6.08053910524299	7	7	7	7	1	7	3	7	3	1	7	7	7	7	2	7	7	7	7	5	7	5	2	94.75	1	3
126	5.4618272704677	2.68116069424061	6.56695495666159	1.24506783332882	4.24442224039625	7	5.73115928869141	4.62397390314066	6.78518244995276	2.26148247074914	6.28757947208485	6.97192704933795	6.18765916330183	7	6.09110725119671	2.59827004695914	6.77000732806424	6.57849809252227	7	7	5.75401179127144	5.04358216866921	3.83108816263568	7	7	7	7	1	3	7	7	2	1	6	7	6	7	2	1	7	5	7	2	2	7	2	104.5	1	3
127	1.5183793094331	5.73309794393255	7	1.02626363310446	5.70810365886982	5.50349507495776	6.09721585695081	5.85976047799928	4.83284581131794	6.79026405038845	6.41681821779543	5.35399295628184	6.26506695504686	6.36962339210957	6.83286333557446	2.43294800468989	5.20868147871777	7	5.99062990060783	6.23402581007106	6.103027475346	6.97892555365219	5.14700117757109	7	7	7	7	7	7	2	7	7	1	4	7	7	7	7	1	7	7	2	6	4	7	7	84.25	1	3
128	6.62434421643888	1.4241383365685	6.42664041090217	1.06669765264149	5.97770356574149	7	6.66303523664192	2.89862796093683	7	2.72623711225324	6.07174203324381	4.68483230212931	5.72812958421586	4.94418167655852	7	7	7	7	1	3.66169413249574	7	7	6.43976981766837	7	5	7	7	1	1	5	7	2	1	4	7	7	1	7	7	7	5	7	3	7	7	3	102	1	3
129	5.23325691255257	5.60831589446866	4.96895405261938	2.34022789419732	4.49903188223496	7	7	6.08088789522151	6.69715397398891	3.97286481620949	7	4.64009919456656	6.64788613997531	4.53675682366141	7	6.58381805304483	6.03261339200645	7	7	3.20291215873065	7	2.98296534624755	6.38206831051049	7	7	7	7	1	7	6	3	7	1	7	7	7	4	2	1	7	3	2	7	7	3	7	81.75	1	3
130	5.55238952522654	7	7	3.16679235285218	7	6.16689480822621	6.5935854799155	5.40427762258307	6.27932731578762	7	1.79486690463315	5.65750902807696	6.67026590700169	6.48294111115169	5.91409175714284	4.86533167353689	1.90708988278369	6.89449312591955	6.17703411722704	5.28222197587451	6.70989371768196	6.60533306038126	5.73054190236514	7	7	7	7	3	3	2	7	7	2	1	7	5	4	2	7	7	3	7	4	7	7	2	78.5	1	3
131	3.44291925858764	5.60961509320427	5.47967570379645	5.06939511417092	6.48889297464481	7	5.29715543626943	5.32866845917477	5.73744029412502	6.15893873273436	7	6.08624710121103	4.68046628233894	6.78036930529197	4.29098907215707	2.7843822651071	5.72400307332031	5.7382828983621	6.21354561625861	5.08979309283227	7	6.26892868063228	5.12168808076459	7	6	7	7	5	7	7	4	5	2	1	7	6	3	2	7	7	2	3	3	7	5	2	86.25	1	3
132	6.85693107529265	1.71934285034225	6.02424532163236	1.83066657919689	6.39727912774989	6.54942097061043	5.56868562483745	1.48862674108104	5.43945106321798	5.8160893818362	6.12707949433505	6.65227164752906	6.35665222792372	6.01791517413058	5.3653280122825	4.60445503166684	4.59033474593955	5.38899678214305	2.72646940891573	6.68415273349047	6.69547318545964	6.71975699985045	5.50264731666447	7	7	7	7	1	7	7	7	7	1	7	7	3	3	2	1	7	2	1	2	7	7	1	107	1	3
133	7	1.96248908672923	6.61657643070426	1.34357495102645	6.31020721344907	6.25668758887898	6.72378955446337	2.59906820412816	6.55700774911744	1.99393998883264	5.84901130649652	6.28163651663444	5.07589359087916	1.31029845057029	6.48985407112123	7	6.19783536234727	7	1.78730542227104	4.19543582868875	7	7	7	7	7	7	7	1	1	7	7	2	1	4	7	7	2	3	7	7	4	7	3	7	7	4	95.75	1	3
134	1.66889165903617	5.63563654609968	6.10017935442754	3.06407418716455	6.47739422248069	7	5.44326036308531	5.43974930542717	5.77043264880908	5.74222177974697	5.66329790820016	5.99754292515842	5.67338792634445	5.69679641730325	4.03261776906962	2.79263065802496	7	6.43874668950461	6.58938843856117	6.59137078694794	7	4.36579368531386	4.07361069961835	7	5	7	7	7	7	3	7	7	1	3	7	7	7	2	5	7	2	3	7	3	7	7	93.5	1	3
135	3.43241930475752	6.17941184154163	5.21019535493625	5.12739889514583	7	7	2.14775372451096	5.90294555505842	6.82595040486673	3.21794467453273	5.59053851427907	4.99959019796406	6.28209837028792	6.42687582882839	5.19335823802739	5.01009986287627	6.53684507095019	5.8108030372152	6.4234620409729	5.12044247469905	6.51830912941931	6.31372619840399	7	7	4	7	7	1	7	7	1	2	1	7	7	7	1	4	7	7	3	7	5	7	7	3	83.25	1	3
136	6.65648564603329	1	6.80012004590011	6.90111174141195	4.69537225395239	5.0775394507169	5.3592087645667	3.63722023441981	6.99193966461959	4.80256168197485	5.91682842040276	6.53332314928244	7	6.94245559556299	5.17768140899897	2.68655246624534	3.98676875343972	6.09392386584193	6.03468430301281	4.6666284318984	6.85401020882472	3.61599342983936	5.77116403890032	7	7	7	7	7	3	3	4	2	1	7	7	7	3	7	1	7	5	3	2	7	2	7	90	1	3
137	6.75200890727919	3.41102339056426	6.249675838904	1	7	7	5.31384091963123	2.31710886008516	6.10716222521281	5.59638926974203	6.13771264410459	7	6.08006209821313	5.67722325806245	5.1011604788353	2.48204221468184	2.74313993771027	5.14879837512308	4.48822440628268	6.6163332533563	6.49123589473994	5.87012113176622	5.6610303358771	7	7	7	7	1	3	4	7	7	1	7	7	2	3	2	7	7	2	1	4	7	7	7	100.75	1	3
138	5.27152489774161	5.88322626776801	4.366498099459	3.7763711640327	6.45572464030771	5.68611024783485	6.823415476775	5.30608120904392	5.47374605411324	7	7	4.02744840097495	6.22650840568981	6.2122791087428	5.34847580076883	6.07369778574091	1.38979551939499	7	7	6.20694248729322	5.66263055465629	5.97454395154868	3.74278081109911	7	3	7	7	2	7	7	7	3	1	7	7	6	3	2	1	7	4	1	5	2	7	5	78.5	1	3
139	4.74514096293269	1.95204365226549	6.51333124575201	2.36199238166514	4.53288499801995	5.60744092723341	7	6.53501193909526	6.52596133485014	6.05749894260618	1.90782020043747	4.27731114758535	4.56096305495612	3.44228037743366	3.99001211562189	4.15165596315199	6.45649027832484	7	6.69436913552815	5.6175901999682	7	6.89357759177264	5.77918929763573	7	7	7	7	1	4	2	7	2	2	3	7	5	3	7	1	7	4	7	3	3	5	7	73.25	1	3
140	5.24562781768837	5.66289804349514	6.97715269149929	7	6.57850874720247	6.00350192650809	7	4.41905627224966	6.69623511026448	5.51783898118405	6.8005437204279	6.09040179589242	4.52653618651594	5.03732308338793	6.24606351476508	2.98404871645118	6.77027118905558	6.75677184607828	1.94658827676239	5.68113952678491	6.01511454255537	4.50858948547329	4.45560095817876	7	7	7	7	7	3	5	7	3	1	7	7	3	2	5	1	7	7	2	6	4	7	7	95	1	3
141	3.12801284149444	6.84155841880419	6.05879375715584	4.65706071639729	5.62048448829442	6.10167606328698	4.39127951015144	3.62903763338712	5.6878644220084	6.23096067808116	5.48657390655104	6.76099981647703	6.25762854498948	5.3188121373717	6.85631777423487	6.52157949914042	5.73488624447167	5.43349080949017	5.50761383054375	3.83250008238996	2.60735963710149	6.52127374104055	6.62830413593766	7	5	7	7	3	7	5	7	3	1	4	7	5	3	3	7	7	7	7	7	7	7	3	89.75	1	3
142	7	1.80669066780868	7	1.34011854546266	6.57925764401329	6.73148593222717	7	2.74791291973826	6.80135407550658	4.30443466133523	6.67826174611269	5.55809188828522	5.26321235051928	2.35228125212532	5.76708718510772	6.10540371031846	7	6.11052609551719	1	4.01316199331602	5.80889098571949	5.79467323710838	7	7	7	7	7	1	1	4	7	2	1	4	7	7	1	7	7	7	6	7	2	7	7	4	89.5	1	3
143	5.03787164526604	6.4309158029488	6.57623646254096	6.52627358320492	4.10415182505926	6.26635983852589	7	7	5.51865144224776	3.622964450525	6.295600846437	5.694648610559	6.95968992106952	6.13770408058399	5.5430184179584	1.01969695451532	6.15962068544403	7	6.64298775203525	2.87015858767713	4.91663998479007	5.34362812500923	3.81969508377225	7	4	7	7	7	7	7	7	3	1	4	7	7	7	2	7	7	3	7	7	6	4	2	84.25	1	3
144	5.33311492305705	1.12723272231732	5.51471766022589	4.26939155628958	5.20446811015969	7	5.11050311784833	5.78725465618422	6.16077735757151	5.71007621970573	7	5.82392791399108	5.54013807941476	6.36955493462171	4.07483443908386	4.99780297861231	5.8834674196595	7	6.68778419762255	5.61710814871175	5.34606333977334	4.72413066035411	2.62173318168146	7	7	7	7	7	7	7	7	7	1	4	7	7	3	6	7	7	7	2	3	2	4	1	89	1	3
145	5.6744336502227	2.66930903597691	4.90709881642678	2.98703973476329	7	6.79986159465455	7	2.17270476458099	7	5.93147551565216	4.40709818749157	4.32734519542857	5.97079901193718	4.0637564634256	6.60205036965806	6.70595388967	6.3430138824584	6.10221149619969	5.42127088914701	4.42587315771028	6.71565241143761	7	2.36465676863591	7	7	7	3	1	7	2	7	3	1	7	7	7	4	2	6	7	3	4	3	2	7	7	72.75	1	3
146	6.76455253903578	6.38422493373296	7	5.51090731707605	5.28507167354653	6.89978147837219	6.04493228866894	3.62220688678647	3.73240014294491	7	4.23546422052666	6.97280447669668	5.48260484932188	4.34918966914089	7	6.18904267920215	3.56913532154008	7	5.00926123484092	4.15552420323406	6.11093011165322	3.69373001542451	7	7	7	7	7	7	7	4	7	3	1	7	7	7	3	7	3	7	7	7	5	7	3	3	78.5	1	3
147	7	4.07871563607244	7	2.81253749360755	5.1879111195597	6.54889234299836	6.35570027449799	5.71927191930387	6.630039184469	2.8983822460065	4.90609310692371	4.49527948042152	6.30641108649078	7	6.30616309117384	3.92656190965266	7	7	4.02190365604547	6.50299199880774	3.51102563245313	4.14316926424798	3.11781681179481	7	1	7	7	1	7	7	7	3	2	3	7	7	2	3	7	7	7	2	7	3	7	7	83.25	1	3
148	3.8378092479685	2.71699431979272	6.4442309711016	1.66456186487468	4.64788474983744	6.29931198505004	6.76287193650779	7	5.69168216232264	5.74216396313291	1.61395028850063	6.11209263155861	4.47656381998777	3.45177951084097	4.60229821426689	3.95323551388727	6.86005067196135	5.67145530067683	6.14067982625233	5.33974240536206	6.56048411145151	6.70297246603517	5.40909245399173	7	7	7	7	1	4	2	7	2	2	7	7	5	3	7	1	7	7	7	3	7	5	7	66	1	3
149	6.60938444753261	1.5847261573228	6.98831189869642	1.7034561900933	5.93133673582221	4.9324063709737	5.99987941417996	2.96127450143104	7	6.40176512558352	6.36814728839661	4.68776340421445	6.60864372052717	5.85949131197804	6.10699879448399	4.90031208621307	6.85392652941438	6.87424583887641	2.37177439791581	4.22622707631035	3.14559650233349	1	6.75583948096147	7	7	7	7	1	7	7	7	6	1	5	7	7	3	7	1	7	2	6	7	3	7	7	99.75	1	3
150	7	2.12528035224153	5.79664884135917	6.54792905043183	1.01802266030353	7	3.39476790614781	5.33135242153999	5.58257334318942	7	6.87691776388136	6.24274345048229	7	6.47868867385041	3.66598020639734	6.25040763370961	6.23911484451023	5.06568679961535	6.40366357298606	3.90950182663351	5.66595464166436	6.69547507131928	1.82079909113076	7	7	7	7	7	7	7	7	1	1	3	7	4	3	4	7	7	4	3	7	7	7	7	103.5	1	3
151	7	3.21718488416949	3.19547012676311	1.75676455211596	5.76426260237609	6.99586709692226	6.1496278569185	5.99202328068455	4.86212419307225	2.29942923352912	5.02997394476197	5.86131588275376	6.08168811681721	6.32084034000985	5.87474156896648	6.65269133078843	6.32295576264761	5.15350741624024	7	3.71752959064312	6.0737593967886	5.74679017023689	6.70461241072315	7	7	7	7	1	7	1	7	3	1	1	7	4	2	2	1	7	4	7	6	2	7	3	87.25	1	3
152	4.03102044867951	2.33549816104159	6.17403064232591	1.25121395861056	4.55985117840694	5.90880431756195	6.39023952515641	1.93533028557753	5.24794403257646	3.66312241024296	6.25369766404933	5.81676259118255	5.85942938880357	6.10691426953238	6.04021135947956	5.28668906773805	5.0881817058065	5.67494014021556	5.08468736621782	6.51661401112334	6.63345867121377	4.8119345379069	6.60247060110483	7	7	7	7	1	7	7	7	1	1	2	7	7	2	5	2	7	2	1	4	4	3	4	89	1	3
153	5.88700658580912	1.77650223014148	6.64933685518252	4.96944819649335	1	6.57581884141401	6.37675850186116	5.22740352324797	6.34945126975211	5.35687894707682	6.50044376589078	4.87900315709561	6.88751111750669	5.1965343193297	7	5.89555474516464	6.72151408738311	6.90161559080536	1.96827632260278	4.98289978030974	6.47324143449932	5.79731999432005	3.96847528969783	7	4	7	7	7	7	3	7	1	1	7	7	3	7	7	7	7	2	2	3	7	7	7	93.75	1	3
154	3.93910356485718	5.95998977536623	5.62522705163418	6.57690726704126	6.04238861403885	4.06522703680348	5.42462212515386	5.07903865360395	5.80063150496947	6.08099169874765	6.82287695965345	5.42559125661247	5.42563938875849	6.76038953848631	3.82213553897289	3.16988290533781	5.8260269374638	4.003088929532	6.68869383313651	4.84082458126691	7	6.70112789321522	5.31594587697001	7	7	7	7	2	7	3	7	5	1	1	7	4	7	2	1	7	5	3	2	7	7	3	88.5	1	3
155	3.79953411588901	4.58522556555227	7	3.97146570870499	4.36289855580696	7	5.11806356237027	5.20847522703522	6.88030756349184	4.01364122217684	5.51641410387595	7	6.2290280453645	5.66451280572002	4.91308795071421	4.30578144039583	5.23420759803538	7	2.49557159750473	6.43026559328194	5.52277030972306	5.61644833508798	4.73630781763849	7	7	7	7	7	7	7	7	2	1	5	7	7	2	4	1	7	2	1	7	6	5	7	80.25	1	3
156	5.38371080954506	1	6.91326762145663	5.60853971074847	5.06828128617322	4.878316802899	6.74948319828792	4.92466806299999	5.96935935061098	3.81944114879256	5.40654552347557	4.7502776232428	4.06130826305756	6.44466670523231	4.80408180720176	2.28108426493611	4.55928715725576	6.56226069707155	4.65228546902548	6.23758578556188	6.5050776203434	7	4.1441674651488	7	7	7	7	7	7	7	7	2	1	7	7	7	7	7	7	7	3	2	6	5	3	7	70	1	3
157	5.86169816178465	1.15312564564373	6.36033531674353	1.24577134512298	7	6.42177600112911	7	4.68281245249448	5.22953277849846	6.22864695711975	6.43522303124409	4.41573391619131	6.22357831967919	2.92156018624637	6.11241905703622	1	7	6.05900545286478	7	7	7	1	4.27793836161686	7	7	7	7	1	7	3	7	1	1	7	4	7	7	7	3	7	2	7	4	3	7	7	72.75	1	3
158	4.88849162120244	1.00734641404195	5.35966865721138	2.08783753886061	5.10685520805654	6.52028736712082	3.70270689014182	6.97847667229777	5.76269267130537	6.32401054759209	3.04316954253472	7	3.64937122368807	3.09149850505431	6.68249890646142	4.44376430353324	6.27308065644747	6.79665945239462	7	5.72665047918066	4.60993632071066	6.40861163506524	1.55010301648487	7	7	7	7	1	4	5	7	3	1	1	7	3	7	5	1	7	7	2	3	5	7	2	76.5	1	3
159	3.50596669642537	1	7	4.25174256955129	5.43002709708088	5.68951713350753	5.3085500202636	3.72424670691703	3.88465080710143	6.22089912991333	2.94094409930277	7	7	5.65373456310491	6.70529022824769	5.70037741342643	2.31322949395359	6.11747850886348	6.40372309718944	4.04454421013503	5.88397537725659	5.49222668231169	5.98980880697633	7	7	7	7	3	7	7	7	7	2	1	7	7	2	3	7	7	7	2	2	7	7	7	68.25	1	3
160	1.32983578830649	6.68807094116483	6.11658078876854	5.21748535252772	3.9202083711423	5.39959947585929	6.03904654201939	3.86469999851159	7	5.66323281977059	3.60190593698503	6.85436062121773	5.35625734941089	6.89403448778792	5.85271009830939	6.41380769973644	5.75010669454456	4.86876638258208	3.98509777048631	6.42732995506867	3.75054962923271	5.3768089946594	4.85469790680638	7	7	7	7	2	7	1	7	2	1	7	7	3	3	2	7	7	7	7	7	7	3	7	90	1	3
161	5.74738978119022	5.1380218750945	6.64257996361181	3.49492092649122	5.41441706944879	7	5.44545176317011	5.94465985569315	4.49448844847146	1.90844851211707	3.81190004129074	5.07620077856424	6.57726835066936	5.60037628965445	6.79864100811475	4.48448331743719	6.74436663556872	6.75907545851398	3.8219239951477	4.70604493609095	5.2659998804727	4.63303981621651	5.07023969373037	7	7	7	7	7	7	4	7	3	2	3	7	7	4	3	7	7	7	7	3	7	7	2	66.75	1	3
162	3.36546818970211	3.54408431767816	6.76693427787591	4.09512887637154	4.77615057236156	6.97170743429351	7	5.51432690582969	6.72762701631976	4.22987430157818	6.08105617807158	7	6.02660839706069	3.91231154022392	5.44984913480972	4.62477352577357	4.83645439815117	2.85525292930171	5.76291446172268	6.17685049507112	3.67304699602794	4.99923073385793	6.0502870053923	7	7	7	7	7	7	2	7	2	1	6	7	7	2	4	1	7	7	1	3	7	4	7	68.5	1	3
163	4.88380058436864	1	6.76017692133907	1	4.29998379710377	6.82346941110862	4.05239069167198	4.09714680628438	5.44808122879456	5.95596978714495	4.17913246356195	6.07094668594494	6.39105424027	4.44135350298552	6.1016082507017	4.9989112766702	5.04613827238575	7	5.67728019827768	2.78423734629813	4.76876245782499	6.06133659590646	4.24690296544923	7	7	7	7	1	3	5	7	7	1	7	7	7	7	3	1	7	7	4	7	7	7	7	80.25	1	3
164	5.68907822387786	2.28938464724507	6.34261356415234	4.9472595008989	1.09935166644061	5.71490883239211	6.6800922492763	2.91552859457931	6.39744570415488	6.03419839674526	6.50805403338487	4.05411633241659	5.64785924430114	4.33515605663336	6.34817386977699	3.74023564128075	5.84266327873516	7	1.26800416862811	5.98471965746448	5.99850509998196	3.41349934371898	7	7	4	7	7	7	7	3	7	3	1	7	7	7	7	7	7	7	2	3	7	7	7	7	80	1	3
165	3.81647911137806	3.78105240458932	6.31242324211775	4.44700824101695	7	5.13119110459101	3.44914472079766	5.04237048932411	5.01367603937404	4.10985293633645	1.10548756359844	4.65996386823633	5.8913229508212	7	6.44843333405987	2.78395508271078	6.5175806628525	3.33646023034605	3.19375952937637	7	4.32795944321217	5.53799289766076	3.93267080135768	7	4	7	7	7	3	2	1	7	1	5	7	7	2	3	7	7	3	7	7	7	7	7	72.75	1	3
166	5.71936618635242	2.06321290985024	6.24346108136489	3.08000235244712	3.14392117835943	6.6535693059713	3.57659648113829	5.64524584544064	4.37332117004143	6.86585289282683	1.67288150107558	6.18423634325245	6.04662510937929	4.56684731397647	4.24446970409654	4.73410388855192	3.77326627440394	2.3474505433795	4.88804553933631	5.54896190270259	5.85753755438354	6.06946150738711	1.29015279003281	7	6	7	7	1	3	1	7	7	1	2	7	7	2	7	7	7	3	4	4	7	7	7	83.5	1	3
[truncated: 5 more columns]
