# Supplementary material for: How Are Mate Preferences Linked with Actual Mate Selection? Tests of Mate Preference Integration Algorithms Using Computer Simulations and Actual Mating Couples
Source: PLoS One. 2016 Jun 8;11(6):e0156078. doi: 10.1371/journal.pone.0156078 (PMC4898694; doi:10.1371/journal.pone.0156078)
Supplement: S3 Data — Long-term couple and agent-based model data analyzed in Study 4. (ZIP) [file pone.0156078.s003.zip › S11/Polynomial Model Data/Polynomial Couple Population 01152016 0300.csv]

	trait1	trait2	trait3	trait4	trait5	trait6	trait7	trait8	trait9	trait10	trait11	trait12	trait13	trait14	trait15	trait16	trait17	trait18	trait19	trait20	trait21	trait22	trait23	preference1	preference2	preference3	preference4	preference5	preference6	preference7	preference8	preference9	preference10	preference11	preference12	preference13	preference14	preference15	preference16	preference17	preference18	preference19	preference20	preference21	preference22	preference23	fitpoints	sex	algorithm
1	5.5577826487385	3.79639542856124	1.99948616055818	5.14574920317958	6.96547604500315	6.13293966525516	6.51062188849437	7	7	6.78975376679129	6.58831116360996	5.45283307266306	7	3.74126896590729	6.14088315394137	7	7	6.18760449701662	5.89561846121539	6.19895562122549	7	6.96281626751948	6.46957249744421	1	7	1	7	7	7	1	7	1	3	7	6	7	1	7	7	7	7	7	2	7	7	7	95	0	3
2	6.64984792533078	3.37848632812163	1.2525600669681	7	7	6.63519530979823	3.40193022110537	7	6.71723607527983	6.51110108351189	6.32454942045082	5.22689139437859	7	5.44737787840529	6.86213928533479	6.12937791992497	4.69046782325894	6.57048117149315	6.37637291441431	7	6.73377587416488	5.46989633807227	6.18282925648533	1	7	1	7	7	1	1	7	1	7	7	5	2	7	3	6	6	7	7	1	7	3	7	82.75	0	3
3	6.27580339325862	5.54181574834895	2.73203353515726	6.20792578928299	7	4.71618637040439	1	7	7	6.70870566444504	6.97731008294497	6.30859852780306	6.06222208504396	3.63778935379954	7	5.7583753464398	7	7	6.23871192220554	5.23335321622709	6.33680972906987	6.22714713194874	5.57869442604262	7	7	2	1	7	7	1	7	1	7	7	5	2	7	2	7	3	7	7	1	7	7	3	101.5	0	3
4	6.21128757628264	6.17319442087112	2.91092843028881	6.75458381434338	6.28712371012342	4.89772359523378	1	6.52938162607289	6.86980329267589	6.34626248902835	5.59297293409865	5.40907966008303	5.98363329545224	7	7	6.02891052137984	5.74073562117388	5.82275556634425	7	5.32001315439896	6.92170047069107	6.2183279796194	5.65902925669738	7	7	2	7	7	1	1	7	1	7	7	5	7	7	7	5	3	7	7	1	7	7	7	96.25	0	3
5	5.66665096604872	6.28067947094301	3.4645925989417	7	7	5.57875176693648	2.18649747349608	5.88925972709387	5.64479872728586	7	6.49193829976942	6.06545536978214	6.60437368435774	6.49583425702257	6.91021471708051	6.58752004204837	6.69822050518847	5.5554015975644	5.97836636297975	6.62766778983646	6.86302936298779	5.89474195068244	4.13350805196011	7	7	1	7	7	1	3	7	1	7	7	7	2	1	2	7	7	7	7	2	7	7	7	80	0	3
6	6.64001916679851	4.64639750036089	1	6.3566097467074	6.85690441341449	6.56045194786141	3.68435555106382	7	6.10890778096731	6.59368509989868	6.42997893497992	5.15092652191736	5.53484172001871	4.26968734981226	6.38254916470101	6.95474373954087	5.1861181136863	6.32220592557094	4.27496424878005	6.27857702348296	6.24780745946335	5.47380931803751	6.69672473266804	1	6	1	7	7	1	3	7	1	7	7	4	1	1	7	7	2	7	7	3	7	3	7	104.75	0	3
7	6.35562082706809	2.69726461308187	1	6.31252521316256	6.47356736978744	7	4.6154021961106	6.12347719789925	7	6.39209256797934	5.6639730765493	4.86585573604087	6.57273216740383	6.26872362018525	6.7757119556676	6.78030519541225	4.29929888354841	6.45992629020031	6.68537987966415	7	6.61072671392332	7	6.90491484622435	1	7	1	7	7	1	1	7	1	4	7	4	1	7	3	7	2	7	7	2	7	2	7	89.5	0	3
8	5.50999257369034	7	2.82938905842996	7	6.97290618221027	5.93745254704186	7	5.13852394912091	6.00337054598321	7	5.31316064655958	6.74255885217915	6.60618630936349	4.92208045386603	5.262036596416	6.6549714572147	5.48398871986036	4.9738022003391	6.43766886605751	4.91944381388949	7	6.80447135913247	4.02834638047511	7	7	2	3	7	1	1	7	2	7	7	3	7	7	2	7	3	7	7	1	7	7	7	98.25	0	3
9	7	4.86663397055307	3.6215552513846	7	6.49557070923837	4.64870667440206	6.8601977442757	6.49154194900951	5.03036125654615	6.2580400196987	2.35203633711806	6.10271671140941	6.44751002544172	5.95911277255704	4.69581757079786	6.84390956786601	5.58396835966929	7	6.01640219595687	6.60930418237096	5.09984340103684	7	6.33147691880885	7	7	5	7	7	2	2	7	1	7	2	4	7	7	2	5	3	7	7	1	7	3	2	76	0	3
10	6.75911127609236	4.47088323310669	2.71707336874848	4.10336884272598	6.6713558802297	5.23153500516574	4.65991059547029	6.94406757987123	7	4.86589827698887	6.42758949808668	6.95188339020636	4.58864646203782	7	6.29366190284235	6.1560856125891	5.22327140542409	6.25540972517271	5.06979147326779	7	4.27487164840738	6.6876814176136	6.96332282548369	1	1	1	7	7	1	1	7	2	3	7	7	3	1	5	5	5	7	7	1	7	4	7	82.75	0	3
11	6.83916293064855	6.38556112825741	2.96785807776302	4.82922059842062	3.6966794887805	6.98030014783428	5.86814513634603	5.73998592956967	7	6.41221203097908	5.17463144621917	6.15927937878115	7	4.56464704716143	5.5649854403197	6.55967908200365	7	6.37841119981793	7	3.56437383965665	6.80579867413719	5.93895754855602	4.05243371719423	1	7	5	7	7	5	1	7	1	7	7	3	2	1	1	7	4	7	7	2	7	4	7	86.5	0	3
12	6.49276601477355	7	2.33379407184028	6.95621546283156	6.91468619486088	6.17874792379735	1.4019320667816	6.31750942431783	7	2.52810542269269	5.07385944754756	6.30753614061066	5.6281744727223	6.35152894165423	6.81215970493945	7	5.72591396868572	7	5.33091622024384	5.35474568468599	6.66388621357341	5.51256797912761	4.40637319899808	7	7	1	7	7	7	1	7	1	7	7	7	2	1	7	7	4	7	7	2	7	5	7	83.25	0	3
13	4.35488688825481	7	1.10300951504473	6.33267386948474	5.82505664826701	5.709844104604	1.866789683792	6.94443251698426	6.17839404230782	6.58278226717848	6.97150304198516	5.70049730037805	7	5.6130461891635	7	5.70783652872562	6.87226096279245	6.3522753737308	5.97165456193202	5.99003162861146	5.33252654241915	5.82065404118134	5.99618786230554	1	7	1	7	7	2	2	5	1	7	7	7	7	1	7	7	7	7	7	1	7	1	7	96	0	3
14	7	6.46428595144388	3.12922188138953	6.46098015172205	5.84888439411496	6.87320218551717	6.1354567255086	5.3140733323631	7	3.72216097955493	7	5.26876916183897	7	2.28253948055477	5.35518036943487	5.15630221613717	6.28437818651487	5.96996825464303	6.65135438301175	6.5761696554519	6.15667489087286	6.55654138719835	5.7589412129981	7	7	2	2	7	4	2	7	1	7	7	5	7	1	3	6	4	7	7	1	7	6	7	97.75	0	3
15	6.95861729620636	4.83902894720143	1.00048444799855	7	6.58571908311092	6.061686059667	2.75909606467623	6.12552537396287	5.41416230007492	7	5.37646203267602	5.63313820038969	5.30547413860662	7	6.5640926742599	6.59805126475412	5.39214159494877	7	5.45286059286986	6.21391799919357	4.42483197382192	5.96844524122384	6.89635480996975	1	7	1	7	7	1	1	7	1	7	7	7	7	1	7	6	2	7	7	2	7	7	7	79.5	0	3
16	6.30487464340592	4.87015486339863	1	2.92571227679387	2.58552096662589	6.47631013481817	4.38748768858579	7	4.51292092213333	7	7	6.11559317070067	6.54092868511006	4.2243642025876	5.78990155572974	6.713845711577	5.24589170211352	5.61776993122492	6.80659305738831	2.21060258524499	6.97663155993273	6.17155998118917	6.80352657021905	7	7	3	7	7	7	1	7	1	7	7	7	3	1	1	7	3	7	7	1	7	1	7	82.25	0	3
17	2.79878890392385	2.70584936961539	2.29317654708161	6.06078863291976	6.51063789104697	6.83580440660421	6.14432549518879	6.8763125620101	5.96933792769231	6.04097379634797	6.08018810038089	6.96928227789413	5.95261931138821	6.24443520563509	6.62851115634637	5.35265300231892	7	6.86111635116483	7	4.12717355231086	4.73504758651994	7	7	1	7	1	7	7	1	1	7	1	7	7	7	2	1	2	7	3	7	7	1	7	2	7	99	0	3
18	6.1551828229251	6.55098112326592	1.63232337651654	7	6.19639784304485	6.35074338029127	3.55482150269046	7	6.52292352981071	6.69981708124982	6.81220926411469	6.14070465430693	4.96522016664573	3.53161896184866	6.19198131753854	6.90477432459225	6.29278865689307	6.6108447159944	2.54360666129103	6.32491235702522	6.44578836082226	4.2578579500542	6.16055230690792	1	7	1	7	7	6	1	5	1	7	7	4	1	1	7	5	3	7	7	2	7	3	7	92.75	0	3
19	7	1.30933719425501	3.15292515162073	6.60016109616398	5.60180091326246	5.68964749061511	5.2950686206857	7	4.73334414647868	6.95180719791736	4.58009011740548	7	6.81419868580166	4.85527734833293	3.36150652316586	7	4.82715496963231	7	6.72936454661058	6.52201352232871	5.71974963935693	5.27681093391153	6.12018657786148	3	7	1	5	1	1	1	7	2	7	7	7	2	7	1	7	7	7	7	1	7	7	7	84.5	0	3
20	5.20051928989238	6.26395698798067	1.87444876681383	5.55823232317085	6.2708354414079	4.67015143243235	6.82281658363516	7	7	6.09997602880007	5.43217301759888	2.8052073773022	6.91618744886093	7	7	5.18050395754271	5.16609027800677	6.77515290044078	5.76237512788536	6.74713188447268	7	5.07747892538099	5.83976439956521	7	7	2	7	7	6	2	7	1	7	7	2	1	6	7	5	1	7	7	1	7	7	7	80.25	0	3
21	6.20644207532575	5.37277678396976	1.73017412511597	7	6.38661509443631	6.0620718898371	4.87469966401806	6.46045514595956	5.0312543653769	7	6.25733696326556	5.35224770654738	7	3.82084020972942	6.131101799072	6.63231602975359	6.06379976103572	6.11691806710944	2.57509172930061	6.3600623620884	6.0281098659925	4.55149089012643	5.76455788846137	1	7	1	7	7	6	1	7	1	7	7	5	2	1	7	4	2	7	7	2	7	2	7	84	0	3
22	6.55401399890426	3.64154311614418	1.48089689170797	6.79584043584472	6.74592391940094	6.62834101905616	4.7802289894671	6.70027450362583	4.55103428377055	7	4.87681948899659	6.55172197631248	4.83503187816217	4.16301190587298	7	6.17564078606165	4.79222290142377	6.97387263966279	5.55257787397214	7	4.71826629726093	6.00842435957797	6.20869571815416	1	7	1	7	7	1	1	6	2	7	7	7	2	3	7	7	4	7	7	2	3	7	7	75.75	0	3
23	6.67111622433692	5.12561719855454	2.07911512175788	3.39478767024055	7	5.73919207064462	2.20736267073033	6.43447023686423	3.85761094097189	4.12175760326546	7	5.61701154775296	6.22070013838697	7	5.19470729231236	6.71168191493217	6.85249205887024	7	6.86086212957703	5.73801168811411	4.32764566264718	6.03993784609307	7	7	7	7	7	7	2	1	7	1	7	6	7	7	1	1	7	7	7	7	6	2	7	7	81.5	0	3
24	7	4.21979132145733	1.03125912080043	5.4855510088298	5.74394194472209	5.66383389237144	1.5084376823423	6.1351828530707	6.88159749766235	7	7	6.29848602186262	4.05559429737937	7	6.93414998645818	6.26968199706379	5.62942412551603	4.21925372634293	6.43869781896388	3.43274583060293	6.75518811022458	5.28519921422336	5.75469846097614	2	7	1	7	1	1	1	7	1	7	7	7	7	2	7	7	7	7	7	1	7	1	7	76.25	0	3
25	7	1.76051428282247	2.6548869715866	6.03148462086382	6.98886561585319	6.27977379758299	5.10282481680737	6.93846531038796	6.14029793138835	6.19117537110315	4.37141349614401	6.86294576879969	6.00998814030523	4.758717412182	4.59947236134075	7	1	7	6.52838567756591	3.33231397294811	5.82528396913747	6.81089447691277	6.44233553223741	4	7	1	4	1	1	1	7	2	7	7	3	2	1	7	7	7	7	7	4	7	7	7	96	0	3
26	3.98327482691384	7	1.02924877816364	2.17246030067184	6.71338101385958	6.32858220468113	2.52907285371757	7	6.36184649026887	2.38604679847156	6.68553566765468	6.25313774127542	7	6.68979293300869	5.4176619702898	5.3398026009481	6.41802363806527	6.28360123736767	6.40262142744359	6.43294093891995	6.10816731777969	6.75557801619358	5.69882054957411	1	1	1	7	7	7	1	7	1	7	7	7	7	1	7	7	6	7	7	1	7	4	4	96.75	0	3
27	5.85402305022707	5.96561230051988	1.74992372211965	3.29994716517746	5.52322828934258	6.49064869689909	5.5551743645648	6.50677968528491	5.30480458602337	6.68520059693535	5.5703151811811	5.94332674007013	5.12234625425649	6.97258477752531	6.1470264722719	5.0891853302925	6.85900254782791	5.78175204269656	6.93584628587532	7	6.80698115085215	3.65979178005659	2.93858541086976	7	7	2	7	7	2	1	7	1	7	7	7	3	1	1	7	2	7	7	3	7	7	7	79.5	0	3
28	6.56722255968503	5.70850673511055	3.72464856488879	5.32992733708762	3.45641901246892	6.1443639261456	5.03569115582529	5.8193169380407	5.2314806589888	6.04553231295722	5.23738844932375	6.21479329224915	6.49741824922019	1.9281178135416	7	6.20446463752939	6.7241357142766	5.64627666613745	6.27070978685714	5.75667385480852	6.94249484207218	4.97263282739547	3.94798835357698	1	7	3	7	7	6	1	7	1	7	7	7	7	2	7	7	3	7	7	1	7	6	7	90.25	0	3
29	6.55265588623738	5.28275216463998	2.27621328570698	6.65409132524953	7	3.47187640650357	5.28262319784628	6.9334576125139	6.136164501968	4.39107924628977	6.18103666989478	4.8474345041325	6.80364396541396	7	5.41836108751242	6.60813294189233	6.41403336644488	5.91233647318824	4.52672031862322	5.86594874467519	5.6367538195802	5.95166139756553	6.31382130050505	7	1	4	1	7	1	1	7	1	7	3	7	2	2	7	7	7	7	7	2	7	4	7	66	0	3
30	7	1.99815490953576	1.67880746855778	5.10487282055925	6.91702785120897	5.54758882925616	6.35354922402022	7	6.21502961326074	6.9429756523999	5.76579930120706	6.95257111957694	6.093998330487	4.23258031205354	6.18262425419039	6.64165511715285	5.33805867903185	6.79742343370868	5.42246258879721	2.75180740408412	4.96542904804172	6.71143404681978	6.98929760061051	3	7	1	5	1	2	1	7	2	7	7	7	2	7	1	7	7	7	7	2	7	7	7	89.75	0	3
31	7	4.29221483296822	2.57944376141896	5.219463277151	4.8009373084171	5.43155894606674	5.45391564271598	6.34849564406715	6.21638036128704	5.1335635239608	7	4.88194817662718	3.83744943391667	6.22789005012708	6.66813185169681	5.68217802290433	5.44382518739064	5.72633222593488	7	3.69650409327958	6.95992688131946	7	4.97829109298248	1	7	1	7	7	7	1	7	1	7	3	4	7	1	7	7	7	7	7	1	7	7	2	69.5	0	3
32	5.52779062429643	3.63652750471447	1	6.00514300457135	5.74720894827748	6.84983449193845	2.93277009866922	6.98577261598398	4.24637464218509	5.35439692600138	7	2.79220706131837	7	5.01440875792428	4.56880967363043	4.45605462455011	7	5.79114696620577	5.5533012358681	6.08827940783285	5.85886506552841	7	4.42182412075833	2	7	1	2	1	7	1	7	1	7	7	7	7	1	7	4	6	7	7	2	7	4	7	103.25	0	3
33	5.54841275090084	6.82130355590109	3.64227867658672	7	6.98939127759139	7	2.0750538861993	5.49317127897218	7	6.40864978377793	4.27671302862872	6.01386054932935	7	5.5871498663642	4.52493741601774	5.7851547693153	5.34657556179784	7	6.90981325971628	6.10931229106024	2.97256183249056	5.93919341310467	4.9591532427333	7	7	1	1	7	7	1	7	1	7	7	7	3	2	2	2	4	7	7	2	7	4	7	92	0	3
34	6.21047994411396	3.64334267530024	2.08585741094567	6.3761119223412	5.31718061841367	7	4.40779791460766	4.98934323321578	5.95747004880975	6.75656308107454	7	4.78307564792524	5.42129458512068	4.11652817551157	7	6.94522916407906	4.77660196746439	6.68589240156697	6.89353359065958	5.63180642915736	4.58379500251554	3.91976287343803	7	1	7	1	7	7	1	2	7	1	7	7	3	7	4	7	7	2	7	7	3	7	3	7	93.75	0	3
35	6.41488397500988	7	1.44974611685909	6.19589667941374	7	5.82748375775463	4.89989908247253	6.72294835979576	6.61795255226988	1.96900392438756	5.2242399471223	7	4.43100020057581	3.83006489451944	5.67118549718083	6.08195818574506	6.59892304002416	7	6.22374813223005	5.27807726804811	6.93130743776217	5.44241504429671	4.52147797145538	7	7	2	2	7	1	1	7	1	7	7	7	7	1	7	7	1	7	7	1	7	3	7	89.5	0	3
36	6.14497246655416	5.05181244906658	1.21593029921735	6.71099153530177	7	5.16380652741786	5.46376727076401	6.61604550965578	5.73647938644542	4.78640014319654	5.17366992061903	4.38929972906934	7	4.75549839116223	6.72206089391284	5.26362335928525	7	5.72075381541635	6.39193779359425	4.28515621158226	6.07746938695943	7	7	7	2	7	1	7	1	1	7	1	7	3	7	2	1	1	7	7	7	7	1	7	3	7	83.25	0	3
37	4.34336182111825	5.51672886131044	1.38348380303987	1.86143896232883	2.86399256943221	6.31920805245718	5.53626551252022	7	6.02341284192961	4.21338230529749	7	3.46598505267931	6.74141394451073	6.06724303972519	5.37125807653091	7	6.93345545611752	6.89786167824897	5.61294547167073	3.52452255858757	7	6.60366085870944	2.9515688241025	7	7	3	7	7	2	1	7	1	7	7	7	3	1	7	7	3	7	7	3	7	1	7	84	0	3
38	6.2417960211141	6.46408549412851	3.66092947378533	7	6.59285822370083	7	1.61735758536338	6.83610105720516	3.79929164593733	5.86848782650773	3.68939795321161	5.48798013455134	5.30213567145481	6.72260745460365	4.64060585426841	6.76189164199953	6.0436006790984	6.94926466453038	5.95553094289284	7	7	4.24361021186616	3.32246744136572	7	7	1	5	7	1	4	7	1	7	7	7	2	1	7	7	5	7	7	2	7	7	7	77.75	0	3
39	6.35675556018421	1	1.33574862400904	4.14350145226241	6.19462417541272	7	1	6.59841287937012	6.75451939689912	7	5.89147642181003	6.8513719716173	6.47863773767245	3.35611692371093	4.52472689206711	6.56864928925839	5.81728691383497	7	5.94981295618282	4.87888893922153	6.43578542809156	6.36240582724611	4.28871126017638	5	7	1	7	1	7	1	7	1	7	7	7	7	7	7	7	1	7	7	1	7	1	7	99.5	0	3
40	7	1	1.847857277931	4.90692501051008	6.2852722647288	7	1	6.40377360134604	7	7	2.58599858534178	4.68848433630519	5.5576717849793	4.18500347490831	7	6.41872094531136	6.66412700632951	6.86246811814391	5.36742363037706	4.33418336599152	6.34759169123416	5.72610915642842	2.96161953042999	4	7	1	7	1	1	2	7	1	7	7	7	7	7	7	1	1	7	7	1	7	1	7	95.25	0	3
41	6.37636753189309	5.74874587155752	2.43976036065499	4.19107099901633	6.64688441044872	7	3.86970191904633	7	5.51659685748085	7	7	3.94069520349281	6.26239601904792	7	6.07654677343563	4.66439565225953	6.56136030075077	4.68710293727762	4.59077117125238	7	5.52129284124267	4.98318193148171	1.77783684145418	7	7	2	3	7	2	1	7	2	7	7	7	7	1	7	2	7	5	7	2	7	3	5	97	0	3
42	5.15728189228571	4.8859012106452	1.2698302281951	7	7	5.29783350943426	5.76238051218269	5.9151683746171	6.70004613110919	4.72643043721852	4.33604456396859	5.69632443041911	6.45753592407546	7	5.37185710370698	6.0380092440752	6.39967613423456	5.53081934718131	5.17695369689712	5.52297821059007	5.9286473424981	6.17484129264866	6.53920938094173	7	1	5	1	7	1	1	7	1	7	5	7	2	1	7	7	7	7	7	1	7	2	7	75.75	0	3
43	2.10430769567602	5.95983037627679	1	7	4.26039964452548	6.25709482953417	5.69490528109098	4.93967965202128	6.46479815003905	6.29435270954696	5.50596105355922	5.86993288087964	7	5.33465203041055	6.8200652133186	5.88248003125983	5.96881266951717	7	7	5.95768032132935	4.88795277074639	3.36374048408657	4.82906646457564	7	2	6	7	7	2	1	5	1	1	6	7	2	1	7	7	7	7	7	6	7	3	7	79.5	0	3
44	2.55380528122252	5.29713469024261	2.11227851044971	6.75667263228141	1	6.74404748301307	2.70287624460316	3.75053678415756	4.21587912293238	4.53393170707444	6.64765055219827	6.60277838874384	7	6.4053137327145	5.80440079305876	6.94800346727229	6.56034327043521	4.16539947022119	6.36249805038983	6.59146068707073	6.60187176314779	6.72378579314288	1.97163954090649	5	7	7	7	7	7	1	7	1	7	7	4	7	1	2	7	2	7	7	2	3	7	7	67.25	0	3
45	6.34171977514188	6.86637256092645	1.83659361162628	3.64297534219025	6.57845208142848	6.39446209222328	3.86516497011893	6.73615813399076	6.62639756742273	6.32749744027685	7	4.19009244193972	6.51844205130576	5.7219422733618	6.31275697974257	4.5309985306964	7	3.83917019138663	5.39727666863106	6.47165242527418	5.49966795385421	5.14223298490838	2.55148956595078	7	7	2	7	7	7	1	7	1	7	7	7	7	1	7	2	7	7	7	3	7	7	5	92	0	3
46	7	5.83101367883534	2.46344835172654	4.52126906750843	7	4.78788858765158	2.44429138107371	7	5.20518648336422	4.54738515323559	5.29441510284051	4.81332590818847	4.86873940307256	5.82149457274859	5.22930083646562	5.97431613806212	5.15645660008807	6.40312176577165	6.64488704389325	6.55438167935318	5.69196356674272	6.73105057663515	6.37084169452646	7	7	7	7	7	1	1	7	1	1	7	4	2	1	7	7	7	7	7	2	7	1	7	81.75	0	3
47	6.0294808921332	5.33046005188249	1.26480388841628	4.70672468251663	6.86806160020828	5.30429520704925	2.40286310659258	6.25065961451213	4.2014403434315	5.01931245814544	6.10597832319974	6.28656749579643	6.97368556759336	6.33545824687539	3.38485495457666	6.77935756644584	6.73630735962846	7	4.97181303285148	6.33931817123148	3.79663010070446	5.20899340957201	4.89585630915853	7	7	7	7	7	2	7	7	1	7	5	7	7	1	2	4	7	7	7	1	7	7	7	72.5	0	3
48	7	4.10575582986101	1.35794637327574	7	2.35111380981775	6.01862201587291	5.4885550017808	7	5.94759474893829	5.00337298014542	4.56385262102198	2.89602638864748	4.9145999158964	5.13377896250944	7	5.12447457509169	5.22337983227016	7	5.75224163273125	6.18433174123475	3.73991883965335	5.58855294340618	6.01726178164813	7	7	6	7	3	1	1	7	1	7	7	3	7	1	7	7	2	7	7	2	7	7	7	74.25	0	3
49	6.28932186591457	5.25915951837247	1	7	6.81253817840009	6.42123511621881	4.68924407745016	5.99369411258189	6.02023632375166	6.20368463180007	3.57408888209803	6.43589492112843	5.92341306258729	5.71211884886199	7	6.34933024149172	6.67714170154323	7	6.56763777548894	6.51379909929537	6.18004369322799	4.06710155813449	4.24562617768715	7	7	3	1	7	7	1	7	1	7	7	2	7	1	1	7	1	7	7	2	7	1	7	77	0	3
50	5.76144371346094	6.64273427075447	2.07144003205748	2.85308875586571	5.93285061633188	7	3.04534981359744	6.57890538992898	5.3656412795777	6.64048466917839	5.59522926039689	5.68272147157045	6.89375146430897	6.07976043756537	6.71563596528855	6.65643762904363	4.53320387597262	4.66410657822051	5.21554235129584	6.9968261380302	5.05712236128399	4.65569715712055	3.46685970913466	7	7	2	7	7	7	1	7	2	7	7	7	7	1	7	7	1	7	7	1	7	6	7	79.75	0	3
51	6.01419838131528	5.13237167852921	2.18382829752096	6.71173991076151	6.90848338794973	5.62134320201836	7	6.78221393714172	5.47501594782773	6.32174117368378	4.97221985513409	3.94855519898889	6.85316177986873	7	6.95128190864361	6.1570856453293	6.99907682329467	4.59034024406083	5.88075314902359	3.63793261248727	2.35651984029135	5.98352960596923	5.36086755580661	6	1	7	1	7	1	7	7	1	7	7	4	2	3	1	3	1	7	7	2	7	4	7	76.5	0	3
52	6.29289515852619	7	2.35487552277789	2.78814034768005	1.48717431349341	6.04625883537766	7	5.34334940603719	6.3191362016218	5.71957453399183	5.8588046251103	7	5.80384087125098	5.14652057646689	6.06283405018749	7	2.96229527669192	7	6.06108572975687	7	3.49649955340811	5.64099422302647	7	7	7	7	7	7	2	1	2	1	7	7	7	4	1	1	2	2	7	7	2	6	7	7	82.25	0	3
53	7	5.51945497757459	2.97074078166574	6.41981136566472	3.34085782942278	7	5.05430794679797	6.65745860162054	6.04747114042497	5.98643907715973	2.7189224335137	6.94203427418735	6.42157516295461	5.15679324047718	4.63481948891218	3.69125785225464	6.741596928149	6.60943395768323	6.95988016247015	6.09748701769634	4.22082493424182	6.07151973404399	7	7	7	4	7	7	7	1	7	1	7	2	5	7	1	7	3	3	7	7	1	7	1	7	101	0	3
54	6.51960593836156	2.76791860098547	1.03705354599434	5.82913843617893	5.20880542385457	4.52530495828671	1.16244336764582	7	7	4.44909457255266	7	6.61336426503027	6.45387087813691	4.99137168748182	3.90867041129602	4.64951638687029	6.37329071965759	3.9377609754848	6.52863052831627	6.70217077955551	5.59561027853088	6.54623100178011	4.9618105556162	1	7	1	7	7	1	1	7	1	7	7	7	2	1	7	7	1	7	7	2	7	1	7	72.75	0	3
55	5.85575070158621	1.16022630164201	1.74130954124274	5.27064461247694	5.92260504857844	5.69637767154624	1.14789096084702	6.20956962678575	6.33280560165408	6.39104082049081	5.83640601965962	7	6.92923957813396	6.58275609857613	4.85865147962244	7	4.43343330316712	6.28212027417192	5.8286528208309	3.48348832119951	5.91304056125557	5.78719522870609	3.66726409383814	3	7	1	7	1	1	1	7	1	7	7	7	7	7	7	7	1	7	7	1	7	1	7	83.5	0	3
56	2.53249158728087	5.08776176636016	1.17532102233865	7	4.15621573398107	5.05325399918529	4.49136463861587	5.16946413884883	6.19817820861711	5.64446997242923	6.15897922661963	5.20418817704236	7	6.78784860727478	6.84891744740254	5.92554644736807	6.51150609614871	6.48722882000426	6.40117497939304	4.2729250405961	4.81908362452923	3.12917965312325	7	7	2	3	7	7	1	1	7	1	2	7	7	2	1	2	7	7	7	7	6	7	2	7	74.25	0	3
57	4.04750762393716	2.56834830511747	3.24896580989655	1.50918448185829	5.92652419000437	4.38059386342736	6.33252324021825	5.53428425278719	6.38123503649816	6.41476545128689	5.78878832356196	7	4.97553375919081	6.00373960177995	4.43188105706931	6.37771014409989	3.06989094185096	5.50591984820302	7	5.2170130558843	7	6.71173037567717	6.9960272117438	1	1	1	7	7	2	1	7	1	7	7	3	7	1	1	7	4	7	7	1	6	7	7	80	0	3
58	5.08240166665098	5.82898197978784	1	1.82094556807031	3.20980735710221	5.46673927379423	2.79975774649111	7	7	7	6.18825186080132	6.02441536607981	5.92291337975877	3.03022871442577	3.65365666353734	7	4.80230642747079	3.58818303135277	6.81044677988248	7	5.83885099682897	5.9518198588253	4.77137835017629	7	7	4	7	7	7	1	7	1	7	7	2	3	2	1	2	7	7	7	2	7	1	4	74.75	0	3
59	5.50566009179978	6.37200137366777	2.32554700208677	6.44524838479706	6.25446279494475	5.97027229361145	2.33495701390559	6.98568295651113	7	6.81121391245858	6.79869031089238	4.93680730098815	3.76555993524141	6.51641193939807	5.56872517343426	6.97812120204335	5.88194579191183	6.26315362185986	4.52011806300513	5.25602311475046	3.86057146174821	7	4.27495510779707	7	7	1	1	7	1	1	7	1	7	7	4	7	7	1	7	1	7	7	1	7	2	7	88.5	0	3
60	6.40055523258183	5.95931670292147	1.04723683108179	6.97187914559616	4.32933781029261	7	1	5.85481620423654	7	7	3.35967443197056	5.05574471591682	6.11254934148466	4.42682659103416	5.05712261882754	6.69511977371592	6.16992722093717	7	6.61968620908925	4.965136833651	5.65562698530516	4.39460235729786	3.49816907731502	7	7	3	1	7	1	7	7	1	7	7	7	3	1	7	7	3	7	7	1	7	7	7	91.25	0	3
61	4.94092061080501	7	2.41845159847688	3.2972895748196	5.99887176448365	6.28057796615706	5.3775147031083	4.72998639322516	3.43814376002667	7	6.6143830900802	7	6.31090646798632	6.06788675040779	5.34543912822327	5.63411037903462	5.16822773182392	7	7	3.25256979216809	3.35109520775035	4.88721461578962	4.1931601803663	7	7	6	7	7	1	7	7	1	7	7	7	3	1	7	2	3	7	7	2	7	7	7	93	0	3
62	6.60237698284455	1.53719165767159	2.29982242836887	4.58651559910165	5.34373676611766	5.78580119862806	6.10978170702586	5.86145060109513	5.31144993947955	6.14432569715054	5.82355205338478	6.53431242211899	7	3.18000761085704	3.44967353585478	6.18229043138479	4.75016452491464	6.66468105951089	5.79714140918092	3.24491449152869	5.69252601633699	6.81153391019507	6.76578955445356	4	7	1	5	1	2	1	7	1	7	7	4	3	7	1	7	1	7	7	1	7	6	7	68.75	0	3
63	5.20493388836038	5.6163073692279	4.72558604742745	6.90183462802151	6.35588291754158	4.77839391092464	6.79795202865275	6.68322119223698	6.18257340084268	7	6.19035037903771	7	5.71662125960273	2.56107938961155	4.87440765781333	5.15503066896404	4.14490085289354	7	6.80867753621972	6.62795742949041	2.67167409888699	4.62853390790717	3.33294018861544	7	7	2	1	7	1	1	7	2	7	5	7	3	2	7	7	3	7	7	2	7	7	7	93.5	0	3
64	5.56781771450158	5.19817364567598	1.04562075322016	6.79831039536952	7	6.53954786276921	1.72289921516106	7	7	5.45917233233827	2.57676939782456	5.84164250079472	5.14403703802978	3.12010234834712	4.29751910550542	2.82201075595595	6.66521423101654	6.40453543234797	6.88679462441473	6.74325051375707	6.61669650818624	6.45035148819616	2.98897068200421	7	7	1	1	7	1	1	7	1	7	7	2	7	1	1	7	1	7	7	1	7	4	7	66.25	0	3
65	7	1	1.79788224879783	5.19429747459393	6.27649700286637	4.82360701501674	4.99599736654846	6.68741088011179	5.89284243768687	6.70145502360632	3.45566960702814	6.40821132358152	4.97278607380538	3.63013499735601	4.32593909234523	6.23447983647068	5.86824183700712	5.80903835284802	6.0921122919979	5.50478353597873	6.33914060202759	6.40667643750338	3.08272617337369	3	7	1	7	1	7	2	7	1	7	7	7	7	7	7	7	1	7	7	1	7	1	7	79	0	3
66	5.57226569920265	4.7719958027447	1.89021143870843	7	6.77459126567796	2.81815593581298	1	6.77549361940771	6.75442388574521	3.55142113760286	5.80175334653923	4.17665299896348	6.37330060843569	5.69841221840412	3.30753104821191	6.58379809215129	5.14118909686004	6.73920409779207	6.21503513692697	2.80906745812061	7	7	6.39621159935008	7	1	7	1	7	2	1	7	1	1	7	7	2	1	7	6	2	7	7	1	7	1	7	69.75	0	3
67	2.98160348677564	2.84524672769932	2.56128320418967	6.23903468000658	6.884969486179	7	7	6.63527144142514	5.45848510372359	5.28534591826219	6.30085875919469	3.70992759069734	4.76855441032198	4.69536549929694	6.22157512686967	4.73107987430579	3.09567235650712	6.95094315622294	5.17308745423132	3.95152232314285	5.1580868357682	7	5.46461193380544	1	7	1	7	7	1	2	7	1	7	7	7	1	1	7	7	2	7	7	1	7	2	7	82.5	0	3
68	5.57164812565752	5.77648542922812	1	3.75648745470553	7	5.6011082516311	6.67257472023286	5.51260726474604	3.65874295751501	6.39773742137304	7	4.37192049341988	5.8633968541704	3.04983813175945	4.74141815013247	6.16829653204898	6.43689769075188	5.47307434095049	7	4.83711606195291	1.77260047072011	6.15166713405033	5.10139844632578	7	7	4	7	7	7	1	7	1	5	7	7	7	1	1	6	7	7	7	4	7	2	7	88.25	0	3
69	3.83037088459922	3.80105464425287	1.78215085157975	1.8542981688707	2.3827314892459	5.93088963715425	6.39691935861371	6.66743019603653	4.58187931500448	3.06965648179841	3.1353605049102	7	6.97056960659814	6.70987813193228	5.44425169450445	7	6.71900944548041	3.63201505767113	5.29351670339782	3.58796647656805	7	7	5.50104130704423	7	7	5	7	7	7	6	7	1	3	7	7	2	7	2	7	1	7	7	2	7	4	7	63	0	3
70	5.42594983837118	5.9559917675501	3.63449316582218	6.94324139528877	7	5.51683257423401	6.95848175427928	7	4.22433697287009	6.70677028978912	4.64725540815732	6.93602710902435	6.81860183326483	6.70234534221399	4.3942870747435	5.1970278463807	3.08569124964534	5.75525158894049	6.70813130705703	5.92804519389394	2.19060469694781	5.20606401910499	4.77571157636375	7	7	2	1	7	7	1	7	1	7	6	7	3	3	7	7	3	7	7	2	7	7	7	80.75	0	3
71	2.47497069099242	6.50395215960292	1.4120575471034	3.08451057095806	7	5.42409508437978	4.79835544874459	6.1829448951866	5.22074306919862	3.67284482409082	6.04105359561543	2.17706410517523	6.73972247954818	6.67978446914689	7	6.9779635034775	7	6.20093396117578	5.2971409791577	5.17926072393083	7	2.68310393049073	5.48800304890524	1	1	1	7	7	7	1	5	1	7	7	5	7	1	7	7	7	7	7	4	7	3	7	44.5	0	3
72	6.06547431225514	6.33753643105391	2.98143059475506	6.69851789762615	7	6.2155327086291	1.69823708334814	6.31567654354305	6.61095534706364	6.01740456083518	4.74898868970984	5.17396283511205	4.0495158512855	7	4.6629793967667	5.64306910972435	4.97132784146795	5.92629249594332	6.89839333464286	6.42360601526543	6.18930532822176	5.60491415830303	3.19217066305708	7	7	1	1	7	1	1	7	1	7	7	7	2	2	7	2	1	7	7	1	7	7	7	80.25	0	3
73	5.50280060494297	6.64497380016568	1.68707419839063	4.19957911734998	6.37538775485915	4.35912265654041	6.25614038169709	6.03558479594532	6.66067977054711	6.70553579907653	6.90026264934522	5.83326011591546	6.0840197113013	7	6.87733399600881	6.39391503358241	5.69111539561025	7	4.71801963386477	5.16900707912488	3.20740133690681	3.19832224782959	3.86038099881997	1	7	1	7	7	7	1	7	1	2	7	7	2	1	7	7	3	7	7	1	7	3	1	83	0	3
74	6.02132929675405	5.92410076710876	1.83275218646935	3.00246303876679	5.04035777742001	5.45175715566585	6.75269743405434	6.88736164424602	4.09499836676464	6.98729409854702	5.99747650441525	6.09891572972787	5.52957967419273	6.46350615633985	4.95767125563306	6.387131348788	6.06459745833237	6.31843145105435	5.78506956054532	3.14448773616279	3.73173574843619	5.25264299145176	4.30442906816473	7	7	3	7	7	1	7	7	1	6	7	7	4	1	7	7	5	7	7	2	7	7	7	82.75	0	3
75	5.90274307737832	6.50581521104064	1.59429768073562	3.24844643731097	7	7	5.81323930455754	5.27997311985177	5.91001939461733	4.43957696788636	5.32925970555593	3.37507689757545	5.54894009704822	5.65848403623629	6.36649496539022	6.7296343503419	5.21937236492736	7	6.97336639725385	5.45705474756552	6.06047102732874	5.00320932337839	1.31907457982742	7	7	4	3	7	5	1	7	1	2	7	1	2	1	1	7	4	7	7	3	7	1	7	77.5	0	3
76	6.744191136169	5.32593117232863	3.37115062669336	5.55820789291063	7	4.63188287847638	3.68552153513169	5.48864336590262	6.90466341549361	4.96285349853129	6.61062550013344	1.80981348580829	5.84589673394902	7	7	6.59875264611402	4.34796535133742	5.18321114115219	7	4.05971971746025	4.63253507319309	4.13973168396504	4.00070800922911	1	7	1	7	7	7	1	7	1	7	7	6	7	1	1	7	1	7	7	1	7	7	7	72.25	0	3
77	2.56721243316833	7	1.58741076117558	3.41910993018561	7	4.73506938979007	7	4.59553119103707	5.7406448848407	4.16558462747924	6.23867111141617	3.29766869122014	6.61783134896957	6.12176544640453	6.5638416298565	5.00262133685942	7	6.89224477915953	7	5.90897109194074	6.52589833461414	2.24911983487735	5.90167113164265	1	7	1	7	7	7	1	4	1	7	7	7	7	1	7	7	7	7	7	6	7	1	7	71	0	3
78	6.16001330700774	6.37150541000355	1	2.81680417373479	2.74780555804159	5.07316009012032	3.31121452821852	6.61882451235651	3.59870909427897	6.17417470929357	6.3413366463258	6.259086920931	5.62759442321952	6.76272668972817	4.257557837755	7	5.77740464043164	5.85513450768969	5.06719665323511	3.79250541213427	5.58083566786678	3.75090443731612	5.63833356927772	7	7	7	7	7	1	7	7	1	7	7	7	1	1	1	7	2	7	7	2	7	1	7	67.75	0	3
79	5.9659965741756	6.76448900812981	1.33250929748801	3.79377269468323	1	5.24070375542238	6.11631885891252	5.23845439024266	6.63516549655061	5.52923354312112	6.88973775877918	5.91575200757323	4.31801603186958	5.0076833937728	6.23567716374681	6.006096183737	1	7	4.65516585389898	6.53254945362521	3.64759024319567	6.09455137181795	1	5	7	7	7	7	1	1	2	1	7	7	7	3	1	2	2	2	7	7	2	3	7	7	72.5	0	3
80	5.97911950244464	2.75566760357475	4.37234303380039	2.99839571286054	2.75125859846065	4.61695573219415	5.18209165213268	5.49079709602261	6.02363464706217	5.8306175802168	6.96249874419024	4.40261326221578	6.47064960730864	7	3.73288373777904	6.84685633854564	5.17149927121648	5.07117054631549	5.7897951438819	5.17484784593542	5.67562559747555	4.80679336013594	5.99271225030269	1	1	1	7	7	1	1	7	1	7	7	7	3	2	2	2	2	7	7	2	7	2	7	63.25	0	3
81	4.18050448289205	5.38749131929622	3.88189297894683	5.33278725231311	6.19638156074147	3.90690022833513	1.55767678015824	4.89139780707014	6.92396081227021	6.87082853326085	3.29163675782386	3.07767304638007	5.26621156182801	3.95605072561813	6.30095627887811	7	6.01670901330893	6.88149900175578	1	6.22391530391715	7	6.14947090912032	3.82776406906286	7	7	2	7	7	1	1	7	1	7	3	7	7	3	6	7	3	7	7	1	7	4	7	75	0	3
82	4.79231194280717	5.62830785273752	1.85533848110008	4.11992126563582	4.40063700958199	6.07047105087097	1.37097490849747	5.40935400266077	6.30758616017405	6.66033392601051	5.69196830456897	3.84073935615701	6.41423567258671	5.46683305231681	4.33230068683028	5.84605226469084	4.74160617999922	4.31478927701723	6.7592031127572	3.39516879106028	6.18085786277305	5.39829489517894	5.84073538543485	1	1	1	7	7	1	1	7	1	7	6	7	1	1	7	7	1	7	7	1	7	7	7	90.75	0	3
83	5.22582021869526	7	1.65421785405038	2.88620842794902	6.58976094160517	5.1975141422466	4.03358879186596	6.23891936889862	2.99414004604032	3.93910669058904	6.7276294342678	4.30608385114066	5.57632070991739	3.53590203409321	5.69567446776158	5.95940206180528	3.69933646132043	4.45831258173669	6.99109785590587	6.678313634517	6.11717789303184	7	2.98408546535433	7	7	4	3	7	7	7	4	1	5	7	7	7	1	1	4	7	7	7	3	7	1	5	77.5	0	3
84	3.61350228000893	5.97310316452642	1	6.84515736375955	5.48817446431906	5.11958154220185	3.17667232672241	6.23137739388914	5.39080151544393	5.3643265934778	5.92309048828451	5.23627048768642	7	3.78070445829809	3.70624161562614	6.01295848163607	6.56456262834829	5.3492602210831	5.87069002493505	2.10113726907023	5.09728035782058	5.81068740620053	6.75368246238342	6	1	3	1	7	1	1	7	1	7	7	5	2	7	1	7	3	7	7	1	7	2	7	71.25	0	3
85	6.03446723544759	5.85028199420317	3.95218182004337	6.47757837456043	6.11977284412728	5.67001515022197	1.89660833660257	7	7	7	3.92714758189586	5.3286207065288	2.47771275524306	6.05568555592244	6.55874886735716	6.05758657823266	5.74242584391137	6.51163735452906	4.54485631600613	6.31917611484318	5.37358080855786	2.16383533609218	5.21801287628911	7	7	1	5	7	1	1	7	1	7	7	2	7	2	1	7	7	7	7	1	7	2	7	94	0	3
86	2.83376359582604	6.40288711599796	2.31674639882564	6.147956252277	3.68285576502211	4.62784022593497	5.68542613896633	2.99104149175658	6.41272913238583	3.07051404150265	6.62084176052979	5.647189468638	2.85897139858543	6.35338419107519	7	5.92646653866203	4.99915957480932	6.19193136767905	6.88819153265611	5.78224505285348	5.69974657461902	3.53056892229903	5.90576352400806	7	2	2	7	7	2	1	7	1	7	7	7	7	1	2	7	4	7	7	1	7	1	7	59.75	0	3
87	4.65729915187901	7	6.36802063908036	5.76105131676895	1	6.88532107030109	5.57930936521447	5.61684631424305	5.95260250979118	5.23011238009736	4.98870679206018	5.72320904106942	6.13608604012062	6.26133374640915	7	5.16187277829946	7	5.08758810107944	5.89300051812099	5.81883133340326	4.07258041119785	5.72968210683643	1.0178383393767	3	7	7	7	7	7	7	7	1	7	7	6	3	1	7	3	2	7	7	1	7	7	1	87.5	0	3
88	5.99295420774085	6.27182206098883	1.42527693339483	1.12724040912729	1	5.10009105113084	3.97257817930123	5.94989078278592	4.67152287810315	6.92871784081698	6.59931340145487	3.26749447801371	4.1653502737667	2.99409583496751	4.29353689896867	6.18467537802831	1.50197030425841	5.3774145533242	6.40249908657924	7	5.10159122153156	3.24197343856039	6.00711923896807	6	7	7	7	7	1	7	6	1	7	7	4	4	1	3	6	1	7	7	2	7	4	7	73.25	0	3
89	4.61669568201152	4.095102915906	1.17447495898966	7	6.16258911297309	6.57411406059405	5.0530966898889	3.11377678649969	5.19379497386082	5.32592760709443	7	1.90838536094539	6.26232863050805	4.46462948435267	3.39052754813404	6.24830490136996	1.37158995978728	4.88270212970112	6.7396557579656	3.65983472368548	4.64993067486205	6.5270312699441	5.57690128245192	3	2	3	1	7	1	1	7	1	7	7	7	2	1	1	2	7	7	7	1	7	7	7	79	0	3
90	5.18425814808204	6.6258450009053	6.4642619771793	6.73690362444327	1	6.17207142781675	6.08313678082212	6.29744540955416	5.90965574134915	3.01649441683336	5.2662709445591	6.09598541818487	5.50755518666785	6.89924594697655	5.62146774034172	5.3007625713989	7	3.34740698344299	2.96108659057055	5.9925505204124	4.8754993768129	6.726560083507	1.61791971765475	5	7	7	7	7	7	7	7	1	7	7	4	3	1	7	7	3	7	7	2	7	7	2	77.75	0	3
91	7	5.63062442784638	1.07745161083698	1.91543196618421	1.92829901202413	6.12432834858805	6.51940893898384	5.10125223625134	5.53886911903079	6.97217570319628	4.71580658695875	6.37550448111489	5.3465300348238	6.43865640923029	7	4.56821688386817	5.17937256573426	4.23814927707734	2.36879945042659	4.87203083822783	3.10002290838351	3.28195026342052	4.97424526870766	5	7	7	7	7	1	1	7	1	7	7	2	4	1	5	7	2	7	7	1	7	7	7	59.5	0	3
92	6.34799396930111	7	1.40285612376611	3.31394765108766	6.90995028594435	6.84535441232436	4.04833367705678	6.78879181890934	5.67572081902963	3.09501313125797	5.88165834285047	4.09004287058558	5.03877623029785	6.54312754070488	5.38659032395025	4.32251702314369	4.72604626942735	3.94262179151822	6.59515907258788	3.55896354472904	4.26725705717001	4.2801043911492	3.867403541602	7	7	2	7	7	7	7	4	1	7	7	7	3	1	1	7	7	7	7	3	7	2	7	80.25	0	3
93	6.24717713205702	4.53727426522981	6.72089247263703	4.86541688362306	4.52484860331979	7	7	5.84480215244747	6.83815922786063	6.65453942843448	6.42392499297455	7	7	6.04823236895557	4.8115128836323	7	6.34000429439091	6.6592200967541	7	5.55087041144273	7	6.35137400707843	4.05745719131028	5	1	1	2	7	1	2	7	2	7	7	4	7	7	2	6	3	7	7	1	7	7	7	92	1	3
94	3.67421485050212	1.8844864793288	4.39529166380729	7	5.78760236274286	5.55082516046723	4.35727106204691	6.71689641314304	7	6.75042263857088	7	7	6.95120341911426	3.73374288262471	7	7	6.47095291967075	6.82879479332323	6.72121992127665	4.37665714481834	7	6.89672888860683	7	2	1	1	5	7	1	1	7	5	4	7	4	1	1	7	7	7	7	7	2	7	3	7	92.75	1	3
95	6.51208075850621	5.95723963177608	6.90688139707508	3.94826916435726	5.32892624375493	7	7	5.69650449524073	6.80611684110265	6.5479359813388	6.04994935099169	6.49187214083245	6.87410943705225	3.72330096220529	5.39967294434379	7	6.76159271569899	5.42168189177031	6.87789174313732	5.30625117625191	6.80300131410394	6.47351182585095	7	7	1	7	3	7	1	1	7	2	7	5	4	7	7	2	7	3	7	7	1	7	7	7	90.5	1	3
96	6.39756267657238	6.34319550292569	5.87946799911091	5.90066807482908	5.18950861852172	5.92957933828219	7	6.36493642222131	5.84800755128686	6.51401773386271	5.76871438876318	7	7	7	5.86427649865349	7	6.10695863126663	6.4795575382492	6.93991710589509	6.0545644534196	6.71716676304997	6.30682171571943	5.98907682045059	7	1	1	2	7	1	1	7	1	7	7	5	3	7	7	5	3	7	7	1	7	7	7	78.25	1	3
97	7	3.63386722221533	6.7657717840917	5.62879897924087	1.63378122343594	6.32805504530627	3.55255723872868	7	5.90148105425685	5.46974826924916	7	6.83647864037518	5.99115502106134	7	6.78960201818226	6.7505382419487	6.42322724258716	6.98216287744805	7	6.09013595649562	4.40216163040989	5.03696420044556	7	3	1	7	5	7	7	1	7	1	7	7	7	7	1	7	7	3	7	7	1	7	7	7	104	1	3
98	4.94546609283484	1.42100750068869	3.90326326033242	6.48729673872568	5.37289574520844	5.50295269792136	1.67474229533784	6.33431727749521	6.3572109284921	7	7	6.40982215584796	6.63748380228657	5.28057327388326	7	4.9984218836692	6.27286104979497	6.04547340764696	6.98713928285973	6.3914793920624	5.30606794019033	6.99607076915867	7	2	1	1	3	7	7	1	7	1	7	7	4	1	1	7	6	2	7	7	1	7	7	7	98.75	1	3
99	4.44130642862876	4.52190037218778	3.45739211419367	4.82338758256348	7	7	5.95168810553759	7	7	4.68208956046089	7	5.53013735312568	5.80352532984045	4.42673068142012	6.02508531393947	7	7	7	5.1339576552131	7	4.15766420894382	7	6.43192938212282	1	1	7	1	7	1	1	7	2	4	7	4	7	2	5	7	6	7	7	1	7	3	7	98.5	1	3
100	4.86019148973216	5.18418534983914	7	4.44945684583924	4.03906172672449	5.73329076809367	7	7	6.47382996385969	7	5.66146985117516	5.94314705840824	6.20621093193846	4.50034425225207	5.47777394537132	6.70948807292674	6.47139037324044	6.41394369942052	6.51315314784322	7	6.9130118564589	6.70306707944546	4.5743852734657	1	1	1	1	7	1	5	7	1	7	7	2	2	1	7	7	6	7	7	2	7	7	7	97.25	1	3
101	7	3.37032994651849	7	6.24046392058644	4.07945054622669	7	6.46083410736109	6.23582374193606	5.15801566082937	5.24079475177478	6.43177492784475	6.47958448002281	6.2216442993799	5.56435697225156	6.77199494067036	7	2.64073802357867	6.59475169355466	3.81887275151562	4.19095453411203	6.78144135777476	7	6.62104247388312	7	1	1	2	7	1	1	7	1	7	7	7	1	1	2	4	4	7	7	1	7	2	7	95	1	3
102	3.36183379879087	2.21930406493956	4.1091804875802	7	6.20318414888577	4.81655514837667	4.42687677143945	6.63612509536481	6.17121376912024	6.12896912997115	6.87225872934899	5.39615105791862	5.4493333377964	4.72915139394721	7	5.35655224804535	6.9553755177777	7	5.0611771695848	5.41982067449448	6.84167451433292	7	6.91568842909375	3	1	7	5	7	7	1	7	5	7	7	5	7	1	2	7	6	7	7	2	7	7	6	92.75	1	3
103	6.76615859580108	4.6864605195273	7	4.71661472491116	4.34524736328993	6.6888748261663	1	5.70758096584054	6.43352637381563	6.16891214799706	6.5642086636352	7	6.84085027960305	5.50687678544316	5.59752737303921	6.18878173315748	5.46207763859901	5.3605304661705	6.92530728868962	5.16812005311317	5.85424554954344	6.27373042826619	4.79971732661729	6	1	1	2	7	1	1	7	2	7	7	4	7	7	7	7	3	7	7	1	7	7	7	92.5	1	3
104	6.63489575963678	6.95632386075288	6.55006679200389	5.47156955137482	2.50911743083801	7	3.71630847595128	4.81788534822688	6.64271669339323	6.60764846817756	6.68458473999188	5.95254128613914	4.7264024047907	4.64662273060259	6.39811413194638	6.14931213743007	6.03225431483837	7	7	4.95520214660395	6.47814979359432	6.381998374134	6.11747577233666	7	1	1	7	7	4	1	7	2	7	7	4	7	1	6	7	2	7	7	2	7	3	7	92.25	1	3
105	7	3.79534962346271	7	3.89460293298815	2.67354009632554	6.55528894970095	6.96102698646934	5.94651270101292	4.59453197983907	6.26685622971596	6.21123633163144	7	6.51870348950412	6.6352909536728	4.6413569268215	7	6.84592749739059	5.1013540327954	6.88544271295059	7	6.45136895139292	7	6.84812459275101	7	1	1	3	7	1	1	7	1	7	7	7	7	2	1	6	7	7	7	2	7	7	7	90	1	3
106	5.49998972188	5.36280294317259	2.3184848875854	5.64900035376972	7	6.48653531501904	1.80384949043187	6.57392278234807	7	5.71879262035545	7	6.69976983481392	5.72736962751288	6.02176779492096	5.32911943458312	6.41369419385412	4.44642162680774	7	5.84932978925629	6.86634345707281	4.40315020903372	7	6.41740646329917	1	1	7	1	7	1	2	7	2	7	7	4	2	1	5	4	3	7	7	2	7	2	7	102.75	1	3
107	2.68771321939585	1.78259958048345	5.14516198301301	5.64326476006634	5.10902328191484	7	4.01722316083924	7	5.87894217286258	2.33017338625506	5.46347059623259	6.34382898451843	6.48913080421704	7	7	5.44933653574672	5.55200774393565	6.08394770437481	5.38647542861329	7	6.78799367335261	6.46644125690385	6.17684317103901	7	1	1	6	3	1	1	4	1	7	3	4	7	7	7	7	1	7	7	1	7	7	7	88.5	1	3
108	7	2.18755202421293	7	4.40515697221603	1.48825104310712	6.28313220554024	2.64441190049596	6.3132054914351	6.58647352583565	2.00809652317484	6.85375233725193	6.6136052718482	6.55446504634067	7	4.97626432276746	6.6471342207526	5.98768978018223	4.97118827664103	6.31199236221297	3.27115527763274	6.84632754763465	4.38479201617698	5.00561640611797	3	1	7	7	7	7	1	7	1	7	5	7	2	1	7	7	2	7	7	1	7	7	7	77.25	1	3
109	6.3919216453135	1.28110624356899	5.71133995357264	6.67072585793791	1.89427880034696	5.44398271882547	3.63747419828735	6.91227099963811	6.57619002351612	2.52445950540728	7	6.52841925205355	3.37333782034338	7	6.5753412105544	4.47159006746619	6.05635304423485	5.75239374576982	7	5.3516990522338	7	7	6.11435430297713	2	1	1	3	7	7	2	7	1	7	7	7	7	1	7	5	5	7	7	1	7	4	4	74	1	3
110	6.50664335493297	2.16776197874129	7	6.7246431811208	5.2292931160235	7	3.97439640117525	7	3.76248117813068	4.53986519241487	7	5.70721416244587	6.97328282279605	3.85118408992056	5.66600034826895	6.42527598916939	6.64775742326632	7	6.94242316047605	3.41851493405213	6.94960099124846	5.6078018898134	6.60082837909557	6	1	1	2	7	7	1	7	1	7	7	7	3	1	7	7	3	7	7	1	7	1	7	88.75	1	3
111	3.67619448597823	3.27335986432422	7	5.83445515351931	3.53659634409058	5.77364576466884	4.23737845584203	7	6.96674512338567	6.14347438341054	6.63551065923392	6.26035198501072	5.60121307562642	4.11735888607399	5.53851899469566	7	6.54965134927952	5.2862988186367	7	6.86964873238964	5.88990403543191	5.16101606273182	3.86440665013064	7	1	7	5	3	1	7	7	1	7	7	7	2	1	7	7	5	7	7	2	7	7	7	98.5	1	3
112	6.83296080835555	3.77478361416615	6.89264893287342	5.11778143404038	1	6.1061200598056	6.6977438619592	7	7	5.48775532692528	2.58737700127034	6.49244789651165	6.35163138401184	5.75266228192143	4.94960736688735	6.77263891925609	4.60089420994214	6.67233085320187	6.20856567566153	6.59751450694428	5.68101451202919	5.07272453413818	5.89421988935946	3	1	7	7	7	1	2	7	1	7	6	2	7	1	2	5	2	7	7	2	7	2	7	89.25	1	3
113	4.4291863394282	3.4377600398206	4.83434521558943	4.95536447184972	6.64299468128252	6.18658596005851	3.01148155056639	6.6389928664327	6.3826033993455	2.62864526119328	7	7	5.89572259650816	6.8932662890714	5.39136316398251	7	5.69109665203352	5.21230196130882	6.17367813938716	6.30914580822248	6.47274892183526	6.54821402629536	7	4	1	1	7	7	1	1	7	1	7	7	7	7	7	7	7	2	7	7	1	7	3	7	102	1	3
114	4.15296376608404	1.81750359147191	7	5.80939769494289	4.22900925427437	7	1.47352581849841	5.68253821378801	6.23160077098197	6.58116576857704	6.30418230907331	7	5.36721835522775	2.51227544330878	6.08785948351372	6.72599359801778	6.86741610287644	5.98962533918917	6.66329371885636	5.84262917341956	7	5.19872043157548	4.44756994834865	7	1	7	4	3	1	7	7	1	7	7	7	2	1	7	7	4	7	7	2	7	7	7	89.75	1	3
115	7	3.57458637569606	6.26589525686009	6.65284249475494	2.01921473869645	7	2.69606884372513	6.81142729197534	5.16289619533946	4.09946860041427	5.25442598238355	3.87692055510181	6.98375265669955	5.17594316334115	3.77874690607802	5.18719945226937	4.88684655005019	6.86293686701241	6.76390489476848	6.52944779812783	6.4928275905561	7	5.99222423990891	5	1	7	7	7	7	3	6	1	1	7	7	4	1	7	7	7	7	7	1	7	7	6	99.5	1	3
116	6.82060765930587	2.66209838918797	5.70207027640278	5.74027170196055	5.77628480744784	5.42357378331988	5.94315116271433	7	5.78754728567488	6.16311434979787	5.45625316873093	5.12565592373416	6.62222183272092	6.99084903935699	6.76458435853791	6.18428714565462	6.67227092006904	7	4.8170170304659	3.73070199562805	7	6.50548014187807	6.40235801911658	7	1	1	3	7	1	1	7	1	7	7	7	2	3	1	3	7	7	7	1	7	5	7	92.25	1	3
117	3.29012735631492	2.13938796900008	4.63788339078432	7	5.65366907844931	6.73258791203136	1.64545435751856	5.46576892852195	5.98881224130915	7	5.52243851843337	5.82726936875985	6.98204090447393	4.54926461740289	5.81343383303322	5.64897586702238	5.35505470245458	7	6.38282559533173	7	7	6.83186301944955	4.91732842831062	3	1	1	3	7	1	1	7	1	7	7	7	2	1	7	7	3	7	7	4	7	2	5	81	1	3
118	6.35667954095375	2.69840046330728	2.49520295548499	4.65000010657326	4.79620653745647	4.44696806396783	2.49512729338499	6.26974429142605	6.64740124830965	7	6.04405708581867	5.19025303242135	2.18140171131321	5.4049448299136	6.69832857772205	6.71846727479396	6.77054705800352	6.58151736665139	6.10248145588801	7	6.62892507789674	6.83987228699139	4.01502015092852	5	1	1	1	7	1	6	7	1	7	5	7	7	1	7	7	2	7	7	2	7	3	7	85.75	1	3
119	4.24396918732986	2.08322940780936	5.86801084692389	7	1	7	7	5.24356514915439	6.01019384575139	6.97117504192207	5.55770924967414	6.09030512934638	7	6.20981822892437	4.87849651534167	6.90293677779447	7	7	6.93589910779344	7	2.15914441902442	4.59874971736876	1	1	1	1	2	7	7	7	7	1	5	7	7	3	2	1	7	3	7	7	2	7	4	3	90.5	1	3
120	6.25592680418453	5.96739880420328	6.57381498653566	2.66977418011364	1.38290537504962	5.86180704359108	3.1640036777108	6.47626368377845	4.09950534544218	5.65377402155364	6.9862759711135	4.89862702615934	7	5.55432787262168	6.5529373211763	6.22580733816116	7	6.43067069408051	6.61728288178754	6.8200735038544	6.50977316323898	5.83289615247187	2.27866506434258	6	1	7	2	7	1	7	7	1	7	5	7	7	1	2	7	3	7	7	1	7	7	7	76.25	1	3
121	4.26618830198237	5.13497370195997	6.9548469339466	5.67619877098862	4.81479208444248	4.63899365718803	4.65815119224023	6.02969196103207	6.69980216129226	7	7	5.75639033964885	7	5.18527423499618	7	7	4.89766948524661	4.35383013002846	6.83931460810112	2.41895449745281	6.04269861321231	4.70367215553961	4.96944123253088	7	1	1	5	5	1	1	7	2	7	7	7	1	7	7	7	5	7	7	1	7	1	7	64	1	3
122	5.93460134861742	4.68354643375891	6.99627396388496	6.34469719717283	4.10107856062568	5.47258599430185	5.04030461426889	6.39938761302625	4.12567035693165	7	5.13828142782041	6.50127940504333	6.89781473816913	5.34714168373201	5.90893274479101	5.94540306896401	6.38641161087005	5.15346920315149	6.57620751730248	6.94411226061785	7	6.01971761729647	4.04423947702681	7	1	1	3	7	3	2	7	1	7	7	3	3	1	2	7	1	7	7	2	7	7	7	81.75	1	3
123	7	1.9017142302531	6.27977487423087	4.90241302207777	2.38769715232771	6.02725459254018	1.60049393375623	6.60507742720483	6.1153895910671	3.12421413395376	6.65304837636209	6.68571440214178	6.39627826686716	5.80887221826805	5.45800809220523	6.33725108290046	6.73841443995144	5.60257977534603	6.56308569360932	1.75470732430098	5.98312694651806	4.9337950420371	4.69722083362885	3	1	7	4	5	7	1	7	1	7	7	7	7	1	7	7	4	7	7	2	7	7	7	92.5	1	3
124	5.43116895526288	1.71185345983493	6.26199091868104	5.81758508416449	1.91375556071527	5.51973564754089	6.60131612415403	5.38743666650656	6.67100811453519	7	6.06248122573686	5.49262612637722	5.87479684366604	7	4.77903947013316	5.19580499968455	6.71331146873742	6.60179780137929	7	6.67012616527276	3.32199265998556	6.85060603283969	5.25324617656683	2	1	1	2	7	1	7	7	1	7	7	7	3	2	7	2	2	7	7	2	7	7	7	98.25	1	3
125	5.08873554873153	6.2269293819014	2.05166799038217	3.84051217898091	2.32185830435816	5.70622796509092	6.23235549558839	6.63453043781088	6.46996359835246	3.06653802534452	6.48088349808968	5.87751901743564	6.13490445812219	7	6.97270389308285	5.90674300391194	3.15116430665726	7	7	7	6.40273581150166	5.87106170769822	7	1	1	1	1	7	7	1	7	2	1	7	7	7	1	1	7	2	7	7	2	7	1	2	83	1	3
126	5.62554188156517	3.13789050661322	3.80065110352936	4.81507179023675	5.82832925816649	6.98679657153513	1.7508921533978	3.70318115345654	5.83750525190854	6.70457985713678	6.42335565818433	4.06752667600499	6.25052447365135	4.15030076259738	6.99098692401276	6.37153269158365	5.75929933310238	6.21415900252937	2.02918816219439	6.96286976883426	5.45103124665491	5.33908550504464	6.70353260734848	4	1	1	7	7	1	1	7	1	7	7	7	1	1	7	6	4	7	7	3	7	3	7	97.75	1	3
127	5.04901319670165	2.20117662680837	5.8945505768164	5.73209195801222	5.91740512544851	6.58655332359337	2.77890372980206	6.2510811408994	6.16408295917664	7	3.10098927481697	6.23070889023554	5.4554749342513	4.97024981007749	6.94441740043131	6.90577728964167	6.74697072825699	2.97256548102109	7	7	4.72803751254534	6.16322016552747	4.69499141533592	7	1	1	2	7	7	3	6	1	7	3	7	7	1	7	7	2	7	7	1	3	7	4	76.5	1	3
128	6.38746102250309	2.31565186055342	6.69270276977802	4.65040581774229	1	5.5778083661193	6.65013716557635	6.11094264962287	6.52499556242602	4.92712617840286	5.5235463572602	6.94618401576929	7	5.60848402294818	5.48270223591965	5.96615565424024	5.68225537998141	4.37621058800806	5.96337177847676	3.81961565974823	5.51475524608283	6.06241022677245	6.11803758670009	3	1	7	7	7	1	3	7	1	7	2	2	7	2	2	6	3	7	7	1	7	3	2	73.25	1	3
129	4.12320193284786	3.31292136813231	5.23582461903349	6.29927418778246	6.39580877519644	6.80494542744225	3.33982897281962	7	5.78690274246123	6.6844521873642	6.78495839404201	4.09658057777446	6.52157814487074	5.24710823661122	4.23640179707531	5.22880654887456	6.55720753506272	4.58478879730386	6.96033853777379	3.00466791602856	5.3308463531007	6.36822121382107	6.56778436686744	7	1	1	2	7	7	1	7	1	7	7	7	2	4	7	4	4	7	7	1	7	2	7	105	1	3
130	6.09309500443689	3.58497904442132	2.1442906670881	5.45226425942123	4.45752945058097	6.76221464516895	4.95914379027002	5.96766949184588	6.69201716551837	4.4159257370117	5.73766049240447	6.2829800901915	7	2.95644910976386	5.38516743591769	7	6.11420607639944	6.15040298269314	6.20054173702488	6.70445209871373	6.01077985520872	7	5.64768206038822	3	1	1	1	7	1	6	7	1	7	7	7	2	1	7	7	7	7	7	2	7	2	7	75.75	1	3
131	4.37479246067792	6.01000343346665	3.72170456637205	4.72489317776531	4.53184383381262	5.97037307035362	5.57199193146929	6.25133879182169	7	5.96567446942659	4.88477982575842	6.39755347470311	6.81279337054677	4.86244123418994	3.81996669847638	5.38765199221177	5.06171304564967	7	7	6.43154430993535	6.10420677153889	7	6.56796514603995	3	1	1	2	7	3	1	7	1	7	7	3	3	7	7	7	1	7	7	1	7	7	7	89.5	1	3
132	6.53152887670942	2.68204678304956	6.27005112324627	5.46174278075967	1.94948436816246	4.68996094297473	6.46481966510407	7	6.19907346222258	5.44292869046101	4.03887830488913	6.70165506345203	3.86436088121227	4.50640476612963	5.84651461835516	6.60994943479009	5.32976531987362	5.6312695030467	7	4.77952220131551	4.50838593292098	7	6.37667582606562	3	1	7	7	7	1	1	7	1	7	7	3	7	1	7	7	7	7	7	1	7	7	4	81.25	1	3
133	5.70360097941653	5.94665767103575	5.1353070943788	4.39141167689447	2.68974480860665	5.87603161861915	3.77731187089708	7	4.68606213900982	4.6242889095669	6.27309848653161	2.58430799781385	6.43842489305159	6.27109348068929	6.80436542777595	6.7492637651485	6.61910784839579	7	6.92993803409615	6.31386397594922	7	3.85487098054755	5.37546289079865	2	1	1	1	7	2	1	7	1	7	7	7	2	2	1	7	7	7	7	3	7	7	7	82	1	3
134	4.25198732335879	4.3001705661156	2.54194943789113	4.42722980564345	6.85710595703309	4.86652019847301	1	7	7	4.49099773214048	6.32970687935541	5.78389866992503	5.58623315166303	5.39738867346864	7	6.51400225857321	4.70119805941417	6.40599284372085	5.59084782799952	6.80585065746893	5.5955332024407	6.71447833453514	6.38557435675677	1	1	7	1	7	1	1	7	1	7	7	7	7	3	3	7	3	7	7	1	7	4	7	70.75	1	3
135	1.86607003638819	1.26547044855574	4.2511006616686	5.5148362617845	3.84700694886357	6.30913561461471	4.08365931447992	5.71093429847998	5.60528688019083	5.25695941116605	6.63617612649948	5.78584063134644	6.00799382992078	3.10980224924178	6.56781373105256	5.7716491528214	6.9925135669978	6.61459062805663	6.40188056709262	5.26281040413272	5.71272334005042	4.45241385201308	6.75888156973567	4	1	1	7	3	1	1	7	1	7	2	7	7	7	7	7	2	7	7	1	7	7	3	87.5	1	3
136	3.86554665073568	3.01831725548961	7	6.00006256123994	6.54804472962892	5.48838896903673	2.16757505147148	4.72014154320066	6.43450658939625	6.53107050222311	5.46933770188369	6.06555288701104	6.02236079733869	3.14452643269618	6.06186057187031	2.03429670899136	5.11555720058317	4.14861855218826	6.93400060024974	7	6.53196156150407	7	4.24641673088588	7	1	1	3	7	7	2	7	1	7	7	7	2	1	1	2	7	7	7	2	7	1	7	80.25	1	3
137	3.47135766736103	1.69414987474628	5.60097435497578	6.38042444177313	3.20752036145591	7	1	5.67448031181224	5.12513401158759	6.03688100264426	5.67386636060878	3.93906356531735	5.0565013765247	5.82032259550863	7	5.64425577263449	6.91928806041604	5.4524638501572	6.69330014452491	7	6.70836217712606	2.53306506440359	5.20314905498243	4	1	1	7	7	3	7	4	1	7	7	7	3	1	7	7	7	7	7	5	7	3	5	79	1	3
138	6.39144699466906	2.94908835718378	5.87856550041732	6.01039823330367	1.00898295375745	2.99129360672499	5.02243575959483	7	6.97114891093165	4.438270425734	2.99156293486725	4.01401158136127	5.29751102540682	5.7665727989798	5.7839461660924	6.52821738780547	6.52383971233282	6.88147895922589	5.88264531123183	6.03822810563233	5.23021912728262	6.18036739730421	4.20793373833488	4	1	7	7	7	1	1	4	2	1	7	7	7	1	7	7	1	7	7	1	7	2	7	77.75	1	3
139	7	3.92525995313338	7	5.39106898034275	5.65900241968336	5.68472985224517	4.9719357218317	5.1311893229179	2.49182016133627	6.32992109525478	6.50050654909238	4.74808528172333	4.84670212931136	4.61231212479208	6.57405371286621	5.57778567222279	7	5.34731371306854	4.65015188920381	6.67676891307505	6.16441256031501	6.44206745996384	6.74844120902688	7	1	1	2	7	1	1	6	1	7	7	7	2	1	7	7	2	7	7	1	7	4	7	78.5	1	3
140	6.30988418695268	3.01598005932854	5.58920546723474	4.80492942477126	1.86986512966553	4.72400438140376	6.55067539638571	6.83732740159498	6.86458858873026	4.92258937385266	3.77025879025386	5.60541237907169	5.01376384278655	6.15817130707123	5.78402346702083	6.11934039131409	5.98806941437687	6.49953301507818	5.82239645242409	3.87888134219467	6.12201120307548	6.73284679915576	6.31415716232535	3	1	7	7	7	2	1	7	1	7	7	3	2	1	7	7	7	7	7	1	7	7	7	79.25	1	3
141	6.91708358523728	6.61519022168397	3.80317836201184	5.23900714235828	5.54664884184278	5.72844333780563	5.31735648810095	7	5.53163599980682	3.53271215248526	6.62114517113328	1	6.65013536518527	5.38139727456898	7	5.17427465761553	6.34935396892254	7	5.79768557366259	6.55162997974763	6.78365320046681	3.09985304439369	6.2052372505944	4	1	1	1	7	1	1	4	1	7	7	7	7	1	7	3	7	7	7	6	7	1	7	73	1	3
142	5.87811757843315	5.35251088172966	6.59403394621508	1.83422457791122	1	6.46556956715816	3.51844356033979	7	2.52065191066328	4.92071446453218	7	5.66114846740012	5.59658494781275	5.22732473305175	5.55098114242673	6.50235694468607	5.1944204758086	6.47716735587235	6.26976002261853	7	5.19659831136167	4.82278186278869	3.08904206507275	6	1	7	3	7	1	1	7	1	7	7	7	7	7	2	7	7	7	7	1	7	1	7	70.75	1	3
143	4.67858212268959	3.3931768807749	7	5.57956157113862	5.42480329740408	4.92655695230033	6.37467777323966	3.96480376251315	6.49487508015848	7	5.75104434886964	5.28909363927849	6.79206018975677	3.40501387318669	6.45820805655815	1.62950126892072	5.71070924828919	3.57646937855442	6.53064707678849	7	5.2205470912242	6.49796748354256	4.34227486794388	7	1	1	3	7	7	2	7	1	7	7	3	3	1	1	7	7	7	7	1	7	1	7	74.5	1	3
144	2.09962642882508	1.09261357575983	3.47834703114341	6.34909420210871	3.84030180292896	6.30183099008853	1	7	5.61494074898991	6.77484810979587	3.30354667523726	6.42613820262182	4.46710402577797	3.88974850594519	4.57356044516263	6.93003761435115	4.56190774240577	6.45424935303894	5.53417127014339	5.98770109810879	5.5224585922184	7	5.79686349036043	7	1	1	7	5	1	2	7	1	7	7	7	7	7	7	7	1	7	7	1	7	7	7	96.25	1	3
145	4.63796193279416	1.60832634009343	5.29714366540152	5.6484102515952	1.65560241005931	5.82005220823907	1	6.51194402265996	7	5.84165594227159	3.9413336520089	7	5.9953325374078	6.31380739243114	4.27168875133598	2.71764095664051	6.46917759950239	7	6.87984672333287	6.05128864566301	6.16970896258228	3.16865844592826	4.59032933054247	3	1	1	4	3	7	1	7	1	7	7	2	7	1	2	7	3	7	7	2	7	6	7	90	1	3
146	5.92329429896082	5.80085295543702	3.2561641383197	3.73598906703261	2.73811547063098	3.18386480979919	6.38890886056555	6.21797172557935	7	6.22355506554463	6.15041984923717	3.43563859536138	6.12878736654511	6.27429384648669	6.89765583115026	6.8616954700083	2.53336981656137	6.13746583375621	5.80485471931339	5.36120514757806	4.22661167719139	7	7	1	1	1	1	7	4	1	7	1	1	7	2	7	1	1	7	5	7	7	1	2	1	2	74.75	1	3
147	6.8953033439358	7	5.99528852976181	6.01522524953932	2.81534238886148	6.17613865046859	5.48013937611625	7	4.332535435505	6.22818963239247	7	6.51437724064028	5.61040910508336	3.72731550670476	4.83593678144424	6.53160550337731	7	5.28397570569554	6.28441467690549	3.13483483046624	5.70624713585223	4.97837981820568	5.09240842015123	2	1	1	2	7	1	7	7	1	7	7	7	3	1	1	7	1	7	7	1	7	1	7	85.5	1	3
148	5.4357823417146	4.30593240361878	6.17782055061246	4.60967235251273	1.68162330333075	7	4.10300248288883	6.59090160443226	6.55559528203071	5.86023386260277	5.1214693706519	6.12565095550973	4.8469458607184	5.73798950029058	6.9173857414002	4.27130591108509	6.51456769579394	6.32462741906758	6.1469117204833	6.48450670213639	4.60498864285239	3.09467456251911	6.53399940562618	5	1	7	6	7	7	1	7	1	7	7	4	7	1	7	3	2	7	7	1	7	7	7	88.25	1	3
149	6.79701842111431	3.2882807445922	3.60602549587664	5.64312177403617	5.92573266246352	6.66428336392931	1.420325020902	6.53522829094645	5.60782636733989	5.91191125851909	5.74677632386982	7	7	5.76699514808993	4.64384499327813	4.202495436117	5.74312869999213	6.34919540035414	4.24757585671415	4.89824800817453	3.64319655620574	7	4.43873226773079	2	1	1	4	7	1	1	7	1	4	7	7	2	1	1	2	3	7	7	3	7	7	7	96	1	3
150	2.70817575953548	1.46132725625756	4.18187374892437	7	4.49888426074941	5.49261650980939	1.1176612837895	3.68711848591538	1.68434798220985	5.20254770891056	5.44354458166585	2.86162449404894	6.85113753409984	6.99871546501621	6.8330062500957	5.91432701691741	4.8314179535643	6.38189679572545	6.85234974831297	6.76470880643961	6.28506439590472	6.08836116177333	4.69937922323233	5	1	1	4	4	7	1	7	1	7	7	7	1	6	1	7	1	7	7	1	7	4	7	67.75	1	3
151	6.7433430949377	6.26240758281294	6.0321554358276	4.44921970721228	4.21884364282798	5.21282446921933	1	7	4.89101639661994	6.8188206067479	7	3.68962252175448	4.81157056183159	6.48806766934253	3.10112007602406	5.46564967381121	4.56512625318747	3.45188502469955	5.85283502157382	7	6.33315681276911	7	5.5901501837653	2	1	1	1	7	1	1	7	2	7	5	3	1	1	7	3	3	7	7	1	7	6	2	77.5	1	3
152	7	2.691425698955	4.77661495992051	5.49190224931768	2.70410275670898	4.68817797833456	3.37124298948058	7	5.20475992133987	5.01101982503406	5.82085616216674	2.60729140758397	6.566228983861	7	6.87162143395606	7	5.34418759346128	5.65030805031826	6.56884635268788	6.77261491460698	4.10611697580248	5.32719031063232	6.4568841698586	2	1	1	7	6	2	1	7	1	7	7	3	3	1	1	3	1	7	7	1	7	7	7	79.25	1	3
153	5.19166343299476	2.05929727851699	4.28237345672545	6.84161530067776	5.55313199468495	5.3096642249128	2.28123649238799	5.89035524870261	6.04393207283967	7	5.11178343198874	3.16315826782727	4.41960263661352	5.71953959930058	5.13209414710012	6.49017569226043	5.23194839219878	6.55225965122186	6.42560315966662	6.91421056723161	6.75557988353327	5.92972589354841	4.42737035176802	3	1	1	7	7	1	1	7	1	7	7	7	7	3	3	1	4	7	7	1	7	1	7	73	1	3
154	4.12138942521422	1.83299290614899	4.51382940415461	6.26088959888996	4.67066496396394	4.44813843239999	2.93800059355007	7	6.52495952151272	6.72890981256959	3.56363715164772	7	3.35820900297721	7	6.76020790682539	5.93019571616804	2.19287430800263	4.85622153190893	4.90556636621444	6.0413866231381	5.09424171489458	5.88335479371354	6.56075344248077	7	1	1	7	5	1	1	7	1	2	7	7	7	1	1	7	1	7	7	1	7	4	7	87.75	1	3
155	5.85551205240392	4.73936384054073	6.03219834802613	6.33735541307808	3.11042453204475	6.15673758210869	5.28295963639775	5.30972058249521	6.10183148448795	5.18136013894072	2.68417757811037	6.68190771178784	6.50207173044762	6.44328611016509	3.97017543060143	5.65162054542017	4.88386811028582	7	3.0050361890575	3.78127121281733	7	5.77524275656101	6.0810505370921	2	1	1	1	7	1	7	7	1	3	7	7	7	1	7	7	7	7	7	3	7	7	7	73.5	1	3
156	7	6.92083698939375	4.51991819101094	5.10707135909725	4.9104351902171	5.73402461073343	5.77102676592271	6.08344206559717	6.21354136859512	4.03963746510782	6.19818022380901	2.7375180527686	5.95968835041949	4.66817223177079	6.55474939376247	6.56314292553002	6.19411753886964	5.1716748047434	5.81796495750998	5.13799957238337	6.92190502870745	4.95408243142521	5.47338227015532	3	1	1	2	7	7	1	5	1	7	7	7	7	1	5	3	7	7	7	7	7	3	7	70.25	1	3
157	1	4.24547974688468	5.35114138238179	5.77450876893949	4.96762455804175	5.64137269321251	5.52632144597343	6.37796007735846	3.70092563814962	5.80722285882464	5.90347879019347	5.6171035112711	6.58157402535237	4.2900570336233	4.49037645698087	7	4.4420342324473	5.64341839222533	6.98707126451146	3.79275143708662	2.25072068605009	5.47555488572322	7	1	1	1	7	7	6	1	7	1	7	7	7	7	3	1	7	7	7	7	3	7	2	7	89	1	3
158	1	5.77027376099597	5.40930092243579	5.25199729239822	5.45669369299069	6.96777419402586	1	6.52891554808319	6.34127771564254	4.68587502616335	6.01527448230246	5.08489852322889	6.89329376867873	4.84870570180099	4.29164771706053	5.72805736928867	3.15634552078422	4.63771062263268	6.26988533243315	3.94549865107399	6.6312774551613	7	5.47638770563976	2	1	1	7	7	1	1	7	1	7	7	7	3	1	7	5	7	7	7	3	7	7	7	94.75	1	3
159	4.86338746218153	2.42766691806741	5.12720036513457	5.75508353933995	6.83712416429938	6.34253162550394	3.29542196649762	5.20771931782421	6.56690419253188	6.19250476754668	3.22245991277269	4.41758690690997	6.11868492259496	4.59332729541332	6.44271916163927	6.42319972134712	6.77520665065568	2.99529558070057	5.35682604541315	6.54776102258714	4.11597038292319	5.73394602109046	6.43127545684214	5	1	1	2	7	2	2	3	1	7	7	7	7	1	7	7	7	7	7	1	5	7	4	82.5	1	3
160	5.10310070712811	1.87918546154954	5.32988555179452	5.25973376320013	1	5.8123926171447	7	3.52271685945419	6.11500531694795	7	5.57082309865056	7	6.38931002788666	6.23387823500615	6.0353824844218	6.21564855802744	4.29980047386869	6.25722079252916	5.59402844504898	6.15739030154339	3.79450893444421	6.36715908131544	3.55896217224093	1	1	1	2	7	1	7	7	1	7	7	7	3	2	7	7	3	7	7	1	7	7	4	93.25	1	3
161	2.34275025168604	6.48294916742884	7	2.90998436506381	5.35541908363924	5.39995739118269	5.59274113223159	6.60640528888987	1.48569702487495	5.280993074081	4.14591338223634	3.10466984204909	2.08180105036714	5.92665937139233	6.67531813406594	6.16632771627454	5.58713811279545	6.48882721719454	6.44226391629546	5.46981607877969	3.04626882085916	6.32144377085611	7	3	1	1	2	7	7	1	7	1	7	7	7	1	3	7	7	7	7	7	2	7	7	7	66	1	3
162	2.87338056251159	1.02958519586732	4.62932850812796	6.60484876368773	4.36737750989008	5.85233378176133	3.61253982181204	7	5.62981703646522	4.77214112533516	5.21234178966133	5.40573088278749	6.4900053549602	5.1283357639925	3.74970811483036	5.59973376376276	6.53632442580572	4.18396635408808	5.69065027757776	3.17964923372625	6.62229786897508	7	6.81491520733948	4	1	1	5	4	1	1	7	1	7	7	4	2	7	1	7	6	7	7	1	7	3	7	100.75	1	3
163	6.38035719469063	1.81903245047	6.35807057524259	5.90591784763234	3.4266354901422	5.06883715588606	4.23733575474189	4.62423633681869	5.6331834171583	4.01528223202426	6.2231288302692	3.41208221639521	6.30316499556673	5.10420332410936	7	4.46507218906173	5.38880497594613	5.48556440768943	5.21007621117134	5.9447430605314	5.22447279071251	6.16667196301404	6.92802432879769	4	1	1	7	7	7	1	7	2	4	6	2	2	1	7	2	7	7	7	2	7	4	7	78.5	1	3
164	6.39335058787365	5.08074177139917	6.55739547284752	4.25111161810229	1	5.7170217849254	5.29355556806987	5.9217658355559	7	6.27554192112996	5.77019814083523	4.01198177713992	6.67551734365578	6.93519335157327	4.94782825823338	4.68445721079391	4.61162131199716	4.6963312908126	6.12694940631009	5.46096171904482	3.08136796401283	6.37783200779357	5.44503579060386	7	1	1	5	7	1	1	7	1	7	3	7	2	1	7	7	7	7	7	1	7	3	7	64.25	1	3
165	6.36670417934156	6.11581012154133	4.95563649299989	4.04933094796733	1.81043595872214	6.43358722639887	5.69957328751614	6.01311335085894	5.91911047139054	6.48560720281212	7	4.28616560460137	5.95080874556723	4.51700189103862	5.8651380677375	5.80444672100185	5.06217941703786	6.2534718444354	2.96846311150834	6.39604653194388	4.50725625675881	4.84981255192613	5.88165481465495	7	1	1	7	7	5	1	6	1	7	7	7	2	2	7	7	1	7	7	3	7	1	7	78	1	3
166	6.92262912585815	4.06753369689131	6.7883733006072	5.29398495897866	6.02536088132872	4.83200010313882	5.48548956650532	7	2.71870283660325	6.40793386693516	6.83642602556695	3.44305373181566	5.69181942809407	5.63003114052093	5.92156557489364	4.63303698001923	6.37628053686585	4.74206007290317	5.26763077511905	6.51200768650746	4.5248004712239	5.50031623159836	6.41173393570311	7	1	1	2	7	1	1	6	1	7	7	7	2	4	7	7	1	7	7	2	7	7	7	70.75	1	3
167	6.83728074804537	7	3.64149450427515	5.72296959293863	2.08325632116996	5.54536085833765	4.66546130245647	6.51865471584083	5.29409522332883	7	6.20485632429411	4.29777869742057	2.82591526765016	3.77547293636446	6.07094918063652	6.73383588846919	6.64750457762323	4.92229011986975	3.04507300530309	5.94676367129521	5.21769416788104	3.62931543967693	7	7	1	1	7	7	1	1	6	1	7	7	7	1	1	2	3	1	7	7	3	7	3	7	84.5	1	3
168	7	5.32590387021241	4.09172775768105	3.16013199235824	1	6.14875912112664	1	6.7747816631969	6.13355337075633	7	7	4.73578076268151	2.24432241785505	5.04665110350227	4.41115147017801	4.25533859226964	5.55603644588053	2.80656067429011	4.24420497712192	2.15725946546224	7	5.06999342399498	4.73795738714263	2	1	1	4	7	2	3	7	1	7	7	7	7	1	7	5	1	7	7	1	7	2	7	87.25	1	3
169	6.28367556205202	3.6102786273308	3.34185131756821	6.0635414065487	6.45582422002115	6.76803063951582	6.81999490891926	6.04990671319475	5.21594337233543	5.22708287634154	5.58105118815345	1	4.3169190470239	5.7278352809395	5.65378452782822	5.86921708145114	6.28704086392747	6.20938442378832	3.66355777394041	5.40259878206037	5.84922390135516	5.11823444515133	6.27178192124083	3	1	1	2	7	3	2	7	1	7	6	7	7	1	1	7	7	7	7	1	7	7	7	71	1	3
170	6.11149640096692	4.55940753375326	6.55175353993678	4.11718823268986	1.27744467657903	5.76647875642825	5.91227079230842	6.55829751568508	3.85845029685764	4.20660374171428	3.36703212509829	4.34073704882579	6.84421938187103	6.29755140018584	4.77753231933534	6.48543715146341	4.50601675191626	6.53302124267921	6.74064777457565	4.61523314567157	2.72607693498248	5.27140002437003	6.73810255436439	7	1	1	3	7	7	1	7	1	7	7	7	2	1	2	7	7	7	7	2	7	7	7	77.75	1	3
171	3.37055095184696	1.55014728361031	3.83680361034158	7	6.42001171524548	5.36140781924398	2.38267341745574	4.62997521951072	5.66663720229478	6.31470069088511	5.64573819568478	2.02357299882141	3.75594606605451	5.92921894545596	5.00420383027214	3.38316981176698	7	5.89736067448401	6.99816300862142	6.78328521960053	6.61210700495689	4.64909917482676	2.64565707924327	3	1	1	3	5	7	7	2	1	7	7	6	3	1	7	7	1	7	7	2	7	7	7	63.5	1	3
172	3.84869741465777	1	4.22922071545264	6.58303880319614	4.5925855692094	4.9884982390921	5.34519379474384	7	5.75279122941851	3.53159913258323	6.13403068189615	3.88533151426471	5.19108308399674	6.34113774164179	6.23619769423126	6.16988246892709	4.23053324041268	5.34671448562008	6.8584971550847	4.80020871820718	4.11712146108031	5.79520132377194	1.04260636057083	5	1	1	3	4	1	1	7	1	2	7	7	2	2	2	7	7	7	7	2	7	7	7	72.25	1	3
173	4.85748230734864	1.6232375097037	3.32818790637027	6.43613167548917	5.76691217085872	4.53497773290333	7	4.67912192866262	6.09559471438092	6.50537748026874	3.71246442867854	3.46545558095381	4.71852140966738	4.4440900245619	5.26980306123917	2.21451509033554	7	7	1.49350706660106	7	3.03487845588745	6.83538161537565	1.38974821118667	2	1	1	7	7	2	1	3	3	7	7	4	7	3	5	7	4	7	7	1	7	1	7	80	1	3
174	7	5.7293078023575	5.83255343141274	3.55175008927638	1.45048816448869	4.18155230914785	5.09763770847776	6.598775653139	7	5.94569029746306	5.5793913579515	4.40798444554093	5.72422354396008	4.84077694372307	5.07093907989533	4.14037164209752	4.60315584095299	4.32079402348554	6.49132466778379	5.76571431579116	4.95203373690046	4.4386565537864	5.82021465550994	7	1	1	7	7	1	1	7	1	7	7	7	3	2	2	1	7	7	7	2	7	7	7	75.75	1	3
175	6.87916793599972	5.02169787728526	5.63719822928853	4.01315943276368	1	5.7841775358211	1.69161932858665	7	5.3950832551238	5.54996790527134	7	4.3013166645029	1.9403041788129	5.9908894031842	3.11271222982598	5.43965257540491	6.08216525233955	2.48291246121643	4.47283079032016	2.05204031562623	6.1155424225735	5.49064224960486	5.45645504038755	2	1	7	5	7	1	7	7	2	7	7	7	7	1	7	7	3	7	7	2	7	2	7	78.5	1	3
176	4.31545587930992	2.69769376250213	6.64382590637885	3.71832538512484	6.47385565741402	4.04504472716907	1.05873244540679	6.68670419683749	1.86853526171513	3.30322007050656	3.18444263889684	5.17204568468836	5.37695460751923	6.58019500827961	3.82292146855778	6.9662548963179	6.36104704108093	7	5.43173491047764	2.74483759373673	5.98377656461693	5.61631528906207	3.43831075109411	2	1	1	7	7	2	1	7	1	7	7	7	1	1	1	7	2	7	7	1	7	7	7	58.25	1	3
177	4.46702674762042	7	2.89270569380112	6.01190204002492	4.14689178905002	5.55789236625926	6.52520260642599	6.25387102633904	6.13668696249085	2.89507622482247	3.75491110645763	2.86011192249366	5.62222440432793	4.82811396046252	7	3.155143127078	3.91883574646793	6.8222816526677	6.14220112742762	7	3.32234583382367	2.27469849878593	5.27571848863523	5	1	1	2	7	1	1	7	1	7	7	7	7	1	7	3	1	7	7	4	7	1	7	72	1	3
178	4.06963802168139	5.31221775156702	4.53435335279353	6.89186438925767	3.18887912745438	6.57084992182533	6.18556633999686	3.26946848918982	6.63315694884251	5.80479993903229	6.36333772817203	3.75634735223742	2.92277836020478	3.0420628409876	4.3257409504497	4.99153896306308	3.99632449864179	5.80580153772731	6.05608079723581	6.058843299645	3.5125319457219	6.04577196173581	4.89091702236726	2	1	1	1	7	7	1	7	1	7	7	7	7	7	1	2	7	7	7	2	7	3	7	77.75	1	3
179	6.07905145357417	3.3863410987459	2.60739431706313	6.64327469740432	5.49782791947734	3.3467700290767	6.55708378286048	6.60168532155342	4.138286578561	6.79711838477608	3.12050452176948	5.95817381905156	6.00337274921496	5.98377311573541	5.28797462013678	4.24609711505107	6.82085477656217	5.203560772073	2.39690794933426	1.919964874572	5.78234059641806	5.41315490241789	5.26389256859277	2	1	1	4	7	1	1	7	1	7	7	7	3	1	7	7	1	7	7	1	7	7	7	66.5	1	3
180	4.68136072554282	5.5730051668208	7	4.62468704193546	5.61218447600616	3.45664382939461	6.89438217531449	7	3.92211456890879	3.20223814152961	3.8900935480175	5.7742337878175	6.97608410939678	6.18928399578662	3.3136626545757	4.42367911259587	4.35803648422534	5.53378439159213	5.24257535725089	2.95651103838306	6.01068782753325	6.04454590340032	4.98088923300942	2	1	1	1	7	1	1	7	2	7	7	4	1	4	7	7	7	7	7	1	7	7	7	58.25	1	3
181	7	6.81071160695335	3.73739972614304	3.12485735769347	2.18319389273933	6.26696073207699	1	5.62043744905465	4.55344875805587	6.82579893691357	4.13549626510045	5.85651408681885	3.53804039307873	7	3.78209733869896	2.44970021882339	5.66355365598327	5.70360927355624	7	5.78570761039188	4.4576972807586	4.27576515388222	4.45689211645272	1	1	1	1	7	1	1	3	1	7	5	2	3	1	7	7	7	7	7	6	4	1	7	73	1	3
182	5.37193593086342	2.19111195839731	4.41035032101971	7	5.71604027541976	4.13432275172499	7	4.08055277512519	4.92404039760015	6.31793204044012	5.04673601396251	3.59858347371732	4.52826339453531	4.24561046181156	4.72035253910419	1.91316678780371	5.66360996902984	6.11831592848732	1	7	3.27958698020274	6.77749411097052	1	3	1	1	7	7	1	1	7	2	7	6	4	3	1	5	7	7	7	7	1	7	4	7	71.75	1	3
183	5.65058439421401	7	4.59058486337548	7	3.91936822850399	5.31391094639692	3.3591345100111	1.06551106379972	5.39202169164174	5.50204808662228	5.2925646432354	3.20966307627043	3.73234574816762	4.36456961665582	5.70217352446473	4.67142484874019	5.51094595699687	3.24841163106452	5.81342061704556	6.70829466025843	6.55908281237972	2.99876476247394	5.92414809244534	3	1	1	1	7	1	7	7	1	7	7	7	2	2	1	3	2	7	7	1	7	2	7	61.5	1	3
184	4.0491433477191	2.72796356646386	5.84400928845773	3.42842078703698	7	4.8956584622635	6.14890099450998	6.86399835945657	3.7578804081577	5.85953014723152	6.28617333810969	1.89629854826353	3.86586265152974	5.07441401155496	2.38134789305879	4.11877150098401	5.6901578640228	6.71475162041514	3.04823353908892	3.38669741032236	4.24595362733392	5.15892674249767	3.27927359990431	3	1	1	7	7	1	1	7	1	7	2	3	2	1	7	7	7	7	7	2	7	7	7	66.25	1	3
[truncated: 5 more columns]
