# Supplementary material for: How Are Mate Preferences Linked with Actual Mate Selection? Tests of Mate Preference Integration Algorithms Using Computer Simulations and Actual Mating Couples
Source: PLoS One. 2016 Jun 8;11(6):e0156078. doi: 10.1371/journal.pone.0156078 (PMC4898694; doi:10.1371/journal.pone.0156078)
Supplement: S3 Data — Long-term couple and agent-based model data analyzed in Study 4. (ZIP) [file pone.0156078.s003.zip › S11/Polynomial Model Data/Polynomial Couple Population 01152016 0302.csv]

	trait1	trait2	trait3	trait4	trait5	trait6	trait7	trait8	trait9	trait10	trait11	trait12	trait13	trait14	trait15	trait16	trait17	trait18	trait19	trait20	trait21	trait22	trait23	preference1	preference2	preference3	preference4	preference5	preference6	preference7	preference8	preference9	preference10	preference11	preference12	preference13	preference14	preference15	preference16	preference17	preference18	preference19	preference20	preference21	preference22	preference23	fitpoints	sex	algorithm
1	5.04566504604436	5.07217437678516	4.62015874060435	7	5.42167102924744	5.77866773612145	7	6.13223688091387	7	5.8416905513495	5.96548759141204	7	7	6.93870770107199	7	6.34689504142322	7	7	5.38159400830339	6.86169644427054	6.81495566502967	7	6.58590083166284	1	1	7	2	7	7	7	1	7	7	3	7	1	2	5	4	4	7	7	6	7	7	7	87	0	3
2	4.80469528103721	5.31469419943317	1.37364149278544	7	3.96204708685823	7	5.57421646490907	4.49387660444133	6.37555451914939	5.75411665481729	5.53129639838498	6.69444201192413	7	7	6.22504969437759	6.89767937564583	6.9567084579655	6.96149618666761	6.80872224268189	7	7	4.90376184703816	6.84757486030261	7	1	7	1	1	2	7	7	7	1	6	3	2	3	7	7	5	7	7	4	7	7	7	102.75	0	3
3	4.99598814552584	5.49359811958275	4.60826539184368	6.57380168462349	4.82064569309965	7	6.43287355665954	5.61660177626227	6.65649678054744	6.03906329830354	7	7	6.12277840208988	7	6.93088615227172	6.53951007709479	6.92150097023338	6.94346077257418	3.42013914062371	3.61645818947952	7	6.93951281825861	6.69563689590513	1	1	7	1	7	4	7	1	7	1	7	7	1	4	1	4	7	7	7	2	7	7	7	111.5	0	3
4	3.9235165706589	5.87310661203113	1.74795890761544	5.51493034421949	7	7	7	7	6.59356472881411	4.89976779492772	5.74512284068396	6.00989024882411	6.80171897529894	7	2.78896712554477	6.96639288059779	5.90528873395895	7	5.76550571064958	6.49758053505547	7	6.55320983575423	6.87876475826458	6	1	7	1	1	7	7	7	4	1	7	7	1	1	1	5	7	7	7	4	6	7	7	100.25	0	3
5	1	6.43238120063967	2.64813474354529	7	7	6.72072103375929	5.86201829281214	7	7	5.53632184256322	7	6.62382465450743	5.91541731750778	6.89277014712136	6.93956352694546	6.79362771906661	6.17237814887482	7	4.6820786949687	6.72090259596101	6.77473173002822	5.36977010919722	6.73424306510332	3	1	7	1	1	7	7	1	7	1	7	4	1	5	1	4	7	7	7	2	3	7	7	112	0	3
6	4.3564396089476	6.00186221235616	1	6.2094181343276	6.94923010060087	6.0550787634164	6.4818072136307	5.38177957526495	6.31480094109991	6.40303596500981	4.82424449536708	7	6.4736885680182	7	6.02625141578536	7	6.64727868709402	7	7	6.9870703165127	6.7374141654314	6.98956210973436	5.58402213951089	4	1	7	1	1	4	7	6	7	1	6	7	1	2	1	7	7	7	7	2	7	7	7	104.75	0	3
7	2.24450567118083	6.38253124145039	3.03179198044845	6.97031746815343	5.99756478000549	7	6.27325136139644	6.44490443114332	6.38438085243195	7	6.68829216116676	6.91140629581244	7	6.13521210477835	6.50750519226538	7	5.38119244906053	7	5.89943102155285	4.89884381231554	6.1582463023192	6.59773932700488	7	7	1	6	1	1	1	7	1	7	1	7	7	1	4	2	2	1	7	7	3	7	7	7	92.5	0	3
8	3.11606684210814	5.71616861450442	1	4.19295491663466	5.83527714328945	6.35237995997563	3.72182462649178	6.89468256142625	6.82454307828896	6.69867536441292	6.93276529803022	6.11059285233267	6.25888039558833	7	6.89473807318976	6.04595320782093	7	7	6.52311360764255	6.60307751055911	6.72696233114744	6.73977745867715	6.06633827606449	7	1	7	1	7	7	4	7	7	2	7	2	1	2	1	7	2	7	7	4	7	7	7	96.25	0	3
9	3.24719345858075	6.66834971464886	2.34593377479035	6.32799822022783	5.21071636176423	6.58755941804446	6.32968933235032	4.49553888475842	7	7	7	7	7	6.62742824660579	1.59809990259383	4.8124429800135	6.98677076061656	6.61941919929918	6.48972472861206	7	6.81986688655619	7	7	7	1	1	1	1	1	7	1	7	7	7	7	1	1	1	4	5	7	7	6	7	7	7	86	0	3
10	6.9457295358622	3.07478598375278	1.31656909279528	5.92711106045013	7	7	6.6740069043539	7	6.96123021215304	6.21888336255589	6.87241627323317	5.61473221242426	7	6.82599332993453	6.1876104369801	6.36601400371216	7	3.6118924739455	4.8016347031451	6.95841189640951	6.09493363672253	7	6.59486759558113	7	1	6	1	1	2	7	1	7	1	7	2	1	3	5	6	5	7	7	1	7	7	7	85.75	0	3
11	4.86937515650699	6.87151849445522	1.18016193049407	4.23795488044183	6.56429193710016	7	6.89690956677624	3.28185694370043	7	2.0979742349349	6.24568595723617	7	7	6.64843458137731	6.7430840490954	5.53006992072019	7	6.42243304788864	6.8045249951718	7	5.6782781484011	6.99108430445804	4.864993036405	2	1	1	1	2	4	7	3	7	2	7	7	2	1	2	7	2	7	7	7	7	7	7	87.5	0	3
12	3.92309249407401	5.80601875638616	2.39195356102429	5.16487587729755	5.77039074590723	6.55815047282067	5.73004115411595	6.48513359101645	7	6.89910555610643	6.91670407545008	6.08580954956752	7	7	7	5.44276507417555	5.79999471153598	7	7	5.98009870452969	6.54626474569222	6.65050358206949	5.8083810158881	7	1	7	1	7	6	7	7	7	1	7	1	2	2	2	7	2	7	7	7	7	7	7	105.25	0	3
13	4.83371554591878	6.07935293145424	1	6.48650984319451	4.36728366122917	6.17490326989634	7	4.76971234886117	7	4.83419864178058	5.96599976176562	7	5.84129769927842	7	6.63819751179818	7	5.7757915290536	7	6.08797644520145	5.60894677876308	6.82722385405662	3.34422193774208	6.9206158501458	7	1	7	1	1	2	7	7	7	1	3	4	2	7	7	7	7	7	7	1	5	7	7	97	0	3
14	4.27285166798163	7	2.52170879161886	5.8124739564808	6.08870331839706	6.85334459171648	6.50673166264755	5.83385288264901	6.30237462791855	6.14548921427759	5.25006204967882	6.25434116347867	6.36369583341409	5.67242724832373	7	5.93423124178294	7	6.99672162195855	6.72933110616934	5.25262899772407	5.87554322366922	7	6.00514015389165	2	1	5	1	1	2	3	7	7	2	6	2	2	1	1	3	2	7	7	3	7	7	7	77.75	0	3
15	4.82122294254306	6.07858377171899	1.36484139050751	7	7	7	6.42552032238355	6.0426425850118	6.65995690413028	6.74381945286324	5.85855148493874	6.28928239550738	6.54423459329769	6.77130567815986	6.00012540431115	7	6.04863841674479	6.73479453345739	7	7	7	5.78445656035264	5.38035743292232	4	1	7	1	1	7	7	2	7	7	5	7	2	5	1	7	7	7	7	3	7	7	7	119.5	0	3
16	5.21452382003454	5.58684253616449	3.39289071369848	5.69301733823489	5.93044158123721	7	6.20915090538709	4.9903725920821	7	5.73517749746376	4.75880075165602	6.84589271876226	6.74478968650711	5.96872143381116	7	5.40764659027339	6.01969899074082	6.52304168471317	7	6.62015477427233	5.43924386434356	7	5.69030627270869	7	1	1	1	1	4	7	7	7	7	7	7	1	1	3	2	3	7	7	7	7	7	7	93.25	0	3
17	4.48094241905211	5.97299524656867	1	6.21737373341735	5.53543433018753	6.84556337283053	7	4.44758195369437	6.73618849062532	7	6.875972541261	6.52332530048546	6.50857970100113	6.59648120858213	5.61980963918982	6.78631538811875	6.69551696961089	5.91674224253701	7	6.45125422443431	6.58973086370631	6.42196309329962	6.0005470686291	7	1	1	2	7	7	7	1	7	1	7	7	1	1	1	7	7	7	7	2	6	7	7	102	0	3
18	5.54416765225044	4.25837399930715	1.58680374276032	6.69131434081862	5.35448742595426	5.18668844185581	6.68770139654125	6.54305970468402	6.52533237286884	6.53394805104932	6.49474738502632	6.8790408051432	6.74109107629014	6.52214973351893	5.85934532553945	7	6.28328250511899	3.83217990496475	5.56719975989774	6.70772341516227	7	7	6.55619246941149	7	1	7	1	1	1	7	1	7	1	7	1	1	3	7	7	6	7	7	7	7	7	7	92.75	0	3
19	6.27183234338384	5.62583749712147	3.02150516645768	7	6.38180544631617	7	6.89619020763625	3.55096313337147	7	1.95444852129398	5.94706739119742	6.25745891010604	7	6.65579245513016	6.94077615112071	5.13358744292378	5.54344521369663	7	6.90345112140388	7	5.91169752716693	4.76460443652431	5.09784436520856	7	1	1	1	1	4	7	7	7	7	7	7	1	7	2	7	3	7	7	7	7	7	7	100.5	0	3
20	5.66113553531129	6.79845459003406	2.13236948225456	5.68357068224294	6.97596195920049	6.71109368163501	6.15781629659542	5.72218713558425	7	5.87825162965153	4.28471355636969	6.57542111507139	7	6.78483934550724	6.09798354999683	5.44611042581543	6.67052820221945	5.94512988192528	7	6.46853853138566	5.59252762892327	3.73731427343008	5.61773987586362	7	1	1	1	1	4	7	7	7	1	6	7	2	7	4	2	3	7	7	7	3	7	7	91.25	0	3
21	1.83564615393829	6.24397112790938	3.22697078553819	7	7	5.41137850229731	6.35224830575008	5.31656517669742	6.63449057974154	6.2804228388836	6.99603208811974	6.1812923863933	6.74123908404704	5.97005612400276	1.75849319744139	6.5683222762739	5.56389381417051	7	6.12168577701116	6.47886741691133	6.95290969399217	5.45491919268856	6.2995287480552	3	1	7	1	1	7	7	2	7	1	7	7	1	3	1	7	4	7	7	6	7	7	7	109	0	3
22	4.79339068492949	6.24738389186783	4.04716623606038	5.52659357549137	5.67793392645397	6.66623746123594	6.47871353223998	7	6.48173346223248	5.08088844649642	5.40841115317203	5.84837379483731	6.05834313214309	4.62206158729544	4.38447845551817	6.94845580174937	6.89623302648892	5.89021778083405	7	4.17042623466156	6.48354261743952	7	6.47412732083196	1	1	7	2	7	7	7	2	7	2	2	7	1	3	1	3	5	7	7	2	4	7	7	100.75	0	3
23	2.92303595258057	6.04841511216353	1	5.48416982531197	6.82011606704211	6.32859875231603	6.934631058094	6.4087979473794	6.87886504026544	3.26555950821316	2.35763385633264	7	6.97167596585814	6.1024646195823	4.39393123184925	6.78893482876851	5.8827333841937	6.63507257187332	5.49954275818756	7	6.80781422030824	7	6.79359824501033	5	1	4	1	1	3	7	7	7	1	7	5	1	1	7	4	7	7	7	1	7	7	7	83.5	0	3
24	4.80276480335093	6.38613324707192	2.11143255287252	5.22811922321066	5.75004024058889	4.57572534612082	5.72261484769386	7	7	1.55709609792249	7	6.24863830174664	6.61287418948232	7	2.21024128945128	6.38902877781693	5.0328751787491	6.93498936521585	7	6.18711747240618	7	5.78311935027715	6.13101089792631	4	1	7	1	1	5	7	1	7	7	7	7	2	1	1	1	3	7	7	4	3	7	7	102.25	0	3
25	1.73189746883913	6.67751538853666	3.31760352544949	7	4.81017975988085	5.79921071664282	7	4.67580474836263	6.10775661210547	5.51822513730512	6.06703559166224	5.57848301420524	6.49292787042657	5.38786130783202	7	5.96261529921391	6.37846236878631	4.45999109210487	7	6.2996079982336	5.48919186713541	6.41768368618121	6.13266196025581	3	1	7	1	1	3	7	3	7	2	3	3	1	1	1	6	2	7	7	2	4	7	7	91	0	3
26	1.36827697335092	6.38903141897911	4.45041077070779	6.83236397872818	7	6.67223062630086	6.05859833689012	5.42213702850933	6.18084856032118	4.71559032728828	6.70342927666732	7	6.78239732281814	6.3638407136457	3.25625282807977	5.2756828201764	4.53719086440049	7	5.50178089748119	5.49339858330581	6.60143711791033	5.7702707060892	7	4	1	1	1	1	7	7	2	7	1	7	7	1	3	1	6	3	7	7	6	7	7	7	94.75	0	3
27	1	6.13754374601557	4.072547319227	6.98104046460608	7	4.71696567583165	4.96404670711445	6.69573779037226	6.97212813078408	6.49477291379987	6.8136578228838	5.82966095308445	5.99833997377422	6.05666040297603	5.57376815063872	7	4.60874190764436	6.71353137642329	6.02096629690509	5.68602586263785	6.63395339518627	6.07056721825327	7	3	1	1	1	1	7	7	1	7	7	7	7	1	3	7	4	7	7	7	4	3	7	7	108.5	0	3
28	3.76261904329656	5.79077255634532	2.02063446845426	5.95109775545322	6.52210966378938	6.95549972642892	6.70478252663441	5.96455929010855	6.63210005814143	6.22457302355529	4.97220522580082	6.37140685732738	6.54488366369186	5.39754484303677	2.5684031095012	6.033338787989	5.40116471646231	6.60946059865138	5.56492727648567	5.40201022959774	7	6.1791963294629	6.54344024464066	5	1	7	1	7	7	7	7	7	7	7	7	1	3	1	6	2	7	7	2	7	7	7	87.25	0	3
29	5.18366700250076	7	1	7	3.83857919293239	6.30971044190872	5.08395478787348	6.58819764638757	6.38973327222331	6.55070024650164	7	6.34093458882645	6.27259877034415	5.82707623124411	4.27030226824198	6.19664731330503	5.89654131534372	6.66310958588994	6.54675894153485	3.45805306909149	5.24580636739129	5.31107799205259	6.35093013757073	7	1	7	1	1	1	7	2	7	1	2	2	1	3	2	4	2	7	7	7	7	7	7	104	0	3
30	3.35704924400159	7	3.94974664212615	6.08322764610406	6.7240351325233	7	6.81515639426787	3.53439804491341	6.38335375850377	5.5030662264119	5.47182429841852	5.65410608337714	6.62982578901439	5.55665308930431	5.19638124647004	6.04490749575041	7	6.90547798737756	7	6.13045575562799	2.59232268783572	5.84210224780126	5.72590561035986	6	1	3	1	1	7	7	4	7	2	7	3	1	2	1	7	7	7	7	1	6	7	7	82.75	0	3
31	4.24222138759333	5.22824736551897	1.75472008660317	6.46781540266225	3.9294483712767	5.96905502181187	6.72757627021855	5.3295062583969	6.53769843872469	5.3307200800225	6.2072728435282	7	6.43438612646069	6.82977775969303	7	6.08285793196074	5.38024967199461	3.51772161199154	6.56171454136526	6.441396602269	7	6.0878324883676	4.9534468228466	7	1	3	1	1	7	7	7	7	1	4	7	1	1	3	4	1	7	7	2	5	7	7	82.5	0	3
32	5.35650402685332	5.78078912569437	1.06717867487103	5.76121706072451	5.70509540804955	6.61881535390086	6.23626132049186	5.3665789767393	6.37505495560405	4.61029535542469	6.69293454523646	3.73406380052183	5.6404388103889	7	6.32372711995941	6.87698035053277	3.69170676678683	6.684362131644	4.73466109602043	6.05829109921647	7	6.52472496066182	5.5294111861118	7	1	1	7	1	2	2	1	7	5	3	7	2	2	1	2	3	7	7	3	3	7	7	95.25	0	3
33	2.65136623489809	7	2.56769191870963	4.93377609576789	5.90829177189847	7	5.87893379133871	5.06845479932978	5.87762131541994	6.14767573288256	5.92521311857696	6.02121266645224	6.43594637487036	6.43666431493135	1.24415315166781	5.33795096084262	6.5083854536507	7	6.94396357513842	5.79372310895543	7	6.3813543243313	5.14251614296049	7	1	7	1	1	4	7	1	7	1	7	7	2	4	1	4	4	7	7	7	4	7	7	85	0	3
34	3.39551807220947	6.22863898332307	1.09611548700604	6.945098511153	5.44222430514241	5.83521785602293	4.68586400331433	6.91541383328271	6.18711516034752	1.06312820701791	7	6.88454711110599	6.10731014211541	7	6.92481783308451	4.97347640996118	5.62693075339732	4.83120340377854	5.04320434672003	3.32395834288429	7	6.31250140786738	7	7	1	1	1	1	1	7	1	7	1	4	7	2	3	7	7	7	7	7	2	5	7	7	98.75	0	3
35	1.91047840216233	6.19299637090166	1	5.91535840375249	6.29535811224115	6.07285083244317	4.2196759228702	6.43601953856983	7	7	2.68344338960775	6.05365733151899	5.83729207151022	6.26992068851065	5.45505344925611	6.59240221863205	5.32354715393161	6.41557719122123	5.52574084789665	7	7	7	7	6	1	7	1	1	6	6	7	4	1	7	3	1	1	7	5	7	6	7	4	7	7	7	76.5	0	3
36	4.33967940804335	6.69200519437544	1	5.34127991737711	6.82051221875638	4.23577164462758	6.40006667008358	7	6.55580195108575	5.55903090465413	5.57543132444534	6.33816470404173	7	5.58852977982711	5.1314946162235	5.68677323295098	6.67905087425145	6.25225477217115	6.71979179154918	6.16520843935876	7	5.06540380320937	4.96524974453706	7	1	7	1	7	7	7	7	7	7	2	7	1	3	1	4	5	7	7	4	7	7	7	81.25	0	3
37	2.30599902174089	7	1.57306341413517	5.17752222781656	5.05468696157388	6.94824539389345	5.42821213926447	3.96363876971403	4.91782288933781	6.11366477319171	6.70213351963676	6.80598867000096	6.74456571138223	5.53853835332595	1	5.43640250696981	6.36119214380623	6.61142891730711	7	5.29800188600535	6.95864717911878	5.77233854944557	6.05326535187736	7	1	7	1	1	1	7	1	7	7	7	7	2	7	1	3	3	7	7	4	7	7	7	96	0	3
38	4.60527578063827	7	2.81002998478639	5.10171772280155	3.29958725724961	6.24047232299164	6.86054926118429	5.59732184255292	6.02140219139832	4.86627935425976	6.89809405940451	6.18026276618191	5.68344849529129	6.8897857074969	7	6.91233394628299	5.98902266328624	6.52352011185681	5.67437197714306	4.6495862595002	4.7827537533777	4.08387213107918	5.95409047981327	7	1	3	1	1	2	7	1	7	7	7	7	1	5	7	4	7	7	7	7	3	7	7	87.75	0	3
39	5.31353200720543	5.97872454962453	3.71948482498741	3.70574412595029	7	6.09535382018737	4.84769283678083	6.60800137902651	6.27717708184909	3.68195142223455	6.95699280959515	7	6.65352219223164	6.52404569073992	3.22586681373969	5.61873148295461	4.49393536672558	4.62266549830499	6.37493898038088	6.71363717031121	6.75270333377676	5.67027887848188	6.55103159616122	3	1	1	2	7	7	7	2	7	1	7	2	1	4	1	2	7	7	7	2	7	4	7	78.5	0	3
40	3.52118296836062	5.94784818337138	2.72771143819213	6.27180884167626	6.4960786422767	6.40560867128815	5.95529340645822	4.12357728843703	4.75142368052561	6.30665450178994	6.29345822391733	4.33009089617021	6.33357232219518	5.38729259960503	1.96539405166005	5.47401431357102	6.30815183210939	7	6.49368538796108	5.56583586590776	5.97843798098052	6.67813267793428	7	3	1	7	1	7	7	7	1	7	7	7	6	1	1	1	7	4	7	7	7	7	7	7	78.25	0	3
41	2.45027051082207	5.998434212751	1.33003267800992	7	5.69419278735216	6.1606497014389	4.55913641085736	7	7	7	6.56181038580702	6.12727394262123	4.85850107394636	7	2.17195929424903	7	6.84024908883429	5.85693160226006	4.71520078681732	5.44646539220598	6.11377159023511	6.98095464970306	4.9568098149442	3	1	7	1	7	5	7	7	7	7	2	7	1	3	7	7	2	7	7	4	7	7	7	97	0	3
42	2.16243457126774	6.23171938023993	1	7	6.10387510130678	5.94884575224852	5.7378236536345	6.4025866687786	6.71262377903009	6.64509860382674	7	5.84215642850128	6.11085200631591	6.08485399096307	6.90591552443444	4.40129867135626	6.93435745561032	3.46407487064062	3.403758321535	6.70327378841109	7	6.98388245688663	6.46598965661743	7	1	1	1	1	1	7	1	7	1	4	5	2	4	7	7	7	7	7	2	7	7	7	87.75	0	3
43	3.93892450301954	7	2.12885666557974	6.2850438702835	3.18477326997094	7	2.14999508042566	2.84532778888353	6.19674065340434	5.48303915121241	4.94623121151957	6.64922478832028	6.96736833034703	7	3.52294231448087	6.04814436986425	5.07570783586352	6.3824791156027	5.61482617387105	6.68026940154574	6.90331996571998	6.38370333816837	5.55398686096196	7	1	7	1	1	7	7	7	6	7	6	7	1	3	2	7	6	7	7	4	7	7	7	79.5	0	3
44	3.00293523027722	4.76576766038117	2.58987657141435	6.07546798103001	6.53200736074718	6.18824918538384	6.62471194491888	3.64709937017083	7	6.45591438971209	4.92753074367414	6.14005559471527	6.07172476871019	5.84265436577489	6.78537040065809	5.7247451097751	6.79100796224133	7	6.11466951867879	5.06810031904333	4.38595458490341	6.12639715534178	6.35806851549969	7	1	7	1	1	3	7	1	7	7	4	7	1	2	2	1	4	7	7	2	7	7	7	73.25	0	3
45	2.93889684811858	7	1.56948267539027	6.1191655324771	5.12889322562739	6.30282198705795	5.57977003926986	6.89133867750174	7	7	5.43656181675787	5.47760248585908	5.76428596360383	6.17248941672924	6.20127120089327	7	6.13395680061204	5.58930016114287	4.92279654706987	6.40193919818812	6.65461035095156	6.25384841666585	5.36560421579743	4	1	7	1	7	5	7	7	7	7	2	7	1	2	2	7	2	7	7	6	4	7	7	82	0	3
46	3.79033543934202	6.9927987912719	2.48535858170067	6.17695700011728	4.23390349075854	6.3525655879255	5.71466754012562	4.53438671419083	7	7	4.65035021161921	7	7	5.41445944832836	4.55234998379497	3.56561942798056	6.98241045089396	5.55236625959	7	7	1.39407510249937	5.66087323468874	7	7	1	2	1	1	1	7	2	7	7	7	7	1	3	1	4	4	7	7	6	7	7	7	66.75	0	3
47	1.26626497837412	5.35325277270686	2.96978648078857	6.83018081123323	6.29883705034228	7	7	5.61156011398842	6.39143006980314	6.29496394610078	4.50820685505981	6.87969411807935	6.34465724046622	6.4256678166547	6.06212080406331	4.88559535115387	6.82980943225508	4.5778057403279	6.16941763711342	2.97424069287687	5.64101068077699	5.68445059757736	4.06327127934656	7	2	1	2	1	1	7	1	7	1	2	7	1	2	7	2	7	7	7	7	4	7	7	76.5	0	3
48	2.14958320523371	4.87649109182566	1.84011472596471	7	6.33758734249009	6.93737726997725	5.21208000624155	7	6.30545723481943	7	3.97456050392117	5.60933658918239	6.34171182342686	6.04809121524914	6.82185388192188	5.1581295227564	4.97920708077578	6.82971816681727	6.29748053761757	4.20784459634894	5.7555653784931	6.56963102224698	6.42493138353646	7	1	7	1	1	2	7	1	7	7	7	7	1	2	7	1	5	7	7	2	7	7	7	83.25	0	3
49	5.07729573426924	7	2.0986423369509	6.30260900528934	4.28209182815353	6.41189285629966	6.61286314243642	7	6.52316387474243	5.14804179933898	2.36055736528803	6.40462212929415	7	5.71513819588481	5.92934466009428	6.23917904577119	6.58509076402915	4.75421149542329	6.17950836812636	4.76123682205797	5.89696558219314	5.8333968717748	4.28484742303006	7	1	7	2	1	3	7	2	7	7	7	7	1	2	2	2	7	7	7	7	5	7	7	69	0	3
50	1.25383872491783	2.92053659116924	2.70889390420946	7	5.79571085565106	5.56236766845989	7	4.00626319702574	6.20106513476845	5.63125602535732	5.28879424975726	7	5.26367306162585	7	7	5.19265620750596	6.93101525052489	4.31476738360123	6.72722584473631	5.43799019963075	6.23348461163767	6.42649844023125	6.00169136159653	5	1	1	3	2	7	7	7	7	1	7	2	2	1	7	7	7	7	7	7	7	7	7	77.75	0	3
51	3.33896504473239	5.98078875965628	1.20656671536448	4.9438319515277	5.75171297042087	5.7299669361502	7	6.80216374735173	4.93940453648944	5.80340555705125	4.9566040958217	6.51751866567927	5.7065759972147	5.14057793316089	7	5.97967236347678	6.88212324665334	7	5.23686402588409	7	7	5.83406787672216	6.79719075041788	7	1	7	1	7	5	7	1	5	7	2	7	2	4	2	2	2	7	7	4	7	7	7	72.5	0	3
52	2.75126814386043	7	1.77831841078903	5.07429843386878	6.04548444589666	6.21947011297177	6.05672955374488	4.85110718264335	6.41529622240001	4.87567703150558	5.56299612880666	5.78384864645586	5.56946793700927	6.17730638556103	1.5916915379237	5.98875424052272	6.50062096156677	6.58160574310208	6.42867395961032	5.8574976624591	6.49203784600738	7	6.43747163600323	7	1	7	1	1	1	7	1	7	7	7	7	1	3	1	4	3	7	7	7	4	7	7	68.25	0	3
53	3.78865382598377	7	2.87658226330116	5.64118202955686	1.33736787959628	7	7	1.92213627813351	6.27183677930612	6.68198378915595	7	7	4.69004025128609	6.8913475175417	6.77038143918983	5.14970862462889	5.29059245340992	5.52074022077359	7	5.94608307897151	5.94477186514853	3.2130079668151	6.0566043613544	7	1	7	1	1	7	7	7	7	1	7	7	1	2	7	7	2	7	7	4	7	7	7	81	0	3
54	6.25776704636367	6.83089625657447	1	5.22958705093288	5.28460765638423	5.62885916508559	7	6.09110718932521	5.3437590374947	6.31640643856623	6.67797385962822	5.32462195765938	4.9466519005863	7	6.8146927803939	5.30726999498867	5.7723516920746	4.48988680843862	6.47692223593846	6.3283463519055	6.84676723262186	7	7	7	1	1	7	1	7	2	7	7	1	7	7	1	1	7	2	2	7	7	3	3	7	7	79.75	0	3
55	6.92282695890885	3.48985356491058	1	2.96431439641518	5.43393703945784	6.48044152814728	6.27818047335689	5.71080659135981	7	3.74996400452342	5.87530527691356	6.08578819118711	5.53587238902178	7	4.15483046936851	6.30078806263957	5.36432964686039	7	6.98993604119146	6.96719284315135	3.48240088766241	6.46038582296432	4.96981729682388	3	1	1	1	1	3	7	7	7	1	7	6	1	3	1	3	6	7	7	7	7	7	7	89.5	0	3
56	1	5.39093369190465	1.73161571548063	6.82832777965838	6.38337096704487	7	5.24323209549539	3.28868312093751	6.11403068954	6.60985051121097	4.80564019208233	7	7	6.6896292172684	6.68301775837161	5.09802158309635	6.06745281284162	3.78322461924376	6.49500047028891	2.43052409644631	7	5.6898511910763	3.71238755727167	7	3	1	2	1	1	7	2	7	1	2	7	1	2	3	3	2	7	7	7	4	7	7	82.25	0	3
57	4.36184908951957	6.48297280718944	1.10971481990578	4.71250115002988	5.59262011932785	6.68534765378211	5.68221346514642	5.30800983998671	6.47954845803647	1.50835208662894	5.44776331196287	6.63198662617663	7	5.9380648376717	6.06156145921019	4.79961113275939	6.58344357628526	5.78655330604782	7	4.8763361379702	4.7808537036113	6.15481379599601	4.08730432610907	2	1	4	1	2	1	7	5	7	2	7	7	2	1	2	7	6	7	7	6	7	7	7	72	0	3
58	3.3593090572174	7	1.89251999466176	4.40812534530384	6.16598775382241	6.69843436538242	3.89804079961509	4.33857422937727	5.32793729282009	4.51419744248571	5.84635107727582	5.88313990988482	4.7726307680625	6.48404015054012	2.23776085253274	5.28646394278812	5.84451090525144	7	7	6.67676721066481	7	6.43031821790905	6.8441512654882	6	1	7	1	1	1	7	1	7	7	7	7	1	4	1	5	3	7	7	6	4	7	7	67.75	0	3
59	3.1229300938466	6.98568077683299	1.57958219057326	6.31178866072603	3.81777525870853	6.7210127675787	3.56571530483775	5.27737160443287	6.48942045136152	5.89450213580186	6.60685599456335	5.89127620945028	7	6.59281932998418	5.72390636387149	3.53461653978722	4.07115819163624	7	4.50077923548171	7	5.79699709278651	5.37355543172092	5.90073509018325	7	1	7	1	1	6	7	3	7	7	7	7	1	2	7	7	7	7	7	7	7	7	7	77.5	0	3
60	2.27407052304901	6.17947946472096	2.22391729266999	5.25465555118937	7	6.30550308838813	7	4.252278326112	3.40078358388567	4.04220188359189	6.02198670784457	5.77957126503322	6.33244845099479	6.49125537847714	1.60256412096629	6.85500076751021	5.30359611297369	7	6.07189272174829	6.84063521172177	6.65454265570397	6.94487045807137	6.24651478987495	7	1	2	1	1	3	2	6	7	7	7	4	1	2	1	2	2	6	7	7	7	7	7	80.25	0	3
61	2.74367789421141	7	3.19613383499428	5.48686107980087	5.79325693981072	6.77927053052262	7	2.50417490454852	5.47826759904687	5.9574173464326	6.89995355612973	7	5.71015850071425	4.83707460066336	1	7	4.67181727507534	5.77319918271261	6.9919516138874	5.78874795957194	4.56703739731218	5.82725321268625	7	7	1	7	1	1	1	7	7	7	7	7	7	1	3	1	7	3	7	7	7	7	7	7	80	0	3
62	3.72096841829189	5.991614256564	2.57487309877096	6.56047419641042	5.68809823127033	6.02837293731588	4.4369375492623	3.48326176373062	5.66567798689683	7	5.78104048090953	5.77127743963024	6.41888370791544	6.89956773907183	2.13377921203013	4.04843800512238	5.92648474433841	7	6.38952189153719	5.5581538031346	5.38989737666859	5.91300586757949	5.18407529320252	2	1	7	1	7	6	7	1	7	1	7	5	2	1	4	7	5	7	7	7	7	7	7	87.75	0	3
63	3.31389187332418	7	1	5.37675667681961	6.58559586585068	7	5.36070407492939	5.8762605410882	5.0895464290992	3.79162994779787	5.82404065462262	7	6.92333465792664	3.70452552242344	4.66978030234395	5.85727414100626	6.1923052458248	3.54201919656905	6.72222965400111	5.5973889547217	5.59474423016662	7	7	7	1	1	1	1	1	7	4	3	2	4	7	2	7	7	2	7	7	7	2	7	7	7	68.5	0	3
64	3.57285025456051	5.90977537719696	3.47396389833577	6.26210176997417	3.48801207957237	6.08747500822333	6.57398909959611	5.87372617564529	6.85625149769657	5.91060208339493	4.45268251227325	5.75566793420559	6.69244592658798	7	3.43715555950154	6.13875121297798	6.62158043764514	7	2.59950029600634	5.51937093682502	7	4.66899118077122	6.03551613417818	7	1	7	1	1	3	7	5	7	1	7	7	2	3	1	7	5	7	7	3	7	7	7	83.25	0	3
65	2.97334134043839	4.82696851024972	1.86873744102871	6.51715279660077	5.52101882075532	6.50879122940136	5.93739242749441	6.71790308164141	6.48743552706169	1.22828746556287	4.79197645505812	5.08831573595952	6.33128703935482	5.95448486658353	5.02284753240787	4.84118382412024	4.84393690833869	7	7	5.25852088702997	4.93765416678553	5.50959085853076	7	7	1	7	1	1	1	7	1	6	7	4	7	1	3	7	2	4	7	7	3	7	7	7	71	0	3
66	3.29803726141417	6.75069681355472	1.0035214819595	5.4624934038855	5.30900662476285	7	5.2880653666924	7	7	6.21967149683607	5.75475908593705	6.60035248131675	6.2212040095245	5.21170135812477	6.23000618824452	6.38478229518948	5.57269313159868	5.97256196578246	3.95470928004351	6.90636266818107	6.2861588224564	4.24258676940707	4.79726539483849	4	1	7	1	7	2	7	5	6	3	2	6	1	1	1	5	7	7	7	4	7	7	7	79.75	0	3
67	4.40140532426265	6.6458378552508	2.00089507013673	6.22887500982304	7	7	2.5197236647655	4.34199783458738	5.83464975223598	6.15315452586925	4.78645865953289	6.77385822622664	5.57526431195854	5.03998864175184	6.4882338673368	7	7	6.85267006832781	4.85966599038106	5.98818801917634	4.6256471364462	5.83964426850352	6.02808421199894	7	1	1	1	7	3	7	1	7	7	7	7	2	4	1	2	2	7	7	3	2	7	7	81.5	0	3
68	1.75648325802086	5.38730825017544	1.84624151481502	7	6.63273832783949	6.27859498407538	5.99330626828015	7	6.87458402578315	4.20876411031839	6.75987392245513	6.02734615614044	1.99886268752961	6.09410909955537	6.44498896375562	3.83224980291964	6.73327561574607	5.69482799802936	6.24632851319455	6.52103999612865	2.97118670352221	6.92716187092147	7	4	1	2	1	1	1	7	7	7	7	3	7	1	1	7	6	3	7	7	5	7	7	7	72.25	0	3
69	4.04631570273119	5.42977715475901	2.86388558211564	6.60402469133461	5.54885756816413	6.37131896707327	6.45055470612943	3.63072311290208	7	1.67973341831451	5.20446801520205	6.61282974105766	7	6.81267081059493	4.73961107962299	4.98196923834229	4.57670907617865	6.25462133831318	6.11504910790461	6.12844731197984	5.66279830042779	5.5800777448732	6.07731058585223	7	1	7	1	1	1	7	1	7	7	3	7	2	2	7	2	4	7	7	2	7	7	7	74	0	3
70	3.43248438035403	5.03885375440529	2.61680299776319	6.15269584821543	5.42941518379876	6.18255017136062	5.80006572110629	3.8618872421739	7	6.32971659361116	4.59591544415001	6.63465646196795	6.47977260732963	5.20023397841663	4.99670986136387	5.52671705719251	4.32915453674891	6.65610859683784	6.96498518348852	5.7270694615959	4.95725849324558	5.64216664648191	6.44857678139518	7	1	7	1	1	1	7	1	7	7	4	7	1	2	7	2	4	7	7	2	7	7	7	77.75	0	3
71	2.66538166541952	4.84713743730997	3.85171048125731	5.83980463197458	2.81897889989451	7	4.7025697643963	2.26965611236038	5.83186434923566	1.47299774339541	5.3963075053459	7	6.18994234195777	6.55309622986332	4.87365597534359	6.09251169378345	7	7	5.0677298140149	6.94233729879771	6.60677717726545	5.59491568788445	3.9189165202589	7	1	7	1	1	7	7	2	7	1	7	7	1	3	1	7	3	7	7	4	7	7	7	74.5	0	3
72	3.13814834559443	6.24430722198383	2.3223821306953	5.94786719276173	2.8948623926528	5.92139931223385	2.04178952221611	3.91973167211745	6.56893221588736	6.50863607231384	5.42513394154161	5.70624622283036	6.65639609161534	5.65261779445361	6.24104037713972	6.82023451410831	6.11686253707914	7	4.13075156991163	6.38231087496588	7	4.21673326721854	7	7	1	7	1	1	7	7	1	5	7	7	7	1	3	1	3	7	7	7	3	7	2	7	78.25	0	3
73	5.1633527933895	3.96359319138914	6.54963283460118	2.45317814510962	5.44757265266175	5.01686609235806	5.90233733211101	3.92945437765112	5.4063288593254	4.24864290368453	6.72123996291936	6.45046343834125	6.83178828059573	7	1.62624210455519	7	6.48725856031925	7	5.20870661972858	4.79648113801116	5.57259559815165	6.42844234233205	4.19679378057837	3	1	7	2	7	7	7	1	7	7	4	2	1	3	2	3	4	7	7	3	7	7	7	85	0	3
74	4.43390705273112	6.84788493177217	1.10674762207509	7	4.46077553264665	5.81072403674425	5.74113248433648	4.75049546803084	7	1.55454067740121	5.16250988855542	5.72545193953319	6.23740525080426	6.0297404754603	7	4.22487079462596	5.79625510565861	6.65133503086016	3.81239543435726	4.19710191825179	6.4158885937694	6.66266732329868	6.55981876003047	7	1	1	1	1	1	7	3	3	7	4	7	2	1	2	2	7	7	7	7	7	7	7	76.75	0	3
75	5.66941867899452	6.19066515202325	1.56758654424208	5.39867090476969	3.91819089733688	6.54982561681412	5.81350561609906	2.83272856376788	5.83378170467795	7	6.50611445260935	5.6408831202643	7	6.4495381397918	5.67602468310639	5.16473334782759	3.97854725672504	6.77576207701104	7	6.72540782104186	5.47339518664026	5.70889941069992	4.28875568953474	7	1	1	7	1	7	7	1	7	7	7	2	1	3	2	3	3	7	7	7	2	7	7	84.5	0	3
76	6.80803167225568	4.34173644045831	3.72098968917971	2.83774747236434	5.36699620180652	7	6.48372011126989	6.36538727566178	6.91817076304849	6.9018783732689	6.774041843086	5.97800718491656	7	4.81541122226107	6.97657515997157	5.13792020723322	5.45862472728083	4.08341362704693	5.04779499105524	4.72105206617691	5.3285829401388	6.26660781186874	5.39420289797763	7	1	1	1	1	7	7	7	7	7	7	2	2	3	5	2	1	7	7	2	3	3	7	82.25	0	3
77	3.58840671748154	6.03821867726138	1.23035667790709	5.79842224504152	4.7717708374684	6.71703331397246	5.78052209995722	1.90281127044049	7	5.18878239304995	6.26360718187207	6.16668192204079	4.11705900795526	7	5.50147990910827	6.08774287285133	6.22307647533781	6.36032700809964	5.97995299769985	5.94792755485666	4.73013952148378	6.22050707370322	4.22651977152705	7	1	1	1	7	5	7	1	7	7	7	7	1	2	2	2	2	7	7	7	4	7	7	85	0	3
78	1.77564107762774	6.30311653273496	1	6.40953362099329	3.78352828514123	5.91335232671574	7	5.45256477846068	6.5313553210675	6.44162291034926	6.6194215683879	5.11638291977399	5.50734338399185	5.68392035312537	2.07992418165286	4.55775151305461	6.24881545456762	6.80256986748464	4.68291699786281	5.81577781008351	7	6.15756202934247	5.37695359085419	4	1	7	1	1	4	7	1	7	7	7	7	1	2	1	7	5	7	7	3	7	7	7	82.75	0	3
79	6.52485321752916	3.54537265560578	1.46328310913075	3.28341496300307	5.60156465494692	7	6.17239370080927	6.25939525410893	5.27596385004227	1	6.00389974611325	7	6.01542410470506	3.95342935676275	3.26123607492455	6.97494645599469	3.97441200441957	6.86020179734823	3.98912643718573	6.58461801541327	6.1705693241067	6.32486472747543	6.83975828255646	4	1	1	1	1	6	7	5	7	1	7	4	1	2	1	7	3	7	7	4	7	7	7	80.5	0	3
80	3.89438159773979	4.97942734418238	2.12915912668696	7	5.97783216182192	3.05070275518144	5.23819768914815	7	5.95746763755974	7	5.6991806299948	6.63982072744138	6.83932870657042	5.90164812912052	5.33773787980515	5.6461420713494	6.94039596561165	5.39139157097245	5.19775733458634	3.37949939628372	5.74173742272436	4.71270442806575	6.57908845676965	7	1	7	1	1	7	7	6	7	7	7	7	2	4	1	6	7	7	7	2	7	7	7	58.25	0	3
81	6.0184714106954	6.06780804857835	3.11318799730032	3.2650150785516	6.07099504046123	6.50155032460777	5.9104250343622	6.39006928075056	7	6.72400484539551	6.53499072923201	6.15848475285549	7	4.83297458701208	5.56551674422719	1	4.8014124756345	3.97206758594676	5.01416772541815	5.02064925502824	7	5.00595593743043	5.67872053460454	7	1	1	1	1	7	7	5	7	7	6	2	2	3	4	2	1	7	7	2	3	2	7	85	0	3
82	2.81668559543498	6.87977865778686	3.07152348114786	6.10241937652886	6.52814588213689	5.76880153693038	4.07920248876534	5.64714558408583	6.84926672564058	1.34763353705515	7	6.13546986800445	5.95337259294568	4.51226930426299	6.84649851355344	4.95377041185204	4.63078247276467	3.97972034182613	6.60883767201281	5.42492820777427	6.48765834135805	6.85565415692191	4.94377232420305	7	1	1	1	2	1	7	5	7	7	7	2	1	2	3	5	7	7	7	7	6	4	7	72.75	0	3
83	7	3.73104018627635	1.82445821453376	3.32823144298803	1.82361704537491	6.45916355106567	3.6386126617435	5.57803921769986	6.61355930721901	2.54665684070148	7	6.49051990502069	6.91534431184687	6.24046347938223	6.46815050499917	4.80115552863252	4.49670115407982	5.9942434604901	6.31378414005275	4.74449352302006	6.61887082659535	7	4.95129049039833	2	1	1	1	1	7	7	1	7	7	7	7	1	1	1	2	2	7	7	5	7	7	7	64.5	0	3
84	5.16997647892836	4.99131809805803	4.40175246688777	4.05334568899209	7	4.29713030479085	6.85419821282388	4.93778824832867	7	3.45714456074331	7	6.83024469255281	6.34731333837334	4.97057229833702	2.6595906491785	4.36478652087642	4.75773543721663	5.37486028539514	6.75832916476646	5.06888499685201	5.11688113642211	6.62183012342223	5.95335195719948	3	1	1	2	7	7	7	7	7	1	7	2	1	5	1	7	7	7	7	7	6	7	7	73.25	0	3
85	4.96887400582138	5.25154002934478	1.0723663695248	5.31252061654365	4.5446503418717	2.7562999534125	6.1456537799898	6.34607961463139	7	5.44783733827303	5.79189487607525	5.68144406176014	5.04983050621068	5.86179718912892	2.36878645539422	6.52983602298494	4.93022911400521	5.3852204452193	6.04810004693711	5.59537718095592	6.82831833280766	6.67786752984617	5.67980491265125	7	1	1	5	1	2	2	1	7	7	7	2	1	2	1	3	3	7	7	5	3	7	7	82	0	3
86	5.41480440764903	5.11710292313641	2.23971101216101	3.34307673275631	6.04098427943811	6.92517799367689	3.75489484437863	4.24848538978938	6.11271816339582	5.69710698983896	6.4621392791676	7	7	6.69044015087103	6.36369048349926	2.08453114388353	4.68673833259887	5.32187853624587	6.0942426039831	4.19616471023477	5.7856162873201	6.15511300406776	3.50426652802287	7	1	1	1	1	7	5	1	7	3	7	4	2	1	1	5	4	7	7	7	7	2	7	76.75	0	3
87	5.19596760903173	3.28235167457609	3.14838486386011	4.97036493316704	6.22547501673397	7	4.47625064701161	4.00949006000033	6.28628877184343	6.77115895987273	5.40590953597655	4.77490630584402	4.2530793397704	6.86927326442363	2.80451627371093	3.85096766543477	5.84894516209137	5.23987371148884	5.22243392359361	7	6.17927209445351	6.54143102254266	6.06141804185678	2	1	1	2	7	7	7	1	7	1	7	1	1	2	1	2	4	7	7	7	7	7	7	55.5	0	3
88	1.50462922455752	6.07670665432463	2.82318270458344	6.58621989713965	6.77059382177765	5.79035760850727	6.74882606341108	3.85296401121902	3.77382659945136	5.51867860876756	7	6.91623746270516	5.68381506442291	6.66955347362434	3.35337776946344	5.90351571637372	5.23153627082831	6.01348496121545	5.35428737884856	5.107945385636	7	6.68730840623875	5.44612193563737	7	1	2	1	1	5	2	1	7	7	7	7	1	2	1	3	2	7	7	7	3	7	7	71.25	0	3
89	2.58193077733835	6.60140308070527	3.66340304129322	6.82671785480975	6.20180583081636	6.06347201000441	3.68249623081035	5.72087502607711	6.60743478443611	1	5.54378926867631	5.93328635924161	6.80095803209839	5.30462291601837	6.40889263022826	5.90461919963143	3.56017424274253	4.61965877009627	7	5.94655635122379	6.32533842269491	7	5.32943262039292	7	1	1	1	2	1	7	5	7	1	6	2	2	2	3	7	2	7	7	5	7	4	7	71	0	3
90	2.4921710537681	6.87566468020016	6.03913906151767	4.17125389952949	4.40666554205602	7	5.63552735554473	7	6.28756518615892	6.94283048803566	4.53135074038838	5.24844665878547	4.06045506280646	6.0287411292212	6.88543818760721	2.54805099874158	4.39128698082632	4.95919774758238	6.11564735212643	5.62040287312814	3.28634507527339	6.64164785592714	6.84185320421598	1	1	1	3	1	7	7	1	6	7	2	7	2	1	1	7	7	7	7	7	7	7	7	53.75	0	3
91	1.67459059621722	5.6449465510845	7	2.9276363805893	4.73147578848311	5.25900918148603	6.35473661015238	6.00602810415933	6.93470183139997	6.18000429904293	1.81715469781535	6.09739610051947	4.82768145901154	7	5.01717822052366	5.62569480629361	5.1725040208175	6.00016003747196	5.07043678848828	6.22891697456579	6.95568198301807	4.4522513593216	7	1	1	1	2	1	4	7	7	7	7	2	7	1	7	6	2	3	7	7	2	3	7	7	60.5	0	3
92	5.80467711046727	6.10851544898749	1.91307087526399	2.04614659121254	5.68128906120746	6.50610820638018	4.70104647988315	6.81949513410411	6.1298454705689	5.88388721287275	6.52746907861231	5.28204178690314	4.62355774270397	6.0676098690342	6.5484356244799	5.30192764152595	4.90733468920173	7	3.30962145605187	2.29039185588596	3.23356772410457	6.62105971925488	6.27562426592392	7	1	1	1	1	7	2	4	7	1	3	6	4	4	2	3	2	7	7	7	5	7	7	79.25	0	3
93	1.44914107988841	6.41503271002337	2.09422095762971	4.9200749058431	5.09905148546108	1.97763419198833	4.87442359691412	7	6.02726905804272	6.63361122545032	6.21195067607288	4.56411848077941	7	6.87039952445046	5.53257484477543	6.51147611565468	1	4.23827571496315	5.56366867707108	3.79081997075971	5.88166257410057	6.25793843946412	5.57324495680616	7	1	2	1	1	1	7	2	7	1	3	7	1	3	1	3	7	7	7	4	7	7	7	83	0	3
94	1	6.63082448955426	1.66991068428211	4.79755469661982	3.2097644555372	6.08522977336292	5.30086147074786	6.24437898360227	3.86956692311768	5.40518373381543	2.75258499630944	6.87978133757922	6.12191890601269	6.48101515130688	3.83343413734026	5.78186065937944	3.57646462087876	6.36435782412563	5.42355574739106	6.36747821556911	6.32156117618656	6.2405895358507	4.88007101171249	2	1	1	4	7	4	7	7	7	7	7	2	1	2	3	3	7	7	7	4	6	7	7	68.75	0	3
95	2.84723011212005	5.97101235247728	1.36884169673865	6.25868136547749	2.40614609957226	5.28066125779697	4.32478550844912	6.18714948154282	5.26432646679591	5.49027627588304	2.17165227756956	6.4321276386299	7	4.21054107470973	6.98093284052147	5.63127781037958	5.57897972817515	5.40415725044177	7	4.66236360238222	5.75850379275951	7	5.0059037395676	7	1	5	1	1	4	7	4	7	7	2	7	1	3	7	5	3	7	7	7	3	7	7	63.5	0	3
96	2.46806738772363	6.44647667446201	2.82642338132754	7	3.96671440422173	6.31536004028005	3.98092238748556	6.13131067606988	5.55594336439246	5.10024245529775	5.58716554337545	5.8682038267643	4.82362354176981	6.52740644951952	4.89777193132316	6.29655682057756	5.39600428053867	7	2.2925669942235	5.91747510619318	6.19092855662533	3.85798016096005	5.13365657771334	7	1	7	1	1	2	7	2	7	1	7	7	1	4	1	2	5	7	7	3	7	7	7	69.25	0	3
97	5.40313080458826	5.34948383502978	3.73114326583682	7	1.04965054689712	6.45593354320191	6.92888330603234	5.30098061911151	6.65553661153884	5.4746796706967	6.2680535146291	7	5.59442032203642	6.58115238812574	7	6.70554209647362	6.7490884638403	7	3.9295517099634	4.31664074881319	7	7	7	7	2	7	2	1	7	7	1	7	1	2	7	1	2	2	7	7	7	7	5	7	7	7	95	1	3
98	7	2.27885342766781	2.28102169472839	5.11634024013269	4.51482581024021	7	7	5.46253931932558	6.4535595388412	7	7	6.81681865463198	6.0834807453867	7	6.17886909822994	6.72256130350268	7	6.43690424654244	6.82400376553386	5.8732057363774	6.71415634391122	5.32180148817326	5.23057868222434	7	5	7	1	7	7	7	2	7	7	7	1	1	3	1	4	7	7	7	2	7	7	7	108.75	1	3
99	7	1	3.82123160268713	6.76381238011738	4.09125529651972	7	7	7	7	6.14007175481286	4.112712897757	6.72995579381378	6.77783220002632	5.92900986181203	5.11143921949003	7	6.37787350205362	7	6.07936537756842	5.91678149502122	6.67434670015508	5.39137962822486	6.85253979153704	7	4	7	2	7	7	7	2	7	7	3	7	1	1	1	7	7	7	7	7	7	7	7	95.5	1	3
100	7	5.12204248670685	4.21408878363813	5.54639973087122	3.77505091467296	6.52526847697474	6.66414760226251	6.04457993411046	6.73292797409415	7	6.52974976603638	6.24429139829894	6.12511015531985	6.87735447212032	7	7	5.34497396680299	6.18547329761499	6.71895114761291	6.61507146082668	7	5.85630067826352	5.54279263081164	7	2	7	1	3	1	7	2	7	1	2	2	1	2	2	3	7	7	7	2	5	7	7	96.25	1	3
101	6.36414361337568	1.50807724817026	4.15065962237863	5.06374100021831	4.77574992884191	6.67014881920255	5.44338408043828	2.14090846510479	6.99893810890477	5.04502377430033	6.39809897799505	5.79144441939138	6.8398391188546	7	2.61492279862757	6.46188684296343	7	6.76270573118865	6.70934643700058	6.77456520286891	7	6.97504847107201	4.28176296209816	7	5	7	2	7	7	7	7	3	1	7	6	1	1	2	1	2	7	7	5	5	7	7	94	1	3
102	5.91055768153567	4.76014138923055	4.72135341196829	5.60505128703895	3.47715584156255	7	6.41276620994675	7	4.98984027994199	6.96109310215174	6.97150352859371	5.75518340124821	6.61929453933099	6.02530366583602	6.92433350995988	7	6.54730709969767	7	7	1.80024653668944	6.86913176003377	5.77784961878041	6.13520764440912	7	2	7	1	2	2	7	2	7	1	7	2	1	2	2	3	7	7	7	2	5	7	7	103.75	1	3
103	7	1.67842705519384	2.01756412404523	4.07364166508314	5.69106365064002	5.59534774209626	6.4034504457106	5.76879751256229	7	6.74530582063676	5.83729984643529	6.75571175615407	5.57910412191604	6.78990744451001	7	6.52467898248778	6.0244533948164	7	5.96034218016978	7	6.4098354988018	6.54011343115468	7	7	3	7	2	7	4	7	4	7	1	7	7	1	5	1	7	7	7	7	2	7	7	7	96.5	1	3
104	7	1	3.19667238028814	4.85395040288383	5.76572707781544	6.77284799716757	5.50153182326414	5.11820255451968	6.310199057245	5.55768025432097	6.46361262820333	5.69653091972228	4.70311589921292	5.77929742388016	6.83826532698558	6.36860168213071	7	7	6.98832612375226	6.7126908158105	6.58650177908819	6.64548625629317	4.87774605774505	7	4	7	2	7	5	7	7	7	2	5	7	2	1	1	2	3	7	7	7	7	7	7	91.25	1	3
105	4.29696598467201	2.0381002354406	5.37013275268955	6.87580106734757	1.03348368639667	7	6.20997983635984	4.72486785468139	7	5.02714744563026	5.91323731930498	6.36005844027143	7	7	5.69120911220609	7	6.28737024509023	3.13614443930613	6.30300723590906	6.19772202804806	7	4.07928972690817	6.51864452784183	7	3	7	2	7	5	7	7	7	2	7	2	2	2	7	3	6	7	7	6	7	7	7	105	1	3
106	6.26602911844234	4.84522066133283	3.0772893962445	7	2.13343751271974	7	5.79523647676843	3.6050048593592	6.26917422680856	6.46874168879209	5.72945411461226	6.61387421277174	6.27393819275188	6.91077489740582	6.68612604473133	6.24545361317971	7	6.10666361530331	3.29403536588655	7	7	7	6.90508798587062	7	2	7	2	1	7	7	2	7	1	2	7	1	4	1	3	4	7	7	2	7	7	7	85.75	1	3
107	6.26326587208921	6.75083821891106	3.05986892612922	5.43760695086286	5.99933549591333	6.67908640265986	6.97066725758578	4.15817544483398	6.7803223874956	2.25467512904195	6.47958258986031	6.2536584876914	6.85280755630845	6.40590441852037	7	5.60994229438438	6.82903053747019	4.9530246453142	7	7	6.99763257865028	5.59740414418409	6.02097911034174	7	4	7	1	3	2	7	3	7	1	7	4	1	1	1	2	6	7	7	4	5	7	7	81.5	1	3
108	5.63257034512772	5.46990101815108	3.61215572441604	5.12391981627812	3.63917386786035	6.64220124429537	5.33073530769613	6.1179508112536	5.65382681757954	7	6.9595281031231	6.36855611260732	6.63744664517786	5.7157862950416	6.705235093442	6.33435706009301	5.5702977722229	7	7	6.41428057799224	5.6105054111313	5.52726223274461	6.58293111147529	7	2	7	1	3	2	7	2	7	3	7	2	1	2	2	3	2	7	7	7	7	7	7	92.25	1	3
109	4.2782185719876	2.64157995199276	2.12036692439477	7	2.20648369084002	6.30074829071392	6.73860978305086	6.76601000272821	6.64934673522398	5.33410471679816	6.93320012531461	7	5.28720981377611	6.47000512533578	5.69259656448196	6.25919499683498	6.08949721565106	6.34294227098063	6.70309395884757	6.58242860672632	5.57243180396378	7	5.02754570843132	7	2	7	2	1	4	7	3	4	1	5	6	2	3	7	3	6	7	7	2	7	7	7	97	1	3
110	4.53254558813556	5.8279793803129	5.68091470788077	6.85635519743021	6.06762078652455	6.20504606117026	5.17174993705072	6.06228868778918	6.63036859999511	7	6.4890216817733	6.92600307758335	6.57869898106409	6.21218538322276	6.83347042470418	5.60318577415962	6.34144223380391	6.21522940922979	6.01626793629065	4.68452544593811	6.9436563002582	7	7	7	6	7	1	7	3	7	1	2	1	5	7	1	2	7	3	7	7	7	2	7	7	7	76.75	1	3
111	7	2.95975237765218	6.09058028887753	6.32694302929482	5.78686870170355	7	4.10068956285968	6.39579353473317	6.20072287133202	7	6.91456366664605	6.67697966451284	6.13974539378768	6.7887987294665	6.62015270669934	6.50237782959952	6.72103175657498	5.93189267098214	6.33839872984966	4.08331548375613	5.94476681492201	6.83065434814228	5.9185685756029	7	2	7	2	5	2	2	1	7	3	7	2	1	3	1	7	5	7	7	7	5	7	7	86.5	1	3
112	6.12064011247663	4.87010422154565	3.47098581955948	5.38746343248827	5.76018182355186	7	6.26936919866604	2.45562578049874	5.09134360417949	7	7	5.95073143384906	7	6.01756219840235	6.68136230207555	4.05426545320491	6.99571867641646	7	6.11165062387501	4.83064146798976	6.05270530222419	5.93051021294669	7	7	1	7	1	3	5	7	1	7	1	7	7	2	3	1	7	7	7	7	4	6	7	7	93.25	1	3
113	7	3.16625631734839	2.72223235275218	5.26224439694605	2.02236943271352	7	6.42082755698169	6.39687349291655	6.75700270499817	4.76417398933508	4.67103116986331	7	6.08050348323474	6.56020094125297	5.08960575315857	4.5890798992942	5.18993180338731	6.99057287691515	7	7	6.10046306897624	6.46779925549252	5.80610351230407	7	7	7	1	7	1	7	7	7	1	7	7	1	1	2	7	2	7	7	4	7	7	7	104	1	3
114	2.9523036304091	2.61535628904218	2.45013998801149	6.45205134124365	1.99074962424716	6.23560066876917	7	5.8646608245926	6.77544870837581	5.62358248289161	5.26934769644605	6.69576751610548	6.40593817040301	7	5.71349724066409	6.1922424710287	6.78225338959219	6.03080289237347	4.91010153537928	6.30802258459007	5.57633490873889	7	6.79891421015029	7	1	7	2	1	4	7	7	7	1	3	5	1	3	7	7	2	7	7	7	7	7	7	81.75	1	3
115	6.59202202909472	5.93087925684097	3.4314514572555	6.85627773086015	1.59853453713158	6.30847206429364	4.60699472709013	7	6.2181065460926	1.01160685402472	7	7	6.25463650491713	6.64261287658282	6.77226124727486	5.17686560744906	6.21800585449086	6.89253365382653	4.11205822889808	6.23383452457747	6.55614360785432	6.44661590802552	7	7	2	7	2	1	1	7	1	7	1	7	7	2	4	2	7	5	7	7	2	6	7	7	106.5	1	3
116	6.15222477541738	1.96229528932495	4.12344943000157	7	5.71322106604275	5.23846801491863	6.6522348204219	6.95011751609977	6.92575686383171	5.01079186588722	6.50350004879894	7	7	6.17323289639257	6.80447882170608	6.58466495222786	6.2612119448494	7	5.50135063466637	6.11605181243848	6.4502265763913	6.02109290438299	5.34771466476882	7	5	7	2	7	2	7	7	7	7	2	7	1	2	1	7	3	7	7	2	7	7	7	98.25	1	3
117	7	2.27280034154313	5.32184444286691	5.68012221191006	1.74686951616021	7	5.80214212289234	4.58664325667182	6.41343738425963	6.7684753307837	7	6.58624115630266	7	5.40871800295101	3.20060981694754	7	6.33175779370901	6.00021805923758	5.71128812369351	6.02476624253663	6.35935627084719	6.22205716818677	5.99307758471921	7	4	7	2	7	4	7	1	7	7	7	7	1	6	7	7	3	7	7	3	4	7	7	106	1	3
118	4.68310984967206	6.70607361181837	2.66965009120279	7	2.60385133304931	7	4.72651946855505	4.33630534156302	5.89742735770537	7	6.39457166510847	5.64237604448025	7	7	7	6.68886179718554	6.98946394339816	5.00038897660748	6.25405927703711	6.23472758179416	5.46603407906422	6.96504753817627	5.69670284339159	7	1	7	2	1	1	7	1	7	1	5	1	1	3	7	7	5	7	7	2	7	7	7	91.75	1	3
119	5.3865812466581	2.15945490321625	1.93683432638123	7	3.94199126420669	5.61057622843586	2.40106417208786	6.81526240114484	7	5.72087913435773	6.61912517456813	6.60957704959771	6.45224458711512	6.60178360646928	2.99001258863363	4.90297459802036	7	5.68046344701927	7	4.54533296318273	6.73147348589396	6.2964103794771	5.55331576787104	7	7	7	1	7	3	7	7	7	1	3	7	2	3	1	7	3	7	7	7	7	7	7	102.5	1	3
120	6.31128077597671	1.60619902285507	2.64627890339437	5.33437130265072	4.4245402794607	5.97086271185452	5.88195787613623	4.98387865834996	7	3.59367144193606	6.80669815670037	6.54991838890061	6.7302933414134	5.97596732600914	6.85028231547678	5.5321933897364	7	5.89831709386742	6.71736404574576	5.07420688779363	6.96860365335137	5.48008918151407	5.74185162762228	7	4	7	1	7	7	7	7	7	7	7	2	1	1	2	4	6	7	7	2	7	6	7	87.25	1	3
121	5.46743527900653	3.73547669425057	6.7893868038582	6.33174190669822	6.30472845173245	4.92171109930017	6.70919363494436	5.69027171269556	5.59445150275247	6.18335559289045	6.56425198946988	6.7806915875858	5.869278728632	4.91147440827774	6.81495550026429	5.73068509999573	6.86511449292007	5.82702113412313	5.7908897446233	7	5.69736012357906	7	6.55842303860047	7	2	7	1	7	7	7	2	7	2	3	4	1	7	2	2	2	7	7	2	7	7	7	70	1	3
122	4.86249930546452	1.77213957526229	1	5.96729126672506	2.85295122856148	7	6.85515901797131	7	5.82568548179361	5.33660522848418	6.44786411236412	7	7	4.82078787677019	6.88771483652777	5.97260190404391	4.08003826940385	6.84152628265296	6.47827507831352	6.89176232044474	6.74682182227887	6.30622065892098	6.00548954440722	7	3	7	1	6	7	2	7	7	1	7	6	1	3	1	1	5	7	7	3	7	7	7	87.75	1	3
123	6.26989326055709	4.07845851327484	2.40939572952073	2.52601490415721	1.17712762544659	5.83163645944075	6.78971816648531	4.09739416288948	4.69687027004747	6.96917681583855	4.4821076526723	7	6.68367707464852	7	2.4565938800216	7	7	6.6560232357095	6.99379631358063	6.92279035973935	5.11686557982863	7	5.46684545519498	7	6	7	1	7	2	7	1	7	7	7	7	1	1	2	7	2	7	7	3	7	7	7	94.5	1	3
124	7	6.10191363021143	4.46040893568881	6.53218032952447	5.85315120185313	5.56666471384962	6.06581266988003	6.21003552637225	6.23944527358594	6.29077952055805	7	5.88404784980511	6.60399236666534	5.57500669017815	3.62787582890227	6.6542489255723	5.80912061956055	7	6.12587167726609	6.15509078934961	5.23531443541186	6.55014513682952	6.33936826826077	7	5	7	1	3	2	7	1	7	7	7	7	1	4	1	3	6	7	7	7	5	7	7	92.25	1	3
125	5.96009965919428	4.29410549867831	5.96826797845645	6.94670893932423	4.81071740439361	5.65694836051542	4.76499783595175	6.82723093123236	6.32826412085701	6.19028549299082	6.21534661577711	5.39388786553478	6.50834123754754	5.85362509183822	6.2457720786324	4.56371930905964	6.27750654095348	6.54643069725269	6.57731420629337	5.50744379746256	6.8472551536462	6.86038983307419	5.50378324387554	7	3	7	1	3	5	5	7	7	2	7	5	1	2	1	7	2	7	7	4	7	7	7	95	1	3
126	6.73760196308286	1.69661898176804	5.39297284054263	5.99036323473757	4.86757710716607	7	3.65967711040661	4.6075016039716	4.53182964725935	5.52114384814054	3.60844646742464	6.68821093094351	6.7870570060235	6.48657981792051	5.27110912785681	7	6.66134756726994	7	6.61293561840491	6.05386540298435	5.75683014840517	4.99816398009214	6.31269116482538	7	4	7	2	7	3	7	2	7	1	7	7	2	1	2	7	3	7	7	3	7	7	7	94.75	1	3
127	6.30207234472139	1.6290593963927	2.10251282555289	5.30186913880174	1.03487079519085	6.25410833770014	6.20578195491494	6.07772438068255	5.73883209599032	6.90518823965842	6.85781479908596	7	6.84260206249165	6.39802945750888	6.81900747213863	6.13802821021907	5.41509332129148	6.29807484493655	5.91956902856206	5.58879452288274	4.74622938337043	6.81015533288159	6.99674819152441	7	2	7	4	1	2	7	7	7	1	4	3	2	1	3	4	2	7	7	2	7	7	7	78.5	1	3
128	6.93426408817672	3.3125109723547	3.99779591729506	7	5.12099218328031	6.63933966640631	5.56985076794868	5.78569405243254	6.63205073329521	4.92406201187137	6.06223489872123	6.23476439876611	7	5.5515252952088	3.01454226446808	5.65107281740858	6.326036337769	6.22595071272327	6.35249848207804	5.47181937894791	7	5.73699902528273	5.87680794618012	7	6	7	2	7	7	7	2	7	1	7	7	1	3	1	7	4	7	7	7	7	7	7	81.25	1	3
129	7	1.02175474488778	1.84756070586	5.06662744938132	4.28972468836476	7	2.25935271867367	5.00610253737307	7	5.99343932995444	7	6.3784592076971	7	7	2.77175901486037	5.59065775963137	7	7	3.68889542235236	7	6.84535496770622	5.05214228870256	6.11512132517338	7	4	7	1	7	6	7	2	7	7	7	7	2	3	1	3	5	7	7	7	7	7	7	95	1	3
130	7	3.8067867463984	6.52899026585907	5.49361803201118	3.99548822965222	6.74581003627757	5.15917385044066	5.03220370799223	6.39074365941419	5.32874493878807	2.45242073037364	6.5833483351895	5.7085593642242	7	7	5.23352882831515	5.22329431560087	4.89476178678533	6.93432899522108	6.23535351334339	5.76372241815157	6.21834270963368	7	7	2	7	1	4	4	7	4	7	1	2	7	1	3	7	3	2	7	7	7	3	7	7	86.75	1	3
131	7	5.31762362006262	1.55740805449553	6.25222659926098	2.47698700720913	5.85831428493715	4.85725200494831	5.12275640621695	3.36688118970938	3.29516878788639	6.93050610770022	5.94537167004638	5.13809292429181	6.81920961934201	5.61255992370538	7	5.50537015487183	7	7	6.82621500243779	5.42154552154737	7	5.13059153762521	7	1	7	2	1	4	7	7	7	1	7	5	1	3	1	3	2	7	7	7	7	7	7	106.5	1	3
132	6.91904197408647	2.69195670483846	3.59191027905337	5.73483879097053	3.77673601177223	4.82812407807371	6.64379354808388	6.66964171560221	5.07857579605332	6.86720964170103	3.57304520018873	5.21367970552684	7	7	6.7806951849021	7	6.46573557116887	7	6.64472195805986	6.89989211463347	3.06137233824208	6.15694979503875	5.42028786489285	7	7	7	2	7	1	7	2	6	7	3	7	1	2	3	7	7	7	7	2	7	7	7	83.25	1	3
133	6.32696153186136	2.04461831246165	4.52242994741725	7	2.2033094629018	7	6.77984689765772	2.38537965866189	7	6.46833213320559	7	5.18194996678298	3.91842417208677	7	1.54775264774873	1.91731650705776	6.32971611118053	5.29324819851305	7	5.83697567289369	6.05723252617254	3.88150872676219	7	7	3	7	2	7	7	7	1	6	1	7	7	1	3	7	4	3	7	7	3	7	7	7	103	1	3
134	4.62498280442365	7	2.17641716466433	6.56555869935987	2.87239422706936	7	6.47963603625601	2.89451239485332	7	6.41642488066419	6.05890520556743	6.72910025155796	6.00435854924455	6.25925605497633	5.60905739534835	7	5.76627130836457	5.2795577970924	5.4148542624017	5.82703152784467	5.64533204554879	3.42089230751427	6.67887339887641	7	2	7	2	1	1	7	1	7	1	6	1	1	2	6	7	5	7	7	2	5	7	7	95.75	1	3
135	6.54672505021818	6.1311677053923	5.08003644468641	6.60463910656835	6.6488287584768	7	6.55234048298737	6.06946349825775	7	3.98155422546082	7	5.85674932323305	7	6.50972725825443	5.93618761533605	4.89179721536771	5.26865387912292	4.83103650233243	5.60088294389003	5.32342156665124	7	6.43794529988531	6.82791134110526	7	1	7	7	1	7	7	7	7	7	7	7	1	3	2	2	3	7	7	7	7	7	7	82.5	1	3
136	7	3.28274971650571	3.16493094258819	5.42780758642601	2.26254156180821	6.38182755084904	6.82758185606942	5.12493156445553	4.41764261556377	5.06067773787503	4.74282707549112	6.88625358856169	5.16969333749353	6.33387144451433	3.72809995705537	6.88725726760843	5.4014382074989	7	7	6.97808110211585	6.16144720391569	7	6.0087354428622	7	7	7	1	7	3	7	1	7	7	7	7	1	1	1	3	6	7	7	4	4	7	7	99.25	1	3
137	6.26671579493765	3.15939707543509	6.68467573441479	6.73303121254065	6.38545283435172	5.41621837161102	4.73864271177291	6.3588732347477	6.77045725966599	6.43479787141642	6.71395931058417	5.97319008489726	6.97683015693639	5.28216652395797	6.64028354918339	5.67419132151593	5.02805765395462	7	5.06046385720617	7	7	5.08159529181754	5.33915748198364	7	3	7	1	7	2	7	6	6	2	7	7	1	1	1	4	7	7	7	4	7	7	7	82	1	3
138	5.41564858295071	2.172952495542	6.60500372030301	5.36161409636091	4.70940392302328	4.05560231435991	5.41491695236568	2.01352325894161	5.55897713295209	7	4.58429527136992	7	7	6.10673172397448	5.51694177673739	5.29153640384514	6.52399679591878	6.66687848184422	6.49805814111097	6.53007640269221	5.69506577733261	5.90262797382486	7	7	2	7	1	7	7	7	3	2	7	2	7	2	3	1	3	5	7	7	2	7	7	7	82.75	1	3
139	6.40140696027715	6.9412669140731	2.86034232210993	4.86013908962231	2.36413081615493	7	2.93433976627864	1.80911159492856	6.50925975032589	6.29227852338058	4.65439347951868	7	6.79156023779384	6.58657473071247	3.94696496289542	6.7700541680987	5.35268224348242	6.8075280927058	5.37853437605286	6.94004356554373	6.98153009660734	3.41940560449717	5.57666244070024	7	2	7	2	1	4	7	3	6	7	2	7	2	3	1	7	6	5	7	6	7	7	7	100.5	1	3
140	4.02161749947734	3.46558249077617	1	6.65885716000537	1.84432265994115	7	6.57904223088596	7	6.98528888706975	6.23706696121053	5.92031283855915	7	6.85751833333064	6.9554207093655	6.52871562533492	5.99924520712636	4.86196880391233	4.79718639157585	4.50896978692269	3.70599020822737	5.82916834735874	5.28612422560975	5.39335799191413	7	1	7	2	1	4	7	2	7	1	2	5	2	4	2	3	6	7	7	7	4	7	7	89.25	1	3
141	5.72286840028594	5.16102143320864	4.54197165291791	6.61113401049177	3.90819222575318	5.76823866128185	4.87625412163741	6.238688528979	4.93864918390631	6.61955315754598	5.89023704010735	7	6.71490459684155	6.73153886384125	4.73526012956066	6.19500876142341	6.05637879176195	6.96052764460881	5.67221500068501	2.75103134978282	6.2661525237095	6.21675078258538	6.28665410275302	7	3	7	1	3	7	5	1	5	7	1	7	1	1	3	2	2	7	7	7	7	7	7	88	1	3
142	4.56055549009533	5.71632150915419	2.81248650013877	5.25740479732506	2.09248182277108	7	6.919541914384	6.29467693437076	6.40138374710246	6.11313198354433	4.82866996368407	6.03043584621872	5.31709514603074	6.2359919845205	3.44567828100305	6.46663438196438	3.64441319274327	7	7	5.47216217819673	5.25927168617885	6.29205612853879	6.68675085558663	7	3	7	1	7	7	7	7	7	7	3	6	1	2	1	2	7	7	7	7	7	7	7	83.75	1	3
143	5.58203947449986	1	7	5.4131354582175	4.7291111744481	6.20981053511925	6.35530477665431	6.85628168639557	4.02206591241732	6.82649619385654	5.75940963897823	7	6.69737963809181	4.93388060458394	6.78256955033579	5.85597272538238	5.93474562013349	6.72136625231605	6.03743483703581	6.55258649938667	3.78916841514667	6.07602103521753	6.41307596094646	7	3	7	1	7	2	7	2	7	2	7	2	1	2	3	7	3	7	7	2	6	7	7	88.5	1	3
144	6.37000937807725	2.99591614165722	4.35718283667632	6.10868388383688	4.61701343771366	5.45731131579383	5.08081306891452	7	6.79660157341107	5.67573484903294	6.75451110791119	5.88221382229445	7	5.98214167295373	3.68270661179966	5.04331039671478	5.13926861196098	6.69149423358448	5.29601516925521	5.23888157545403	6.71774705925974	6.06550577693961	6.25457287714174	7	5	7	2	7	7	7	4	7	1	7	7	1	3	1	7	7	7	7	7	7	7	7	89.25	1	3
145	5.85491729289734	2.17026114190538	5.30442738575408	7	6.29031144938156	7	1	4.93255507603481	2.59687998564835	5.37723547826602	6.78261814864796	6.40276096964704	4.56774542597136	6.32221003530765	5.16302273233683	4.84170575735682	5.90583345818648	5.42476241393801	7	7	7	6.79172997291056	6.27173569448089	7	3	7	2	7	3	7	2	7	7	2	3	1	3	3	7	2	7	7	3	4	7	7	87	1	3
146	4.97235625256122	1.84619607653798	6.66667994309635	5.37145833977309	5.14632075995293	4.8334418991798	6.8395893452975	6.96480769554616	6.9270809295193	6.48908974103109	4.99182717212277	7	7	6.56733308164724	5.61354771715537	4.53119612266636	5.17074944273528	4.99484289002808	5.5471500508165	6.90941508394105	1.66621521111469	6.28403511567682	6.84191528129342	7	3	7	1	7	1	7	5	7	7	7	7	2	1	1	3	7	7	7	2	7	7	7	79.75	1	3
147	5.34544071163171	6.20824045677618	3.59613297623302	4.87407068544586	2.32495532956111	7	6.25877464317109	6.82760933665448	6.07963463608064	6.85114190755046	5.44495211523821	5.31884408574689	5.04598308233424	6.91947145711084	3.54404733427408	7	4.33764341010647	5.50635439354455	5.43791457518645	5.83573212252782	4.89052544076293	7	4.82337007319959	7	4	7	1	4	7	7	7	5	7	4	7	1	3	1	7	7	7	7	7	7	7	7	85.5	1	3
148	6.75073438648556	4.12042178649488	2.17450584377244	3.47217445185492	1.57406934691919	7	7	4.13629061106707	5.04909363349326	6.26787969057832	5.03656403481739	5.74325467608497	6.41622679666265	5.11560528605226	1.91602397273253	7	7	6.80329514339669	5.63637734902938	7	5.26501455928642	5.35537696756392	6.03316090731397	7	7	7	1	7	4	7	1	7	7	7	7	1	2	1	7	3	7	7	3	2	7	7	96.25	1	3
149	6.30213873510064	3.12573758513936	6.57768276681271	5.29377105353916	2.52507478395819	7	5.78882907975622	5.09709910248308	6.52246274958952	7	4.10363378669315	4.69737989237101	5.68158632336648	4.98019469230475	4.97295054439863	6.90763677790246	5.85414582720683	6.35320509724442	7	6.63697067276162	6.20128570641199	5.98762080698173	6.06348817830852	7	4	7	2	7	1	7	7	3	7	7	6	2	5	1	4	4	7	7	7	7	7	7	88	1	3
150	6.89160350413137	5.50432619891769	4.69162209168182	6.83465091321518	5.97961340782649	5.37119307697249	6.71986343445127	4.61802155744402	5.86880377842625	3.43952025539889	7	7	6.95193252147585	7	2.18085731785543	6.48791191774039	5.55181301237612	7	5.83128142710519	4.22822642290786	6.11642068934643	6.64908748340863	4.96659907324596	7	4	7	1	4	7	2	7	7	7	7	3	1	2	1	2	2	5	7	7	7	7	7	80.75	1	3
151	6.45590308840037	6.10021227471715	2.74925844570873	6.43213980388788	1.99464803957174	6.16709161389205	5.47403524032611	4.36149365673601	4.56883532039128	4.9626487450792	7	6.48249884965909	5.38610569513867	7	4.46316853891587	6.021880763307	6.56284619252575	6.12588872468761	6.56301435532942	6.07651959366801	4.4739568227711	6.40487553455393	5.47094727763789	7	1	7	2	1	3	7	4	7	1	7	6	2	4	1	3	7	7	7	7	7	7	7	86.5	1	3
152	6.51813839465868	1.34277747072061	4.88349703423018	7	1.16241067056944	6.59906207429029	6.44538545581226	5.16397997874851	6.81384991959901	6.38809501660023	6.24606066846151	7	6.00118349522667	6.22092997428155	3.45805791506178	5.02060002370861	6.90851424489253	4.33434494371871	4.71074036305663	6.08924432022614	5.79357473466489	6.21714911590401	4.84816427283934	7	4	7	2	7	3	7	3	7	7	7	7	1	5	1	3	3	4	7	3	7	7	7	85.25	1	3
153	4.54581251949729	1.24109907074166	7	5.43367457950882	5.18442491363007	5.24761664677292	6.09054924080345	7	4.47117741467516	6.02401756107267	4.96915941134256	6.46575425304026	6.49927818365349	6.92591364734454	5.16880990512272	6.80761088501891	6.12535222159794	6.70868742244739	7	6.40372601861304	3.67723245501025	4.28243016153003	6.30323059730952	7	2	7	1	7	1	7	3	7	1	3	7	1	1	4	7	3	7	7	7	7	7	7	98	1	3
154	7	5.41354264155785	2.16214040265431	5.28885549503892	2.84162937461276	6.22061924541685	3.38034715534467	2.92988143791112	4.50682478359685	6.07165450544847	4.27595333852024	7	6.21296857221441	6.21226998594496	3.97971785046275	6.11902007374447	5.73009037863724	7	7	6.90509827452926	6.57130049344613	5.48863549556419	5.19169923632167	7	2	7	1	1	7	7	2	7	7	2	7	1	3	1	7	7	6	7	7	7	7	7	89.75	1	3
155	5.61571263686899	5.66317929790499	4.88346087667999	5.88171457972076	5.12257989795572	7	6.44865096345196	5.98481666896744	5.0603704386139	5.21491370631575	5.4163054473841	7	6.25820584013206	4.79700346198246	3.36348616641149	6.32933436645489	4.81690212594303	5.97470469171236	3.27382219049786	6.01828362729487	6.36875553542313	5.67819725428586	7	7	3	7	1	4	2	7	1	7	7	7	2	1	2	1	3	4	7	7	2	4	7	7	77.5	1	3
156	5.35751310716549	6.21298289175886	4.20852914656183	6.12053518242663	4.67598914047013	2.40333922778191	5.24346972651588	5.82233057828148	6.76773644334898	5.46584315485872	5.95644811007584	4.25411884779215	6.0846831800837	6.97347273795606	7	6.68518808208127	3.0466640354868	6.12548397630506	5.00126581087325	5.70803591151963	6.98186835245583	6.29653829395635	6.80790677452559	7	4	7	1	4	1	2	7	7	7	3	2	1	2	1	2	3	7	7	2	4	7	7	75.25	1	3
157	6.42960982695238	1.09687479909834	6.08358398432691	6.3483859923635	6.03019382259226	5.90159227166728	7	6.18697492825707	6.07622549741831	1.9068820143014	7	3.95441309536542	7	5.22414324037302	2.80691114372888	2.45294392341316	5.88677343530214	6.31145939489918	7	7	4.88298317521379	7	5.43597554303399	7	7	7	2	7	7	7	2	7	1	7	7	1	1	1	7	2	7	7	7	4	7	7	63	1	3
158	4.94321110760205	1	7	5.11804575655835	6.79524925630797	4.57480692891984	6.04481073498864	4.12753734304032	5.33542301842644	6.38010746107854	5.78047149879766	7	6.24101022520481	7	1.21950711043925	7	5.60747624736972	5.46020999611233	5.6989183176949	6.99810255394808	5.76647538160811	7	6.99090429368559	7	3	7	1	7	7	7	1	7	7	7	7	1	7	1	2	7	7	7	7	7	3	7	77.75	1	3
159	6.79886606837866	1.57440679965534	2.98923107635687	7	5.31340328801984	4.1792536992335	4.37142738101809	4.43154837011814	5.9144402866569	5.89486532295617	5.78686671633344	7	6.87723288566713	7	2.79204227578388	7	6.56668568419293	4.49079871226017	6.32159217097099	4.85933796327223	4.33594211074424	7	4.18931619379818	7	5	7	2	7	2	7	1	7	1	7	2	1	3	7	7	7	7	7	2	6	7	7	69.5	1	3
160	5.2673020685622	4.15143203547457	6.93004528109075	5.90219741194501	2.32680744511223	3.17635029643898	6.10047050899365	6.22177860372168	6.1384394359689	6.04467466676896	5.48456375668415	5.15788432613482	7	7	5.60443853536517	5.9035319449954	6.10374540423542	5.84022552056007	6.79875743682538	4.62487289001444	6.23270938230528	4.53809074440506	6.04727688699649	7	3	7	3	7	2	7	2	5	7	7	4	1	7	3	7	7	7	7	2	7	7	7	86.25	1	3
161	6.25766715267842	3.40212990742868	7	6.36935308133443	6.05741440420056	5.58529995457665	6.0685500331967	3.97468918625126	7	3.01573591986031	5.51154868225896	5.8053752686874	5.48113380652952	5.75871197627571	6.15100962398613	5.52535548297229	5.10223153175902	6.04938335399184	5.58365333965209	6.63633562571734	6.47649262650239	4.07291581931253	7	7	2	7	1	7	1	7	4	7	7	7	7	1	1	7	2	2	7	7	2	7	7	7	62	1	3
162	7	1.73087932750631	5.14948128384176	6.31743459582438	3.96792951847429	6.37361629392529	5.57638321914839	6.552336136882	5.41785685906122	6.73865410000554	6.46038682969635	6.39744770437736	6.16993868633514	5.72966202508776	4.67344563292286	7	6.4228680220128	5.92572455087147	4.83836587940349	6.13382020759436	4.95045582422675	6.01464568932006	5.71812516265627	7	3	7	2	7	1	7	7	7	7	4	7	1	7	7	2	3	7	7	2	7	7	7	78.75	1	3
163	5.44164290151367	3.59280567624306	4.71881940405266	4.54225026468845	3.62303351771224	6.23856433261971	5.96247526532954	4.34101712602769	6.01168008016285	6.14619435123818	4.40646280281168	7	5.74408969970959	7	1	6.49826146252741	5.79126376259478	5.1099570668182	7	4.94796991559526	5.94450648908442	6.3805015116318	6.5095193450407	7	7	7	2	7	7	7	7	7	7	7	2	2	3	1	2	7	7	7	7	2	7	7	87.5	1	3
164	6.94425229234824	1.97433174768894	6.48723020280363	6.09033049178991	7	7	6.87563304443831	1.85998328194181	5.80620875936628	5.87853021250524	6.24755071585317	4.04726945774392	2.06378095990707	5.07828756174981	7	6.98546484091083	5.87530549768948	6.63680913095445	6.23556196372924	6.79685695886936	5.15322800814849	7	2.85597789702147	7	4	7	1	7	7	7	7	7	7	2	7	1	1	7	7	2	7	7	7	4	7	7	73.25	1	3
165	7	5.68563979081651	5.49563600254458	6.06799318763757	5.67838984352654	6.94269636772906	6.38286168004972	3.59690771088025	4.13469233144351	4.51107689079732	6.48716242992273	5.19065105557973	6.75675132994566	6.29687300570294	1.9704351203216	5.9300731466588	5.01419142686002	6.30105434541559	5.74812324383694	3.98646827163334	6.52980548298607	6.93407378031681	6.65743415267893	7	6	7	1	4	7	2	3	7	7	7	7	1	2	1	2	2	7	7	6	7	7	7	58	1	3
166	6.28062794369345	2.48704121047799	5.96471929294454	7	1.71378692045587	6.44083960872249	7	3.13298827248537	6.58121715134275	5.46059654950658	5.63038925304031	5.97288034716907	6.75116125134682	6.45303275713148	2.7801748059132	2.38452254891027	4.83755366935689	5.36753222439276	6.83317730969183	6.09234634504188	5.37856558797255	3.50203100892383	6.90502679792643	7	3	7	2	7	7	7	7	7	1	2	7	1	3	1	4	7	7	7	2	7	7	7	77.75	1	3
167	6.01820390663957	6.11609979424522	2.34320911672994	4.70450644960559	2.70595140923442	6.15380791891926	2.58993826685554	2.65277928627368	6.05025532697487	4.26490024118528	6.82032519670889	6.29329792764816	6.57323791676582	6.05313430302318	2.29067724734264	7	5.54555772404062	5.8817545758357	6.30406474321127	6.89142778758118	6.64221836859492	3.39262156151979	5.5817277615977	7	3	7	1	1	5	7	3	5	7	3	7	2	3	1	7	4	7	7	6	7	7	7	78.5	1	3
168	5.22533712173664	6.77821305631278	1	4.39702565726428	2.4029035070582	7	5.07802513574148	2.36615548754823	4.2538164111179	2.08575391168302	5.99465650286264	7	5.13625672953859	7	5.0897270404182	7	6.31578965753479	4.75380092175216	4.58400890739458	5.43639437098996	6.61063994379534	4.80384161542775	7	7	2	7	2	1	7	7	1	7	7	7	7	1	3	2	7	3	7	7	3	7	7	7	81.25	1	3
169	6.85959352505744	1.74673842460507	3.11573803241821	6.46372736657545	6.04352569295094	4.08253669605953	4.71161198530658	5.39370075133762	5.64995375820285	6.27064341539381	6.55142361447627	5.99087538230381	6.36591391021099	6.87498333634033	2.27119484696934	7	7	2.3438949661743	6.28588268501276	5.51990577300475	5.31877655129983	5.09820581683755	4.87141876283557	7	5	7	2	7	2	7	1	7	1	7	7	1	2	5	2	7	7	7	7	4	7	7	84	1	3
170	5.9612350080877	3.07293292043616	6.55987966869566	6.37806542740345	5.72966937388879	7	6.04332099954588	7	4.93232045224851	7	5.21716714851618	5.61227218334219	3.88435749650073	4.66756440164059	6.83207029572975	3.68925025891021	4.59797041310923	5.72229109708708	6.67378609173386	5.11954878990664	7	5.98164892243054	6.02884209420245	7	4	7	2	7	7	7	4	7	2	7	7	1	1	1	7	3	7	7	7	7	7	7	76.75	1	3
171	6.91165895809247	1.23086393964628	5.53362396197305	5.68881387000758	6.08613477303653	5.56288366933885	7	5.95984651821852	6.4992075476125	6.02516413511237	6.97681275756758	5.14671870960145	5.96045764283222	4.7546390373031	1.95190312341286	2.2269668989264	5.65787427617023	6.77308860545667	7	5.8728469323001	5.42255363275992	6.71659142904702	5.85893771396924	7	6	7	2	7	7	7	1	7	7	6	7	1	1	1	1	2	7	7	7	4	7	7	77.5	1	3
172	6.07060372849892	2.77219461105571	1.46411420930908	7	1.76244397179159	5.59105433833764	6.66206396989493	5.47793722967109	5.33002386329201	6.51126246561681	5.33377259740694	6.53164254262268	6.58235808286312	5.00965070741077	7	6.01469203748678	3.42146161213113	3.80470270527923	6.86067605763285	4.53908603739456	6.88349080694382	5.37545423276683	5.83866620267627	7	2	7	1	3	1	7	3	7	7	7	2	2	4	6	6	2	7	7	7	5	7	7	79.25	1	3
173	5.95344963847648	4.6567101549701	6.15046084938394	4.81819302260052	3.39535801433325	7	6.70125574488729	4.28734196808935	7	6.88448711167922	4.18512756208481	4.46482774187627	5.36221493231031	4.06700855379173	4.996121325872	6.10678023937976	6.00554297562841	7	7	6.58254759903997	7	4.87626985329492	3.32577341981852	7	4	7	3	7	5	7	1	7	7	7	4	2	3	1	7	1	7	7	7	7	7	7	71	1	3
174	6.34113017118335	3.25701118747987	5.49405507764507	5.09018954914588	3.43921120953098	7	5.53510527161405	5.24119735095122	6.11756810752046	6.18080845050659	5.52044743428666	6.21181399182914	5.12538295789997	6.37175538829353	1.86716883235758	5.73353807364873	6.0529423128784	5.57138680632489	6.35089945893639	6.00446318623942	5.544783214431	4.00488512284783	6.60469317888217	7	7	7	2	7	7	7	1	7	7	7	3	1	4	1	7	4	7	7	6	2	7	7	72.75	1	3
175	5.89994108970017	7	3.62185791968928	4.36018206833183	5.04160130423061	6.70286304742046	5.97418910544255	4.97597948211446	6.87530226496964	5.10240772838482	6.47335983331546	4.25396082334693	6.61047777774841	5.53161783060975	4.04645707862473	1.37879026063672	3.72740261835673	5.13635136587159	6.94020576974154	7	5.01683437768289	6.20336445337842	4.50235870930704	7	1	7	1	4	7	7	2	6	1	3	7	1	2	3	7	5	7	7	7	5	7	7	65.5	1	3
176	5.15993744900587	1.43175693606543	5.30506795005699	5.48942923818506	6.23524321210419	6.49885155993524	3.97785889338343	4.90257686547783	2.98031703395028	5.42073647252445	6.95214757365064	7	4.54227487594639	6.54825491593926	4.48019717327204	4.95018040694886	5.19327162604245	5.19015884143685	6.50881011759962	6.14382608041418	6.07450333855862	6.57976869740578	6.8163318505964	7	2	7	2	7	3	4	2	7	7	7	7	1	2	5	3	5	7	7	4	7	7	7	89.25	1	3
177	6.79856701029696	2.6850705343965	4.02378033490556	6.16473145731671	2.77296517348986	6.52632806670272	4.80995687961589	6.82564942170092	6.62039295592817	7	6.56499062030322	5.98290088872714	6.71771880958524	3.03651534122538	5.40535024286249	5.31783100590353	5.67671306729397	5.143069623397	3.73148133309478	6.24315397598968	3.97702492964296	5.59575668637572	4.51907319649192	7	2	7	1	7	2	7	7	7	7	3	7	1	2	2	7	4	7	7	6	2	3	7	79	1	3
178	5.84776640097074	2.10570953083002	7	5.57555718459665	4.40177306992374	6.56079001144594	5.59516849840463	7	5.63533940854169	7	6.5658408865938	4.73803037546536	3.90809981619519	5.25176417396553	4.97757763212403	5.14888483405141	3.07929789570962	4.90160687356386	6.6748824950174	4.88118469588345	6.5587271158125	4.57123491443062	6.12762168992531	7	4	7	2	7	7	7	1	6	2	2	7	2	1	1	4	3	7	7	7	4	7	7	75.75	1	3
179	5.44421110089277	3.10968450315864	3.88378289896418	7	5.28018710605603	5.85466549053564	5.3297837902484	3.68156490156763	4.56868987647154	5.65953365441029	7	6.51030287784943	3.91145607378433	3.37943480442984	7	1.11413268893652	5.96388085161095	2.84234963317953	5.89652121966643	5.14403901101388	6.67267726112538	6.57277795708188	6.91041320032629	7	3	7	2	7	2	7	2	7	3	5	3	1	1	1	4	3	7	7	7	7	7	7	73.5	1	3
180	6.21341555305024	4.62298997412465	3.01851205117981	5.86509518196355	2.46328545118119	5.65801148526408	6.42089095382557	5.44267655806924	6.18836047946195	7	4.22595694373442	6.88986513194771	6.24919320263876	6.86890715920942	1.18087798668175	1.88089879182687	5.17251277094518	2.62190580055555	5.63578415197521	5.65419708990365	5.2194582173835	5.15463053157978	7	7	1	7	1	7	5	7	7	7	1	7	7	2	2	7	2	7	7	7	2	7	2	7	77.25	1	3
181	7	1.91111062247181	2.31117496108685	7	4.33972290246638	4.4325045493387	5.64416920303237	7	4.27851602533037	7	6.86670225726924	3.7420756524417	5.60368805601054	5.94441386693144	6.96080193983803	6.02942738058666	2.11344484780449	6.51192476411881	4.94163259571731	1.77855256127691	3.6766957840892	6.3987797489786	4.82270401422593	7	7	7	3	7	1	3	2	7	1	7	2	1	1	1	6	3	7	7	4	7	7	7	70	1	3
182	6.5970867653969	3.25865407657448	1.91623462401159	5.74989222164966	1.99662045779206	6.65002813617793	7	6.04753467009751	5.21950564927896	6.28578991347773	4.93226898294023	7	6.18866364525787	5.93140468672874	2.59056952116329	2.61902115349384	4.8390908892237	3.83494052081994	5.06271154522518	6.01741874446101	4.96773050034876	5.44644732395949	6.19408052591268	7	2	7	2	7	5	7	7	7	1	3	4	1	1	7	3	3	7	7	2	3	4	7	68.75	1	3
183	5.22316115428246	5.5568197763841	2.23025739449262	4.12820457224291	4.27056927843901	6.71693057225797	6.38207799811135	5.99135508490644	5.61856278405879	4.90013422408606	5.15812311648475	4.82417636913916	6.7309313774578	4.74394996548495	3.84177132428322	1.43948373475162	4.13276641084538	6.16125311518634	6.61053093546035	7	5.31857035638553	4.9892647693066	3.81535439556045	7	1	7	1	3	4	7	7	5	1	7	7	1	3	1	7	5	7	7	7	6	7	7	66.5	1	3
184	6.57247105018792	4.716166724638	2.68509410270752	4.75788506299328	2.50912622724868	5.5054476084189	6.44200527381921	5.83450263428341	5.42888529587538	7	5.05216153690841	5.97611576850719	7	5.94298492632709	1.96822788690075	2.31651831983564	5.52352132122099	3.03487662110299	5.18851525495875	6.20355129598527	6.22337813285391	5.48353569530397	5.17751027657731	7	1	7	1	7	6	7	7	7	1	2	4	1	1	7	3	7	7	7	2	3	3	7	76.25	1	3
185	3.39060014308729	5.43190281305636	1.75818995324269	5.71785010814223	1.67694130787562	6.4975024711444	7	5.01100939756821	6.04457292418836	1.39845114093074	4.214993540604	6.09811583108904	6.57699732130353	4.97669859665848	4.45965929864805	6.47417443184816	6.28224766051267	2.168868559388	4.28584656712681	3.64732434494795	4.89743224665602	7	5.89532398958751	7	5	7	1	7	7	7	1	7	1	7	7	1	1	2	7	7	7	7	2	7	7	7	74	1	3
186	6.76640698052016	1.92740913846915	3.87724064345051	5.27857955315625	5.43582799603544	6.31177365870903	4.22866526556934	3.89703567756455	4.33767184763996	4.4613097876864	6.02220088354175	6.7314823663365	6.22237019124517	5.95525718235596	5.42390623327261	3.10114310553542	6.69630187845195	4.71722262502901	6.5798693078066	3.67883699765974	5.18081106589724	7	4.10577024307274	7	4	7	2	7	7	7	7	7	7	7	7	1	5	5	2	2	7	7	7	7	7	7	56.75	1	3
187	5.71862138011349	2.50702496404639	6.68619279346387	5.34459718290661	7	7	4.38319532695296	1.69252405553126	3.90059594784172	5.39715916722457	7	3.69663223577874	4.52672912709289	6.4349416579847	1.10084328219687	6.68770786558976	4.70389862666298	6.60534450418712	5.06639294076366	4.94031137675082	6.49052105537509	5.93107129424788	2.04146180559392	7	2	7	1	7	3	7	7	7	7	7	6	1	4	1	3	2	7	7	7	6	7	7	75.5	1	3
188	6.54266217113632	4.04990952159325	5.13059868374946	4.04841516143302	1.10884342071691	6.27668864288711	5.53522489054732	5.27384121907698	4.95838194162788	4.78136454345572	5.39673639891058	3.95521780175314	5.23889345563749	6.46505709272392	6.81893173250628	3.4943323513139	5.86019142061579	6.28672114498105	5.26441605063265	1.65633333945929	3.27424558736525	5.38077735924294	7	7	3	7	1	7	2	7	2	7	7	3	2	1	2	4	5	2	7	7	4	3	7	7	61.25	1	3
189	3.4510893004871	4.09524704708579	2.78731253927889	5.06712702974688	2.15830946943129	7	6.71639859768776	4.8347944588275	4.8261975597759	1.95969039742094	4.9233370687465	5.99020060091274	4.26905985640099	6.89470694369614	2.96192814536876	5.49796317836517	5.93492142820964	4.06377250074596	3.58432466362717	5.74914446153268	5.01679303999676	6.80558854932941	6.25049162237136	7	6	7	2	7	7	7	1	7	1	7	7	1	1	2	7	7	7	7	7	7	7	7	74	1	3
190	5.8333371336098	2.18418597768461	6.01468180365909	4.48953693812886	5.69456035319047	6.94759697099497	4.81493107073603	3.5833035057625	5.80926013173893	5.63819762661882	3.85267778704054	4.969484529434	3.84268332862868	6.74434953640365	4.06679291001902	3.9862319811187	3.29072048396342	3.73179848750669	6.58766114123974	6.94743450740596	6.47002785751512	5.58258085670336	4.4494676319641	7	4	7	2	7	7	7	1	5	1	7	1	1	2	1	7	7	7	7	7	7	6	7	66.75	1	3
191	6.92612455031787	3.37378376808382	5.6920256409689	4.95904612526354	3.12006348336455	6.33290758955445	5.03675420437299	5.2958643657923	7	5.84667679061738	5.36886610802275	3.49142725555821	6.44350312054977	1.468768318142	5.6562867428446	3.97614241553424	1.53765927525226	5.4366715128048	4.91766565375824	1	5.02653311379509	6.05523887656982	6.29620583070305	7	4	7	2	7	2	7	3	7	4	2	1	2	5	3	7	4	7	7	6	3	7	7	67.5	1	3
192	6.28150208791029	6.6191729709739	2.76129764345059	4.74648677045853	4.51437647154578	4.63691925844049	4.84183500176052	6.408012221181	3.34241066421776	1.84147410250646	5.19644443895035	7	4.73485629723564	6.78461404876486	5.80027797756578	5.03828354236714	6.65608390843623	3.84550285903273	3.13103737256852	3.87824735893248	5.93412831337887	4.81745470670575	5.16012769995612	7	3	7	1	7	7	7	7	7	1	7	7	1	1	1	7	7	7	7	2	7	7	7	74.25	1	3
[truncated: 5 more columns]
