# Supplementary material for: How Are Mate Preferences Linked with Actual Mate Selection? Tests of Mate Preference Integration Algorithms Using Computer Simulations and Actual Mating Couples
Source: PLoS One. 2016 Jun 8;11(6):e0156078. doi: 10.1371/journal.pone.0156078 (PMC4898694; doi:10.1371/journal.pone.0156078)
Supplement: S3 Data — Long-term couple and agent-based model data analyzed in Study 4. (ZIP) [file pone.0156078.s003.zip › S11/Polynomial Model Data/Polynomial Couple Population 01152016 0316.csv]

	trait1	trait2	trait3	trait4	trait5	trait6	trait7	trait8	trait9	trait10	trait11	trait12	trait13	trait14	trait15	trait16	trait17	trait18	trait19	trait20	trait21	trait22	trait23	preference1	preference2	preference3	preference4	preference5	preference6	preference7	preference8	preference9	preference10	preference11	preference12	preference13	preference14	preference15	preference16	preference17	preference18	preference19	preference20	preference21	preference22	preference23	fitpoints	sex	algorithm
1	6.40871587784364	6.42689272760792	5.8547271864108	1.35366645828709	4.68631286193575	7	6.45364132622459	5.27814095619857	6.60557324206526	6.75894052589694	7	7	5.74096630849683	6.49949311551838	7	6.13776042176282	7	7	7	5.62012593785435	6.27557617439136	7	6.58243341791454	1	7	7	1	1	1	7	7	3	7	7	7	4	7	7	7	7	5	7	7	7	7	7	77	0	3
2	1.61469668058009	5.47526743719043	5.20756343991076	6.40412461696954	4.56013176585931	6.25545303740267	5.74699436977539	6.51768719035195	6.95241286918956	6.67457198482926	1.46598903241955	5.55830496529735	6.56326083634725	6.79735905549428	7	6.09799676080375	7	5.67683803516414	3.38931833421678	4.71058476207311	7	7	7	1	7	7	1	1	7	7	7	7	7	1	7	7	7	7	7	7	4	7	7	7	7	7	99.75	0	3
3	4.55706885210482	6.18290933400734	6.20751833788722	1.31543681963502	4.51750734767046	6.16278589628014	6.28541126682202	5.69760225304537	5.84113056102071	7	6.8212231677234	7	5.73769666969162	4.1192975446086	7	4.14663002151266	7	6.7461940031087	6.16971708654492	6.74424586573703	5.93436962056592	5.98378524616756	7	1	7	7	1	1	7	7	5	7	2	1	7	7	7	2	7	7	3	7	2	7	1	7	91.5	0	3
4	6.85373783654227	6.07657186183096	6.51224313697892	3.41898360607747	5.11470595976581	4.68852904957469	7	7	7	6.88260163772342	1.06559882951232	6.55836749237907	6.22195799305822	6.1349379932547	7	5.88660552714094	7	2.91790338090621	4.00928528058297	7	6.87133395504625	7	4.41265617430782	1	1	7	1	4	7	7	2	7	7	7	7	7	7	7	7	7	1	7	5	7	7	7	93.25	0	3
5	5.31849289767992	2.94997836256849	5.01975195297147	6.48159812540811	2.54433587072024	6.42501827547318	7	5.32611308664259	6.69911034851051	6.87469705749249	2.7052416978009	6.64071874533463	7	5.33365816256649	6.20156305342979	5.75695273359875	7	6.51559718307438	5.21023561816582	7	5.9925121798526	7	7	1	7	7	1	1	7	7	5	7	4	1	7	7	7	1	7	7	2	7	7	7	7	7	87	0	3
6	1.68754260570376	6.87191416079333	5.81403422844079	5.50994852133644	4.56903860099594	6.66113362631101	6.73005698013696	5.77351167121886	6.47721079310188	6.75706406111721	7	6.99218894528848	4.14560267943211	5.50461111838919	7	5.97574677795477	6.36148823627234	6.92000920211459	6.16588747876509	6.89132578726129	4.36059477798912	5.90412182135057	6.67050505614761	1	7	7	1	1	7	4	3	7	7	1	7	4	7	2	7	7	4	7	4	7	7	7	86.75	0	3
7	6.63807645832105	6.22608797989176	6.57880639816468	4.58726674124242	3.15258498536524	5.89927340357977	5.38345896225581	6.74787851388416	6.92397462571002	5.9702372557997	1.1865421466562	6.04364249570941	4.32737247676975	2.32776224923411	7	6.89117705244417	6.6594332400262	7	4.64873887300895	5.98783800171194	6.32397303170338	6.70422061727044	6.08244682097037	7	1	7	1	3	7	7	7	7	3	7	7	7	7	2	7	7	1	1	3	7	7	7	96.5	0	3
8	6.52550424000307	2.73207375589025	5.64790652306437	3.22384587763264	3.16024833876736	7	7	5.57706540753375	6.79679935924189	7	5.74772764427435	6.50902773865054	6.38431284911886	6.6397877036681	7	5.39680349977914	7	7	6.52253997506631	7	4.55173576692386	6.36070561179954	6.41937873530318	1	7	7	1	1	7	7	2	3	2	7	7	7	7	2	7	1	4	7	7	7	7	7	97.25	0	3
9	4.26786457614338	3.21425187177401	5.21179005463268	5.94878476189175	3.9895817023264	6.5781491585449	5.98013251637189	4.97104365032554	5.78877200696352	6.99254217801737	3.66749550055796	7	7	7	6.69201105488421	6.76986186199934	6.15087923193146	6.34594030780544	5.65076860659323	6.61654796783331	7	7	5.65278852082931	1	7	7	1	1	7	7	7	7	3	1	7	5	7	1	7	7	1	7	2	7	7	7	94	0	3
10	2.6996954526527	6.20102893201868	4.7880036503802	4.88337176592713	5.19528100775995	6.48764816676288	6.630915854145	6.50783891661864	6.50300630761159	5.85000197226728	4.57343374881527	6.88936841159674	7	6.31469110774353	5.68767233707243	4.97809994995548	5.99307099371373	7	5.91197132775396	5.93049532190831	5.97884908958739	6.80036081870781	5.21155965068093	7	1	7	1	1	7	7	7	7	7	7	7	7	7	2	7	7	3	7	7	2	7	7	88.75	0	3
11	5.80026799474499	4.06181598184573	5.77796335451101	2.93495163659831	5.20071037955413	5.41195515412769	6.18464582614268	5.89727225065267	6.91311105287905	7	4.73857887193618	7	6.81668975723251	6.57314293982947	7	4.01669525596517	7	6.12287397665126	6.39161447078243	6.16201757495147	6.09934169338268	7	2.94991411178015	1	1	7	1	2	7	7	7	2	7	7	7	4	7	2	7	7	7	7	1	7	5	7	77.5	0	3
12	7	7	1	5.19264520359784	7	5.66181791156611	7	6.39010553838846	5.40506110046057	5.03399492315383	6.56649635985702	6.25880699793235	5.68808767939852	4.68078892271889	7	5.09027129072938	6.66473000601953	6.55668626124378	7	4.6666645004515	7	6.73274505792662	6.0268327098226	7	7	7	7	7	7	7	2	7	6	3	7	7	7	2	7	3	4	7	4	7	7	7	105.25	0	3
13	7	3.82888693343406	5.40881890169087	3.06648276150734	3.89853123209494	5.87229108152167	7	5.91063028068356	5.57262122149952	7	6.15150704718393	6.74440581191285	5.7442568211696	5.90323576036151	5.91520346499029	6.9193313358977	7	6.6596570783178	6.16124161864627	6.85580525203972	4.56178688762995	5.42038374846266	7	1	7	7	1	1	7	7	7	4	7	7	7	7	7	1	7	7	3	7	7	6	7	7	92	0	3
14	6.47897465078173	6.43081998931432	1.92734286612292	5.89920616247271	5.31179067275486	5.42884169253743	5.13168743586126	6.33901107350472	6.41452429062763	4.59126427097459	1	7	4.81259773156169	6.92239025912193	6.32188075445231	7	7	5.72142735117666	5.71401775024403	6.52875841694972	4.74790223154661	7	5.73806484378207	7	1	7	1	1	7	5	4	7	7	7	7	7	7	1	7	7	3	7	7	2	2	7	101.75	0	3
15	5.71868058935295	6.65493344732278	6.09283952340389	3.89738369448908	4.67752834498916	5.69524004950522	7	5.27396683922599	7	5.16177659159585	1	5.72159479692097	7	5.991401043727	6.85995449472717	4.70460477382561	5.33788243858116	7	6.77618962754906	6.74618883734806	5.40546487274326	5.59910635946589	7	1	7	7	1	1	7	7	7	7	7	1	7	7	7	7	1	2	7	7	1	7	2	7	95.5	0	3
16	6.76486520192006	3.25104103669482	1.46790435174279	6.89188481778774	4.34599461463976	6.60904482164652	6.63153439631004	6.32503245371372	5.92866956461603	6.63019640910265	3.82220984756322	6.04872948532827	6.99938195023408	6.02567148977191	7	4.10799637738474	6.98699294116885	6.44018288223111	5.84106567499016	4.27058066155809	6.354126553682	6.06219394029169	6.38750265849214	1	7	7	1	7	3	7	7	7	7	7	7	7	7	1	7	3	3	7	2	7	7	7	96.25	0	3
17	4.13721487859554	5.8660396831808	6.35101513887128	2.17179665161476	5.17270556708271	6.68040967630947	4.51717047651076	6.78262507597677	6.75345808656016	7	6.09846128114399	6.85969887815662	2.5898364797826	4.61619104278542	6.50933596760242	4.12796802423722	7	6.04256679326208	6.81773870001051	6.68602461271316	5.62671819352849	5.7220239529524	5.2976910096162	2	7	7	1	1	7	7	7	7	4	7	7	7	7	7	7	7	3	7	1	7	1	7	86	0	3
18	5.1405972664633	5.19122577374284	7	5.23572482223707	5.09567653617165	5.2346788687118	6.18856533745959	7	5.80635388499544	7	5.3879546060381	6.20331659289018	6.69875431453067	6.13624895387689	6.73119844164362	3.03494047060512	6.55441298996165	6.7350819351909	6.01865899016501	6.44365728335257	5.84215633961687	5.40732280176048	6.12486014134217	2	7	7	1	1	7	7	3	7	7	7	7	7	7	2	7	7	2	7	3	4	7	7	79.75	0	3
19	1	5.07613903667706	5.92387264676754	7	2.30196610919786	6.01759514859037	6.5849893283701	5.05732215045012	5.48813834251443	5.9612237087948	7	6.96835453566586	3.88954092232284	5.6768271054149	7	7	6.9901333011423	5.18153302385303	6.25414970534204	6.81358281999033	4.85141499508968	6.1704159635928	5.11850948911728	2	7	7	1	1	7	7	7	7	3	1	7	3	7	2	7	7	2	7	2	7	7	7	94.5	0	3
20	6.52431194895284	5.40975258771294	5.81076403864597	1.78161584540005	4.97299395234869	4.53603493758156	6.76512900088009	6.95531687902448	4.41755232143965	3.93320666045603	5.89984075912637	5.27376884540778	6.90660274942237	6.20032236834184	6.35970931246015	7	2.19210286689897	7	5.85942876738692	6.37275868051485	6.76597112933466	7	4.13651169813772	1	7	7	1	1	1	7	6	3	2	7	7	7	7	7	2	7	5	7	7	7	7	7	93.25	0	3
21	4.56593128491096	4.93471808454952	4.93365236975201	1.23132169765817	7	4.61045527329755	7	7	6.57673456738725	5.42028324476344	6.72812383251197	6.34662951739615	7	6.74281989201228	6.62310843111012	2.16304800286875	3.50098416247066	6.77186742163351	7	6.27997889278985	3.11285194202634	7	6.84522459567639	1	7	7	1	1	7	7	7	7	7	2	7	7	7	1	7	7	4	7	7	7	7	7	92	0	3
22	1	5.72483684227315	5.28251589077877	6.81392902821406	3.11703998176575	6.16742171837969	5.91659951786764	4.4894850835723	5.32893537746649	6.57294372604737	2.15140938785028	7	4.07784091645843	1.96605887182955	7	5.23340495333995	6.8475564720697	6.49332720252396	6.10790914071023	7	3.77756811505514	6.88203856706426	6.45182781597691	2	7	7	1	1	3	7	7	7	7	1	7	7	7	2	7	7	2	7	2	7	1	7	97.75	0	3
23	5.83142558719037	2.35691965901822	4.39225354308812	4.00235584473188	5.41968553804844	7	6.85934531455349	5.38585990583851	7	4.92763572148688	2.89044774544741	6.53005736556361	6.30719871415368	5.9920039876206	6.85430362245833	4.23822147727499	3.98094399722968	7	5.84940218278149	6.31044867479689	4.61965059257531	5.89748897082694	7	1	7	7	1	1	7	7	7	7	4	1	7	7	7	7	7	7	3	7	7	7	7	7	74.5	0	3
24	6.88414441358678	3.48978051390785	5.16671294603625	3.1917253362483	3.55657020050157	5.08078937297449	6.69423471768157	7	4.6954006964924	6.96058852039419	6.62397166814554	6.67152397779791	6.03367368026972	5.97429756800865	6.21541906275952	6.38728842179549	7	6.63277502810946	7	2.23021707187571	5.16018758429735	6.9598252079288	6.25646364880528	1	7	7	1	1	7	6	7	3	3	7	7	7	7	2	7	7	4	7	7	4	7	7	94.25	0	3
25	1.51507264749973	6.08746772777448	3.85648528600118	6.88516378120632	5.06223768076433	2.75156577888707	5.24296913839068	6.46999661624589	7	5.47865449079033	1.4765124366214	5.69498766233173	6.76754457837937	6.39793220508872	5.26269923582041	6.13996886467229	6.24372503639931	6.32305445450296	3.60721705289532	5.81947077112195	7	7	5.38376945754219	1	7	7	1	1	7	7	7	7	7	1	7	3	7	2	7	7	5	7	7	7	7	7	91	0	3
26	5.56659086514903	6.30902099200796	6.57380375411278	7	6.09368174691193	5.73536988174028	6.95821348624402	4.09443427257596	6.67577810324684	6.60724557782208	6.20883970594735	7	7	6.56052756541477	5.39950233404963	4.95256130241839	6.77628309754099	6.21585521910503	6.40240267571939	5.03391432855701	5.69643217223349	5.55121740854124	4.41173673948028	1	7	7	1	1	7	7	7	6	1	7	7	7	7	1	1	3	5	7	2	2	7	7	84.75	0	3
27	6.58015407848061	4.95245128097634	5.60857850793986	3.70813920750645	3.79366163793643	5.75305834561806	6.86172914073537	5.55681978436543	3.88979268381773	5.34365539075968	1	6.6750500252803	6.34074978052417	7	4.81330769837484	7	6.66362802941711	5.8787813357067	5.82557627117901	6.67590795034396	7	6.72933921825506	6.30195228023128	1	1	7	1	1	7	7	7	1	7	7	7	6	7	3	7	7	3	7	2	7	7	7	110.5	0	3
28	6.30345154396604	6.44210933445532	6.12203040156516	7	5.99790673318987	2.6784321087234	6.59578855664717	7	6.87879317812467	7	6.64742557632983	5.55669791609524	6.76319653947967	6.68456352976576	5.54952942424764	6.36318813379031	6.21612445058014	4.95879599190881	6.49655511604006	4.24798304233814	4.45214839122901	5.24640216854753	7	1	7	7	1	1	7	7	7	6	7	1	7	7	7	1	1	7	4	7	7	1	7	7	81.25	0	3
29	5.9700571915892	4.59706701425622	5.90683029253845	1.11687735785205	6.00448117796923	6.14685853341012	6.73816767449446	6.81816267011054	6.82519912678878	5.2050689001908	7	6.61246693662642	7	5.96485145991604	6.67574264615244	6.95747356989523	6.42074956906091	5.44559850589165	6.29962481875416	7	2.64423473596605	5.38758287577034	6.40283096803702	1	7	7	1	1	7	2	7	7	7	4	7	7	7	1	1	3	4	7	3	2	7	7	86	0	3
30	6.15005150933732	5.02445404552916	5.96043484834683	1	6.02788837477557	5.42368240901747	7	7	5.69947288415396	5.1476114942028	7	6.98129611506789	6.56818668344364	6.71550244286313	7	6.59930400700054	5.35914868627767	6.29933952810958	5.51839889042011	5.5327809982976	3.26885222594616	7	6.89405213761316	1	7	7	1	1	7	2	7	7	4	3	7	7	7	1	2	3	3	7	7	7	7	7	89.75	0	3
31	6.27553022301169	7	1.1335542527544	6.91481911345134	7	5.8933366763692	6.8877147757056	7	3.80147764676331	5.58269237865325	6.13962994759803	6.87291136225378	5.49402800145569	5.26378082197674	5.58030741166145	2.9917911256364	5.68595737476033	6.93981670624798	7	4.9342717241483	5.73375246260298	7	6.07190417557715	7	7	7	7	7	7	7	3	7	5	2	7	7	6	1	7	4	4	7	7	7	2	7	78.5	0	3
32	1	3.34036411807726	6.2015155661917	7	5.38323869248035	1.96236787937948	6.22540356242346	5.94061325513442	5.78587637286552	5.57101873732477	7	7	5.05874394343528	6.59669525002405	5.33465561687415	6.23522941433283	6.67405276724759	4.9026266229832	6.44659697713236	6.96896430511524	7	7	1.06032057324828	1	7	7	1	1	7	7	4	7	7	7	7	7	5	2	7	7	4	7	1	7	2	7	89.25	0	3
33	1	5.76134862733775	6.03551211624195	6.51733871366769	3.10955670386813	6.94674383358603	4.83719931963397	5.31010980481596	5.97260930415999	6.82486236813196	5.50534581063953	6.8151250785782	4.96362159123973	6.225519554884	6.33561022594541	6.80195095675758	5.82492356393017	6.06226739636276	6.48637641536305	6.04917147851029	4.97403803167302	5.70041228822359	3.54445286451549	2	7	7	1	1	7	7	7	7	4	1	7	7	7	7	7	7	7	7	1	2	1	7	81	0	3
34	6.71233933206723	5.98827590359787	3.03396335172372	4.59902859406809	5.88791865743155	6.95392487004031	7	6.01107968360906	5.13458135052692	7	1.68948574398016	6.51791774520833	5.54034952434453	7	7	3.42693154775799	2.42991987257418	7	6.85226357086686	2.52965684472404	7	4.56844327989136	4.26254233488784	1	7	7	7	7	7	7	7	7	7	1	7	7	7	1	7	2	5	7	3	7	7	7	89.75	0	3
35	5.18592734790198	6.11947750312416	5.78614684849513	5.47715645147279	6.62599081126648	5.65005773589559	4.08709803735333	6.08644750021237	7	5.51078618880531	5.60217856216646	5.07073239494254	6.19385733176527	6.32676165202906	6.86152020031384	6.41818779375814	7	7	5.81270830510561	5.98956465286672	6.96080849252894	3.90311347247526	7	2	7	7	1	1	7	7	2	7	1	7	7	7	7	3	2	7	2	6	7	6	7	7	76.5	0	3
36	6.6472394130347	3.21910038870774	5.96128140568699	1.38841346554704	4.67627951113315	2.38766069357783	7	4.26920157210077	6.30314515447318	7	4.7879489928699	5.45372444009729	7	7	6.42509312720258	6.3458091364683	5.57252938648549	5.51322323640481	5.81346831134688	6.72564438249041	7	5.7485631879198	7	1	7	7	1	1	3	3	7	7	7	1	7	7	7	7	2	3	3	7	2	7	3	7	80.25	0	3
37	5.34396647945509	5.06148463483362	5.37627716623397	1	5.06753824029791	7	5.41385796620253	5.90723804401693	6.77954406989973	4.98716270142453	6.34500386428514	5.32459035453599	6.73931096177488	6.64697544390731	6.99391211304013	7	4.60383259100422	5.96550894749608	6.54399109099404	6.92345817115666	3.01609612459345	6.19386380370138	7	1	7	7	1	1	7	7	7	7	7	1	7	7	7	1	7	4	3	7	2	2	7	7	82	0	3
38	1	6.18072769630143	5.64187970719859	7	2.85657487653944	6.84690194729042	4.01706938967709	6.31406721123891	5.95282457400452	7	7	7	6.51073391883417	5.75069976297315	6.53891689430295	3.40795647529668	5.30586293826848	6.76722880342702	6.18312386719172	6.58436286260557	4.9072586620516	2.52310102564144	5.83348958233797	2	7	7	1	1	7	4	7	7	3	1	7	4	7	1	7	3	7	7	2	7	1	7	87.75	0	3
39	6.24346840895594	7	3.8087648169096	5.95094413613911	1.86262773752685	6.71865279829844	6.69249586553191	6.86400027220966	5.53172586756729	6.39077514126272	5.49145524184763	6.34829992607909	2.48813176099229	6.92412858367167	6.09417747089622	7	5.63762386208611	6.07862107939073	6.21573887407878	6.8633942377696	6.80949057717867	6.48333528988689	1.48140237885819	2	7	7	1	1	7	4	7	7	5	7	7	7	7	2	7	2	4	7	4	6	7	7	79.5	0	3
40	5.00994136540098	2.39524591220409	5.85692229616941	4.01463375051134	1.80712857073577	5.7113111361094	6.38135237312231	7	7	6.81118965972544	3.63416220707516	7	6.90067705870514	7	6.41891022459772	3.68449178675495	6.2436299689519	6.00739247539375	4.96992495984206	6.67736081143627	5.77330668184242	5.98104921843225	4.42737767726583	1	7	7	7	1	7	7	7	7	2	1	7	5	7	7	7	7	1	7	7	7	5	7	69.25	0	3
41	1.29411370349692	6.00558045906672	4.54328515565221	6.34861615284145	2.91609906917253	5.54239384123393	7	6.80412037339633	4.37444487194878	5.7635763756892	5.74929617451619	5.61639329811917	6.85471164515586	6.01284945032636	5.06980214048257	7	5.27553419118031	5.08983198430693	6.92865510474382	6.88336860543136	6.93283259037992	5.5186455812163	2.11089187641359	2	7	7	1	1	7	7	7	7	7	7	7	7	7	2	1	7	3	7	2	7	7	7	96	0	3
42	5.19225537675014	4.20767817488569	6.90211483898378	4.68530100854258	5.43829973945448	4.33543535279415	6.48915103014095	4.98047608422056	5.97679843955574	7	6.64524757466761	6.98549973346655	5.22146188877212	6.61462680521413	7	3.8948032091508	6.58486664111439	5.49980905017598	5.74682699870061	5.55897709965432	7	5.82990992247083	5.09653138844998	1	7	7	1	1	7	2	7	2	7	1	7	7	7	7	1	7	1	7	2	7	7	7	69.75	0	3
43	6.66596409153619	5.01077741480121	1.21628767971252	6.00744800239596	7	6.22994222146011	6.19018308967541	6.31057065430439	6.53088626103597	7	5.8457580137773	7	5.90136868825771	6.5477175599307	5.29738133039006	2.08036040428527	3.63016384243871	5.01328274260285	5.17396604021676	7	5.09683404446498	5.78896364531376	7	2	7	7	7	7	7	7	7	7	7	7	7	7	7	1	7	7	2	7	4	7	2	7	74.5	0	3
44	2.76327140785958	6.72555676392069	5.23445764845249	5.79546104303039	4.68884769059787	4.95998360592079	6.39446789416171	4.53772989301062	7	4.40288245651646	1.2866039054974	7	4.81369782179417	5.99648804819099	7	3.66350606269493	7	6.91688166221956	6.14488204328458	6.23029719111848	7	6.43813570207005	1.51908452007277	1	7	7	1	1	7	7	7	5	7	7	7	3	7	1	7	7	3	7	1	6	2	7	60.25	0	3
45	4.94346627029899	7	5.33759591041069	4.09254923885017	6.58680029274025	5.94737757560093	4.75182580990103	5.99946292975348	4.31073977278802	4.66850345944695	1.73053101473006	5.55005680421432	7	5.96662340914341	6.81072374383275	3.40410356750053	6.94888598471925	5.27659403071141	7	5.9250707375169	7	7	1	1	1	7	1	2	7	7	6	7	2	7	7	7	7	1	7	7	5	7	7	7	1	7	95	0	3
46	5.53911632676135	4.22016906007771	6.9730850650717	1.04189630167048	5.54516927666371	6.53079209762198	4.04343836351595	7	7	7	5.0471930097034	5.86374308689901	6.57371332337797	6.55934016988107	6.09253306972818	6.9180181658198	6.20482816032406	6.14978330925582	4.9817805288027	4.90349064468046	2.7110133291747	6.33063347303772	6.63021193960355	1	7	7	1	1	7	7	6	7	4	1	7	7	7	7	7	7	4	7	1	7	7	7	58.75	0	3
47	5.75817964577613	5.23913823844645	5.71053909834982	6.93159179451237	7	7	3.71551908781317	5.66346356807206	5.37529600620385	4.58996013644904	7	7	6.01665650883968	2.37844021918883	5.8703687571002	4.40999347921444	4.50534078070931	7	6.47958820515007	7	5.50017755748186	7	6.17457535180865	3	7	7	1	1	7	3	3	6	5	7	7	7	7	7	7	7	4	7	2	2	1	7	66.5	0	3
48	1	5.83110334299989	5.96203395008247	7	3.3702657652162	5.29645715048982	7	5.1065763071382	5.06533153695099	6.30487671586694	6.76578549905691	7	5.29413645439109	1	7	6.89971047290731	7	6.23214968975785	6.64431627303215	5.30648948493506	3.05123896501545	2.16419119665077	6.77258386742713	2	7	7	1	1	7	7	7	7	7	1	7	2	7	2	7	7	6	3	2	7	1	7	93.25	0	3
49	5.406596942539	6.07071598938652	6.3151534167843	1.54571810882754	4.15708906702836	6.9929568352831	5.76425764739549	4.73913906334347	3.76690982588607	7	5.02961147112939	5.9441067976798	6.24689223076934	5.31014977788097	6.71404763515157	4.7620635779554	1.80755912091301	5.93500628397539	6.3613054288088	5.28416241622959	7	7	3.77284220519471	1	7	7	1	1	1	7	7	3	7	7	7	6	7	7	7	7	4	7	2	7	7	7	94	0	3
50	5.24996577547336	5.14252525748715	6.97988002722426	3.52870154250905	3.08126168093467	5.63145102025681	7	7	5.54142650681481	6.2309025456779	3.56247682180504	5.1873794397869	7	5.62754748954294	6.63027950634052	5.42386690478179	4.85058608387398	5.49016668265053	5.64112416393684	6.09730301433244	5.56751977267599	7	6.66254318591275	1	7	7	1	1	7	7	2	7	7	1	7	7	7	1	7	2	4	7	7	7	7	7	85.75	0	3
51	6.77108193261376	6.95743809521918	7	2.59632539676713	5.90983756683501	6.09033944646973	6.43128307350467	4.76210355210669	6.45423146006803	5.04007415272393	2.88454306636954	7	4.72915166893497	7	6.78223538492335	5.45094717819401	6.93935475595563	5.54165302149645	5.69102080749742	4.54713120663439	6.79513159869218	5.03157288168137	7	1	7	7	1	1	7	7	7	7	4	6	7	7	7	1	7	7	3	3	3	7	7	7	74.5	0	3
52	6.60668151850296	4.79299591887963	5.89672843735457	7	7	7	4.32451329186655	5.15616061434488	4.74386226037747	4.98190374094311	7	3.32201282599798	6.43454818838901	5.51305357922948	6.44834739923782	4.6278770302095	6.01079868982653	6.44102900687276	6.31485867449011	6.76259980796494	4.66892457288966	7	6.94849260518277	2	7	7	1	1	7	3	3	6	7	7	7	7	7	7	1	7	4	7	2	7	2	7	81.25	0	3
53	6.73327822481139	5.45230350256415	2.68818899860383	3.16592684252276	6.10756441337516	5.49862892669595	7	6.69110294964401	4.90336364409204	7	1.25694573774975	5.96450626674241	6.12409263852794	6.79830493472747	7	3.15272511086242	6.51165804224897	4.2632217480138	5.82267071800989	1.79664163328423	3.83324336273634	6.12977316562657	3.69849655279581	1	7	7	7	7	7	3	7	7	7	1	7	7	7	1	7	7	1	7	7	7	2	7	85	0	3
54	7	5.34853152213739	5.92025830042446	2.61594597441266	4.64040677157639	6.90785659322712	7	2.28298500599834	6.85937699946181	3.34983449511105	6.22972116616581	6.08500638047013	1.55029304042206	6.425014970794	4.952571599204	5.98821370632477	6.64157497560823	5.7981375357122	6.28437936313654	7	5.37984775631119	6.62045524198046	4.20755600070265	1	7	7	1	1	7	7	3	2	2	7	7	7	7	1	7	2	1	2	7	2	4	7	98.75	0	3
55	4.87832656137343	1	5.7614936862449	6.19773672448205	2.90798374841843	7	6.78552775622466	5.51096997539746	6.93119957242968	7	5.68257748201699	6.6866193354137	6.00095705185242	5.92869927524695	5.77343335701022	4.7765000637697	7	4.24423945127061	5.40793925323979	6.95946091697435	2.49370536000883	5.74241378671834	7	1	7	7	7	1	7	7	2	7	7	1	7	7	7	7	7	7	1	7	6	7	4	7	67.5	0	3
56	5.41730093946856	2.20120226316368	5.80873773416585	3.97047369613794	3.18748544102296	3.41197025301525	6.16631510709058	5.70441796459645	6.25765905160458	7	4.43864219450224	7	1	7	5.06808717641737	6.88804720458435	6.56419942952459	6.57310966788924	6.10911164492896	5.97498842722736	5.87164943008513	6.53552439767	7	1	7	7	7	1	7	7	7	1	1	1	7	7	7	1	7	7	2	7	2	7	1	7	76.25	0	3
57	6.47408380722915	5.93203132100791	5.57173049722946	2.35165597592873	3.71635546711979	7	7	3.70406771942018	6.57768340685242	6.26048689810389	4.9563970074106	5.35824502685348	1.52595350463254	2.54672698156872	7	2.71789197899458	6.97769308964112	6.06568329715232	6.81524595975707	6.97124059190238	2.37360036817188	6.37655768142649	3.92380942482085	1	7	7	1	1	7	7	3	7	2	1	7	7	7	1	7	2	3	7	7	7	4	7	103	0	3
58	1	3.51750409955504	6.22772127158182	6.80975974829633	4.93801549428214	6.22568983642195	5.5451473242211	7	6.48553373750226	3.7391997461905	6.3137183136228	7	5.61571186079806	6.87790807061725	6.88470554696555	5.5465898707846	6.08842595021846	4.49370166532605	7	4.88687411960568	3.52595751377741	7	3.45210146773108	1	7	7	1	1	7	7	7	7	5	7	7	7	7	1	7	7	3	7	2	7	2	7	69.75	0	3
59	5.48654729333339	6.64940705955224	5.26071585174774	1.81330096356122	1	7	5.81288705466182	6.12473060173638	6.07045095941619	4.71868885331397	7	6.69884391772226	2.43016197617867	6.04206264717159	7	5.75672967182047	7	7	6.09023416453632	5.82745659515645	6.90956400795745	5.10861124503452	6.51106150186154	1	7	7	1	1	7	2	7	7	4	1	7	7	7	7	7	7	3	7	6	7	4	7	79.5	0	3
60	4.11678651265815	7	3.71275441510325	4.42443676027328	6.7302112472347	5.68043449541557	5.27798030066873	5.30554720863971	6.37887507332313	6.29202350088078	2.02111682983887	7	7	2.56317331789533	6.92823426016674	6.26196086235787	6.63613735062835	7	4.10779271701797	3.09018339907851	6.56952302139906	7	1.24225023798834	7	1	7	1	1	7	2	3	7	1	1	7	7	7	7	7	7	7	7	2	7	1	7	77.25	0	3
61	6.31123868834623	5.32056254426243	6.35572627640952	2.40422146996108	4.91662739212114	6.90976676796927	7	2.74363759486155	5.73348281256642	3.49097109455487	1.6619598692192	4.93078533407322	1.58787947859667	6.49501601720932	7	4.92153546803513	6.7121822840587	6.19314527445399	6.63402953735884	6.61816341803497	5.4724483621536	7	3.36210808707482	1	7	7	1	1	7	7	3	7	7	1	7	7	7	1	7	2	1	7	7	2	4	7	101	0	3
62	7	5.64490143842043	2.06388805364533	5.74858133340746	6.45907513833003	6.16541717863668	7	6.91149847461635	6.33424768981383	6.1975976335596	7	6.46612996682912	4.99476740346769	6.92496377276483	6.94458172731929	5.9080685706182	7	5.32809825429652	3.84256183231266	4.93972088051112	6.37384083760482	4.75095528781099	7	2	7	7	7	7	7	6	3	7	2	1	7	7	7	1	1	7	2	7	1	3	3	7	84.75	0	3
63	2.60205404593499	6.67831550101468	5.05457901729979	3.12335145709371	4.53136591450174	7	6.68624462334453	6.14888431295853	3.91495732294068	7	3.71640388564957	6.12308700586892	6.71583686341217	7	7	1.74351582713149	7	4.78052629191893	7	3.72071153103244	5.59164249863903	5.02072953716167	5.48981398306739	3	7	7	1	1	7	7	5	7	1	7	7	7	7	7	7	4	3	7	1	7	2	7	80.5	0	3
64	7	3.26759063116403	4.92199327166826	2.91174766728905	2.65780066597165	5.7154383647891	6.65111383322136	7	3.95804709370428	7	5.84175440262976	6.93128585139648	6.41310125152838	2.6417785042385	5.52551862138313	4.07958346364625	6.33960183654481	5.1656882283795	7	5.07873534688457	5.30436016973541	4.25212151317769	7	1	7	7	1	1	7	7	3	7	7	1	7	7	7	1	2	3	7	7	7	4	6	7	82.25	0	3
65	5.79956762532002	3.51890455441703	3.62690211384032	2.3193654546325	6.74851660932904	7	5.02821806929234	6.56644759061479	6.21123411855711	5.88734955224013	1.84315549278134	4.92838779163008	6.98222050145156	4.53706979875108	7	5.14037899721082	7	7	4.55561305589793	4.58555439464762	4.93192033369605	6.00154823539725	2.84742078902217	2	7	7	1	1	7	7	7	7	7	1	7	7	7	2	7	7	5	7	7	7	2	7	76	0	3
66	6.01087011209299	6.41967780185442	5.37818994245117	7	1	6.53071018053119	6.10519265205397	6.72721796838994	5.73283404700486	4.65174520803983	1.29599560158198	6.58742098951257	6.37338052153873	4.19669911997911	5.79507141573565	5.24539480094664	1.46872372819713	4.63233556027426	6.45726589851365	6.88892736687026	6.68005565748334	5.66208362836972	6.56920458689246	2	7	7	1	1	7	7	7	7	5	7	7	7	7	1	7	6	7	7	7	7	7	7	74.75	0	3
67	6.83636173124336	4.12371729707274	5.01661099581318	2.47924556711041	3.18155411907222	3.54933817506646	6.07898450204042	7	7	4.85986567097879	6.41581566892919	5.94228101538381	6.5141177278191	2.6654308266416	4.84200457857195	6.78762335100602	5.97513614944214	5.2603358092506	6.82868403526058	6.22186343518577	6.23530605896528	5.7500417874825	7	1	7	7	1	1	7	7	7	2	5	7	7	7	7	7	7	7	3	7	7	3	3	7	79.5	0	3
68	6.30266270740642	1.94544505630844	7	4.4352085684846	3.78349908296584	3.14316317212778	7	5.95846825548692	6.5864178035346	5.43580097405859	2.21688414118611	6.22664014198231	5.27170170921279	5.32399225924749	6.36241395278446	6.58260209547362	7	4.85857415947839	6.28647562140871	5.36388892977125	5.48334658205687	5.66112703802455	3.74809511512103	1	7	7	7	1	7	7	7	7	1	1	7	7	7	2	7	7	4	7	7	7	7	7	87.25	0	3
69	6.60438602686521	2.48246759661639	3.14151954507141	6.18155771883061	6.09852963566519	4.72072198722977	6.21432533929767	5.86381328574032	7	7	6.18442748295317	3.41201477773041	4.17395210602673	6.24226970285739	5.44778621086268	4.59317634853978	6.1676666618585	7	4.96972273611007	6.01134338035656	4.54685487625443	6.81340006949413	7	2	7	7	1	1	7	7	7	7	4	1	7	4	7	7	7	7	3	7	7	7	1	7	68	0	3
70	4.81123315409435	1.53445332097933	7	5.27632128304864	1.70454562817115	6.00653775939778	5.20218342383249	7	6.22984562399651	4.5185594563093	2.67227444640098	4.55579817705623	6.56576109033884	1.56306730651907	5.97460849062577	5.34838076436096	4.62795270680479	5.14806435684831	6.33115871815344	6.03531399307538	7	4.38964441035266	5.14967878696282	1	7	7	7	1	7	2	7	5	7	3	7	4	7	1	7	7	2	3	3	7	3	7	73.75	0	3
71	5.78896147712806	6.74903874629532	6.2342818498681	6.32063082870197	6.39160874937272	6.19822229133692	5.7346845705908	6.4700011417791	3.50010490828497	5.28535395777369	2.39297944831811	4.43711542604829	4.45706527551483	6.5638074665717	5.9066212373163	4.27669560408874	6.51325388775632	5.6728888854601	7	3.72393508451416	5.16209151548216	5.93854293879295	5.75352423129321	2	7	7	1	1	7	7	7	6	5	3	7	4	7	1	7	4	2	7	3	7	7	7	80.5	0	3
72	6.32766671987031	4.49217132942713	6.22796956090861	3.19000171816758	5.88755773980228	2.50065314516669	3.93910358702	7	7	5.9171920573886	4.61412219147804	6.90979693484079	6.28957768964341	6.17796619602436	5.93842574922602	2.79875030105751	3.37805565773816	4.87417947977859	6.64255552173165	5.02634038464076	1.29948216196149	5.09186023379746	6.67674897589421	1	1	7	1	2	7	7	7	7	7	7	7	7	7	3	7	3	3	7	7	7	7	7	58.25	0	3
73	5.07445237427924	5.89180417678234	7	2.69108100311908	2.76531419745184	7	5.54849223505865	5.03241760262401	5.58012253038583	5.75476319738506	3.70243621016662	6.83563316535055	4.52221233638523	6.1683609482371	5.44663906710336	5.84413618945692	5.33041864589773	6.36776021688066	1.33446574229715	3.3698943979075	5.40549913661759	7	3.49808203238525	1	7	7	1	1	7	7	2	7	7	1	7	7	4	1	7	2	3	7	7	7	7	7	74	0	3
74	5.39598239036406	3.03328750080348	4.97489095435797	2.17499090098647	4.73555066386597	6.21307382159541	6.1774539785551	6.68377576073371	3.25826112052999	5.41672282368136	2.22480106099274	6.40504302282512	5.56334913234731	4.56152071160953	6.84774028590056	6.5302568388446	6.89926510951546	4.60997058025284	7	4.3710537696	4.75736074615425	5.70608876132339	6.50051277130028	1	7	5	1	1	7	2	3	7	7	1	7	7	7	1	7	6	6	7	7	3	7	7	89.75	0	3
75	4.85596115096735	6.28392872758154	7	6.86599668268003	5.97466631502119	7	4.1554270137082	5.10196790274377	5.2750650944908	2.78388289794505	7	4.61163737714751	6.55552514415601	4.6336243365789	7	5.40162842083518	6.92421150283898	4.45393935715659	6.21365903139892	6.196972744457	3.76107514985961	6.07280370842249	5.52525630785314	1	7	7	1	1	7	7	3	7	7	1	7	7	7	2	7	7	3	7	7	7	2	7	72.5	0	3
76	6.46836448737362	6.77442603013748	5.72653746686798	4.99296437636709	4.39571504297421	5.18164969236704	7	3.63562632531476	4.00267753128434	4.46373652305433	5.61105811138446	4.53888319821616	4.3354874514338	1	7	5.51042752977047	5.93909143076993	6.3406860722935	6.22742362289644	5.11675986301941	6.39435819626002	5.78701715027434	7	1	7	7	1	1	3	5	5	7	3	7	7	7	7	2	7	7	3	7	7	3	7	7	63.25	0	3
77	6.84714767552228	3.87328564354005	2.68437707474391	6.85905731843578	6.64030289735459	5.53445364496558	6.82905968808527	5.22485895465022	7	6.47720114633614	1.28167695470933	4.34810697806084	3.68531300273313	5.62161904996521	5.38825890643421	5.04870141463054	6.09661726576369	5.9327811112508	6.04174652202764	6.1083360883096	4.7154065548803	7	6.63567216095849	2	7	7	1	1	7	7	4	7	1	1	7	3	7	1	7	2	7	3	1	7	1	7	77	0	3
78	1	7	5.8266854970626	7	4.3075567049835	4.87778922247568	5.36635919908748	6.42139280562432	6.75197691591099	4.94337570582106	5.59372485533883	7	7	5.74209158256329	5.75813745645316	7	3.84476465093337	4.38130568780312	5.0231047730508	4.29425369271202	6.2026145970315	4.49560737628745	6.04983344110027	2	7	7	1	1	7	7	6	7	7	5	7	7	7	7	7	6	3	7	2	7	1	7	63.75	0	3
79	1.96683164723958	7	6.1315934654926	6.39029871780176	2.50217809985307	6.67967322393036	4.05213344873695	6.77380541738707	7	4.34712922879156	1.93152751042945	7	5.86409705768833	3.33507582899163	5.99926692270107	5.42412258676087	4.37438364912119	4.66580195313727	1.20175802182908	7	4.36009589090992	5.67215628224381	6.20145020768155	3	7	7	1	1	7	7	4	1	7	1	7	6	7	2	7	7	3	7	1	4	2	7	73.5	0	3
80	3.71775563856901	6.00854162949568	1.41780949088744	1.36989907337674	3.52614965808333	6.34399207365801	4.81840297568174	4.61245962745498	5.44019381710901	5.72049665373372	2.75998633950572	3.83252242279301	6.94281846733797	1.6796439580623	6.23457865200516	6.10833171361769	7	7	4.07869335627291	6.88901598390705	7	4.99310106741776	6.54545180676457	2	7	7	1	1	7	7	1	7	7	1	7	7	7	7	7	7	3	2	6	2	7	7	74.25	0	3
81	5.26927106151331	1.87656685898561	6.59144029651568	7	1.04823111052765	4.77303437688778	6.86985223016567	5.39335193945173	2.75616861482395	6.02968410191462	4.04433101432538	6.80779929775125	4.79302344559709	4.3570596899181	6.77997168801666	5.52540925028696	4.24772233466718	5.2714717478222	6.8689334860342	6.09086904124608	4.92863107248561	6.30452668886013	3.65799170064238	1	7	7	7	1	7	7	7	1	7	1	7	3	7	2	7	7	4	7	5	3	7	7	82	0	3
82	5.59221139918638	6.61041106093118	4.93892766761418	7	3.77624092496085	3.70460663096648	7	5.96446188559593	6.1975320346105	5.85176437549351	3.10213004391728	6.77307304632308	7	3.81041351517468	5.98832976088918	3.86921272986524	2.69319900127752	7	6.16926483861718	5.07251217706981	5.37323221081526	4.59541935234908	1.04355980326387	2	7	7	1	1	7	7	7	7	4	1	7	7	7	2	7	7	6	7	7	7	1	7	75.75	0	3
83	6.33971981784953	4.4849219986974	5.69053094946261	1.65850987795247	5.10427563389522	6.55932593187292	6.11736487156858	6.29910160608775	5.24970691786609	3.77267711874	1.50074387032199	6.97385327045308	3.64235276336082	3.2668635012624	6.77051633139272	6.54245223033495	4.48936543594114	4.48025141010535	4.98861931075991	6.34562779381992	3.10684050600288	7	5.63784414982865	1	7	7	1	1	3	7	7	7	7	2	7	7	7	4	7	7	2	7	2	4	7	7	69.5	0	3
84	5.07701179896408	6.29942482927253	6.89602806106867	1.90361508883757	1.4794773402002	6.64620303653986	3.69851957329858	7	6.50036485170017	4.08835256523705	6.56079402319018	6.78805785227034	6.31887579578645	6.40725066597373	6.73561871496774	4.69739206402581	7	5.10222274267679	2.97289135315617	6.34469388853339	3.85652442783145	5.25278107269311	1.58174493395351	1	7	7	1	1	7	5	7	7	7	1	7	7	7	2	7	7	3	7	7	7	7	7	69.25	0	3
85	4.91085055933568	1.30740013662188	6.05905251106166	6.43102462024468	3.63684819056218	6.44374937382957	6.61245203129429	6.34927586055984	5.60741901966082	6.92644727807127	3.76208347473608	3.77668353133731	3.93673257963894	5.77507519955862	6.43813518772479	6.30120946978609	6.19109504976293	4.42835630441867	2.91185785129992	3.82547343679356	3.26532091430728	6.23478133255452	7	1	7	7	7	1	7	7	7	3	7	7	7	7	7	7	7	7	2	7	6	7	7	7	79	0	3
86	6.07417420430839	3.08599566681973	6.07686834596538	4.88699179814628	3.68968940373529	3.34828650201368	6.24719282863932	5.26770420412014	6.97151383165368	6.42646111895213	1.79243196848605	5.94247793212082	4.97319105933389	5.14440901957257	5.66703897886389	6.00257040050742	6.0434519865605	5.48194988282582	5.45643217864424	5.26774105701814	3.57821783198984	5.39317578994509	3.15714270558893	1	7	7	7	1	7	5	7	7	7	1	7	6	7	1	7	7	3	7	1	7	7	7	62.75	0	3
87	4.40872107019952	6.34668697320248	3.18526180359818	1.61300625493206	4.40945915428306	3.88585664829324	6.27118576550295	4.26334912093022	4.97156141136752	5.87417002877802	2.18167461492763	7	6.76936469964465	3.34777227414735	6.27459079711844	2.04620524234295	3.38384184535553	5.11592728945352	5.68670629151749	7	4.4074289951001	7	6.16042774823599	2	7	7	1	1	7	7	5	7	6	2	7	7	7	3	7	7	6	7	1	2	7	7	85.5	0	3
88	4.65933393955503	7	5.68870769483518	5.47550147468547	1.94159338481084	7	6.24035289245164	3.41837228139465	3.57659667989632	6.40566535348604	4.43497278813711	7	7	2.7840073776375	6.49491846022967	1.8606669346082	4.94367485763897	4.94394196541384	5.26782036133417	2.78711204407485	6.13248343621419	6.70514975878099	6.51987086525348	2	7	7	1	1	7	7	2	7	7	3	7	7	7	1	7	7	1	7	7	7	7	7	60.25	0	3
89	2.40087521191539	7	6.69278418359294	5.86563035328269	2.54351185678077	6.68247211399033	4.51292179829764	5.70816877785868	6.30385100556388	5.0709802061379	1.91944909410675	6.76035250485472	5.19571773695262	1.94409084252751	7	5.38481024820357	3.32715063439526	5.25539599797948	1.73523222612687	6.27402196314572	3.90211261738951	6.81840194415988	5.58194570694426	3	7	7	1	1	7	7	2	7	4	7	7	7	7	2	2	7	3	7	1	3	6	7	75	0	3
90	7	2.20455711295125	6.93068997731783	4.41819840272782	3.34068553566678	4.23522998027098	6.82777368983951	5.95222934852462	5.98725025718727	2.86884742507135	5.16301631593183	7	6.70661588489895	4.10059688386849	7	4.56992395985006	7	6.19405826300037	5.07659344259183	2.84820257436248	7	7	7	1	7	7	1	1	7	7	7	7	3	1	7	7	5	1	7	7	4	7	7	7	7	7	82.75	0	3
91	5.92576862072874	5.07863571929771	6.66123885078985	7	3.11756368184823	4.54574628841656	6.37113032722085	5.09060433120897	6.91136254943957	5.30140048692861	3.13550974228984	3.08549890055082	6.2644283211386	5.41745101363111	6.79619423575556	3.5761230477408	7	3.28446459723214	6.38704447588719	5.61165786659958	3.75009999637157	3.69475832080586	5.44039864512997	1	7	7	1	1	7	7	2	7	7	1	7	7	7	2	7	7	5	7	7	7	7	7	59.5	0	3
92	4.95478930828459	7	5.42740336395778	2.66848633497391	1.70347797804891	5.31775880690169	6.01362256464466	4.57633604938823	6.28715163150898	5.21895315668618	1.14222760195912	6.64398595139555	4.36021474093498	6.8827078435454	5.26864382568725	2.61437999779639	5.63333952913516	5.05024158007779	5.00171458411111	5.4175196768475	5.67064986945581	5.52566412678549	5.70717277415724	1	7	7	1	1	2	7	7	7	7	7	7	7	7	2	7	7	5	2	7	7	7	7	62.25	0	3
93	5.83333402324384	6.8238128125364	5.39120771303419	5.54262161652792	3.49451490377838	2.49176193614183	5.10898851249239	6.58998225306812	5.7193745034141	4.30350644384441	2.72755692409966	6.57822131898923	6.73465755426731	5.58141284874944	5.69163574447779	2.39518716958467	4.96939940574032	5.92396756767818	5.70432840160841	6.05124348761612	3.60770733793105	6.13334672757411	2.13366897760416	1	7	7	1	1	7	5	7	2	7	7	7	7	7	7	7	6	3	7	6	7	2	7	54	0	3
94	5.33014459520996	6.92781829132272	3.73460790820329	3.04245940215528	5.94976563564309	4.46433391538425	5.75697892698258	5.96750893459048	7	3.64924106931259	4.55304701624036	6.23436996034537	5.07642129340191	3.50348035170784	4.45044951274164	6.01618749850084	5.77541319983489	4.80953500425908	3.19496717576716	3.5560997459591	6.64884672462336	5.47710050001204	7	7	1	7	1	2	7	7	6	2	7	2	7	6	7	1	7	7	3	7	2	7	7	7	59.75	0	3
95	6.67176666389727	1	5.70020039431915	4.53685473019426	2.28872228929779	7	6.21196582398936	5.52699084141174	3.42890751429162	5.46481712886941	5.69715678640236	5.87721036012088	6.03620271385287	6.22766540057497	4.11007087991254	3.81201015373673	5.97663644942948	5.26249793692767	4.54603063515391	6.08101865327218	4.84106147948681	4.20643906780459	4.83714381050065	7	7	7	1	7	7	4	7	7	5	2	7	7	7	7	7	4	3	7	2	7	7	7	62.5	0	3
96	4.77040540431315	6.50803395107647	4.56917761623764	6.6756670135674	1	5.58849698877316	6.5349948967466	5.48805960508655	6.62282563308018	5.43136565204555	1.56260141724877	3.88520937208048	5.85720642289395	4.86043610540845	6.84476974989217	3.24041595720134	1.67044496680774	4.13492880525255	5.41496047299061	6.7355980641647	6.03972482945055	4.6384537226357	5.57216987387933	2	7	7	1	1	7	6	7	7	6	1	7	7	7	1	7	7	1	7	7	7	7	7	71.25	0	3
97	4.83954552243207	2.22713021127539	7	5.48007029404937	1	5.20230473645137	5.92677937578508	3.48423248621268	5.1354674769435	4.92568770808961	3.72947598484215	5.6237036922196	6.4861812429872	5.82470467842416	5.57200782208954	5.50832902556323	5.91244499751112	3.30360513312268	6.21800786502453	2.90230339853322	6.85312606066111	4.13411137255907	6.59320827279617	1	7	7	7	1	7	7	7	6	7	1	7	4	7	2	7	7	5	7	1	7	7	7	60	0	3
98	5.06117643267126	7	5.31142851733839	6.50460399691397	1.42086010843764	4.75026803178784	6.31191117874617	5.65097226250999	5.38640219806229	4.08283047518736	3.99691206788998	6.29119036441686	6.46629484661099	4.76966216790018	7	2.48272663956825	2.22176279386139	5.53842663082957	5.90564637417653	3.75299420499295	4.75680250189399	2.39614985478161	6.37811732526183	2	7	7	1	1	7	7	7	7	1	1	7	7	7	2	7	7	7	7	7	7	7	7	80.75	0	3
99	2.45060162960588	6.9453257414544	5.42928259612534	6.06497738832112	4.08536202710871	6.26000973684859	4.65059050091996	6.87126894336598	4.2621153815863	2.89562081687822	1.54649135386466	6.40760913809537	6.1856525888476	2.3227331351824	6.84898985047786	4.85165630395724	3.49995173243674	4.96547166339486	5.53022499397785	3.80115403098448	4.04847750569587	5.53665129290945	6.15512878166337	2	7	7	1	1	7	7	4	7	7	7	7	7	7	1	1	7	5	7	2	7	7	7	86.5	0	3
100	4.88574314742762	5.95825817148982	5.57042349972839	5.83889286367185	2.58998209775566	5.09796877080926	5.44127476505026	5.68704876150923	3.82443291657959	2.82507443436404	6.05525793958658	5.98009388568408	5.80791408944944	2.47003391187903	7	2.80207324010177	5.19630711991358	4.42772476330913	4.04411887680821	5.37856192151097	4.34408598601228	1	7	2	7	7	1	1	7	7	7	7	7	7	7	6	7	2	7	7	3	7	7	5	7	7	71.25	0	3
101	7	4.40162363719074	5.54893430259338	2.50111281835197	5.2555974735649	5.97774937155586	6.02452466509578	6.45611626872003	4.80768398003959	7	5.26389246843226	6.30383075770582	7	6.53665268291844	6.90249405949143	6.05483907968381	5.80628807078183	7	4.93690587871679	5.72153854254316	4.60464016648744	7	6.93758774592077	2	7	1	1	7	7	3	7	7	7	7	7	4	7	1	7	4	3	7	7	4	7	7	88	1	3
102	5.67243494727646	4.19396390275321	6.61049016342674	3.81310131484678	5.19817752143511	6.53999548282979	6.41815165487685	6.0602517499217	5.47272621390408	6.29401595690888	3.81459950369108	6.52586499245643	2.63147305988765	5.73997500870107	6.57683117149892	5.43484565831748	6.16646519673871	7	6.92975304066067	5.99371890081876	6.96681968142741	7	5.97741917083648	1	7	2	1	7	5	7	2	7	7	1	7	7	7	2	7	2	3	7	7	7	2	7	91.75	1	3
103	5.31059781924294	4.62282235968114	6.74247103702909	3.15753340038062	2.011798020676	7	6.95825633128028	6.00722801167084	7	6.48598642962907	7	7	5.67925160345738	1	5.16301693119737	3.72779109107044	7	6.95891298766891	6.79161673851243	7	6.75461390674769	5.60575855450397	6.90610211492641	2	7	7	1	7	7	7	4	2	3	7	7	7	7	2	7	7	3	7	2	7	1	7	93.5	1	3
104	5.08568291917237	4.8165298436351	5.12974157569567	2.68263824580413	4.72584681069926	7	6.39010750349174	6.01265803432899	6.771640711032	6.72965487866166	6.39380672915672	6.77192258679175	3.75286907686252	4.58643253103657	6.65615840781738	6.17158644907225	7	6.49517393965084	6.72009425522882	7	6.54516751193996	5.81121685196142	5.1005437364893	7	7	7	7	7	7	3	3	7	3	1	7	4	7	3	7	7	4	7	4	7	7	7	84.25	1	3
105	4.79453032519619	2.83701199682952	6.68631028197707	2.53565340621886	3.83277586975207	6.61649535321078	6.44380016128083	6.49274268145806	7	6.7427756933511	4.04125272970258	6.94161337849107	6.39204684320997	6.37742784256838	5.40278637277691	4.14331645292847	7	7	4.07962077293691	7	6.40944055388219	6.79034223939513	5.10398961956631	1	7	1	1	7	7	7	7	7	7	1	7	7	7	1	7	7	4	7	4	7	2	7	79	1	3
106	3.61164416614137	1	5.77676624966599	1.2120597800761	5.28948597799763	6.86898602135486	7	6.57187976918631	7	6.93818799472346	1	7	5.64987604736913	6.30983445948276	7	3.5736325270968	6.68488744414666	6.44165693943707	6.64451927440049	7	5.95225417002414	6.84478570250788	2.9888746016131	1	7	7	4	7	7	7	4	2	7	1	7	4	7	7	7	7	7	7	2	7	4	7	87.75	1	3
107	5.59300316705933	2.70973121713271	5.61182354024482	2.03970505395319	6.63495020096272	5.78566619694278	6.49327996813557	6.88641238488847	6.37401880732989	6.92020666492909	1.5312578821098	6.92676310579967	5.46224736645173	1.3365522103488	7	6.15852878575744	7	5.35266578821977	4.54442081497477	5.86494963196951	6.74398184897367	5.88417159149131	5.90546007293465	1	7	1	1	7	5	6	4	2	4	1	7	7	7	2	7	7	1	7	2	7	7	7	79.5	1	3
108	5.26005103841845	6.87645025836582	6.66735057144575	4.48112252723694	1.48499890731747	7	6.26250420546313	4.95689978337573	5.56479938298876	6.30013741851238	6.5738208119174	6.84094485390631	3.8675925634422	4.64409022925286	6.68183358769546	6.61050924597582	6.35614436831757	6.70128056744533	7	5.92559911224769	4.67291833097635	7	6.41967497202408	7	7	1	2	7	2	7	7	7	3	1	7	7	7	2	7	7	2	7	2	7	1	7	88.25	1	3
109	5.3654700621392	6.68307134268778	6.39136062460264	2.16302434881758	3.16869436199958	5.51399342417729	7	6.73785323905607	6.79102553528699	6.30785686828706	2.68242182891651	5.97765426340696	5.20401015430174	5.22624939660806	7	7	7	4.77349211467193	3.66732922288199	7	4.41994430346743	6.56826377703157	6.86670189180191	1	7	3	1	7	3	5	3	2	5	7	7	7	7	1	7	7	4	7	7	6	3	7	93	1	3
110	3.40763923651443	2.25670179343322	7	3.19790479450152	3.47771111197364	6.71210712188124	5.64380113398166	6.68491451631182	6.28553345677908	6.75489548320075	4.4081851976295	5.66820969844669	7	6.28643670502797	5.47976107933696	6.28803495061981	6.85853736286671	7	6.41343058053953	6.90895062931899	7	6.98813840298823	5.67893687713082	5	7	2	7	7	7	7	7	7	7	5	7	7	7	2	7	7	2	7	2	2	7	7	99.75	1	3
111	5.14315178264228	3.99213883480103	4.02627646898651	2.26720895071283	5.42165141045925	6.78724351712782	6.57530143709292	6.20069369638851	5.92837166413146	6.827854421057	6.4954680639207	6.50802145660742	4.5042166300593	6.54704748672965	6.95957178216597	6.71203849174315	6.75373747695806	6.60835707084044	6.34580875814842	6.4296025812536	4.12506312115238	5.7587899892479	6.06489012712771	7	7	7	7	7	2	3	3	7	3	7	7	7	7	2	7	7	4	7	7	7	7	7	85.5	1	3
112	6.01437550982604	2.03101243060256	5.39334611497022	1.48253112394515	6.95932652539865	7	6.81556282390149	6.3542834033841	6.20572167529292	6.41005129272886	1.47670627959677	6.7454568184509	6.64310613525132	4.85051316009122	4.36520577706541	3.55200145649974	7	7	3.66365804616294	5.16835509819908	5.24782228297937	5.84734409128228	6.07109634748726	1	7	1	1	7	6	4	7	7	3	7	7	7	7	2	7	7	1	7	2	7	7	7	101.25	1	3
113	2.87976704709349	1.28439314458651	6.95005228255024	3.18214282210631	2.72910370006266	7	6.84128764218134	5.75866663774493	6.5241409984283	6.20528986364959	4.51934352744483	6.33074806212188	6.27003440410913	6.46029528775547	5.42114464817147	6.28436338435689	6.89790672221931	7	7	5.15101964879487	7	6.81328900162505	6.62720841117841	4	7	3	7	7	7	7	6	1	1	1	7	7	7	2	7	2	2	7	7	7	7	7	97	1	3
114	4.57948151432312	3.68634779713509	5.93715619125048	6.58715930844146	7	6.39116976652329	6.98183090105783	6.130879065245	7	7	4.82219950821317	6.92311213002322	6.41790575508683	6.98415677698188	4.0582300877138	6.74178904351092	6.9743363486402	1.93805478974145	6.5362393287918	5.86439597650126	7	6.73480150477637	3.44517287309663	7	7	7	1	7	7	7	7	1	1	4	7	7	7	1	7	7	6	7	7	7	2	7	84.75	1	3
115	5.38092879682553	6.54385840121162	3.15124287054193	4.04871699263932	4.20674892323917	5.69851725263033	7	6.41083036616074	6.78909811516175	5.77366394016674	1.0450218051563	5.47376181473744	7	4.80849418657093	6.93187733328451	4.66560933409885	7	5.63059905878316	7	5.98177106985793	5.38250120551946	6.36477570826519	6.5494971682293	7	7	1	3	7	3	6	7	7	7	1	7	7	7	7	4	2	6	3	2	7	2	7	96.5	1	3
116	4.31566557559812	1.842690441096	5.73435021217121	4.07226969063057	6.58897730332423	2.15702014550863	6.58462877728241	6.9313834794058	5.91609376815335	6.55314118683407	5.70504242871749	6.56688228275863	7	6.24273564154915	6.04705201268065	5.64144129791229	4.48275954164626	4.67999388440388	6.85879873129022	5.34182464526084	6.98188161196683	7	6.16656663009396	2	7	1	1	7	4	7	7	7	4	1	7	7	7	6	7	7	3	7	2	5	7	7	84.25	1	3
117	4.51138553357926	3.99706857323183	6.32387909092088	2.89927547691993	2.19271910298482	6.50682803221031	4.86973607849534	6.88123534734326	7	4.84012646013035	1	7	7	5.48442635387199	7	4.43674886069246	6.5692914560212	6.73347667467649	5.27845189646389	4.90882575386304	6.63148058282212	5.94274808114346	2.96450806458976	2	7	7	2	7	7	7	6	2	7	7	7	7	7	2	7	7	3	7	4	7	7	7	80	1	3
118	6.47828624504366	2.32419472506763	7	6.34637141853424	2.27803235000405	5.64460312003805	5.95986515431893	7	7	6.27123418255216	1.02792384833108	6.78879350110123	7	4.18835707446238	6.80677503134653	6.01571493812588	5.26129573919488	6.34728375230105	5.59509557478395	6.47364606533637	5.33225231963095	5.9362372147702	6.575909668287	1	2	7	1	7	7	7	5	7	4	1	7	3	7	1	7	7	5	7	7	7	7	7	96.75	1	3
119	4.04813074157585	3.46446280292922	7	1.30232346052816	5.75754166407289	4.5694981674696	4.97037280892519	7	6.3304281663164	6.53921016740814	1.09358229696271	6.06246845776762	7	7	6.63841481926918	7	5.70558030745537	5.755890446507	4.53585107732801	6.57498366618552	5.55728647744781	6.98076771383824	5.1596368916061	1	7	7	7	7	7	3	7	1	2	2	7	7	7	1	7	7	3	7	7	2	2	7	104.5	1	3
120	5.32114728600099	2.45906854164849	5.85733091299103	3.32058055704109	5.30094920191702	4.5333273182908	6.94607143446899	6.80496940516773	6.74955407414906	5.24325694776561	1.80410371954192	6.42993048148538	7	4.78535792354559	6.58529935318106	7	6.99942137107402	6.52484357565916	3.88056621282568	5.63531098787195	3.50023432728227	6.68453659527222	6.35432815880277	6	7	7	2	7	7	7	7	7	7	1	7	7	7	1	7	7	3	7	7	7	7	7	95.25	1	3
121	6.59455439395184	4.53358958020301	5.61233410623418	1.28617506675962	5.32033196972502	4.32886329918793	5.63277596538571	5.52496875402365	5.66631257393352	7	6.9601298700114	6.99506295158473	7	6.51078933046377	6.40277792535625	4.60172244545663	5.71795145595992	6.86385280128381	6.56530439708943	3.25638941709032	6.1233689884556	6.35547142541987	6.43604290252085	2	7	1	1	7	7	7	7	3	3	1	7	7	7	2	7	7	4	7	7	4	7	7	84	1	3
122	6.01896779924762	7	6.3009758868594	4.44574042247508	1	5.98546318315662	5.24420152935264	5.59202564012719	6.50159302012194	7	5.61594629604163	6.39527772378159	3.13357915937519	5.53712121834899	6.61093373858256	6.71393805352489	7	5.82710570964815	7	7	4.73391350416435	4.96706540606978	3.57956953181923	7	7	1	2	7	7	7	7	7	7	1	7	7	7	1	7	7	3	7	2	7	1	7	89.75	1	3
123	5.89292560932328	5.99257044021732	4.77332275053717	4.38582687200269	3.12029999859353	5.59943234719311	6.90597342187431	5.8233509770231	6.99966189382671	4.3969513472206	1	5.76055866006671	6.83577614397739	5.77118711503691	6.48844930202944	4.02880807467793	5.05946403624681	7	6.53033789763718	6.30932724728188	7	5.42424343163062	6.38451076507862	7	7	1	3	7	3	4	7	7	2	1	7	7	7	2	2	2	7	7	2	7	2	7	84.5	1	3
124	5.67774791777267	7	4.11838349281087	5.87043262922184	2.52531927595694	4.55971290979727	6.39134560535406	5.52126857771629	6.95581525999271	3.69080497401083	2.14136326429461	7	6.61442230973523	5.78443342394818	6.94408437134281	4.43921795147012	6.77416458746705	7	7	5.84391474058946	6.33655284536367	6.39811044108218	1.15676133335482	7	7	1	2	7	7	7	7	6	7	2	7	7	7	1	7	7	4	7	1	7	2	7	77.25	1	3
125	6.29384399278579	6.42076964122981	6.92384724275675	5.25065826904883	3.83387768788713	5.62427488807677	6.85017415882277	6.0985916102643	6.00952925487896	6.543407322277	4.87514469219679	6.89514659162973	2.80998529086847	7	6.05203511210124	7	5.51210066450781	6.08831920393963	6.27813473754686	5.46196140527545	7	6.80284762618997	1.7609673323983	7	7	1	1	7	7	7	7	7	5	1	7	7	7	1	7	2	5	7	6	7	2	7	80	1	3
126	5.00618485605318	3.31019022650652	5.45150419073759	4.05771210630281	5.46284519464429	4.97190054456497	5.71112091465301	6.22005488594276	6.94623193207931	6.30783605284852	7	7	7	5.29282863101116	4.97908648327842	6.21949005520026	6.43318771650243	3.30180078278383	3.79212706638994	6.92282269031343	5.65371695429865	6.31687331761728	7	1	7	1	1	7	7	7	2	7	7	1	7	7	7	7	7	3	1	7	6	7	7	7	81.75	1	3
127	4.67620692786712	2.75204049325626	5.68998740506908	3.07830054384767	6.94137271474266	5.91750417950466	5.88602498176759	6.73798995560214	6.61403431864169	6.53251155843475	1.80580928126702	5.48422618040614	6.10059020232528	6.75767261835651	5.06740034261115	6.23065901524469	7	5.02380695089284	3.10952628859395	5.5025160165127	6.4299417834859	6.09047232053836	6.79047846641369	4	5	7	2	7	7	7	7	7	4	1	7	7	7	1	7	7	4	7	7	7	7	7	77.5	1	3
128	5.96909106074101	2.48006431490895	6.51989919310573	6.46297636455446	2.03134134715765	6.09489040932257	6.51295746292438	5.53178048540473	7	4.89523634652598	1.28413151601846	4.77317072508642	7	5.52143701256272	3.39944277753032	5.65389638562886	7	6.97379425859464	4.38082924293052	5.25726340287907	7	7	7	1	2	7	1	7	7	7	2	7	7	1	7	7	7	2	7	7	5	7	1	3	2	7	91.25	1	3
129	3.69829838823664	7	4.8573889417154	2.13375930987572	4.26278162439483	5.8683261766251	5.87204106385824	6.52421413044106	6.64608390105775	5.95147618221926	7	7	6.40337854460693	5.51040972154153	6.45867652218217	7	7	5.02127001184791	5.02241341924674	5.08579889102845	7	7	5.61385886383018	7	7	1	2	7	7	6	2	7	1	7	7	7	7	2	2	7	2	7	1	3	3	7	73	1	3
130	4.71526895193667	6.01000811074255	3.37468397522968	4.5635072541031	3.38210820012777	6.16922421143169	7	5.78249304426479	6.98048823559278	6.15515015366019	3.18221999803603	4.89304306500096	6.76503582381873	7	7	5.88062025912162	1.91688454629302	6.87605926154474	5.90144821050406	6.37115942099318	4.73645813016458	5.85998105920708	4.17727706932812	7	7	1	2	7	7	7	7	7	4	1	7	7	7	7	7	3	2	7	7	1	7	7	91.75	1	3
131	6.774529600116	4.27828239815576	5.1731838365854	2.01336646905685	5.93436850297236	5.6890571975641	6.93568327992396	6.59336427732237	6.36013487227852	6.24916552509009	5.57284650910261	6.48278383835411	5.72654219217241	5.6483262240713	5.8761842823591	4.67267431263066	6.77844918204932	6.72414693334879	6.37520055501142	4.22959308193195	5.37063402561354	6.0523498751238	6.14520128464852	3	7	1	1	7	7	6	2	7	3	7	7	7	7	1	7	2	2	7	7	7	7	7	90.5	1	3
132	6.51064913079676	3.60607747711189	7	7	6.40786929998112	4.87355812288082	6.61108024916614	6.56531730771292	5.31945638778883	6.2651231893323	1.55084539235847	7	6.84401386106101	4.61806514170772	6.33011883907516	6.78012116483069	6.48897255474905	7	4.43046363986512	2.99017464296407	5.56545698715787	7	1	2	7	7	1	7	7	2	5	7	5	1	7	7	7	7	7	7	2	7	3	7	1	7	80.25	1	3
133	5.8506137780451	4.32736735390211	6.27536477010427	3.06120342522197	3.87596104480207	4.82289177217486	5.25044932770243	6.15298995768196	2.80619479744812	7	5.6124964327955	5.82215245878065	6.57617213611374	5.28285659661287	7	5.20630723545148	6.32330885510384	6.60643568892861	5.37703170172843	5.26778246192235	4.65706377135251	6.26270952723989	5.53978827631907	2	7	7	1	7	7	7	7	1	7	7	7	7	3	7	2	2	3	7	7	7	7	7	83	1	3
134	3.42169867409976	3.92921997716028	2.72701087186286	1	7	7	6.02044554583014	6.95700159891235	4.26963316214578	7	2.10744406595503	7	6.56071844010302	7	7	2.26299183779932	2.88882437758197	5.4392599374602	6.09417569463233	5.15804221555105	6.49415829407973	4.01784180617317	4.23219469681006	1	7	1	1	7	7	7	7	7	1	7	7	7	7	1	7	4	2	7	3	7	2	7	79.75	1	3
135	5.00937197799643	4.15240466890997	6.22301400576853	2.82069011012331	2.7176763373818	6.5534832807901	5.49256392703871	7	5.83595252123584	5.96818304708062	1.35933099349905	4.72934345408745	7	4.97484637842722	5.66953371709255	2.90913383713521	6.46065639297664	5.94456629381876	5.12403490927984	6.34200519909569	5.13821050718916	7	6.25629262335113	2	7	6	1	7	7	4	7	3	7	7	7	7	7	2	7	7	3	7	4	7	7	7	96.5	1	3
136	5.32971740340527	3.27640137021369	6.49574465068431	4.99626629217212	2.05015982990067	1.36104219773351	6.39626687243796	6.02583732107624	6.12820302280932	7	6.28364621261122	6.67968284923593	4.16988747423589	5.96452003718191	6.50970803791314	6.50569220535936	5.86143320536604	6.46191597232429	5.16009167647989	6.29675281887326	6.46511840758141	5.27666766782239	6.88633502789425	7	7	1	4	7	7	7	7	7	6	7	7	7	7	2	7	7	3	7	7	2	7	7	59.25	1	3
137	3.79224988474219	3.30798255876516	5.86062602900255	2.98970051174299	7	4.00297775121764	6.83689242008125	5.81933912577603	6.05568158203579	7	7	7	6.81511906270453	5.89329915933264	5.8354333919629	3.95970429348287	6.56035058416907	6.02518068468566	6.00409310782647	6.52196757092075	3.68644347642802	6.37767991047388	6.07159248188388	1	7	7	1	7	7	4	7	7	7	1	7	7	7	7	1	2	2	7	2	7	7	7	91	1	3
138	6.89906052573233	1	4.4660675773136	3.3144403545463	6.1463588471458	6.83644973297972	6.04792127391637	5.67846920897238	3.10489828014902	7	3.18549295985769	7	6.58613747493947	7	6.54374715754007	1	4.82973015040513	6.90464843211857	5.59041353318605	3.76633909723549	6.83802658556533	5.41948702053808	7	1	7	7	1	7	7	7	2	7	7	1	7	7	7	1	7	7	3	7	2	7	7	7	68.75	1	3
139	4.49053227058265	3.78128715632072	6.14538275118765	1	6.63215321594267	6.60426377686267	5.16400536653677	6.50327588112833	5.92047974069011	6.38218793034634	1.41071892282072	6.00745666746317	5.04794493166811	1.10645318798181	5.40205754249107	5.36664969184548	7	5.98758415951918	4.63353975193836	6.76128746443284	4.64649749951239	6.93466594309625	6.06619951671047	1	7	7	7	7	7	4	7	7	2	2	7	3	7	1	7	5	2	7	7	4	2	7	99.5	1	3
140	2.2161266930552	1	6.21294130858569	1.20223715413051	5.7326659739812	6.09110886121339	6.24499535363936	7	5.89580218148871	5.66549749691165	3.5661169864522	6.24609568480885	7	6.45932734924246	5.59073740232003	2.10117155124626	6.49715543404393	6.20478524904681	5.03716264102654	6.81263271580651	6.82270724359987	6.26842213172169	3.18675830136064	1	7	7	3	7	7	7	7	7	2	2	7	4	7	7	7	7	1	7	2	7	4	7	78.25	1	3
141	5.98928871384083	2.06524191662575	3.62691789469313	3.52297231769301	3.58278448666059	7	6.6954027307892	6.71553906033228	4.52598139786906	5.71365178504848	4.62990573430353	5.38730127377395	4.17736001084191	6.36143131934346	7	1.53458937310577	5.83762040686969	4.79329195149687	7	6.2316076954607	6.54575552383002	5.20752179537557	2.61584579168871	7	7	1	1	7	4	7	7	7	7	2	7	7	7	1	7	7	3	3	2	7	7	7	72	1	3
142	4.81438520115212	4.16255832398569	6.6908725470436	3.28411888339913	2.43018106514339	5.66661582273642	6.18076912375241	5.85435146976986	6.89183858532748	4.13366728366337	2.89320252692798	6.69887986163466	6.45629866661635	5.70772007515963	5.89679412572816	6.44316265040577	6.71845633561394	4.77121856275111	5.44429602139546	4.88852582003849	6.97079049079336	6.72747652764387	3.94489791007868	3	7	4	1	7	7	3	7	1	7	7	7	7	7	2	7	7	2	7	2	7	3	7	75.75	1	3
143	5.05165978601829	3.35806796117983	5.93724137334293	5.66524465831794	6.31053117986014	4.90377080238202	5.83823439829095	5.14027771648084	5.43753753763159	5.20108799702894	4.53775698615584	5.70563364938815	6.87130930973002	6.50502154822541	6.55679547811719	6.51363941462014	5.50883598385968	5.5825709814606	7	6.94726704066058	7	4.0776996337235	6.17081201132153	6	7	7	1	7	4	4	7	7	7	1	7	7	7	7	2	7	2	7	2	6	3	7	85.5	1	3
144	3.55234308947104	1.84038256740268	3.43711174503355	4.59988536297791	3.63548338457185	6.15697037254154	3.84391576814065	6.81042579296052	6.88005200100657	6.67806115700614	5.69065804458285	5.92590564008142	6.9522538750767	5.79346550061224	6.98029510890856	5.98833562075432	7	6.38679906497217	6.40664577110317	4.55773500262612	4.25104176706396	3.8634918908117	5.20980298433197	3	7	7	5	7	7	7	7	7	2	7	7	7	7	7	2	7	3	7	7	7	7	7	75.25	1	3
145	4.30139093967035	2.76705599395547	4.06382956653741	6.72139680489026	4.59266949675521	6.17863589893458	4.0774400538885	5.18535704125429	4.73039274136843	5.09218244847002	2.72083371522249	7	6.89622015433359	6.77539459418016	5.76285149114689	3.73577553866436	6.72829692292504	5.90798443966906	6.85193303373189	6.91706457274269	5.38699993670501	7	1.22111338098418	1	7	7	2	7	7	7	7	7	2	7	7	7	7	1	7	7	7	7	4	7	1	7	90	1	3
146	4.07401979577689	3.89351494341728	6.09648290865745	1.69996942768553	4.96356621318761	5.50020800505578	6.30004772341387	6.59863678827247	6.58360499646787	5.85368428752251	6.48796543825883	6.93340347055204	7	5.53478978012323	7	3.60047859258419	4.04829974033514	4.72959259330967	5.42728275233451	5.34719815451879	5.5173916154899	6.14022449587731	7	3	7	7	1	7	7	7	7	7	7	7	7	7	7	1	7	3	3	7	1	7	1	7	64.75	1	3
147	4.89572054593382	5.91552936580713	6.47553584727444	5.9171944613248	2.77606792243263	6.81960810540262	4.88579152708324	6.18252761554008	5.90621159712741	5.798016495126	5.41364995910905	4.97917979727728	7	4.46560719579478	5.86196861352073	4.4462213802001	1.88237787919611	7	7	7	4.87391426220989	5.21350077215471	5.64958245291964	7	7	1	1	7	2	4	7	7	7	7	7	7	7	7	7	7	3	7	7	2	7	7	87.5	1	3
148	7	1.71412747154718	6.92277926364246	7	2.12990606269197	6.44219988240887	5.35121850637261	5.69643049685835	6.66272841825142	3.30263972802792	1	5.4068371480686	6.09013355146685	6.10742250711961	3.56866691488437	4.13063821431507	7	6.93415425538132	4.61525467872597	7	7	5.17994925292132	6.99126740463347	1	3	7	1	7	7	2	7	7	4	1	7	7	7	1	7	7	5	7	1	7	2	7	71.25	1	3
149	5.51870661117579	1.21425846903879	6.7257746339654	1.21765840809735	1.01866904028651	6.15558404499681	7	6.35381134721426	3.53534682316079	5.06520807521467	3.32974925635029	4.62269808485841	7	6.80317610045533	7	5.50417580185938	3.85226102680009	5.63713380499562	7	6.40753754606116	2.34735708577868	5.74696270776212	6.31889907493574	1	2	7	1	7	7	7	7	3	6	7	7	7	7	1	7	3	2	7	2	7	7	7	96	1	3
150	1.29752980759664	3.7165362928553	7	2.98495939478109	1.69340650010518	7	4.59373718175538	4.84132937621475	6.24103798871107	4.82078066219643	2.7261949543269	7	7	1.79897783101515	5.58329279732804	6.40252872729992	6.10388194467366	6.5243552177517	2.67638933759223	7	7	7	5.74428230034008	7	7	1	2	7	7	7	1	7	7	1	7	7	7	7	7	7	3	2	7	3	7	7	84.75	1	3
151	5.73167001045515	4.10386703927349	5.41868294606405	3.36284837535075	3.17777910967254	7	5.95208735775751	5.17314211398597	7	6.03727187406258	5.10821168631892	5.05442674777617	5.50237397298044	6.88183684923574	5.65037344682942	4.19553422177024	6.64031708989274	6.10212598720195	6.08945071650203	6.62273068596423	7	5.63215366936372	2.19530451145087	7	7	1	1	7	7	7	7	3	3	1	7	7	7	7	1	7	7	7	7	7	7	7	67.5	1	3
152	4.25795216252544	3.42127311119312	5.22898619691979	4.30326351440214	5.74336511096428	6.6528384979998	7	7	6.18891832130831	6.94383311122133	1.44027840190641	6.25854181084872	4.3473643069705	5.75334064926095	4.6152461634334	2.3045922921519	7	6.65943862723204	5.40278939076203	6.93321416253519	5.83863909537944	4.38862090074121	5.44261586728073	1	7	7	1	7	7	7	6	7	7	2	7	7	7	2	7	7	2	7	7	7	1	7	80.25	1	3
153	6.55182367081166	4.93417370675404	7	5.9772876725518	6.6408031400157	5.94819380996964	5.15194911137784	6.64989881804897	6.30854873531803	6.54703069780251	2.20292677434584	6.23936794322346	6.57849356631313	5.69286502757049	4.59350920189619	6.71686911928102	6.15105386689755	4.50223649173844	7	4.15962237763309	5.70606864481392	5.58919736418443	2.65065850087033	2	7	7	1	7	7	7	7	7	2	1	7	4	7	1	7	7	3	7	5	7	7	7	84	1	3
154	1	4.68074964558585	5.67283939677615	3.9300837866377	1	4.69282069807443	6.92273254544722	5.27416993546583	7	6.43987085686039	6.53302706446639	4.10904250600089	7	4.47240291393621	6.78712638650367	4.26184813486619	6.10343571217126	6.62790358470614	3.36374478802346	6.43117604136255	4.65614573674924	6.7790666108525	6.63999284330716	7	7	1	4	7	7	7	2	7	4	1	7	7	7	1	7	7	7	2	7	4	7	7	89.75	1	3
155	4.34800626716189	4.09477766058856	5.62403437203628	5.27415308734195	6.34938687134014	5.90218993660204	6.97097862824862	5.10689141215202	7	5.14837675714898	2.06364048706194	6.04013467625081	3.4838888382645	6.21348095372705	6.17352915501406	7	6.42890854055441	2.69856370701878	6.66200647332108	5.93057576846048	5.44832975521762	6.38069375089013	6.91924865812011	7	7	7	1	7	7	4	7	7	7	1	7	7	7	7	7	7	1	7	4	6	2	7	75.5	1	3
156	3.18441157647665	4.91953792500886	2.3697528509726	1.9787281392988	5.62351822301871	5.31384994519447	5.87614599028458	6.91193411369815	7	5.40264121265747	1.32431559093328	7	6.14921317646072	3.31463247751458	6.20668461850623	5.67742626338933	2.9231428012373	5.74189114707152	4.85474701275137	5.99656767106038	6.59552590520656	7	7	1	7	2	3	7	7	7	3	1	7	1	7	7	3	1	7	7	4	7	5	6	7	7	71.25	1	3
157	4.94840075849901	3.96942565464786	5.00360686259631	1.92675846139962	5.39073728736061	6.13671681485214	6.52452206307927	6.1744974193932	7	5.12306004612261	4.28264679156965	6.88605740312393	4.7499678958035	1.93073714181066	4.47985328867904	4.3801267072935	5.36431313697258	5.1436359391361	6.94117105702556	5.06176478279374	3.41002647888255	6.62552093449975	7	1	7	7	1	7	7	7	3	7	7	7	7	7	4	1	7	7	2	7	2	7	7	7	75	1	3
158	4.10621000652275	6.9783311048521	5.1246964005605	5.60722211551336	4.19461681082445	6.43999607318789	5.55503659242495	7	5.22216918444534	2.20625649706572	6.68764046660741	7	4.99626323795423	7	5.96662900087173	2.35910716844421	5.86136361626305	5.6558876375183	6.96558046595328	6.22171851503334	3.74263670381024	5.9598290468243	2.85317113461525	7	7	1	3	7	7	7	7	1	7	7	7	7	7	2	7	7	3	7	1	7	2	7	67.75	1	3
159	3.37522641358956	3.33618924690053	6.63727778552374	4.11973863906151	5.80937205836893	5.49368041033639	6.87475043826767	4.67754796057837	6.4812018896116	4.7452357910645	5.73166342395639	6.53593432586533	5.85139777479063	5.123599115158	5.05439577687989	2.05456162229149	6.2384991827869	5.8583084660285	6.05423436639386	6.85531516848111	6.11609968655018	7	5.06745597382898	1	7	7	1	7	7	7	2	7	7	2	7	7	7	2	7	7	2	7	7	7	1	7	88.5	1	3
160	1.32688411767392	3.72161257454035	4.94490793307952	4.53950381501139	1	6.82135406301112	6.70722746202818	4.32801224169766	7	5.93919697322564	3.04815774304514	4.74297500776673	6.2030768534143	5.417783768234	6.31173776710564	5.3131614014957	5.74771324328904	7	5.53609056452289	6.54374693423046	6.63693131049077	7	6.84959067008678	7	7	1	7	7	7	7	5	7	5	1	7	2	7	7	7	7	3	2	7	7	7	7	72.25	1	3
161	3.4563138502535	5.48481251968268	6.49146234866278	1.65040994349967	4.27176514055922	4.53581038569696	7	6.53290561046573	6.67597625412312	6.22839634162526	3.6729686254625	6.50150624373798	5.73820236738216	2.97212316610726	6.77648992897876	7	4.8267270922247	4.32773487828935	4.99532108553991	5.97819378113888	5.03035757124978	5.70499951068586	6.02168144681579	1	7	3	1	7	3	4	7	7	7	7	7	7	7	1	7	7	4	7	7	4	3	7	74	1	3
162	2.37938962158466	4.9576035158828	4.43726684322129	2.06543841029613	5.87570587630449	5.32844777673869	7	6.62570352526011	5.68972974891631	6.20135597715363	2.46586915146609	6.49846555961502	6.24907800674209	7	7	4.37742808319409	5.11383118426386	4.73136193324809	6.18709627018137	1	4.94765394388638	5.64069097917372	6.03340842273855	1	7	2	1	7	7	4	7	7	7	7	7	7	7	7	7	5	7	7	7	7	2	7	91.75	1	3
163	4.48664067028525	1.02410398339392	5.87097604962408	2.25349291046434	4.862521213829	5.44008343706026	6.6412419445331	6.6841927077307	5.57604362191256	6.10945966045488	4.47575222817354	6.71205022585946	7	7	6.19798800008789	2.70266868328249	5.72073359851599	5.12686098955976	6.54933220333886	6.0287879898653	4.54157830725319	7	4.18969178561074	1	7	7	3	7	7	7	7	1	2	1	7	5	7	7	7	7	1	7	2	7	3	7	88.5	1	3
164	4.91650449773754	5.0847209640615	4.78707069920927	1.44731543611134	5.20021791599186	6.59545886576852	4.78089480202687	5.9503734644022	5.8488650795891	6.49183884942278	5.46798245201523	5.78806258525346	5.46608517034787	7	5.39868074233707	6.86938523718812	5.92880109810514	6.27030349017295	5.39085504966699	5.12225925247259	3.5318477877907	6.10987277289598	5.82553975791209	1	7	3	1	7	7	7	7	7	3	1	7	7	7	1	7	7	4	7	7	7	7	7	83.25	1	3
165	7	4.12114507756053	3.69425806608983	3.40000743852248	6.14455458840245	5.96130284590542	5.66496772527232	4.57385795871111	7	5.73945849910037	1.39944736726835	4.73569681856996	5.38413693028456	6.24082089958627	6.70007477001445	6.10230788973036	7	6.33452148874882	6.21943077223857	4.75711488080371	6.54842442741477	4.6902203973996	6.07207710866735	7	7	1	1	7	7	7	7	7	7	1	7	6	7	3	7	4	5	7	7	6	7	7	76	1	3
166	6.94515672950473	1.88623247375333	5.49234660925997	2.62444466198503	5.7376506213819	6.19328123152692	6.0225955750952	6.81603215996012	6.39373853965508	4.14370973100111	2.85409386669655	6.07471624594283	7	6.69047852362546	4.86777896644125	2.17867334062514	4.50319740858649	6.00427500931584	5.69329114616686	5.52683428910484	5.50181557421042	6.13891178402043	7	7	7	7	1	7	7	7	7	7	5	7	7	7	7	1	7	5	4	7	6	7	2	7	71.75	1	3
167	5.26568955941184	6.44445280225174	3.59368085266804	5.10387563358421	3.78617225000285	7	5.41597556266324	5.52193194426729	3.88049428121679	4.46871410184157	3.45945209584776	6.24393985678631	7	6.76159629647768	7	3.24383589581441	1.52743215464393	6.64692356362566	6.0310180993411	7	5.64978483874757	6.00664822839714	4.16223444101597	7	7	1	2	7	1	7	4	7	7	1	7	7	7	7	7	2	2	7	7	3	7	7	77.5	1	3
168	6.57397621421345	1.24399419081523	4.23005887872182	4.19220347406198	6.23320530578963	5.22988915528474	7	3.89323737703198	3.4558001524704	5.73743950548525	1.04583073326769	6.76188749913505	7	4.00454132485502	6.40056830234732	6.54796640759851	3.42548008032258	6.20318921078915	6.08651654858939	6.93978976080998	4.86959450514868	7	3.89321923859902	1	7	7	1	7	7	7	5	7	5	7	7	7	7	7	7	7	3	7	7	2	3	7	94.25	1	3
169	6.32685436103362	2.89658144772713	5.65668329552985	3.61724686068455	1.77699467878972	1.55776046501286	4.44066251666759	6.14137133111938	6.5481603719296	7	7	5.80961195317371	3.98789961078082	5.06695202867989	6.49830369749873	6.17005368066419	5.31491854506624	4.83713018074669	4.91148313535619	6.13811438792039	6.56053192593726	6.86684715062012	6.05991123866108	7	7	1	5	7	5	7	3	7	4	7	7	7	7	1	7	7	3	7	7	2	7	7	66	1	3
170	5.04356736430579	4.10761551509269	5.4291252822451	5.63918983851638	6.6694093228301	2.71312875098865	6.50194278181643	6.41978280718778	4.50242159839461	7	1.56657637903698	5.90188843585222	5.0952680541635	4.06780084976767	6.30073980711855	7	6.44920934523151	4.65678626012215	7	6.54096104931055	5.97487850234934	5.03187800176625	2.06684936597367	7	7	7	1	7	7	3	7	7	7	1	7	7	7	7	2	7	2	7	2	7	2	7	70.75	1	3
171	4.29449221821316	5.60978213184693	2.83772029245601	5.18663298385332	2.8902320330817	6.0735075001286	6.95587013180199	5.86389121171635	3.6942320970337	6.17803747665901	3.09536165297415	5.02433844520529	7	6.04492484770709	6.85219078089405	5.69132368353278	2.56302908565314	6.34658331401991	6.53490356078129	6.52381418239507	4.55678248300729	5.93009266309994	4.40150785260152	7	7	1	2	7	1	7	7	7	5	1	7	7	7	2	7	7	3	7	7	3	7	7	91.5	1	3
172	3.49861553726656	2.2722775173365	5.03040088155985	4.20098341067128	6.70130694304369	5.07428215589759	6.64200641559323	7	6.54427836302416	6.70808693697235	6.21767905435513	6.78545544267593	6.54451218899602	6.14842075437649	5.08738314710426	4.97745772788249	6.84500045867194	4.39574619730034	3.01369201647011	4.46607547201853	5.94804813013427	5.08399399595254	5.86469692349783	1	7	7	7	7	7	7	7	2	7	1	7	7	7	7	7	7	3	7	7	7	7	7	69.25	1	3
173	3.38012658780416	5.18590173003796	5.24840965042229	2.31337561831974	4.99441782425102	6.58580830480107	4.54247394115065	6.03598430286584	3.7739249126169	7	6.08291908510528	5.48374538487429	7	5.3071810733073	6.63421582091441	3.88898138593238	7	2.99172719040489	5.64739625705278	6.49821945617366	4.85391708115244	6.49529143593217	6.50298467013167	1	7	7	1	7	7	7	4	7	7	1	7	7	7	2	7	7	2	7	7	7	7	7	72	1	3
174	4.54358982842239	3.15617884109324	4.03084702656936	2.78771075583697	4.97501618227242	7	5.22254708131119	6.62608476015236	6.65585932168432	4.51845765011513	5.16741199280281	6.53059712630608	6.69324773704774	2.67457206551954	6.19240821303107	5.16727244835508	6.70293248025299	3.4202072061477	5.40996195421684	3.77662389221177	6.5157383616113	5.32690598157326	6.6714295462643	1	7	3	1	7	7	7	7	7	4	7	7	7	7	2	7	7	5	7	7	7	7	7	67.75	1	3
175	3.79816361605972	5.02420118669024	5.18386062386554	3.15989081670827	5.93346973095243	4.79205198277029	5.94711906623793	6.67713749869327	6.04154062562298	6.79749118367046	5.47092502037966	5.46636714213512	5.33272854634362	5.38831484613656	6.66409317592114	6.01299068359768	5.32653652710361	4.15975947286994	5.53042870488845	7	5.64031924687114	3.05009293554291	6.52774475139592	1	7	7	1	7	7	4	3	1	7	7	7	4	7	2	1	7	3	7	3	7	7	7	62.5	1	3
176	4.92484579572501	6.11599247630916	5.53415383559653	6.39255521019553	2.77742724082048	5.11696877629519	6.53921861307659	5.1991764691105	5.52902097309676	5.85254612496556	3.53166430941512	5.14983636223819	5.74894584850453	5.88837399077184	6.38812204572413	5.64086298195921	4.60537127723176	4.93580642839982	5.52256618398952	5.58544338253668	6.39841228261849	6.90812677794711	3.19361682564535	7	7	1	2	7	7	7	1	7	7	1	7	7	7	4	7	7	4	7	7	7	7	7	70.25	1	3
177	2.40766110665902	1.98773578256964	4.11725637222034	4.13980768122572	3.8035142839298	5.82489073133836	3.43372869059802	5.60551604953284	6.52806474824205	7	1	4.72503547961609	6.109055463449	6.15216147834907	6.71644945454016	6.00921103550155	6.87137191527162	7	7	4.28941498487857	3.91081678362289	4.60103885357106	5.98707405890809	4	7	7	7	7	7	7	2	7	7	7	7	6	7	7	2	7	2	7	7	7	7	7	76	1	3
178	2.76041861028125	4.09297733721085	6.55324783003004	1.35045513877523	6.30743677395857	5.01372064631256	5.33273989276837	6.84917866222626	6.65734976336339	6.65802750428802	3.35723418589716	6.59470621858679	5.77842873156087	2.80690219497728	6.75669526618505	5.78707929298697	3.38712620260015	6.29572113801621	5.75220098833904	4.53595918668727	3.61480756239349	4.5943958000927	5.30147511393693	1	7	7	7	7	7	7	7	1	7	1	7	7	7	1	7	7	5	7	7	5	7	7	78.75	1	3
179	3.05524703752937	2.36136883451858	6.78321439510242	1.34478836240202	4.95359137381988	4.68472668853144	7	5.42267542333855	5.85735076604807	5.88083415379552	3.90412032312404	7	4.50528891386568	4.94687374570856	5.43122997498207	6.44453553592274	4.47856556919926	6.32915208184611	4.97147698715534	6.48903944499099	4.44440196635058	4.96321950704214	7	1	7	7	7	7	7	7	7	1	7	1	7	7	7	1	7	7	2	7	7	4	1	7	82.5	1	3
180	1	2.89942888246705	6.14014041759791	2.47758039295851	1.73119921677908	7	4.51837002537518	4.51393296714975	5.84439002185953	6.83843645504255	2.60517315707405	6.81410957092548	7	1.9582532664433	5.80202351330723	3.95366949883602	3.06621495542273	6.35230184518796	2.45788324107365	6.12611816982423	7	6.42623726026176	5.61301340196105	7	7	1	3	7	7	7	7	7	7	1	7	7	7	7	7	7	5	7	7	4	7	7	62.25	1	3
181	3.36605690207174	2.37270197060721	3.75987733397866	1	6.06501568409611	3.90469829204898	7	4.02332082900662	5.40814905165104	5.33975229194719	3.59393327710381	6.78386010662961	3.0400021379602	4.65160964248393	7	3.64374391993736	6.85228364111964	5.86041178817201	5.86969278820152	5.90016267125887	6.48757612905673	6.55128552239468	5.82060394297436	1	7	1	1	7	7	7	3	2	7	1	7	7	7	1	7	7	3	7	3	7	5	7	89	1	3
182	4.80891719775216	3.72200071272838	5.45134962011332	2.84392969719911	3.72606154741987	4.01213957407389	6.36051983525562	6.92143919105077	6.51160982412925	6.77729410506621	6.77745919796563	5.23715870378861	4.27688821476353	4.51989233116679	6.1814836279107	4.03408141335731	5.65835554758049	3.916878309083	5.64803440333152	5.19080633214187	4.16110291792533	7	5.4555236684481	7	7	1	1	7	7	7	5	7	2	7	7	7	7	7	1	7	4	7	2	7	7	7	55.75	1	3
183	3.63697013890292	2.42317879900721	5.05814631775903	1.42269964635011	6.25950053333578	3.69953471483212	5.77484262760993	3.53261430032632	6.81000860203316	5.90101563350298	3.62673043583234	6.03014381291444	3.60429069457519	4.52682355418133	6.4319667382784	3.33901835889337	6.29908289443108	6.47768121359669	3.86553239274085	6.34196616058761	3.54255395286086	6.81059441568639	6.45418079002769	1	7	2	1	7	7	7	3	2	7	1	7	7	7	7	7	7	5	7	3	7	7	7	80.5	1	3
184	6.45286063106009	2.67246753410883	4.08728614576604	4.59075119400597	5.99541466086105	4.54557789750012	7	6.10422168617185	5.26392102535183	6.95022188450559	1.94673272758631	6.9392648698958	1.47522392611664	3.43328027637965	5.918981487491	3.94383035187567	4.19460578281591	6.90677797165061	5.76433431927831	5.02549592693539	5.35918229162977	6.33267100415376	3.8750193340019	1	7	7	1	7	7	7	3	7	6	1	7	7	7	3	7	7	6	7	7	7	1	7	80.25	1	3
185	3.49763122581955	3.96500679168188	4.34758647903972	2.27304009783363	5.10969079526266	6.94484726056985	2.92691960007947	5.83556301061114	4.14251736631372	6.80287072695059	4.99558037848974	5.24538650903961	6.96700275958472	4.45805956436785	6.81940448108258	5.30671778839	7	2.73421849990881	6.10500392931502	6.90680500238977	3.52691565365212	4.36111937201818	6.32460748609061	1	7	7	1	7	6	7	3	7	7	1	7	7	7	2	7	7	3	7	2	7	7	7	81	1	3
186	6.82790066738897	2.95485549676244	5.7259275532212	6.9285285086195	6.66832620049016	3.47498844252199	7	6.09229429089244	7	5.6809218182888	3.78360186991902	6.72136867913371	7	4.33047420249543	5.93679730667297	3.94524821134469	6.36583453729829	4.06856884737787	6.00779327388922	4.53356123783743	5.39291353313632	5.1182127034068	3.12818179306953	2	7	7	1	7	7	7	7	7	2	1	7	7	7	1	7	7	4	7	2	7	7	7	64.75	1	3
187	6.18389702794354	2.44677533790604	5.27673575178486	3.67658751911941	6.815305558827	1.94228567561909	5.94101598513337	7	6.07168442448965	3.52410803782656	3.99294695170981	7	2.34970583132671	1.1309038967068	4.99840074717715	6.75009358782437	6.24912738197642	5.41752702859979	6.21489995831565	7	5.74436113859756	5.95075665645402	5.33703477313656	7	7	1	1	7	7	7	5	7	1	1	7	7	7	1	7	7	3	7	7	7	7	7	64.5	1	3
188	5.99888824504607	2.51582118674307	4.38846574789455	3.85717384609055	3.38059724766086	6.09468180433482	4.47877189420015	7	4.68389005902397	4.74897870595262	4.97292949210973	5.59653388403813	4.40268158442217	6.96312810724764	5.17477584899026	2.72993179726331	6.17271339930663	5.41470291859364	6.18899287561563	6.31013561924782	7	3.52616564329449	2.37033579044195	7	7	7	1	7	5	7	7	7	7	7	7	3	7	7	1	7	3	3	2	7	2	7	75.25	1	3
189	4.23596010927139	2.75779322169664	6.02342391719605	1	5.68870192530314	5.56307943282356	3.99962342408772	5.39367345959513	6.32279093978643	5.73394878146531	3.18575232572234	7	4.77569160765573	3.70483752639031	6.58749403244575	7	4.53069719170315	6.28729709965878	4.06063137630028	4.27926332960045	4.30342985460427	5.25048182524934	6.20540561788467	1	7	7	7	7	7	7	5	1	7	7	7	7	7	1	7	7	3	7	7	4	7	7	81	1	3
190	7	4.15593783634983	6.29589438958029	4.01834175515718	6.88386825576518	6.50952995199372	5.77676535461461	7	4.25371400862576	4.71705093752665	2.78497863390775	6.38566466202359	7	1.9438322781922	4.86845709145591	2.37042549411312	4.92780369011402	5.20361692152524	5.65747364944078	3.35696659098278	5.35302012114836	5.16492792702974	6.78510984935126	7	7	7	1	7	7	7	5	7	7	7	7	7	7	1	1	4	7	7	2	7	7	7	59.75	1	3
191	5.45389245263134	1.13372006022564	4.48083284506821	5.52299022944998	6.48541008653882	3.90439909103815	5.57174799090479	6.50420211975901	5.99402810027914	5.45758155981586	3.05449452837245	4.3721741548189	5.63980956968399	3.64977455611618	6.51831393330463	4.71350155117729	6.64586149004667	6.54535003026248	6.44196264125377	4.76930998561756	5.48099094046019	5.47301336764966	3.0692814554503	1	7	7	1	7	7	7	7	7	2	1	7	7	7	2	7	7	6	7	7	2	2	7	79.5	1	3
192	4.39833150050108	4.51883944538852	5.08761830653928	2.01519731057732	7	4.01072526228041	5.74025699465323	5.72305705009913	5.38979178854002	4.16160196405991	6.61254555316747	5.17678234562514	6.11158789013808	4.32310357916101	6.16777902848229	6.26924221525104	6.11701690371446	5.83830014187307	5.49176473880991	7	7	3.14830054742961	5.54084468457448	1	7	7	1	7	7	7	2	7	7	7	7	7	7	1	7	7	2	7	2	5	7	7	63.25	1	3
193	6.51724727004388	1.91018485326691	2.84662846293451	3.37279801335278	5.10301095583191	5.19074164559736	6.50597142831714	6.01102437759192	4.74780157621475	4.50070776413286	1.03567994741169	6.58797765898127	5.33836314838608	4.47393246179232	6.58491169195168	4.30310864014518	6.31702615181016	3.62226736613638	5.62872960671592	6.4279749040415	6.20093199490088	1.69450791043022	7	7	7	1	1	7	7	7	7	7	1	7	7	7	7	2	7	7	6	7	7	7	7	7	64	1	3
194	3.90003265085869	5.22809077126678	4.25828865400431	3.00292788790157	2.59577000011068	4.19116939206642	5.31262183377946	4.23358561075484	4.74844056322576	6.40078195135677	5.54807779273261	5.02316550033319	4.16991082296893	5.67531844028963	5.16465869164198	4.33954622162079	6.46477283186078	6.42054845549283	3.45649843621965	6.24409213280524	6.76172540846029	7	7	7	7	1	1	7	7	7	7	7	7	1	7	7	7	2	7	4	3	1	7	7	7	7	75.75	1	3
195	4.34686016504413	4.12261931431402	4.79654684438907	2.78107474973853	7	5.43189142200026	7	5.09835322012216	4.90879090557871	4.79071056733417	6.30071872918553	6.70067397811796	5.5785258010136	4.12405288673153	6.23751469685404	5.73543699298883	7	4.77593537642479	4.63859663318413	5.98760309915374	4.72603936748949	3.12341347602487	4.62454247418641	1	7	7	1	7	7	7	3	1	7	7	7	7	7	3	7	7	2	7	3	5	7	7	65.5	1	3
196	6.15914896792483	1	6.49181340719791	1	1.11340146965755	6.74736406587042	6.51435193748867	6.10222006945804	3.85945034015602	5.17206897290637	6.31813549017795	3.86982813221728	4.20235839119745	5.50793418783783	4.22874582669818	4.35766881811597	3.58043166841254	4.04381994409971	3.90356755822139	6.52383938624308	3.72073830239643	7	6.42009126876584	1	2	7	1	7	7	7	7	5	6	2	7	5	7	1	7	1	2	3	2	7	7	7	65.25	1	3
197	3.97973277252103	3.57131117734733	3.24404176481198	1	7	3.05535901314052	5.7868508427025	3.68864647796568	6.3937829350786	4.16459728329929	4.51847627000509	5.16392216719604	6.32906413948813	1.77073423779397	6.48057544162312	5.56866136109683	4.89480625143271	3.63918250268423	6.70135724350213	2.08322308402469	6.89899314783741	5.12829549012126	6.54571168474707	1	7	3	1	7	7	7	7	1	7	1	7	5	7	2	7	7	6	7	1	7	3	7	50	1	3
198	3.48061535709879	6.7364887287229	4.84659955011014	3.06464592228994	2.19198410745756	5.68658054855207	4.68735544319145	3.9532182734337	5.06095986186988	5.79201502131688	4.97832550234805	5.20946206894511	5.05740183433765	4.91349194327888	5.28613173787331	4.79520516472356	5.85652423120564	5.43090074207048	4.78101219832144	6.87235350815709	6.22763465031976	4.10141880672196	7	7	7	1	1	7	5	7	7	7	7	1	7	7	7	7	7	7	6	7	7	7	7	7	71.75	1	3
199	6.71342846808989	3.21782476296113	5.59574129458136	5.91201477325239	6.30823063547204	4.47654657570526	4.85854919534723	5.7790363035985	5.3674998542952	4.29919054337339	3.14660502126794	4.90955046708351	5.01988624345057	6.52580552753878	5.12422806339389	2.00065078333511	6.07761746999216	3.81447958274019	3.43176071977628	5.31757576531685	3.79431981306417	7	5.42124682687943	7	7	7	1	7	6	7	5	3	7	1	7	4	7	1	7	7	2	7	7	7	4	7	69.5	1	3
200	5.28307074124371	2.40664509490897	1.59329185840825	6.36226802171563	6.67110729696082	5.7673753379216	7	3.15884928776968	4.86724177213195	6.36218164333547	3.10448725147662	5.82619832723	4.03354542701896	2.67044474003434	4.4616089154158	4.21027637445445	5.77077279317038	5.66054653683049	5.1787326574328	6.29293964863537	5.24277377237458	5.83853840948111	4.13507303394692	1	7	3	1	7	7	7	7	7	1	7	7	7	7	2	7	7	7	7	7	3	7	7	73.25	1	3
[truncated: 5 more columns]
