# Supplementary material for: How Are Mate Preferences Linked with Actual Mate Selection? Tests of Mate Preference Integration Algorithms Using Computer Simulations and Actual Mating Couples
Source: PLoS One. 2016 Jun 8;11(6):e0156078. doi: 10.1371/journal.pone.0156078 (PMC4898694; doi:10.1371/journal.pone.0156078)
Supplement: S3 Data — Long-term couple and agent-based model data analyzed in Study 4. (ZIP) [file pone.0156078.s003.zip › S11/Polynomial Model Data/Polynomial Couple Population 01152016 0318.csv]

	trait1	trait2	trait3	trait4	trait5	trait6	trait7	trait8	trait9	trait10	trait11	trait12	trait13	trait14	trait15	trait16	trait17	trait18	trait19	trait20	trait21	trait22	trait23	preference1	preference2	preference3	preference4	preference5	preference6	preference7	preference8	preference9	preference10	preference11	preference12	preference13	preference14	preference15	preference16	preference17	preference18	preference19	preference20	preference21	preference22	preference23	fitpoints	sex	algorithm
1	7	4.85190304921892	2.37355228389192	6.80925196686367	6.59112413759785	5.79780067548191	6.73990460163912	6.73193392209463	6.30990658662807	6.29151323366024	6.78513652383263	6.92436371045641	6.30900530711895	3.33881914377635	7	6.75883806630781	7	7	6.63971225424711	7	4.36155455656203	6.62589237886528	6.82462332223112	3	7	7	7	7	1	7	7	7	7	7	2	7	7	2	7	7	7	7	4	7	7	1	71	0	3
2	6.28785579243185	6.964194327088	4.04025613492482	7	5.63744864723503	6.54333811362236	6.62870691297676	5.0411876300718	4.67044762178343	5.21339368750243	6.25485352558623	6.68572858820676	4.66382778549952	7	6.62951341984386	7	7	5.68838178325363	7	4.85901807212415	6.54356007355795	6.98743351532711	6.92809597666544	3	7	7	7	7	1	7	7	7	7	7	7	7	7	2	7	7	7	7	7	7	7	1	79.75	0	3
3	6.93593558462686	2.62467120372756	1	6.692988234059	6.41102825229213	6.48751943179547	6.85136356878189	6.60075222663618	6.45666609794869	6.55446643480071	6.81965793858756	7	6.9851709991203	5.96864812799886	7	7	6.37785025537875	6.43695080919498	6.80476269610714	6.68495981306703	5.58149026142211	6.4939430034875	7	3	7	1	7	6	1	6	7	7	7	7	7	7	7	1	7	7	7	7	7	2	7	1	88.5	0	3
4	7	2.21767761688675	1.46035966659423	7	6.11730050871108	6.31198291986777	5.3283611970659	7	6.46189966996135	7	6.19241322310634	6.84418081884322	6.55442925138948	3.281204836294	7	5.75054289872591	6.38725663885886	6.87289910723673	7	5.84398428227407	6.08359932795075	7	6.52584259246993	3	7	1	7	5	1	7	7	7	6	7	7	7	7	2	7	7	7	7	7	3	7	1	92.25	0	3
5	7	2.63264428820476	2.26676774487769	6.99909708606163	4.55998339413254	7	7	6.31713500751139	4.67291628583028	6.66603800815939	6.59424005347648	6.57609494784313	7	6.95727173835088	4.26237707289119	6.54677769889286	5.53033763523473	6.99437265278428	6.2498339740704	6.33292712118465	4.81825671752559	4.91314298284991	6.89140701843717	3	7	1	7	7	3	7	7	7	4	5	7	7	7	1	7	7	7	7	2	7	7	1	108	0	3
6	4.32228082465566	2.71273891770697	7	4.1730935632913	6.30928062888762	7	6.03876197133041	6.08219071651378	5.72665764163043	7	5.57993405452606	5.73907105156871	6.41012576565042	5.24335073513111	7	2.32822724393948	6.91813782100909	6.65187367035471	6.33294948728852	7	5.6692181310678	6.69225416342052	7	2	7	7	7	7	1	7	7	7	7	7	7	7	7	2	7	7	7	7	5	7	7	1	109.75	0	3
7	5.35717154546518	2.4374290120697	5.36516531559049	7	5.00515484174436	4.81131803534463	6.34027275409768	6.14513074811376	5.52027362625077	5.31777006729294	6.89959930800742	7	5.77597936462533	6.23128681684135	7	7	7	7	6.53095847518635	6.81186565306971	5.59033625147255	5.81597302725947	7	4	7	1	7	2	1	7	7	7	3	7	7	7	7	1	7	7	7	7	7	7	7	1	84.5	0	3
8	6.03958171916007	3.40868715256275	5.25097241083736	6.92386440803866	4.67433137255322	7	6.40787226936513	3.92717872411606	6.78554867346693	5.85322804210992	5.82550884881329	6.31748464681852	6.31691441460273	5.18935604766452	5.85539410453905	7	5.71779150462256	6.95656034680397	6.79765022679635	7	6.80390151675064	4.83883861186976	6.60148793497496	4	7	1	7	2	7	7	6	1	6	7	7	7	7	7	7	7	7	7	3	4	7	1	71.25	0	3
9	6.51282815302263	6.10982543675199	6.09938714584556	3.60505037229526	7	6.31219597406614	6.23682387329087	7	3.88987932632985	7	6.94460813762766	6.31799825286406	6.17784139442595	4.44677642647556	6.8347256807981	1.27293632430728	7	5.69163567042115	7	5.34784878865124	5.972038696557	6.99650017630113	6.86557633872627	2	7	7	7	7	1	4	7	7	7	7	7	7	7	1	7	7	7	7	5	2	7	1	99	0	3
10	3.11970914507918	4.2376239102326	4.01178912301766	7	7	7	6.61305702089733	6.79498397975265	4.52750416460049	4.06604927534572	7	5.86921714357801	6.94389939408856	6.9293916623662	6.02512148020102	6.46126227539946	6.67697698722443	3.30792917821908	6.08240328312917	7	5.30629470173825	6.87854781748183	6.88267894854212	2	7	7	7	7	1	7	7	7	7	7	7	7	7	2	7	7	7	7	7	5	7	2	88.75	0	3
11	6.21646288081589	2.70362184766757	7	5.28035522386146	7	5.81336464378619	6.98730359255779	6.18663188854894	5.84133266845498	7	4.39739426091941	6.57962005194502	4.16978188189863	6.34731886432343	6.16712646106862	6.53821157401519	6.25542261016765	4.4266671523206	3.43076231161746	7	6.74083261332792	6.60260299057321	7	3	7	7	7	7	7	7	7	7	7	7	7	7	7	2	7	7	7	7	7	4	7	1	81.5	0	3
12	6.93117305581538	2.75927972296656	2.99390145978998	6.99821795724915	4.33654788934119	6.94419622635889	6.40362659004625	6.4828064908266	4.46018139209414	6.68948304059774	7	6.35334415851548	7	5.76815028165916	6.248891470111	5.74503067292283	5.52081214353605	7	5.89215078915173	6.70796476152947	4.34804272829368	5.12699787162123	6.40480145385675	3	7	1	7	7	2	7	7	7	3	5	7	7	7	1	7	7	7	7	7	3	7	2	99.25	0	3
13	7	4.84192752398456	2.90432934544893	6.71470978155237	5.33050995105824	6.42976672569959	6.61395974534821	7	5.8789412565117	6.85062639645016	5.64283257123363	3.95022757609386	5.75564759588583	3.12092973183516	7	6.43015889974708	7	7	2.7568072978151	7	4.96283084759633	6.88774980304853	7	3	7	7	7	7	1	7	7	7	6	7	2	7	7	2	7	7	7	7	2	7	7	1	89	0	3
14	6.24882840662972	3.02894272791047	6.7869286333581	4.1927384039677	6.41231818680759	7	7	7	5.09653368894776	6.71830123245232	5.57676459050091	5.23839636596664	6.44631921372289	5.45693836321072	7	2.1575700737884	5.72301983873162	7	5.75272267112833	6.96260150196946	5.14484792056906	7	7	2	7	7	7	7	7	7	7	7	7	7	7	7	7	2	7	7	7	7	4	2	7	1	110.75	0	3
15	2.50860632681223	2.6030048880691	4.00086722469071	5.60420425550832	6.17936766319798	6.22814409040436	6.30988842876613	6.50357981739173	6.85924991199747	6.59587619085187	7	2.74460246902893	7	6.67284806942222	7	6.59576796332479	7	5.95549892735451	4.91879714954705	6.28279003351966	5.76459586445981	6.80789092206536	5.54985167384632	3	7	1	7	6	1	7	5	2	7	7	7	7	7	2	7	7	7	7	4	3	7	3	88.5	0	3
16	6.44332523367525	1.8329270230456	5.06900712373639	4.95620072250964	7	6.56556791097277	4.83835545231256	6.0716427077004	6.96538684890519	6.28519396472369	7	6.10207574788471	5.32326775674741	7	5.32228387221551	7	6.80085583020237	5.82045225651829	6.34595862594071	4.68101452444768	6.58510187769432	6.79026893305574	7	3	7	1	7	7	7	7	7	7	7	7	7	7	7	2	7	7	7	7	2	4	7	1	72.25	0	3
17	4.30224578808157	3.18988911374448	4.31304476522651	6.30952937119959	5.29631259540538	6.76702851096566	6.9601857460386	5.23845868198274	6.88910862310711	6.98666073870992	6.94516844894354	4.33494313558696	6.47282729531145	7	7	7	4.11480393845495	6.76985759316224	3.89884678501437	5.76796155861781	6.54725978078143	6.18742714747318	6.93299179830798	5	7	1	7	2	1	6	7	7	5	7	7	7	7	2	2	7	7	7	7	3	7	7	91	0	3
18	5.30473717307052	2.82476532455387	4.23298531647425	7	4.92510314893459	6.90255993949095	6.44655004582537	5.12142046898249	6.93661013593856	6.25760026272804	5.76796241645049	7	6.98400177055775	4.56950090045362	4.7043912279473	6.58179566971146	5.26613500326672	6.78206797174431	6.68230230095654	5.46858364840045	5.99536268873289	6.93672272831655	7	4	7	7	7	3	1	6	7	7	3	7	7	7	7	2	7	7	7	7	2	7	7	7	82.75	0	3
19	5.05889971449776	7	2.41393005294991	6.26697171754347	6.63973795955566	6.38778689866288	6.92942468412734	7	5.82084846698649	6.37818437630026	7	4.81103651033026	6.03068189918864	6.1266018762248	3.00721000336003	6.52393928340572	5.61748374471787	5.47000933508561	6.69576349682764	6.33704028249133	7	6.91359605752609	5.70282217200036	2	7	7	7	7	7	7	5	7	5	7	7	7	7	1	7	3	7	7	6	5	7	1	77.5	0	3
20	6.33790650581658	6.28052629584245	6.18588526541427	5.79589499606001	6.77766784788236	5.47313163455156	6.84443846448765	4.43125893419814	5.8598609511465	7	6.4436897426783	1.71219435180137	4.99393710402968	6.1728123782603	5.69976719705498	4.18088740814016	6.09187642063167	6.10671146946579	6.52200796356338	7	6.05760380067406	6.40982459932549	6.88540118474245	2	7	7	7	7	1	7	7	7	7	5	7	7	7	2	7	7	7	7	5	2	7	2	86.25	0	3
21	5.31056904263309	4.01885120147562	7	4.14101718578279	6.07067989130184	5.50636102837592	6.21390127807272	6.22670270373048	4.15533008121271	6.52793482654678	4.85124822452148	5.89207042283601	7	5.04039668101289	7	3.41484601413076	6.80377096468375	6.9741443121923	5.54503081694855	7	4.66459355476194	7	6.22697300027886	2	7	7	7	7	7	7	7	7	7	7	7	7	7	1	7	7	7	7	5	7	7	1	102	0	3
22	3.40093397735498	5.72512514531149	3.53464453379962	6.18166119923304	5.52933852039478	5.62014704744962	6.20995079983256	6.35207674616404	5.25456100536586	6.30946879330135	6.57408191037479	6.20495579060216	6.89513931517037	5.98751376800772	4.51084466261013	6.03958598940115	7	4.92456814490507	6.14687235870462	6.43742746701141	6.34630639583682	6.94787229967875	6.56306598650198	2	7	7	7	7	1	7	7	7	7	7	6	7	7	2	7	7	7	7	7	7	7	7	95.75	0	3
23	6.25919856473997	3.72615691260917	4.65017593703384	5.44565169347895	5.38767197944868	6.58074728762965	6.47963196556048	5.27459763610242	6.83279867345803	6.5370704642637	7	7	7	4.89344508310833	6.46465183834417	7	6.61158006557656	5.96198557834949	5.12387455431957	5.74709406702052	3.69369441207241	7	7	5	7	7	7	2	1	7	3	1	5	7	7	7	7	1	4	7	7	7	3	3	7	2	93.5	0	3
24	4.93775086764063	1.77814427139351	3.12957766998309	6.71223863807453	6.80368588495418	7	6.04628706488489	6.11633446470186	2.77768559040427	6.39421512085393	7	3.39446061339454	4.44856821401828	5.73864060058134	7	7	5.98308007695088	7	6.81368190192506	4.00516025262493	6.53971832893407	5.8234470377785	6.69633982832332	3	7	1	7	7	1	7	7	7	5	7	7	7	7	1	2	7	7	7	2	4	7	1	85.25	0	3
25	5.2706451195779	2.24374973970497	5.53669681837269	6.86419731121042	5.63680315079363	6.13780392840092	6.38375795674421	6.03469587865231	5.0202125735274	5.15106970507862	6.76910874860137	6.46099808275267	6.87316707429964	7	6.67225978661399	6.08440558433654	6.36106287237047	5.61108979226819	4.55920006277254	6.12372659124179	6.72641418312732	5.83733499437654	5.38085225190511	3	7	1	7	2	6	7	2	7	2	7	7	7	7	1	7	7	7	7	7	7	7	2	98	0	3
26	5.60534004045219	5.31415778686639	2.89530811392373	4.77164201549646	5.93902796815894	6.05742984039125	6.02151898719452	6.73241479557921	6.0574508206818	7	6.88545729195469	5.47341367842102	5.68462099317203	2.99496396197234	4.96199697920274	4.66023900375864	6.1874880128139	6.78906245495678	5.93902363506786	7	6.87651721075116	6.62828704288936	6.42015624262795	2	7	7	7	7	1	7	7	7	7	7	7	7	7	2	7	7	7	7	3	3	7	1	88.75	0	3
27	7	1.35410045960994	5.20606733868329	5.26381468597642	7	6.55869918994797	4.65424403891045	5.26480962087185	5.73239448201103	6.48477477208758	6.97379387540556	4.72950124883009	5.38913269471793	6.01240695288723	6.36100815897865	6.44967323706526	6.94789036258215	6.86392210204829	7	4.71957109496128	5.22574805845695	5.16188204815394	5.56876236564342	3	7	1	7	6	7	7	7	7	7	7	7	7	7	7	7	7	7	7	7	7	7	1	83.5	0	3
28	3.11632019565944	1.07177616910543	6.41784506555254	6.60446074897466	4.96923573630135	7	5.04535861732598	4.39275157347171	6.61286012611741	6.97577789941367	6.65063260349903	4.56583173117634	6.79684028970366	4.95190255567476	6.20594466303059	5.88563224708709	7	5.17308373422758	6.76051590825463	6.78901278855548	7	5.39747893257932	6.20479372077517	3	5	1	7	2	2	7	5	7	2	7	7	7	7	2	7	6	7	7	6	2	7	1	89.25	0	3
29	5.55957645840096	2.35251634974636	7	5.40285118942299	6.53284844076523	7	6.95855578829924	6.10267599288491	4.25495490882493	7	5.24944660300064	5.62774147087238	5.82881713419613	4.87788020270417	6.53600622309928	3.43270945107366	5.64028858706371	6.90623003929787	5.58835098723791	5.99117895271682	5.17322727436931	6.8750252662561	6.89215050088636	2	7	7	7	7	7	7	7	7	7	7	7	7	7	1	3	7	7	7	5	2	7	1	99	0	3
30	6.94285687651527	4.95727355922371	7	2.95305227593049	7	6.99983224267002	6.5225958567471	6.06758665671192	6.04092087278826	5.49123011450078	7	7	7	6.59087538617854	3.80747356765872	5.47663691738926	6.43303497102229	4.71076417271191	5.62395945322915	7	6.56732033727188	7	4.77059801726007	2	7	7	7	7	1	7	5	7	7	7	7	7	7	1	7	7	7	7	2	1	7	1	88.75	0	3
31	6.86101934546738	2.99008682176235	1.07149063757071	6.11376304022615	4.5322789722967	7	5.77295002685532	6.41158859789154	6.69056684156582	5.51332670362919	6.46833228211358	4.8695416070791	7	5.16275023956714	5.95796633997951	7	6.71129558114052	6.22666594921467	7	4.23710417819721	5.65534777288421	6.57897114416742	5.00378328578227	3	7	7	7	3	1	4	7	1	7	7	7	7	7	1	7	7	7	7	2	7	7	1	84.5	0	3
32	6.71589938216213	5.76814417067041	3.37676277554309	6.18545946552143	7	5.91519143324843	4.14890907441072	6.31898830580833	3.56574894371268	5.72421660666464	6.83463854931766	7	6.8566000825682	7	6.08663520846049	5.07602107016706	5.91543623133448	6.33940001887184	4.66129263592029	6.97235291433434	4.19494655484069	7	3.52247669662284	2	7	7	7	7	1	7	7	7	5	7	7	7	7	2	7	7	7	7	3	7	7	1	87.25	0	3
33	7	1.24931971307458	3.14867379002122	3.73452099062276	5.72075338000102	5.69424298613598	4.59448294403524	6.41185550146779	6.82549573479864	5.64534673354361	6.34287101845453	5.87442956177078	5.69525388639692	5.02602863647614	5.83534231990683	4.33640099850899	7	6.65085123442355	7	7	3.66935296628476	6.55112877783213	3.74501513897436	3	7	7	7	7	2	7	7	7	7	7	7	7	7	7	7	7	7	7	7	5	7	7	80	0	3
34	6.11309756259998	1.85477365116548	5.2866013117674	4.94937922696124	6.94711758191846	6.4290949390296	4.63912954148798	7	6.71876093661694	6.48393859993471	6.87032609100242	5.42157656030064	5.41992565745349	7	6.02907080829524	5.66249007419685	5.6994690711632	7	6.96393403249912	4.85338355723298	5.88782838156931	6.16702033727004	6.02130404702802	3	7	1	7	6	1	7	7	7	7	7	7	7	7	7	7	7	7	7	2	6	7	1	64.75	0	3
35	5.01498908697545	6.05379451233296	4.70017198330348	5.24111664629682	6.66842454135712	3.73937286243527	5.61605958461071	7	5.1557498051753	7	7	6.04392112888224	5.77542913438979	6.63784369666995	3.87009295956623	7	5.78267452949421	4.99588803439112	7	6.62602488287904	5.35601198536739	5.35754239561306	7	2	5	7	7	7	4	7	7	1	5	7	4	7	7	1	7	7	7	4	2	4	7	1	86.5	0	3
36	6.46459388623615	2.03686238977945	1	3.90431027473829	4.16907136803783	6.37354728402226	7	7	6.71796931769175	6.50830366721625	6.43736650506414	5.50747816366885	2.76874679840738	7	6.87094016523278	4.74324036291764	5.30538534951407	4.7975552120611	5.55152626259672	6.76169601600313	5.12222761795419	6.51517032208303	6.73503228838549	2	7	1	1	7	7	7	7	1	7	7	7	7	7	6	7	7	7	7	4	2	7	1	69.25	0	3
37	7	1.12727386723724	2.31614797092075	4.24744795886278	3.92717567431964	6.26539888837275	7	7	5.73230487879626	6.44446254519693	5.83047626882447	2.83897496678842	4.5293029023625	7	6.31160021044797	4.09131763389937	4.83113813150809	6.7002697865238	3.00958303738639	6.90389773044891	6.25330751725052	7	5.82469718965102	3	7	1	7	7	7	4	7	7	2	7	7	7	7	2	7	7	7	7	7	7	7	1	73	0	3
38	6.18723945195022	1.39413076239106	1.46039895660285	4.21157810225972	3.65930613081818	6.30223437389365	7	7	7	6.6811570909349	6.67037043175293	4.2928120497723	3.99322148415657	5.06857277856215	4.58168400954601	7	6.93950839244868	5.6757140670187	6.28017498770556	6.66193627544064	7	5.31319797618153	6.74805596462725	2	7	1	1	7	2	7	7	7	3	7	7	7	7	2	7	7	7	7	3	3	7	1	81.75	0	3
39	6.26641780066211	4.62679509816032	6.03728573862313	1.80046880411858	6.6533726650174	6.55064053940221	7	6.79866019099071	3.01176689271797	6.58804884416193	7	5.46965378151566	5.90564706884441	5.75513345128828	3.53793200383531	6.44715226361533	5.79457327141376	6.15987827226573	5.0602262488314	6.89168417149358	3.24611528176424	7	2.71272602873331	2	7	7	7	7	2	7	7	7	7	7	7	7	7	1	7	7	7	7	7	7	7	1	94.5	0	3
40	7	2.70050810922498	1	4.37061226917014	5.24244087428599	6.4684710085687	6.24695004541949	5.68394796150584	7	6.82994089193378	7	6.41288635211845	6.65352398997985	5.32198237056905	4.92159137531481	7	7	4.95109327227655	7	3.631193376354	6.23927647556768	5.98993898159341	5.95743570390123	3	7	1	7	3	5	7	7	1	7	7	7	7	7	1	7	7	7	7	7	7	7	1	84.25	0	3
41	6.29818325534257	2.96279015044358	6.74569293698177	6.10005389401648	5.17692459069493	7	6.20334729120604	3.45301631011001	5.19262648551256	7	5.06539093352456	6.09940448290031	6.12520275790341	7	5.53478152485603	6.39405619808758	5.86420531620023	6.56424867290419	5.89961424827571	5.51473735999145	5.39892929925502	6.60849590225138	6.17516160645541	4	5	1	7	2	7	6	7	7	2	7	7	7	7	1	7	7	7	7	7	7	7	1	91	0	3
42	5.93044303525543	1.1304410612399	1.81971481029988	3.96447342692578	4.21897647203189	7	5.26081903983554	6.63794155345314	7	6.46563209149561	7	6.63554768125186	4.73152200525722	6.36609985807024	5.97172210334416	3.6592338776814	6.42733040071856	5.32877963126587	5.33944125156031	6.66270556550335	6.91858417455408	6.85480813729902	6.25705159959498	2	7	1	1	7	7	7	3	1	4	7	7	7	7	2	7	7	7	7	5	3	7	1	66.75	0	3
43	4.65154392908629	1.25451796149787	3.8324798473959	6.2447424843754	7	7	3.78071128365914	6.50497332865518	3.70438168155731	6.75451152347123	7	4.27411714624024	4.10608699075649	6.40862957157741	6.33448265210576	5.3493324875856	6.87480323732974	7	6.01049258918369	3.36840878408485	4.13859707862306	4.94390919990776	6.93689218140544	3	7	1	7	7	1	7	7	7	7	7	7	7	7	2	2	7	7	3	2	7	7	7	87.5	0	3
44	6.99834596973444	2.77776361054686	1.78967207799378	6.75006141481255	3.91492545550258	7	7	6.55301813267551	4.3010614832585	6.97741585402474	7	5.15178900446826	6.93336384067942	6.20841204174611	5.44767210721697	5.78032798348609	4.69269006350872	6.85453645309085	6.04205331021073	3.6289919221184	4.08304233341023	4.35095477657785	6.85031895297078	3	7	7	7	7	1	6	7	6	3	7	7	7	7	7	7	7	7	7	7	7	7	1	98.25	0	3
45	4.06079242339558	2.14473565693485	3.79209503311539	6.63959714527582	6.73739502393716	5.02770560965402	5.85992647492831	6.54274959774114	5.23587175664335	7	6.69690251769916	1.33185621121805	4.43085214410111	5.43420110913842	7	5.3086712550863	7	5.44742726681861	3.95954788062706	7	6.2462437178812	7	7	3	7	1	7	7	3	7	3	7	4	7	7	7	7	1	2	7	7	7	7	7	7	7	87	0	3
46	6.02829956871536	5.76156529996627	6.98429700026018	3.66849728546982	6.66861568289442	4.98386489369642	6.48632269489388	6.14127595422348	5.07967042492163	4.96094906707022	5.50053278132599	5.80133391510816	7	5.91003601424718	3.88841567900659	5.43255403877498	6.75887850809243	5.10739698959463	6.42895552162131	6.80066278617881	5.4991286439758	6.20617843777497	4.76687387573099	2	5	7	7	7	1	7	7	7	7	7	7	7	7	1	7	7	7	7	3	7	7	2	91.75	0	3
47	6.94779156233481	1.77307459045647	6.25091980390271	5.55912740154128	5.45037812827365	5.14353704319688	5.49083517313004	6.60470940241302	5.60057410647304	6.88961674370516	5.86594778318237	4.85792898443373	4.98419476746715	6.30826152890213	5.02483194752676	6.94226253480171	7	7	5.77157134386066	5.69584411436321	6.4868708040434	3.88169947267114	6.11780081062471	3	7	7	7	7	1	7	7	7	7	7	7	7	6	1	7	7	7	7	2	3	7	1	85.5	0	3
48	2.62984657557146	2.76026496225408	3.42863294275046	2.77248258717235	6.57983930558563	7	5.29958209017548	4.28567211606765	5.9390606025094	4.58508304557386	5.78102793704975	6.98899861140308	7	6.89880064864488	6.70515713312242	6.72606873990761	6.25325655714706	5.36189980548804	6.15256711734349	4.08432214371454	7	5.23830021255496	6.25651804221601	2	7	7	7	7	7	7	7	7	7	7	7	7	7	2	7	7	7	7	3	7	7	1	70.25	0	3
49	6.5467112875571	3.79088688626674	4.92325408110042	6.19646110522371	4.29071949969994	6.83230167862528	6.11512621088254	7	6.64211640835492	7	6.05749717583401	6.39194325080586	6.21005803451561	6.52314737188405	6.10212388043178	6.44076323644114	6.70218256318377	4.48052712308911	5.3971457773924	5.77825542656296	4.14484787856711	4.490336243068	6.38642872796869	4	7	7	7	3	1	7	4	1	4	7	7	7	7	1	7	7	7	7	2	3	7	1	74	0	3
50	4.76611966587476	5.50374287276227	2.97674340086823	7	6.2690572604282	6.96587382790962	4.27489522147846	7	5.30635836389235	7	7	4.88268555106584	5.83377337351603	7	4.37585446579754	4.78405966939136	6.24508036942599	6.76595075785012	6.20233489837541	6.13710970019489	1.01004874447488	6.74179697427156	4.0793991703991	3	7	7	7	7	1	7	7	7	5	7	7	7	7	7	7	7	7	3	2	3	7	1	107.75	0	3
51	2.38514126494559	2.42345719437143	4.04121946813051	3.06130029504183	6.32153625008366	7	7	6.84802002379533	5.23281533608523	4.47706977320421	5.60823847863581	3.22952089347306	7	6.1618941857747	6.04087376616995	7	6.49464839867974	4.74192757980764	5.30410218482009	5.0287537950034	6.97348512791124	5.41671696667761	5.80118098977988	2	7	7	7	7	7	7	7	7	7	7	7	7	7	7	7	7	7	7	4	7	7	1	75.5	0	3
52	3.98760390801391	5.81749081206751	2.77012936519125	6.44944863297626	7	6.71772022600314	4.50876452775449	6.30644332521163	6.18038251229337	5.97504578460143	6.72088032127372	5.08516389543509	6.71206562443343	4.51967085945039	6.66272025632013	4.0492639909823	7	5.87216351870463	5.93359633929076	5.60488750620522	3.50798294045345	6.14182562155715	6.27330387523611	4	6	1	7	7	1	7	7	7	7	7	7	7	3	2	7	7	7	7	4	7	7	3	89.25	0	3
53	7	2.33789213104814	1.27665430654202	5.01442683563316	4.33524918352793	4.93901611936233	5.38997123519606	7	4.33254739140496	6.6432682971323	7	1.64520804552339	4.56841919462938	6.8187875519208	6.10657586331203	5.7278729351203	6.96902220869845	6.75811365106286	4.08530909463913	7	3.76822890094731	4.82908865452783	6.33791488984921	2	7	1	7	7	1	7	7	7	3	7	7	7	7	1	7	7	7	7	7	7	7	1	79	0	3
54	4.51519861965982	4.14417611733063	6.15727423230132	4.58177140357292	6.9440358509378	6.05240078359178	6.96046829349631	4.75322098278608	6.29344312502489	6.44895707376348	6.10179975561296	2.04274337177799	2.32590936628462	6.00860921627409	5.67969089989997	3.88890883959035	5.87303885533072	6.28893380708812	3.30261830978984	6.20521930402533	5.22239283416114	7	6.68575016326927	3	7	7	7	7	1	7	7	7	7	6	7	7	7	2	7	7	7	7	6	7	7	1	80.75	0	3
55	4.95657850577882	4.07954368466867	3.37282709135763	6.5275892014735	5.15003330666009	5.9231236088004	6.81881150361257	5.33563085437043	6.06714612526097	5.55282468285897	6.53644615481677	6.68356994468089	7	4.84561229892991	7	4.91961636063629	4.54194439067293	6.40986075891076	4.69901055875455	7	6.56288667447993	6.92280559933425	5.16692814279076	7	7	1	7	7	1	4	5	7	7	7	7	7	7	1	7	7	7	7	7	5	7	2	73.5	0	3
56	6.16091994882595	6.31335127704389	3.43879448222243	5.8226837173615	7	6.26889368923265	6.18611421507968	5.02945084582731	6.68504506461773	4.78751359858167	6.26628659444872	5.1133366499484	6.45791817093402	6.83188319185294	6.22311468257434	6.80916177285714	6.97647981247459	4.13261067691293	3.70624699112247	6.74963117911732	6.52114786059815	6.63545138603144	3.42145511397781	2	7	7	7	7	1	7	7	7	3	7	7	7	7	2	7	7	7	6	3	7	7	1	58.25	0	3
57	2.88475935263756	1	5.14289509761304	5.48252828524256	3.81419255391122	6.25017973495881	6.48226565963843	7	5.25240300148673	7	6.81006877825004	4.83674865286851	4.20295728506494	6.07775847960171	4.11979537063185	6.0266768120023	5.95898740514623	7	5.22865247324882	5.27383533629523	5.24476061984542	6.33586050898196	5.382331553396	7	7	7	5	7	4	7	7	7	7	7	7	7	7	1	3	7	7	3	2	7	7	3	96	0	3
58	6.28648023447863	4.52229497508983	6.13630191086931	2.67991484665658	6.71350512767231	6.95666570476831	5.95646556860298	5.74848619695759	5.14838130579818	5.48469826888084	7	3.00868562380873	6.66772400617393	5.6047909773677	4.21274285315596	5.95995636555459	4.40171283287393	5.93263453746939	6.02354418356019	6.17698732438361	6.41283458235581	7	6.3289735413086	2	7	7	7	7	1	7	7	7	7	7	7	7	7	1	7	7	7	7	2	3	7	1	104.75	0	3
59	5.16189721139634	2.26026652391928	3.67893906569781	6.0411079002325	7	5.19216830922455	5.7486391722383	6.53571340462677	4.42609175115379	6.32671758319888	7	2.35813307654287	4.6324860180487	7	6.06253359027067	5.57441317570174	7	4.87315192976626	3.37342252852762	7	3.83701644841359	4.97053367613319	7	3	7	1	7	7	2	7	2	7	7	7	7	7	7	2	7	7	7	7	7	7	7	7	66.5	0	3
60	1.53868320875657	2.95187698326647	3.28984104942705	5.95008027177753	6.31934263360537	6.21768430649179	6.26778212165581	6.75184366304422	4.85006912236385	5.50566395504281	6.89620384703725	1.81546041518107	6.30410698177797	5.50618265722144	6.10278072156235	6.97906119856804	4.75988972625803	5.72604381903338	4.10012939951775	6.97471055356844	6.26478877168887	7	5.83638498911738	3	7	1	7	5	4	7	4	1	7	7	7	7	7	1	7	7	7	7	5	3	7	2	73.25	0	3
61	4.02968859196958	4.21452615310304	6.19023494814742	6.4160583901712	5.17576379595902	6.05955006859293	6.65832820956538	6.21819138628266	5.85871221957493	5.73301698763839	5.70428732053746	2.87614488303727	7	5.20723494739509	7	4.59616863573869	5.39771447220309	2.92539463323623	4.02784460726768	7	7	6.43886710119248	5.7758319232767	5	7	1	7	7	7	7	2	1	7	7	7	7	7	1	7	7	7	7	7	4	7	2	78	0	3
62	7	1	1.47968821411621	5.2472911067856	4.1177307291833	5.26384328519229	6.35722628715518	6.6729000017278	7	5.94358809226372	6.92956855173329	2.71271911648803	5.60434768785566	5.21289111252575	6.02645028328754	4.42948004287774	4.39679160202028	6.39244092877674	6.63247864458245	4.88776676047454	6.00815141477705	5.53685820179726	6.04224255629339	2	7	1	7	7	2	5	5	1	3	7	7	7	7	1	7	7	7	7	7	3	7	1	74.75	0	3
63	2.02413916198375	6.53353490417692	3.10653989921241	6.31290833947768	4.65377723939887	7	5.6431588362048	5.12755476108608	3.62768386514732	4.78590402659364	6.36074716481845	5.7981819187651	6.10259208035144	6.32849735539394	4.18291734606958	7	7	4.75005292836296	6.9512180526401	5.75717142088413	6.09503443575273	4.71372816996774	6.66926415349248	6	7	1	7	7	2	7	7	7	4	7	7	7	7	1	7	7	7	7	2	2	7	2	75.5	0	3
64	7	2.04212130292869	1.44625139953692	4.16211013096725	3.56522401784727	6.36852356888494	6.77221690460611	7	5.81310142009085	6.20275365244397	6.95449282013732	4.98213188316296	4.98164150852613	5.67436025771315	5.78823707129027	5.51949143498185	6.91357573578015	6.6700125039504	3.84849131276879	7	3.26492029389839	4.50311869127976	5.8266588748771	2	7	1	7	7	1	7	7	7	3	7	7	7	7	1	7	7	7	7	7	7	7	1	72.25	0	3
65	4.47345291707634	1	6.1954765722433	6.153858177951	4.71977722420747	5.78593834534684	4.71096820828557	4.43637016473038	6.90564639179278	5.7349532754771	6.5244937892864	5.59435006411567	7	6.69547817992249	5.48017567247174	5.57987566512092	5.5172890752845	6.0367115465334	5.6635106499949	6.24137100085655	6.0076873885655	5.53284496419751	6.36088259065576	3	7	7	7	2	7	7	6	7	2	7	7	7	7	2	7	7	7	7	7	2	7	1	85	0	3
66	4.74091002534897	3.51080000476893	5.89090793545767	6.60819366287924	5.53787691265176	6.57727664064223	5.43476826781569	5.25608587256033	6.51405926106431	3.32910982486658	6.6456129749157	2.84472407590475	5.3175096963134	7	6.46664024637266	6.75813281821504	6.62861701613179	6.14851706168174	5.70950220422148	5.23533385986783	4.91432909364125	6.5701890192461	5.41023294308763	3	6	1	7	2	2	7	7	7	7	7	7	7	7	1	7	7	7	7	2	7	7	1	77.75	0	3
67	2.84175123711786	1.38938693877611	4.83422022586379	3.99447774247752	4.96585665944993	5.6422238969326	7	7	5.23398047752107	5.53940071028346	6.50479236479587	5.66989276525456	5.16331736374792	5.06735310915087	5.74945159784401	6.79879614101433	5.26889476061729	5.88254084960952	4.51797149014694	6.31033270675951	3.90883410077419	6.65080399247184	6.48238070975385	6	7	7	6	7	6	7	4	1	7	7	7	7	7	7	7	7	7	7	3	3	7	7	76.5	0	3
68	5.77909726499282	6.0749694611762	7	4.19817739279179	7	3.90781915827891	7	6.25823274390166	3.91588034117717	4.3305319267023	4.38202738832237	3.80523416294254	5.35855553507692	5.28862488887415	5.71738032013157	5.2634530219819	6.43749064553806	6.45793329517103	7	4.84459367944538	7	6.45345740571392	7	2	5	7	7	7	1	7	2	7	7	7	7	7	2	2	7	7	7	7	4	5	7	1	74.25	0	3
69	7	6.19450521524403	6.79908139683734	4.74302302907384	6.33359800633755	5.19204034453932	5.27088892306847	6.29893355691821	6.26866200725845	3.64005068999651	5.63137224921307	5.08962933539223	6.38721150518798	6.81958055165863	5.54741551478941	4.64944685030422	6.16982934209372	5.58063086935117	4.8499661860093	5.91318876585056	4.52610471829306	6.76700525033956	3.98044624360045	2	6	7	7	7	1	7	7	7	7	7	7	7	7	1	7	7	7	7	3	2	7	1	96	0	3
70	7	4.93513701204826	7	4.95301767568581	5.80756559821633	5.75985017959449	6.90958968591786	3.49564596060453	4.48495793819288	6.94332679481213	5.41483607579348	6.80412697407006	6.87214804303215	6.76603341963229	5.50291277133567	6.6486179807844	6.8772453485077	7	5.03973321341899	4.59516434647007	4.81821753999404	4.69743667522394	6.66224763066785	2	4	7	7	7	1	7	2	1	7	7	2	7	2	1	7	7	7	7	2	7	7	1	71.75	0	3
71	6.42461472216883	5.40344292109052	6.63245441777248	3.41188455270467	7	4.37801760879128	6.5444604440382	7	6.40363355587569	4.5326399323593	5.21253276009738	4.84809258574955	7	4.54005569075968	4.13150451729328	4.66501281120021	6.06707787112569	4.58800788714552	5.36206386146869	7	4.81020692237519	7	4.06241017853841	2	6	7	7	7	2	7	7	7	7	7	7	7	7	1	7	7	7	7	4	7	7	1	81.5	0	3
72	1.64221472965351	6.27318167276524	1.90009419102965	7	7	6.39520745159578	2.18154498321386	5.553231829081	2.89326667882103	5.07715602480754	6.55790531351953	6.74667240061378	6.96556912905754	7	4.84506894478792	6.11410899615452	7	5.77732974147987	4.11311736311901	3.50292392910402	6.69596442882659	5.75654443024639	6.33098580328214	4	7	1	7	4	2	7	4	7	7	7	7	7	7	2	7	7	7	7	7	2	7	2	73.25	0	3
73	5.82511215273326	1.40503080331162	3.05902519319738	6.10674728013989	7	7	6.85928277678813	6.67614057328264	5.19739063152508	6.51164432220961	6.22377289303523	6.70115621121058	4.42449463997372	6.3714820468328	2.42846396990003	4.86085411346893	6.82784043999479	7	3.59605144192378	5.27997462294979	3.0641697343565	5.12826856263379	5.57948139133941	3	7	1	7	7	4	7	3	7	5	7	7	7	7	1	7	4	7	7	2	7	7	7	75	0	3
74	2.88422448659832	4.09803509937608	1	6.44281640885138	4.93381467243806	4.19205758303254	7	6.29585442047077	6.98825374152893	5.27730979362479	3.89241947263269	4.34310467663011	5.89266578207973	5.16273539070696	5.66997563096207	4.60920494042345	6.45240209957605	6.87076259426129	5.60370606908299	6.50364986812267	6.92638076329853	6.31952425328054	5.6090607749424	7	7	1	7	7	1	3	7	7	4	7	7	7	7	1	7	7	7	7	5	7	7	2	68.75	0	3
75	6.29382068171755	5.71409667746673	6.8506746772935	3.7797999296903	6.83413501550751	3.69177387679945	5.36997469450099	7	4.05102194183604	5.63179693077923	5.16917752202067	4.75436804195101	7	5.97766576798173	6.95301003901829	4.6054389778529	5.57327737916204	5.8863697232786	6.89616088165842	4.59987847689281	6.64444377259826	6.120486979251	1.56398513174411	2	4	7	7	7	1	7	7	7	7	7	7	7	2	2	7	7	7	7	5	5	7	1	67.5	0	3
76	4.5207321570023	4.92515136543199	3.57660472817071	4.6571520932861	4.73284390770787	7	6.18611149176686	7	3.40775356945278	4.20035558087426	4.84693437462397	6.73029199130031	6.38327601650534	3.40800089125222	5.78925899316584	6.26801652595575	4.96754259188975	5.91344606237434	5.69461136558579	7	4.97009990087753	4.16834870784807	6.54323183499572	4	5	1	7	2	1	7	7	7	6	7	7	7	7	2	7	7	7	7	7	7	7	1	75.25	0	3
77	3.1530292233564	2.06157551539177	5.75974556954919	4.68290956872945	5.35382698241221	6.32400136126438	5.44502292438794	6.47832292946938	4.69225378764787	3.37887695899527	6.95569948715359	5.64586650366865	4.60524015711798	6.33962489576783	5.62393623863518	2.35829728984073	7	5.91352945608767	5.59878908824555	5.35158292997654	5.03047002132018	4.89425806904459	6.38479124639588	4	7	7	4	7	1	7	7	1	7	7	7	7	7	7	7	7	7	6	7	7	7	2	77	0	3
78	3.76025910030561	4.93350007033366	1.74498556740813	6.19947403421322	3.8355351689949	4.32593464837127	1.58715268715086	5.19508682064294	6.16833072025583	6.03628093843469	2.5908507953467	6.12610390614005	6.79397339069201	7	6.13433675394291	5.88575814402426	6.66593783854495	4.3202389828004	7	5.12344107011404	6.32163238194963	5.99124005848386	6.6274160743868	7	7	7	7	7	2	4	7	7	5	7	7	7	3	1	7	7	7	7	7	5	7	1	44.75	0	3
79	1	1.99873416511365	4.6685606899486	2.82993030543269	7	6.2715727052505	7	4.01005918354098	1.51750395572347	7	5.82500036912518	5.01836365448421	1.94600595967687	5.4746540745685	5.62755815518558	4.12438341529559	6.9927055857034	6.95016334751437	3.5494067139449	5.73715900186789	5.65293915652596	5.27529985621802	5.96746472560064	3	3	1	6	7	7	7	5	7	7	7	7	7	7	3	7	7	7	7	2	6	7	7	64.5	0	3
80	1.93174523794229	5.86256895377339	1.91665882673822	6.3523872241439	6.29306018323807	4.31841782532795	3.29577754705491	5.11406861484567	6.70899844173526	3.90461822820474	6.24421633711791	6.90487746615243	4.60961339281519	6.92250139810579	6.83049019705736	5.66652679636027	6.78673320619423	4.74316201485309	4.53070036869609	4.65233664601279	6.44618975559652	6.48004614751239	7	3	7	1	7	3	7	3	7	7	7	7	7	7	7	2	7	7	7	7	7	2	7	2	55.25	0	3
81	3.90540576390261	1.90142500090152	5.83875489439711	4.77032081552565	5.86015032053731	6.95083107059531	5.73599786090082	6.98742174304128	5.181018564754	5.28775257643143	7	4.60880708478761	5.29269479534826	5.34849393654196	5.89905035549936	4.52010796122301	5.82783541308374	5.4290195120342	5.1429846496914	5.41259626368263	5.95328721830292	4.82551489653775	4.06459822694563	4	7	7	6	7	3	5	7	1	5	7	7	7	7	6	7	7	7	7	3	2	7	2	87	0	3
82	5.9985586943465	2.14700469791175	2.90145828607417	6.66037997118618	7	6.96167263431051	6.31395619763964	4.64158235907493	3.15596817138583	7	5.45928031273413	1.02033794219706	6.23749744718007	6.18098575524634	5.08633989771338	6.47229586800115	6.87935166039491	6.56875195455119	3.9316825867336	5.24835931508841	3.67359809622758	4.71771998976183	6.3861696841152	3	7	1	7	5	3	7	1	7	7	7	7	7	7	1	7	6	7	7	2	7	7	7	69.75	0	3
83	5.41898061712187	1.35472366782191	4.1872592976527	7	4.21004599625925	5.63639139893067	7	3.57185302624939	6.98182943886298	6.66424281120298	4.9533002949461	3.87191479353335	4.96579772993401	5.21176311970271	5.09590380522133	6.12679871458248	5.54680125247707	7	2.52033207124363	6.69947653304116	5.8256160145562	5.02208331378175	6.54148509062494	5	7	7	7	6	7	7	7	7	3	7	1	7	7	1	7	7	7	7	3	6	7	1	75.5	0	3
84	2.27270832102672	5.81826690216609	1.57347107455418	6.53724620975254	4.54453936749883	4.52659716816325	2.66970855966521	4.51733015728328	5.52711175596818	6.36427702253634	5.1728614884612	6.08494813892001	5.36589345302878	4.77263665514638	6.13075846127103	6.76264077811033	6.44424951929401	4.71041193459912	7	2.35990077964441	7	6.1826125428034	7	7	7	1	7	7	7	6	7	7	7	7	7	7	7	1	7	7	7	7	2	2	7	1	44.25	0	3
85	3.91791634626011	3.29351327089526	4.89463375933999	5.86367874713167	6.00401184744564	5.5963182282819	7	7	6.53575448216779	4.8211693861119	6.67934898487173	1	6.50648861124149	4.99520376526197	3.97835121898112	5.07260802069323	5.49150274075372	6.27142732262513	5.57640540879452	6.2326591669081	6.34621915383852	4.31688908272447	1.38123280842424	3	7	1	7	7	1	7	7	7	4	7	7	7	1	2	7	7	7	7	3	7	7	1	75	0	3
86	6.58164408968485	2.09571852008083	1.04768779744516	6.05719280738547	3.13221050962081	4.71699183657036	3.26268340280878	7	2.06660608090447	6.66500600083574	5.66403512264728	5.16841201293019	6.44676909542281	5.08707673721793	4.66497970591591	4.35046844755808	6.94518974301157	5.8597381864798	6.8646653956083	6.19426354538058	7	5.50351638186289	4.97734638601279	2	7	1	7	7	1	3	7	7	7	7	7	7	7	1	7	7	7	7	7	3	7	1	58.75	0	3
87	3.54790533813635	6.89333201777841	1.37736452948303	6.28217717034337	7	7	4.02009283256438	6.10313583803159	1.75804703361462	4.71353987006469	6.20822782410045	4.26780727530033	3.86198022265864	1.65069587297586	6.3151114258302	4.36324156400971	6.80328220653474	4.58478085780625	3.01193413630043	5.59141938860011	3.63376578771493	6.80004681920623	7	5	4	1	7	7	7	7	7	7	7	7	7	7	7	2	7	7	7	7	7	4	7	2	75.5	0	3
88	7	2.93610094710195	1.35164193038633	5.1611918100272	4.57098757013233	5.65934804695593	6.1061708233759	7	3.55247869844994	7	5.73687741207647	7	7	3.50415285140483	3.88326320194958	5.66045345332017	6.43891618074314	5.93396375022283	5.28865671786297	2.70929654797411	6.28734388996615	6.69074837652373	4.40566501350127	3	7	1	7	7	1	7	3	7	7	7	7	7	7	1	7	7	7	5	7	7	7	1	94.25	0	3
89	3.44271365095282	2.6385834577044	3.99843923340151	5.42639733297823	5.41788089722868	6.74777154026987	5.00049185626298	5.58559508573335	7	4.68899168988815	6.37251478256234	2.64732003148143	6.19833274420423	4.70101079222928	4.86471323520225	7	5.151219883225	5.2969889837263	4.14263186207332	6.55079018663692	6.06749073940043	5.98013547024007	6.05066628085417	3	7	1	7	4	4	7	3	3	7	7	7	7	7	1	7	7	7	7	4	4	7	1	71	0	3
90	1.7478324047175	3.53603668532343	4.71255078964568	3.93361901098938	5.45202613895481	4.06776692168786	3.82782648607702	6.33672332096918	6.41578841220849	4.55175697005087	5.87111398281976	6.04774952812506	6.07076386015248	7	5.91590217028152	6.52539116303212	4.49887933586906	5.17310679840544	7	5.05270013361648	6.64470039799878	5.30755102408089	7	2	3	1	6	7	1	4	5	7	3	6	7	7	7	1	7	7	7	7	4	4	7	7	53.75	0	3
91	4.91384084394294	4.83978528039226	3.79273230166159	4.26646913172262	3.86637436806939	6.03005216679438	4.70840550975293	6.93819450974947	7	5.69012224709508	6.44380487613489	6.64797312475068	6.3146023398739	5.16140212309558	4.50034789097615	2.95607041141542	4.41173881979937	3.51410206322187	6.1081020155037	7	2.60443832817907	5.64880544502451	3.8031433272967	3	7	1	7	2	3	7	7	1	7	7	7	7	7	2	7	7	7	7	7	7	7	2	55.5	0	3
92	1.1721271563599	3.15623380833737	4.8328070853714	3.98684172806701	6.10187698352915	6.63554479211761	7	6.00873106270205	7	6.4269563664688	5.71751414836664	5.7964918616358	5.56716098850456	5.58574515936214	3.86948556392406	5.27096287952092	3.72008055082544	4.248601183627	6.04541061658284	7	5.04100831916727	3.12690539754983	4.85989689243622	3	3	1	7	7	7	6	4	7	7	7	7	7	7	3	7	5	7	7	7	2	7	1	68.25	0	3
93	4.18199797688041	1.45951104461752	4.33833925521276	3.88397122661655	4.86513313994846	6.40910039946202	5.92075234959792	4.28787110188998	6.30699364792126	5.49679226817841	5.53635208484264	5.45162702716811	5.03191274194749	6.12731821063933	6.34271017343118	4.99017843792354	3.73321704899071	6.449212050907	5.47865546627188	6.31002177142194	6.47333582402077	5.60289536616268	6.73167912119491	4	7	7	7	7	1	4	7	1	4	7	7	7	7	7	7	7	7	7	7	6	7	7	85	0	3
94	2.61881318838486	6.23691659379924	1.22373218797792	6.59609512811218	4.1957094765096	6.87225978774013	3.37306938357989	5.53361524399087	4.696089693799	6.47985677705208	2.43110130960536	6.47848018826936	4.8002361732635	4.50902584860176	5.0884945745368	6.28015174585463	5.29791521693022	4.61053945949153	6.54023735645425	2.11212890823726	5.13042407644503	5.28238541062933	7	7	7	7	7	7	7	7	7	2	5	7	7	7	7	6	7	7	7	7	4	7	7	1	66.75	0	3
95	5.80110519655201	5.81151305704637	3.61690232401708	3.56659714948258	4.28589989939565	6.4677322934285	5.7485865497686	5.58230095335996	3.52042333164897	4.55300188199848	6.07006943272088	6.00634347283168	3.82232151701047	4.37271673741414	6.04728104725541	5.65825997418627	1	6.53705209401464	6.55859751179137	3.71269281274891	3.84431963662485	6.61475962765471	5.04408335441051	4	6	1	7	3	1	6	5	7	5	7	7	7	7	7	7	7	7	7	7	1	7	1	77.5	0	3
96	4.79695493951776	1.66068586442359	4.02072567595515	6.17987554306818	3.55747585386108	5.43600035384783	7	3.75762780928763	7	5.99568355100085	4.75082855482227	3.77907032174231	3.94729703070564	5.34167866561891	5.09859140550439	4.57662504180273	6.06755206780319	6.66787103254544	3.57099167259601	6.03778577442971	6.34408431722731	4.75243282283568	6.72880651313327	5	5	7	7	3	3	7	7	7	5	7	7	7	7	1	7	7	7	7	4	7	7	1	69.25	0	3
97	6.06510662409145	1	2.37370864731798	6.61179896256069	6.12116441928619	6.63395330983585	7	5.39042438127461	4.60087881613633	5.03209084880312	5.25611386784163	1.19830048271382	5.84917254054713	7	2.11957933908828	4.85690570537956	6.90524634296574	6.54963703452574	3.24244775320345	4.25982370265593	7	4.89233004700713	5.34646703699814	2	7	1	7	6	3	7	4	2	5	7	7	7	7	1	2	7	7	7	2	7	7	1	62	0	3
98	1.55543673972431	6.24469286265133	2.19973329745847	5.23077455773595	4.27883764048117	4.6024740168479	7	4.31738123416577	6.18976887452067	3.78276204400572	5.09814329198865	3.59845524889733	6.38411668195911	3.06315198682565	5.02094091147113	1.41137495735649	5.64684055414935	4.67713776094964	5.17601254146988	7	6.23694163188731	5.65371894749976	4.78481478715689	7	7	1	7	7	7	7	7	7	7	7	7	7	1	1	7	7	7	7	3	2	7	2	68.75	0	3
99	7	2.89584403198827	4.06457337234895	3.48000011733687	4.67211502845017	4.39034079018367	5.2842084652217	3.92873193920165	4.26430314845577	4.51973474758552	4.69118119194375	3.75248825349079	5.32556894783412	6.95145410328642	5.8055288467349	5.12383335819799	4.49651031052445	5.98639724396127	3.21713703554937	6.62571149528684	1	5.6442972227735	5.06020232869559	3	4	1	7	6	3	7	2	7	7	7	7	7	3	1	7	7	7	7	3	3	7	1	61.5	0	3
100	6.76228610352656	3.13529670122687	3.67080715483619	3.28976577416053	4.25123343921907	4.58553366744883	5.27880639115682	3.92659738449826	4.44236571165127	5.24451877575936	5.52284623418174	3.83984662624321	3.772359078825	5.83295527269121	6.40089805208855	6.17853002929437	4.11737054590025	5.47369977060016	3.58624345452106	5.31749949986442	1	4.68875031376245	4.20985426940206	2	6	1	7	4	1	7	3	7	3	7	7	7	7	1	4	7	7	7	3	7	7	2	72.25	0	3
101	6.63236219156563	7	4.4364223107899	7	6.54026726658391	7	6.31529047395193	7	2.05704249805367	5.38229907022074	6.9690804328187	7	7	5.92059370322613	6.90210006327356	7	4.38200337880432	6.07075655882393	5.60843227959364	6.93286252970933	6.8494063634742	6.53292345786725	7	7	1	1	7	7	1	7	7	7	7	7	7	7	7	2	7	7	7	7	7	2	7	2	94	1	3
102	6.58595819279749	5.29838501569576	3.82136886568268	6.15092066720754	6.72333718812333	6.00467117856735	7	7	1.28824084122296	4.16650299882516	6.04804005585026	6.96500918063124	5.78100480671548	6.65577812970917	6.05853293053741	6.7563849343921	6.85897099846116	6.70504280957791	3.43929839902361	7	6.67995772328647	7	7	7	1	1	7	7	1	7	7	7	7	7	7	7	7	2	7	7	7	7	7	3	7	2	79.75	1	3
103	4.98850994172793	6.85230439569699	2.80539148274572	6.77473065373129	5.68345107557449	7	6.3455030470242	6.72386024671023	5.28905034409932	6.8426035526782	6.63255240511344	5.98230550738064	6.66219482782884	7	6.64100329182629	7	6.61770668072225	6.40180173297627	6.14295905971711	3.36644960068233	7	6.1706826996986	3.79416618540067	4	1	1	7	7	4	7	7	7	7	7	7	7	7	7	7	7	7	7	4	2	7	1	93.5	1	3
104	7	6.53070941566667	1.60669683048225	7	4.2371120811585	6.70934369249148	6.00790561239396	6.74914085669482	1.58548237505607	7	7	7	6.72215914349736	6.59356753216402	7	6.62878542253749	5.47608884148684	6.61240343092678	5.48920498002875	4.54466432012821	6.1073317886654	7	6.74194579327072	7	1	7	7	7	1	7	7	7	7	7	7	7	7	1	7	7	7	7	7	2	7	1	96.25	1	3
105	6.4251434432611	6.77890782343412	2.89720482013876	2.29314062899708	3.50296314288167	6.74428952424567	5.30762937657903	7	5.57296790839415	7	7	3.25907736541515	6.97617891895309	7	5.25741533566563	6.49565922391859	7	7	5.84953936311677	7	6.29499590928044	7	4.39077507569011	7	1	1	7	7	2	7	7	7	3	7	7	7	7	7	7	7	7	7	7	4	7	1	113	1	3
106	6.73381376594566	6.29657780591206	1.38678849733232	6.22689900434	7	7	6.89501149369626	4.65101219627008	6.93822199767497	6.7626062685189	6.58031842667037	6.36486825086914	4.77219827757961	6.36962006057245	6.65810894626508	6.96648416025882	7	7	6.30510399455864	7	7	5.26573281794098	6.83874088036387	1	1	7	7	1	7	7	7	7	5	7	7	7	7	2	7	7	7	7	3	3	7	1	86.75	1	3
107	6.61625303659627	7	1.80032482351116	3.66151150306128	3.7003688966025	7	6.76460309930839	7	4.94851895050174	7	6.04125226512405	5.59609304324985	7	6.69974629985027	4.49249231472738	6.21941159592197	6.26280584736179	7	6.50124120291329	3.02990768282718	5.9508433109889	6.03032220860911	7	3	1	1	7	1	3	7	7	7	7	5	7	7	7	1	7	7	7	7	7	7	7	1	111.5	1	3
108	6.57649862018352	5.54306834755905	2.91566017364194	2.74850861823069	1.57101171479373	7	5.92926358363518	6.82743949347651	7	6.47672910078523	6.73271401962103	5.72330943402632	7	6.47080041022996	6.80538436594187	5.26513420316334	6.76442654715954	6.06386774677658	6.37850129783607	5.25929931276525	6.66785039191203	6.62149076098046	5.54765119627699	5	1	1	7	4	1	7	7	7	5	7	7	7	2	1	7	7	7	7	4	7	7	1	87.25	1	3
109	6.98052116264267	7	2.33557411055435	2.9000209011935	3.48361945801565	5.85520221939082	7	6.85496417495991	5.96704755326185	6.72927482350802	6.72328932961531	4.80735391791926	6.35247600278563	7	6.44356807854174	5.56756763834358	7	6.71796799623687	5.64171828576545	6.96826871583129	5.12700578317593	5.2864577562569	3.94972434312901	7	1	1	7	7	1	7	3	7	7	7	7	7	7	2	6	7	7	7	2	3	7	1	97	1	3
110	6.50526826555229	6.88662255399456	4.67702857328438	7	6.10860791353354	6.30238115542106	7	6.23479995451642	6.52601183078632	3.39253504577569	5.44198829941682	5.4221407148807	6.23223303825499	7	6.82758942958223	7	6.34476643000448	4.36486329873426	5.22805289467888	6.36528251800558	5.58323817554915	6.86035688487724	7	7	1	1	7	7	1	7	3	7	3	7	7	7	7	2	7	7	7	7	2	7	7	7	89.75	1	3
111	7	7	4.75541555855628	6.58511412723979	5.65383393964155	6.57451339530732	6.83677701163318	5.46391103449286	5.54609881622916	3.61113593681281	7	4.31944501319231	6.13435370853625	6.78438159573534	7	5.35157590472671	6.37517857317698	4.47177132180863	6.33148937784268	6.33997629319848	6.34112331689274	6.56796725105117	6.67379105391751	6	1	1	7	7	1	7	3	7	7	7	7	7	7	2	7	7	7	7	7	7	7	2	92.5	1	3
112	6.61737579481491	7	2.5279867086949	3.5833586879224	4.13100239376736	7	7	6.69638862534058	4.03589800446399	7	6.85896821964547	6.02074779355956	7	7	3.96790889479071	6.07908458913939	5.3691236674779	5.93310002741532	6.10377659625956	7	6.17702249001977	6.11856176033652	6.64646666314187	3	1	1	7	1	5	7	7	7	7	6	7	7	7	7	7	7	7	7	1	7	7	2	114.25	1	3
113	7	6.44940067677686	1.08748900115303	6.74725566715905	2.14783405203889	6.31354966791922	7	6.28155265584286	1	7	6.00495073874442	4.74442032030325	5.29751707180495	3.41974435350311	6.5629053220257	6.47291864180372	6.24737502906768	6.91983079280078	6.78275550598852	7	4.98188913809472	6.65899504712783	5.74982824187346	7	1	7	7	7	1	7	7	7	7	7	2	7	7	2	7	7	7	7	3	7	7	2	106	1	3
114	7	6.53715288976726	2.30508505857894	1.95041667817128	3.60477284278262	7	4.9725473379619	7	4.71722363027458	6.57640227546876	6.82625376792853	3.53744170651807	5.08715884374548	7	6.33034566076767	6.49835518436339	6.64178603915182	6.31859515070537	7	5.21326325416583	6.61945007970269	5.62283858300202	6.79249604895388	7	1	1	7	7	2	7	7	7	3	7	7	7	7	2	7	7	7	5	3	3	7	1	94.75	1	3
115	6.92942430374619	5.14248504002607	1.93736452748265	6.13748203327896	6.56462212208274	6.8031750453244	6.64117000189816	7	6.40096011815069	6.92421548662625	7	2.18245735605178	6.2600585260231	6.54174108046745	7	6.93975376165966	4.72846426388698	6.32940372998563	5.35925060104042	5.4447649330099	6.43901857312356	6.25978305443851	5.82254990885957	1	1	1	7	3	1	7	3	1	7	7	7	7	7	1	7	7	7	7	6	3	7	2	91.5	1	3
116	7	5.18001337329451	1.55333688545792	1.10163207623922	3.7863249169765	6.43595282934226	6.66348959369163	7	7	6.05151121207543	5.1708037106189	7	6.68987989760902	4.78310043603699	6.52047143849035	7	5.19150715475505	5.67138259237502	7	6.41073125452806	5.98323327996384	5.37239822827387	7	7	1	1	7	7	7	4	7	7	7	7	7	7	7	7	7	7	7	7	7	3	7	1	79.25	1	3
117	6.35576983226426	6.786211793672	1.672253544014	6.1664890895242	2.99141046400297	6.38445643644524	7	7	1.79664876096479	5.85532286972335	5.82172282629558	5.58828878085223	5.28557178956467	3.45053978249075	6.6563481801474	6.26637353296961	7	7	2.73436204612164	6.69764477076975	5.27441183826037	7	6.28007855662218	7	1	7	7	7	1	7	7	7	6	7	2	7	7	7	7	7	7	7	3	7	7	1	80	1	3
118	5.74079875398417	6.11879410740162	3.46072777064715	5.1640815301881	1.04258891430309	7	7	5.46706944947968	6.53735599000746	7	6.30109967880939	6.88281407905445	6.71557792649853	4.6649628181212	7	6.88012985195774	5.76013334427097	6.95099863804532	6.47190305322503	2.5106978778296	5.36606615440415	6.07225424862544	7	7	1	2	7	7	1	5	7	7	4	7	7	7	7	1	7	7	7	7	7	4	7	1	98.75	1	3
119	7	5.67055190632438	1	5.94572995685319	6.12532124190665	7	5.99231468532755	6.31254807133965	2.91424577002812	6.77111867234705	7	5.07151442097879	6.50234884448752	6.82068521895335	4.31778328829946	5.88943094805011	6.5955623170023	5.96693113836463	6.55065369373333	6.33454470767462	5.66741744524186	7	6.31863573202306	1	1	3	7	2	2	7	3	7	6	7	7	7	7	1	7	7	7	4	7	7	7	1	112.5	1	3
120	6.75815259958589	7	3.96510066959266	4.62036670517952	5.03622049286064	6.26704332991941	7	4.97253796486042	4.72351524816254	6.20492100477865	6.83951777376581	6.17811943902797	7	3.9299226330878	6.81986017695289	5.23667986196331	6.64465356106753	6.95362369974709	6.04508965068418	4.50445982931914	6.271973259933	6.94606516288152	5.62007578549465	6	1	1	7	7	2	7	7	7	3	7	7	7	7	2	7	7	7	7	5	7	7	1	96.25	1	3
121	6.64472807346992	6.17687047686533	2.34956273050505	6.95162633768199	6.85709815157705	6.71416987359614	6.22718883529154	5.2319190729175	6.57257195870227	7	6.61799019539916	6.62288497775442	5.93104245813926	4.25032183989095	6.7418463562564	4.38084118985034	7	6.76821419624377	6.11669123978586	4.65909800481811	5.218565988709	7	6.63904497846291	1	1	7	7	1	7	7	7	7	7	7	7	7	7	2	7	7	7	7	5	7	7	1	93	1	3
122	4.40296319425296	6.85373242832394	2.48012137695748	7	7	6.62679472646739	6.70961339828177	6.50465494079068	6.41761001291905	6.84634932240942	4.95966226425688	5.76367686456042	5.97825275335738	6.0310862256577	5.74454866051342	6.23570617466691	7	5.93163629938185	5.42208693479125	6.22081165484132	6.07183889567348	7	4.56499220101276	4	1	1	7	7	3	7	7	7	7	7	7	7	7	1	7	7	7	7	7	2	7	2	91.75	1	3
123	7	2.26881460503223	2.99840249201276	6.24934477945095	2.21676184153676	7	6.91559164660965	6.82548720238903	6.08877908878716	6.62145410536667	7	6.51688459272573	5.76625187452108	6.50559639842316	6.44377304786705	4.72486779090825	7	5.38420416962143	4.7978772388276	5.82130577950043	5.54429414680914	6.80429309737524	6.89314405198948	7	1	2	7	7	7	7	4	7	3	7	7	7	7	1	7	7	7	7	7	7	7	2	96.5	1	3
124	7	7	1.35019878283083	5.83346990944124	3.60001137460845	2.33750498356917	5.44315269151184	6.71674013463154	5.38144906778712	4.75011083041141	7	7	7	6.86001028309892	6.58129241935169	6.57230011671724	6.2933848679339	6.86692115404975	5.53300618263343	4.81886197673074	6.88600627578905	6.15539309418966	5.45578792597206	6	1	7	7	7	1	6	7	7	7	7	7	7	7	7	7	7	7	7	4	7	7	2	87.25	1	3
125	5.86988151584267	7	2.26036135362593	2.09489019706367	5.87445949272816	5.60410895817509	7	6.58348227262046	4.60178698590123	5.43423564187303	6.18798514089485	6.11149198725151	5.36144745489269	6.26157377995225	6.41205100927383	6.58570277910226	5.94050246648184	5.87295467727332	3.58173763191046	7	7	5.8683016468204	6.78827558443228	7	1	1	7	7	1	5	3	7	2	7	7	7	7	2	7	7	7	7	3	7	7	2	81	1	3
126	6.86392605336903	5.40864602250069	1.25068372272774	5.60878321625431	6.10208998620947	7	6.27572659378428	6.4838530829292	6.68078437036177	7	6.3262457391504	5.18613133249258	3.8267906583508	6.18677744374404	3.83952003432348	6.92473696404336	6.33957247542196	6.97855834348783	6.89938664722825	6.89780475405789	6.75995292035432	7	5.02039118151933	1	1	2	7	2	7	7	4	7	7	7	7	7	7	1	7	7	7	7	7	7	7	1	99.75	1	3
127	6.13919145722037	5.83797226367844	1	3.81743601116142	2.22030879779678	6.757144199548	5.91507090727337	7	7	7	5.44756213405981	5.84619506861352	7	4.51226921358326	6.76072613972837	7	6.49028524676936	6.39365763627541	5.26177448942078	5.07882296498125	5.84495093338446	6.42540231993856	6.4253193970498	4	1	1	7	1	1	7	7	7	7	7	7	7	7	7	7	7	7	7	3	7	7	1	93.5	1	3
128	7	5.6077924251728	2.59927012522532	5.83957890280541	7	6.96966608296403	7	4.34681713431309	6.28257267381759	7	7	3.56398102258662	3.47892843248808	5.33378232896863	6.29218514989892	7	5.37089719980582	7	5.86061227300554	6.97619260531022	5.98282888562966	6.26921628624646	7	1	1	7	7	1	1	7	7	7	5	7	7	7	7	1	7	7	7	7	7	2	7	1	92.25	1	3
129	4.25249767631692	6.07788664548255	1.84887492534125	6.73115340836257	6.91588747121733	5.24134040559481	4.89184926360087	7	4.09425657796459	5.68309249656408	7	6.34919546318424	6.60054445023562	7	6.94290206179099	5.87430872647927	6.63625142892503	6.84295251066528	3.95525506171636	7	7	5.83271561132186	3.88583235528718	1	1	7	7	3	1	7	7	7	7	7	7	7	7	2	7	7	7	5	3	7	7	7	79	1	3
130	6.30401696617338	4.97579532044537	1.42245060055942	2.77496703703416	5.765981752249	5.51549878291072	6.65696838671171	6.64766774885387	5.53114378441719	6.97656513489122	7	6.68356927029337	5.7308460992819	4.88065946772505	6.10451216028361	7	6.96564857819131	4.96271176547587	6.1756225829789	6.28456586341582	4.82222174006924	5.81364537855515	6.61300980860159	1	1	7	7	7	2	7	2	1	3	7	7	7	7	5	7	7	7	7	4	2	7	1	83.75	1	3
131	5.57864215397261	4.59182226217481	1	5.91582373933185	6.3676487617901	6.1759139354424	5.10109254842512	6.66180781708847	6.14167302840543	6.75384571674451	7	6.89813846272625	4.91406762093279	5.27162052792329	5.20808234761155	7	7	6.16115142638711	7	6.18990042201618	6.02278065913414	3.78458555038886	5.27642127326144	7	1	7	7	7	2	7	7	7	7	7	7	7	7	1	7	7	7	7	2	3	7	1	85.5	1	3
132	5.60408869457219	6.79158745949333	3.40214277255803	4.66853925469366	5.77958451335578	6.23100211859624	7	6.6370708592315	5.55801866279008	6.57840615260544	5.52868958097669	6.09799325070931	7	3.67575437796599	6.12216918715333	5.90688305148238	6.54086032357403	7	5.99431317324646	6.87651530092321	6.19127043650003	7	5.48390061994693	4	1	1	7	7	1	7	7	7	3	7	7	7	7	1	7	7	7	7	4	7	7	1	91.25	1	3
133	6.62986052530181	4.97815421664068	1.42007054003354	3.93132181832457	5.94284516815544	7	7	7	4.46817283824635	6.15432693882693	4.98782194484637	5.38184601286199	6.35076755539371	5.9763648805538	6.80073422903937	3.4101593607964	6.3747157477911	7	6.86682936770419	6.87009142123362	3.99038036968857	5.80518095756438	6.18799940780799	1	1	7	7	3	1	7	7	7	7	7	7	7	7	1	7	7	7	7	5	7	7	1	90	1	3
134	4.58859909706412	6.86418475012662	3.34991431340689	7	7	6.24185005341744	6.58302228629937	7	7	5.83503037848316	7	5.86406405287862	5.49159398312803	3.5391421744401	6.90969569235591	5.7301721806427	6.86088687985803	5.59780787669317	6.87794325233549	1.87111411292213	6.07295478488741	6.1966735021589	5.37079724715541	4	1	1	7	7	1	7	7	7	7	7	7	7	7	2	7	7	7	7	3	3	7	7	71.75	1	3
135	5.59543331125141	6.60524322434384	1	3.98119715729419	5.35992043613627	5.30342864940166	5.22337145404782	7	5.52428105368624	6.32081951424814	5.90042656491319	6.72636113173589	7	6.49934535416123	4.88369829640962	6.09256989667209	6.89073859148123	5.00800353268598	6.22714783143276	6.63750716862367	7	6.79463298655077	6.98967076981075	7	1	3	7	7	1	7	7	1	3	7	7	7	7	1	7	7	7	7	7	3	7	2	90.5	1	3
136	7	2.81720566411197	3.84287004776097	6.84913303481524	1.94726697681038	6.57815325188388	7	6.67486972733999	5.2492018714104	5.72801992015694	6.72950602107348	5.66583783687557	6.42664577218881	5.96127572451815	6.53642929897828	3.78722776936759	7	5.42359784499058	4.28276484006296	6.40252321210918	5.04364978620793	6.69509323320878	6.70151671232967	7	1	2	7	7	7	7	7	1	5	7	7	7	7	2	7	7	7	7	7	7	7	1	89.25	1	3
137	6.46495925259315	6.42621859439487	2.31902935778349	1.39169701178079	3.59413766357258	7	4.54126965416848	6.36309946037605	5.39285422042691	4.47382160104137	6.84311914002909	4.34699872756275	6.8244042338902	7	5.40124433557054	5.67269093653358	6.79426187143947	7	6.02457175384654	6.63446821144415	2.37232511458315	6.40796752076904	6.70428050636897	7	1	1	7	7	2	7	7	7	3	7	7	7	7	7	7	6	7	7	2	1	7	1	93	1	3
138	7	6.46949210332527	2.52788823228236	1.87911643429569	3.89324438639543	3.86160409066516	6.88238655595507	7	5.98887188884175	6.27191740127425	7	6.44926528568641	6.19166192945825	6.76716165746066	6.18197654957371	6.64172083469177	4.15057365477632	7	5.27958763019918	6.80512697072363	1.34367121419349	6.38719761745667	2.38331456925006	7	1	1	7	7	1	7	7	7	7	7	7	7	7	1	7	7	7	7	2	3	7	1	80.75	1	3
139	7	7	1.12993805527389	3.98528693460343	3.20675460955698	6.81581727149354	4.3270710558303	5.46939221215697	5.47803405900806	5.07696469835495	6.70812651803825	6.20952788999133	7	5.07234658292262	6.69431196328549	7	5.11622179992394	5.251086548683	5.45349157863836	6.73849850004764	5.06326815473189	6.67513535024849	5.15620708872086	7	1	1	7	7	1	7	7	7	7	7	7	7	7	1	7	7	7	7	3	1	7	1	95.5	1	3
140	5.67299229109339	7	1	3.08228308869713	5.4437768301938	6.6060717041161	5.59622290643588	5.79581076734375	7	7	5.65368833896786	6.14604530941164	5.8590568367319	5.91355474139199	4.98378381786086	5.99622025046649	5.59440362894527	6.59198662825943	7	5.00149106875506	6.15755836773585	3.99505363099245	6.84256616038792	7	1	2	7	5	2	6	7	7	2	7	7	7	7	2	7	7	7	7	7	3	7	1	100.25	1	3
141	6.88421116731754	6.79669619523641	1.8312006010373	4.17208248634996	1.39175275999321	6.97036375583808	5.72312218831878	4.92635403969116	4.30933880285076	5.21652258157629	7	5.63632554270548	5.94242498581137	6.56304078773303	6.54956079194387	4.61202908241399	4.31005701595538	6.61946950777546	5.77782237923037	7	5.59668268451774	6.99558851376314	5.02766322591143	7	1	1	7	7	1	7	7	7	7	7	7	7	7	7	7	7	7	7	2	1	7	1	92	1	3
142	7	5.67356854583489	3.01360095303038	4.57362028652375	7	5.4680546718831	5.79482042135334	5.07710534651935	5.20215651255177	7	7	3.78970652386865	3.51370184086028	5.60570438360268	6.50390941484195	2.74630562057186	5.99825675445247	6.24782479241906	6.19483147877783	6.81097700595262	5.81596383390438	6.26668706712868	5.69760993631925	1	1	7	7	1	1	7	2	7	7	5	7	7	7	1	7	7	7	7	4	3	7	2	99.75	1	3
143	6.79932172782039	5.82253398310931	1.5879425698329	2.13524860656724	5.19099965750781	6.17300563195312	3.3768150798022	6.30138097850988	2.11387787182607	7	5.63433782725696	2.62992893331299	4.92751879532169	6.91863122861757	6.37350333762126	6.74631451630056	7	7	4.35288380936561	5.52705642760633	4.0360634184033	6.14192853642106	7	1	1	7	7	2	1	7	7	7	5	7	7	7	7	2	5	7	7	7	2	5	7	7	82.5	1	3
144	6.58873282353079	4.86894509008056	3.19287693646308	4.38706900584692	2.18956078549412	7	6.5602525156426	6.60062759386484	5.9951388670821	5.87865774080138	6.95111321650123	7	7	5.0859868966181	5.5382822214039	4.62793421495103	6.00960649111507	5.07026445270391	6.65826424987405	7	4.93410455813512	6.88918419103944	2.36901942711732	7	1	1	7	7	1	7	3	7	7	7	7	7	7	2	7	7	7	7	2	1	7	1	94.25	1	3
145	5.34776685090908	6.28285287509612	1	3.19697563255671	5.46478375835759	6.80534981935628	7	7	5.0879718506555	6.7019730034609	5.73475699266836	3.58622864174951	6.53341983681163	6.577897414215	4.54223986115603	5.39388524861043	6.59559615292072	3.88934586798375	5.17261812668848	5.89465580184487	4.62021540906242	6.88904757992459	6.3896029396803	7	1	3	7	7	1	7	7	7	7	7	7	7	7	1	7	6	7	7	7	7	7	1	94	1	3
146	6.66534020446359	6.25028621695954	1.94420450709035	3.61522878125017	6.52511724523213	4.6859883416652	4.93529581574022	5.17029156913302	6.94756938789446	7	6.47286214861381	5.64524830885839	5.55784721960671	6.90462140756863	5.69929514162654	6.29605668550995	7	4.98571494428652	6.6447710787194	6.11691353668926	6.28327685434278	5.66521775215916	6.76216169272956	1	1	7	7	4	7	7	7	7	7	7	7	7	7	2	7	7	7	7	2	7	7	1	76.75	1	3
147	4.75279871959837	6.92894649494216	1	5.54757895903856	1	6.85248000138136	6.56264947409034	3.90487013686165	4.715002497659	6.77664009645206	7	6.73659683470479	6.45176271608616	7	5.95233578762535	6.62740576458972	6.50147390377748	5.88233377727454	7	6.04916671388583	6.15263084287205	3.56419064201861	5.59020957450096	7	1	1	7	7	2	7	2	1	4	7	7	7	7	1	7	7	7	7	2	6	7	1	92.5	1	3
148	4.55211524626718	7	1.86404951852612	4.86823955549555	6.89370535336782	3.96401716589471	6.37333772609397	6.01245522775231	5.14000424773919	6.9117217936446	7	6.86348982038779	5.57763939494556	3.71892835222223	4.46813433351561	6.2495875092608	7	6.79582666827069	6.15010760274055	5.96858241010575	5.64617874727709	5.01146065810389	6.58392198465028	1	1	2	7	3	1	7	7	1	5	7	3	7	7	1	7	7	7	4	3	3	7	1	105.25	1	3
149	5.92531114753715	6.60227184683973	2.11572445801734	5.97063087189722	3.43514156108133	6.51845542859086	7	5.98770415277269	7	7	7	4.20873483097953	4.85071411607019	5.28299431952712	4.22093961167521	7	5.99296266340427	7	4.30246648103555	5.80859876751548	4.99837549887785	5.4260004576985	5.6069471750421	3	1	1	7	7	1	7	6	7	7	7	7	7	7	7	7	7	7	2	3	4	7	7	103	1	3
150	6.28267406876107	7	2.38772726588564	2.52125584247572	3.87030603466598	7	5.24653707468915	6.28247897612637	6.12408408879565	2.7734305058317	5.5216991633607	4.56532743374812	6.08115537938338	7	6.29642589975854	6.18500358924552	5.40044674507136	7	4.63111440812405	7	4.57882143591709	6.62461448609155	6.06427364848406	7	1	1	7	7	7	5	2	7	6	7	7	7	7	2	7	7	7	7	7	7	7	7	94.75	1	3
151	5.26815715980545	7	2.60228829029269	4.56647516846814	5.74475184297929	4.21954883478079	4.38750164901452	5.0672217948508	4.01466993777204	5.70379215253774	6.2407700084223	7	7	5.26749780874459	5.58247985244546	6.58888391160947	5.89249219962124	7	6.36069106993442	6.6273227734625	6.36436792856663	7	7	1	1	2	7	3	1	7	7	7	7	7	3	7	7	1	7	7	7	7	7	7	7	1	79.5	1	3
152	7	4.74653163447216	1.1903279089089	1.61975316848165	4.73203127893545	6.74362547741599	3.36957843273786	6.16363290429826	1.48123098690706	7	5.8851587395646	3.02712454173511	4.84297991423091	5.87680135486469	6.02803415512358	6.38661836361562	5.81251839751783	6.80684546287101	7	5.32209130259789	4.35885039639484	6.66156128292978	6.90267676216541	1	1	7	7	3	1	7	2	7	7	7	7	7	7	2	6	7	7	7	3	7	7	7	98.25	1	3
153	6.25913753354249	7	4.89451754515567	3.60381035262281	1.12600350355317	5.2481964652797	7	4.59057729604837	6.94188505596482	5.95680432211727	5.94677238310528	5.16545536541365	4.56620131482564	7	5.66068961206279	6.02424306972145	6.79873503815383	4.80386663335855	5.17968515756174	6.61406313075665	6.98761978616292	5.85313989921261	6.33242331595194	3	1	1	7	7	1	4	7	7	3	7	7	7	7	1	7	7	7	7	7	7	7	2	76	1	3
154	4.40743916829364	7	1	6.71176052048743	6.31844099345317	6.17600785121531	7	6.30796687243553	6.31096026356862	5.046892725633	6.0596999047572	5.14754223823031	3.21639972597632	6.35059735603142	6.46888839656405	6.61037640600438	5.31006267209323	5.88174172088369	3.60148148304289	6.43628657832502	4.8052860965977	7	2.22875628176146	1	1	7	7	4	1	7	7	7	4	7	7	7	7	2	7	7	7	7	7	3	7	1	89.75	1	3
155	5.64972828568597	6.67404836542477	2.18428992405088	4.23016169161281	3.29912121106807	7	4.92012580922942	5.17885229875703	6.74886970361935	6.25656346282345	5.63860524427938	6.89706498981922	6.62076657763945	6.34899026944098	7	5.58649750570275	5.66908073488513	5.25244684015535	1	6.62390258461585	5.13658326514629	5.15753562727238	6.11966453495907	7	1	1	7	7	2	7	7	7	7	7	7	7	7	2	7	7	7	7	7	7	7	1	83.5	1	3
156	3.13602856215061	6.47457154830351	3.76681953272199	6.23050338748362	6.27712422307331	5.65802869872543	6.24380631303095	6.71186709159349	5.833276813308	4.64503048752089	4.74559753133802	6.42125110286963	6.86966952357432	5.05369857330477	5.48340440136208	5.78348447315157	6.71251811343978	7	6.40626299204364	2.31140046648373	7	7	3.04514540963568	3	1	1	7	7	1	7	7	7	7	7	7	7	7	1	7	7	7	7	3	2	7	7	67.25	1	3
157	6.69505125655024	6.97817703610804	1	6.7491227949701	3.76762119843404	6.19226398446623	6.79479557324257	6.0136614306618	4.63729038990271	4.35553754065695	6.11181328521792	4.78401229595961	7	5.42115940191597	5.99095944525427	3.52831743008457	6.12420319397396	6.81250593524715	4.51675750312152	5.49074563749046	5.34463818596077	6.33830817435459	4.47914038916322	7	1	7	7	7	3	7	7	7	4	7	7	7	7	6	7	7	7	7	7	7	7	1	97	1	3
158	6.47642117252132	6.30422015397249	1.33616578958648	4.12426494017119	5.53764299381059	6.02345207098361	4.39234833793923	6.42333576234985	7	6.89937632763711	5.86576879084032	5.47451353969147	7	2.06276112186011	4.94546077532037	5.47806084399116	5.30299809680356	7	5.86217620882053	6.99772379061119	5.53739883592832	6.94921231024324	5.36570973304803	1	1	7	7	7	7	7	7	1	6	7	7	7	7	7	7	7	7	7	7	7	7	1	90.75	1	3
159	6.03155400005109	7	3.41981247794894	3.80376610011137	4.72010411153735	5.32502431348081	6.82959739729921	7	3.99787331685605	7	7	1.76238331860618	4.14538584695573	5.88968673232687	4.73241151405818	7	6.02134249308325	6.36598930565683	4.4014698923506	6.92570984098346	3.82955800359803	3.91361909865464	6.51798270229559	7	1	1	7	7	1	7	2	7	2	7	7	7	7	1	7	7	7	7	4	7	7	1	104.5	1	3
160	6.13046399970147	7	2.65114330746403	3.47890299027057	1.25730869347949	6.42104785056499	7	6.61833396702352	6.45277788892586	6.18073673788868	6.59101541253879	2.69786151671771	5.22989503452737	6.68986869171127	7	7	5.4739991375716	7	7	3.0405617331312	3.13969662560555	3.80166865115577	3.72673113888654	7	1	1	7	7	1	7	7	7	7	7	7	7	7	7	7	7	7	4	3	7	7	6	73.25	1	3
161	6.33205425820483	6.04930257537051	1.05899045836523	5.72226533709404	3.65987083030787	5.45943046365826	7	5.40809078812344	7	6.77145970040397	6.82724177079667	2.39140796170187	5.24124633170329	6.42339549904995	7	3.50487765835003	4.23726296431387	5.96299876945845	4.07691101932045	4.86406452400536	5.64001454834337	6.7399589588768	6.05899510687491	7	1	7	7	7	6	4	7	7	3	7	3	7	1	1	2	7	7	7	7	7	7	7	85	1	3
162	5.27768681523078	6.92853182380915	1.39365513558894	5.14358747906889	1	7	6.37639200733876	4.78017036953911	5.90876314943999	6.77914364994491	7	3.51423766128481	6.98392111512548	6.26933664220355	4.50408232144678	5.10622174350488	7	6.10931733115214	5.80094651952238	6.75641004478847	5.42550379296852	4.00063269213715	7	7	1	2	7	7	2	7	7	1	7	7	2	7	3	1	7	7	7	7	1	7	7	1	101.75	1	3
163	6.72305364727357	6.34603552258045	3.81313290048377	4.99186017903751	6.12519037722202	5.93354668673595	6.21667826200253	5.4095687998784	4.57695224690085	6.87261156659361	5.29667943384488	6.24811242076981	6.7406817184454	3.43068386546397	5.98604520978775	6.05934545656595	5.84621217517106	2.04374020382164	6.9621465654951	6.32219553533751	5.92914022798022	5.75880579299702	5.28454602378344	3	1	2	7	7	1	5	7	7	7	7	7	7	7	2	7	7	7	7	3	7	7	1	78.5	1	3
164	5.72930132948894	6.71550405580607	3.81792118363885	3.9310530248388	5.80725659697308	6.07709050311834	4.71328537471633	7	5.21950652993029	7	7	2.16352158586461	4.70389752051887	6.09530091351967	4.99607195224633	7	7	6.88697337271643	4.40655708456322	5.22093968402029	4.03870726952777	4.45972378701818	5.52100190054853	7	1	1	7	7	1	7	7	7	2	7	7	7	7	1	7	7	7	7	7	7	7	7	83.25	1	3
165	6.37415449817857	5.72604891839898	2.67362467998127	4.99815288649825	5.32858492334027	5.30054106091336	6.69023697373709	7	6.87156853018068	6.94848877512666	6.00481632790686	6.14790428973582	6.81092169485948	4.10702795174049	4.63925150226885	5.81753181811386	7	2.41734099121913	4.51738057275748	6.72968572569765	5.49859308444885	5.99358097562758	5.34267686416798	3	1	1	7	7	1	4	7	7	3	7	7	7	7	3	7	7	7	7	3	7	7	1	91	1	3
166	7	7	1.87082601973518	5.02853735048503	3.13600556694039	6.5974422037914	4.90148564594088	4.86770542421786	6.02187925649874	4.50653666907322	5.1220713199326	4.69710849451349	5.94118461227384	5.16389798121315	6.66909609289917	6.14916241157612	2.8755094697651	7	5.62813739025199	5.79266880974939	4.78395985116185	6.85993695076217	6.57077267392583	7	1	1	7	7	5	7	7	7	7	7	7	7	7	1	7	7	7	7	2	3	7	1	95.75	1	3
167	6.84763017964728	5.17579757850994	3.15037633326703	5.81593524948134	6.7870805949833	5.69573453965675	5.96082883512541	5.9824365032825	5.68656976740868	6.50326839460626	6.60103752759587	4.25637044363797	4.28109467845734	5.56287127435969	5.84382769101256	3.17441244811019	6.16595807640378	6.52598957951807	4.26806538621501	7	6.07560847070618	7	6.45940140027054	1	1	7	7	1	1	7	7	7	7	5	7	7	7	2	7	7	7	7	2	5	7	2	93.5	1	3
168	5.35256895089355	5.92174423079079	1.55877478321498	2.91468697516	4.36244455645023	5.91157015098679	7	6.63938231837753	1.41682080405163	6.86140453642085	6.05226813141973	6.8470083963488	4.57658911978394	6.15469343575707	5.36621324986018	3.18557906070225	6.84759120109718	7	6.48232881142698	3.86056419104697	5.31706315260489	5.80999379757395	4.7721175632402	1	1	7	7	2	7	7	4	7	7	7	7	7	7	1	7	7	7	7	3	7	7	7	72.25	1	3
169	4.12615986336452	6.18471567047456	4.16849641806954	6.72624450577106	1.24536273098733	7	5.63856039438264	7	6.41154766389816	5.69434847039087	6.36946771403594	6.35915804218024	6.12734262864562	4.86881517147776	5.43166427972014	5.47967951982659	7	4.76537471983387	6.8218126372063	6.28208490407822	3.3413743560322	5.88262920928045	4.37421966894298	7	1	3	7	7	1	7	7	7	7	7	7	7	7	7	7	7	7	7	3	6	7	1	70	1	3
170	7	4.00679267914142	3.64766493922953	5.47144981438597	1.0487022296325	6.77934758588718	5.846850675542	6.85355909524758	5.13800285530366	5.34000002388093	7	7	7	6.91809272034858	4.9752790356247	4.8084819321309	6.99649469508024	4.01397534468017	5.89724962207687	6.07576524950608	6.65539023023737	5.63989648431043	1.92840938371693	7	1	2	7	5	2	7	7	7	7	7	7	7	7	1	7	7	7	7	7	1	7	1	81.75	1	3
171	6.60988134598745	6.82797237121884	1.05348712564857	3.12547226470634	2.04683055844478	4.57780477615341	3.1740215654526	6.91507682222888	6.42644094201083	5.91725843080125	7	5.83184445742349	4.73542991401624	3.76955081871757	5.94401104740948	6.51404639571633	5.26209669937678	5.96312376886187	6.69880389289315	6.58087718631726	3.34241721935982	5.63783438712808	7	7	1	1	7	7	2	5	3	7	7	7	7	7	7	1	7	7	7	7	7	1	7	1	68.5	1	3
172	6.41833212163714	5.26226243784758	1	4.9306638755614	3.14455921179612	7	5.84695612956243	6.14865294241182	4.60419580041034	6.65037116070376	5.02382387341173	5.23172876591197	4.77456403057215	5.54606853776878	5.978027642452	6.21612951346727	5.80949725394281	5.55748685064448	7	6.3953953776922	6.36803762087732	5.27185593092401	5.60873447280575	7	1	2	7	7	2	7	6	3	7	7	7	7	2	1	2	7	7	7	7	4	7	1	96.25	1	3
173	5.24002543365026	7	2.35439327194043	5.7064842035999	2.81582001901642	6.48106975953721	7	7	7	7	5.33156893995381	4.57132704776262	6.70838851118131	5.01275066582239	4.82094027289267	5.51706224526454	5.91265314905685	4.92059765768875	4.21554722912748	4.78835860904685	5.43212117624894	6.60096922950611	5.86621810608365	5	1	1	7	4	1	7	5	7	7	7	2	7	7	1	7	7	7	7	3	5	7	7	83	1	3
174	3.80634901282993	7	3.45881067304611	4.39795076308529	6.30216865587396	5.04206235490196	6.93313100198333	4.37861249468541	6.246818898045	7	5.30645111267132	3.02340775231941	4.23184818235377	4.88160001098293	4.85850916386846	6.6135826861154	5.88621753141638	5.29230709509319	7	5.9853088812738	6.90577210626155	6.46406784450965	7	7	1	1	7	7	2	7	7	7	3	7	7	7	4	1	7	7	7	7	4	4	7	1	83.75	1	3
175	4.67493913432092	7	3.21850193630921	5.39988841852188	1.1355198388795	6.0496312513246	7	6.62256308160998	5.90611605926873	4.59784263531149	6.66085110297113	2.23300296816229	6.18221454074481	4.853278627855	7	4.28754537269294	6.3717766333307	2.90088752278244	3.17952867234415	6.44610871093014	5.94241743507909	6.56256997444356	7	7	1	2	7	7	7	5	2	7	7	7	7	7	7	1	7	7	7	7	7	7	7	2	79.5	1	3
176	6.11397012692772	3.86627358182614	1	3.13224003378163	1.8827841593433	6.23861044243741	6.82819803305825	7	6.21641506976548	5.8349578897406	5.16544595016226	4.87738652631328	6.21102807522529	4.25942769552946	5.98553518103683	6.0977177296012	5.54522862314554	4.15462882628902	5.13751789549807	7	4.53411481295898	6.54777481907525	6.86974067115943	4	1	1	7	7	1	4	4	1	6	7	7	7	7	2	7	7	7	7	7	7	7	1	77.25	1	3
177	4.30231412202214	7	2.5335239853784	6.70278326583622	6.86257735982129	6.04410491791429	5.29685789410389	6.53095771434774	4.49007312285855	4.42145945973373	4.24492847960107	3.97776231784298	3.55349432479908	6.85478954415453	5.65349806903564	4.78075244292596	7	5.49546707239403	3.70773630438907	5.97959597664429	4.11655142532808	6.91466400602732	7	1	1	7	7	3	7	7	7	7	3	7	7	7	7	2	7	7	7	7	7	7	7	2	70	1	3
178	5.32653131916022	7	1.06296054874415	3.94253661517327	2.58971466862038	7	5.31359293352273	5.23062269167916	4.88214526953135	4.81392039102329	5.59525167816756	6.3316442211789	6.35951693698639	6.72881996404963	6.66114607315529	5.18246675138626	5.92730029726215	5.71136337916394	1.50028635148565	7	3.93260660873785	6.32418408169926	5.32983917799248	7	1	1	7	7	1	7	7	7	3	7	7	7	7	7	7	7	7	3	7	6	7	1	73.75	1	3
179	7	6.90813126746733	2.4570967999499	6.10576818078209	6.78188417148634	6.25258681921576	7	5.39322793663038	7	6.75049169337049	5.60026910957727	3.76318422332627	6.37499053996817	7	5.71777390721759	5.00515171685626	3.76090035016913	3.53588605512265	3.4230091760238	6.37133012737324	5.85423218888525	3.66699146419425	6.80809718733288	1	1	1	7	3	7	3	4	7	7	7	7	7	7	7	7	7	7	7	7	7	7	1	74.5	1	3
180	7	4.92175153914267	2.26542409077423	6.62477035856243	6.37995217955845	5.34137869389932	5.3635995093155	4.6671233111472	6.1027734405845	3.73232910611383	6.25852957969074	6.99485022178526	7	6.46951027664355	7	6.49544762997924	6.69922747228681	6.89824666082405	3.97632553626909	4.95755927784271	5.89934420023066	4.35710291267911	5.07619494982364	1	1	1	7	2	7	7	7	7	7	7	7	7	7	2	7	7	7	7	3	7	7	1	71.25	1	3
181	6.48344432597513	6.36566691541634	2.7376538001702	4.41510863454522	4.93685168624198	3.86972766210304	5.39643085039227	5.04765530968219	5.1370125119157	6.53711751912974	5.18442361377057	6.10368442481023	4.74904156367378	6.89564404612561	6.7284408918294	5.36024597918049	5.58390414068909	7	5.54537631849258	3.69915954695997	6.46875026760116	7	5.67881800829889	4	1	1	7	7	1	7	6	7	7	7	7	7	7	2	7	7	7	7	3	1	7	1	76	1	3
182	6.4187398644321	6.86185248630683	2.4276260535613	6.8131011060159	2.29791675901244	4.35601164577955	3.17104075123591	6.70943951013398	5.31846434416099	7	5.86998668961892	1.67960194057563	6.88246856384336	4.32491435652776	5.61715357739591	6.41514595239254	5.64841614645082	7	5.2393050651895	5.51089951537547	5.85799202970783	4.91554967145063	4.61215691949943	7	1	7	7	7	3	7	7	7	7	7	7	7	7	7	7	7	7	7	3	7	7	1	85.75	1	3
183	6.61602940150373	6.54713167745068	2.20682042444885	5.0901261427229	2.36188920316498	7	5.06426713118542	4.86644698516477	3.84124733615331	5.16906253571654	6.524447894259	6.39663195691607	6.00764450157907	5.07460328405846	5.94534005011208	5.13987285335028	5.37132270676041	6.44658456952376	4.71733002731125	6.00989363204647	3.86803142114159	5.85848254505504	7	7	1	1	7	7	4	7	7	7	7	7	7	7	7	1	7	7	7	7	7	1	7	2	87.5	1	3
184	5.97579288264929	6.85660974472566	3.09211254769545	2.79169625920332	1.69021256005805	5.58569222056807	3.22721358259653	5.7522955648292	6.11568203444398	6.15333732838285	7	3.9612313800852	6.0348179531495	6.60009235362048	7	6.45490322934881	5.72455639527285	5.68426916941555	5.25858009550682	5.8254630828362	6.15172812999534	4.60408655392096	4.70968657151897	7	1	2	7	7	1	7	7	7	7	7	7	7	3	7	3	7	7	6	3	7	7	1	79.25	1	3
185	6.14758651792266	5.57465658360704	3.31114470010875	6.38212663688466	5.54004104843931	5.47345780418234	6.36163236584357	5.31003756825159	5.18210712409656	4.45847692128491	5.30638135952756	6.93414627976917	3.22896936344807	6.02679059404576	6.69224648655976	6.39855780187573	3.82998373890173	5.87074197063369	3.46803646481621	5.95615779806883	4.63010703470053	6.48878418793204	6.39585865431749	7	1	7	7	7	1	7	7	7	7	7	2	7	7	1	7	7	7	7	7	2	7	1	75	1	3
186	6.33430303138059	4.80442157868363	1.79215641338195	3.24828425307298	3.29705282988932	5.78397015180815	5.32748949836728	5.62312790475805	3.85795158369292	6.90418106772791	6.28108674982048	6.65997379953001	7	3.31138590525162	5.38010335548108	6.30168201464632	7	6.68716729696367	4.83682255295696	4.14505655655803	2.62011824504389	5.46391111411863	6.67537119683292	7	1	6	7	7	1	7	7	1	7	7	7	7	7	1	7	7	7	7	7	7	7	1	76.75	1	3
187	6.10229678664488	4.38051881336675	1.24423062646705	2.13586579824705	4.75376112695038	6.91466531065869	4.67460860724404	5.87955080268144	4.3566463209534	5.64719807918656	6.69239710897705	3.33129151906069	4.28851212201459	6.04753880908627	6.86245568210394	5.83179923191905	6.57709589916209	7	5.35760274421108	4.07772814997395	6.22447519944636	4.29402549141908	6.27480608696746	6	1	7	7	2	1	7	7	7	7	7	7	7	7	1	7	7	7	7	2	7	7	1	89.5	1	3
188	5.12286687999249	5.94816210721617	1.1449187282098	4.50032160627754	5.36798158885253	6.82995677410826	4.78181808696719	7	4.81651498214218	5.41861306551196	5.99161634099811	5.24332480460401	5.69608117002767	7	3.44588029168526	4.9198797323215	6.56889319713023	5.04945576018475	6.24625078201151	5.08489442938599	6.96585026166073	5.5657065712179	6.59540424805993	7	1	4	7	7	6	7	7	1	3	7	7	7	7	7	7	4	7	3	2	6	7	1	68.25	1	3
189	7	7	1.92680391015507	5.84432303179793	2.38041970670509	7	7	7	6.47574484454716	6.10831887191268	4.77240043444867	2.25785890581692	6.61737618675354	5.73373768294734	4.40536876951273	6.62854461600177	3.12223359057373	3.06989496900146	6.30111195671814	2.49511896637794	4.78684560376405	4.0776812175894	6.71419002052537	5	1	1	7	7	1	7	7	7	7	7	1	7	7	2	6	7	7	7	3	4	7	2	81	1	3
190	7	5.71812441834546	2.49308785363387	7	6.52728724538751	6.56660696427105	6.46173857553126	6.51673469332714	2.01932886424932	6.06041520013378	7	4.69953332018358	5.96579931356268	6.90190134000288	4.66898804459629	4.7331522669096	2.91207254776804	5.82957608236938	4.92497137438305	4.06367662005937	6.42977784236457	5.60202621495042	4.76609718404578	1	1	2	1	2	1	4	7	7	7	7	7	7	7	7	7	7	7	7	7	7	7	7	73.75	1	3
191	7	5.84713193824644	1.91031373161327	4.11444372255465	1	6.02243385724289	5.03733577092221	4.30034101854084	7	5.86987052585058	6.96837610293975	4.31927406082738	3.43135538624387	4.96868763528389	6.05367214485289	6.02208754476936	1.19869208907161	7	5.29290250791968	5.3286662078395	5.84862700875592	2.84951365280251	7	5	1	1	7	7	7	5	7	7	7	7	3	7	7	7	7	7	7	7	7	7	7	1	73.5	1	3
192	6.15234729120017	4.67781338763256	3.74100533762745	3.65911029892287	5.07246832616122	5.20172299930767	3.66856011363733	5.47922782866988	5.75202903595222	3.7540838362315	6.6044861762312	4.74453989206061	4.90325689434852	5.66132732183912	5.33142908735774	4.9921604864895	7	6.78684364080697	5.30347638079877	6.61679929757572	5.92680593374756	5.09932483148976	6.18035969961287	1	1	7	7	7	7	4	7	7	5	7	7	7	7	7	7	7	7	7	4	7	7	1	80.25	1	3
193	6.01868942991236	4.78974253139775	1.87906182015254	4.05240066489105	6.31865947355879	5.81538071474752	6.47517365741968	6.67518082962024	7	6.54919230687628	4.8572480806938	6.77523720820469	7	4.06376193171382	6.65988247402167	4.2246873074263	4.45806394285951	5.57154695005418	5.81704247621727	1	6.34780581668638	3.65505933461885	5.14684303015958	1	1	7	7	4	7	7	7	7	4	7	7	7	7	1	7	7	7	7	3	7	7	7	74	1	3
194	6.69067516339586	6.54388911258471	1.16241590951979	3.89681119521455	1.69525370817359	4.87894074243275	2.45112293613879	7	6.82591760081314	4.60674223914304	5.96016141519202	6.63325703642212	4.7933364647566	2.73216381004801	5.55466295855153	4.78085902629211	5.19752043449097	4.68802642172233	5.88515230548619	6.28352909106926	4.99318338633962	7	6.57285891164163	7	1	1	7	7	1	3	3	7	3	7	7	7	7	1	7	7	7	6	1	7	7	2	76.75	1	3
195	6.67075778079625	4.94992360508737	2.72457170232503	2.65022385401979	5.61899399755272	5.07408422986797	6.34607527909855	6.67655876754771	4.59296247521298	7	5.46273155908164	6.71018850797769	7	4.80962093898682	3.41148207358437	4.44106935181641	4.06283848905814	6.18735435636553	5.45080905452252	1	7	4.69286546184756	5.44582292924593	1	1	7	7	6	7	7	7	7	7	7	7	7	7	1	7	7	7	7	1	7	7	7	72.5	1	3
196	3.88882548436997	6.95309661603218	3.68526755877363	5.06443104515898	1.48731819238491	6.95155129952506	6.63206707212641	5.94101673864546	5.1438004072439	3.57382906879655	5.9817489828886	1.7839096622339	6.28502021940563	4.84991383561414	6.46400395170701	2.19127466255499	5.67533085390488	2.80909220845955	4.9059501707158	7	3.93839103498194	5.31101539992937	7	7	1	1	7	7	7	7	7	7	7	7	7	7	7	1	7	7	7	7	4	7	7	1	83.25	1	3
197	5.72764147778806	5.11581603835895	1.57905125627527	3.45957657929497	5.1730421429852	5.38578052653723	6.81436426907135	5.81600653153181	6.47306659925864	7	4.43762573091169	3.11979363016144	6.70272590629883	3.5313429573687	6.40252302092541	3.96992734877195	5.87728199866686	7	4.74491255634643	1	5.0562786634275	4.74234296428151	4.73407634756722	1	1	7	7	4	7	7	7	7	5	7	7	7	7	2	7	7	7	7	3	7	7	7	87	1	3
198	4.15867729302546	6.53704998338562	1	2.87441153727576	4.17454497994165	5.37416416491725	2.34662130967284	4.95774268715126	3.59151053486979	5.36495689149178	2.52292557408182	5.74061293832515	5.34435506202858	7	5.54966369222299	7	4.49280176459376	4.04515511644335	6.89457910701058	6.68371890770706	7	4.04690809173602	7	7	1	5	7	5	2	7	7	7	4	7	7	7	7	1	7	7	7	7	7	3	7	1	52.75	1	3
199	5.25127716056834	5.31402001202144	2.48798987375499	3.26039813819618	5.8165589035199	6.8622780567788	6.19626425279489	5.14576089537513	7	3.99622992566544	5.72433939487313	3.97661280849953	6.47645265823923	5.43652770009561	6.56937226030343	4.14890191232271	3.81950469337281	7	6.46344635118986	1	5.00865955935609	6.15752553257065	4.85698735018696	1	1	7	7	7	7	7	7	7	7	7	7	7	7	2	7	7	7	7	2	7	7	7	65.5	1	3
200	5.27412962877161	5.49616708398393	1.69789735775166	5.04182177516485	4.66872016275088	5.00203365970892	3.66473592899355	5.50807996624808	6.90942403495012	4.45924090572456	5.74230986086748	6.43394780767295	6.10335049510773	7	5.17556073228143	6.63923405044711	4.72655883686221	4.83506212226659	3.57992034516333	4.62360520965315	7	5.66341354731174	6.79029445063292	1	1	7	7	3	1	5	6	7	7	7	7	7	7	7	7	7	7	7	4	3	7	1	61.25	1	3
[truncated: 5 more columns]
