# Supplementary material for: How Are Mate Preferences Linked with Actual Mate Selection? Tests of Mate Preference Integration Algorithms Using Computer Simulations and Actual Mating Couples
Source: PLoS One. 2016 Jun 8;11(6):e0156078. doi: 10.1371/journal.pone.0156078 (PMC4898694; doi:10.1371/journal.pone.0156078)
Supplement: S3 Data — Long-term couple and agent-based model data analyzed in Study 4. (ZIP) [file pone.0156078.s003.zip › S11/Polynomial Model Data/Polynomial Couple Population 01152016 0331.csv]

	trait1	trait2	trait3	trait4	trait5	trait6	trait7	trait8	trait9	trait10	trait11	trait12	trait13	trait14	trait15	trait16	trait17	trait18	trait19	trait20	trait21	trait22	trait23	preference1	preference2	preference3	preference4	preference5	preference6	preference7	preference8	preference9	preference10	preference11	preference12	preference13	preference14	preference15	preference16	preference17	preference18	preference19	preference20	preference21	preference22	preference23	fitpoints	sex	algorithm
1	5.67712475699884	1.30778039951176	7	6.54394794524323	3.64869949725694	4.72398236278018	6.64557230702982	5.78329255082786	5.94540436964483	6.96998811967222	6.21117301247489	7	7	6.59892010187131	4.97139270172806	6.63220272484693	6.47332872205784	7	4.92058530990308	6.89123276598414	7	7	7	7	7	1	7	1	7	7	3	7	7	7	7	7	7	2	7	7	6	7	2	7	7	7	108	0	3
2	5.98759922005627	1.41947848608774	5.7256670849097	6.36066766703428	3.77733472100963	4.45493051376464	6.55658642594957	6.17634527300481	5.2885500131579	6.27215831674816	7	6.7205465458661	7	6.04779800291506	4.36850397192936	7	7	7	6.44447936156095	5.78672423220525	6.95413693629716	6.86621817941593	6.77091372288913	7	7	1	7	1	7	7	7	5	5	7	7	7	7	7	7	7	4	7	7	7	4	7	93.75	0	3
3	6.64492308687806	5.70198375150703	4.91629459338878	7	1.31775665097813	7	5.62728790904807	5.53472329311997	6.42163006408571	6.81548265397208	6.98441015708995	6.96922574720298	7	6.30510909030566	6.34512915244676	5.39733052782761	7	4.98101810720606	7	7	6.88632437124026	6.87831291878505	5.74541656519406	7	1	7	7	1	3	7	7	7	2	7	7	7	7	7	7	7	5	7	2	7	6	7	89.5	0	3
4	5.97274134044156	6.49562996786495	6.61701772160465	7	1	3.864912427682	6.40868054844802	5.0411410137485	6.86904763018227	6.31637788677783	5.14459061432208	5.24812269454338	7	7	6.46341831870118	5.86585636927062	6.85464240724374	4.73530971584621	7	6.70838494875902	6.35319193845053	7	7	2	7	1	7	7	7	7	2	6	2	7	7	4	7	7	7	7	7	7	2	7	7	2	105.25	0	3
5	6.29429627968454	5.04941940322637	5.41831707457843	7	6.89295000860042	7	2.93748051728708	6.47454643956221	4.71930348596691	6.88075482157652	6.62085628587933	5.87492913167114	7	7	7	7	6.42692781585481	5.28358792239987	6.61276418510406	6.44100009933698	5.63998173665911	4.73452325979135	6.46926479503399	3	7	1	7	3	7	7	4	7	7	1	7	2	7	5	7	7	7	7	3	7	7	6	91	0	3
6	6.16731813382228	6.17555193720892	6.62907952322422	6.54183594132901	1.82267881969248	1.67462851191131	5.39980682003664	7	6.6599701851691	6.46593993820783	6.79676854590532	6.77699449584667	5.96733500844268	5.3060096802734	6.39809021782174	7	5.3654409243698	6.54148968206235	7	6.41915458821031	6.67845505196434	3.65309124019289	7	2	7	1	7	7	2	7	7	7	3	1	7	7	7	7	3	7	2	7	2	7	2	7	81.75	0	3
7	3.85321774892393	1.80334963824631	6.04781223760339	7	2.52802001997	2.76094943754446	4.86994812855245	5.70692726442337	6.40325644261907	6.79449143403729	7	6.88796566266276	6.07955818810839	4.89877820826492	5.65254108428597	7	6.13259805004389	7	7	6.99611599655634	5.76944575432884	7	6.62322423799062	7	7	7	7	1	4	7	7	7	7	7	7	7	7	7	7	7	4	7	1	7	7	3	87.5	0	3
8	4.5113756575083	2.47219821260587	6.41783437168062	6.48453738721681	1.20699241200089	3.66949725323886	6.5550683067612	6.19250429259083	5.91963327548612	5.65453654604673	6.64398949662561	5.76147755421134	5.63873485494045	7	4.12139158542173	7	7	6.57116756136634	6.73089037558405	7	6.54978114642163	7	7	7	7	1	7	1	5	7	7	6	3	7	7	7	7	2	7	7	7	7	7	7	7	7	77.25	0	3
9	5.64574611995614	2.097691954807	6.41251363556298	6.13972331125467	1.67374114000696	2.62487545712837	5.54789875544885	4.23178080749608	7	5.94903590686352	5.97873692672695	7	7	7	7	6.3633260317734	5.50113998471523	6.85354490935589	5.94437147103075	6.79807764949982	6.12459141827628	7	7	7	7	1	7	1	1	7	2	7	5	7	7	7	6	7	4	7	2	5	7	7	2	7	95	0	3
10	6.02636377665818	3.56469140707731	6.76694258695092	7	3.50568014623885	6.62047529608241	3.13048320057108	6.67442439868717	6.89374618864607	7	5.01656530172804	7	5.23357381456874	6.3968950847217	6.55636307928057	6.78864572201646	4.41755926316863	6.17182867532927	7	6.3039116028755	5.82501394177021	7	3.98829738692759	7	7	1	7	1	3	7	3	7	7	7	3	5	7	7	7	7	7	7	2	7	7	7	113.75	0	3
11	5.66708452779044	2.01634344371829	6.15465879923847	5.05040888679688	2.67222483620586	1.6756781905485	5.52388981737742	7	5.96583324349835	7	5.06414166508295	7	5.84879373151261	6.45016763345822	7	6.07227651149356	5.38174130844979	5.62509100774382	7	6.79619858449922	7	6.53480882409734	6.46901111772378	7	7	1	7	1	3	7	7	7	3	1	7	7	7	7	7	7	7	7	1	7	7	7	94.5	0	3
12	5.87830291251012	1.43233630873735	5.96941893088475	7	3.06128690506882	7	3.64413854338985	6.8178073760205	7	6.7418159321025	6.11692385695171	7	5.9427746170136	6.25985147302255	5.53153513449901	5.75648727808262	7	6.03741931127933	6.04763077489265	7	5.51417472283961	6.95739387789458	5.40746553042938	7	7	1	7	1	7	7	7	4	2	7	7	7	7	7	7	7	7	7	7	7	7	7	114.25	0	3
13	4.30950990527834	2.59119828128428	7	7	3.51893775438916	3.07920010129175	6.55001230271884	6.86917668992275	6.87546721656136	6.24707675161445	6.83730621729813	7	6.43421105351235	3.80970073378998	3.91501395380919	7	4.92317095644781	7	6.73902755765303	6.42074843144812	6.45413317697697	6.49681982512939	6.83715749370826	7	7	7	7	1	7	7	3	7	3	7	7	3	7	7	2	7	4	7	2	7	1	7	88	0	3
14	4.94199432870132	4.09986941410159	6.68554336467789	6.42298890218333	2.98597869625125	1.53474105977431	4.29497502395817	7	5.17133446639532	7	3.36092513762704	6.33734691292893	5.34841703987852	6.07114884257735	6.177528234271	5.81626334801975	7	7	6.61191355785143	7	5.8089249463186	7	6.0142905023809	7	7	1	7	1	5	7	3	5	7	1	7	7	3	5	7	7	7	7	1	7	3	7	103.75	0	3
15	3.26448895362258	2.44202395765044	6.7707978370927	4.93104132691734	1.05038647977742	2.90143132839301	7	4.8084915715852	5.9015753019494	7	7	7	6.30779719680647	4.6138350876927	5.51169726410058	6.11538974279105	6.80742760465242	5.82002892211006	5.26952040490029	7	7	7	6.76673383008729	7	7	1	7	1	7	7	7	7	2	7	7	7	7	7	7	7	1	7	7	7	7	7	101.5	0	3
16	5.48101463740736	1.10401139842347	6.15520529062781	6.5030656048479	4.09203277642823	3.63191529655783	6.01567495044056	5.97797037766928	5.27712117643319	6.05817467997211	6.41477224029174	7	6.30992126626605	6.57634930314172	4.65468887080578	7	4.82202802603014	6.48307516215123	6.39484777956276	6.73238417618151	5.98730029243482	7	7	7	7	1	7	1	7	7	3	3	4	7	7	6	7	3	7	7	5	7	2	7	4	7	103.25	0	3
17	4.09341042487377	1.94255244852985	6.66256591192681	7	1	1.3757359096214	4.44979250314458	7	6.75054654659219	4.84167890783072	7	6.31465448914785	5.35364923007139	6.1898195983674	7	6.47024224747033	6.60913281701312	6.40643737515207	6.86431802257865	6.25453627961195	6.48868247162575	6.91711460967517	6.04435268493656	7	7	1	7	1	7	7	7	7	3	7	7	6	7	2	7	7	7	7	1	7	7	6	109	0	3
18	4.67782063268797	1.62038021429993	7	6.57290464921076	1.08935956985864	1.56412439194847	5.69302739634044	3.01563552680327	7	5.84485387050946	6.12246199766513	6.80324289683802	5.82059692213775	7	7	5.78721790004251	4.13143253346111	6.14022249311268	6.58284841642127	7	6.83762399884307	5.5128232254248	6.92923513189722	7	7	2	7	1	4	7	6	7	7	7	7	7	7	7	7	7	7	7	5	7	7	7	92.75	0	3
19	6.24537826206212	7	6.69311260016105	4.95164850529108	1.6235614111302	6.65067581484783	3.15922452125475	7	7	6.92289954374241	4.06151565643464	5.8635076919404	6.38341551382603	6.62165482771136	6.82446382437614	6.85853632919104	6.48097957946009	6.30163322341289	6.28390254285692	4.23779131006492	6.82025418670898	6.63136658689212	6.63434161508897	3	7	1	7	7	7	7	7	7	7	7	7	4	7	6	7	7	2	7	7	7	2	7	88.5	0	3
20	2.38133470717909	1.37266114779092	6.14181498444325	4.14171262187911	3.97635487046784	4.21568128746034	7	6.89261124213416	6.55514445630012	6.69812021495669	4.70943273261811	5.4820041590047	5.64816683942608	5.23758556673225	6.34524143771332	6.23036106940937	6.77052845087661	5.78496410573815	6.11594322267062	6.83100712566633	7	6.86314301937035	5.71283381112879	7	7	7	7	1	6	7	3	7	7	7	7	7	7	6	4	7	7	7	2	7	3	7	104.25	0	3
21	3.07356026299832	2.22832615877342	6.36154861793262	7	1.2688861420358	2.78062905114751	6.62432573416365	6.229361410917	5.89070871213699	5.82461099655081	7	6.53808755874826	7	6.15515848055931	6.0044807679229	6.90586718498173	6.93462301052324	6.2226497657702	5.59276989374332	6.81998843375329	5.3100080741973	5.92907118507941	6.56404382385039	7	7	1	7	1	7	7	7	7	2	1	7	7	7	7	7	7	7	7	2	7	7	7	91	0	3
22	6.54145499663389	4.78657858941254	6.09960309575871	6.48441467490909	2.31259652422714	1	2.75172283301205	4.06673056205057	6.97955169963893	6.30504507130264	6.88813533516855	7	7	6.20808338195501	7	6.66685582771269	6.06024198846658	3.16666185237819	5.8375186235328	6.20316212096077	7	3.88419641262285	6.94321933397629	2	7	1	7	7	2	7	7	6	3	7	7	3	7	7	4	7	2	7	3	7	2	7	86.75	0	3
23	4.2129255925101	1	6.26273363709213	6.97749683246748	1	2.45553952834709	5.87706103643186	2.75234784046334	7	6.96755084185135	2.74432319909224	6.25205713696556	6.56766247362253	6.59443907048398	6.46859633602853	6.97646738684513	4.50004076093407	7	4.64118576660077	7	6.36029408796365	6.36765854688874	6.38692895546174	7	7	2	7	1	7	7	7	7	7	7	7	7	7	7	7	7	4	7	5	7	2	7	82.5	0	3
24	5.75793558154421	1.41777886356279	6.30604100768671	7	1.386807476933	3.69790634859025	6.54359470613721	3.20225590058752	7	5.7223140329834	6.37042828293382	7	6.18978560119095	3.92885850100255	7	7	4.48476625507655	6.18314245028057	6.65413099475901	7	6.69500416957655	7	7	7	7	1	7	1	1	7	2	7	2	7	7	7	6	7	3	7	3	5	7	7	3	7	93.25	0	3
25	6.94416999337013	1.22354704225142	5.9369018945942	7	1.11671965269935	6.37672796222572	6.18378126444248	7	6.05263221598051	5.18536689490847	7	7	6.48786043018327	4.55634384662807	6.6392495360908	5.57005280797435	4.3848191574259	6.28814281093539	6.13274855293251	4.62695694597737	6.72352994963622	6.05225918454043	7	7	7	2	7	1	4	7	3	7	4	1	7	7	4	7	7	7	7	7	2	7	2	7	83	0	3
26	5.50808258923655	1.24561667497732	6.51800617023662	6.56284046708437	1.42552828364466	5.7585425175136	7	6.43969437361615	4.86480721802075	6.53837655671303	7	5.8004415542046	7	1.61119446173771	6.16977260915719	6.73191353387481	6.64490277095224	7	5.55950404403063	5.92744987134706	7	7	5.11561379907285	7	7	1	7	1	7	7	7	7	4	1	7	7	7	7	7	7	2	7	7	7	7	2	89.75	0	3
27	5.80427325595173	6.56752248674228	5.14961184543546	6.95758451808299	2.5554155553559	4.56040570433469	4.33697797318388	6.69442323253351	4.30246773536359	7	4.41353758040308	5.67784691619916	7	4.43400638754603	6.94767199284837	6.68889894113019	6.64900462761419	5.42358727402223	6.45147113388879	6.24256432103618	6.95514116543934	7	6.10684325334397	2	7	1	7	7	2	7	2	7	7	7	7	5	2	7	6	6	7	7	1	7	7	2	93.5	0	3
28	4.3200786532437	6.34715552159174	4.90523977064676	6.8152653726964	6.9174655503871	6.24955236034468	4.64986222212067	2.59259532244541	5.25914444342309	4.95635094705615	7	6.81840347434287	5.8691822753016	6.3486788339452	5.16623803272879	7	7	5.11507804502376	7	5.60056590760567	7	7	5.11196848407016	2	7	7	7	1	7	7	2	7	3	7	7	3	7	7	7	7	7	7	1	7	7	7	104.25	0	3
29	5.68018306439366	1.42957485504862	5.09364986969341	6.05799139574492	1	6.44271919827487	5.35909086411764	7	6.89970826025846	5.65983390650071	6.57129569756651	7	6.92514042313886	5.47740813852698	6.25482587344204	5.58776001493623	6.24423382800076	5.76613906183456	5.86607512120527	7	6.88079608963919	6.68811917576028	4.60099131023473	7	7	2	7	1	3	7	2	7	2	1	7	7	7	7	7	7	2	7	2	7	3	7	89	0	3
30	4.30844890957382	1.60676470750516	5.01757746919481	4.38883121395885	2.69685145640811	5.77125386832735	6.22298984087013	7	6.7299939067289	6.92754736685362	6.27930047063781	6.30913252261373	6.93083766629012	5.91596332861698	6.98446548074456	6.36225257849928	6.00227446626241	6.71027771806174	6.12200117941553	6.10508021886082	5.69447874708143	5.68561202438842	4.76277864764499	7	7	1	7	1	7	7	7	7	4	7	7	4	7	7	7	7	7	7	1	7	7	7	91.75	0	3
31	4.69230001396073	6.00287398303549	7	7	2.4046240650092	4.11783750082239	5.88350575827965	3.52035040516815	4.85549864684825	6.22043984461078	5.94213166924418	6.34933455970468	6.70282468149916	5.4404345209966	6.36600302049767	6.06615438159343	5.74190558238307	7	5.93886226591961	7	5.94224470722113	6.98312720836041	5.92533218271279	7	7	1	7	1	4	7	2	7	7	1	7	7	7	5	7	7	7	7	2	7	7	7	88.5	0	3
32	7	1.25492100793874	6.28135336637676	6.60381519315407	1.35449183477297	7	3.24501194996293	5.36086341985916	5.88398295734682	5.5776289160245	4.63197935971081	6.03824145647709	6.50367477117958	4.84141273741518	4.09853363926203	6.75776576751532	6.03984485896857	6.94715340619125	6.89160699733854	7	6.55832877408565	6.78679556051954	7	7	7	2	7	1	7	7	7	5	4	7	7	4	7	7	3	7	2	7	3	7	3	2	78.25	0	3
33	5.87818204521209	2.4949500232432	6.59298618399993	6.45801403997648	1.57912251403286	1.51232110383381	5.63178078607673	3.90662177589819	6.25596143734424	5.87604318585836	6.77418315533161	7	7	4.76763035775727	5.91582614323184	7	5.06769440987682	4.67263330739774	6.51405447341235	7	6.80066008273503	6.95039427742909	6.03389469960696	7	7	1	7	1	1	7	2	7	2	7	7	7	7	7	3	7	2	5	7	7	2	7	75	0	3
34	3.78208659671687	2.02045988205859	6.11127832372295	6.0380668146024	2.49088657386481	2.37814578530526	2.46475539000048	4.1307296566504	6.580021217438	5.98173688740925	6.23668713260978	5.77052369038635	5.48452410425569	7	6.44821972245108	7	6.90614954887208	6.44834714438732	5.84037232628206	6.59338612466039	6.36398379839231	7	7	7	7	7	7	1	7	7	7	7	7	7	5	7	7	7	7	7	7	7	1	7	7	3	102.75	0	3
35	5.18320420961977	7	6.931338618889	5.17932213238563	1	3.68602626861297	6.23769911781842	6.33992924900168	6.74825215228922	7	6.13481860325291	6.61476045309596	6.20711204593442	6.8052684195639	6.59479627262127	5.00258602676098	6.06476902706519	1.63655383504145	4.51723961435777	7	6.28774324731996	6.14182281717201	6.93058502820188	2	7	1	7	7	7	7	7	7	7	7	7	7	5	3	3	7	7	7	1	7	2	7	76.5	0	3
36	7	1.54438093221028	5.82509475383045	6.00453753154945	2.61905034050776	6.68588687349038	6.06487209558419	6.14995082179084	7	7	5.99372660651723	4.60699846220168	5.76198666704042	6.35316091547065	7	7	6.32147281699141	6.30612969336353	6.46497349255373	6.5841667949596	5.98826908598083	6.55494121403085	3.02117686937062	7	7	1	7	1	7	7	4	5	7	7	7	4	7	7	7	7	5	7	2	7	7	7	83.25	0	3
37	5.11757056343884	7	6.57435438016031	3.8779905755091	1	3.50247510504416	7	7	7	6.15476692749932	5.93058780301613	6.70290676848257	6.76853482440271	6.18138130561484	5.61905608286006	4.66978167078163	5.70183801233975	3.73967454776185	5.05340994245436	6.68324801902179	6.0210448109922	6.25574896429747	6.60436180843174	2	7	1	7	7	7	7	7	7	2	7	7	3	7	2	3	7	2	7	7	7	2	7	87	0	3
38	6.30466825803108	7	7	4.40739954966901	2.6575704676252	6.83777119456718	2.23236562095105	6.96855766764329	6.30287855290768	7	4.75362910262777	5.59925108080515	5.92821257524447	5.45212244516962	6.18825228450163	6.49959004600436	5.53862105292148	6.32320742211064	6.56515939339511	4.38514419211814	6.05648177090788	7	5.98217380746272	3	7	1	7	7	7	7	7	7	6	7	7	4	7	6	7	7	7	7	3	7	5	4	81.75	0	3
39	5.09684425188772	5.84743362308468	6.54706385793937	6.7294827261119	1.46220381214791	5.56156101019349	5.29939368496589	7	6.36179197125446	6.06218897782064	3.9646940095145	6.93193609460709	7	6.14807298943774	7	6.2443831835335	6.47487435922228	7	7	6.31896647890853	5.49036665985276	2.35439851823256	5.95314695235486	2	7	1	5	1	7	7	7	7	7	1	1	3	7	7	7	7	7	7	7	7	7	7	79.5	0	3
40	7	5.78135748052645	4.30297508535518	6.64921269027586	4.82822386419245	5.12425053006617	4.24572137165564	2.67262511581048	6.91287926519344	6.91565455246734	4.06834124145767	7	3.97670149453997	5.68191145775053	6.08825701737723	5.76873964762878	6.69617539382108	4.4324357922967	6.61840018734642	6.65337087513425	5.67116184964837	7	5.70435071087189	4	7	1	7	2	7	7	4	7	7	7	7	7	7	7	7	5	7	7	3	7	7	5	109.25	0	3
41	5.07381080049141	3.26347644539227	5.97527129281249	7	3.60553213808861	4.04325421903819	6.04222480799785	4.0277267551278	6.1089559146116	6.28431771560012	6.15611247676649	4.22127868998595	5.93184064527269	6.67933066481001	6.23694151689251	7	5.25252880829261	4.44333255570771	6.85505609503088	6.85364027623644	6.1079128497186	7	5.90316683186342	7	7	1	7	1	7	7	2	7	3	1	7	7	5	7	7	4	7	5	2	7	1	7	84	0	3
42	4.16435871039051	4.76049360739404	6.38903951596032	6.24529813173104	4.21262335133222	5.83253195897912	5.49109068010573	7	5.42432960165945	6.16279122990519	4.99334887145237	7	6.4097574438067	4.0648691127422	5.71625379928289	6.06909725965549	6.53957142484775	6.64345600679869	4.7553103760894	6.15134298976027	6.49164680785151	6.33661605875666	5.81848144827141	7	7	1	7	1	4	7	4	7	7	7	7	3	7	7	7	7	7	7	1	7	4	7	86.75	0	3
43	3.41936819663848	1.46704737694235	7	4.74398438306437	4.43081785664756	3.80569460005843	5.7459317955414	7	6.25735261328504	5.50765925589758	6.43213047918024	6.73638702417832	6.96087857888603	7	7	6.96072356347407	5.43800025892176	4.66899921337199	1.89356299784565	5.06237867404525	7	6.55356075489322	6.32511657425795	7	7	2	7	1	7	7	2	7	7	7	7	4	7	5	7	3	7	7	1	7	7	7	86.5	0	3
44	4.57309039456109	1	6.96971583800367	5.01674580039639	3.73254275836081	3.96074278168374	3.22719500652758	7	5.98299349768025	3.51198435074259	6.97650680862196	7	3.3005192008001	7	6.6915105410808	7	7	4.11629165607849	2.30208503379442	4.97092398408526	6.99204942080576	6.30500556700006	7	7	7	6	7	1	7	7	2	7	7	7	7	3	7	5	7	3	7	7	1	7	7	7	91.25	0	3
45	5.14158893593309	1.57432893269154	6.94444121861274	5.9119179478622	1	1.79664365764222	2.35867059798508	4.86142762079267	6.51805443033543	5.32945730493009	6.44514258854179	6.2936268052249	6.79443976169758	6.28015922989509	7	4.63022833539116	6.94710609949983	7	7	5.70577524706807	7	5.41473654368913	4.20963017387076	7	7	1	7	1	7	7	4	7	4	7	7	7	7	7	3	7	7	7	7	7	7	2	89	0	3
46	5.46053839448494	4.78442235649196	6.39689168623905	6.42081603910802	1.79657894811861	1.56170161472427	5.39032730866642	3.92055022324419	4.62854866787228	6.79259194734849	4.85710324107414	7	7	5.1274677476955	7	5.81252920826351	5.30492940310986	4.77702976710349	5.55139707074136	7	5.22191351983132	7	5.87070162799384	7	7	1	7	1	3	7	3	5	7	7	7	7	2	6	7	7	7	7	2	7	3	7	80.75	0	3
47	3.66651280151451	2.38654489922364	7	3.29265952969746	3.26580252781075	2.50477568146934	1	5.26943337651724	7	5.32625803310737	6.69549717685542	7	4.62632380633042	6.22322164693582	6.89720928668256	7	6.36507402127034	2.21092704485451	7	6.63219009251478	5.70599173629109	6.24270423754145	6.69629438952337	7	7	7	7	1	2	7	7	7	5	7	7	7	7	7	7	7	2	7	1	7	7	7	90.5	0	3
48	4.63022656334338	5.99464479365053	4.53250293041536	7	7	7	4.4050700895405	2.56966550998797	4.353612198324	4.36568414863333	7	6.94084588085492	5.00287977253984	7	5.73858365944048	6.46614302440779	6.0217709330648	5.00538230137837	7	4.72488878758222	6.34444334288103	7	5.19294645369469	2	7	1	7	1	6	7	2	7	7	7	4	3	5	7	7	7	7	7	1	7	7	7	89.25	0	3
49	6.97686248954353	2.62574719308588	6.64216528554269	6.52039073969652	2.48520608121118	4.76205601240273	1.63030416307716	3.23335916500944	6.62557652140757	5.83660425090929	4.74864721204823	6.35967306086251	6.27801995157735	4.54091391905997	6.4793977446205	7	7	5.01350001337673	7	5.98807481360101	6.02389062094939	6.56837740818211	6.63347734838577	7	7	1	7	1	2	3	2	7	3	7	7	7	7	7	7	7	4	7	5	7	3	4	91	0	3
50	5.45168418763423	3.5494183493228	5.29627527191915	6.03617326572153	4.98058260483988	5.84783466037207	4.39212995489269	7	6.5609732497665	6.49472721834411	6.0795175412887	6.87847134521021	4.68759778753814	5.57350633026869	7	6.81756421718962	7	3.41815013560067	6.00510569523418	6.38593887025002	5.29397453601503	3.51016351978822	5.03545140712385	3	7	1	7	3	2	7	7	7	3	7	4	7	7	7	7	7	2	7	1	7	7	7	94.75	0	3
51	5.81896887471789	6.31874876155995	5.6431234594177	6.38633782704075	2.47989436109667	3.79942042698645	6.20710828730914	7	6.88339029881038	6.72025108074149	6.53666884637632	6.39567730217442	5.47894050451467	4.88617252889635	5.71596825534385	5.55555426640909	5.08696671943684	4.53304143713162	4.78834039770804	3.98614969330701	4.46173781440995	6.92636768936863	6.68290292674577	7	1	7	7	1	7	7	7	7	7	7	7	4	7	7	7	7	7	7	1	7	4	7	88.5	0	3
52	6.10951528906726	7	5.53246796465769	5.56772856355968	7	5.28103594615419	5.49474775561929	5.02333525216165	5.57241572357138	6.95254099929731	3.58668655619872	4.63303515731646	3.10425394852598	6.97360504930539	6.49568011767233	6.8921261234901	6.78183460226107	4.4692234439823	6.3992677458538	6.58033514707739	7	5.84136709150208	5.96079416512534	1	7	7	7	2	7	7	7	7	7	7	7	2	7	2	7	7	2	7	1	7	7	7	84.25	0	3
53	6.14914564098084	2.03034410619016	5.71391828502852	6.53136575633186	4.38025760870544	5.52816185840665	3.27221892593736	7	6.04933007215399	5.27559569959099	6.89385613990308	4.86940726303369	7	6.9032889709118	5.98607894280846	5.23982606744457	7	3.029247212856	7	5.06562657270812	5.46807106084982	5.99366265778873	5.80475700781881	7	7	1	7	1	7	7	7	6	2	1	7	6	7	7	7	7	5	7	4	7	7	7	80	0	3
54	7	7	4.27921785405571	6.75753492688581	6.25304560249531	6.34922231825842	6.36739493070928	3.59845170727723	3.92271833050405	7	3.28013044617749	7	7	5.53031208453269	6.11465324423373	2.55945176081664	6.69926398353619	4.52558884305568	6.33559769003718	5.25693533300181	6.27882105868854	6.72142983483009	6.3708371969754	1	7	7	7	1	2	7	4	7	7	1	7	3	7	3	7	7	7	7	1	5	7	7	77.75	0	3
55	6.96562662243429	1	7	6.41243163354779	3.93871944897144	5.96208934873426	5.62978603420612	3.65672081125874	6.65170710648382	6.67422474352281	7	6.00430586140633	4.29251845868105	4.65705166580968	5.93601588286228	4.82990799904908	5.90895636750852	6.52107550996174	6.97813174586974	6.34528363395281	4.39766428901551	5.9520292610416	4.7799885152722	7	7	1	7	1	2	7	7	7	5	1	7	7	7	7	7	4	7	7	2	7	7	7	73.5	0	3
56	7	5.9130445053367	3.52644589527589	6.88100928246168	5.17581048263486	4.46438434481917	6.84881563225691	6.17097942015183	7	6.86407046246584	5.33394157605356	5.23050731121736	3.56048879637484	4.86835685610671	6.87166138021923	5.58277984633311	5.61653783760239	4.39182811303619	6.36225483272302	6.65648720065477	6.34349041270387	4.36055007996169	6.47412753689042	4	7	1	7	2	4	7	4	7	7	7	7	3	7	7	7	7	7	7	3	7	7	3	84.25	0	3
57	5.76602950055914	5.8601191632778	5.2383737007122	6.02323005453035	6.65796523147954	7	5.19511334846397	5.98370379765684	5.53561994267613	6.7425208245811	5.833443187267	5.79070616846058	5.24583155333464	7	6.19670787308293	5.24350902302962	6.73111878919791	1.67357598099127	7	6.43868889386227	2.89040868988018	6.56530344496247	5.00828918347385	1	7	7	7	7	1	7	5	7	7	7	2	1	7	2	7	7	7	7	1	7	7	5	72	0	3
58	1	3.82294996271344	7	4.38190132994522	1.41765882989041	6.09968487380454	5.13793820467469	4.88502441779016	6.51362104940421	6.32077317459711	6.11042086207194	5.3975665174743	5.76173150937433	7	7	6.46088467871979	3.94243224704994	1	6.93539531985341	7	3.47254842938721	6.67759040187796	4.47638098493221	7	7	7	7	1	7	7	7	7	2	7	7	7	7	7	7	7	2	7	2	3	7	7	83.75	0	3
59	6.63074228551027	1	5.93202067398722	6.55327434292354	1.44697465680127	1.36536965185552	5.44554894529384	7	6.05828919571501	4.44407873539414	6.33941210250824	6.57936155973125	7	4.27971881453419	5.15979953904718	5.97033223962687	5.22706413111251	7	6.37599874234845	4.52019357407841	7	7	6.20210436813334	7	7	3	7	1	7	7	2	5	3	7	7	7	7	7	7	7	3	7	2	7	2	2	78.5	0	3
60	7	5.64935977022902	2.95499397637661	6.00918736977843	6.63660350270232	5.61812719432121	7	2.4367012833422	4.53776452730864	6.2718273802217	5.15413165799799	6.54394398877419	4.20671657128166	5.0710562813512	6.15427593921473	5.41042349268615	6.21883140890196	5.30823072949674	6.37917652968907	7	6.71462363101721	6.77219460188856	6.59437699628233	6	7	2	7	2	2	7	4	7	7	7	7	7	7	7	7	7	7	7	3	7	3	2	78.25	0	3
61	4.18700703856438	2.12309852350728	7	7	4.03813205818849	1	1.61632804453392	5.09046881492436	5.47692494390811	6.84257864381965	6.72679323965692	5.63797015999442	7	5.94378405062927	3.4848443880264	6.42966091573075	6.26335155118032	6.42549000091433	6.39212320671514	6.73432746007186	7	3.13334191303568	6.99272510717447	7	7	7	7	1	7	7	2	7	3	7	7	3	7	7	7	7	7	7	1	7	7	7	110	0	3
62	7	5.75278891424702	3.16307193346667	7	6.42045383398157	1	6.71378556130133	5.98623257021483	4.29586411777226	3.52038361094336	5.23367541346483	6.43381815429286	4.77849846157789	6.34239964790647	5.9860514992984	6.92359176663169	6.24630837391308	3.01238055174459	6.52475310546024	6.79270144717476	6.68795481598059	6.67865744857924	6.3203673836209	1	7	7	7	1	3	7	7	7	7	7	7	2	4	6	7	7	4	7	4	7	3	7	77.75	0	3
63	3.76788423609816	1	7	5.89738853026064	4.04510200731812	4.79720008333827	5.27668620376212	3.52716109472562	4.56231019864077	5.33169829407728	7	7	4.13547910607461	7	7	7	7	5.2755214121112	1.6074186362498	5.75746725680935	7	6.50725035896252	6.85265050744428	7	7	6	7	1	1	7	2	7	7	7	7	3	7	7	7	2	7	7	1	7	7	7	96.5	0	3
64	1.22611720498431	5.30420471357815	5.13536110095057	4.81136974331262	2.96681676751055	5.5171637442782	5.83557157646852	4.71382274783533	6.05613023249468	7	5.88314172599584	7	5.9839059418706	1	4.53673751581706	5.85835609377403	6.64326468817212	7	5.56075708422561	5.08101424163422	7	4.64603701524784	6.05422311748878	7	7	7	7	1	1	7	7	7	3	1	7	7	7	7	7	7	1	7	1	7	7	7	78.25	0	3
65	2.97440642900302	4.54690423269242	5.64935328034928	6.67357500580528	3.45664052467079	1.29476299914842	5.99141958459682	6.96731879365239	6.89389281700561	3.8170089294527	6.18861597966712	5.8499998166019	6.30044486256686	4.44073779920368	6.3438547845379	5.81352372585406	7	6.81062781600747	4.2311925026484	6.66757202290963	4.37051642689203	6.2023731998624	5.40964616679469	7	7	2	7	1	7	7	3	7	7	7	7	7	7	6	3	7	1	7	2	7	3	7	93	0	3
66	6.45864612048643	2.55277051609555	5.59310588230291	6.93435312242215	2.29009757352127	6.63334532809782	3.92649945111476	6.31112529399423	4.85703791388599	7	3.21921024212408	5.17275123287338	5.05472328494232	4.92533579013705	5.73420976976837	4.4172805816277	6.42730488823962	3.15168615910906	7	6.89766839556771	6.82710207114766	7	6.48489105799086	7	7	1	7	1	4	7	2	7	7	7	4	7	7	7	7	7	2	7	1	7	2	4	78.75	0	3
67	4.51997675971678	1	7	5.48437140685064	4.6817453995404	4.94150165517927	4.98780511435841	3.73056444520576	4.73649553275673	3.21273228682128	6.88988616008323	7	3.71992562885266	7	6.42466581105425	7	5.01657334911604	5.00173382816705	2.50261264235401	5.10878379602763	6.58789701275999	6.93179736132353	6.89652015299738	7	7	6	7	1	1	7	2	7	7	7	7	4	7	5	7	3	7	7	2	7	7	7	77.5	0	3
68	1.25589853332339	4.5288154927715	7	6.57185393943836	4.17392451310275	1	4.1859960255527	6.39695840444996	6.62057156930917	5.04712260805864	5.85813850024766	5.65664129933121	6.42050326883557	4.83268101220629	5.37766614250262	4.62000230703052	4.93773942163185	6.70043676568774	6.66887953667251	6.08539445020434	6.51617260273954	6.64605483968421	6.24112234685524	7	7	2	7	1	7	7	3	7	7	7	7	4	4	7	7	7	7	7	1	7	7	3	76.25	0	3
69	4.32240607311467	1	5.5373815975997	5.33077981295423	3.40997880503388	5.078599225278	5.51609284141711	2.0987734258004	6.79014147702292	5.40451595594596	5.66650059533591	7	7	6.44432170982658	5.00556776984477	6.04987558925036	5.49930452334666	5.90766743660164	6.674583823069	7	3.11055102164448	5.34734340309843	6.1527940236347	7	7	7	7	1	7	7	5	7	7	7	7	7	7	7	7	7	7	7	2	7	7	7	94	0	3
70	5.51393212921818	2.02002224642153	5.94438073283977	6.91233600835599	1.01365926746577	4.67995932228498	3.64341124862544	4.76671250595045	4.03137339780835	7	3.48941571866937	4.14943086234308	5.99701331825997	6.21871543111067	5.78512829408309	5.34615382494442	7	5.19627771357663	5.30020376963986	6.12370157823228	7	6.51446704364352	6.65325202765765	7	7	1	7	1	7	7	3	7	3	1	7	6	5	1	7	7	2	7	1	7	2	7	84.75	0	3
71	2.22811936219262	2.56448543854917	6.66726114268346	6.59328651065736	1.78882588777855	2.66755782567056	2.34866680015257	4.95051078207156	6.14019595073831	7	7	6.436518112265	7	5.02357750457734	4.21677445907421	7	5.83424263196751	5.32261269845179	4.97358983703204	6.03785437595051	4.96055149391466	3.97428785276629	7	7	7	7	7	1	7	7	2	5	5	7	7	3	7	7	7	7	5	7	2	7	7	7	86.5	0	3
72	1	3.01901297262182	4.37904721916524	6.46666340761485	4.4746786241435	6.90354898725704	3.69603023080117	6.92552805508629	6.39600123786876	4.68491283209622	5.01607360354371	3.81066856036605	5.97502109988856	6.83603831724769	4.43913426660238	7	7	6.79181502682339	6.09932263850028	3.00602845157273	7	5.05618693623145	6.10883232525727	7	7	3	7	1	7	7	5	7	4	7	7	7	7	3	7	2	3	7	2	7	2	3	74.25	0	3
73	6.68095333265375	6.92523397976076	5.10728375538885	3.76224131466332	6.31600346084663	2.26513142361529	3.64769198497988	7	7	6.89384933115147	4.37796791796465	4.85982090183102	4.85970870604714	4.759655543061	5.02465027356397	5.81361780410693	6.23516752102339	4.30619142876639	5.47654347977523	6.13252991868575	6.41832395784487	5.7573041531661	7	1	7	7	7	7	7	7	2	7	7	7	7	2	7	7	7	3	2	7	6	7	2	7	81	0	3
74	3.43525835323556	1.45150908392304	6.57666587992325	4.42239470673033	4.7700353978264	1.81535231641718	4.99043825207482	6.45990769095614	5.80283157950087	4.8178401768324	6.86198573713347	3.77059432214747	5.83472884121256	5.99682495959941	7	6.66153411100893	2.38307381053417	6.38524605207391	5.11824155517873	3.51567104394184	7	7	5.95466410756351	7	7	5	7	1	3	7	7	7	2	7	7	7	7	7	7	7	3	7	1	7	7	6	72.75	0	3
75	2.30276094538916	4.50484077151927	5.70420112788296	7	4.67167712683384	6.39096522904846	4.56382818449791	7	6.35869186993802	6.57279956305973	6.76131423030071	5.37426103938715	5.42540180562509	5.12359170862681	6.40133892590869	6.22507803277502	2.18158513229052	6.59630725451655	5.88224640712049	6.79349496061106	5.21307637175091	5.01843213385345	4.74192959796601	7	7	2	7	1	7	7	3	7	5	7	7	7	7	5	7	7	5	7	2	7	7	7	84.5	0	3
76	5.08854825129377	3.19612511746815	5.25040627914445	5.63011556992657	5.69305281615737	1	4.72165140858169	7	6.57810553546294	6.02567035311855	6.25240769462512	6.72624282979728	3.93868223136236	6.71307073194959	6.5463847122731	3.50255857719193	6.93525390256504	3.28296572560135	5.48468204363858	7	5.10445441747207	3.10437121944112	5.90974412510572	3	7	1	7	2	2	7	7	7	4	7	7	7	7	7	7	7	4	7	7	7	7	7	85.25	0	3
77	6.15495559773021	6.94438971889619	4.47230837816372	4.7306652035234	5.95280720754333	7	4.15974581562546	4.89345158654042	7	7	3.85364470189558	5.85142752645318	4.10746737642713	5.29926827346834	5.33437732829481	6.34067471340262	4.28366255999332	1.51288132854656	5.38972083759949	7	6.68488438894705	5.12166367322887	6.81693757422071	1	7	7	7	7	3	7	2	4	7	7	7	2	7	7	7	3	7	7	7	7	7	2	89	0	3
78	5.21695636916546	1.22880393916595	4.8407290323223	6.13849598680718	4.54061086688409	1.4062834941416	3.43899673821649	6.70366979266425	6.85972288644057	5.54169811923824	4.83626337076557	7	2.46263635256424	6.57496007990657	7	2.8521694177839	7	4.73100267697535	6.60747077492965	4.82486208593278	5.44736326779558	3.57898542831235	6.2071364972582	7	7	7	7	1	7	7	7	7	5	7	7	7	7	7	7	7	7	7	2	7	7	7	77.75	0	3
79	1.60903029108812	5.50717218198882	5.56180716640619	6.6060061995743	4.52351051045317	1	4.38708980279337	6.43553366221596	5.70833633040208	6.80052912005441	5.38648462758092	6.20720942696709	4.31308224416896	4.86976764393126	4.52629599680388	7	4.06282969266616	6.25634527653565	5.08429600262619	6.078009808453	7	7	7	7	7	2	7	1	7	7	2	7	7	7	7	7	6	7	7	3	3	7	2	7	7	3	96.5	0	3
80	1.99249315313817	2.19666433453947	7	3.90634514474461	5.06546813719111	4.42238442107682	4.45610428051684	6.12596532892513	6.66513730392866	4.00995893898023	6.12792680782802	5.06909226399216	6.41944855016687	4.21929954310557	5.41965612951712	4.16178165618173	5.647436238974	6.58375486123856	5.22234889274077	5.56012090185649	6.71838700123219	7	6.08410851735595	7	7	7	7	1	7	7	3	7	7	7	7	3	7	7	7	7	2	7	3	7	3	7	81.25	0	3
81	1.82109627173839	4.05590255202247	5.5236758077492	6.23556684647044	2.75878941384262	5.26450710924068	6.79790115447477	4.0065738375055	6.05932988174792	7	5.6876736792137	6.18530671676373	5.77144753296812	6.84790477751601	4.75640362636154	3.10342252235786	6.1867024400357	4.4617704236681	6.00039026701265	5.28531402753295	6.35016806712287	6.28757504154896	5.13807887172838	7	7	7	7	1	7	7	3	7	7	7	7	7	7	2	7	7	7	7	1	7	3	7	79	0	3
82	4.29196164831236	2.44443831485892	7	6.25455545264906	4.2637908981674	7	2.66767193833185	4.67501877787597	6.9740517397568	6.42403131499356	5.43739900297689	6.23543561239458	5.74339588080224	3.60932100061668	3.39019421874489	6.83368269010192	5.95345493447199	1.98766867594854	6.44259831234631	5.35395297587388	7	2.4116854716448	5.85935072839602	7	7	7	7	1	7	7	3	7	7	7	7	7	7	7	7	7	2	7	2	7	7	7	69.75	0	3
83	4.62529233337652	6.14521666377795	3.362454576935	6.16661577563124	6.35277305605011	3.30168186817163	3.58634578413613	4.02870922432518	3.3367732507796	6.09045506357932	4.88862620883845	5.05617785855344	7	5.93716351179455	6.38191911834796	5.59627032982523	6.86855998064163	1.95273753607201	5.79665540850766	7	7	6.18606117509762	5.44602676111682	3	7	1	7	1	7	7	3	7	7	7	2	7	7	7	7	7	7	7	7	7	7	7	72.5	0	3
84	1.68639786648052	4.69800290695505	5.02497454993157	4.94832282275738	1.86045165917318	7	5.10382008624514	4.72215219353479	5.88119899002112	6.71246761353603	7	6.62461784727778	5.94753486647505	1	4.51876388842765	5.05054233342301	6.83421764119673	4.65403679613467	5.31413012043149	5.40796207283479	7	4.48760444581262	5.39313705258613	7	7	7	7	1	7	7	7	7	3	7	7	7	7	7	7	7	1	7	1	7	7	7	72.25	0	3
85	3.0154740654445	2.04205876674597	6.83058168278393	7	4.07959479928167	6.80433186485302	2.30062383378622	4.54507203978688	5.82419738833767	7	6.18221412350015	5.11944842569991	5.51622879866968	5.71923291970818	4.61539048133893	6.52426283882177	7	6.20127640614921	6.07202220282261	4.59697491920566	7	7	3.79379980801388	7	7	7	7	1	7	7	1	7	4	7	7	3	7	7	7	7	5	7	7	7	7	7	93	0	3
86	4.34170009466872	3.15688754961176	6.01120701461704	7	5.93503469195295	7	1.6773724396014	5.53647087946631	6.29112947905149	4.60042067135418	5.21292937812655	6.14694780655376	6.70708977638083	3.41121455708147	6.71095738961932	4.73042277544858	6.5258404517059	3.59068622760597	4.7656887345563	5.78854589282408	7	4.55478251857487	5.3890327006753	3	7	1	7	1	7	7	2	7	7	1	7	7	7	7	7	7	7	7	1	7	7	7	81.75	0	3
87	3.24951730142183	1.00563263345149	6.06081099457331	3.13769734099551	5.00862386800383	3.94636469425312	5.74948946055071	6.64770935310755	4.42607431269266	5.65629588252851	6.07132825852788	3.33185059452055	5.59977482803073	2.20883871906725	6.91436014414064	7	1	5.86415362720396	5.22122087454127	3.57492426474788	6.80794857766165	7	5.27848753509982	7	7	7	7	1	2	7	4	7	2	7	7	7	7	7	7	7	7	7	1	7	4	7	76.5	0	3
88	1.20953324020359	5.34893074571293	4.86337396966801	5.62225171404889	2.71068226604417	5.34067323091566	2.2765088113753	5.76310939187863	6.02519926848431	7	5.96023051417002	5.01244783707583	4.4618679906246	1.45512408075244	4.06083311734819	6.70125222216526	6.88037602927773	5.40568711998472	6.59425053006166	4.85841298009049	6.37426559515735	4.5114776384485	5.63058623872476	7	7	7	7	1	2	7	7	7	4	7	7	7	7	7	7	7	7	7	2	7	7	7	70.25	0	3
89	1.16313939396958	5.38607019779586	4.51427161710093	6.09730470178521	3.45815021340034	5.98929418420295	5.36839498346305	7	7	6.52613932769869	4.68374589060752	4.54489579473021	6.32801327824663	5.13997492531851	2.76419951375138	6.10043023652226	6.62534311697811	4.20858887136801	6.83997398431267	6.83922823334136	7	3.13887023465752	4.80863090073745	7	7	2	7	1	3	7	3	7	7	7	7	7	7	5	7	7	7	7	2	7	7	1	77	0	3
90	7	1.97271566510958	6.86383708856832	6.92379140088118	6.84011036755826	4.97825408819522	7	6.92867236121852	7	7	6.5013937239735	4.32104245026277	6.69145621837815	6.03318317237928	7	6.99804689206111	6.07924907244953	6.58468048553513	6.5117105237082	3.77407253315066	6.59600809076534	6.70308729041134	6.8192807297444	1	4	7	7	1	2	7	4	7	2	7	7	7	7	7	7	7	3	7	1	7	7	7	94	1	3
91	2.88410108725669	7	6.27144753770044	6.60957855392066	5.22050042894328	6.00009270643295	4.83765283628245	6.75387279828554	7	7	7	6.7332708830398	7	6.5960506473956	6.43230471759026	5.30308609466833	7	6.52981187814786	6.5819358256341	7	6.22422547994251	6.72498849447642	7	2	7	7	7	1	7	7	7	7	2	7	7	7	7	7	7	7	3	7	7	7	4	7	94.75	1	3
92	6.60081805087281	6.24140693274409	6.69378650684772	6.74613178949598	1.92569174235103	7	6.12993637659553	7	6.98935201745643	6.67234135061427	5.10464598169458	6.80810800082084	3.94505276165734	7	6.52841223304993	7	6.79803230732778	5.59395665749157	7	6.73466376715456	6.57253173676149	6.28713438600223	6.34374666591241	7	3	7	7	2	2	7	3	7	7	1	7	2	7	6	7	7	7	7	2	7	7	7	92.5	1	3
93	6.7333580703196	5.56295467499243	6.29442443841463	6.67127362576419	2.39041690473935	7	6.3753681888433	6.56997612530286	7	7	3.83045357307459	7	6.87326688578737	6.78705382136887	5.86493306587702	6.74530334115099	5.15866520857643	3.4819343326668	6.36611770810643	6.60882716983542	7	6.18225148430839	7	7	2	7	7	1	7	7	7	7	7	1	7	7	7	4	7	7	7	7	2	7	7	7	87.25	1	3
94	6.78533944709506	3.32445679434677	5.48140427262625	6.7954582498852	4.40536864773622	5.56031577767068	6.68767588369858	4.73629804730651	6.92014311804027	6.16640589232843	6.29697060931816	6.51595343219913	6.38299998437426	5.82784189728074	6.22396444395732	6.66857717223778	6.42345956105906	6.36320935763896	6.92131050282516	6.41828268161222	7	4.07237657305817	5.16773343641179	3	1	7	7	1	3	7	7	7	4	7	7	7	7	7	7	7	7	7	7	7	7	7	100	1	3
95	6.59890554615733	4.44779962985163	4.7421621135441	7	6.48058733087441	2.2118554774606	1.83667097143037	7	6.75903494992774	6.99752431115214	5.38475212298501	7	6.61740525749875	6.5184962996166	6.78286416461542	7	6.2030620392471	3.51733616955358	5.71928671506	7	5.17907132319943	2.61768609508782	6.13838953673398	2	7	7	7	1	7	7	7	7	4	7	7	7	7	7	7	7	2	7	1	7	2	7	96.75	1	3
96	5.46215230151257	4.10478414784831	4.50493578378133	7	6.6551933748273	2.10388918847697	5.12553797052087	2.65201625093523	7	6.87674037105919	3.24585487401733	6.2005213391707	7	5.62487077310419	7	7	5.38187782024381	7	5.83668954669476	5.86100039954884	5.39219759369781	7	7	5	7	7	7	1	3	7	2	7	7	7	7	7	7	7	7	7	7	7	1	7	7	7	81.5	1	3
97	1.70157984613674	5.31481468983971	5.24797262973621	7	6.97632032423944	5.97379554887641	5.43804777813613	7	7	7	5.24969817065229	6.79558839065231	5.95733919577518	6.24730452299479	7	7	5.67482028930162	6.62602144177861	4.67389890247668	5.06973364433662	5.77685127575753	2.95655626095752	7	2	7	7	7	1	2	7	7	7	4	1	7	7	7	7	7	7	7	7	2	7	3	7	97.25	1	3
98	2.31305266706935	6.40738190489185	6.20704368584543	6.95061661735071	5.91730076077801	3.83218950009747	7	6.33935146952193	6.84725594805978	7	6.51534109171945	6.40879430088945	7	5.80426149862991	6.94888184168438	5.57544050872923	6.47519984799948	5.35897551949656	5.84359792412926	7	6.5810259870736	5.88455798316993	6.69632669014171	2	7	7	7	1	7	7	7	7	2	7	7	7	7	7	7	7	5	7	3	7	5	7	93	1	3
99	7	5.27566068764959	4.15687448259674	5.57075324257135	7	3.0195539286708	5.22684864341146	4.56794105432392	5.62369548698124	5.94165146426159	6.14384442312165	7	7	5.04985549178883	6.07604525270777	7	6.13732597946555	6.17459377223676	6.48457080597714	6.25809028505915	7	6.01889398155415	5.93809425481973	3	3	7	7	1	7	7	7	7	2	7	7	7	7	7	7	7	3	7	7	7	7	7	89.75	1	3
100	1	5.42495798385024	5.39065950481474	6.63601625583753	6.67104884155949	5.51321725730685	5.1262111593484	6.64837809927741	5.98377833846914	5.70125959744388	4.1310984770134	7	5.31222520519957	7	6.1984298479375	7	4.50633080938226	6.12654542390941	7	6.44020407290583	5.92417898690315	6.71793914052291	7	3	7	7	7	1	7	7	7	7	2	1	7	6	7	7	7	7	7	7	7	7	3	7	98.5	1	3
101	4.31193096224636	5.305430348598	6.99911442124384	5.02574302081863	1.39588870727296	7	3.39754071275398	4.91881599036951	6.15724616879362	6.96682097572881	6.56985201202052	7	6.81067402928965	6.03303892691923	7	6.61026912906753	6.17647084673453	1.85247902141377	6.02330887535963	7	5.94380447619223	6.40434203301339	6.48573344805484	7	7	7	7	1	7	7	7	7	7	7	7	2	7	7	7	7	7	7	1	7	6	7	96.25	1	3
102	5.2247539655252	2.22887635211377	5.74923656407923	6.75040910925554	5.03593388943144	2.41483615664589	1.99261986620908	6.69266877348699	7	5.56984161522757	6.05150172412212	6.19885753943287	7	4.39675079931761	4.29449222700356	6.73558817708488	5.18842715587615	7	7	5.60740798426656	6.09404183409323	6.57624080121437	7	3	3	7	7	1	7	7	2	7	7	7	7	7	7	7	7	7	7	7	2	7	1	7	85	1	3
103	6.17999895816373	2.96229007424383	6.52559253751833	6.15765974381654	4.52588106734797	5.98218478815205	4.62661849769083	5.00774765561243	7	5.57271152718829	7	6.14504322410547	6.31875242554287	6.81996536915594	7	6.29611348451913	6.333587096689	6.00594523830358	7	6.23723109966312	5.57247360447707	7	5.37905300853527	2	7	7	7	1	4	7	2	7	7	7	2	5	7	7	7	7	7	7	1	7	3	7	90.75	1	3
104	6.53346735243441	3.7686662469202	5.533215665143	5.83129496429284	6.68407231241299	1.96639043312321	6.06745007941362	5.81087211563293	7	6.69778454127092	6.08429162607998	5.43047783347193	7	6.39528486099531	6.65898068637886	5.65052242416322	6.47724942388077	1.83561814948744	5.49816869247409	6.94237388730167	6.7555005064068	6.31662192266935	6.79824940261667	2	7	7	7	1	7	7	7	7	2	1	7	2	7	2	7	7	7	7	7	7	2	7	96.5	1	3
105	1.40671995957265	4.33290618526743	5.94772162761972	5.65102389380962	6.99970330135224	1	5.57127100124698	6.62694504236555	4.61563435352113	5.64037052449887	3.89214651512233	5.81475857688152	6.40425318873226	6.93064135927593	6.75984522025334	6.73825174971668	7	5.08735619251941	6.35471228368637	6.50260431992615	5.49254148676357	7	7	1	7	7	7	1	2	7	5	7	4	7	7	2	7	7	4	7	3	7	1	7	4	7	100.25	1	3
106	4.19141315365949	2.86196538837612	5.63795975645841	7	4.95318560631274	3.84816831688928	6.94569324633071	5.67707105550769	6.35601036492872	6.4996730172335	6.29675992090554	6.04373764462331	7	4.57944091998942	6.09423255827322	6.50692317603678	5.74993475729455	5.45996319903582	6.77903229677749	6.99864917144672	6.6638591655678	5.89537753441443	7	3	7	7	7	1	7	7	2	6	7	7	7	5	2	7	7	6	7	7	1	7	7	2	83	1	3
107	7	3.73977331080597	4.72101581070068	5.22072234509184	4.98082756291159	5.76975706507712	4.2390211341783	3.77122610807545	6.63303771603255	6.99824666079839	6.63811070537702	6.61013428353861	5.85491633675635	6.16119649897827	7	4.92661485974652	7	3.93701283508748	6.20573759452616	5.67190938650608	6.73497473580478	4.7242120839349	5.57130171675939	3	1	7	7	1	3	7	7	7	4	7	7	7	7	7	7	7	7	7	7	7	4	7	87.75	1	3
108	3.99211891802648	2.26945452869222	4.75964393675697	7	5.05306800114112	4.62475595506879	5.84886868223373	5.0427406336728	4.69327423746176	7	4.94233554634898	5.79740367272995	7	6.85484345555647	6.80098993770051	6.9532544255514	6.32345880889066	6.03471915967848	5.65773202006191	5.73783750907568	6.61624495750391	6.43754078743151	6.73332981125665	4	7	7	7	1	7	7	2	7	2	7	7	3	3	7	7	5	7	7	1	7	7	3	89.5	1	3
109	1.04681671769787	4.87683364871694	5.22604297323262	7	6.39441887727002	6.77100846350471	6.17098906580133	5.0132010243838	6.92118114744595	5.71463889125473	2.82755113980946	6.41969804863476	6.66203895015608	5.92988724477723	6.35461184200357	7	5.86480059537513	5.6666469850958	5.25874208873696	5.35775428735166	6.5589505204464	6.2019767903004	7	4	7	7	7	1	7	7	7	7	4	7	7	7	7	7	7	7	7	7	7	7	3	7	85.25	1	3
110	2.57358816551421	6.25518554415146	5.37767797884662	6.3129860092462	6.08657192698137	7	6.20378789325924	5.76452247979674	6.30386823209628	6.31933606906347	6.39327984382396	6.08168362367932	7	7	6.27371176545994	5.20247318747337	6.96985520677224	3.37066625730155	6.93545055631746	5.64475700767789	6.48853818764576	6.74215197218764	5.46937607632367	2	7	7	7	1	2	7	7	6	1	7	7	7	5	7	7	7	7	7	7	7	3	7	71	1	3
111	3.06201274370602	6.67750969961061	4.95268709394211	7	3.09294897718218	1.42372185524176	1	6.5227973129918	7	6.69961350565739	4.93093748821305	5.62225101477683	6.56083299158222	4.67482882993303	6.73628401643576	7	4.44992607577004	5.38354866685174	7	5.70855338580738	6.19957304949904	7	5.27467993111302	7	7	7	7	1	7	7	3	7	3	7	7	7	7	7	3	7	2	7	3	7	4	7	93.75	1	3
112	6.98510290916229	1.43506562970083	6.35791322322921	7	6.1727337350536	2.54840026705561	6.24563625130831	6.66926364898227	7	5.34994373738389	7	4.5733392468039	6.4488295217496	3.12783225438162	7	5.99273024868512	2.01244156817368	7	6.33333888348	4.13566519932286	6.80580554582029	6.52230562786953	5.29279027254372	1	3	7	7	1	7	7	4	7	3	7	7	7	7	7	7	7	7	7	1	7	7	7	91.5	1	3
113	1.26577985990394	4.35665421207994	5.75174988845281	5.77081746884574	5.81409643890755	3.91740819601208	6.37475807508093	5.27884846138554	7	3.64058771786665	6.38200074230385	5.04829249803766	6.9656945155567	5.1143665631055	5.8347053699378	6.44522697227687	6.90119550059356	7	5.57010314677758	5.63688420183138	7	6.52119182347849	5.87901555059607	2	7	7	7	1	7	7	4	7	7	7	7	3	7	7	4	7	2	5	1	7	4	7	89.25	1	3
114	2.45938279222752	7	5.71987879383623	7	3.2795947966071	6.35677340134466	1.06366989249652	7	6.03715471975636	6.50619894175299	5.25987711257402	6.99586987306945	6.68237432642744	4.6689676237469	7	5.99001970678526	3.88844957425304	2.9551116285425	6.35549455859515	5.9362934214659	7	6.39511974369613	5.50619152170682	7	7	7	7	1	1	7	7	7	3	7	7	7	7	7	7	7	7	7	7	7	5	7	91	1	3
115	5.45202791004786	6.55388034928972	4.48001084174367	7	6.95762111268889	7	5.63389146431343	7	5.5192056418231	7	1.86258255727172	5.7696869093905	4.98539269859462	5.53371731572627	5.87390009163308	4.9203879729854	6.87650643915461	5.72666839768531	7	5.03473646473954	5.23652516898662	6.60679581702203	6.33329819658285	7	7	7	7	1	2	7	7	7	7	7	7	7	2	7	7	4	7	7	2	7	3	7	85.75	1	3
116	5.31420288716909	3.78327469806146	6.74406983925307	5.79977276001021	5.04299035281389	1	4.63798515045824	7	6.81173119481898	5.56811675130448	5.69084837782806	6.27675224225001	3.8835059700247	5.58649986899957	6.94671948674497	4.45152907322256	7	3.39922275570409	6.92681974496209	6.11479726417669	6.79020362990842	6.32596497337147	6.41607085016025	1	1	7	7	1	7	7	7	7	7	7	7	7	7	3	7	3	7	7	2	7	2	6	81.5	1	3
117	6.3706435662601	5.59945231151204	4.07342989840725	5.23093293851611	6.01279203818924	5.73057587531156	2.35323425755473	6.05441657910168	6.37598714000547	6.65197272087453	7	6.80618638633325	4.96634381917139	4.24487741817103	6.79671210218876	6.27901072915337	4.10227352091478	6.65489184246333	6.70094950320508	5.78068308899258	6.14600903809615	5.69265369145491	7	2	3	7	7	1	3	7	3	7	2	7	7	7	7	3	7	7	3	7	2	7	3	7	81.25	1	3
118	1	7	5.73783489569056	5.31316872633145	4.67851393555135	7	6.32588875727864	6.25706749214414	6.45268750119634	5.26548208665863	5.67001509587473	7	5.13948602957854	6.58773596690296	6.82141519935827	6.35927203668898	5.65081980696956	1.02494716341979	5.96204595255741	7	5.72849614234115	6.84698009176045	5.12140986852898	2	7	7	7	1	5	7	2	7	3	1	7	5	7	3	4	7	1	7	7	7	3	7	91	1	3
119	1.75188683156631	7	5.31274543260023	7	5.89475809314981	5.75382003498492	6.71164611973084	5.97921495849519	6.62756590316038	5.95516833843139	6.00103699037065	5.0238264371067	5.90604724651686	7	6.81128734554992	4.98245944492273	7	6.26770726756699	6.42085489600898	4.37512094276618	6.75509406419559	4.85015349871092	5.78939869595961	2	7	7	7	1	3	7	7	5	2	1	7	7	3	5	7	7	4	7	3	7	7	7	86.75	1	3
120	4.86642030404455	2.22604003320755	6.34087672476159	6.14642070663677	5.49399874947146	3.47197518645657	6.7209846930842	5.69649087812453	7	6.23580104098987	6.45797225575416	6.30679343311106	3.36924686988272	4.28932709317899	5.87517133414253	4.96736939924835	5.55180289447439	5.58164935404875	7	6.96639746684532	6.48342829205644	6.56935292933755	7	3	3	7	7	1	7	7	2	7	4	7	7	7	7	7	2	7	7	7	2	7	1	7	85.5	1	3
121	6.5914836965145	5.00848058562593	4.37961134713511	5.60318216128671	6.72434935301703	6.29725979921379	4.99302112755477	5.87067569510661	7	7	6.5381966633529	6.61837731110126	6.21360351312689	4.49320672009333	6.99235238237208	5.54955563769246	5.11106706623686	6.12023219746032	6.69959716773295	5.28412745068385	5.94720286460048	5.17510388267646	4.71600099717301	2	2	7	7	1	2	7	2	7	4	7	7	7	5	7	7	7	3	7	2	7	3	7	87.25	1	3
122	6.87827285257803	2.48102428901857	5.37188646450086	6.12115371686897	1	1.24764054292186	6.05852962709338	4.10981686357991	6.13080748273621	5.72481514514589	7	6.98374697376285	6.33932058887939	5.95626526786454	6.70010186009532	6.25933884860491	7	3.92419596646479	6.03130753688101	5.20929845876139	6.74610076044373	6.06489714517401	5.18593322545837	1	7	7	7	1	7	7	7	7	5	1	7	5	7	7	4	7	7	7	3	7	3	2	80	1	3
123	1.32519506847476	4.51488672401152	6.77654073568596	7	6.37547065883451	5.80649563716836	6.18841521315097	6.5533260826055	6.37908243211063	2.97419906569773	6.54873898210404	6.73451226062872	5.60327997086235	4.10133111213204	7	6.6096981468277	6.10516315145352	6.3655062683174	4.68763730089697	6.69048130418267	6.4682647782932	6.1747561423956	6.36159123304167	2	7	7	7	1	6	7	7	7	2	7	7	7	7	7	7	7	7	3	2	7	3	7	84.75	1	3
124	6.06805429978037	3.55456880527015	4.77155937527843	5.60112203304585	6.1760861816315	2.86664626425395	6.66238636321103	6.42143296250339	6.79730004846031	6.44882348002245	5.76500211690856	6.01758793392947	6.6653364100199	6.49977325274964	6.28802694015981	4.9203623619534	6.04880908136301	1.79430328409608	4.62010213448963	7	6.83524395972889	6.728682740376	7	2	5	7	7	1	7	7	2	7	7	1	7	7	7	4	2	7	2	7	1	7	2	7	82.5	1	3
125	5.58687118062369	2.74548308133912	4.50092869096457	6.21588096585862	4.85487558053973	6.64814850282026	4.79335343398105	5.87256360432506	6.95931389831811	6.59145655774714	6.09139710657204	5.69937595817152	7	6.51240918902137	6.29497895878255	5.76752296176908	6.12090481267691	4.51234021612101	6.1511401099477	6.17595046592699	5.8801526879785	4.88808599730595	5.3952461971733	3	1	7	7	1	3	7	7	7	4	7	7	6	7	7	7	7	6	7	7	7	4	7	81.25	1	3
126	1.82955407077738	6.62907593464778	5.12920467152788	6.64977207672968	5.1343085797048	6.96112318321538	6.41258923900434	5.35695830174599	7	6.67617792607024	6.13047356123451	4.80870073025597	7	6.45063367078112	5.76427335222244	5.63946887453803	6.56317666409601	6.39875016732285	5.45012039514446	4.7585283072806	7	5.48518432189006	6.77875486553852	2	7	7	7	1	7	7	7	7	7	7	7	7	7	7	7	7	7	7	4	7	3	7	98	1	3
127	6.35254186304829	2.57212906478988	5.43281122668183	6.79716343430785	1	5.08503424072786	2.24698526612609	4.86976724386329	3.29592578823615	4.84613766077651	6.42129231516736	6.70780529465327	7	4.37051692480375	6.65025647952276	7	6.50173409366132	5.37647603646608	6.60867385699461	5.93830863320912	7	3.73138834927018	6.17024683404697	1	7	7	7	1	4	7	2	7	7	7	5	4	4	6	7	7	7	7	2	7	1	7	93.75	1	3
128	4.71913919001168	5.61944541968508	5.70194732326167	5.78877782997344	5.92194457353731	6.13271281960877	5.63690264941066	7	6.31076603419082	7	6.30921710735546	5.13542391815118	5.63596914586712	6.99917481474903	6.65029004147256	6.30414740531331	5.7807907851651	6.7042421846992	6.43189479257424	7	5.41385567004408	4.4408616221637	6.25011674741656	1	7	7	7	1	3	7	7	7	7	7	3	7	7	7	7	7	6	7	1	7	2	2	75.5	1	3
129	6.58230452687317	3.19425324698413	4.64201472871767	7	1.30240909189996	4.48551654749891	4.95419612826846	4.83828118907789	2.87430772422496	5.99821484128556	7	6.71529922111483	1.75077316219253	6.16858255114914	6.8794009367952	7	4.79028317489377	6.25061337349878	5.7883480220013	6.81482390119827	7	3.96275937405915	5.94869039082666	2	7	7	7	1	7	7	2	7	7	7	7	4	7	3	7	7	7	7	2	7	1	7	82.25	1	3
130	7	3.29622813276356	7	6.87053488707328	2.31801284943176	6.62920213925412	5.77678327673265	4.93266658296717	5.12074078567409	5.12959636641834	4.52785994985443	5.29487501587665	6.60966311599942	7	7	5.44452836447608	7	1.75888766325187	5.93875104514261	6.7122474497697	5.91772499933958	3.33425219676633	6.58579618285753	1	7	7	7	1	7	7	7	7	7	1	7	3	7	4	7	7	7	7	1	7	7	7	91	1	3
131	5.31057725284245	2.16022148025487	6.2609365282313	6.16250976334601	6.37516937582779	2.87905384005082	6.58618966854685	7	6.41001361230405	6.43179253788704	6.95754746205943	6.65588589979285	3.61696423825607	3.34854383577811	3.93160822503619	5.84968724169346	5.79628779019959	5.76071087889162	6.41260875393435	6.67093534835162	7	4.66019442135119	3.78978953960848	3	4	7	7	1	7	7	2	7	7	7	7	7	7	7	2	7	7	7	2	7	1	7	84.75	1	3
132	5.79495253412363	3.39580372410653	4.24538109848295	7	7	7	4.97861068457207	2.79579041421989	6.94825344952688	7	4.62496507729333	4.73161400005918	6.43386493010532	5.74982244306665	5.02230458007066	6.77919665166174	6.33221515565571	3.76997749837059	6.26104137443384	6.36773088799621	5.34799163957981	6.02140514265898	6.1547391709354	1	2	7	7	1	5	7	4	6	4	7	7	7	7	7	7	7	5	7	1	7	2	7	81.5	1	3
133	5.14127902235363	1	3.73529704240218	6.64925242870345	5.6365933746268	4.81077906560128	6.97773361319886	6.74332648438169	6.2080343200648	6.11494781049879	6.49533096763016	2.18673623945931	4.71955695151217	4.41734985930942	7	5.84519705265388	7	6.23798750214651	7	7	6.94690552013659	4.96090554268519	7	2	1	4	7	1	7	7	2	7	7	7	7	3	7	7	7	7	2	7	1	7	7	7	94.25	1	3
134	6.2914844141009	4.55650776661577	6.17275332302772	5.40749340338711	5.27873349096874	5.51155712927356	3.65504536524534	5.39095624290334	6.46357288859439	6.21418128582272	4.59667479498524	7	4.52107069152525	7	7	6.97804201691065	5.13187746139925	4.20535838727588	6.76709685493383	6.02870064224505	4.81459728639806	6.92929521756063	5.42382438666528	1	7	7	7	1	4	7	7	7	7	7	3	5	5	7	7	7	7	7	3	7	7	7	86	1	3
135	2.52204088451591	3.81979820883769	6.53913837368729	6.87895336317392	3.22479931612881	5.47254401581709	3.9854037139925	6.24154411628852	5.72241044317465	5.61836422607964	6.08701040190516	7	6.70983630139757	3.1272440445846	6.69726692665708	3.07017684430471	7	5.91967010994441	5.46791035489592	5.40306292431381	6.77639533920491	7	4.68718548970391	3	3	7	7	1	4	7	7	7	3	7	7	2	7	7	7	7	2	7	7	7	7	7	83.75	1	3
136	6.5744705417096	3.87585060287483	4.94558805506763	6.55442978607402	7	3.80145649239114	5.29838006163981	6.46463678558646	7	5.1046990671652	6.52507353587337	4.93052613739264	5.15083185318075	6.95931659930678	3.76764316874375	7	6.09878017092195	3.46318941777898	6.39148759205294	6.34749934211576	6.28764262143661	5.92881800412937	6.3005725122495	1	1	7	7	1	2	7	7	5	7	7	4	7	7	5	7	7	5	7	3	7	7	7	72.5	1	3
137	6.08828859971435	3.16656787115247	5.69642812948217	7	1	4.53572120333112	5.1461122475376	4.37912469869685	2.92108189114928	4.86860214189159	6.79731065764918	6.77902551909086	6.35602430420162	5.5853563431331	6.46942791081522	7	7	5.86698213917516	6.51337993291087	4.70077714345478	7	2.79762436266671	5.5107348188041	2	7	7	7	1	7	7	2	7	7	7	4	3	7	2	7	7	7	7	2	7	1	7	85.25	1	3
138	5.22492122315263	4.60463146557569	5.19596183043234	5.51659869254041	6.9740247024365	5.42107522932334	4.29021462205914	3.908887954075	5.56660041308192	7	5.31092669893446	5.83413031083001	5.55664821514736	5.16086908145852	6.64677110876109	5.74957910908946	6.88133588333229	3.68951218292223	6.28894430984747	7	4.61995449901168	7	6.95693414783393	7	7	7	7	1	2	7	7	7	3	7	7	7	7	6	7	2	7	7	1	7	4	7	83	1	3
139	5.74084567231783	3.33895760767664	5.71701865803863	6.83706673415282	6.30377799914094	1.64005107932163	4.27192284103748	6.9710694823538	6.86090217237219	6.856592694951	3.92066416313367	5.07308631874061	4.25104624987041	3.86416987851141	6.39028450627855	6.19640606368804	3.83873508297212	1.36101232606433	6.07987940010889	6.94816094084483	6.13376397303996	6.53793517243936	4.92170906447675	1	7	7	7	1	4	7	2	7	7	7	7	3	7	6	7	3	7	7	7	7	7	2	99.75	1	3
140	1.1552023715043	4.57160712396373	5.80995358577737	6.68375519421628	6.50008622608045	2.54374947383789	5.73829091683232	4.17236479512484	5.1678000396909	7	5.45556678871837	7	6.63690069416815	3.98286151147614	5.88209211665766	6.60999378869558	5.47568891908392	5.05329902461727	4.46922670594904	6.2783343441154	6.44237782119511	5.23349446711241	6.14974525379181	3	7	7	7	1	4	7	4	7	7	7	7	7	7	7	7	7	7	4	2	7	3	7	93.5	1	3
141	4.13468082040358	6.12158037204593	5.84486842862948	6.41177568803089	1.94380740857897	4.13196176753539	6.98827909944516	3.94145979150596	5.62687352161269	6.832906705285	5.36106380229783	3.98660802807705	5.76650624384602	5.96905250530326	5.82462049061124	6.61024610767699	6.07160686614673	3.44777474061493	7	4.76341565026383	7	6.10842464984736	5.27588504614335	7	4	7	7	1	7	7	3	7	2	1	7	7	4	7	7	4	5	7	2	7	2	7	63.25	1	3
142	4.85071298385104	4.66145602178433	5.22193799563165	3.69582118099679	4.29967008242011	3.06017480569951	1.83848564705813	4.61826039942646	6.4483200632867	6.81090842331993	6.85758864380945	6.51128849346988	7	4.18670085895106	4.14359013804202	5.65057118634054	7	5.55036706420889	6.03643839364235	7	4.99739612686111	4.2824353390543	6.4217820560489	1	7	7	7	1	7	7	2	5	5	7	7	3	7	7	7	7	5	7	2	7	7	7	89	1	3
143	5.70030146152161	4.77178141129821	4.83208071426979	7	6.49108083972393	5.45348822044148	4.57024810942669	6.26526514448139	5.80757717039969	5.11022203151063	3.88164141280863	5.95695898794851	6.93771770950397	5.77896010784902	5.00206053184925	5.84311838760971	7	3.5566860966174	7	7	4.79912045764566	6.65971591358548	7	7	7	7	7	1	2	3	2	5	3	7	7	7	7	7	7	2	7	7	1	7	3	4	90.75	1	3
144	6.35593633899042	3.9665924035416	7	6.48793674121401	6.55334090889205	5.71707636342458	4.27763812556359	4.04034642576945	6.48830768596086	7	5.90031633018778	5.28555340868967	6.27342797478295	6.22177941000079	7	6.71227701164042	4.58651121301023	1.808168654807	6.55472970109513	7	3.17497415467595	4.24941427260002	5.07194159435323	1	7	7	7	1	7	7	7	6	6	7	7	7	7	7	7	7	2	7	2	7	7	4	74.5	1	3
145	5.77152634584803	1.42865653522278	4.42829645160076	7	5.41696020445018	5.48863546705467	6.71294660367547	5.24182891819186	6.09816962993215	6.31221620170011	6.00896339143716	4.48576706434574	5.06884229724289	6.66749334691016	7	6.95362337182165	4.21337889135775	6.90095219356321	7	2.0617455989294	3.46226152217066	6.76271839791472	4.40165489518608	2	1	6	7	1	7	7	2	7	2	7	7	3	7	7	7	7	1	7	1	7	7	7	76.25	1	3
146	5.03972584938877	2.71707947241056	5.10542948149762	6.9562768934298	3.28361368657277	5.9671337150085	1.70076365850993	7	6.48634420393551	4.34441620115929	6.37230277796864	4.48818198425302	4.19418400375013	5.34988247432919	7	7	7	2.21171251858482	4.3896088361063	6.17442499355491	5.48353506261596	4.80830034618333	6.84270142084966	7	1	7	7	3	7	7	7	7	7	7	7	4	7	7	7	7	1	7	1	7	7	7	84	1	3
147	6.95762003635024	2.27128462713333	5.77650940789775	3.61645873409704	5.1394454757028	4.91904975431684	4.98426610192559	4.86026236060199	4.3027537055066	7	7	5.83573163817274	3.15803929471145	6.84903750271477	6.15422933908962	3.47417726692478	5.98906956540146	1.19268791783565	6.03177585029584	5.7225932317032	6.78583539799205	7	3.07012110407888	2	1	7	7	1	7	7	4	7	7	7	7	3	7	5	7	7	7	7	1	7	7	7	81.75	1	3
148	4.35882307437034	5.14105135513557	4.74510120460561	4.87578006480995	7	5.1693410806575	2.91464047591425	4.48313435537619	3.22188810712718	7	5.78422262965603	6.51214134162735	7	2.89584534993189	4.57380637515828	5.77081093205751	6.81343960030921	5.80209780957127	5.37096441586187	6.9719008881052	5.79311087099462	6.77105123874451	3.8746665406126	4	7	7	7	1	7	7	7	7	2	7	7	7	5	7	7	7	7	7	3	7	3	7	105.5	1	3
149	6.86660514261567	3.82799635957058	5.01578404846339	7	6.27278210326371	7	4.83119918838441	7	4.81121889750881	7	4.25619505147456	6.11076944655186	5.20119134505856	4.84639923021683	5.19360573626227	6.39534140427861	3.81730437730024	4.18078360059385	5.42087092776099	6.20659587464354	1.51016819115123	6.95295278660252	4.88588934611889	1	7	7	7	1	3	7	2	7	7	7	4	3	7	7	7	3	4	7	4	7	7	7	89.25	1	3
150	5.42153189026312	4.88691858543477	4.94429954824073	5.49761714448735	6.35134551823181	6.27403832663107	4.87264335956819	2.05672047331732	6.56887339830005	7	3.74707750577772	5.1344416876365	5.83184413350935	5.83936971352511	6.1318407716111	5.48285603007153	6.62727608712566	7	4.97463803513606	4.22540612128678	5.82744243277167	4.78114297095651	7	7	7	7	7	1	7	7	2	7	7	7	7	2	7	7	7	7	7	7	2	7	2	5	78	1	3
151	2.90853713018753	3.42879571067061	6.47467318445582	6.88827151926691	3.49395516143379	5.15900501540984	2.55515786608998	6.84455804336192	6.15010355260131	6.29918119057408	5.13993006738576	5.07461368355103	6.88796378965152	5.44474918936037	6.02863976978823	2.46370925163244	7	6.13107394493302	4.48698509301336	6.50585103447391	5.7698844746075	4.28827589533053	7	2	3	7	7	1	7	7	2	7	4	7	7	2	7	7	7	7	2	7	3	7	7	7	93.75	1	3
152	3.3952292157649	7	6.98715699982713	6.33200223102533	4.20062442009291	1	4.4148998369791	4.5690347782284	5.93166391637991	6.74196481289701	5.04986885260661	6.74242580165264	6.12955969173869	4.5112198690587	4.93271701211918	6.23493066489714	5.09969508568611	7	4.60739260659977	5.11851714355384	5.89652924915432	5.8698795375124	6.16398867189719	7	7	7	7	1	7	7	2	7	7	7	7	3	7	7	7	7	7	7	7	7	7	7	71.5	1	3
153	2.04944796043651	3.52764816201073	4.68967161187417	6.76245161842018	3.35805376382266	3.75086553910107	3.90549631433873	5.28057649685691	5.99992270081937	7	5.33707551360127	7	6.78174463786617	4.54295220836226	5.67482941043925	6.2503563416818	6.50914381197652	5.37867186613451	4.96053959905867	7	2.79277892718533	5.26804170688338	3.79894613360706	3	7	7	7	1	1	7	3	7	7	7	4	7	2	5	6	7	7	7	1	7	2	7	88.25	1	3
154	6.05759644747415	4.50800648154311	4.38835194109151	5.73955226161487	6.79874289497695	5.47928405983697	5.05242207187734	3.35145102914303	6.69031159184782	7	4.87124171213977	4.52023044065228	6.28788628979768	4.86757048197821	5.97557241440045	6.31284974476765	6.72648519227883	4.68848402193211	5.53086181236294	6.40083842201765	3.66284637680491	7	6.19412938639026	7	7	7	7	1	7	7	7	6	7	7	7	7	7	7	7	2	7	7	1	7	3	7	86	1	3
155	6.21736785837962	4.47492570073061	5.59124864870622	5.64713472894254	6.46571182498842	7	4.84764837201197	3.96521444101581	5.79729604961831	6.02125566830228	3.27504133161388	5.81294355948371	6.47543461504475	4.29378813513532	5.87468153290077	6.03726228504962	6.21783454233316	4.05120534574493	5.78240013563573	6.56211697187811	6.70602209405673	7	6.74905659749962	7	7	7	7	1	2	7	2	7	7	7	7	7	7	7	7	7	4	7	1	7	3	3	66.75	1	3
156	1.52025736380307	2.22202928306814	4.70609612052493	7	3.49993801979045	4.48403561286599	5.07007186565733	3.98960368201241	6.14560490450208	6.93322447814743	7	6.67567958010287	6.45439305850984	6.07782944555472	3.71376303646677	6.01081795990486	7	2.69744597522479	1.63852861046567	6.21668513646942	6.16640807575408	6.4354745039756	3.22077064134547	7	7	7	7	1	7	7	3	7	4	7	5	7	2	7	7	7	7	7	7	7	3	7	70.5	1	3
157	5.78837137527848	5.06835640733559	6.92199053153955	6.26341776380093	3.7347909862312	6.93695042294417	3.11724668442639	5.29325346102332	6.11681412603201	6.99347796901591	6.14089749986107	6.688709817272	4.09987173374404	3.54298917260469	6.16682782956318	6.35618895596977	6.54161825371809	6.19563477002259	5.04824365495562	5.46514983513215	5.27132106998726	7	3.45159355185729	2	3	7	7	1	7	7	2	5	5	7	2	4	7	7	7	3	7	7	2	7	7	6	87.25	1	3
158	6.65241921280959	5.54430777382442	3.15601315556227	6.61469442224827	6.71245527000685	6.18242350507167	4.33733537939038	6.35049651088877	5.95037031154177	3.24976639781523	6.99036393882816	2.97978992281631	6.36460946318431	6.0471312424063	7	2.854036484335	5.79504867073174	5.6339925513	5.1140658390439	6.73776290942468	7	6.48167238924526	7	1	7	7	7	1	7	7	7	7	7	7	7	7	7	5	7	7	7	7	2	7	7	3	70	1	3
159	5.14378829617875	4.16270733966329	4.42560837714756	5.63305075802932	6.47478790326805	4.7856500052132	3.14780006278481	5.68937375774354	3.39009318360723	6.01788360724012	6.53105891908192	4.47462820026029	6.46146273579888	3.30601533212624	6.67713766880579	7	5.12442336012536	5.09647917260831	6.05644439420631	7	6.2104266422808	6.94675990687678	4.49063980779907	4	7	7	7	1	7	7	3	7	2	7	7	7	5	7	7	7	7	7	3	7	7	7	62.75	1	3
160	1	4.69100993941651	5.05294172419863	6.30214073993737	5.5458396554421	6.9303895391665	5.15093939469223	7	4.56800167726945	5.0981161155495	4.95330239392483	7	3.57688358500103	3.56113710760024	4.74646061021414	6.33114524661784	5.09019794419963	6.32037808883825	4.77589945744617	5.30311796085027	5.2118675810846	6.40735014819644	3.02792651993854	3	7	7	7	1	2	7	7	7	7	7	7	4	7	7	7	7	7	7	1	7	3	7	75.5	1	3
161	5.91872161859458	1.8774078506562	7	6.21161975551555	1.44052579076623	3.89282871700614	3.71553588853442	5.15071960374982	4.95479676134982	4.39710087207858	6.11491385604239	4.27978733164349	2.18413464148145	6.82805232740962	7	6.94060372125147	6.11493903986825	5.01942869686909	6.05632164919495	5.69820059847897	7	1	6.7850080682034	1	7	7	7	1	4	7	7	7	7	7	2	4	7	4	7	7	2	7	2	7	7	7	77.25	1	3
162	6.20610431378061	5.83434909748905	3.19533357995481	1.84935025541207	3.32408578364105	4.22655983881039	1.34003041737715	5.94148327915813	7	6.26945884482806	6.6240337328349	5.14197026500081	5.10363357882174	4.23137287769396	6.39294964844916	6.41395056510314	6.70835244935789	5.38287559935287	3.4208833394698	4.53875661063321	5.88701101643414	6.9225655031364	4.18989932624718	2	2	7	7	1	7	7	6	7	4	7	7	7	7	3	7	7	2	7	1	7	7	2	75	1	3
163	5.45309617864287	5.47338720625411	5.76427068295069	5.7400202397696	6.98001756702521	7	7	3.59241362467448	6.42620140122041	3.94568867315053	4.5004581545703	6.78503440269089	5.49266391463917	6.29103020695132	3.45985005190299	6.06325571422303	4.71001558366653	6.8093269842465	5.97421173399772	5.91012202733959	6.09118847374488	3.78046182184834	4.67195879378608	7	7	7	7	1	7	7	7	7	4	7	1	2	6	5	7	7	7	7	2	7	7	7	79.75	1	3
164	6.4267659180366	2.55621797237082	5.72782150072496	5.66723488135454	5.89191478200821	4.80634972065706	4.09418304519742	3.48969291601418	3.65432656529691	7	6.45655185892205	4.88646604330746	1.36241388934591	5.77052602813029	5.89682200854685	6.26184566868994	6.1125419143565	6.916018826911	5.97970734510558	4.88169303534107	3.60463543907565	2.52948246620805	6.11769229469207	1	3	7	7	1	7	7	7	7	5	7	7	7	4	7	7	7	3	7	2	7	7	7	79.5	1	3
165	2.03219698010752	2.49974864754847	4.60284433293202	7	5.02649730552039	5.1772327656024	4.69581639654352	1.19848659457971	5.78273023796805	4.67939681651788	6.43460240254139	5.09055104341081	4.21463336981821	4.82747780503241	5.56244656395621	6.75335690895633	4.49092263060348	3.83814604454017	1.21202683351612	7	6.30158350724381	6.71639790546917	5.56184605422759	4	7	7	7	1	1	7	2	7	4	7	7	7	2	7	7	7	7	7	1	7	7	7	79.25	1	3
166	6.919062692185	5.31443325322922	4.59962606377102	6.33563488542972	6.37863399741782	2.66070648413389	5.33790651537828	5.54347743919641	6.48676353847995	4.54844382982326	4.90253128592445	2.56036808043184	1	6.06919962332246	6.86453393024635	5.4380493416246	6.18979423246481	2.83354701612223	5.49011677932908	7	5.61647808751728	6.11831171082081	6.51427087288907	1	3	7	7	1	7	7	7	7	7	7	7	7	7	6	7	7	2	7	2	7	7	4	65	1	3
167	2.42044841378835	2.39044261528844	6.36101787700354	5.36190634784661	5.01083882334216	6.38262807412803	3.42471747982084	4.49010124395166	3.26258393593903	5.20254438451659	6.46900071989526	5.34563849119569	4.09756204042137	7	6.45593647865924	4.1147046106945	5.81482589479837	6.13815889359161	5.21183693734159	7	3.39139005296917	6.05833085879649	5.7741373935834	6	5	7	7	1	7	7	7	7	7	7	4	4	7	7	7	7	7	7	3	2	7	5	79.75	1	3
168	4.37913517076999	5.29569100249468	5.44612482750259	6.13314865639802	6.28760974823328	5.3383267223204	1.54464931386711	4.07715038317123	5.04344705314022	5.80117153720794	5.97485531015058	7	5.7462250442643	1.41135728985464	6.97225848625285	7	4.24615457627477	5.98586557813621	4.17191989382167	7	5.15589911345291	4.4181341430094	4.35416322319452	7	7	7	7	1	7	7	2	7	3	7	7	7	7	7	7	7	3	7	3	7	7	7	81.5	1	3
169	5.94478255761366	2.33376362300092	4.22481507523967	5.61580813106551	3.42274151529531	1.68802932117266	6.09937268088661	4.12376080079118	4.95293004252133	2.52181650867902	4.53743019764416	5.74050923029787	4.13488347224909	6.06199382094211	4.01464058718973	7	5.65436910047832	4.08944513822625	5.78583656200147	5.93342710202899	7	5.30170221281276	5.47114913605355	1	1	7	7	1	7	7	3	4	7	7	7	7	7	7	7	7	2	7	1	7	7	7	71.25	1	3
170	6.86813419862268	1.24168858724424	7	2.89944679751169	6.84690363130097	1	1.33365890990307	4.89525734479818	7	6.38776217994872	6.24681753254144	6.76204492408806	6.31782139641843	4.39046193928401	2.81079334485051	5.33741419837976	5.95324654470173	4.53297722465348	4.4375336898521	3.82521690904192	3.17910684725109	5.17306909857804	3.49704918817271	7	7	7	7	1	7	7	4	7	6	7	3	7	7	7	7	7	1	7	1	7	7	7	89	1	3
171	4.56131043154645	2.05130703147523	6.13434846865098	6.30541572601689	4.50855586786656	6.7757188896331	2.05633514007956	4.67836232253808	5.7941787409822	4.99308797083841	6.48308774946305	3.25276872451665	3.67968410143255	4.55176232540457	5.50389597799549	5.27443547573275	6.27521656048176	2.54123700896321	6.19849035634865	6.10693212785679	4.92931788918355	7	6.78295212749619	5	1	7	7	3	7	7	7	7	7	7	7	3	7	7	7	7	7	7	1	7	2	7	66.75	1	3
172	7	2.7808311584855	4.02851049908164	5.72934899631893	6.22003545279308	3.77529802046559	3.76833881665442	3.65656980760822	5.21448730327642	3.50530147549391	2.66222609250278	4.61816503172721	1.11569021419259	5.5519149056568	6.24690662527818	7	4.50959241272751	1.85171550692851	6.10061744809815	6.2775769791501	5.08068173255267	4.50877588004685	5.17979951023796	1	3	7	7	1	7	7	6	7	5	7	7	7	7	4	7	4	7	7	1	7	4	7	69.5	1	3
173	7	1.9690770958239	3.64450048092144	4.48699768232359	3.01650036121835	4.445475115068	7	6.62469873554824	4.6889730321562	2.88329375925348	5.80283708130609	5.33452575075233	3.79781443911133	5.50185785641845	4.55633857062986	6.82014436035645	5.31392834126324	4.37069715504613	5.50462617066839	6.13138110580388	6.44944208304702	2.63886548729417	4.28580958429249	1	1	7	7	1	7	7	3	7	7	7	7	7	7	7	7	7	2	7	3	7	7	3	83.25	1	3
174	4.27525837025359	4.80446630018576	3.88408613854556	6.17095766866748	7	5.1193494752508	1.76237196492375	3.11058582091822	3.92375368929441	7	3.88562173898845	5.89962632547157	5.27973001541777	5.77208439971775	5.78076556780017	6.25136063123903	5.28116566307751	6.13885689483809	4.37614457600794	6.38247263525115	4.45776874076892	4.46392489361803	4.16219300657065	7	7	7	7	1	7	7	7	7	3	7	7	7	7	7	7	7	2	3	2	7	3	7	95	1	3
175	5.42827075214416	1.94152239001681	5.70030308340397	6.11928402330427	5.16513296787966	1.81904061451332	3.68778902272959	7	4.91075760065708	4.9112672912362	1.70721314432021	4.59335900879256	3.83576018716651	5.08246845693889	6.83213842250918	4.53684794639334	5.04351060495356	3.40209882638054	4.19001664127496	5.70422102823159	6.13160837971911	7	4.2489554315153	5	2	7	7	1	7	7	3	6	7	7	7	3	7	7	7	7	7	7	1	7	7	7	64.75	1	3
176	2.55316928083804	6.48449906407017	7	6.57163542342436	3.86302614373838	1.88993463277254	6.37451888110709	6.71855207390129	6.29389431761989	4.1942111693954	5.46731368240724	4.3456676192716	5.83477687847688	4.55689637402849	3.97612619308896	4.58703197743778	2.65124014116024	4.4228209107143	5.1870972032457	3.07315320687114	3.76440007865071	5.90070362046683	6.2203614068335	7	7	7	7	1	7	7	7	7	4	7	7	7	7	5	7	3	2	7	2	7	7	2	51.5	1	3
177	7	3.66595914550577	6.3593481743349	2.7572163186287	3.82509155274575	5.06079835744599	3.48166476409885	1.89992204194346	5.79927371802808	5.39063893172045	6.45335017667185	6.92849750284432	3.32793496352482	5.52347889762596	3.24706948187705	2.40110131371685	3.91683087021586	3.27268088237871	5.14347201220544	3.61071612296281	6.02036706519212	6.91807162687223	3.31686282736613	5	2	7	7	1	7	7	5	7	4	7	7	3	7	7	7	2	7	7	2	7	7	7	92.25	1	3
178	6.84624791166136	2.29400441605201	3.74104663028348	5.02053491121587	3.33614543397994	3.77696989656981	6.83266518334358	5.39456314144071	2.94765342392197	2.76857109962313	4.71240291524566	3.71623636341817	4.04011977362209	3.58958751719773	4.52755150770523	5.58197551386517	4.94624321120565	4.00637112318069	4.73922339273393	5.8164541321459	6.87913088922646	5.61409651399743	5.64053370220952	1	1	7	7	1	7	7	3	7	7	7	7	7	6	7	7	7	7	7	3	7	7	7	67	1	3
[truncated: 5 more columns]
