# Supplementary material for: How Are Mate Preferences Linked with Actual Mate Selection? Tests of Mate Preference Integration Algorithms Using Computer Simulations and Actual Mating Couples
Source: PLoS One. 2016 Jun 8;11(6):e0156078. doi: 10.1371/journal.pone.0156078 (PMC4898694; doi:10.1371/journal.pone.0156078)
Supplement: S3 Data — Long-term couple and agent-based model data analyzed in Study 4. (ZIP) [file pone.0156078.s003.zip › S11/Polynomial Model Data/Polynomial Couple Population 01152016 0333.csv]

	trait1	trait2	trait3	trait4	trait5	trait6	trait7	trait8	trait9	trait10	trait11	trait12	trait13	trait14	trait15	trait16	trait17	trait18	trait19	trait20	trait21	trait22	trait23	preference1	preference2	preference3	preference4	preference5	preference6	preference7	preference8	preference9	preference10	preference11	preference12	preference13	preference14	preference15	preference16	preference17	preference18	preference19	preference20	preference21	preference22	preference23	fitpoints	sex	algorithm
1	6.20779441565456	2.40719814528082	4.49751389468953	2.28817319216849	5.71918180766318	7	6.94362042023957	7	5.53940318286738	7	5.61672428449	5.29488361607116	6.86625782433823	6.09070901948787	5.35856190334699	6.41534347475857	6.8237205281909	6.8720852638188	7	6.88722069936248	6.12131714415051	6.45664066251619	6.98417350566505	1	7	7	7	2	7	7	1	1	4	2	7	7	7	7	7	7	3	3	1	7	7	7	97	0	3
2	5.57224251365102	3.98066292409158	3.2243749017212	3.44170152026408	5.12291908699284	5.77424088287702	7	5.75405518783915	6.78116122841033	5.98486093793828	6.58849298683926	5.05405485852788	6.88444725627801	6.95768302447223	7	6.91946289267641	5.97544921816973	6.55760871416431	6.6080049788635	3.95936808187167	6.95816287145976	6.19037932761954	7	7	7	5	7	3	5	7	7	1	7	5	7	7	7	7	7	2	7	6	1	7	7	7	100.75	0	3
3	4.80198277275904	3.11458615014853	3.75469565009451	1.26313619243675	6.77622231796363	7	6.14937341515063	6.86166961479482	6.42624536768949	6.36471751029255	6.60141347810877	6.29374123240917	4.5155704458851	5.406211772334	7	6.87675932683242	1	7	6.91988907050243	6.33410881225178	6.85800881941448	7	6.2738119207542	1	7	7	7	3	7	7	7	7	4	7	7	7	7	7	3	7	7	5	1	7	3	7	114.5	0	3
4	6.74718592883842	5.38902714321961	2.08648608579251	4.56999138544235	6.82920578535672	6.50561152284412	6.8851490544376	5.64930218147819	6.32576102472795	6.98130686154544	5.90822753739383	4.76120561276743	6.65309020040014	5.43911345913186	6.91029391558687	7	7	7	6.23942753163704	6.4813636109596	6.66530897584814	6.19235412974442	7	7	7	6	7	2	7	7	2	2	2	3	7	7	7	7	3	2	7	3	1	7	7	5	103.25	0	3
5	1.75995714563869	2.27088596851093	4.22241332030199	4.49689783142847	5.46840836665466	5.96285366626138	6.04840183264481	7	6.7967057127402	6.24298598191811	7	7	6.04296739149587	6.79692692568223	5.92336991096626	5.8524469050198	4.42327678201444	7	6.66755032831059	7	6.20330762971685	6.31975256917987	5.92312240796321	1	1	7	7	7	6	7	2	7	4	4	7	7	7	7	7	1	7	4	7	7	7	7	86	0	3
6	5.15623219843582	7	6.18556866979137	2.76669922532338	7	7	6.76721482257543	5.81389357945177	3.47516772809987	6.41362250594278	6.01876467518049	5.34011794061487	5.75354761871498	5.94395491514449	6.54362432728117	6.17647696863068	6.69948905664835	6.41305528138252	6.72017739892755	5.08548953664896	6.36175223960994	7	7	1	2	3	7	7	7	7	5	7	7	2	7	7	3	7	7	1	7	2	1	7	6	7	104.75	0	3
7	5.81768062876979	6.24824461897409	7	2.10502024962509	7	6.99979174716042	6.52065022737731	6.65360567276571	3.00010656040347	6.61532149615816	6.09818103086015	5.54427686275281	5.39646573736021	6.89393051860599	6.03439318561603	6.5076134419832	5.18808289788348	6.59608407917923	6.35587422986676	7	1.45127189970208	7	6.28129114452822	1	2	3	7	7	2	7	2	2	4	5	7	4	7	7	7	1	4	4	1	7	7	7	102.5	0	3
8	6.1119107520818	4.56515487159065	2.2002981166342	3.69059082926351	5.71798477523096	6.70490336421796	6.92733716602303	6.02112003574464	5.55020376723604	6.03116536475482	6.50694499961595	6.05855321310078	4.90213594924674	6.41552361775178	6.42575177968585	6.06357184154572	7	7	6.76150945441185	6.22378453211669	6.77728686121489	5.87926972234418	7	7	7	5	7	2	7	7	2	1	2	3	7	7	7	7	4	7	7	7	1	7	7	5	109.25	0	3
9	4.99609638977562	5.38079990234866	1.92236134087927	4.05628764653078	6.77444558288364	5.98728134972991	6.85426207414465	7	2.05302016210567	6.54992106963507	7	6.90557553239658	5.13210074296981	5.63197850686281	6.86999222833624	6.27180866386531	6.4925167771873	7	5.47878825302341	5.26345869755079	7	7	6.89845846873227	7	7	7	7	2	1	7	1	7	2	5	7	7	7	6	1	1	7	4	1	7	7	7	91	0	3
10	7	3.07025682469694	6.04560013789445	4.31365394854114	6.51080232638766	6.95970326778778	6.15036029525808	7	5.44316364755157	5.33774784389592	5.84687752589845	6.29199593741826	7	6.14231964173966	5.29175738882686	5.71000423793192	5.93838187211828	7	6.62729329907753	5.98687919899879	5.90906120470764	6.91760922363669	6.38670959816704	1	7	7	4	2	7	7	2	7	2	7	7	7	7	7	7	2	1	2	1	7	7	7	98.75	0	3
11	4.78844345463224	1.80220802603423	4.68428085217158	2.45393039258821	6.28756935397434	7	6.41589223940414	6.69718480891722	5.25655137093837	4.49080288768719	7	6.48492328012023	7	6.1844837465965	6.06630449146844	6.67782016218814	5.62620047526037	6.62682036579364	5.81742485978227	6.60961345518281	5.44599436441095	3.99103568361487	6.73562363329978	1	6	7	7	2	2	7	1	7	3	2	7	7	7	7	7	7	3	3	1	7	7	7	94.5	0	3
12	3.93961382682492	3.42315901032142	6.82904808354844	7	7	6.72503501719994	7	7	3.96909461391777	7	4.70555683935163	5.99149962608107	5.65578931455471	5.88541286165743	5.74491842926606	6.11118676253792	6.59980225818513	3.9958374030129	4.79303725957195	6.82337376130709	4.54052161172374	6.31469258460057	7	1	2	7	7	7	3	7	2	7	5	2	7	2	7	3	2	2	7	2	1	7	7	7	79.25	0	3
13	5.7958497342674	4.4823121592015	3.70715791762568	5.95083991842533	6.69015472821494	6.63589880423426	5.08181950395224	6.05816258790286	5.99434708239948	6.66283809614521	4.89178862593537	6.86052487258939	7	7	6.76587222033482	7	5.48544448280399	5.6579335984644	6.70789905530436	5.38478182711198	7	5.02891839265996	7	7	7	4	7	2	2	7	1	7	2	2	7	7	3	7	2	7	7	3	1	7	3	7	88	0	3
14	5.36639424442039	5.71174062002583	2.26093873851345	4.30751386993159	3.85037071468179	7	5.59508789247368	7	5.19153016892487	6.11130426704538	6.19380744386657	7	6.04243868078692	7	4.6297695285307	6.67363307665892	6.26614494628089	3.2646713329281	7	6.80693463046229	7	7	6.3581811489438	7	7	7	7	3	7	7	2	3	2	3	7	7	7	7	7	1	7	3	5	6	7	7	96.75	0	3
15	3.56464385258251	5.45415438527555	4.09441147844408	4.31646245296019	6.95277223263925	6.43229803657007	7	7	5.24361108772275	7	7	6.50451822522252	5.01466943610276	4.79175765076874	5.65166777266325	7	6.41536424859003	6.82924453659091	4.26195992786892	5.18923431160138	5.3130702597177	6.02578387862592	5.56626054235687	5	7	4	7	2	3	7	2	7	7	2	7	6	7	7	7	7	7	7	1	7	7	7	86.5	0	3
16	7	5.89980970549562	4.06542397987511	5.60037282728228	6.7135182584528	6.4683420407768	6.44025815223078	6.35965745633696	4.37381350211178	6.96980950237653	6.2160566710079	6.44415736316387	2.13612734709893	6.6933968352543	5.46774591549343	7	6.36274388512234	6.95838901131082	5.54565391805985	4.39782025993122	6.15983045955302	6.87061156411849	4.92977137292389	7	7	6	7	2	5	7	7	1	7	5	7	7	7	7	7	1	7	3	7	7	2	5	97.25	0	3
17	5.45871099759692	6.67911366133719	6.5009048177251	2.83308630711392	7	6.33658129255403	5.65797968738335	5.42022689957381	5.18953445252692	6.17084698116772	6.47041618545072	5.56153112465552	6.64788447985541	6.50178074492799	6.07689405837895	4.5039050783349	6.49963903781698	7	6.50736635057079	6.78043504136169	5.66873317166986	7	6.18596006723051	1	2	3	7	7	7	7	4	2	5	3	7	5	7	7	7	1	7	3	1	7	7	7	93	0	3
18	7	3.62165644847241	6.74785669629918	3.1183478196335	6.10430308373239	7	6.31502551771172	7	5.86405494710611	5.80094043354335	6.19062629175153	7	3.99170177815874	6.64102111002095	1.82702689000195	5.89695777900018	4.93368881459424	6.76262935592116	6.17072177632432	6.6666283725794	6.87145956416866	6.85140100928209	6.60938783127721	1	1	5	7	7	7	7	5	7	7	3	7	3	5	7	7	1	5	5	4	7	2	7	95.75	0	3
19	5.58717746039702	1.59667823384875	4.78026360261296	1.86580181066446	6.33434132249026	6.02039897760254	6.8281496541701	6.24931180721047	5.84401486598701	7	3.80624091694293	5.28958834555357	3.41739396928495	6.70086733310017	5.95195530372316	6.76911222344352	6.94311379877029	7	6.8942889873957	5.04922330977873	4.80619845710747	5.75869202838963	6.77448286945058	1	7	7	7	2	7	7	1	7	3	2	7	7	7	7	7	7	3	2	1	7	2	7	105.5	0	3
20	4.29600751447403	2.71770092497704	3.83405062070963	3.85554952534351	7	5.77213372353699	6.52670090081477	5.09534765498312	7	7	4.74121234523832	7	4.7158689521532	6.83960695849152	3.81975074406959	7	7	6.5416108880366	6.66637472354661	5.93115607856373	6.13986558829442	6.68510085609122	5.97776244455366	2	7	3	7	2	7	7	2	7	5	4	7	7	7	7	7	7	7	4	1	7	7	7	75.25	0	3
21	6.83567569952256	4.94473602442159	3.11414879522194	7	7	5.67442425890177	6.81857496383481	6.89467732579502	5.80806825621038	6.29141700774043	7	5.49640610312593	5.17528519513379	7	7	4.61080552181267	5.03106796262281	6.16408515158914	6.32644829264498	5.96007736019927	5.00602432533017	4.79984736792247	7	7	7	7	7	3	2	7	4	7	7	2	7	7	1	7	7	7	7	7	1	7	3	7	84	0	3
22	5.56780475296622	4.94079661674861	1.63353716671583	3.63406741798823	6.28342238939678	1.91129936126589	5.50138787905925	7	5.4232399881835	6.14651068568613	7	6.44469424319059	6.26927326688187	5.54892824775184	7	6.03253685999072	7	2.48993748261574	6.88907583099993	6.6810545416957	6.88981799015375	6.61985098877819	6.5942908121736	7	7	5	7	2	7	7	2	7	2	7	7	7	7	7	2	7	4	4	1	7	7	7	91.75	0	3
23	5.98564253482434	4.3788442544224	7	4.67213484069241	2.94052081312736	7	7	5.07251864031516	6.62396018325689	7	6.68990756216802	6.96548493261481	5.76835309395637	4.85823098786777	4.25289346873573	5.57241682747182	5.67450522377939	6.25437834309932	4.82763933167183	6.72095399741877	4.79182168949609	6.97402207211487	5.61139506206863	1	7	7	7	7	7	7	2	2	3	2	7	7	7	7	7	1	7	5	7	7	7	7	76.5	0	3
24	5.64249212378591	5.00785334657629	2.05589320739713	3.59840679221207	6.70688616590253	2.86266348337707	6.9916469610314	6.75901479338209	5.40277670362403	7	7	4.79009390605862	5.13828534340576	5.71429400540839	7	4.85812512527855	6.46074217829359	4.48578127536557	6.42639078168791	6.71622393057074	5.41737499664345	6.93348416860278	6.72968256405369	7	7	6	7	3	7	7	2	7	2	7	7	7	7	7	2	7	4	3	1	7	7	7	81.25	0	3
25	4.28443143300719	6.18095307433617	2.13664213627859	3.74646759403044	6.78486851331996	6.39842594795597	7	6.57221189540728	2.33035016436518	5.76865043508503	5.95629059765766	5.80463581263108	7	7	7	6.47188374133712	5.64388196146323	7	5.38912077253244	6.29799509771122	6.97476311266875	5.91295530902864	6.54392544339476	7	7	7	7	2	1	7	1	7	5	6	7	7	1	5	7	1	4	4	1	7	7	7	85	0	3
26	6.36078642443378	5.41918992297294	3.79500089922569	5.43128487339211	6.89456051762493	6.94405718324731	7	6.71777289176475	7	6.21754186893827	5.08282302516562	6.90670140521616	2.58069495193679	6.95042896649219	6.13053057481424	6.62129595832553	6.17794263312129	7	6.49242769433838	7	5.19299109018084	1.84488713446398	4.29321898685164	7	7	6	7	2	4	7	7	7	3	6	7	7	7	7	7	2	7	2	7	7	1	7	78.75	0	3
27	5.76303239588513	6.70106620313668	6.5903164468149	4.92588192628942	4.89971647449673	6.67477860277623	6.50470900852901	6.0291914559335	6.32641033446976	5.3452934465243	7	5.91084042696877	6.81786553471756	6.93666946698415	6.11115828550926	6.02953779135405	4.4452494559053	5.99248518523128	6.75420707879243	7	6.69346392560867	3.75459663137202	4.53070994211416	1	7	7	7	7	7	7	2	7	6	2	7	7	7	7	7	2	4	3	1	7	7	4	80.5	0	3
28	5.94409484992652	5.81905962936889	1.9648056901391	3.83766164272704	6.7006087859168	6.66269449811724	5.55201431909416	6.16175191261988	5.2661641288077	6.66147808166502	5.26374950555663	7	4.92344708015243	4.35010457188091	7	7	6.59870966700081	6.83167914221271	6.16114913368541	7	6.91981680664472	7	5.33733200002984	7	7	5	7	2	7	7	2	2	2	3	7	7	7	7	3	1	7	7	1	7	7	5	85.25	0	3
29	5.30082724292322	5.73321862048381	2.53476584630552	6.63498526641798	5.98034264738318	7	5.79921339620988	6.0966375180222	3.66078265879746	5.74814497524206	5.52390970563061	5.06483396018815	4.40599786504807	6.92506692857445	7	6.81933664499651	6.70919120726857	7	6.03224792537418	4.47656011758611	6.7576483094667	6.1695918325923	6.25685997243842	7	7	4	7	3	2	7	4	1	5	7	7	7	7	7	7	4	7	2	1	7	7	7	106	0	3
30	5.48465031337886	6.83443576543518	4.80470123317664	5.71217093821924	4.19081151919595	1.83603314285314	6.93430425206498	6.09849555751273	5.68870370569898	7	6.77584458491718	6.69321892341088	6.15200197913769	7	7	3.47916997804493	6.83689287031632	4.40646595629767	7	5.80080244282797	3.47948742505416	6.05512499021767	5.35699117582653	1	7	7	7	7	2	7	1	7	3	1	7	7	7	7	6	1	7	4	1	7	7	7	83.75	0	3
31	2.1125290939105	3.45854159398562	5.62439077136245	4.70258888131878	5.31817518275835	7	6.92259561638112	6.48109462797603	6.11573197288927	5.2278388830031	6.94820502152268	3.43351366282057	4.83924393816699	6.53102895020981	6.60679001344821	7	6.08267568157278	5.85445729932776	6.71607822211546	6.71740312652436	4.19396436258732	5.8278455683095	6.80933637051232	1	3	7	7	7	7	7	6	3	4	3	7	7	7	7	7	7	2	3	1	7	7	7	98.5	0	3
32	2.62834637018266	2.37714428687555	4.75427309655448	4.33958373447035	5.41931193594074	5.1584509733965	6.81508171479985	6.31849768423577	6.55415256926389	5.53777715812459	7	4.28098228561443	6.73508429872877	6.67851207058018	7	6.18363940145562	5.5256342090574	6.3610379406649	7	5.75191513109755	3.5833157728149	5.7772778794554	6.44846300861521	1	3	7	7	7	7	7	4	2	4	1	7	7	7	7	7	2	7	4	1	7	7	7	92.25	0	3
33	4.25844726467221	5.93104451282136	7	2.75916309550089	6.11026314542172	6.43608184458046	5.74514289238502	6.05154302984034	6.5408995163727	6.69044375964581	4.68255143019565	5.94001684159121	4.84153732364476	6.5375062463076	6.21642891304287	6.28608723456936	6.29908011960306	7	6.66542505354484	7	5.54748989065017	5.4640957861248	5.9623026549354	1	2	4	7	7	7	7	2	3	7	3	7	7	7	7	7	1	7	4	7	7	2	7	87	0	3
34	2.27275888550274	2.19298092861718	4.76837980185364	5.79976946986742	5.48400805884854	6.74243739626668	6.36243786950298	6.53664951297041	6.17703438538637	6.42042649955996	6.84044723326206	4.24462417240591	4.89809805890716	5.36969258216468	6.74554028314539	6.27386622564517	7	5.02757859871017	5.83971089518169	5.18092101708192	7	6.02758997115757	5.72068641403342	1	2	7	7	7	6	7	2	7	3	3	7	7	7	7	7	7	3	2	6	7	6	7	96.75	0	3
35	3.77571394289501	3.94806853175465	4.02421342511894	3.7719736254999	7	7	5.84747155783798	6.13029381827851	7	5.64891535089439	5.92617513893647	5.13142996565206	5.29007981410833	7	5.50195009985493	6.90320800971263	6.25823678901144	5.50477060164952	5.5556889704516	5.05904352033196	6.94583630431262	6.19466318952214	5.56358321134361	3	7	3	7	2	3	7	2	7	7	2	7	7	7	7	7	7	7	7	1	7	7	7	95.5	0	3
36	3.29368897864264	4.98766233537175	5.42041889204215	2.64777918384509	4.50973722138143	5.35328241145284	6.69139353728694	6.96822031110769	7	4.67777152422565	7	5.33792268426626	4.97987175134309	5.79345979838129	6.57267355047044	5.99342261989093	5.64093913111211	5.36949448307056	5.91250588655737	6.33465798083539	7	7	6.48986227633727	6	7	7	7	7	7	7	2	7	2	7	7	7	7	7	4	1	2	7	7	7	3	3	81.25	0	3
37	4.63235729714627	4.39254836260171	6.05077679760606	3.15368382953751	3.59491589109562	7	7	7	5.08767997185545	5.21416587524871	5.87496541058968	6.18985403823257	7	5.48597437712053	6.15347505570908	5.76776004541612	7	6.81919518293438	6.88218712069823	6.58282752900949	2.76113078990671	6.88712772710341	5.21194940932762	1	7	7	7	7	7	7	3	4	7	4	7	3	7	7	1	1	7	2	1	7	2	7	90	0	3
38	4.67065574496389	5.84620170674288	3.09269617742487	6.41447418133344	5.72074863858252	1.54125264977547	7	4.92474328721096	5.06856030688949	6.03943476701573	5.77705689833579	4.9092294805217	5.80850506788078	7	6.17261385011104	7	6.30731286388986	5.65969303686743	6.66546374731273	6.84284693790275	5.16002574881168	6.83823412402592	6.8415453880227	7	7	7	7	2	4	7	2	7	3	5	7	7	7	7	7	7	7	4	7	7	7	7	82.75	0	3
39	5.15482055807362	3.31625024595141	5.6888226203412	1	3.91952817093234	5.88048536793614	4.88486441650127	7	6.55573367600839	4.51410692031413	7	4.26670639543031	5.97343892071858	6.83539675609544	5.53587499822683	5.09223199536812	7	6.98621576409669	7	6.61309697656893	5.91192827128703	5.9279473957524	7	2	7	6	7	1	7	7	2	7	5	1	7	7	7	7	2	1	7	2	7	7	3	7	82.5	0	3
40	3.85392227013143	3.46992679471181	7	5.03277824251736	4.27782431141356	5.64586425664933	6.8315488913087	7	6.39047481878976	6.71844557846044	5.13619959292753	6.17485352297661	7	6.09335228885638	5.98317279003427	3.59603528993564	5.2424299905711	5.192617345638	6.57694683882777	5.93640780101718	5.81875345166692	7	5.91767037417801	2	7	4	7	1	7	7	2	1	7	7	7	3	7	2	2	1	7	4	1	7	4	7	69.25	0	3
41	5.61025931770662	6.59638455039245	2.68081748591321	6.60835763639071	5.33655401867894	6.12158671699722	6.75915668460286	5.19662108308074	4.63505242063538	7	4.95191173501266	5.50910440427913	7	7	5.51802483961836	6.57253019245899	7	5.78735334510311	6.74310980536471	6.4920804898574	3.9438137522292	6.56108950658037	6.33584086810522	7	7	6	7	2	7	7	2	7	3	4	7	7	7	7	7	1	5	1	7	7	7	3	72	0	3
42	5.33460175333175	5.06316713552178	1.71306986931754	4.34889825912105	7	7	6.98694085152229	5.51894978448629	5.18786179691357	6.94081391240625	6.94996026766461	6.24663424572916	4.69542038865791	6.73197914694167	4.90752134319328	6.28908450644592	6.41905526202263	6.31457059021592	6.43877051445843	5.70058478720998	6.02331738236385	6.62217335471248	5.43080255461353	7	7	7	7	2	5	7	2	3	2	5	7	7	7	7	7	4	4	3	1	7	7	7	93.75	0	3
43	4.53878184701013	5.48721059204277	6.32961441394739	5.89024430101304	4.35202229170478	6.48113473268796	5.53583451893045	7	6.50324727747243	7	5.32670240029249	6.95534259680188	2.42871466870477	7	7	7	5.46018671111823	5.58227946365193	6.90143129916761	5.04921542714435	5.11896512610755	6.81379740737179	3.68552038228978	1	7	7	7	7	6	7	7	7	3	4	7	7	7	7	7	1	7	1	7	7	3	3	81.5	0	3
44	6.05298856290248	2.03397703558614	5.55276536941526	3.47481607713571	6.78851515940453	5.19468601694012	7	5.15899943165817	4.88139995528299	6.48014393248232	5.85121900257	5.08130976148245	6.64216597338456	6.25197076471368	6.33712014184365	6.15248844704405	4.69186677497681	6.65079651709771	7	5.72010718407196	5.33329766534237	5.37541043445955	6.44909665703467	2	5	7	7	1	2	7	3	2	7	2	7	2	7	7	7	7	7	2	7	7	7	7	81.25	0	3
45	3.95468645552142	4.42903835804253	6.74473117826788	7	5.41265116298852	3.80731254877434	6.99023154205363	6.83760032120565	4.47812411657059	6.70205347053437	6.94193195422491	5.68554777598087	4.69520765344108	6.24363878919331	6.64935068754846	5.779066877822	5.63212966704912	4.96985379359956	4.90338163532342	6.69733268217137	2.90322839970555	5.81593236816485	7	4	7	3	7	3	2	7	3	2	2	5	7	7	7	3	7	2	7	7	7	7	4	7	79	0	3
46	4.59196620175913	4.23662059025147	5.88125786356678	5.33162521549169	3.08108793648161	6.80493729810969	7	5.7188398047294	7	5.3411635424638	5.02679950716718	5.34292540901271	4.71550935136498	6.05899003808992	6.68628676173161	5.82934272499878	5.1908118827009	4.23364614521268	7	6.8461856316418	5.97923483651008	5.72483441598194	7	2	7	3	7	2	7	7	2	1	7	7	7	3	7	2	2	2	7	4	1	7	4	7	80.75	0	3
47	2.82951170864026	2.36697636086653	5.71612452356113	3.93914845729935	4.70533797029539	6.21653814206186	6.07147714407471	5.06992620877447	5.95293405417803	7	5.88346918767651	6.16728133773609	3.63924563409612	6.79608013131026	6.58632792452639	5.9423907748212	4.97620145596985	4.70336275618662	5.51269169358481	5.52271771778815	2.88199129605345	6.99515445218245	7	1	7	7	7	7	7	7	2	7	7	5	7	7	7	7	7	1	7	3	1	7	6	7	87.5	0	3
48	2.76567694284063	1.2743601483816	2.19549389089828	2.87236579607397	6.89913300902173	2.56644679415314	7	6.20354265755909	6.25326246418103	4.58199761167085	5.89292336013056	6.52491185973565	7	6.63707427832443	6.20643289558106	5.2646363925852	6.04036486406527	5.64168032565775	7	7	4.29987819831735	7	3.41668174077843	2	7	5	7	2	2	7	1	7	7	3	7	7	7	7	7	1	7	4	7	7	7	7	77.25	0	3
49	4.57127600253882	4.92584873471063	7	3.95203737620885	4.12009200573628	6.18340226455679	5.3451586980869	5.15318423893381	5.89886942117136	7	6.52963812314036	7	1.0314404232524	7	4.02347026623962	6.2331283496011	4.8331695647618	6.35296504096033	6.59047812317906	6.50137947706217	4.5441041300965	6.03934557976434	5.76091823387058	1	7	7	7	7	5	7	2	3	2	2	7	5	7	7	7	1	7	3	7	7	7	7	75	0	3
50	6.71582284973951	4.58405878218629	7	1	2.25084070835044	7	7	6.60861823274456	3.84170492651895	2.12425093688068	5.90071089328117	6.64756758536084	7	4.02869127515006	4.59424276396663	5.72862460712598	5.63350706767457	6.06516665510464	7	7	5.34996990837032	6.41988823019129	7	1	7	2	1	1	2	7	2	7	2	7	7	7	7	7	2	1	7	3	7	7	7	7	75.75	0	3
51	6.71016791079901	5.65156621339532	6.80469247583144	1.66729489494988	6.55088908052572	7	5.64096032752258	5.66259497283876	6.39784577062313	5.3272017367513	6.13646650265073	6.06220482013088	5.20994780157766	5.26397759054251	6.53546668496501	6.63710634300373	6.72395833263825	3.065407058277	7	3.18161230157345	6.75509085140043	5.08067887645508	7	1	2	7	1	2	3	7	2	7	6	1	7	7	3	7	7	1	2	7	1	7	7	7	105.5	0	3
52	5.02244166087996	3.82687167591362	4.01651923779642	3.12934612178616	7	5.16821539422689	5.05704462259166	6.33344963336035	6.37273067479784	6.57490422723694	5.74729344645895	6.64684470693859	5.16148036821524	7	6.58125260664324	3.57550152283069	5.64822401984651	6.29100802963694	7	5.28325892029444	5.69949040898746	4.34534736484971	6.19800234379447	4	7	3	7	3	7	7	2	3	7	6	7	7	5	7	7	7	6	2	7	7	2	7	93.25	0	3
53	5.65679491763597	4.32215123717542	4.05457785719901	2.83082784065429	6.53543374332655	5.0205757834834	6.81779563300899	7	3.36925758123089	6.38830522758041	5.74092350691638	6.06685376355657	5.27804388717952	6.85555576785148	5.66282023745377	6.00971960711788	1.106544526423	7	5.27335907790647	6.25274856793365	5.80242600164043	6.28020698122001	5.83511504254093	1	6	7	7	2	1	7	2	7	4	7	7	7	7	7	1	3	2	4	1	7	7	5	89	0	3
54	7	5.19096767574009	4.89304227276956	2.61892973239241	1.74905762152585	7	6.33846279256646	5.49572657108892	2.91984817286915	6.31589398349527	6.28156617410088	5.51713843718834	7	6.22342164420453	5.37208170464116	6.33890601557987	6.9673594112941	4.97122803344479	7	5.78162560199948	6.8611171956515	6.68973670155255	5.05810321809407	1	7	1	1	1	7	7	7	7	2	7	7	7	7	7	2	1	7	7	7	7	2	2	83.75	0	3
55	5.27589677080574	6.00238700260393	2.21043439481105	2.9211066029031	6.35101323590817	1.97748941979138	5.00344877745381	6.78458246096641	4.65945146917024	6.10357160461673	7	4.25818779229898	3.70951350464067	6.17839710602262	6.25381019759478	5.02262329573331	6.73527738575862	5.45527033261508	7	6.43402890001397	7	7	5.61754471300543	7	7	7	7	2	7	7	2	7	2	7	7	7	7	7	2	7	4	3	1	7	7	7	92.5	0	3
56	6.18637391194377	4.3666875734889	3.06006735504414	4.40839289062946	6.2956212598049	7	6.01063190077213	6.7717658096477	5.89649708051971	6.79428464770547	5.15328383301686	6.17478310868603	4.16707432698052	2.39452774055679	4.38363009889676	7	5.83766727730093	5.07605763603233	6.37328272980306	6.05479417445249	6.75447460114206	4.296518653479	6.39670884179314	3	7	4	7	2	7	7	2	2	7	2	7	7	7	7	4	2	7	7	7	7	2	7	85.25	0	3
57	4.71442690002323	6.08318364236406	3.63614900464609	6.18769111934704	7	4.64013445920543	5.36238053634094	7	5.23732665638739	6.91848639289161	5.60716844178974	6.09875134739065	4.5665035548934	3.13141518158469	5.73978044898531	7	5.9338307415439	5.38904726891837	6.75164345970689	4.0656078687617	6.32739821627337	5.98261823341622	7	7	7	7	7	7	7	7	7	7	7	1	7	7	7	7	7	1	7	5	7	7	1	7	84	0	3
58	3.52466093558855	3.40963029339422	6.49945019482117	2.41928993824527	4.93291019178352	6.68286686483667	4.44587314705851	5.78985938245625	3.65996221083788	5.55650086243156	6.2012199414847	2.84239843939052	7	7	4.19044686641825	5.59941029515303	7	6.60331899810501	7	7	6.54138060552913	6.79138991403209	6.81566888428667	1	4	7	7	7	7	7	1	7	7	2	7	3	7	7	7	1	7	7	7	7	2	7	81.75	0	3
59	5.06277861681023	6.80447714245921	6.35315531733812	1.36930893108713	6.89482993268199	4.99342635853382	7	5.15776055723733	6.86623030592571	6.16628714005801	7	7	6.11814248060945	4.86488810432986	5.80943778291406	5.19865683603922	5.93292183152693	5.98909634493336	5.92297106438955	5.22737607528201	7	6.53300322284102	4.38193614230619	1	1	7	1	2	7	7	2	2	5	3	7	7	7	7	7	1	7	6	1	7	7	7	68.5	0	3
60	4.67102478695347	4.37429399455927	3.93803206801872	5.10747545422738	5.72721013011737	6.6616629590264	5.01707728802552	6.24084867300027	6.81835731642115	5.07762586444144	7	5.13742498386419	5.8771607861059	3.87911637684941	5.50577712396519	7	5.96221825124568	6.61323915008531	6.98958951863827	3.14449285229416	4.98045159369131	7	5.53935469199272	7	7	7	7	7	7	7	1	7	7	1	7	7	3	7	4	2	7	3	7	7	2	7	89.25	0	3
61	3.63220821488486	5.63373604183824	2.84555037980553	5.35549289954619	7	5.52078814455477	6.47915933780754	4.95972284874235	2.08717636277064	5.52665995843875	6.58704389362369	4.88837510044963	6.45920609929549	6.7094000853615	6.81795112678196	6.4262594314394	5.45881494319535	6.90373397387782	6.50437696310991	7	5.49415837806224	6.11193354517937	5.15400877712302	7	7	6	7	7	2	7	2	1	2	1	7	1	7	7	3	2	7	7	1	7	7	7	72	0	3
62	4.39254607307054	5.76162205441829	7	3.74096512736649	4.32759398566793	6.7505268860088	7	5.92116021376517	4.11218622802906	5.37596854457308	6.86247494397001	2.86241332889853	5.92245619667725	6.75390269301558	6.30861211893277	5.19386569480721	7	5.39291439250769	7	6.99101674374937	3.47346045120947	6.2943148254253	5.05803931904516	1	7	7	7	7	7	7	7	5	7	2	7	7	7	7	1	1	7	2	1	7	3	7	72.75	0	3
63	3.0138386174688	2.63149885949475	6.48361224189667	4.38484122808422	3.3572786924006	6.0076389755789	7	4.75194986840303	5.45878859282966	5.90725293447494	4.78531464057696	7	4.08819063739806	3.01510307117438	7	5.62944748305873	5.80563715380259	6.10528278029138	4.8073324924431	5.41873664674731	6.28106310262752	6.63302332357251	6.70065451055829	3	7	3	7	1	7	7	2	7	4	7	7	7	7	7	5	1	7	2	7	7	5	7	69.5	0	3
64	1.4985099083986	2.73790545265216	5.64602983445609	5.32494355806565	5.63521141078824	5.66199083949256	6.62082767717331	6.29367779409794	5.28229345272132	5.03384023923854	7	3.92715699099132	5.8516997114032	6.65440297248422	7	6.00070952214111	5.75177376513933	6.40093340582875	5.50470533298937	5.33180192322854	2.46515612027343	6.3134465112614	7	1	6	7	7	7	7	7	6	7	4	3	7	7	7	7	7	2	2	4	1	7	7	7	77.25	0	3
65	6.7378823577224	3.71263628440398	5.53813391290649	3.17355011368234	6.44668462719648	5.22341440568234	7	7	4.33466960529611	7	5.42198295129614	4.95524097187704	2.46947782711494	6.13505685796874	6.45760775212759	7	5.18125686969505	6.00289342412321	7	5.41811900958903	4.77493607212599	5.47260392249854	6.07826795381019	1	7	7	7	1	7	7	2	1	7	2	7	2	7	7	2	7	7	2	7	7	7	7	87	0	3
66	4.23867531445722	3.84483375778394	3.45630599878922	2.53341526869256	6.87709452863609	5.62590612770358	6.70613732724419	5.23749051500001	6.18336853693961	4.87459462901042	7	5.58371180281696	4.99058290983489	1.69358533229307	7	5.28839434097542	5.29765208354466	6.35080899006075	6.18519205771309	3.26074857679006	7	6.76694720052376	6.35978180680307	1	7	4	7	1	7	7	3	1	2	1	7	7	7	7	7	7	7	5	1	7	7	7	81.75	0	3
67	4.05013994809571	7	5.32407070172044	1.36720011227266	7	6.8484476330662	6.06561888741881	6.79949477917018	7	6.59894231614961	1.86771967498207	6.05272406748694	6.30689102012121	4.25823132345988	5.71369768822233	7	5.34381172096109	5.81520910884642	5.2148629364992	1	7	6.10372393228949	7	1	4	7	7	2	7	7	2	7	2	7	7	7	7	7	7	1	7	7	7	7	7	7	73.5	0	3
68	3.03611450820495	1	3.29555606762751	2.82724853248117	6.02623899426403	5.61132715422456	7	6.33911709947547	7	5.63591669118303	6.28763312830972	6.44917644445281	6.74261456759243	4.29768082441135	5.16410397217086	5.68466071278789	5.52534908965274	5.90480551080242	7	5.19337003343011	6.0975530563091	7	3.98088488668734	1	7	4	7	2	7	7	1	7	4	1	7	7	7	3	7	7	7	3	7	7	7	7	73.25	0	3
69	5.78247458756104	3.36816001070531	4.36743811028476	1	3.52464087236469	5.46908160290395	5.8286785858313	6.61178162163344	2.73795189055586	4.76201684189912	6.41980896921053	7	6.77195894145037	6.35740905208571	5.0319049920392	6.80336591708572	7	5.49496206449432	4.96898813895392	4.94850103622835	5.11101330894355	6.14685109658642	7	3	4	5	7	1	1	7	4	1	3	7	7	7	2	6	1	1	7	2	1	7	3	7	74	0	3
70	6.20187162151229	6.39384268109849	5.25338074897888	2.29586080626579	6.96588773218736	5.90862054170834	5.74854010091107	6.77614716138422	5.29653725491211	6.31074042953219	5.61857168542144	4.47244130706646	5.83559308626136	5.36158733986277	7	7	5.83849689696778	3.97353303368895	6.11539230356569	6.41038246064396	5.04735270984469	3.79348199111342	5.99784549108973	1	1	5	7	7	7	7	7	7	2	1	7	7	7	7	4	7	2	2	1	7	7	7	74.75	0	3
71	3.73806945521627	4.37895389565434	5.67476499236524	6.13032547367475	3.89932993081833	5.7215795689459	6.41767371601634	5.77537366526872	6.2882778457704	6.02128513054208	3.98442644569648	5.14543660368021	7	6.25007315070844	6.13705930720536	5.94703399619018	7	5.26917091404317	6.86621591405083	6.84677007032028	3.3333958783395	6.72438946644317	6.90428015020521	4	7	3	7	2	1	7	5	2	7	2	7	3	5	3	2	2	2	2	1	7	7	7	77.5	0	3
72	6.4411266146382	5.6913159398694	4.72650123645535	1.28714378749037	1.70279418065816	6.92885788292135	5.82675893987615	3.83921809901047	5.37044668640986	6.55254868038479	5.21743678982794	6.35545156701786	6.8400425746301	5.78910308472189	7	5.94764514024907	7	4.8276803420417	7	5.91999703124576	6.67786545857143	5.71281768372521	4.04457110320242	1	7	1	1	1	7	7	7	7	7	1	7	7	7	3	2	1	7	7	1	7	7	7	70.25	0	3
73	3.48534157635926	1.43278198858007	3.39853143639907	2.27633880533898	7	6.44059238301689	7	6.05581507159111	6.16785804972939	6.07024897509036	4.41997439803766	6.84550184857235	4.67403651166315	6.80238880502304	6.0250479057572	5.80215795867491	6.74656419350863	5.43370963527393	6.5859804828263	3.17340240825004	4.75995079105452	6.95007843295094	2.64243201551256	2	7	6	7	2	5	7	4	7	2	1	7	7	7	3	7	1	7	3	1	7	7	7	81	0	3
74	4.75939563868124	6.81548581098759	5.36038512609118	4.55312763111769	3.89224510321408	2.62255581852595	4.89076691156442	7	7	7	6.62181754479985	6.36933433608305	4.12771694499731	6.43749742868804	5.97862520998887	4.39874572031566	6.61233093646133	7	5.3791338494123	5.46823512353887	2.89594452829338	6.08825537174248	5.88197957382707	1	7	7	7	7	7	7	3	7	7	3	7	7	7	7	1	7	7	3	1	7	6	7	79.75	0	3
75	6.64628727995561	5.70016375089237	6.74271112822612	2.82890793464025	6.72652468911105	5.07077706455179	5.87975894593782	6.33520099744805	6.47598496803945	7	6.72473463294532	4.72728351284702	2.68149461976711	5.86012009982216	6.10427976637062	5.41700720348618	4.46997593248054	6.18497793875788	7	5.75927458086005	6.76446312197509	5.36143237940961	5.46333152516575	1	2	7	1	2	7	7	3	7	5	7	7	3	5	7	1	1	5	3	1	7	7	7	77.5	0	3
76	4.43102011511585	4.11269942526475	3.79732832985967	5.44287826896309	6.31451122937331	2.59813586289793	5.96260557888274	5.55148709631375	7	4.22385949525726	4.5067807124925	5.61251842840414	5.55426087826843	1.62887259923493	6.43548564625425	6.8802468772914	6.35344548052538	6.28792853956939	6.15071133072868	6.33583493009376	5.95052516437533	6.82363374455454	6.44882598787165	7	7	7	7	7	7	7	2	7	2	1	7	7	2	7	3	1	7	3	7	7	2	7	67.25	0	3
77	6.93480071735138	4.62132875834123	6.95474716556447	1.30782814168211	2.04424674764768	4.78941274866006	6.89946672870772	4.80943170953033	5.80228626546222	5.9014004205529	7	5.14828595854644	5.94622103152261	6.13031822103317	5.64232241078158	5.6710203619866	6.18172764909691	5.62983595211053	4.66548106958708	4.84363114001998	5.98175370313462	7	5.32916201396719	1	7	1	1	1	7	7	1	7	3	4	7	7	5	7	3	2	4	2	7	7	1	3	63	0	3
78	4.88951123362419	5.58162954347317	7	3.71163146112615	7	6.03692525676233	7	5.7256702360502	5.39080008471523	3.88870932449802	7	5.25792290630112	6.98127145464719	4.03615594677984	3.84461522180322	4.86156316656092	5.5710225799459	7	6.1336242863258	6.32888568317336	5.69794343991277	4.68891701267177	5.51734884055946	1	3	4	7	7	1	7	1	7	4	2	7	7	7	7	2	2	7	7	7	7	7	7	63.75	0	3
79	6.47877044112694	4.59104300428547	6.94793261617823	1.38865522232109	2.44526443749311	2.95402328477184	6.93955703743995	6.49648922281862	6.58741677792669	7	6.33183643565783	5.97995380636823	1	7	5.83964910950689	4.60866655189654	3.6296895266538	4.82219651141292	5.19224347424605	4.58981848187956	6.21330807941216	6.56946823435425	4.85354179166904	1	7	2	1	1	6	7	2	7	3	7	7	7	7	7	7	1	7	3	6	7	7	3	67.5	0	3
80	3.92301957254695	3.57071382969134	3.96705873058526	1.91406563204454	6.95729367506492	5.22754726720957	5.8655427239113	6.8709770614644	3.28292315331796	6.35250934437667	5.80359750509335	6.7257325763064	5.6061755243658	6.89378653050337	5.45890807440384	5.7658487585622	5.58117704383969	3.43303092536599	5.66907279328192	6.38629118472544	6.53864632147145	4.22477301766873	6.06849516471668	3	2	7	7	7	7	7	1	3	5	1	7	7	7	3	7	1	2	7	1	7	7	7	67.25	0	3
81	4.41268745860988	5.77561721194856	3.00655314735743	5.801712997481	4.82239347897418	6.76890279361934	6.02227943648378	4.85270101206013	4.36295188827593	6.642909976546	4.65142341163466	6.83449877508959	3.46065204901933	5.75029610790638	5.23260810226049	6.89689644255223	6.53132452832737	6.02346164764641	6.74668723485086	5.59863464676662	5.74914702063648	5.1438114204094	6.33936989392563	7	6	7	7	7	2	7	1	7	3	1	7	7	7	7	7	1	7	7	7	7	1	4	70	0	3
82	2.07477047892549	6.08819760636354	6.65015417523761	1.99676534331188	6.1664411914661	5.85436116786617	6.23168546311584	6.02179053248775	6.38057506768585	6.83231658880653	6.73623919095164	6.4639818111436	6.04632591530309	6.4123132021465	6.47195269271809	5.81385190094255	4.6722896197367	4.64752566508808	5.54416134231881	4.65851332109497	3.27200403061815	5.78711610767253	5.50009219776142	1	2	7	7	2	7	7	3	3	2	4	7	7	7	7	7	1	7	7	1	7	3	7	79.75	0	3
83	4.5253838800515	4.81919499278751	6.62091410798471	3.55404153574546	6.69935313088566	5.73816624508387	7	5.25911799570304	5.07502815970638	5.16680972653871	6.25741813728964	5.43725516154334	6.96358790763426	4.03591969401396	3.70407781113751	5.45168889916352	4.96540624225163	6.19568448704025	5.76822101833194	5.79056667966403	5.71951448576664	5.11894040415373	5.88691614375969	1	5	5	7	7	1	7	1	7	4	1	7	7	7	3	3	3	7	7	7	7	7	7	55.5	0	3
84	1.04797608502384	4.58136869131736	6.09144631243764	2.11701235853404	6.40608632422282	5.05540567400648	7	6.26167838581084	5.4026072636132	6.26623926096123	6.75914138315527	5.6545863462059	5.87773103654077	7	5.6757070677807	6.16070814244316	5.81256890747887	4.08110151514437	5.51269691185763	3.872640613815	7	4.84869973129002	5.02979262887829	1	2	7	7	2	7	7	3	2	2	4	7	7	7	7	7	1	7	4	1	7	7	7	65.25	0	3
85	3.39099445330599	4.58092711765803	6.20719300890884	3.39299338656503	5.49557943005727	4.17116828194576	6.83134560550791	6.46164010334554	2.61003620206375	6.90371231564334	4.34672480414229	7	3.74372039441627	7	4.66160973878551	6.75898524500792	4.58677576470915	5.8776501930769	4.62937907380538	2.30834412640586	6.29070639487412	5.80984987879883	5.52849019226469	4	7	7	7	4	2	7	6	7	2	3	7	7	7	7	2	3	5	2	1	7	7	7	94	0	3
86	7	4.26604611638847	5.03558807665662	1	1.11499870805335	7	5.6810495307089	6.62447236146273	6.53584982951189	5.13865116701845	5.16837237841252	7	5.95599128178591	4.69914698662218	4.33446261885034	3.06286124753139	5.64284071883061	5.13661499294462	6.07043563647023	6.38360798899987	4.70247777633694	6.81474888318799	4.50963504753872	1	7	2	1	1	5	7	1	7	2	2	7	7	7	7	7	7	6	7	7	7	7	4	59.75	0	3
87	3.9220607740994	6.12737311114652	4.13825037408073	7	7	1.72098975097718	5.53556899497801	6.07396144360073	5.3542437729433	5.98453272677801	6.32733265005946	5.64032968235487	5.57009474139594	5.67771696548275	3.91848415451156	7	4.62642993409311	5.8995483040317	5.8941082097394	4.73936278048062	6.24580834980813	7	6.73021450179731	5	7	7	7	3	1	7	2	2	2	2	7	7	7	7	7	7	5	2	3	7	7	3	65.5	0	3
88	3.30640277214537	1.22879710611474	4.12376725746891	3.40275291007621	5.99530684300098	5.36242351967213	6.2830635316327	4.48340320098743	7	4.87328392446799	5.58093355614674	7	6.72348659090088	3.23242798450821	5.4727809005377	5.73954175749952	6.19530952785405	4.92006798114695	6.69102988967131	7	7	6.11967877891708	4.50695404691587	1	7	4	7	2	3	7	2	2	6	1	7	7	7	7	7	7	7	3	7	7	2	7	64.25	0	3
89	4.21110940246211	4.20122031758308	4.27544622233363	3.18399999282478	7	6.24485822752238	6.56172615159373	4.01680906483884	4.0415746540182	6.0292478952004	7	5.67503613269792	6.7998899120151	4.82969154973965	4.62873458733863	6.2492927420518	5.49627230807548	3.08439544855006	5.40116940201505	6.63256442385428	6.77920486819783	4.3046347557675	7	3	2	7	7	7	7	7	2	1	4	1	7	7	7	3	7	7	7	7	7	7	2	7	65	0	3
90	3.299049652129	4.93165134769844	6.39194522068492	4.53876156692868	5.85000882852708	6.58279371968938	7	6.69579645345534	2.95056209684122	6.32183038540007	4.64900604137101	7	4.47411784864423	4.69944625708632	5.18603434881187	3.52236293581701	4.82752612093703	5.68568022640673	4.54676900473915	3.84134259683186	6.73368220321857	5.97724728666969	4.6057237679979	3	7	7	7	3	2	7	2	7	6	7	7	7	7	7	2	7	6	2	1	7	7	7	76.75	0	3
91	6.00961064162678	7	7	6.04108833611416	1.89605633034319	5.55211804578881	7	5.83985449411154	6.83186895481665	5.48058290264812	4.96190639316649	5.30952330035141	5.94109796835848	7	6.80663216897716	6.93513309603268	6.62765545262827	6.451270083432	7	5.44956005091789	6.91294426440317	6.06834838465819	6.09729872152097	1	7	7	1	2	5	7	7	7	6	2	7	7	7	7	7	2	7	4	1	7	7	7	91	1	3
92	5.00376183462161	6.82828341433568	5.10105213109288	4.4531095935303	6.99316002654711	6.6286967105222	7	7	5.36855780333501	7	6.48167983540233	7	4.02773955382607	7	5.99925012336106	7	6.83979590699538	5.98582327776262	5.9053050761383	6.39212512355207	6.40742851404292	4.78324495793332	7	1	7	1	7	1	2	7	1	7	7	5	7	7	2	3	7	7	7	3	1	7	3	7	88.75	1	3
93	6.51907397263268	5.34143576578625	3.8378504244404	5.75945998717461	1	7	7	6.24978209213075	6.40472050217997	6.94427317718708	7	5.43472614242253	5.49773240463497	6.4343473166667	3.91135044824312	6.14875810003029	4.63151668314127	6.74004813738795	7	6.37117957258366	6.06276931395876	6.63662863775187	6.52897964244064	1	7	7	1	2	5	7	3	7	4	7	7	7	7	7	4	7	7	7	1	7	2	7	91.5	1	3
94	4.66908010302126	4.87455844966684	5.67678626185705	4.30261781268483	3.30840497893778	6.13894962699933	6.7123937218261	7	5.7455649930048	6.95344072552693	4.1428851185136	7	5.86714155090116	6.75704357349953	7	6.49629633752841	6.60724427422391	6.76007918295949	5.46445395998631	6.88997523880632	6.32968002560166	7	6.21284191855269	1	7	1	3	1	7	7	1	7	3	2	7	7	3	7	1	7	7	3	1	7	3	7	89.25	1	3
95	2.52391783259406	6.35940407574001	6.52385276952563	4.78848005535864	3.94223002974315	7	5.64272442155914	5.61731118912014	7	6.77540866925369	7	6.94662120831412	3.91243767780174	6.14227317748344	6.62476221798026	7	6.83616573706351	7	5.97792258272803	6.60131587994151	5.98469512446424	5.77773818428587	7	1	7	7	7	1	7	7	2	3	4	2	7	7	7	7	7	4	7	4	1	7	2	7	100	1	3
96	4.96553488305577	7	7	2.57469710959029	1.63547616742763	6.4569823476543	5.69777607780991	6.64597271538913	6.53235127764275	6.72073527340373	4.12248005151942	5.82458291672148	4.30079445646343	6.41493516671667	4.44979589761584	5.18891845230044	5.73299361673993	7	5.31407701816871	6.63185093735499	6.67300804716029	7	7	1	7	7	1	3	7	7	2	7	4	2	7	7	7	7	7	7	7	2	1	7	7	7	88.75	1	3
97	3.47655051901957	5.15011342812252	6.0783614705745	4.60354116269371	3.38230397227002	7	6.66410292787052	7	3.90282598095079	7	7	5.48250522234021	5.69849200651175	6.92095076757167	6.04884005378183	6.71890137828433	6.7522411101293	6.72397280987014	6.80117620077247	4.78973187671396	1.17497433835301	6.34160041903823	6.75428479118462	1	7	7	7	1	7	7	5	7	5	4	7	5	7	7	7	1	7	2	1	7	7	7	102.5	1	3
98	5.13295776014605	7	3.93352216315281	3.18537850781919	1.21597616307083	6.95321233759357	6.67040241589773	7	6.17667483877722	4.55337200312055	6.72471984327279	6.06754701807086	7	6.24786809572677	6.10940653213326	6.13141689900456	5.78229937941228	7	5.67538834975194	7	5.84224765253664	6.49716628863465	7	1	7	7	1	2	7	7	1	1	4	4	7	7	7	7	7	7	3	3	1	7	7	4	88.25	1	3
99	5.1565000846944	5.43895111388311	4.81720010061045	4.11268888518769	3.85472290917358	5.03248507724843	6.96176557741016	5.56093201333113	7	5.44276626749849	7	7	7	5.7670068029949	7	6.7490508721208	6.86913599961758	6.69260366117302	6.25635869520851	5.17616053702646	7	6.64400805661581	6.27725182747702	1	7	1	7	1	7	7	2	7	3	6	7	7	3	7	2	3	7	3	1	7	3	7	90	1	3
100	5.47982590092661	6.73890712527808	6.63093764022068	4.6477846400881	2.32413665637487	4.96056501831126	7	6.61968019731289	5.44580667579847	7	4.58567635543948	5.30417859152855	4.96303122562872	6.21955966882776	5.05222169548684	7	7	7	6.78936963172735	6.67914002016402	5.89539270853753	5.39631307488226	6.9583633980615	1	7	7	1	2	7	7	2	7	3	2	7	7	7	7	7	7	4	2	1	7	2	7	84.75	1	3
101	7	5.05556441955117	3.72216877192562	4.95685168140819	2.20379758937875	7	7	7	7	6.28726853069543	7	6.65327506679587	4.78101064203715	7	6.43283386121307	6.08419595795793	1.3743755181365	5.49227841012656	5.79163824479238	5.25251829371041	6.58389788123122	5.08937507723639	6.52011510857163	1	7	7	1	2	5	7	7	7	7	1	7	7	7	7	4	7	7	4	1	7	2	7	86.5	1	3
102	3.12143075908049	6.36706678240301	6.91956519797005	4.00414472700113	3.89263705098667	7	6.68400154774868	7	4.14880723921589	7	5.76586429280312	5.30238363936482	4.88229233918831	6.33774748479882	6.37136133165011	6.07521684495185	6.03696747239312	3.95108592125457	4.89709106051828	7	4.32321457785043	6.57039941188067	7	1	7	7	7	1	2	7	1	7	3	2	7	4	4	2	3	2	7	7	1	7	3	7	85.25	1	3
103	6.68523740087255	2.37251021887907	7	6.35517649100969	7	7	6.51329203297251	7	5.01306553755338	6.95279368280405	5.35533044177808	3.76798863422193	6.24079009167478	5.81452676433156	4.8312970141458	5.98998675164179	6.42549997211208	6.24423946812747	4.43007655246633	7	5.00779594672221	6.14531746493138	7	1	7	1	7	1	7	7	2	7	7	1	7	7	2	7	6	1	4	2	1	3	2	7	75	1	3
104	6.7112139347203	3.09017096244523	6.47163678055247	5.78771993859272	6.69747164882913	6.15103505535611	6.80611100375862	5.54462600986363	7	6.74009308353555	6.64123960176748	4.94936162664646	5.90440152661559	7	7	5.3349574339419	6.85428874403167	5.80265014939447	5.57560483617043	6.22868214699304	4.8298510872691	6.97486001721056	5.73748840139882	1	7	1	7	1	7	7	2	2	2	2	7	7	7	7	3	1	7	2	5	7	7	7	90.75	1	3
105	5.12439577799355	6.87614203434247	5.72417420129641	3.95821284750447	2.03242381416237	7	6.48986494501148	7	5.06606146144608	6.50811470928506	7	6.36856875002867	6.79994049130643	6.8744698567645	5.35469812870162	5.50757534366288	6.33116525750334	5.80644052095754	5.31798133653826	6.54498791451106	5.88917878559607	3.75759392042452	6.27223814286928	1	7	7	1	2	3	7	1	7	3	5	7	7	7	7	7	7	3	5	1	7	7	4	95.5	1	3
106	6.94764468073063	3.10849712544066	7	6.4349205288145	7	6.77164776746435	7	7	5.03805268126398	6.87819396780464	5.90644488883101	6.7838522673252	5.78147606166752	6.31063380383353	4.5063892875208	4.29438727527407	6.31091089166561	6.87001208314027	6.72383744351223	6.86227521296858	3.6461722799458	4.2534501423877	6.69260313713155	1	7	1	7	1	7	7	3	7	4	7	7	7	7	7	3	1	7	3	1	7	7	7	81.25	1	3
107	5.28471439374634	5.51556340342775	6.42395957408724	2.97615316133497	3.71711826022711	7	7	6.14967754464325	5.44833595237493	5.83379250775103	6.82830669886855	7	5.21899702314443	6.39491238101974	5.13821855095444	6.38838485444183	6.62003406917072	5.94687766307992	5.53970246492415	4.68649424969059	4.18103022644523	5.99140451452445	5.35111883509547	1	7	7	1	3	3	7	2	7	7	2	7	7	7	7	7	4	7	7	1	7	7	7	99	1	3
108	3.69026641726496	5.08172314006634	5.56379256444233	3.36556040561399	7	5.96729057533775	5.62002726171403	7	6.14750840347489	4.82406013640701	6.16606088620758	6.20774595003116	5.95508857291736	7	5.69126964758496	6.98856260632393	4.49006811949156	6.75086880523965	6.29920656062494	6.22395861073355	5.71911756875427	6.48826327484046	7	1	7	1	7	3	1	7	2	7	5	3	7	7	7	7	7	7	7	7	7	7	4	7	90.75	1	3
109	5.16307467097464	5.60139596960621	7	3.00766047085507	3.13485017517715	6.61900753049077	6.26545034736064	5.76193027769777	5.72409740869357	5.97209480321726	6.54653598415428	6.85842913653111	5.56727845963711	5.48326227073832	6.52862861562195	6.18105902861424	6.14636719344302	6.40683274891386	5.58258047915654	4.11295613028816	6.01486346687579	6.37063446043284	5.92942730381549	1	7	7	1	3	2	7	2	7	7	2	7	7	7	7	7	1	5	7	1	7	7	7	93.5	1	3
110	5.17666517770168	6.42029554809081	5.99161510120056	4.87128016404606	6.6322664082845	6.65271736708016	6.51843613259322	5.86932892125174	5.85906621222875	5.64762174918907	7	6.06964027326302	4.08504307148239	6.27582978664169	6.33578991848275	7	4.98273166208	6.66346577456605	5.75797423787246	7	3.77255903285966	4.78090448188156	6.87211989563056	1	7	1	7	2	2	7	1	7	7	2	7	7	7	3	7	7	7	7	1	7	3	7	103.25	1	3
111	4.89416513218806	4.82482723135554	6.85626894806726	4.15213734576145	2.88479617888713	5.29554684746735	7	6.59142282933076	6.06647794534702	7	3.73873511440657	7	7	5.93834135943511	4.82432232525371	7	6.59269663366224	6.78902811881875	5.89172701361088	5.95373264869097	6.4305707670278	5.94227870051006	5.27674016831767	1	7	1	4	1	7	7	3	7	5	7	7	7	1	6	2	1	7	2	1	7	7	7	84	1	3
112	6.05353752800245	5.17324899931466	6.72552766600373	6.21762019093681	2.18980121791938	3.26665209909557	5.79460155947516	6.24102958188443	5.77134405614792	6.40945132331776	6.54274188852161	5.27237973362915	5.77691058133651	5.61856000758186	7	4.82988667083367	6.99343670829188	5.59165577399454	7	7	6.82140356867247	6.46648324809877	6.77268535901584	1	7	1	7	1	7	7	2	7	2	7	7	7	7	7	2	7	3	3	1	7	7	7	92.75	1	3
113	5.37673643230796	4.36417412481184	6.58833680541707	1.15524464555301	3.04296048311853	7	5.47838525302204	6.78218994172753	4.05117606761299	6.75459434237822	6.09976379344491	5.61091538271355	5.06746909376533	6.92941947792442	5.53514847951037	5.46969131116028	4.79498526873681	5.58837131675233	6.78496629422978	7	5.03638840023035	6.65084889286966	7	1	7	3	1	1	7	7	2	7	7	1	7	7	7	7	5	1	5	3	1	7	3	7	82.5	1	3
114	4.8549606860198	4.35499851555237	6.76291182044192	3.76031399672393	6.67233186272757	6.32269014164188	4.43878679904811	6.79416234757976	6.86826196560961	6.1432727745609	6.20596985891441	6.83111366051987	4.69005827178764	5.92865759301923	6.38843307349444	7	6.38913501903581	6.480024722989	6.65435078149252	6.70374839771015	6.37879694017826	7	7	1	7	1	7	1	7	7	5	2	3	5	7	7	7	7	7	1	2	5	1	7	3	7	82.25	1	3
115	4.86642555747631	6.30433040694834	7	2.59552173493329	3.88329728757444	6.01095426964061	6.50109113287093	6.53383941589053	4.22314813746115	5.88414828013665	7	7	5.76669818351944	5.38055363973538	7	5.44588333375524	5.05447198206113	6.1363283706714	6.79710682781665	6.81802703453938	7	6.06413463801422	6.9863740274381	1	7	1	7	1	7	7	2	1	7	3	7	7	7	7	2	7	4	2	1	7	3	7	81	1	3
116	4.73206614907647	3.00014543707538	6.31184943336474	5.82561017117777	1.74258903574412	7	6.76882563119974	6.74468687215723	4.81272487538111	7	7	6.27855675981936	5.90769271517663	5.29697081537244	7	6.03699905571893	6.21680466303814	7	4.83654433086803	5.63263708105868	7	3.20063903943459	5.05844796416525	1	7	1	7	1	7	7	1	7	6	7	7	7	7	7	7	7	7	2	7	7	7	7	84.75	1	3
117	3.55898723798174	5.97474725249142	7	5.71891973127936	5.41124146388621	5.50264217034795	7	5.40020309398279	6.78495237062803	6.17917299269168	6.8729989647735	6.51642236469008	3.98614837619724	6.71532741537447	6.53908006874256	7	6.14585402290872	6.01337703394547	7	5.4719542722621	5.79548906387131	4.17901728882789	5.08229923354631	1	7	7	7	1	7	7	2	7	2	3	7	7	7	7	7	7	5	2	1	7	7	7	79.5	1	3
118	5.78808532944951	6.90783226323491	6.47413398618545	1.26379744241991	1.99718826860131	5.2794838909325	5.68882896047834	7	3.79483267650887	7	5.40267458533024	6.83975595941275	4.6496017907034	5.44209209117819	6.06623667243242	7	6.7183193465712	6.98008427978367	5.93486345115042	5.76083070454251	6.64507032317586	6.99618030287271	5.6218167781298	1	7	7	7	2	7	7	2	2	5	5	7	7	7	7	7	1	7	3	1	7	7	7	84.25	1	3
119	5.51874674135721	6.60498034881949	5.46550284951767	1	6.1790675598406	3.49195173416383	6.57269940895525	7	4.1505648360266	7	6.80112958299781	7	4.5882097017138	4.24510222765049	6.20347008632534	5.22510188367597	6.89275613779865	4.47660607415773	4.75243898284399	7	1.93327692200369	7	7	1	7	1	7	3	7	7	2	2	2	7	7	7	7	7	3	2	7	7	5	7	7	7	68	1	3
120	4.25789402296562	5.74714176521001	7	3.48317000757667	4.26066543331715	1.00529762757626	6.13605736592656	5.95085361286312	6.60953597604867	5.50350510479927	6.25072016880061	7	6.82857435265815	4.92745871458553	4.82283880861134	6.223815038624	6.31856423729664	2.61183209626363	7	5.82721468074531	5.06735604338563	6.37893818448577	6.81555553648118	1	7	1	7	1	2	7	1	7	7	4	7	7	7	7	7	1	7	4	1	7	7	7	92.75	1	3
121	7	5.70857323624316	7	3.34901043862189	2.37833775060629	6.38570743689631	7	6.82307647663294	6.09522544544861	4.90330775645829	5.72098237427983	4.90783946331252	6.52428059633398	6.03758627756656	4.75120572580727	6.29806959913381	7	4.77349763454665	7	4.99904985096039	6.13557334517741	5.75731493032476	5.16673825449276	1	7	7	1	2	7	7	2	2	4	7	7	7	7	7	1	7	2	3	1	7	7	7	86.5	1	3
122	7	2.50183054488921	6.92467860082051	7	6.11415992638049	5.93943242008459	5.68651906070865	5.85028006946288	4.44577869146427	7	5.93692936499068	6.14732899466073	6.74132280811256	6.89866566509267	4.56624142821005	7	7	4.81652850721335	6.74636588745041	5.68068878919994	5.86026989105487	6.87066065248031	4.5239322888619	1	7	1	7	1	6	7	2	7	2	1	7	7	7	7	4	3	7	3	1	7	7	5	88.25	1	3
123	4.568346153462	5.67501319349164	6.79158889276592	2.59305348527419	4.51274303677775	5.95314357428407	6.56700017841037	7	3.52123817677731	5.91347128730647	6.76974206005704	5.93780932895805	6.23457044383973	5.41900990599712	7	4.79406896740134	4.87449873179106	6.87558973795281	7	7	6.71216827278909	4.67091626457229	6.40853662888823	1	7	1	7	1	2	7	1	7	7	2	7	7	7	2	2	7	5	2	1	7	5	7	86	1	3
124	5.89858742845606	3.45537543002875	6.69459138250563	2.10384167184137	2.67612321573158	6.35971883067365	5.33953576908702	5.79619867113968	6.70284736820446	6.85624571350759	7	5.62350339149777	6.285830529159	4.15243987456599	6.73517522371349	6.0593266570574	4.10410556672021	6.3256866392828	7	4.44723665453385	7	5.69027151133397	6.24811189592075	1	7	1	5	1	3	7	1	5	7	1	7	7	3	7	7	1	3	3	1	7	7	7	76.75	1	3
125	6.87432307537645	5.30764554888101	4.70523966305942	4.8244356517248	1	5.55922087547477	6.71110639269286	6.70878825277588	5.77839527670226	4.77221488854395	6.50497470043909	5.31344006559391	4.5400788957289	5.70262944669895	7	5.9485535409004	4.92066607307041	5.77125340603613	7	4.74938767630503	6.4946215603419	6.25184354880389	6.82790444883145	1	7	7	1	2	6	7	1	7	2	1	7	7	7	7	4	7	7	7	7	7	2	4	79.5	1	3
126	5.21139384318966	5.57366296732419	5.76689494168	3.74058476311617	7	4.98429464995868	7	4.8101569334379	6.70050926836239	4.69563995318794	3.56438889057838	6.37527758950742	6.63872358923009	2.87939952028569	5.42360326434418	4.86124440577418	5.68385550536181	5.34251089471091	6.59681196308591	6.63734005495658	6.28284540250888	7	6.89023880474404	1	7	1	7	2	7	7	2	3	7	4	7	7	7	7	7	2	7	2	1	7	7	7	90.25	1	3
127	2.69335132643095	6.21894932575252	6.90142108350728	6.98207774136736	6.19240638901827	6.15610297901641	5.60447456651092	7	6.06396507884964	6.40000154041643	5.33423347746646	3.62424298423935	5.71253742450874	7	4.13424427990485	5.4968622192392	6.29885529067019	5.64804563769807	6.6484662642509	7	6.28638210712025	5.0821072174675	6.35072184421309	1	7	7	7	1	7	7	2	7	6	1	7	2	7	7	7	1	7	2	7	7	2	7	73	1	3
128	4.68103154577173	6.06341632031341	4.6540889918501	3.00066352729837	6.36514315937456	3.71397934006962	6.29244061236059	5.77413651542028	4.74021493335432	7	7	6.01777354568534	6.49839011237059	6.75634274481807	7	4.12800644729018	7	6.3027401565525	6.60537688717711	7	3.42852286052044	6.84270565135073	6.41800895673785	1	7	1	7	3	7	7	2	1	7	2	7	7	7	7	7	1	7	7	7	7	7	7	97.75	1	3
129	1.95141925134216	5.72986948298545	6.7109870477331	6.86173215936437	3.49330609671673	7	6.83844863798746	7	6.90209226212491	6.49215258028678	6.30169578486574	6.78384562003847	5.6978961376334	7	6.21394373489256	6.41995810240559	5.70394150683455	5.73382175899002	7	3.69076735907124	4.9618254981313	5.95017338987527	3.9921056943857	1	7	7	7	1	5	7	1	3	2	5	7	7	7	7	7	1	7	1	7	7	3	2	76.5	1	3
130	5.02512407674045	7	6.92922552283743	3.06558653390449	6.60043902737293	5.68410024480312	6.53819183384335	6.85690482244255	4.80128870955486	6.51758833120893	6.86251003444919	5.85084242038855	2.65043186622318	5.80953105349263	6.74032085793483	4.2678884243908	5.79928489887312	2.09649729599403	5.07309351425403	6.7937059506416	6.89444722456634	5.53663453386045	5.2839229686361	1	7	1	7	2	7	7	3	7	4	3	7	7	7	7	2	4	7	2	1	7	7	2	71.25	1	3
131	6.81102436882597	2.87707534085243	6.6728383730859	4.84834001441996	6.87798664458788	3.76393753329329	6.78052251534417	7	5.87032897233627	5.24424431962824	6.23046052324859	5.10441707796236	6.6458024134539	5.34336552799614	5.38659460270468	5.35420056041826	6.25189999874173	6.1481010818037	6.84227277615763	4.73360060300067	5.50526929183857	3.48503081403999	7	1	7	1	7	1	7	7	2	7	7	4	7	7	7	7	3	3	7	5	1	7	7	7	80	1	3
132	5.41275692003597	3.90531804345187	6.85405538533795	1.63584328576965	2.65235761254618	7	4.89742509978349	5.95279398372463	7	5.63714175443738	7	5.1671703447042	6.19568760367217	4.50685170250196	7	7	3.5039105676592	7	6.86360610410549	7	6.56168972505767	5.4464844545965	5.21202643453926	1	7	1	7	1	3	7	1	4	7	1	7	3	2	7	7	1	3	4	1	7	7	7	72.75	1	3
133	2.4137902554074	6.14792909145966	5.92608051092349	5.40884574782069	5.77433823243891	6.0437614761006	6.87214292535309	6.45573562006064	6.09102863496608	7	4.78175830348571	5.56737096298325	1.32092806310688	4.94934769780049	4.94350795872226	2.66247557391104	5.41404449536714	7	4.69670998548937	6.36968472411096	7	6.03170782169487	6.33431656154919	1	7	7	7	1	5	7	2	2	7	3	7	7	7	7	7	1	7	6	7	7	7	7	90.5	1	3
134	5.19205741735801	2.94794128830466	5.39536372659906	2.9775321373809	4.77199185905243	2.42684733920379	6.92650033891534	6.61218241224914	6.42108209364322	6.9523908155126	7	5.6030928408126	5.51948621295783	5.46910599304383	4.89457854205932	6.53659037496288	3.38129812950102	7	6.76768859005226	6.52008628551201	6.17708556699767	5.21120312268773	6.65432278918156	1	1	7	1	1	3	7	2	5	4	2	7	7	7	7	7	1	7	1	7	7	7	5	90.25	1	3
135	2.7355181233941	5.62834145926559	5.20736839074748	2.87895532514088	7	5.84346414067165	5.3931707200489	6.32013783291318	5.39534750534427	5.27256726250468	6.77970786957809	5.19648554349215	6.51621601676629	7	4.92996153825437	6.17799073746712	6.92518430434454	6.3596217576521	6.04448289823538	2.77775648926408	5.98500264218613	6.80801394604081	7	1	7	1	7	4	2	7	1	1	2	3	7	7	7	5	7	7	2	7	1	7	3	7	80	1	3
136	3.99480645612108	7	5.72675566548934	1.54533391977846	6.6308557908494	6.76957091508084	7	6.13974947528749	6.14947789215599	6.68370680888165	5.89992897904905	6.02621567426399	2.55694055244991	3.67942158094957	6.61893365404768	2.67264803608886	5.5055233822726	6.72627023700286	6.24069060961215	7	5.55338748865229	5.73617852266897	6.03385344689934	1	7	1	7	3	4	7	2	7	1	2	7	7	7	7	7	1	5	7	7	7	7	4	81.75	1	3
137	3.04562003143961	5.43825639141409	5.9296997044605	6.17661869670883	2.11537169813636	6.46994735826894	7	7	5.98873320140274	5.7831906646485	4.97369361938405	5.66152853869049	2.77959627429453	7	7	7	6.6020387294966	5.56311111767589	6.75049860622921	5.69603098186625	4.28595805507821	5.86026866046691	5.10607355206933	1	7	7	7	1	7	7	7	7	2	4	7	7	7	7	7	2	7	1	7	7	7	3	87.5	1	3
138	3.41153727132998	4.69236075358763	5.68160589917686	6.31911079908673	1.41569857102987	4.76985276821091	4.9685514714482	6.67733820476775	6.30572704782358	6.88350489477814	6.58527180234302	5.08212932025765	6.1854782095062	6.54219083578659	5.52412301105047	5.26426612584973	7	5.01924188813675	6.74577813517595	6.00088699210402	6.11747448638075	6.40367755775797	5.37371164991422	1	7	7	1	2	7	7	7	7	3	3	7	7	7	3	4	3	7	2	7	7	1	7	76.25	1	3
139	5.7154346497109	3.29882437527777	6.05357953576227	2.99974359341568	4.14497221614495	4.37439634541052	6.53427135159086	6.21253305475249	5.73627706903211	7	6.49995745075268	5.42439846887383	5.34686129483876	6.17036325336829	6.82326528360279	5.49961843893261	6.46465458126047	5.31639499874368	6.59788001407511	7	6.81837333097429	2.95173183068873	5.64070687211904	1	1	7	1	1	2	7	1	7	5	1	7	7	7	7	2	4	7	2	1	7	7	5	89	1	3
140	7	3.69859158782247	6.41438428422859	5.87014962349264	6.03847013232415	5.97969336139165	4.27113596915395	6.86713729213559	5.08101684703469	7	6.32870556314449	6.17055659391402	6.29930377702754	6.12612302304587	5.17965458608555	3.95175608421958	6.61851008491171	6.59359698491742	5.58535692435982	5.94632226880849	5.31364520869436	6.83051799140658	6.0208554742386	1	7	7	7	1	3	7	2	7	2	4	7	7	7	7	1	1	6	2	1	7	7	7	82.75	1	3
141	6.02984201803893	5.49042553961334	6.95592508491598	5.11169834805434	3.21275662547999	7	6.90680230071606	6.26228945290861	5.18777144151077	5.81991915151848	3.65754526781394	6.9454228771942	4.70534174643867	6.88272795446561	6.77271618511964	6.36225521568697	6.0329433548611	5.34840072708371	5.74214376369466	6.42356214542543	5.79105429990001	6.65707366852556	3.71459351098723	1	7	7	1	2	7	7	7	2	2	1	7	7	7	7	7	1	7	4	1	7	7	7	70.5	1	3
142	6.85578044840755	5.245100189908	3.60818789770615	5.16102932063651	1.79654032414897	6.66891667998728	5.18060492507458	6.06371458519161	6.27699005816237	6.76087125719751	6.38891568796999	6.0068143927164	3.62139713748036	7	4.78850442733592	5.41207362523832	1	7	7	5.20850630032558	6.84115398041289	5.47221381489361	5.54233043764007	1	7	7	1	2	2	7	7	2	7	7	7	7	7	7	7	7	7	7	1	7	3	7	100.25	1	3
143	4.58147736634323	5.50755120151079	6.37474858111092	7	5.01393310866697	5.08685097636904	5.57312766112367	7	5.00150629182563	5.21872028866774	6.62549682321214	6.23986581421471	6.62851427172938	4.98561470568726	5.75288942784989	6.06873966386731	5.04800223169043	6.04600492173903	6.41107508663488	3.79314336930871	4.52564749557085	6.47873466258354	6.416503558268	1	7	7	7	1	2	7	2	7	2	3	7	2	7	7	2	7	7	3	7	7	7	7	84	1	3
144	4.12216687935913	4.4420986832144	7	3.9723510031854	6.96209608173577	6.24934425837969	4.58788419067795	5.58878125796916	6.2868297161261	4.72391805429048	6.05609987072538	2.76424482518052	5.76809121261137	7	6.52227674454556	6.14616819529972	5.41783092905813	5.62519979629666	7	6.80298500129401	6.14577663666335	7	6.43803381976308	1	7	1	7	1	5	7	3	2	4	7	7	7	7	7	7	2	2	5	1	7	3	7	67.75	1	3
145	6.73961232661384	5.10689177312656	6.01443454385293	5.22019319590058	6.19430411575001	3.78422136136524	3.95441566887411	6.08860433283718	7	6.78222638712914	6.63144664766355	4.04453475330076	6.18246611364052	5.59271984554276	6.7094456755744	5.23963690226681	6.13359067481871	7	4.41971376142887	5.83007363595297	3.42508924430529	6.60965600282993	7	1	7	7	7	1	7	7	2	7	2	2	7	7	7	7	3	1	7	3	1	7	5	7	77.5	1	3
146	4.33823149425204	6.84649099236304	5.11549062265032	3.30631789691007	3.59303560847527	6.95297460654449	5.79625268694994	5.35262170513698	7	5.53564547015804	4.16468369464732	4.50606208228984	4.62795194763728	5.32565397247447	4.38166582665212	6.9138055361399	5.49711715976852	7	5.63481322696511	6.64014718004478	5.90478165951548	6.95928078781287	4.83345570521711	1	7	7	1	2	2	7	2	7	2	3	7	7	7	7	5	7	3	2	1	7	7	7	70.25	1	3
147	7	2.30959040300749	6.59760548868353	4.69185588386757	6.60327460520285	3.6731648964037	7	7	6.84364099252687	5.35809179254533	4.94752196807226	5.80965709940085	5.75505361517582	6.25754844860354	5.83127600795129	5.18216734959578	5.66951460599596	6.78214593182191	5.56531023647417	4.04880707855256	5.58086385585037	3.20976126843723	7	1	7	1	7	1	7	7	2	7	3	3	7	7	7	7	2	1	7	5	7	2	7	7	58	1	3
148	2.60025045142588	6.36390159253901	6.67667809464438	6.83759496840154	5.58163842022759	6.96360623172822	4.30593893114867	5.39757119397514	3.99867420830781	5.92524064832613	6.1862336444979	3.41342608040494	6.23840831433505	6.44957762675784	5.42553104942707	5.17817263047402	6.97619511716736	5.29743847481814	7	5.75234656104043	5.22660667586054	4.92382104056299	6.15023170912032	1	7	7	7	1	7	7	2	7	7	1	7	3	7	7	7	1	7	2	7	7	3	7	76.75	1	3
149	6.66178329494989	5.2505705630203	6.26298090947165	4.1917652395135	2.45032453616065	6.67963966136243	6.88548411016462	5.72162348386921	6.25825697667775	6.34579115018568	3.57115082408881	4.66327594509448	4.04230937529581	7	6.25277800132792	7	6.63051180859139	1.73645896348846	6.54007645692175	4.42012897626434	5.65298936819916	5.57124512679937	5.53839769018478	1	7	7	1	2	6	7	4	2	2	1	7	7	7	4	7	1	7	5	7	7	7	7	104.5	1	3
150	5.51057361383225	3.69094905976976	6.78856529841678	2.7655126810833	3.32275611806005	5.5375900900294	5.35080481684234	5.69060014714535	6.99327646306505	6.71207357030175	6.47808207308733	6.31040330717984	5.48448876213675	5.40604737449136	6.14750880819275	6.30065440753953	4.57746309428842	7	6.32394128329765	7	6.8280944095976	4.49093513914586	4.36840908360667	1	7	1	7	1	7	7	1	7	7	1	7	7	5	7	6	1	3	2	1	7	7	7	59.25	1	3
151	7	7	6.25016614449215	4.8332535656992	4.08452050744019	1.99768256423865	4.32170010416196	5.94488406830819	7	6.00809434041434	5.67102035248047	5.40692393232948	4.59202927366344	5.75785953283159	7	7	6.89087233941067	6.80266159643758	6.04735694924756	5.313561614014	2.86856059034197	6.13942598307919	7	1	7	1	4	1	5	7	1	7	2	4	7	7	7	7	7	2	7	4	7	7	7	4	90	1	3
152	1	6.14172882611943	4.70459901122142	4.64899596558782	5.59475097711231	5.17013062330827	7	6.03517903843169	7	6.6541269478055	6.00403867075967	4.57932050226056	5.02020689935455	6.9295593170525	6.63465176576819	6.71519581368639	3.80652801411982	5.40906951059492	6.48948220577645	5.78139337243408	5.91565070994506	5.10631013031556	6.95135672255997	1	7	1	7	1	2	7	3	7	4	7	7	2	7	7	2	1	7	2	1	7	7	7	72.75	1	3
153	6.77769326095131	4.71571509976649	7	6.8648829353046	4.70048641479541	4.18963302791261	6.80169699709335	6.9704012868277	2.65166995776949	6.06418426352677	4.31850011962646	7	3.29471002562909	6.26947149772735	4.82840399958844	6.16633695911477	4.9044270844927	4.91873023576783	5.64131481687623	5.14260490535379	5.7008270516259	6.9550903626178	6.37783804048321	1	7	1	7	1	7	7	2	1	2	4	7	7	7	7	7	1	7	4	1	7	7	7	66.5	1	3
154	7	2.46396496177861	7	5.57205381415871	7	4.51830881714062	4.90588719626891	6.2525801902685	5.31520628136852	4.16469825391492	7	4.25857901469811	6.87056422581264	6.47472022610231	4.07095321392718	4.80368373700239	6.34075486644934	6.93505652400973	4.97090262844113	5.44659167178924	5.79686274503095	6.40243938734246	6.22441626204532	1	7	1	7	1	7	7	3	7	3	3	7	7	7	7	1	2	6	5	1	7	7	5	65.25	1	3
155	6.43839840919491	6.68599959631026	3.93398707085793	5.65381905408292	5.0202907294252	5.49545891592335	4.87448472703819	7	2.972198162095	5.0685671889491	6.79087528873063	6.61466722734637	4.29561914240691	6.98635525873175	7	6.49775503878181	6.24669788343008	7	6.5163402576729	6.92056054906947	5.22551135947197	5.75934917029691	5.33121715177784	1	7	1	7	1	1	7	2	7	2	2	7	1	7	7	7	7	7	2	1	7	4	7	76	1	3
156	6.93226114349442	6.39986127116135	4.20460316871574	6.63452600396837	4.33910980597554	6.18212983808287	5.08006185667536	6.47863388731192	3.47499935728	5.45793779047981	7	6.68555544578326	6.06095616296413	7	7	5.74271369076628	4.31112502730376	6.14784373081211	5.90331333765194	3.51092158319549	7	4.42327349764415	5.35580121117385	1	7	1	7	1	2	7	2	1	4	2	7	7	2	3	7	1	3	3	1	7	3	7	58.75	1	3
157	6.63060550169282	5.96977936972863	5.83464687547343	4.47748833983951	2.45131760167179	6.25856966617692	6.32669666396956	4.86430299212567	4.49814008494949	6.6697693555451	7	4.64558424644593	6.2622699952537	6.62286338195605	4.50191562064867	5.55276266387684	5.51957474516399	2.16020728712969	6.27290178438167	3.62191618226189	6.62238689463827	6.78170525876524	7	1	7	7	1	2	7	7	1	7	2	1	7	7	7	7	7	3	2	4	1	7	7	7	78.5	1	3
158	3.42960078502695	4.64993579855735	6.87791407501316	6.46665986966207	4.49838515584523	4.56710196162076	4.75089848209291	6.32145441274066	4.5404945655401	5.20203051383321	6.6339295338484	5.96936391365045	2.40966590139774	5.51570838020517	7	7	5.01933424955973	6.21503051769312	7	5.9269775067652	5.23109226830576	6.60501444184911	5.24035255396202	1	7	7	7	2	2	7	2	2	7	2	7	2	7	7	2	7	7	2	7	7	7	7	73.25	1	3
159	6.79549914848937	6.76443198461786	4.63237235396687	5.10255452131199	4.93630821871254	5.03424939294283	6.48099546854365	6.07714213238546	2.59612850427751	5.31339842356555	7	4.67381403569632	5.88403979992469	6.60734121060933	6.06813545641998	5.86746184508126	6.24299556963182	6.06678374700447	7	6.58769340530153	4.35991975017145	5.09876499933652	6.37012634433084	1	7	1	7	1	2	7	3	7	2	1	7	1	7	7	7	1	7	7	7	7	4	7	73	1	3
160	6.46108140235461	4.95671907928925	6.76991445772627	5.00275210225288	1.71298633824152	7	6.57477622028861	6.30924393402951	6.3091664843336	6.23738487799864	4.23288330136806	4.71372920305599	5.17490404716754	5.93839055843625	7	6.9873049407217	5.62662644777582	1.35409730921596	6.70209792104899	5.33444088369478	6.17307975971903	6.6951657044278	3.21695402061698	1	7	7	1	2	7	7	3	5	2	1	7	7	7	7	7	1	7	5	7	7	7	7	90.75	1	3
161	4.59287032727622	6.44162112329011	3.52785527709859	6.17297852495102	5.99239682744242	7	6.82650400919909	6.65620171376883	6.83401551803865	6.60861186179752	7	5.1207388204205	5.46917546309394	6.23843159943559	5.25523772506126	6.8289360931835	5.60034356086244	6.2923562189495	6.49583351379682	4.75872978047359	5.38417619377923	5.77207057759455	4.19145065389496	1	7	1	7	2	2	7	1	1	4	3	7	4	7	2	2	1	7	1	1	7	7	4	81.5	1	3
162	6.70448848596388	5.77696106419196	5.30227342680589	4.82698046381962	2.51574565344693	6.65828037144068	6.10861526677447	5.1751792145357	4.21985565034614	7	6.49089550460211	6.02520676061438	5.49204273073735	6.45065383224064	5.12259442462436	6.29377021064314	7	2.69664872991786	5.61009329998972	3.46721417246281	6.77133398446186	6.6785854471356	5.07627308580054	1	7	7	1	2	7	7	1	7	3	5	7	7	7	7	1	2	3	7	1	7	7	7	82.25	1	3
163	6.72605816953678	5.11555521580433	5.23889168271715	4.60746141759151	2.91660226905021	6.58811972893884	7	5.91338450407364	6.25675106207241	6.44077631391367	4.18228908070993	5.32720912351155	5.27480322705045	6.69792478203874	5.80965788056883	5.93203025396221	5.44999205101569	4.73458487638672	7	3.19480017640496	5.80174828695595	6.39126786907929	3.72772133234797	1	7	7	1	2	3	7	4	2	2	1	7	7	7	3	7	1	7	4	7	7	7	7	79	1	3
164	7	2.40430212467027	6.80241034987808	5.0678048095961	7	5.10968702094397	6.75663517033674	4.41777777248668	6.12907007420312	6.30335685196906	4.30776170821607	4.98320524930831	6.33088865816776	4.66726003288118	4.87898082877585	6.09907329932045	6.55822320301249	5.91254621227618	5.15000247365052	5.36281042082046	5.58717265599327	6.29111228194163	7	1	7	1	7	1	7	7	1	3	5	5	7	1	7	2	7	1	2	7	7	7	7	7	70.75	1	3
165	3.39877593767597	5.36297777754741	7	1	6.62414583377595	5.34835191491435	5.36169492981242	5.56109843790095	6.32676183673981	5.39442389588748	3.92579490558394	4.36517781214512	6.92603717919666	5.13151866439729	7	6.25175182447635	2.15013915695967	2.09926393212197	6.58346275501844	4.92590790743747	7	4.76577561752285	6.25383059924021	1	1	4	1	1	7	7	1	6	6	2	7	1	3	2	7	1	7	4	1	7	2	7	69.5	1	3
166	6.41459735171699	2.91829749826451	3.65484992245843	3.32049869405366	5.53089925359893	5.51922908301326	5.41832606619343	6.32953764483196	6.91858753509951	5.43398728334629	6.22351499747901	5.77557458458505	5.52297644439024	1.94904040176372	7	6.00640188258391	5.36811760165294	5.92051035510324	7	3.20007063182188	5.34536276635842	5.6513465831139	4.64021854825	1	7	1	2	1	2	7	1	7	7	2	7	7	7	7	7	1	7	4	7	7	7	3	79.25	1	3
167	6.16703703814347	4.66485947419307	5.78260378357447	5.35663026230115	2.70832534893412	3.66581655149574	6.71114972852263	5.88166511309227	5.60097338637693	7	6.50216685486115	4.85448453388749	3.25291491470038	5.78506175175653	5.21866609625529	6.28912906451539	5.47315074038697	1.80578000644348	6.10240264863042	2.57177830982979	7	6.9145425393131	6.33477029306309	1	7	7	1	2	7	7	1	7	2	1	7	7	7	7	1	1	7	7	1	7	7	7	76	1	3
168	4.72114183518975	3.92372421889501	5.2360655420317	2.75506888748884	3.36149173819922	4.83023348698108	5.06964080780116	5.97966518528714	5.91195901512406	7	3.02626628423778	6.06567162178575	6.16678028288662	6.50673205841279	7	6.7516978507873	3.63742672962922	5.22131326697944	7	6.57185157700171	4.97412846335936	3.18462208109479	5.7860041214131	1	1	7	1	1	6	7	7	7	3	1	7	7	7	3	7	2	7	2	7	7	7	7	73.75	1	3
169	1.5543426061092	4.82761614025932	5.75008770003258	5.03895073351942	4.98257693146917	5.78880886286247	6.44735514538097	5.38721642622642	6.67805081542711	6.13148838852189	6.92963310858878	4.39975319478739	2.37110582229717	6.21658588914343	3.51079699435018	6.08038234783516	6.64661885603187	5.57773999429156	5.32334082465649	4.8504240669207	6.76387133604972	6.71035676657756	6.7542320528056	1	7	1	7	1	2	7	4	7	5	7	7	3	7	7	7	1	5	2	1	7	7	7	77.5	1	3
170	6.97216756723354	7	1.88711379719187	5.29234112687582	2.74918865101473	6.8270074593683	6.80112418400184	4.2115671980281	7	4.81172417575799	4.87375365248627	4.88678433967266	7	2.73558681398548	6.42756863911642	5.66427010471929	5.74066139628311	5.062649126484	6.48708528451069	6.82061626555171	7	6.7896696494243	4.32072414409538	1	7	7	7	1	3	7	1	2	2	1	7	7	7	7	7	7	7	5	7	7	2	7	51.25	1	3
171	3.51283600902847	4.70435184764489	6.30143794331886	5.73424996486194	1	7	4.35904509920562	5.84058256835722	4.69089769064353	6.51422655890866	5.01162687549757	6.58236917026115	5.63882276133841	5.97979288322997	5.54804538429716	5.83034049401605	7	6.61052301715086	6.4398668375034	7	3.39352072170224	6.21914006725268	4.41865382833663	1	7	1	7	1	7	7	4	7	6	5	7	2	7	7	1	1	7	4	1	7	2	6	60	1	3
172	5.27994070556073	6.09670147288121	5.13046293586217	5.04332522712205	2.52033756105462	4.46613927204069	5.90636666423823	5.29500181434855	3.6079414599661	4.4854982738908	4.88105814793361	7	3.85639799857661	6.98300943808721	7	6.52519855845508	5.3586099768361	2.38521490809418	4.23057069226417	4.58772882277261	4.13262283964955	6.81315539699664	7	1	1	2	1	2	7	7	2	7	4	3	7	7	3	7	6	1	7	5	1	7	7	7	64.75	1	3
173	6.11553883924974	7	5.47349488736888	1	6.31489867962633	5.59229834496986	6.10870469218345	5.64857475458361	2.27989318157831	4.62517617980316	5.53691306807228	6.00676056438302	6.30788109540797	4.43927206351956	5.06343357070075	6.64802066555249	6.61155918153738	5.77956667205164	5.70372743641747	4.069797531772	3.72700865098178	5.28767965287856	6.79546785304869	1	7	2	1	1	2	7	3	1	4	3	7	4	7	7	7	1	7	2	1	7	4	7	65.5	1	3
174	4.83521735800369	5.59779354793526	6.20617361021864	4.38501129861798	2.42107853975323	4.34686142834202	7	7	4.96491111386235	4.28886170067568	5.31105937500238	6.69654636119327	4.02504888513309	6.3528802849442	5.25621851182645	4.08220999248553	2.96091263149289	5.66324801426269	4.74630662920452	5.97168418584505	3.48963485654573	6.9328628917125	4.32617847036177	1	7	7	1	3	1	7	4	7	7	7	7	7	7	7	1	1	7	2	7	7	7	7	70.25	1	3
175	5.27728228566816	4.80709996661588	3.50869576608921	2.99380616328118	4.07661583552554	6.84537142678179	7	6.60605537663086	4.80744878594034	5.51728642465203	4.71084794237017	3.58982432841006	3.32112882034892	1.93170822607918	4.87113457678186	6.85026452696663	3.97966311647656	5.00042238697966	6.17800393471356	2.80002368203422	6.70277371922684	5.91759089354842	5.54456345971635	1	7	1	7	1	7	7	3	7	7	1	7	3	7	7	7	2	5	6	1	7	7	7	80	1	3
176	5.36227926662914	3.95952385009991	3.73423676909877	3.68731473699592	4.23047812535134	3.06530967714946	6.53192694606023	5.43228120101517	6.19562227092293	4.93668380948337	6.14843061243483	5.47538603220959	3.99131496070961	3.28586973245084	7	6.31617866796306	4.50328023325965	5.22061462127689	5.82185892609722	5.99027793352075	6.10304398500524	5.12193107935305	6.00872025860449	1	7	1	7	1	7	7	5	7	7	1	7	3	7	7	7	1	7	3	1	7	7	7	67.75	1	3
177	7	4.61781489068303	5.49475698036906	4.11366439051916	6.48098169814836	5.67795946639779	4.52372205545711	6.91728059030362	4.63916219466212	3.4305707363462	5.70295564481846	5.06487528409998	7	4.74343802527111	5.45170385837918	7	5.64877084537851	7	4.22546129296657	5.35195795906979	2.84156491822147	5.5626659135081	5.14270485101332	1	7	7	7	1	7	7	7	1	2	3	7	7	7	7	2	7	7	3	1	7	2	7	59.5	1	3
178	4.72932189869922	5.18973320413238	6.17169845542302	4.68578299360735	3.05564370575696	3.81413696318995	3.84750767043739	6.23095621351113	4.19150918704874	5.00474600122924	6.80929188270956	5.01665832329291	7	1.66797827475177	4.32059756454734	4.13363521001843	7	6.82425598913111	6.21108247417759	7	4.34805283493808	6.51938742037781	3.06215140564437	1	7	7	1	2	1	7	7	7	7	1	7	7	7	7	1	7	2	2	7	7	7	7	72.25	1	3
179	4.95083990338134	2.99600413647484	4.95801454587297	2.21060703987451	4.98686780380833	5.94332663802595	5.94531456453386	5.03072914966106	3.48061165407407	6.60435283300712	4.73526027571471	6.55675413507643	5.75175238562944	5.86121964310256	4.81235539543689	6.7933949880472	7	4.9446195067497	4.88709407921851	3.73726697067413	4.79472727676823	3.24969664784406	5.63470584636488	1	1	7	1	1	7	7	2	7	7	1	7	4	7	2	7	7	7	4	1	7	1	7	66	1	3
180	5.65081338486822	6.94718896399699	3.77880765587459	1.78254718434578	6.61063866727224	2.09086441570014	2.86719118883856	3.40834265961779	6.50200707879132	1.75979301217847	6.36880715742129	5.82418319162492	5.24925263688358	4.74295650563649	5.27597662467781	5.68105674371579	6.84572309535657	3.21966401040733	3.42341683794159	6.28505821940903	7	5.90302588624322	6.36442418590154	1	7	1	7	1	7	7	3	7	7	2	7	7	7	7	7	7	5	3	1	7	7	7	77.75	1	3
[truncated: 5 more columns]
