# Supplementary material for: How Are Mate Preferences Linked with Actual Mate Selection? Tests of Mate Preference Integration Algorithms Using Computer Simulations and Actual Mating Couples
Source: PLoS One. 2016 Jun 8;11(6):e0156078. doi: 10.1371/journal.pone.0156078 (PMC4898694; doi:10.1371/journal.pone.0156078)
Supplement: S3 Data — Long-term couple and agent-based model data analyzed in Study 4. (ZIP) [file pone.0156078.s003.zip › S11/Polynomial Model Data/Polynomial Couple Population 01152016 0347.csv]

	trait1	trait2	trait3	trait4	trait5	trait6	trait7	trait8	trait9	trait10	trait11	trait12	trait13	trait14	trait15	trait16	trait17	trait18	trait19	trait20	trait21	trait22	trait23	preference1	preference2	preference3	preference4	preference5	preference6	preference7	preference8	preference9	preference10	preference11	preference12	preference13	preference14	preference15	preference16	preference17	preference18	preference19	preference20	preference21	preference22	preference23	fitpoints	sex	algorithm
1	6.36275480109945	2.84487211470654	4.38403820688726	7	5.75115832641543	6.75013327358573	5.48455689998843	7	6.53709515773837	5.95566844071608	6.36505733852065	6.70696588295521	6.8448815361353	7	6.56951838212699	6.16624634978639	7	7	7	5.91867614181331	7	6.82926941111182	6.91804641403298	7	7	7	7	7	3	7	6	7	7	7	7	7	7	7	5	7	3	7	1	7	7	3	94	0	3
2	5.59907977903124	3.59435883880843	5.02002571049254	6.23812328474118	6.53837233073872	6.47379506051826	6.01975560570029	6.31583586533954	7	7	7	6.30047985458438	7	6.73483724541514	7	6.34654073343586	6.67194386646233	7	7	6.14207443437252	7	6.36325965515565	7	7	7	7	7	7	3	2	5	7	7	7	7	7	7	7	4	7	3	7	1	7	7	5	85.75	0	3
3	3.62185654757158	5.38381249639701	1.5274566675052	5.51886796957655	5.07807590918536	6.00451238342417	7	7	6.77637586010931	6.85654242783119	5.2363329918592	6.31306602719159	6.80515825232539	7	6.92165301574233	7	7	5.74851709624289	5.66463569516745	4.27257704717919	6.36172867182976	7	6.33551591071922	7	7	7	2	7	2	7	7	7	7	7	7	7	7	7	7	7	7	7	1	7	4	7	77.5	0	3
4	3.4418613126599	6.17097951575783	2.57819217507506	5.90268949314327	5.7743796408968	4.89546469304636	6.46479790511511	6.57527584820162	6.96745855204933	6.336864210065	7	7	4.30285691323915	7	6.28641032875017	6.95365306469515	6.31589435859673	5.3910395591797	5.91287749294711	5.7825645577557	6.4852177203898	4.92829678536929	6.62317468544066	7	7	7	2	7	2	7	7	7	7	7	7	1	7	7	7	4	4	5	1	7	7	7	82.25	0	3
5	7	1.23355466901605	1.47701141752738	6.60269975021646	6.97635479971087	4.83447219476508	4.68263108012748	5.84167814392942	6.05485177141119	6.80221474427407	6.73273904012721	6.35100034679693	6.84986356399772	6.41282275213506	6.97548202457477	4.63645053610593	6.21636031238583	7	6.0982208874747	6.19885727521104	6.872647286963	6.03924999429344	7	7	7	7	5	7	4	2	4	7	7	7	7	2	7	2	4	6	6	2	1	7	7	7	85	0	3
6	7	2.07548470766675	3.33987378881203	5.05384586667924	6.84814607179559	6.99753671913718	6.90329301132589	6.11949369574887	6.44527032520963	2.57223493890231	6.62918687918939	6.17920332332738	1.95289763996561	5.81860333029715	7	6.70806857632143	7	5.60360224581984	6.24422439890257	5.09826551453453	7	7	6.34597250814876	7	7	7	6	7	6	7	3	7	7	7	7	1	7	7	7	7	7	3	3	7	7	3	110.75	0	3
7	5.94404014312189	7	2.65431038593888	7	6.35144691814559	7	7	6.48434399949455	6.2478068492487	7	6.67110575987803	6.80752897948998	5.08145094271366	7	6.46572172627804	5.72559613167637	6.06002273895945	6.53965782014079	3.63565392110942	4.84841201215287	5.38773797102904	5.01028364602366	5.54884102068194	7	7	7	7	7	7	2	7	7	7	7	3	4	7	7	7	7	4	2	1	7	7	7	73.5	0	3
8	6.40589915624491	1	1.18981071510949	5.77254664009644	6.54376403861563	6.6343394506771	6.74078219191705	5.91158101181535	6.43924893254181	5.94394967959534	5.59509726050502	6.24604384931888	6.425449199221	5.92457819024302	6.84445678558548	5.75322674660439	5.40700788550292	5.91241078888734	5.87746927160825	5.44036605031976	5.65529304717152	5.48783172145201	7	7	7	7	7	7	3	2	7	7	7	7	7	2	7	2	7	2	6	7	4	7	7	7	96.25	0	3
9	7	3.79889253552298	2.68651878246399	5.59934389548577	6.85506549859839	2.28579042773334	7	6.74693314804791	6.43606002296712	6.15142567648474	6.91197029812396	4.83011757621566	7	7	6.5102131731789	7	3.4757505523424	5.95418069274314	1.14724923839058	5.01764017468091	7	4.96176536380664	6.74220563104861	7	7	1	7	7	4	7	7	7	7	7	7	7	7	7	7	7	7	2	7	7	7	7	91	0	3
10	5.5979933263537	3.41142639579373	1.68634700122348	5.38841408184379	7	4.17594363353268	7	7	6.08113327184108	6.23977419411136	7	7	6.43276950064065	6.62384194172704	7	6.62909328655747	4.69819048895749	5.38370002137801	6.02652963259944	5.51973674369746	5.81943871867205	6.56181767610305	7	7	7	1	7	7	5	7	7	7	7	7	7	1	7	7	7	7	7	7	1	7	7	7	89.75	0	3
11	5.93177960039543	3.73518992245269	7	5.40133830728186	1.48499018620797	6.3696513985818	7	5.90726956007542	3.32319635805694	1.74589824572414	6.39283890972031	3.59874558205603	4.41377700503057	6.49171998123286	6.67278776914216	7	7	6.22954142926916	7	5.79557603216483	6.44185796952297	7	6.62749090445447	7	7	1	2	7	1	7	3	7	7	7	7	7	7	7	7	5	1	7	4	7	7	7	109.5	0	3
12	6.30004969090127	1.61660924524569	4.1317267862797	6.75408962051968	5.60160559250455	7	6.18562706911357	6.25375921171749	7	5.84312167024284	5.49900866313962	7	6.70896268188104	6.97517400480229	6.90401198771063	5.414252004894	5.66784249891253	5.40013412120627	4.86804023162806	5.65407214354701	4.15639124515219	4.83325934331855	5.46654420827384	7	7	7	5	7	2	2	7	7	7	7	7	1	7	2	4	7	3	7	1	7	7	7	96.25	0	3
13	6.83870519851309	5.53890088193825	2.89084020552704	7	7	6.59429071202236	5.58885685385638	5.14720470047965	6.32029625056528	6.33144567055042	6.53946031420322	3.97742902334065	6.06692875378445	6.3348312961211	6.23854505005323	6.32889714105606	5.89906193607056	7	6.39175351133477	5.65396744966112	6.20525451606757	3.93938887890999	4.27183934150914	7	7	2	7	7	2	7	3	7	7	4	7	7	7	7	7	7	7	7	7	7	7	7	91	0	3
14	7	7	3.68569275324525	5.32311270429218	5.06846361445666	6.60716575409017	6.84003346919873	6.48688282949435	6.43918276831718	6.66085225158907	5.18050158970826	5.79101299915502	7	6.34715299976417	6.54469911260218	3.94508220170423	4.29593039719259	6.39819756125107	6.19089668262003	3.12210850749122	4.69259838522425	5.88523198794649	5.47378503401317	7	7	1	2	7	6	7	7	7	7	7	7	1	7	7	7	5	3	7	4	7	7	1	87.75	0	3
15	6.83132858540385	5.1520974481221	3.07429003230872	5.41151754489289	6.42363366643408	6.19427391870238	6.48102928440095	5.95489322036944	4.94018390843258	6.22207099324058	6.45353304248407	7	4.63226761734319	4.80599512261548	7	3.79482939971447	6.81085894401088	7	3.44354382296184	7	6.58454941415782	5.33964214146795	5.10174482279027	7	7	2	3	7	6	2	5	7	7	7	2	7	7	3	7	7	2	2	7	7	7	7	83.5	0	3
16	3.74402044321582	5.66061168382455	2.27798367947614	5.94132021255152	5.62721948054262	4.05815496771047	6.22697959779368	6.65098024047457	6.38267026559032	2.35075818848714	6.7991360504193	6.27717021736096	6.03328802015996	7	5.42496997982308	7	7	6.48949710115366	5.84656925422176	1.22448952901914	4.59920669763492	6.90964508126457	5.85704962963518	7	7	7	2	7	2	7	7	7	7	5	7	1	7	7	7	7	7	7	7	7	7	7	106.25	0	3
17	7	2.66944158017866	3.38212378416176	5.90350569870072	6.51035916904054	6.80884137203246	6.56175831958745	7	6.64421559214889	4.24401698954383	6.46294453849877	6.12290900451531	1.91717857500533	5.86777309475776	6.19335810054138	6.18016832733773	6.94901276633676	5.47597304115051	5.99670067129917	5.09889051626656	7	7	5.93256170132886	7	7	7	7	7	7	7	4	7	7	7	7	1	7	7	7	7	7	3	4	7	7	2	91	0	3
18	6.54607823542075	3.94031786008043	7	5.57983784749498	1.91262898469404	6.78571927909771	7	6.83582804079384	6.71396976060507	3.63721653209493	6.32479693737037	6.90940317501061	4.6213811702386	7	4.89846796982024	5.31053198708788	5.28935853916582	4.37380657839107	6.44273361143911	5.67433841082246	6.23368763106352	7	6.31774368471794	7	7	1	2	7	3	7	7	7	7	7	7	1	7	7	7	7	5	2	7	7	7	7	95.75	0	3
19	6.03723689079742	3.39870318318581	2.36235231831968	6.61783448921289	6.08679797419131	7	6.26260069963821	5.82033530520723	5.84197243399308	5.55948731762131	6.40220733110141	5.54711585676863	6.37118948339805	4.70660169584763	3.84576705549638	7	4.57223450706495	5.76553039241181	6.50908997447926	5.017404579464	6.31636429699297	5.73605489739271	5.8897311304591	7	7	7	5	7	5	2	4	7	7	7	7	7	7	7	7	7	7	7	5	7	2	7	91.5	0	3
20	3.41380984289643	5.62144423164511	2.88032533742856	5.36905505517373	6.1424949533978	3.69201927445869	6.68309003721194	6.15052315565477	6.31635426524812	2.84412257325662	6.78867291139088	6.18104438790521	5.95676481627454	7	5.5087499925674	6.42207323123882	7	6.54015201346808	5.87696588748714	4.69787394444852	5.22283289016944	6.10957080112915	6.77435552169078	7	7	7	3	7	1	7	7	7	7	6	7	4	7	7	7	7	7	7	7	7	4	7	81.25	0	3
21	7	2.21670844299645	6.47260809263766	6.47476477359559	1	4.42013584908158	7	6.39122202056475	4.32872974482424	3.47489416432788	6.16924219101035	7	4.49806907273775	6.9721405509536	5.9635097535055	5.85057135438926	6.3389094299425	5.71739417463825	6.85949891180969	7	6.69131107757023	6.53983969512056	5.83960304067217	7	7	1	2	7	3	7	7	7	3	7	2	1	7	2	7	7	7	7	7	7	3	7	84	0	3
22	6.31530806311045	3.6299121505928	4.00023616329846	4.15026793763462	6.06128035336784	6.51306254791351	6.35019310556431	6.62634470567029	7	5.97659105973878	6.97635815614196	5.41815250779473	6.90757994578845	6.31244096504822	7	5.09283367409344	6.77477521664715	5.66964937095581	6.8223684729703	5.56848427784302	5.66968541350577	6.23637734961882	4.61733851615386	7	7	1	2	7	2	2	7	7	7	7	7	7	7	4	7	7	7	6	2	7	7	4	89.75	0	3
23	4.93435712538426	3.35124001752205	1.44329118265948	1.51825214802205	5.04732966055195	6.51249547386419	7	7	6.77942082258	4.72297828249101	4.82062668425064	5.79523722652046	4.97020705497375	5.08379651284216	7	7	6.36005139828686	5.85105427922547	7	5.43598646764835	6.00419902601031	3.5940914730847	7	7	7	1	3	7	4	7	7	7	7	7	7	7	7	7	7	2	2	4	1	7	7	5	78.5	0	3
24	3.53384364626738	6.14689121288204	2.28103570850086	5.73454846254606	5.23359650884101	4.67483188828613	6.96714773675411	7	6.53210603033071	6.18726037954903	4.737460857412	7	6.74710448725886	5.73784585881722	5.78793111844957	5.8141480166947	5.7585534545638	4.12521617098799	6.66642790292738	5.68404155700212	6.60359646810381	6.05524444397449	7	7	7	7	3	7	1	7	7	7	7	7	2	1	7	7	7	3	3	7	7	7	7	7	79.25	0	3
25	3.87598600629086	4.97294592791354	2.85295823316496	5.9056350910568	5.70014237420849	6.54725228903036	5.72616765243806	7	3.61214684491078	6.45139759026432	6.68256459785645	5.14423989574427	1.93026312712866	6.27755126275383	7	5.67966547696467	6.77343278893689	5.97069386378061	7	4.5567033755824	3.73626628204523	6.99355597898938	5.87275009298956	7	7	7	1	7	2	7	4	7	7	7	7	7	7	3	7	7	7	7	1	7	7	7	95	0	3
26	7	2.76806067788142	2.34976274761308	6.00771689046226	6.93476832945295	4.03129703833848	7	6.69305204236399	5.70144002146583	5.85210562560821	6.88572006936673	6.20602800359207	5.59614223276634	7	5.79355210072681	4.98191885003469	6.31042191630356	6.17934107131567	4.80444974442699	1	5.95377274275398	6.05030702684528	4.1213505498865	7	7	1	7	7	2	7	7	7	7	7	7	5	7	7	7	7	7	7	1	7	7	7	82.75	0	3
27	2.78855963864508	6.69320916964428	2.00975954306997	6.00005950995332	6.33463727605307	6.23879595339842	5.46376608044431	6.00702333938184	5.43921210516712	1.38011879867968	4.2070622292117	4.73214850338806	5.09817765822482	6.09234753663555	5.50214829628558	6.30430757452189	6.59481141382928	7	6.57616291403728	6.35881281975918	6.90041559218016	6.76344434062924	5.71574426592375	7	7	1	2	7	5	7	7	7	7	7	7	7	7	7	7	7	3	7	2	7	2	7	77.5	0	3
28	6.49843969125724	3.49705529585074	3.37873107327463	4.13522970717433	5.3547466319341	7	5.5557201251584	6.07576626414032	6.79446207878652	7	3.69495133722085	4.2849028864693	7	6.77027739869137	3.77231537378304	5.60966860421584	6.88862870069375	5.29219967830947	7	7	4.45736366089493	6.75091256164404	6.67627575209334	7	7	1	2	7	2	4	7	7	7	7	7	7	7	3	7	7	6	6	1	7	7	7	70.25	0	3
29	6.60549464999966	2.22959326039458	2.34518725536229	6.50034503846442	7	6.16122996720256	7	5.68385973161288	5.33420650519971	3.93616727718637	5.6972202087928	4.91387686538419	6.87948943868502	6.16840428305254	6.88184790224164	7	6.55228334191232	6.82190979156683	4.53577708515327	6.32428775081735	5.10915331677587	4.91840319139941	7	7	7	7	7	7	3	7	5	7	7	7	7	1	7	7	7	7	7	7	7	7	7	7	86	0	3
30	3.31252595169128	6.50127702896221	2.03403675712286	4.95390747487335	6.10353787033901	6.23182334762387	6.41937029599969	6.86128162201931	6.35601317818769	2.52059470265743	6.46485560076001	6.01653859552421	6.57970105703697	4.5599358961436	4.55737828135474	4.91847939649636	3.85466317658067	7	2.93365577778245	6.33941176029135	5.17908560650487	6.80211398547467	4.95296773714339	7	7	7	2	7	7	7	5	7	7	7	3	7	7	7	7	7	3	7	7	7	7	7	78.75	0	3
31	6.43528760891085	2.4112326735338	2.32204898897824	6.34128760321319	6.07061160258692	4.73849494109272	6.00076061853581	6.04369330680172	6.08197940233927	5.35160442719866	5.88628229368247	5.87275713085116	1	5.09893696784666	6.59047500126363	7	5.78025691476521	6.23997158449431	6.36227064098619	5.74781579278409	5.93433293711512	7	7	7	7	7	7	7	7	7	3	7	7	7	7	2	7	7	7	7	2	3	7	7	7	3	86.5	0	3
32	4.68708163507936	6.50824953861254	4.01306108667105	5.52114051588807	1.19401960331023	5.41565977285272	7	6.45091597375328	5.24520816187105	6.35513991372702	7	6.44471005834716	6.62254597516047	7	4.89852348203947	6.18361409493561	7	3.35166853193896	6.18944055107513	5.16133410431321	4.09111062069713	6.05117925134487	3.40553840237696	7	7	1	7	7	3	7	7	7	7	7	7	2	4	7	7	7	1	3	2	7	7	4	74.25	0	3
33	6.88460967080162	7	3.05377500505626	5.07023529131376	3.2400781024279	6.18802861766799	6.79465783559232	6.74270194681484	3.70417103309347	7	5.11243379789622	5.50789015323259	4.04630629585458	4.55094946073994	6.19373184909444	6.55297363420894	6.00976080671007	7	6.92850640761373	1	4.10525025145196	7	6.38338297537454	7	7	1	7	7	2	7	7	7	7	7	7	1	7	7	7	7	4	3	7	7	7	7	75	0	3
34	5.15412557635832	2.95871997939397	6.23096124292315	5.4225640966468	1.55006878729801	5.91103640380712	7	3.28882523136621	4.14606060139997	3.74629804366334	6.28943711047647	7	5.70032129038891	6.59039849610842	5.74186318929816	7	5.64983487119373	6.78222524277986	6.72408745872106	5.51051053345887	6.47417564455207	6.00515168524565	7	7	7	1	2	7	4	7	7	7	7	7	7	6	7	7	7	7	7	4	1	7	7	2	68.75	0	3
35	4.65735965205796	3.89294473432288	1	5.08761937418	6.2347138656927	6.42515772171499	6.70119164041236	5.53443864915033	5.60459298684963	6.27904909060189	6.04924581384666	6.78389467002455	7	6.81709992214772	6.54819534370411	7	6.73818478372321	6.33175820552186	3.94847750836641	1.28506844978452	2.24190418565721	6.96138659139339	3.57541492566762	7	7	7	3	7	2	7	7	7	7	3	7	7	7	7	7	3	3	2	3	7	7	5	100.5	0	3
36	4.88846941906601	3.42462554492625	2.6322640935509	1.5754520787033	6.38868069114991	6.62167837347924	7	3.59878429494809	6.27932355724607	6.35623193611495	7	6.8683319368545	5.79063043688876	5.72509199463755	6.01350345314287	5.59314590442651	5.50637043841537	6.13465341276206	5.00365328445149	4.83807399591781	7	6.42583864503696	6.17126036939452	7	7	1	5	7	4	2	3	7	7	7	7	7	7	7	7	7	4	3	1	7	7	7	94.25	0	3
37	6.01034168894544	1.89316856038242	3.40085687221248	4.41148997369402	4.66695504120973	7	7	6.59469437482987	7	6.72222785290581	6.03576804030952	5.60590094692046	5.24058719297491	5.40335480889305	7	3.577609796203	4.781933331053	6.87054217016239	5.47123311740467	1.46387577150793	6.5250628357679	3.81470804711176	6.96291843579692	7	7	1	7	7	1	7	7	7	7	7	3	4	7	7	7	6	7	7	1	7	7	7	73	0	3
38	4.23902141533821	4.95790052713745	2.32924011773406	4.78720280274355	5.70609144410403	1.19472689483134	4.91966797886405	6.02188295309512	5.38976142155698	2.66354177311702	6.4939357577199	6.0807362141436	6.47539718630892	7	5.16807086656862	5.63203411204556	7	6.72072161093628	6.2938691836925	4.93384600103748	3.16464529962374	6.46631021751594	6.50502993736717	7	7	7	2	7	6	7	7	7	7	6	7	2	7	7	7	7	7	7	7	7	3	7	81.75	0	3
39	6.63049271348704	4.13429376332732	3.26074653342828	5.20031313611369	6.65383910750495	6.57200159777246	6.72200473179989	6.7836052132944	6.50477607497962	5.44312331874405	4.58536952202797	7	4.13718019667917	5.47029887564343	5.83848031328134	2.68891084632707	5.03161341371507	6.9217143697339	6.40928267282035	6.75900601555582	6.19142993556714	5.95626631177748	5.88094246857728	7	7	1	2	7	3	2	7	7	7	7	7	7	7	3	7	7	5	2	7	7	7	7	73.5	0	3
40	5.59748581965578	5.76571112548589	2.86294085984755	3.59911762803272	3.53436341900524	4.7546103700386	6.0602547858952	6.70127274998753	6.16319909469225	7	6.16083236620693	7	7	4.29305046515207	7	6.85405510594916	5.48093942931374	6.29753035737115	5.4929827485853	3.466072785917	4.11306636125933	6.40245591700772	5.96729014966989	7	7	1	7	7	6	7	7	7	7	7	4	5	7	7	7	7	7	2	5	7	7	7	82.25	0	3
41	7	6.35475988517278	2.94308779259184	2.66466882365319	3.37660276432386	5.19165561529174	6.93489354815907	7	6.94821663548689	6.49320094382497	1.84112478586831	5.09756349282165	4.3247804693462	6.80650444600363	6.00111408429815	5.87297193132094	5.11863823618043	5.6755157041373	7	2.45816403603938	1	6.20043358334139	6.2269018802073	7	7	1	7	7	4	7	7	7	7	7	6	7	7	7	7	7	4	7	7	7	7	3	66	0	3
42	6.28145595052591	4.24420628620215	4.26171167551687	1	6.08579544055882	4.75077667519873	5.92978719263942	6.3527356465151	7	4.99885253043305	6.23326707079243	5.30586956372479	5.3785393724046	6.58381044297198	4.67216870693975	4.4456792224783	6.2737159638444	7	4.24320794405499	5.58353380144906	7	2.66729194849698	7	7	7	1	4	7	1	7	2	7	7	7	7	7	7	3	7	7	5	7	2	7	7	7	81.75	0	3
43	6.33595486010306	3.79106628275925	3.41662088138368	4.97686509592994	7	6.56207075726778	6.94100190594076	5.86490275471337	6.09304166533392	6.27860110136853	4.6944998911252	6.93612495388255	4.79638870272216	5.90299048732168	7	3.21333754751217	5.00732192810814	3.7843152703622	5.74529810899215	4.81876642480353	6.8826388064733	6.03847521683729	5.77108402145261	7	7	1	3	7	4	2	4	7	7	7	7	7	7	3	7	7	3	2	2	7	7	7	96.5	0	3
44	4.62082989986341	3.66241354248961	2.82434519222883	6.8414582350095	6.13341140428578	6.95469807316567	5.6631314354104	6.09134356745715	3.42721446835161	2.01455334397895	6.02015005097534	7	6.55226387576261	5.3438849077692	6.15956330651193	6.41351719581858	6.18747512019887	3.87886819506205	6.88294933940783	4.89508394342197	5.53346089089459	6.28411193868658	6.42194569723691	7	7	7	5	7	3	7	7	7	7	7	7	2	7	7	7	7	4	2	7	7	7	7	74.25	0	3
45	6.33374085237376	2.24614000293714	2.79159361607958	6.65575194819883	6.9597955859373	5.97394347314603	7	5.7908810893038	6.70677744876598	5.46664110149657	5.80125020318509	6.33248104283599	7	5.14979074359511	6.48978813199909	7	3.73465091888508	4.85845551918305	6.02520856054267	6.71382274090366	4.80153425854504	5.39932554436128	5.11539481073193	7	7	7	7	7	2	7	7	7	7	7	7	1	7	5	7	7	2	7	7	7	7	7	61	0	3
46	5.36209175678047	3.49900655552424	3.26697118402583	2.5611347005834	5.27601222589316	5.97329764135944	6.76790080177437	3.41958224896845	5.98903057700333	7	7	6.8452580442053	6.81943752322455	5.24914871484289	5.7945898364524	7	4.25549233658989	4.08970095246512	5.71793777544881	3.66907368576989	7	5.23211411754042	6.98280005105947	7	7	1	5	7	5	2	1	7	7	7	7	7	7	7	7	7	6	7	1	7	7	4	57.75	0	3
47	5.59573308929931	4.58083118853808	1.65153201142567	4.81287541862366	5.69063138531531	4.62066936629609	6.92112404330513	4.28270943784425	6.92400479352747	6.22510328564119	5.94153645485527	7	5.35937533541821	6.74627004979062	5.10339830651744	6.18918760864216	5.74985869331729	7	4.25092025479251	1.25722019017313	7	7	4.27402691091535	7	7	7	2	7	1	7	7	7	7	2	4	7	7	7	7	3	4	2	7	7	7	5	83.5	0	3
48	7	2.12174032702421	3.7244381830401	6.17659807702748	7	6.65978940979757	2.31267373175959	5.56748055695024	4.28141948975077	4.61098466164963	7	3.74718943317385	6.74256388823799	6.7049655291464	6.89036171363826	5.47302590400444	6.26988604742562	5.60072128407661	2.82402641236959	5.53371825127207	4.42750935538361	5.2059113667766	7	7	7	7	7	7	2	7	6	7	7	7	7	1	7	4	7	7	7	1	7	7	7	7	84.25	0	3
49	4.29294229351526	1.91795423825204	2.61297120088829	5.83363558795652	7	6.32401223596039	5.69834461158923	7	5.55569017584999	1	6.80028568871279	4.60211532351425	4.55863436324146	7	4.68000274985943	7	4.52275344586712	6.3025995527616	2.68743369588119	5.72237279546958	7	7	2.00333222903633	7	7	1	7	7	3	1	7	7	7	5	5	2	7	7	7	7	7	2	2	7	7	7	85	0	3
50	7	4.91331241336859	3.21421024151957	5.51935471198331	7	3.69144222986721	6.88264723596361	6.10504751087746	6.34404055917449	5.57011560201276	7	5.92119204073866	6.61609026335003	5.63997972634369	5.23880979473519	5.73381493875646	5.19338320570838	5.89614657329674	4.99827695963525	5.73118688271238	7	5.31029969279328	4.97284346936112	7	7	1	7	7	1	7	7	7	7	7	7	1	7	7	7	7	3	7	1	7	7	5	82.75	0	3
51	6.38161160731056	5.78927610513699	1.61234764063828	5.75705558187239	6.2025684573895	5.41302983877211	7	6.68111543242056	6.12313089775456	6.20013174317872	6.0014568969995	5.46612472565604	5.99575182254421	4.95223836014728	5.57073917207467	5.93645930417458	6.63925575404163	3.40070131927293	4.7032495284311	4.88696188458008	7	4.98996972427102	7	7	7	1	7	7	2	2	4	7	7	7	7	2	7	7	2	7	4	1	2	7	7	7	85.5	0	3
52	5.64976370430002	6.15746961339458	2.98498388313089	6.30340114543752	4.44590677942034	6.42566790705948	6.76306402110132	6.16190429639473	7	6.681220399529	6.66163879861327	7	6.42183976972322	5.56034128273165	5.66360069933461	4.15596971710888	4.57077065429021	6.19914611025199	1.40447369118267	3.43816918710066	6.73745732282704	5.21597714664561	6.60207825958869	7	7	1	7	7	3	7	4	7	7	7	2	2	7	7	7	7	7	7	3	7	7	7	68.25	0	3
53	7	2.89120431678488	3.42453677483757	4.09604588646079	4.80868974993731	7	6.3995781381835	7	5.27713045249579	5.19086200866433	6.87252090825692	4.59082483007947	6.56234370518771	5.23311709758465	5.50303744386025	4.17088199538901	6.24500800397387	5.80606607056782	6.91019699350829	6.84638982770184	5.11238725232389	5.65608934664599	4.66005180504917	7	7	1	3	7	6	7	7	7	7	5	7	7	7	3	7	7	5	7	1	7	7	4	50	0	3
54	6.21588155837633	1.39148853020539	1.6709445500923	5.74667067397339	7	5.99253523261222	6.30557602982803	5.09082306409711	5.65721772296488	4.79739003569792	4.69770166043441	5.86932894961852	6.70909930431864	5.52816674710498	6.25495139223929	4.79153055651132	4.60774284291524	6.65849852942831	5.97067187783128	4.34275746454608	5.97630011453349	5.83027460168935	5.96216898703992	7	7	7	4	7	3	2	5	7	7	4	7	2	7	2	7	2	5	7	1	7	7	7	63.75	0	3
55	6.81001543114073	5.46111819921113	3.46528478538741	3.18450039376444	5.05350643960955	6.26735254311656	7	5.89399631093332	6.34387140709111	5.37373173640329	6.05954978010088	5.78153666960154	5.3458683110921	5.15855684372962	5.36007493384172	5.39075343423978	5.84481082699883	6.92914770076653	5.81959005640743	5.93184152774665	6.85816983646562	4.98770591143706	4.47105906907213	7	7	1	3	7	7	7	7	7	7	7	7	2	7	7	7	7	5	2	1	7	7	4	65.5	0	3
56	6.1244162980368	3.63433006761498	3.54801598594056	3.88485792563676	5.03201117603937	5.94016808042432	5.68628497411323	6.84490029761923	6.82372832299003	7	7	6.46613637250212	4.78051581428045	5.15471516080327	5.38429597441015	7	7	6.36764671489949	3.7251537498084	6.98499991157998	5.02612310275314	4.40562086352298	5.8231662481481	7	7	1	7	7	1	7	7	7	7	7	6	7	7	7	7	7	1	7	1	7	7	7	73.25	0	3
57	3.91041145922489	3.44877686869649	1.58298702359909	4.37534033190521	6.60297754662647	7	4.84131188136789	5.1330662281401	6.88570910735101	2.61441847535742	6.69392940001974	7	6.21907358231714	7	6.45607107899535	7	5.91076483478709	3.44860242394929	6.7834050386565	3.88334501619521	4.14813864469053	5.7398520987262	5.62036446441297	7	7	1	7	7	7	7	4	7	7	7	7	1	7	7	7	7	6	3	7	7	7	7	70	0	3
58	7	2.63096063665238	6.08007613375048	5.55930085417907	1	7	5.82972093007873	5.71042723494811	4.40453684097612	1.88738723531559	6.38241233831902	7	5.00965231991059	6.85244024643522	6.22728790934424	7	5.79092490763341	6.4204042542503	6.7215010527597	7	5.78281792593634	6.12253938955827	5.16293729679293	7	7	1	2	7	1	7	7	7	7	7	7	1	7	7	7	7	7	7	7	7	2	2	66.75	0	3
59	5.40983740252214	6.69672227419397	2.6851590042762	4.96576844948539	3.36338186080982	6.10875403957014	3.82067640707553	6.20269859123099	7	7	5.77821950439777	6.53121770697542	6.84445929816325	6.52536046594542	4.70617387065545	6.51312711055481	5.46284890442844	4.22164166687229	4.74435125759777	4.31104792184576	2.05056489747377	7	6.86606155543783	7	7	1	3	7	2	7	7	7	7	7	7	2	7	2	7	2	4	3	7	7	7	4	71.5	0	3
60	5.66091854869131	6.9591810687535	3.21882954006216	5.78518199756705	1	5.34159735069737	7	7	4.24456248112443	4.47340745663888	5.78628664089177	7	3.46619365223422	6.43679263456299	5.93905770514719	6.86731233459209	5.23337243744748	4.98015064424473	1.88762625446759	5.48740891243445	2.83037096240892	7	3.37642948393998	7	7	1	7	7	2	3	7	7	7	5	7	2	7	7	7	7	2	3	7	7	7	3	62.25	0	3
61	6.68783323177348	4.36301900634656	4.23000002487978	1.47276631703793	6.01642542350484	4.86918619633819	7	5.65906172219429	3.55345454773535	6.18693642577274	3.88952240776608	5.7971925508444	3.88649192294202	6.01163331580652	4.09266637274136	7	6.48688279598514	6.87534511275802	4.90359964986671	6.3708196153732	7	6.53265016824027	5.77253499358023	4	7	1	7	7	2	7	3	7	7	7	7	7	5	7	7	7	3	3	4	7	7	7	95	0	3
62	4.0963050806788	1.06723279695412	2.08468209854013	3.81860039383918	6.4149730366809	4.1711289323996	6.50336278444563	2.20857079935246	5.67050592037135	4.7586403523037	4.32948856341645	5.93600543047921	6.84704131412701	5.74938876591802	5.4372369968524	5.2880127254798	5.13283113994521	7	6.41330328364636	6.14616067075047	7	5.56821989649942	5.99848920688099	7	7	1	7	7	4	7	7	7	7	7	4	2	7	7	7	7	4	2	7	7	7	7	79.75	0	3
63	6.4954269308225	5.15550434987497	4.4142154130998	2.15454890642893	5.8024635844459	7	5.83529617721323	4.54636249870354	6.31143197488265	7	6.87539038964089	6.27927391171403	4.95149088503661	2.98810823981811	6.2649897298905	5.28760950090096	4.91196602634698	6.34940594530972	5.58056827996481	4.8743495110026	6.19148694575603	6.97274173495147	2.41709609148427	7	7	1	3	7	3	1	7	7	7	5	4	2	7	7	7	7	4	1	1	7	7	7	79.5	0	3
64	7	6.98286101735357	4.66914601032774	4.95267622237756	5.03908248295018	5.70529900294246	6.58612351217959	4.24408602516781	7	4.84708264155303	5.19812818743852	5.04776142395927	7	5.32219199916871	6.7710383152584	3.98498859897549	5.11606626533591	4.38684369198915	5.82506939236953	2.19277981862843	4.94583095627874	7	6.25055659629453	7	7	1	2	7	2	2	7	7	7	7	6	1	7	7	7	3	7	7	2	7	7	1	60.25	0	3
65	3.70114809665239	2.88845273258724	1.06421950766731	3.78646285643484	6.35110808309043	6.77916921072621	5.53149906947321	6.9209386153505	7	3.89136422191801	6.04719916796445	5.84638881725782	3.76833930822017	4.55774840556024	6.44333816994178	7	6.59674853027449	6.71129652753705	6.90013814732033	6.62403202641711	5.59231632261919	4.21283664923129	5.79769858745315	7	7	1	7	7	7	7	4	7	7	7	7	1	7	5	7	7	3	2	7	7	7	5	72	0	3
66	3.94653552156209	1.30210550857619	1.90635175176223	3.45350295945915	6.88294912849319	5.49490947179107	6.98014524663217	1.01225712578769	5.08780462770694	7	5.08897374481265	5.83726397113536	7	5.69533103374739	3.71515673204186	5.23892683235405	5.56038464804606	5.9587208606777	5.18080403025936	6.64358105278145	6.66468499083355	3.99466031009005	7	7	7	1	7	7	7	2	4	7	7	7	7	1	7	7	7	7	3	7	2	7	7	7	66.75	0	3
67	4.25455560870802	1.21150819539317	1.45766159355762	3.2106223078632	6.70827068286335	4.94918506049313	5.19516065126213	6.57236888996981	6.08162603742794	3.26654688707295	6.18685671370211	5.25045608761647	4.92410529619855	7	5.61731013292737	6.93992142231217	3.82370778963219	6.97190087662058	3.99746347952917	6.23617005778981	4.05069900315813	4.44326992248362	6.2230196359217	5	7	1	7	7	2	2	7	7	7	7	4	2	7	3	7	7	7	7	1	7	7	7	74.5	0	3
68	3.15307851952256	5.06762871532918	1	6.58610975257348	6.19837371728611	3.67379295106166	4.79164410054977	5.77079296144869	3.38651146617454	4.20470731313536	5.52707114904186	5.63693793760797	7	5.57787473248901	7	6.50887440202109	2.56955296421446	6.51085712996039	5.01508835907071	6.75983505394519	4.69381720816562	6.49802965776646	4.7361050515866	7	7	2	2	7	2	7	7	7	7	7	7	4	7	7	7	7	7	7	1	7	7	2	70.25	0	3
69	7	3.03835999532908	1.85382065907369	5.75471054362227	6.21391416912201	7	7	7	7	6.31536371736263	5.67495213438545	6.23180898170112	5.04004147396758	6.42242839560102	3.85593108070464	3.33860127686832	5.80718257348072	1.85137707892245	1.3548722255307	5.27851915665926	3.09858025464162	4.31113697097125	4.54964458463115	7	7	1	7	7	3	7	7	7	7	7	7	3	7	7	7	7	3	7	7	7	7	7	73	0	3
70	5.84207737520677	4.57174855082494	4.64352335011399	2.46859318011969	5.62069992283301	6.72278867306088	6.18720857528714	4.4753802146584	6.30696679803104	3.26581383795878	5.34499236089235	5.00690770602497	3.61808701494224	5.17383179315308	5.07822805196011	5.6314685565787	6.6574398579262	7	6.86253784961327	6.06653353730529	6.22523258831768	6.49818992914828	3.41465219117671	7	7	1	3	7	4	7	6	7	7	7	7	2	7	7	7	7	3	1	1	7	7	7	80.75	0	3
71	4.11541485521602	2.44592634869159	1.37114734110545	2.90517779218506	3.90695846318454	5.13512698930499	6.94826405288608	5.84876817557877	6.38865868244374	2.29497289122089	4.80435884426098	7	5.58687701099809	5.0937500109134	4.38149119132575	6.78738752081454	6.47356439221299	3.04961320545182	5.37516107319958	5.0457081117227	7	3.21664340385157	7	7	1	1	7	7	4	2	5	7	7	7	7	1	7	3	7	7	5	2	1	5	7	7	81.5	0	3
72	6.11133515036322	2.55874491428267	3.09694995701155	1	5.92304832040235	6.1425477881681	7	5.24551073742483	7	4.50852757711557	3.37754676989982	4.3460307104114	6.24246510964809	4.66886641633473	6.33734392465789	7	5.28168795715549	4.7249061448336	2.66526635203674	6.19546954369138	7	5.9727405992701	6.44702941523115	3	7	1	7	7	2	7	3	7	7	7	7	7	5	7	7	7	3	1	2	7	7	7	70.25	0	3
73	7	3.66104967418407	6.57285322822785	4.52857039103004	1	6.68613363240821	6.12348477378732	6.78224795483909	6.84336588768586	3.24716928621077	6.49185844145118	5.10333310200094	6.0500366904223	6.70621471566346	5.49454067620221	4.48642239573369	3.08013848248172	7	4.74968902935936	4.4331083833589	4.13743799651802	7	1.58638576790022	7	7	1	2	7	7	7	7	7	5	7	6	7	7	7	7	7	2	3	1	7	7	4	86	0	3
74	7	1.20282586108236	1.42478481289498	4.03763026710701	4.32440953930834	6.50583332690521	6.61091770720901	6.32261594667936	6.40117641356517	7	6.17513036442994	6.89269812638818	2.51542100921319	5.28036809653081	4.74262162845393	5.80356383057507	5.0549903035165	3.78866399673139	4.15698968814434	4.6907784287655	5.63673445336823	5.92185739796285	4.55949839847659	7	7	1	3	7	3	7	2	7	7	7	7	1	7	3	7	7	3	4	7	7	7	7	66.75	0	3
75	6.72282201314087	4.76113005627644	3.42791179934826	5.82591177888806	7	3.11218444160949	6.73405507141313	4.94007693961517	4.64983102585465	5.97679791553307	5.46708976231098	6.16985817955923	6.61427906856134	5.79939474959738	6.9316145637323	5.5780493192175	3.77944499739447	5.17253214523458	1.92980000691086	1.61073588975821	2.35165625426362	4.24295875965671	6.63286875488786	7	7	1	7	7	7	7	7	7	7	7	7	7	7	7	7	7	5	7	1	7	7	3	72.5	0	3
76	4.67896251340564	6.16857253385931	3.57513460140051	3.13371345788614	6.64735975915324	5.93134816093021	4.68393759416977	3.81021637540571	6.45989346055756	1.53726780269334	3.89160786984724	4.0808569004145	7	6.76534625703518	4.06319092601958	5.9729113203287	5.52248835262714	4.49499046535302	6.64338498824961	7	6.02382812359899	6.81388641055121	6.97004136690026	7	7	1	7	7	7	7	7	7	7	7	6	7	7	4	7	7	4	2	7	7	7	7	58.25	0	3
77	5.98321104454141	2.17574120541058	1	4.89267255966963	4.38612388476156	6.23030877591587	5.94236177464313	5.76601190892826	6.75768821091628	7	7	6.0564796141981	3.40199920561612	6.06055745756744	4.03017229049905	6.05750928178748	4.85842815835888	3.91170849321186	3.33476396222774	4.37692899475674	7	7	5.82702195385164	7	7	1	4	7	3	7	7	7	7	7	7	2	7	7	6	7	7	1	7	7	7	7	68	0	3
78	6.84820244110394	3.90877442818645	1.89924170103032	5.21351819960048	7	6.79182441326623	6.89249570658566	5.36546330509347	5.90154468396583	5.59081243197219	5.27243008569422	6.8790456785586	4.23740109591997	6.00429008769332	7	3.39952446481296	4.77330884281531	5.03633997494663	5.40113461776181	4.40228730220661	6.12375475438641	5.00332140473648	5.38151591506753	7	7	1	3	7	4	7	7	7	7	7	5	7	7	7	7	7	7	2	1	7	7	3	83.75	0	3
79	7	1	2.97957707661571	7	5.71327322155073	6.46722493412985	6.91828416013234	3.19709270579174	5.84224889661416	4.44001365650326	6.69980878489112	7	6.07563719850111	4.88187310143261	5.82272236274559	6.72421884277545	6.72284486426707	6.18432880119145	3.04222695953034	3.87971267756608	4.90475688206845	4.58081471010834	4.84679348335832	7	7	7	7	7	2	7	7	7	7	7	7	1	7	4	7	7	7	1	1	7	7	7	60.5	0	3
80	7	5.09757671072108	2.43972705647795	3.81098539452795	7	5.99633647479732	3.42725352948422	6.30579039850374	5.85800423601237	5.23333972334241	6.22804439461496	6.57066859683605	5.80555598347912	5.97606606971165	4.25173715917243	6.54450686555761	5.87468442908864	4.67571793202171	5.88797309913981	4.70713250311066	6.73952821540053	5.38902230370917	5.39569157206224	7	7	1	3	7	1	7	5	7	7	7	7	1	7	7	7	7	7	4	1	7	7	4	67.25	0	3
81	3.28534195836101	6.03309101171276	2.84314181444786	3.19162675147512	6.22025670714943	6.24324752828794	6.84802138881213	3.90294015497134	3.89386975805085	5.21605322929214	4.97048203649415	3.20346863318267	3.27170910360776	6.65868732539851	4.9542103247555	5.47120147116155	6.59675232597918	4.55374462316305	6.06946612007797	6.10178307791444	4.36071537385795	6.86626240017277	6.96293171622479	7	7	1	7	7	3	1	7	7	7	7	7	2	7	4	3	7	6	7	3	7	7	4	72	0	3
82	7	3.193884234608	2.67224286792791	6.1844765855989	6.24581262054183	5.70479751141217	6.74657928812822	5.72995043990781	5.07217957755562	5.89119236448849	6.57707254961649	6.8119534573309	3.7310397861845	5.67671357632624	4.27587506279828	2.47474922273648	6.93707335964615	5.84475302913642	5.03372721903801	2.03527996676478	6.48079095599863	5.2514064812216	6.1204495736066	7	7	1	4	7	5	4	7	7	7	7	7	7	7	7	7	7	3	2	1	7	7	7	69.75	0	3
83	6.72711502963086	4.19286752352579	2.37579183054394	5.23019336407759	6.31545638484397	6.69072767758622	4.86147246740341	5.92414356176181	6.14562660070936	5.67678379816964	5.4592918916446	3.51241626868373	5.01282890717977	6.29767856207245	3.78872321684615	6.90910767015669	3.76612161255052	2.56189004109057	3.474048379979	4.99050326195459	3.50488384173773	6.4232487228421	5.71316731360569	7	7	1	4	7	5	2	3	7	7	7	4	2	7	7	7	7	7	1	2	7	7	7	94.5	0	3
84	5.43612424685624	4.57510477217086	4.00849493521125	1.99739976034875	6.07657997171993	4.74575637521602	6.0442914167258	5.37887601992265	6.134545225887	4.99011067677347	7	4.69381973943236	7	5.21748491976788	5.13112860546525	7	4.20440533451082	5.29735913186786	3.33332020705218	3.32346633261179	5.09755516887926	5.49298352232175	3.76809003644629	7	7	1	7	7	4	7	7	7	7	7	7	2	7	3	7	3	3	7	7	7	7	3	66.25	0	3
85	3.4736226937397	2.52610043885137	1.11891776406124	3.54383260653946	6.34002043556209	4.57620076600346	3.61872042005545	3.42711116278611	4.7265827566404	2.72522731145579	4.94503740704323	7	5.70482769310752	5.10423197804393	7	6.21742287002554	6.76980998016165	5.85029931995005	6.61162977765361	3.96329717812683	7	6.78726992543018	4.73773510041343	7	7	1	7	7	3	3	7	7	7	7	7	1	7	7	7	7	1	3	1	7	7	6	66	0	3
86	3.28423697838509	6.23048113272349	2.59544824535009	3.14100183791537	6.75975784615529	6.53549575333646	7	4.51760806424695	4.85576413353776	7	4.68376993969531	3.70221038085413	5.2270924034249	7	5.33305381682487	3.11301781217742	5.02892308531376	5.49198536116032	2.3485666642758	6.23354030833915	4.23320468734616	6.61700045606005	6.01112064124727	7	7	1	7	7	4	7	7	7	7	7	4	1	7	3	3	7	7	7	2	7	7	5	73.75	0	3
87	5.80695079753088	5.22407559060205	4.12537884615783	5.94531655711926	1	5.69275755924251	5.48011963179103	5.18239688443408	5.43265008961868	4.87973882193946	7	6.7458562183557	2.4313072512156	7	5.01925009766687	5.10092100872455	6.05308710299929	3.57796084996989	2.45471659141361	6.25918859446865	2.42115173600996	7	6.28565333014113	7	7	1	7	7	3	7	7	7	7	7	7	2	7	7	7	7	2	7	3	7	7	4	67.5	0	3
88	6.17458900050527	2.44706587059577	2.39037919463307	6.89835471486333	6.98614162438361	5.91887054412172	5.67789266767071	4.35222633336022	6.84212916611054	6.80441049251527	5.49041858822203	5.90011397987335	4.7756045243509	5.25209569173347	6.16314977890576	6.3773796033856	5.67631959239498	2.33438153808405	4.67432521008434	1	5.61211461524052	5.73416499448401	5.61054990011888	7	7	7	5	7	7	7	7	7	7	7	5	7	7	2	7	7	4	2	7	7	7	7	56.25	0	3
89	6.7203127931558	4.22978232699024	3.28705933958471	4.61491937406244	6.32185008061167	6.83345614762996	6.27473664706335	6.53579618094913	5.93993005001707	6.3320104082181	5.25676710534767	6.26047901068747	5.62577309241536	5.34486710536358	4.7619985146384	3.92643250557009	4.4551921233902	4.59973591231017	5.72879405498993	2.97119513605798	4.1839423943259	4.41155266604217	5.71889195705647	7	7	1	2	7	5	7	7	7	7	7	6	7	7	7	7	7	3	2	1	4	7	3	86	0	3
90	5.56307388480954	5.17419470229507	1.2197376785487	1.85580853837899	5.2827500372972	5.73740101969465	5.23412872710298	6.14980047687145	4.92464914374736	4.29957351131319	6.71880193442943	3.79616839572573	5.27823714425714	5.74522144437299	7	6.010856623862	5.40771341031099	4.69677961736037	5.70802401303136	6.4237720687553	5.04494091948687	5.32611509781172	5.53501505532662	7	7	1	4	7	1	7	7	7	7	5	7	1	7	7	7	7	4	7	7	7	3	7	60.75	0	3
91	4.8953976461284	3.97635639140062	1.7111683150889	3.74189609761834	4.0605985287721	6.53957904290635	5.49348436796522	5.32027825570818	6.74008440072327	5.71850895555675	4.44707329145993	7	6.63633111647474	5.14012893471044	6.62426834628801	4.30069179948354	3.10800554537248	3.77251240564216	3.38484893245023	1	4.02591224397364	6.96681774196909	5.55570395646019	7	7	1	7	7	1	7	7	7	7	7	5	7	7	7	7	7	5	2	2	7	7	3	67.5	0	3
92	1.67994833135131	4.19743310987263	2.3724160683591	4.23393725274669	4.96620557807765	5.45788765565898	6.40717109076859	6.39707871982009	6.2319908254351	3.91504389275761	6.64794386652304	5.78228367678253	5.05775539679737	7	5.30910375777756	3.75481403027426	5.77660457381233	5.56077293904473	6.53103651983639	7	3.20515163669988	1.15587068846102	4.19463111906244	7	7	1	2	7	6	7	4	7	7	7	4	1	7	7	7	2	7	7	1	7	7	7	51.25	0	3
93	4.81492809744447	6.67435582010715	2.4951855636032	3.39265703301214	5.9201328506632	5.32967835424384	4.09359886920223	4.0968891686564	6.20995856151335	1.75320691342488	4.33208213287553	5.12891026108553	5.15894930483989	6.91739779939249	3.56760580036729	4.94716729813057	4.54763315874366	4.1728175639666	7	6.17301563765872	4.85126062263994	6.69646062289282	6.94747770275129	7	7	1	7	7	7	7	7	7	7	7	7	7	7	7	7	7	5	7	7	7	7	7	58	0	3
94	2.67724040375516	5.97037769303932	3.09545111690265	2.96697015671013	6.38015868500146	5.94905787273635	5.84319250699539	4.09476250504133	3.86694727934661	6.40088928466525	7	3.96510155993526	5.32799518693534	7	4.66846224025156	4.77400592913964	4.61683849664208	5.00356104975875	1	6.79801957725042	4.67817630751685	7	6.18327589637352	7	7	1	7	7	3	7	7	7	7	7	7	1	7	3	7	7	7	2	2	7	7	7	61.75	0	3
95	5.25485696998298	3.18369009831724	3.17880259062508	1.87432677054132	6.87720729192243	4.61871554625128	6.02581360998703	4.00245759951805	3.7906404591274	7	5.71124032476855	5.85181089940284	5.76591883466376	5.32166438621012	5.1614686523771	5.29878117276027	6.25838910499694	3.30867786429427	5.4413727851179	1.8071951976381	6.10805892875314	7	3.76110155850449	7	7	1	7	7	1	7	3	7	7	7	1	7	7	7	7	7	5	3	7	7	7	3	65.5	0	3
96	6.57041197782815	6.96552834079733	1.95825170700443	5.12518246522493	3.29004206403799	3.66733024753259	7	4.62724673671604	2.92148423400478	6.44822381339979	4.86342898846035	5.86366034813208	2.69639419373023	4.77526570482233	5.35318235480332	6.9543381752492	4.44067330005517	3.80259995048305	6.26799794495882	2.02455026519094	5.22916261874242	6.80862337186684	5.80571674203167	7	7	1	7	7	6	7	7	7	7	3	7	1	7	7	7	7	2	4	7	7	7	7	77.25	0	3
97	3.35400254979307	3.15900987680438	1.4007773211764	3.05114121668202	5.15234041268811	4.73973646117805	3.23182482896965	4.3341997645565	3.78555038471798	7	4.17403233759622	6.02377055958249	6.00014254651332	4.64866054746513	5.87120230147613	5.07197104439876	6.11660150004543	4.0741604733698	6.35102978072881	2.37082160613994	6.28993496103895	7	6.86998088445859	7	7	1	7	7	3	3	7	7	7	7	7	7	7	7	7	7	2	4	7	7	7	7	45	0	3
98	5.99963161987275	1.27544488432308	4.57264583746524	4.20126475659419	5.94030130483935	5.40307377303906	6.66130055787905	3.68178452894293	5.10887723541931	4.83568562425407	3.0337304968401	7	6.40697946910053	3.64991690616145	4.6768073509461	5.33600629264379	5.14682609604349	3.57937470292695	7	7	5.91504598929034	3.87119097967286	4.89375813997157	7	7	1	7	7	7	2	1	7	7	7	7	7	7	3	7	7	6	4	1	7	7	7	58.75	0	3
99	5.64302674964133	6.16037308853138	4.28387613962026	6.68243729074785	2.23318972457471	5.73260138362965	6.04119923514364	4.74158018335886	3.01848038658815	5.82012485193387	6.55239937438192	7	4.41175758429098	5.64894440440658	5.76853256950691	4.61999619072407	4.83199840457855	5.48379756829662	2.34043216481288	5.30557725266323	4.75134282154409	2.49102031170029	6.96295082939934	7	7	1	7	7	3	7	7	7	7	7	7	2	7	7	7	7	6	7	1	6	7	3	79.5	0	3
100	5.89176663783482	3.31117332691586	6.45401602788403	6.05090656513379	6.25829919558528	6.34030157964667	6.00591506980742	7	7	5.4440468729792	6.41055144005198	7	7	6.99600588670719	6.93721002478206	5.71391123185786	7	6.68161242641062	5.75189196793944	5.81182615734613	7	6.21100108227872	6.92303374855924	7	7	7	1	7	3	7	5	7	7	7	7	7	7	7	4	7	3	7	2	7	7	7	90	1	3
101	7	2.65004306504367	2.78014435060313	7	6.22684715317473	6.60096103720374	6.45382659764442	6.41539665028608	6.7257044571324	3.18160839443529	6.51858137992473	5.41826929127335	7	6.78839880104505	5.75238963099251	7	7	6.14683699382549	6.89456064445905	7	5.06335521828186	6.21008517712332	7	7	7	7	1	7	2	3	7	7	7	7	7	1	7	7	7	7	3	7	7	7	7	7	90.75	1	3
102	6.32982117075117	2.0720038331748	4.14549061667325	1.19116248489795	6.97906999372146	5.89258903036537	7	6.0101877932315	6.8136764560992	7	6.05560174987181	6.60714949733806	5.30364115432846	6.33686393294958	6.89218682401821	5.42565120929069	7	6.45459597578743	5.4437173381464	4.86494679192901	6.80655623800134	6.80571286179977	6.82185382084226	1	5	1	2	7	2	7	7	7	7	7	7	2	7	7	7	7	7	7	1	7	7	7	105.5	1	3
103	6.84171827447136	2.52389833557484	4.1854196862057	3.34554231298653	4.21796974699864	7	7	6.18424417951929	6.56699871652204	6.76714596017323	7	5.79087539536372	6.94741148707874	5.95879545253358	7	5.47049489079575	5.79913489364742	7	6.00344620781825	6.03033832582781	6.76067547444458	4.81985339244142	5.46888715533589	2	3	7	1	7	3	7	3	7	7	4	7	2	7	7	7	7	7	7	7	7	7	7	84.25	1	3
104	6.18875190156829	2.63653798983301	7	1.52778136373938	5.26081852142684	7	7	7	6.39597246621682	5.77956957046699	6.44313756828885	5.40348296561649	5.34970909375487	6.14268569670358	5.87306973321588	6.53036437357531	5.91067468540301	7	6.27630852501849	6.34118019034449	7	2.51198607224856	6.80746346990748	7	1	7	7	7	7	7	7	7	7	7	5	7	7	7	7	2	7	7	7	7	7	4	89	1	3
105	7	2.39321770172268	4.72520799166776	4.36027750439456	3.74560930799411	7	7	5.28149681227548	6.40591379045228	7	6.62263155002612	5.35569977048065	6.44837263685318	4.98812441515489	6.44150437472075	7	5.59182029609248	6.35048587158654	7	6.84840267059296	6.87356056899782	3.96368436186463	6.58007242908186	3	5	7	1	7	2	7	7	7	7	4	7	7	7	4	3	3	7	7	7	7	7	7	89.75	1	3
106	5.69380446881576	5.31032922594487	1.88401776513898	7	6.50796349787186	6.42153523034312	6.1194582685196	7	7	5.88814917082565	6.71265864069127	7	7	4.94775164427488	4.35969269465909	6.89782106973581	6.15744324124659	6.30996314220546	3.416440914021	5.84565406280112	6.41628333418101	6.23449978799512	7	7	7	7	7	7	4	7	4	7	7	7	5	2	4	7	7	7	7	7	3	7	7	3	94.5	1	3
107	6.63690530258341	1.07760516481376	6.88464852997873	6.74506354897612	4.85043302733802	6.16686082486071	7	5.52713962200238	7	5.72765317346656	4.68904189286355	7	7	7	7	5.78849966135908	4.31896472742291	6.53246945487951	2.19305690973471	6.73975913271946	5.81793084996849	7	6.19973176818732	7	7	7	1	7	5	2	5	7	7	7	7	1	7	7	3	7	7	2	7	7	7	2	86.25	1	3
108	6.99652343560369	2.26785685828429	5.40283600041913	2.27994943499201	6.46272532658775	5.48274745729985	6.87359680611824	5.92896529181554	6.54869633792293	5.85088654121845	6.23243995035907	5.59725138710428	6.35400998719871	6.27257796579939	7	5.07135480698062	6.61176025746704	6.52304371243166	5.19936664452749	4.87629033777181	6.24270295670132	6.65999983604098	5.02140666088475	1	6	1	2	7	2	7	7	7	7	7	7	7	7	7	7	7	6	7	1	7	5	7	100	1	3
109	6.01951111232001	1.66310979974822	1	4.89665467880076	6.97649111692212	5.67468649309012	7	6.04437126458907	6.50764297144809	7	6.56101431442703	6.51737294035927	5.08414406572507	6.78881500369265	5.26274636285973	6.32475550754729	6.63711810548748	6.7837091743557	6.60921666600411	4.96644383014667	6.3922509930968	4.83416495529802	6.85827295056712	2	7	7	2	7	2	7	5	7	7	7	7	7	7	7	7	2	3	2	1	3	7	4	70.75	1	3
110	6.77222320926633	1.73103429448541	5.28913497974658	4.5128078524449	5.49289874023766	7	7	7	3.86403833653717	6.01681569638823	6.63434315323091	4.8028439544307	5.12500391440881	6.25484027789867	6.98603872653133	5.84805532500525	7	5.84744763920565	7	5.46435875225229	6.6182223784594	3.95857379005517	5.53309678578294	7	7	7	1	7	3	7	7	7	7	3	7	1	6	7	7	2	7	7	2	7	7	7	92.5	1	3
111	6.1725352863806	1	5.77114125269207	5.78824132599098	4.80180703343003	6.81204869631406	6.80827861860964	5.02250432923108	7	5.11642918229157	6.38339512496706	6.33402330256719	7	6.33855060104209	6.76254512509036	5.79984749505618	3.58125035167525	6.5703819151063	3.48407548813346	6.7596382123011	7	6.8560739169593	6.9537189067534	7	7	7	1	7	4	2	6	7	7	7	7	7	7	7	7	7	3	2	7	7	7	7	90.25	1	3
112	5.05825490004915	5.2265145350755	1.88501145579769	7	7	6.90637976995626	7	6.70327539061508	7	6.71271224677599	7	7	6.31708898906121	5.47787071665418	4.12171187733301	7	4.61179311887806	6.51374598748822	1	3.70633364404124	6.41383944396588	6.05028818609831	5.39197293356357	4	7	7	7	7	7	7	5	7	7	7	4	2	5	7	7	7	7	7	3	7	7	5	82	1	3
113	5.75951005877584	6.83264991107502	1.1485895962347	6.39764744963552	7	7	6.38360201091155	6.49791214382446	6.10883021519818	3.20161170986868	7	5.68293681587859	6.96608698863985	5.50798487292542	5.49001048010043	3.69109168079911	5.08868154102437	7	2.27925471389642	7	6.18486201270297	6.79271049847327	5.52235674789499	4	7	7	7	7	7	7	6	7	7	7	7	7	7	7	7	7	3	7	2	7	7	7	85.75	1	3
114	5.86191051022384	5.79182119269979	2.04860743004656	6.91523792769568	6.69192528381541	7	5.57988069651718	5.81963966803764	6.68562776416738	6.34451372005534	6.91428322248341	6.96348465308806	6.88905570328596	6.01687174488173	4.65475671295116	5.02566029690539	6.56554760212653	7	3.44023201039917	6.02138794452514	3.06875232768727	5.07522166546943	6.88121305232119	5	7	7	7	7	7	7	4	7	7	7	5	2	7	7	7	7	6	7	2	7	7	7	103.5	1	3
115	6.43141214302063	2.60258978475524	3.43747235715437	6.55585066263727	7	6.23351883312585	5.8388334817658	5.47828772177168	6.46527214109326	4.57541759030927	6.23075325429248	5.83048206668492	7	6.05010301090035	6.74917776966203	6.93319354402553	6.14534046048252	6.35230273539115	6.08171558028055	6.77008933238206	5.6096831697765	5.23655605205	5.99684414796004	7	7	7	1	7	4	2	7	7	7	7	4	1	7	7	7	7	3	2	1	7	7	5	90.25	1	3
116	6.23275693999476	1	6.9960882260002	6.01031421469509	5.46099688861483	5.77414117600499	5.5135766830348	5.99457686404793	6.78115688211162	6.75948278898749	5.49244720535416	5.95801030595084	7	6.78270598211542	7	6.32220370877448	5.71878218670539	6.11213158965085	2.50789864872194	5.78029891755143	6.0395667793211	5.19298695747965	6.76632815537493	7	7	7	1	7	4	2	7	7	7	5	7	3	7	2	5	2	4	7	2	7	7	7	71	1	3
117	6.15324720641623	3.46068436002284	3.92329035778263	3.47869156687518	7	6.44752576761466	6.86795879768337	6.4266596459237	6.97660009277054	5.37134010567728	6.29365471719862	6.66044150781417	4.37469665528154	6.53466017339081	6.80106749921425	6.28733602848861	7	4.06403664510389	6.67417677597779	3.68396358100097	6.7254885135082	6.25101679165081	3.97612170410979	3	1	7	2	7	7	7	7	7	2	7	7	1	7	7	7	1	4	4	7	7	7	7	85.75	1	3
118	5.94895448872821	2.08483665207107	6.29446370006451	6.07911873045791	4.80377171253878	6.84017145284386	6.34351812479243	5.17889871056864	6.21470511801045	4.79104341343752	4.69989080681118	6.58156167119192	6.65897922636268	6.05079712228711	6.65140329393274	6.9400062031954	3.48921122027159	6.67815955477066	6.23908099427046	7	6.89968890728691	3.17604644724949	6.45330126682508	7	7	7	1	7	3	2	5	7	7	7	7	1	7	7	7	7	7	2	7	7	7	7	91.5	1	3
119	5.86730567366328	3.49348197790145	3.57083135268574	1.20631279490949	6.35937201029384	1.40754028595601	5.13493844961805	7	6.16022899000705	2.05488707182771	7	6.9218411009172	5.0448432305523	5.76234322921285	5.85753265890892	7	6.93295419679128	5.28115153697248	7	6.71362744024742	5.86413480003181	7	6.29112712963531	7	7	7	7	7	2	7	7	7	7	6	7	1	7	7	7	7	4	7	7	7	7	7	84.25	1	3
120	6.77439824004476	2.66754932799895	6.71888826392999	4.67571380772775	2.80645605565621	6.5291569734482	7	5.97803924411024	4.99413539566009	2.2739599158455	5.88524681328389	4.26946117339479	5.83717785521249	6.68895434748624	5.9259114679223	6.57235306174461	6.56915165828639	6.79930450033709	5.72753943405616	6.10142380368771	6.74325517206744	6.81584641864627	7	7	7	7	1	7	4	7	2	7	7	7	7	6	7	7	7	7	1	7	1	7	7	3	94	1	3
121	4.81317585387354	2.91253290530624	1.95700093328346	5.97147925733722	3.75506817488632	4.62849654469537	5.59952238531715	6.64845823614965	5.98744014610189	7	6.70173321711181	6.65836806338319	5.61641589848374	6.20191416676268	7	7	5.97952894681416	5.63843093687082	5.45916797773477	7	6.14937157479842	5.31833102461693	7	7	7	7	1	7	3	7	7	7	7	7	4	3	7	7	7	7	3	2	7	7	6	7	79.75	1	3
122	6.69807053032822	2.63667256797834	6.2600965160204	1.78415761799826	5.11371929929059	6.17956657109775	5.80466114213301	6.88469394076896	5.65207671060653	5.79896412622755	6.18570509121164	5.749290912637	7	5.72113316460711	5.95699878277681	7	5.00725848528001	7	5.7119740751624	5.50877574258602	5.92785434309203	5.78751541997649	6.734694029609	7	1	7	7	7	7	2	7	7	7	7	7	7	7	7	7	2	7	7	7	7	7	3	82.5	1	3
123	5.13199095415104	4.19815365652531	4.64433168501168	1	5.66352665281306	6.58965099060727	5.89040987977597	5.42721934591449	6.26327183174662	5.00761004956725	5.70211975500032	5.77287418151431	6.66607057897211	7	7	7	5.62510119860386	6.30773138103922	6.42999949679873	4.79482862600166	6.99606309791724	4.28155561508426	6.30271646041469	7	1	7	7	7	7	7	3	7	7	7	7	7	7	7	7	7	7	7	5	7	7	7	97.25	1	3
124	6.26281857943016	3.72361688896806	1	4.33260462100935	6.26907697929407	7	7	6.58992370412515	4.85593079757095	6.21907665336379	6.18820452381525	7	5.00821188321544	6.61802836152897	5.76271119193063	6.88043938374139	5.10882999231977	5.83288175576149	6.21742858804564	4.8439290776879	4.72849966699158	6.192863435752	6.55379051254186	2	7	7	7	7	6	7	7	7	7	7	7	7	7	2	7	7	2	2	2	7	7	7	91	1	3
125	6.96714323965975	1.56888923678362	1.63618732780222	2.16034297398267	5.29918191042858	3.68647273226177	6.12491051141664	7	7	6.29668997819135	7	7	5.8492524399308	6.66218455157245	6.42608742717757	7	3.96653129318953	4.60667682468625	6.77992221094139	5.10556764506738	3.53157896266865	6.08202100906232	5.32017160317884	3	3	1	7	7	7	7	7	7	7	7	7	7	7	3	7	2	5	7	2	7	7	7	84.75	1	3
126	5.56007180465409	1.59239242725883	6.65422206169755	2.13620824948506	5.10693874083853	5.83213704618932	6.16980325848463	6.80142800923605	5.13883344107574	7	6.01312933814631	6.65608736140826	5.23432008228275	6.94341222106292	6.17946610415932	6.54563656845795	3.38616323326857	7	6.86666826263834	4.91459294047033	5.62940415680181	3.3628328705673	6.32926670530425	6	2	7	7	7	7	7	7	7	7	7	7	7	7	7	7	4	3	7	7	7	7	4	63.5	1	3
127	5.2172538241675	1.19166956771649	5.41394330392608	4.53052671989717	5.52647347153265	6.24466308149238	5.71013084937709	6.90480338404746	6.79904822967366	6.93537397475708	7	5.47489960698579	6.66427499917549	7	5.48412105982726	6.1564385550766	5.73688693549234	5.68653738417709	7	6.58409153820868	4.53199077506497	5.66033711981197	5.22808090218919	7	7	7	1	7	4	7	7	7	7	4	7	7	7	3	7	7	3	7	1	7	7	2	63.25	1	3
128	5.79237597888585	2.22224588150747	6.2558718247124	6.157589795987	6.06304558642721	6.86698676631472	6.49552341446996	5.12468593033981	6.27162023567073	5.2907578501236	6.99950257696063	3.99442068996197	5.89770582790494	6.41660657824199	5.73158040113148	4.04987572922431	7	7	6.52204738055218	5.60168939780993	7	6.35130310661545	5.23785845576796	7	7	7	1	7	2	1	7	7	7	3	3	2	7	7	7	7	7	2	1	7	7	7	93	1	3
129	6.48505414555834	6.88882920622902	1.38619112159212	6.50759595455231	6.54221244327225	6.1283551876946	6.46525598454517	6.95321474615389	6.2931806572382	2.45760859368235	7	5.23206839294673	6.71331694251986	5.12200187696718	6.11459049740307	3.7219557851875	4.02272098842571	6.82628607826627	2.31721129392044	7	6.17879786104003	6.98857928624624	5.59313213887946	6	7	7	7	7	7	7	5	7	7	7	4	7	7	7	7	7	2	7	7	7	7	7	73.75	1	3
130	6.04335395192728	1.409102938841	5.01066880242041	5.77914724973329	6.24180597570894	6.50726048301355	4.39023032959285	4.69813221675946	6.30652740353385	6.24398027650315	5.8673083174038	3.91678275225357	2.9678821509665	7	7	6.59385772663589	7	6.53211913037378	6.15386036710096	5.20156708186167	6.38774231694017	7	4.57004584369048	7	7	7	1	7	2	7	7	7	7	5	7	2	7	7	7	7	2	2	1	7	7	5	100.5	1	3
131	6.11302504273707	1.31879608828523	2.76780611884303	3.84592579611054	4.27890737772903	4.16575504411903	6.10219559454557	6.94080331223181	7	4.35291345423731	6.69847416210197	5.88459697483084	6.00186538787823	6.43766309981231	4.35215796613863	5.72976294770099	7	6.75648437341362	5.25286227323248	3.14301393041869	7	3.07341142763621	6.41646932118308	2	6	7	1	7	2	7	7	7	7	7	7	7	7	3	7	4	4	7	2	7	7	7	94.25	1	3
132	7	4.52091213331717	2.37562765341665	5.93104356356386	4.03591461852198	6.13156153649112	4.34461998987324	6.22925047747453	7	5.74636589840653	5.08949955027997	6.19079159402873	7	6.3700638673204	5.19945099003459	6.75688981978007	6.47501130782239	5.87891678620402	6.97181726975911	5.12741817215712	3.57455285993555	6.44665005035458	6.05905848693091	6	7	7	7	7	2	7	7	7	7	7	7	1	7	2	7	7	4	7	7	7	7	7	93	1	3
133	6.93875947930976	3.29993328926756	1	2.81902677491679	6.48124945419855	2.87622529216705	5.49292436726654	7	6.68472491024473	3.64913877659462	4.78320734090147	7	5.9983729371854	5.84632555106208	7	6.48826644024982	6.91851592331873	3.88957589851107	6.98293306409929	7	5.79503810470821	6.9949286813577	5.61788749166038	1	7	7	7	7	3	7	7	7	7	7	7	6	7	7	7	7	7	5	1	7	7	2	78.75	1	3
134	5.25715122971286	1.08605710820702	5.3332809626129	4.57599000068972	5.76546084308641	7	5.55350372323857	6.50247991405293	7	4.92962472805081	6.62119181339762	4.91317664898519	5.7681453500894	7	6.42258751819395	6.81763309786213	7	6.04107060606833	3.6777475077055	7	5.07248959513177	6.2656014042326	5.24529213840658	7	7	7	1	7	5	7	7	7	7	4	7	7	7	3	7	7	6	7	1	7	7	2	79.5	1	3
135	6.66940101754485	2.76193984270026	4.12980674740067	1.000174417162	5.43175308838189	6.73967971496199	5.76635534795716	6.83007615319755	7	7	6.70099020853784	5.98233556099641	4.54992588514552	5.62437352898002	6.19904393951089	5.3715805028983	4.08652696609964	6.08274351228734	5.78037672719487	5.83182283175374	5.87598113110546	5.87158107089635	6.40324646474595	2	3	7	1	7	4	1	6	7	7	7	7	2	7	7	7	7	4	2	1	7	7	7	79.25	1	3
136	6.3278920558049	1.04177651303797	4.22772624090026	5.66092320872326	5.07138669227314	6.1117181434406	6.40159176261537	6.7856972228312	7	4.71993961375697	5.27344382287307	6.72529952790687	7	5.52039043218795	4.31136437258246	6.81787514124495	5.57787852166174	6.58331082500577	6.53331458961029	6.56796682443451	5.02624477044409	4.55175193163727	6.4343786856295	7	7	7	1	7	7	7	5	7	7	7	4	1	7	5	7	7	7	1	1	7	7	7	69	1	3
137	7	1	4.09415243675851	4.15843995952857	5.57171930348551	5.13234178000948	5.39715445853808	5.76360191383627	6.29847209814247	7	6.43550507631076	4.79028556102356	6.1139564955455	6.63583001638035	7	7	5.81994396958897	5.84911329786104	4.37603975527886	6.96952756629532	4.69738496723148	6.09788631949188	6.09602662708263	7	7	7	1	7	3	7	5	7	7	7	7	2	7	7	7	7	5	7	7	7	7	7	88.75	1	3
138	6.82190688623762	3.32396812077679	1.52825709125759	5.22554526768126	6.33227756539782	6.59080304024025	7	5.73172124114417	5.75789379428924	6.92964553771017	7	5.23062172171309	5.37838924410368	5.71770874765222	7	3.39013664813637	5.94853002660161	5.20720850062694	5.73147480964286	5.45919165167202	5.10856914504598	7	6.99339230418725	2	7	7	7	7	5	7	7	7	7	7	6	7	7	7	7	7	3	3	2	7	7	3	84.5	1	3
139	6.82371555987162	3.92590811956626	2.69434299069261	3.88012783567367	6.23604972587426	2.6945288695575	6.38912847441495	6.55075032947731	4.5925746300798	7	5.38911343983202	5.03784984346115	7	6.98987933684867	6.84571511093913	4.9866690742761	4.9841645309385	6.89302444751943	2.56327756607823	1.33033009419927	6.71167722509285	5.5594825174479	7	1	5	7	7	7	7	7	7	7	7	7	7	7	7	7	7	7	7	7	1	7	7	7	81.25	1	3
140	5.44358686205773	1.06669782990723	3.31145587049828	1.37665698116466	5.59909909104955	6.16152762170584	7	5.26898322086774	5.21065967224719	5.73840742946324	4.95198955049393	6.7713317705635	2.9547607231465	5.491778858324	4.8694598773926	6.90693099268844	6.52055581741632	6.71585498134069	7	1.8335910256012	6.54050288509445	7	6.54221187986003	7	7	7	1	7	5	7	7	7	7	7	6	1	7	7	7	7	5	2	7	7	7	7	89	1	3
141	6.69365477733036	3.56371928237987	2.9525841608659	6.51242959996718	7	6.61008473132618	6.04534795487292	5.90091619215521	6.54704330167785	3.91869653710763	6.28676516899643	7	6.97862009696581	6.57350039646477	5.19486836171021	1.90731687157228	7	5.10207511576821	5.49521072736871	1.23433636643827	6.40843909908498	5.62248403720854	2.48680145532916	3	7	7	7	7	2	7	5	7	7	5	4	7	7	7	7	7	3	2	7	7	7	5	95.75	1	3
142	7	2.88262407434558	1	6.07198591921787	7	7	7	6.88729028559042	5.290415986495	6.11389706995231	4.75845322028325	1.33807586319807	5.07144771671684	4.50434910826136	5.80741608630482	7	7	5.6863344478791	4.90515679054027	2.47470437354683	5.21761757657586	6.0126426784405	5.29715465615331	2	7	7	7	7	4	7	7	7	7	7	2	1	7	7	7	7	3	7	7	7	7	7	86.5	1	3
143	7	3.17049881066591	5.94462578898895	2.78208922758521	5.52133628243546	6.50061166590017	6.72586067171592	4.83340505261468	7	5.15660453189026	4.68936598827045	6.8696099056453	7	6.76959731000685	6.16083816456108	7	6.36273038619444	4.58532379711901	5.13248954744608	3.29303254218482	5.32569221323844	6.20208607530613	4.58632277376433	3	1	7	7	7	4	7	4	7	7	7	4	2	4	7	7	3	3	1	7	7	7	7	79.25	1	3
144	5.35074771150021	2.05803863208091	7	1.95364275286921	6.20794852384442	6.83497592422296	5.99227034947644	3.89528996983792	6.65865465919883	5.28957229623444	6.15950369004302	4.20912150895884	7	7	6.29228964801418	5.02322843168621	5.15869750216517	6.44383686277931	5.96434918942027	3.67866059619853	5.12128873843412	6.65360896500226	5.15015997822912	7	1	7	7	7	3	7	3	7	7	7	7	7	7	7	7	7	3	2	3	7	7	7	74	1	3
145	6.79250366298416	3.27369108250378	4.63900792376446	3.544952115977	4.88944199183904	6.92850537010466	5.70406001902133	4.12812546152058	6.49912385341475	7	6.29805459204717	5.31449917678984	6.46435516157386	5.44227939556823	6.57642887200357	6.7062269574187	5.7987112452965	6.49001516618339	6.2824844986208	4.86456555154335	6.18196729208266	3.72577527923966	4.20206027079781	2	4	7	1	7	7	7	7	7	7	4	7	7	7	7	7	7	7	7	7	7	7	7	86.75	1	3
146	5.64508099864795	3.65579746713123	2.80846037461479	3.45971705591026	4.58862684938062	4.50405373719029	6.14534558556659	7	5.92933590844882	6.65868881853524	2.24900174828868	4.23417266666193	6.66736145044758	6.58036104703645	6.83377940569837	7	5.12303382048934	5.67352650181255	5.37538721248656	3.2147187868307	3.94173056871163	6.96047662722094	5.84423316278922	3	3	1	7	7	7	7	5	7	7	7	6	7	7	4	7	7	7	7	2	7	7	7	84.5	1	3
147	5.06196171714166	3.01717350707546	6.65914276291021	4.62635674208268	4.22789224044836	6.64196987218468	6.34248940138519	6.06067259605243	6.51856152835415	4.3962026491178	5.93530815907552	6.67782292799728	2.01532486597407	5.18006372514068	6.14416254534496	5.53186221562462	6.66012753088335	6.86952927828293	5.99911418323259	5.26092467874987	6.80968832599965	7	6.4365407622529	2	3	7	7	7	4	7	3	7	7	7	7	2	7	7	7	7	7	3	7	7	7	3	76.25	1	3
148	5.99140188866622	3.22077527264489	1	2.30658262348316	5.99544688441311	5.88314449048129	6.54367638148923	6.94426494896586	4.906220805921	7	6.18477809976441	6.06495489521932	4.07434342054659	6.63413584819574	6.02903282204958	6.13504889965094	6.28861902419859	6.45697490454505	5.70500962325087	6.05814627413768	7	5.49816208230708	4.02539284200534	2	7	7	7	7	2	7	7	7	7	7	7	2	7	7	7	7	3	2	1	7	7	6	70	1	3
149	6.79569880544706	2.61480777899855	4.76610889703787	1	5.99476163005177	5.26365189478668	6.77130511864872	5.84786051875888	4.3025216904168	1.72633717422491	4.14019715655065	7	4.05400986284611	6.60095318418698	6.76435289388815	7	6.43860086495396	5.80900633717781	5.45229268935896	4.93717972746968	7	5.98597743059859	2.64476013873866	2	3	7	1	7	5	7	7	7	7	7	7	2	7	7	7	7	3	2	1	7	7	7	86.75	1	3
150	6.61077803331816	5.22935537687238	6.39878973475735	4.1922390535835	6.74564376150688	3.02969622715743	5.79727183447086	2.99229852515213	6.50067913321882	5.67513379017608	5.80868551384571	6.31355193134201	6.12158414056318	6.96038355925889	7	5.58434723311023	6.50692970667008	4.41253273337863	6.90542390376826	5.66699950171564	5.39701012788157	3.90540675726073	6.98769006166006	7	1	7	7	7	2	7	7	7	7	7	7	2	7	3	2	7	7	2	7	7	7	7	94.5	1	3
151	6.56314580522286	6.53139197068664	1.10294935522273	5.7486283326157	4.73182422321056	6.89780394522473	6.85308424319035	3.62190883291059	6.06599525165411	3.58070129260582	3.63689619047917	5.13996997768252	6.84084335820288	7	6.36829217434776	6.88926073537645	3.78301276448714	6.28103639722408	3.76698910229004	6.2639706349791	5.33878380520089	7	7	6	7	7	7	7	7	1	7	7	7	7	7	7	7	4	7	7	3	2	7	7	7	7	77.25	1	3
152	5.41667030509038	4.45101338919599	1.05934325821587	2.70607675658776	6.46244157038924	2.74868872628338	5.21554217712082	6.66899681118625	3.68011013837481	3.68359820168525	6.04516761468279	6.53869174724915	6.46349232769886	5.50679814715799	6.61403619532853	7	6.67947449094959	6.38475259662814	6.4594872930916	6.19606933329344	4.46620258580896	7	5.7903018147838	1	7	7	7	7	1	7	7	7	4	7	7	7	7	7	7	7	7	7	1	7	3	2	90	1	3
153	4.86135525679059	4.62562236803829	5.89674889298106	6.0511841039031	2.25308280146779	3.36412048517402	7	6.16494167308424	5.66239519934911	5.46238170434407	5.41034694124326	5.43655753161889	4.67207633209928	5.94369942547533	5.89954846124471	7	5.52450541961802	5.90169185358976	5.72758613602944	6.47258613438815	6.86942784717114	3.99363391006993	6.76745190972027	3	1	7	7	7	7	3	4	7	7	7	7	1	7	7	7	7	3	2	7	7	7	7	84.75	1	3
154	7	4.65397680949918	3.08833755040027	5.63304095035665	7	6.98847151748479	5.44043122339164	5.50866571783586	7	3.75115111361261	5.20615828800316	6.06412533390983	1.97671918981947	5.99428080004963	5.35171872188131	7	7	6.04007677325441	6.03925003402819	1	7	4.20360014958957	5.08453120803776	7	7	7	7	7	2	7	4	7	7	5	3	7	7	7	7	1	4	2	7	7	7	7	101.5	1	3
155	4.00663540563901	2.17330411673696	2.81248022519746	3.55096817258038	7	7	5.80783635782653	6.94599805757879	7	4.35052477091876	5.13677229687458	5.1398310144912	3.76248658116904	7	6.59711660683746	5.73624363074461	6.75646969465493	5.53978211068463	4.85177238870849	3.2734478267389	6.78526802113633	3.31093094931528	5.71029578210432	3	7	7	7	7	2	2	7	7	7	7	3	2	7	7	7	7	3	7	2	7	7	4	90.25	1	3
156	6.66856938120208	3.65996818207285	5.4047327520098	1.83298077226456	5.42911647021846	7	5.3022540020117	4.25292127361158	6.94468649282769	6.5214570583347	4.94917284682333	6.13150922659223	5.2393782646225	6.76361032596266	5.50689791004385	7	7	4.71194420551718	4.48467644436236	3.81313262934811	6.79709100273394	6.87841776397977	4.40665947776679	7	1	7	7	7	3	7	7	7	7	7	7	7	7	7	3	7	5	7	2	7	5	2	79	1	3
157	6.83295507877749	1.00451527198261	5.30066049077077	5.95275059747949	4.21691991531799	6.45121278547738	7	7	6.59269669515902	5.13784207696239	5.58915702206624	6.1474559870172	5.86380958100074	4.24066198008871	7	5.42117922305603	4.73522465251472	6.05244880481092	5.14113401773353	1.97438639914674	6.91607745706339	5.7599545776631	5.1565664318398	3	7	7	7	7	1	7	7	7	7	7	7	1	7	4	7	7	4	2	1	7	7	7	76.75	1	3
158	6.45677087469747	2.99883584135235	2.95018365206728	2.79959353298001	4.99269835404559	4.37243771498679	7	7	4.31230708057548	7	6.95046734321153	5.432738511014	5.95779609322428	6.21275020350456	6.92758456060838	6.25373781907413	4.33706844045766	5.97980354501339	7	5.56362019861517	3.36346590397207	4.59735171615129	6.08453472767281	3	2	1	7	7	1	2	7	7	7	7	7	1	7	2	7	1	6	1	2	7	7	7	69.5	1	3
159	5.70248808010282	2.23212671501197	2.12392335870766	5.80918462214482	3.57740879386355	6.9760576030958	6.37969824940209	3.26470112275224	5.98448343780643	7	6.89109909350637	6.27427672052545	6.3156827357902	3.98901554212317	6.97014678730388	5.31229862493602	6.72096290811259	2.53113927951484	1	5.87337884390193	7	6.57572970810133	7	7	7	7	1	7	2	7	7	7	7	7	7	2	7	7	4	7	2	7	7	7	4	7	91.25	1	3
160	7	4.22482730378037	1.97875045493609	4.0987046533843	6.09068255381558	5.99096029505154	6.79775776130536	6.47348497757999	6.42156413299229	4.78538714310492	6.59006881188613	4.54909054730008	5.16521216304632	6.13350750972119	4.92433370759556	5.87629671827615	6.49142361286561	6.36752558631837	5.96200286175613	6.25332553623584	3.69844429968915	6.39590774082514	4.45519193595908	3	7	7	7	7	7	7	7	7	7	7	7	2	7	7	7	7	4	4	1	7	7	4	84	1	3
161	5.31111803199918	1.02165019287403	2.28887706980669	1	6.27342639472105	6.68144567607506	6.91808984377125	5.93761971835344	3.23789291805702	6.14429777134486	4.67583362005392	5.89937674895946	5.8976533185651	3.77268306464447	6.92328959524113	6.08666689233836	6.51697132134261	5.55696516773824	6.90792465146035	3.09708857644457	5.65272229801401	4.75219321455844	7	6	7	7	1	7	3	7	7	7	7	5	7	7	7	3	7	2	7	7	7	7	7	7	87.75	1	3
162	6.64581791905609	5.05586634922371	6.84403320291639	4.38978402964199	5.08296421530358	6.35822861401697	7	5.17802865071188	6.71116419512492	6.86092144559786	7	7	4.53778649111038	4.93703672497972	6.29151226551472	5.4832411138802	5.01665159106601	5.96200876041383	3.84044106801244	5.12882949247015	6.80842959695107	4.73237818572411	7	7	2	7	7	7	3	7	7	7	7	7	7	2	7	7	4	3	7	3	7	7	7	7	64.5	1	3
163	7	4.4859412061439	2.2106702385595	6.5391506172198	6.68729046891489	6.71823477042103	5.66199925955526	5.76594674159727	6.73561414289668	6.5297102870563	6.31851614900323	5.71543974233009	2.04864557102083	5.58443651814203	4.81795780879156	6.63786283281822	2.42201758058041	5.53451716957516	5.23371658073851	5.56561660130118	6.50089704686735	6.43867763168114	3.7102727528744	3	7	7	7	7	2	7	4	7	7	7	3	7	7	7	7	1	3	2	3	7	7	4	104.25	1	3
164	5.72271969640309	2.24559470413442	6.905276377996	3.64307236745352	4.82577278675261	4.35839669854325	5.40298987885907	5.90471042179298	6.37295988128905	4.87605138198703	6.84174757533705	6.02430229693911	1.81847085109322	5.67674641819497	6.29023864868217	6.43775143930873	7	5.00639815274988	6.2733667056619	5.44076069674194	5.57547783679294	7	6.24669630861639	4	3	7	7	7	7	7	3	7	7	7	7	2	7	7	7	7	2	4	5	7	7	2	72	1	3
165	7	3.56998671946494	3.02609359290989	4.93131264518748	5.48414665662774	7	6.2870023583347	4.32333369023325	5.93533667328298	5.64886325442842	5.48945077713864	4.82257258055745	6.30661144087495	5.29213247054569	5.94931931685306	6.31549440403876	6.597978450855	3.44221591852119	7	5.39589521566403	6.02597472052505	5.48313858862753	7	1	7	7	7	7	2	7	4	7	7	7	7	3	5	3	7	7	2	6	3	7	6	7	77.75	1	3
166	6.61235729915576	3.64997134675697	6.21401571291292	3.05575243902708	5.30614024618397	2.87208318375869	6.94378853714637	6.54638443976722	4.78672713017507	6.33260497288383	4.97247077291756	6.27944052908733	2.45186934547071	6.85659850831345	5.28948655419634	7	5.92471138503368	6.12462864216666	4.38444859681172	3.74571826570613	6.78324531148658	7	5.2270201302013	7	1	7	7	7	5	7	4	7	7	7	4	1	5	3	7	5	2	1	7	7	7	7	86.5	1	3
167	5.44763032026403	2.30901926634155	1.97997748948964	5.14116258143183	7	5.83498594445913	6.02065397692237	4.38110125291376	4.59850120018752	7	5.91085231672709	7	4.92924091482886	6.47348040975921	5.76919866351382	5.66479528561704	7	7	4.34589551296126	5.51242586508996	3.73235662241234	5.33679719032698	2.88216894550839	2	2	7	2	7	3	2	7	7	7	7	7	2	7	7	7	7	7	1	2	7	7	7	72.25	1	3
168	6.21470721032573	2.74051193334062	1.24751173904297	3.33833629211056	3.29783540472328	6.23137156729164	7	7	6.84379942869742	6.61417090783442	1.63919382130628	6.38023089442516	5.74696755498986	5.99981597505095	6.30879392667895	4.7302630425947	6.19981198440193	5.44677430427369	2.3097924920222	4.49579252676395	3.19830467527599	3.60377233037629	4.36614131466139	1	7	7	7	7	2	7	4	7	7	7	7	7	7	7	7	7	7	7	7	7	7	7	61	1	3
169	6.50273462126538	3.8735973516393	2.30260596991198	3.54035546725469	6.72588075239541	6.15332364642903	6.71633436531018	7	6.5972184084271	5.05254749496488	6.0870123921931	5.39234159104767	4.54391960978296	7	4.40461220963109	5.7675833874664	5.18209295886252	6.23265836678291	5.4113615987384	5.586487540437	3.78491990736843	6.65762110540475	5.3455742811055	3	7	7	7	7	2	7	7	7	7	7	7	2	7	7	7	7	2	4	1	7	7	7	76.75	1	3
170	6.58566397726093	1.41900028516324	4.22453655594444	4.3923703579309	5.03367960284041	5.4634438181472	7	4.95076893150748	5.58520836957977	5.4878597145182	5.82830302284407	4.87913249119534	6.27670226406511	5.82090812849559	3.62641947151297	6.34424321574037	6.06616638830135	6.49584380281406	4.95726125869179	7	6.43018228316636	5.55316124764338	4.17295516952877	7	7	7	1	7	1	7	7	7	7	7	7	2	7	7	7	7	7	7	7	7	7	4	71.5	1	3
171	5.08596777947879	2.17327383984237	2.05188330329192	6.1579646426381	2.97923257543441	6.59255165797057	6.26989877126518	5.31454811455273	5.56968469326538	6.70798365816084	4.54579790709313	7	5.74905665058896	2.5080822642541	7	6.44350647987966	7	2.75716247759371	2.79787514842662	5.62698112803443	7	5.65098672347073	5.97206159320559	7	7	7	1	7	2	7	7	7	7	7	7	3	7	7	7	7	3	7	7	7	5	7	90.25	1	3
172	6.85569598541556	6.68984315709	2.84017524868224	4.69979656475852	3.76825089302308	4.22320890808558	6.40975973433252	5.76206600145674	6.61143868527706	4.74784766682258	6.51289952372796	6.769435464558	3.31806824372395	5.92559816118804	5.74586931662337	5.73376232458349	5.85167458147124	6.18521808334825	6.08135692476703	5.0606050525414	4.79929799506097	7	3.0207343674132	3	7	7	7	7	2	7	4	7	7	7	7	2	3	7	7	7	1	3	7	7	7	4	65	1	3
173	5.66672004663974	1.16441488816502	2.51162234755822	5.5125859104446	3.26604601007679	6.6936477115459	5.52794126963369	4.57959325397058	6.30346491859092	7	4.83876789573824	6.704838764533	6.16028663104212	3.42622819612692	7	6.04446176124091	7	2.8002217445059	2.39592153243275	6.42935425318811	7	6.61455752909292	6.30761575584909	7	7	7	1	7	2	7	7	7	7	7	7	2	7	7	4	7	2	7	7	7	6	7	101.75	1	3
174	7	4.17822776690731	1.60376972431817	2.02639035688153	7	4.40794485821048	6.99697206513792	4.68484264639623	6.95843215422422	6.73351733074458	7	7	5.35291127568417	6.0331072366026	5.14959012293145	3.83122698512877	5.36001099116971	6.62060294731115	3.23469901215903	1.16737472956607	7	3.93564910136562	3.73130642214191	1	4	7	7	7	1	7	7	7	7	7	7	1	7	7	7	7	6	7	1	7	7	7	76.5	1	3
175	6.33808782783628	2.20530259190796	4.52008909917262	1.75800647773939	4.73083430473511	7	6.45956300928745	6.50512068006886	4.19036872874207	1	7	5.78164665299016	4.82533468630548	5.3998155126423	4.74651420432841	6.22974942463374	5.90678215636837	6.60874333831062	5.53385243386289	5.43545368623731	4.4137385896807	7	1	2	4	7	1	7	2	1	7	7	7	7	3	2	7	7	7	7	7	2	1	7	7	7	67.25	1	3
176	6.54905798505665	3.21948549695151	1	5.45881058529147	7	6.90015484921952	6.25604536620635	4.54750246752835	5.7306474259849	6.45533778407857	4.24253581657048	6.555092684245	4.48381716903512	3.49152910602943	4.62399731781058	6.35937049574792	6.96650649135623	4.84620096625283	5.65010275773339	7	6.37955363048221	5.76646838601402	7	2	7	7	7	7	5	7	7	7	7	7	2	1	7	6	7	7	4	1	7	7	7	7	83	1	3
177	6.06539202705326	2.2858497268602	1.45479762653729	3.69532649144191	5.01703978829112	6.48319733226636	6.95817563301454	5.3284423186462	6.54703732448291	3.8487396647487	5.43852029168048	7	7	4.45038661181289	6.90833635925971	6.54778849976597	7	6.21627666393455	1.57978771315203	3.39874729724504	1.97798459034156	4.72597997654221	7	1	7	7	7	7	2	7	3	7	7	7	7	2	7	2	7	7	3	7	6	7	7	7	74.75	1	3
178	5.31656064554057	1	4.50442050150442	1.08231368894273	5.02431865812241	6.80539596728957	6.0615670657459	6.95191725387121	7	4.51005599599705	5.68478971457461	5.60466150204523	6.19872549040459	5.88983165828571	4.4116788260334	5.41071171917608	4.00573458647501	4.9043776382952	3.90301361178946	2.51175587306473	5.36760379085201	7	5.75897317765203	2	7	7	1	7	4	7	7	7	7	7	7	7	7	7	7	7	7	7	2	7	7	7	82.5	1	3
179	6.00291887577479	1	7	1.04998897785874	4.96662498595178	3.78809504511176	5.89705398386745	5.32737412855565	2.63638556894046	5.3789434742989	5.9533469283397	4.12220404182277	6.24733819099533	5.19010995013039	5.63853779310646	6.7017924355422	7	4.64425781405372	5.9117869405384	4.55277972873528	7	6.94819543701059	7	7	1	7	7	7	3	2	3	7	7	7	7	7	7	7	7	7	2	7	2	7	7	7	83.25	1	3
180	7	1.86221090095221	1	4.42023221368254	5.40166238880816	4.26767432159144	5.31412909674403	4.77934321121262	7	6.88423442560611	3.49816643855008	4.65290654141255	6.13533467194121	6.22658614647934	6.52534588948693	7	6.42310396478152	5.80871950855136	4.74375715386168	4.980953718352	3.41437456588569	6.66139654596381	4.9315575198511	7	7	7	7	7	7	7	3	7	7	7	7	7	7	7	7	7	6	7	3	7	7	3	78	1	3
181	7	4.04781696846765	3.30324715005034	5.3833512581392	5.64373523747091	7	6.3958444156156	4.71173726081496	7	6.42584456761749	3.50899943568121	5.76246178767246	3.05313602615605	3.45065748355699	6.94094091638823	5.96612364292556	6.58227069408031	3.9716733788562	2.09375472119177	5.28119458612624	7	5.56692111273522	7	1	7	7	7	7	6	7	7	7	7	7	7	3	7	3	7	7	4	7	7	7	7	6	91.75	1	3
182	6.30226900003891	2.9086277060477	3.10841092929495	5.79656779673539	7	6.43302421893476	5.67919679020723	4.19901928078912	5.17002191013763	6.79595756696062	4.95625967815411	4.55860125714632	5.0662456919831	6.97225387976625	4.94018506403617	5.11249995565973	4.22461272592938	6.19433257209824	4.16255144039583	5.0673409902826	5.80818747416894	6.26522938358022	5.46665197182345	2	4	7	1	7	5	3	7	7	7	7	7	3	7	7	7	7	2	1	2	7	7	7	67.5	1	3
183	7	1.91844417039918	7	2.56811140682325	6.19555392702913	4.43968819795935	6.21034544912721	5.15694886534951	5.7490595638442	4.70710339209025	7	3.66260928689716	7	4.61651559309259	6.97386462792955	6.50677332529315	4.85839143247633	5.14634862533617	2.81392698712516	2.8444934210478	6.58858492538622	5.7284861064198	3.22516862078581	7	1	7	7	7	2	7	3	7	7	7	7	1	5	3	7	3	2	7	4	7	7	7	70.25	1	3
184	6.03285773151475	1.68832545114007	2.32205265227878	6.59827468383703	3.55542640684889	6.64071425667241	6.03532038689137	5.38837798673625	4.95555521440183	1.51856851035999	4.74065891635311	7	5.97437228903101	2.76377005782247	7	5.31530074221488	7	2.17531045233098	1.62446032274542	5.9139729438233	6.69983408125478	7	6.90902935294883	5	7	7	1	7	2	7	7	7	7	7	7	2	7	7	5	7	2	7	6	7	7	7	99	1	3
185	5.99530821791341	2.72048976443708	1.67647552585317	4.5970118852377	6.06268566268982	7	5.98336936573398	5.27881245709526	4.27408311008885	4.28126892258505	7	4.69386033950619	5.10130527696176	5.44145009907189	5.55743805338601	3.63619130803499	7	4.94749359724947	4.74285560532383	6.91467543179375	4.94965772170805	6.31692148887311	5.46449929155914	2	7	7	7	7	3	7	7	7	7	7	2	7	7	7	7	7	7	7	1	2	7	7	59.75	1	3
186	6.37970927105258	2.73326337460533	1.91360582290161	6.22833613863545	6.23878989182629	7	6.30915723858911	4.58695720973548	5.55323499482207	7	5.44544448283943	6.97517018158428	3.63613342783781	3.53748306506278	4.30899419661594	6.14146641515055	3.88209381061779	4.24618880138574	5.12217346983568	5.7409894952697	5.92589702595286	5.69873010099825	7	2	4	7	7	7	2	7	7	7	7	7	2	2	7	7	7	7	7	7	1	7	7	7	79.5	1	3
187	6.87663782754234	2.33766800051821	5.0371315522577	3.576819530723	4.61144188886764	3.46710527626527	4.56891544578096	5.22670186509495	6.18897966265609	5.86324891843491	3.47437569524343	5.75536200113515	4.70080410910908	6.41331985259147	4.62374346297368	6.89522613172687	3.87893184760427	6.98497239354055	3.21407909656291	3.21530232717459	6.38189136072058	6.79471530830525	6.35070956687719	7	7	7	1	7	2	7	2	7	7	7	3	7	7	7	7	7	3	5	7	7	7	5	82.25	1	3
188	6.07353007682211	1	3.92569328496808	1.36515522375934	6.2225244507226	6.33753654520671	7	4.380501162307	3.07767605668796	6.19521370406144	4.20736018813706	5.89352060847484	3.53294014311936	5.17696765913688	5.86109350951791	6.18550501282923	5.37905570281672	6.67072011690072	6.47696964221718	1.27104931156243	3.69487230346152	6.68461701310942	5.64585030706893	7	7	7	1	7	4	7	7	7	7	3	5	1	7	7	7	7	4	2	7	7	7	7	77	1	3
189	3.39360037563056	1.95598663542526	3.24588142051319	2.03532363291313	6.98376231709752	6.49177869981722	4.79790158540426	5.3917931297818	4.12852219710508	6.81692633193926	6.80411075080877	5.76230273101094	4.17919997911361	6.12044658204206	6.72357249522204	6.78806206439956	4.90254082607074	5.66215502222087	5.64168465731212	2.97214880833456	2.83855110416577	4.24093073832934	5.60874188043281	3	7	7	7	7	2	7	7	7	7	7	1	1	7	7	7	4	3	7	2	7	7	2	66.75	1	3
190	5.95997095876852	1.85716459102037	1.8687293917509	3.91621466668917	5.29503454348932	6.11878817161275	7	5.17883343999328	5.4213337033719	7	6.88515959690028	6.64388590844859	6.70205467793387	5.07525120515131	6.89651866095181	4.45174974138392	6.65342393637533	3.59465858494888	1	4.44350658759217	1.9502450641428	4.96266055373449	5.85517288550446	1	7	7	7	7	2	7	6	7	7	7	7	2	7	7	7	7	1	7	5	2	5	6	59.5	1	3
191	6.16819651209127	2.55588498560937	1.94757703820642	4.18464724274057	5.31788308521201	6.44107036749941	6.56116860531328	4.51912086917593	6.47394903906112	3.30989028585563	7	4.62069010352884	7	5.92481853518893	6.20580663030073	5.39843901273253	7	3.48190758876663	1.39297515728337	4.1343138593892	1.85934971750184	4.30966038633695	6.63281747325043	1	7	7	7	7	2	7	6	7	7	7	7	1	7	7	7	7	1	7	5	2	7	6	67.25	1	3
192	7	7	2.35229519048491	5.4840499793677	4.24492274881176	5.57684338016723	6.10858163278072	5.76563336674121	3.18610925647952	4.64099245827298	3.76696265897207	4.63111039467615	5.52663489586208	4.8845148494113	4.64641190119009	4.91490290649585	6.15086730628735	4.91264440445392	4.94919067918618	5.59453591814825	6.7086061995754	7	5.21626241506656	7	7	7	7	7	2	7	3	7	7	7	7	7	7	7	7	7	3	7	5	7	7	7	70	1	3
193	6.99417881875994	1.63144898811298	5.61596809309694	5.73366380606255	4.95583298585965	5.62703846272172	6.25365503028015	5.42476268541343	6.00170792875891	7	4.53771184819522	6.71622317071783	5.27631621686135	5.34531403160702	4.53723622484138	3.68656769719727	6.3188458530974	5.10886413904933	6.06004176138506	2.47829254631651	3.66435374931337	5.42044647680051	6.14188672864561	7	7	7	1	7	4	3	7	7	7	7	7	7	7	7	7	7	7	2	1	5	7	7	61.75	1	3
194	5.85108945062042	3.16598959578764	7	1.74030435886132	3.850569933927	4.24871475028683	7	4.02132381258456	6.69368206385965	5.73676388537528	5.87480911139731	7	5.67500126798566	5.57692482989779	5.82060550629639	4.24004388175381	4.57914497281324	3.38196755572212	7	6.69392971156812	6.42787592056507	4.98335722323984	4.70288391683225	1	1	7	4	7	5	2	3	7	7	7	7	2	7	4	7	7	2	3	1	7	7	7	56.5	1	3
195	5.08623499545776	2.49377795357861	7	2.20359803614142	3.05737576540678	3.9582746185025	4.72425742149662	4.87978568616243	6.68631489025576	7	3.20875733245803	4.88211738935714	6.55499719519639	4.63872171167712	4.62837226506705	6.86961425663731	7	4.32363360340039	3.80545128576494	2.10009247742138	6.22403491037192	4.74757197285128	6.85246625957107	1	1	7	2	7	2	2	2	7	7	7	1	7	7	7	7	7	1	7	7	7	7	2	57.25	1	3
196	6.61649538214964	4.01609271874741	7	2.34469162173862	5.82772269232208	3.63785135171882	7	3.78254085226782	2.87282585601452	6.20002249443317	5.64561854554078	4.88345028971794	1.64841958667353	4.37983689163576	6.12172843456657	3.606406151736	5.14935568098933	4.72353483295876	7	2.66564126016884	5.94751186897129	2.81764874957761	6.69453158025489	3	1	7	7	7	3	7	7	7	7	7	7	2	7	7	2	1	5	2	1	7	7	4	62	1	3
197	4.98051847679683	4.17259413540414	6.91280439128776	1.54891196111872	3.95432692473324	5.53367734429782	2.84919864673432	3.96504635671682	5.20101964308941	2.88959570340353	5.33068653922284	7	6.64959103428689	4.84019030405585	3.51635619669665	5.56267362036304	7	4.47223339117517	7	3.73158084222259	6.11702616403909	3.73797218362875	6.80665320899075	2	1	7	2	7	3	2	7	7	7	7	1	7	7	7	7	7	1	2	1	7	7	6	50.75	1	3
198	6.43228504348831	1.12728176561259	5.872420381927	1	5.18428559276423	5.56186792323388	2.96022617521779	4.41218571505787	7	4.92424985916293	6.09149589635432	5.84625009420466	4.37824564320897	4.47867122325819	6.37998021170913	4.93882725198941	3.68166043586568	5.05867577781764	4.8697683590507	2.56243586332439	5.94302734565699	5.31866020824686	6.30529142913612	2	7	7	1	7	5	7	3	7	7	7	7	7	7	7	7	7	4	7	3	7	7	7	70.5	1	3
[truncated: 5 more columns]
