# Supplementary material for: How Are Mate Preferences Linked with Actual Mate Selection? Tests of Mate Preference Integration Algorithms Using Computer Simulations and Actual Mating Couples
Source: PLoS One. 2016 Jun 8;11(6):e0156078. doi: 10.1371/journal.pone.0156078 (PMC4898694; doi:10.1371/journal.pone.0156078)
Supplement: S3 Data — Long-term couple and agent-based model data analyzed in Study 4. (ZIP) [file pone.0156078.s003.zip › S11/Polynomial Model Data/Polynomial Couple Population 01152016 0349.csv]

	trait1	trait2	trait3	trait4	trait5	trait6	trait7	trait8	trait9	trait10	trait11	trait12	trait13	trait14	trait15	trait16	trait17	trait18	trait19	trait20	trait21	trait22	trait23	preference1	preference2	preference3	preference4	preference5	preference6	preference7	preference8	preference9	preference10	preference11	preference12	preference13	preference14	preference15	preference16	preference17	preference18	preference19	preference20	preference21	preference22	preference23	fitpoints	sex	algorithm
1	7	6.00227259781637	3.73762389409014	5.35978495893804	7	6.11248166264089	7	6.66270809942491	6.21967872208252	7	7	6.06276544088708	7	7	6.70689369879718	7	6.16583712854538	7	5.18038683598061	6.44326191945794	5.62303245131211	6.98867572649235	6.81931754672544	7	1	1	1	2	6	6	1	7	4	7	7	7	7	7	7	7	1	7	7	7	1	7	98	0	3
2	6.92730230050177	6.02715018613237	4.32489972505604	5.83702925449462	3.91968200794323	6.23990089161964	6.76788394306385	7	6.11699381852726	6.80760036315338	7	5.71794765271832	5.69631484242923	6.34482033249657	6.66514564284581	6.77617276347445	6.81124347378218	6.7510950906941	5.67963317518168	6.95766376791471	4.89039828258187	7	7	7	1	1	1	1	6	7	1	6	7	7	7	4	7	7	5	7	1	7	7	7	2	7	85.75	0	3
3	5.44705558338079	2.81714255840594	6.52429185926924	5.25684258509114	7	7	6.70945803371697	6.11219785586611	6.39026278504103	7	7	3.69232787365989	7	7	4.93944776718025	6.64838619689388	5.4536488588912	4.56690814866309	6.06893059421561	6.72587778707579	7	7	6.55473954612679	7	1	1	1	2	7	7	1	4	3	7	7	2	1	7	7	7	5	1	7	7	7	7	108.5	0	3
4	6.8435643161756	3.36064561630881	6.69562879363724	5.36217044320252	5.88880307357706	7	6.97868260489854	5.15093166849302	6.66523380599687	6.99370158680212	6.41297585978104	5.54761540765534	6.81789166478418	6.90913352332875	6.44421846594669	4.87567172756766	6.20801746814874	5.55942362259205	5.06234693839647	6.28021958642904	7	7	6.80384520216893	7	1	1	1	1	7	7	1	4	3	7	7	7	2	7	7	7	4	7	7	7	4	7	102.25	0	3
5	6.19436112149665	5.99849133483698	4.4906675843318	5.70920457895707	3.79884384962552	6.96798495453424	6.61102978354503	4.8620098340872	6.19134907727613	7	7	5.37086817945444	5.8670893906674	4.61895896795098	6.19876469612109	6.21899136216889	6.78341150738171	7	5.97601868253954	6.57830231817114	5.74283044508655	6.25813089921384	7	7	1	1	1	1	7	7	1	6	7	7	7	4	6	7	7	7	1	7	7	7	6	7	94	0	3
6	6.98409882069415	2.64517426177114	5.41418766117268	6.62441880736326	6.8459659944952	6.70027133783957	5.36025812675138	7	4.93334524686922	6.4919530601694	7	5.57794996441356	6.64595438912929	5.83006348195271	7	7	6.12252505411052	2.66508818302794	6.17497273055017	7	6.27411049516398	7	6.59521412250405	7	1	1	1	1	7	5	3	4	6	2	7	2	2	1	7	7	2	7	7	7	2	7	94.75	0	3
7	6.94612768096683	4.63331659161613	2.48396878283231	5.73893254140542	4.60011375534143	6.96863768822421	6.66890339248851	5.47209302501182	5.00596033897278	6.97795285141401	6.16625230946704	6.98048342408009	4.90332234893088	7	7	6.02212217473619	6.31661531603527	4.4851641592491	6.65901807640527	5.99250731435389	6.5223776413332	7	7	7	1	1	1	1	3	7	1	4	7	7	7	2	2	7	7	7	4	7	7	7	6	7	105.5	0	3
8	6.92187305010496	5.16982439392714	2.58275232486713	5.96031581909987	4.3282167711562	6.68759647908986	7	5.4659711503521	6.88467530698709	6.86325026371699	6.17363592947094	6.42107151937694	7	5.96379283665281	6.30238167576786	6.24955463093363	6.00197373850019	2.69372506572216	5.49992342997515	7	6.44120254617134	7	6.8271642614222	7	1	1	1	1	3	7	1	4	7	7	7	2	4	1	7	7	1	7	7	7	2	7	95.25	0	3
9	6.40855639422181	3.92513482261239	1.22576126753879	6.630355305161	4.78605559411537	6.42385075097241	5.88910746325662	7	5.78333685009004	6.92030612641861	6.68575903602221	6.7545003603636	7	5.8076757134531	4.66613351642693	6.98603705626826	4.20520557404512	6.24452225539416	5.82812892145593	6.52360211231621	5.98779008065632	6.65211339177916	6.94533152233214	7	1	1	7	1	7	3	3	4	4	7	7	7	2	7	7	7	1	7	7	7	1	7	93	0	3
10	5.67464408425073	7	3.33994032473618	7	6.09628285573382	6.40735082368794	7	7	6.21749830898103	6.50746968742468	5.38907625643699	6.50338248489291	6.0581053630719	6.53062897172351	5.29444244080535	5.92257273540106	5.58815531997066	3.30201231601807	6.02060300952177	6.75583735749474	5.98132637210642	7	5.21581946710885	7	7	1	1	1	7	7	2	7	3	7	7	7	1	7	4	7	7	7	7	7	7	7	110.75	0	3
11	6.70612874884822	1.84900213063715	5.45932188254244	6.18038260514001	6.37872307655366	6.93377480501976	6.73695912801975	6.85872882600829	5.78237415365285	6.58905405591913	4.96018104752847	4.84725118653749	6.60253998984677	2.09194183097048	6.86265482648928	6.66031465362888	6.71139457838911	2.95590290246493	6.19647789405847	7	5.88945581188327	5.92801443188445	6.37784362243118	7	1	1	1	1	7	7	2	7	5	2	7	6	2	1	7	7	7	7	7	7	2	7	92.5	0	3
12	7	2.06587495289174	1.23783992534184	5.10399434880945	5.15224362991006	6.17650849794547	7	6.10193139365091	6.78434177566923	5.58459903278312	5.50606048982933	7	5.9072006815005	6.13013029818847	6.04735470769717	4.78735743959445	5.95412155953946	7	6.07793508599377	6.27230706697059	7	7	7	7	4	1	1	3	7	3	3	3	3	7	7	5	2	7	7	7	7	7	7	7	1	7	105.25	0	3
13	6.66160569409572	6.51558438119587	2.27013675663487	2.94880925428439	5.89783738002702	5.00478593531138	7	5.5806124749303	7	6.18784540966736	6.55242709082149	6.97457741093283	5.74345690358595	4.31509402098648	7	6.37252558482383	6.31495709463251	1.97403368981733	7	4.53351595648758	6.71815500314175	4.76232096766795	5.64852401480505	7	1	1	1	1	7	7	1	3	2	2	7	2	3	7	7	7	5	7	7	7	7	7	111	0	3
14	6.49949501475669	4.10497203774152	3.04060848066355	7	3.91626702127788	6.68661008353349	6.04341707516844	6.31605042499118	5.22023392140917	6.67317426702475	7	3.43962687257215	6.43603646132689	3.06234359085885	7	6.9420468753848	6.78252480393433	2.85555335274165	6.08518950563078	7	6.87754931133723	5.18880411177164	5.89943973387089	7	1	1	7	1	7	7	2	6	7	7	7	2	7	7	7	7	2	7	7	7	2	7	103.75	0	3
15	5.93443034091097	5.39457039511118	2.28335849320088	3.78614735348027	5.84872339699783	6.32717628184341	6.88412679677791	7	6.67653193428201	5.78698096360841	6.90066661003651	4.5372511532134	4.87889500980939	4.85571562080991	6.28283889062657	6.80982167276927	4.86672584686427	3.93681111794134	6.43620721863584	7	6.86341774546337	5.31614897758155	7	7	1	1	1	1	7	7	1	2	7	7	7	7	2	7	7	7	3	7	7	7	1	7	102.5	0	3
16	5.49301355795626	5.89870012839131	1.31645920846654	4.56839541116725	6.22665972093419	6.7704368755051	6.2424777413861	6.67157428625427	5.50531794647668	6.80678504221399	6.22836701852706	5.43368648460985	3.83488004083353	6.53672560555868	5.06806930239744	4.5043189213312	5.4913175707795	6.39023457067647	6.23749052775223	6.78470937118146	6.99690302572457	6.70571986798955	6.4806605811209	7	1	1	1	1	7	7	1	2	7	7	7	5	7	7	7	7	7	7	7	7	2	7	85.25	0	3
17	7	3.4769841875894	3.41862086098181	6.08565167235406	6.29588669372228	7	7	6.69121175750664	5.84825100918389	6.37369434777517	6.6526531835364	6.12413262995891	3.93012208666224	6.084750874313	7	5.45883061014967	7	5.85407256691213	6.90776411965859	6.64543280164142	6.59858665942735	4.10865999610199	6.83729416097676	7	1	1	1	1	7	3	6	3	5	7	7	7	2	7	7	7	7	1	7	7	1	7	84	0	3
18	6.92652762932417	1.38309368606053	3.99964268903405	5.20727934363239	4.48026613020279	5.96590514872923	7	6.14914275836423	6.57841354605881	7	6.68262728863285	5.6737704435612	7	7	7	6.23623805259779	6.62935643567083	3.47293097464137	2.04324923963173	3.2616056794433	5.26554113032507	7	6.09530759745519	7	2	1	1	2	7	3	1	3	4	7	7	4	2	5	7	7	1	7	7	7	1	7	98.75	0	3
19	6.35873013249872	7	1	3.32651928479927	4.99533726536146	6.13553472699567	6.90630020494697	6.56474499725011	6.63652885560339	6.58804135417029	6.75659690712337	6.78605240242679	6.72879618202562	3.11667296153221	7	6.98492305146731	5.95893858421484	1.91561524311451	6.31948215966447	5.09167480295265	3.88315224676418	6.49060881724759	6.16584037441632	7	1	1	1	2	7	7	1	2	2	7	7	1	2	7	7	7	7	7	3	7	7	7	95.5	0	3
20	5.93683221794711	5.88785912102468	1.34718698945716	1.71595374975117	4.71021241718329	5.57806091244958	7	6.24477133396279	7	6.48995648019458	5.32791015535232	5.69138780833377	6.04196269680865	4.35200275519398	5.88949186448018	6.62287192654606	6.14411702073051	3.24951670761803	7	4.53155776422408	7	6.63684219694988	5.93559031936499	7	1	1	1	1	7	7	1	7	4	2	7	2	2	7	7	7	4	2	7	7	2	7	114.25	0	3
21	5.93730409844152	2.67557288702604	5.3844394584111	4.40956943796037	6.98567905565256	7	5.86765650298919	5.99265149093806	4.3025546620346	7	7	6.88422273854545	5.04329565141724	6.99037763765251	5.40821396327395	7	5.69039812466519	2.11062573144568	7	6.98027684269447	7	5.68215416200289	5.68056864157523	7	1	1	1	1	7	7	1	7	3	7	7	2	7	1	7	7	7	7	7	7	2	7	94	0	3
22	7	3.34999922064965	3.00290199077003	6.33577941072021	6.06105556433381	5.9451129535269	7	7	5.11498299209421	7	7	5.63456341591133	3.85485086054717	6.33022654004122	6.90636606828226	6.08271153664278	7	7	7	6.48086621903147	5.40358627090525	4.35773434156807	7	7	1	1	1	1	7	2	6	3	4	7	7	7	6	7	7	7	7	1	7	7	1	7	77.75	0	3
23	5.97551284917458	6.32472402735032	2.07263351462105	4.7056986337578	4.14359839293334	4.48258060040968	7	6.65443105626896	5.77841674715863	7	6.12502415321911	1	7	4.78335584465482	7	6.2240062147599	5.51143549881499	3.71696907585285	7	5.06350867573797	6.42157797384983	5.7079173927591	7	7	1	1	1	1	7	7	3	2	7	7	7	2	3	7	4	7	1	7	7	7	4	7	104.5	0	3
24	6.26587427724463	5.33468193941237	1.03097971500589	5.91734612109719	4.67361949335113	5.85223889003617	5.73587282096326	7	6.88912848173376	7	5.496601337935	5.2925837007698	5.58585197771721	5.17393725693811	7	6.74969001189238	6.07655086800265	5.06055777004215	6.06183541135311	5.42133322083896	6.84450195124227	6.48576454655266	7	7	7	1	7	1	7	7	1	2	7	7	7	1	7	7	7	7	1	7	7	7	2	7	93.25	0	3
25	6.51056246730081	4.43124199281143	1.20253667202495	6.83330988086456	4.63389249259965	5.90972745442366	6.37082230431734	4.67446006853716	4.98851170433755	4.6887545746552	6.97605731979117	4.3483769331531	6.91973980940604	6.233611881739	7	6.98179042087858	4.86356663707465	6.39452908338506	6.68639362630778	6.35454004280014	7	6.68751645716619	7	7	1	1	7	1	7	7	3	4	7	7	7	2	7	7	7	7	1	7	7	7	2	7	92	0	3
26	5.66219128127452	4.58198490198061	1	7	5.31204160160892	5.94485285218809	5.86243794762272	5.34095790770924	7	6.31179399801067	7	5.78223807530021	7	6.73578607432791	3.70853318568699	4.92638348287206	5.75512107269132	7	6.55661285580787	7	3.75822439137316	6.56658553317983	6.07946061780628	7	1	1	7	1	7	7	1	5	2	7	7	2	7	1	7	7	3	7	7	7	4	7	101.75	0	3
27	6.48486139602788	4.34147277244809	4.34121123858211	5.13605014578948	6.72368777734909	6.2292646728493	6.43614436888702	1	5.91122176297482	5.93742677528595	6.11700081299868	6.438934106956	5.8601040519992	7	6.92935464903969	5.73240295585747	6.71998916564052	1.94359720082212	5.45953987262047	6.65384769471816	6.85548347347438	6.49851336299859	6.34114543267732	7	1	1	1	1	7	6	1	3	4	7	7	7	7	5	7	2	1	1	7	7	7	7	94.5	0	3
28	7	4.73890294271912	3.59713889028881	7	6.49707771247602	6.73468148074429	6.64208118663827	6.26040558568642	4.16321530830548	6.92438185062289	7	4.84073709712939	6.76342286354145	6.66845595547567	6.29542032166277	5.99809394871483	5.54607134109609	4.45608014218459	2.75112118620599	5.33774993131892	7	5.98124264865444	5.95145216247678	7	1	1	7	1	7	7	1	3	6	7	7	2	4	7	7	3	7	2	7	7	7	7	101.25	0	3
29	4.69745409359133	6.49049579589945	1.6734381953092	6.78214006720267	5.90906728656379	7	7	6.70132509775258	6.85845703663805	7	6.47278302228011	5.61268104234922	4.9265544397503	6.70312127164837	5.1548259946483	6.14541924928463	5.42909773025401	6.88336377723732	4.8972329589432	6.96742362809882	3.61113670973837	3.11946994433734	4.9996774794771	7	1	1	1	1	7	7	3	2	7	7	7	2	7	7	7	7	7	7	7	7	1	7	82	0	3
30	7	5.15076354371213	4.55213552754414	6.68800663219772	6.99212690960078	5.99050326452239	6.70280212008265	6.55512904990712	4.31956493091233	5.41188543694779	6.72291569196622	3.73093649918354	5.30696976323996	4.92847987155703	6.26499681356227	5.87958553208497	5.34329619751147	4.84953593818748	7	5.79473047686498	7	7	6.20986410283918	7	1	1	7	1	7	7	1	3	3	7	7	2	7	7	7	7	7	7	7	7	7	7	97.75	0	3
31	3.906300693519	5.37812051694411	1.22042215697085	6.22822328324519	5.97980020703292	4.72889016000419	7	7	6.68224498239846	7	7	6.32942418791363	5.92556488406906	6.52354977339359	5.28148485981138	5.628037374325	4.91550900141396	5.5504667913011	5.95251565351096	7	4.47366332681451	5.44133404930867	6.94449864375802	7	1	1	1	1	7	7	3	2	7	7	7	2	3	7	7	7	7	7	7	7	1	7	86.5	0	3
32	6.72911347255576	5.78005168755034	2.70790255489508	5.74496182260464	5.59078623510771	6.52940043031302	6.99166309265546	6.7068194830989	5.52571876118402	5.73825124709951	6.80426277987016	5.64402513270039	5.15960532468653	5.22678690112562	7	6.51945334083859	7	4.65464425073987	2.060257501171	5.99265340855938	5.860367516222	6.92369696637576	6.78611704541875	7	7	1	7	1	7	7	1	2	7	7	7	5	2	2	7	7	1	7	7	7	3	7	84.25	0	3
33	7	6.08301279683787	1.41739065629148	4.06257346832547	4.94775280959424	4.69413509756327	7	7	6.6210659621399	6.16520944907497	5.26909713396911	6.76998771423997	7	3.09333818350489	6.32177868806468	6.5013686701924	5.74181541821098	6.45600951070941	4.23161667560947	6.39524279201837	4.08890439916869	7	5.24389278211364	7	1	1	1	2	7	4	1	6	3	7	7	2	7	7	7	7	5	7	7	7	7	7	98	0	3
34	5.8927225856946	5.74691603468201	2.65387585326088	4.4386673488722	4.87438270158433	5.75855193721428	6.57487510429683	7	6.79720458625948	7	6.05030816373539	6.54652031453018	4.68967960053032	2.67121375277925	4.4935614989245	7	6.51621244557925	4.1049037604337	6.8456009698022	5.42229940637374	6.76633795895671	6.93067667750295	7	7	1	1	1	2	7	4	1	2	4	7	7	7	3	7	7	7	3	7	7	7	2	7	86.75	0	3
35	5.8126157884103	4.10287386065427	1.38929377077122	6.72457822031758	4.54348522857858	6.10291761613706	6.93567551417789	6.83496561538078	6.49458827514604	6.80435333455864	6.70071890290939	6.00732722031997	6.84036199202406	5.41424293409923	5.31838368897604	5.8528885511073	3.94291674207957	7	5.45781786318434	5.90357226783237	4.92614333908626	6.3947935174131	4.57892680107618	7	1	1	7	1	7	3	2	3	4	7	7	7	2	7	7	7	1	7	7	7	1	7	86.5	0	3
36	6.22114791089487	4.84704389781193	3.12709378714475	7	6.77523970512387	4.30062101495758	5.799305042042	7	4.3510006746239	6.80894061824029	7	5.21630868805599	4.92027786058752	5.37421615877181	5.17344881590034	5.10287092910149	6.06656034189003	2.11039846923133	6.98897412535859	5.95261288393813	7	6.25856641698982	7	7	1	1	1	1	7	7	1	2	4	7	7	2	3	7	7	7	2	7	7	7	6	7	92.25	0	3
37	6.19659044816492	2.0683962513303	4.29388172950544	5.29397550954066	4.44972844519342	5.88321717613042	5.92947325755351	6.95467294521149	6.8569296064519	6.98279420527287	7	6.65106423354703	7	6.38908009436643	7	6.15265520801518	4.58532110607999	2.77278128262626	2.12311059934957	6.46395526456554	6.23095089500422	6.31410652822828	6.17278846518941	7	1	1	1	2	7	7	1	3	4	7	7	2	1	5	7	7	3	7	7	7	1	7	90	0	3
38	4.93012777190265	6.56559002608475	1	5.5977881401366	7	5.23709965218396	5.21596895267885	7	6.80343127280813	7	5.0356136245108	6.13435398011343	3.87022941144019	7	5.24744663618299	6.11039287244271	7	5.10913763669111	4.86171280777032	7	5.45885142425923	7	6.42642812176052	7	1	1	1	1	4	7	1	7	2	7	7	2	2	7	7	7	1	1	7	2	5	7	79.75	0	3
39	6.30744353373867	5.87947319805933	3.95801975943668	5.91555496176206	6.85428971036773	6.24338044491939	6.51564968489798	6.4682705785055	5.91918370814805	6.03783543906059	6.67908618505886	5.19334047633516	4.92481291432972	2.51254753171812	7	6.61281457077963	6.27213847046169	6.6300944940523	2.16738724694559	6.31868056172637	5.35939243297332	6.81763291586082	5.39686796116259	7	1	1	7	1	7	7	3	7	7	7	7	2	7	7	7	2	1	1	7	7	2	7	89.5	0	3
40	6.78251018669157	6.95595502690216	1	4.32716109128946	4.53325620735973	4.96574638154127	6.91304978564729	5.50198681341548	4.58305592581309	6.90735601861319	6.94314803147866	6.47687184610582	6.80383706250843	4.61053943820886	7	5.57022151247171	5.43922093646233	5.70292326422312	5.72704457306833	5.43238025410755	4.52672245575404	7	3.60759902619388	7	1	1	1	1	7	7	3	7	3	7	7	2	3	7	3	7	7	7	7	7	4	7	89.25	0	3
41	4.69366497234514	6.00243393456981	2.99628948635147	6.44650696955981	5.60723102580564	6.42265552252137	6.13978006624709	4.84121959704173	6.67450109214163	6.5163096833132	7	4.83952523526403	6.73822530691733	6.45736602965033	5.63130243319212	7	5.54666076281906	3.3863118113663	5.86908098934609	6.81742013223874	5.79078235465557	6.24810485102829	5.77256086538256	7	1	1	1	1	7	7	1	7	4	7	7	1	7	7	7	2	7	7	5	2	2	7	80	0	3
42	7	5.12259723224277	1	5.05632093457929	6.52314669263212	6.83518059126513	5.54619628812687	6.24130155110375	5.00555592704156	6.05813939226097	3.21081889423702	5.02123790073654	5.15960120057919	5.6903723055033	6.80737171762732	3.60499307215394	7	6.87698392347349	6.48757017114568	6.80132249920499	5.11022884417741	6.87599213880486	6.9295471943782	7	1	1	1	1	7	7	1	1	7	7	7	3	2	7	7	7	7	7	5	7	3	7	82.75	0	3
43	6.83659179450829	4.81939573703147	1.33673054675585	6.87935060663668	4.77268908057149	6.01199927606323	5.47850903674449	6.36887908537503	4.61642247680898	7	7	5.98987548229821	7	5.70604199825581	5.37272795800427	5.64465286477153	4.7861571705546	6.7849642552422	5.85713044257781	5.98319809956762	7	6.29087772347038	3.16315437048482	7	1	1	7	1	6	2	4	2	4	7	7	7	2	7	7	7	1	7	7	7	1	7	85.5	0	3
44	6.28656449748487	5.5479870838517	1	3.28701387271663	6.5289822518772	6.2522061454393	7	7	3.84142270502508	7	7	7	6.36869636871589	5.48811846687657	3.54132597255759	4.41193245632699	5.21679523266951	6.79899321471187	4.15688398521225	7	5.77371580879296	7	5.70156595458335	7	1	1	1	1	5	4	2	3	3	7	7	7	3	7	4	7	7	7	4	7	1	7	80.25	0	3
45	5.1695085275536	6.21244302001411	2.86545267031667	4.67996224908562	2.54901755798924	4.34861200786742	7	5.39842140307124	6.91606901479629	6.02841504567155	5.25661594233293	4.45757928803217	5.27264208538159	7	6.42049985078548	5.9083788487475	6.14149311032562	2.76389011915344	2.64813753592229	7	5.7893109666134	7	5.02549434413946	7	1	1	1	2	7	4	1	7	7	7	7	2	7	7	7	7	1	1	7	7	2	7	105	0	3
46	5.04842449234044	6.49976010570948	1.63978353254291	3.4575214012286	5.39597073250253	6.85231687591873	7	6.00007220918579	4.62799132844024	6.7034097417101	5.13687374559301	3.45491040306423	4.76146973152705	3.51101894469659	5.56718746054592	3.8693959827673	7	5.97122356144152	6.84523502100983	3.89080954628777	6.40840452729723	7	6.7891421257176	7	1	1	1	1	7	5	1	2	7	3	7	5	7	7	7	7	7	2	7	7	2	7	93.75	0	3
47	4.12556184390458	7	3.03772861049119	6.7105331686013	5.32558501396735	6.5962429710749	6.43460877563415	3.84873633098721	5.66485326806392	7	2.88071015725228	4.87113769085588	7	7	5.60706748507274	6.66536860780118	6.81409536772842	3.59892638222952	5.55205395362238	5.71226144465312	5.78453298976587	6.13620781033715	5.46772687807904	7	1	1	1	1	7	7	1	2	4	7	7	1	7	7	7	2	7	7	7	7	2	7	87.5	0	3
48	1	5.41801319723752	6.48790777329635	6.85835758865194	3.66878846099602	5.77781771125155	6.57116753259398	5.41441161269308	1.95500035114448	3.54828461406307	7	7	6.56511552155829	2.80372008657147	7	6.22160327811226	7	2.44449768563354	5.87817096049402	7	6.22967992894942	6.59129795765709	6.94468198423983	7	1	1	7	1	7	7	1	1	4	7	7	2	7	7	7	7	1	2	7	7	4	7	105.25	0	3
49	6.22663881972994	6.07428241710712	2.98774842250924	4.25446265445119	3.6320403503429	4.31947773414972	6.01720647668419	5.26152250791891	5.71241037197371	6.3989202738941	6.78107042743028	5.09648177263937	6.2109139515047	4.52577455393213	7	6.36380249394709	6.78108633789495	5.49680663516565	5.82904663370116	5.9855507428237	6.22103517274783	7	6.02118927768388	7	1	1	1	1	7	2	1	6	7	7	7	2	7	7	7	7	1	1	7	7	7	7	109	0	3
50	6.57038888952612	2.17911570649925	3.25511680909749	6.18875325134472	7	7	7	7	6.05935974389008	7	6.30358356852647	6.71406686224361	3.76983328387874	5.2551196901948	6.32576875267648	6.45457437392766	7	5.61992699744754	5.43775075353145	4.48515996576631	3.83882008780023	5.0924526302267	6.92563177826861	7	1	1	7	1	7	7	5	7	3	7	7	7	7	7	7	7	7	7	7	7	1	7	71.75	0	3
51	6.83454328232506	5.64133951568447	2.32283847117461	2.74333017726943	5.8150817940517	7	6.6890776882221	6.61235839931412	6.10631952345404	7	5.99924675140758	5.40822251385013	7	3.47273637505083	4.22091599551384	5.34213292479989	5.59689143722268	3.64664733898412	4.62013166321841	3.06797749778043	4.7506742736098	6.41021299996913	6.24886951939048	7	1	1	1	2	7	7	1	2	3	7	7	3	2	7	7	7	1	7	7	3	2	7	72.5	0	3
52	6.78348388689757	5.80039456995529	1.31001040974816	5.13223623347002	7	5.45764229204734	5.59245354487599	7	6.23323332682672	7	6.39587934686646	7	6.16168473334051	5.54459830240546	4.27903710504764	5.49073619574611	6.53436828669526	2.19307827991716	6.61885355573089	4.83681300449973	6.00949019410502	3.25663292950242	6.29590658980542	7	1	1	1	1	6	4	1	5	3	7	6	2	7	7	7	7	1	7	7	7	6	7	77.25	0	3
53	6.43446760035612	6.37685752335678	1.30829522484279	4.30239280423399	7	5.0205777071223	6.42712307190364	7	4.5755200899758	6.90033822714272	6.95681893109733	6.58769222002128	5.12292172107818	5.00130125493137	3.76836701058883	6.63898104646126	5.19879842312923	4.3200531446377	6.88528636570724	6.79235687900046	6.6205271921174	3.91106314078502	5.69060740114377	7	1	1	1	1	7	5	1	2	7	7	7	2	7	7	7	7	1	7	7	7	4	7	81	0	3
54	5.603976425671	5.94003484262406	1	4.3138732801872	3.37261552115469	6.50234459307253	4.8427344213975	7	7	7	6.31541369613172	7	6.15873768735389	1.22699883956747	1.08275985937653	3.87319854750396	4.80922621774431	7	4.69579148764751	4.93262783035649	6.91110123389957	6.77940534310055	5.26731102505062	6	7	1	1	2	7	7	2	7	7	7	7	1	7	7	7	7	6	2	7	7	2	7	74.75	0	3
55	6.03031073852307	5.52137531585776	2.12244957235137	3.79659681096016	5.88208166422963	7	6.52891541402056	6.77406615679123	5.6288233096511	5.26750558785105	6.26662838841168	3.69432147848794	5.18927453723937	5.26480044614333	6.35329618903478	4.9170727197675	5.66944179904641	5.35514470147497	6.7489135052334	6.23235709392235	5.75175126572501	6.89149793392679	5.72681518922569	7	1	1	1	1	7	7	1	1	7	7	7	7	7	7	7	7	7	7	7	7	1	7	90.5	0	3
56	4.94440321897306	4.58961767220622	1	6.09021074702198	3.96522810171494	6.06063376658699	5.42241210387009	5.08899880364971	6.84295134244676	6.36610422536084	6.69398204397975	6.44652540203684	5.80002103422347	6.16745018017861	4.01550430903279	6.06760604274559	6.51569916971659	6.37572542726697	7	6.36310343336419	2.98103208274868	6.29418510314914	6.47536215733469	7	1	1	7	1	6	7	2	5	2	7	7	2	7	2	7	7	3	7	7	7	3	7	83.25	0	3
57	4.98678197394034	1.18286033518555	1	6.2625495455631	6.67256505549457	6.61168625861265	6.82651400682053	5.79549144961835	5.17133883564693	6.0856169156771	6.17225350664613	7	6.30362465432757	6.76762342422524	1.06446943235953	6.47668760566584	5.78121731653275	5.80176001948162	6.30145301303262	7	4.50919964772812	3.0897059531506	4.66774822359886	7	1	1	1	1	7	4	2	2	2	7	7	2	7	4	7	7	1	1	7	7	4	7	83	0	3
58	6.58959119155143	5.42639702855882	3.24160851136184	2.7462580454227	4.46052831019561	5.49705158331306	6.60427200396886	4.88659068929741	5.67604438925228	5.49744989094868	7	3.68278733847697	4.23344830889428	7	6.92532575437233	5.72051538632287	6.22063896992627	5.32958807884092	4.0348017923823	5.62310376346609	6.51605984587012	7	6.18173605430709	7	1	1	1	2	7	7	1	6	7	7	7	2	7	7	7	7	1	7	7	2	2	7	100.75	0	3
59	7	3.20579713811005	3.21167620125467	5.91885815021208	7	6.49647709001708	7	5.96659250860134	6.33440376736088	6.68254882534116	6.19489206408904	5.02741791922785	4.49514186173287	6.36987298219049	7	6.3277179128801	4.94335460067283	6.9892171193297	6.21189695709957	2.70781961365607	2.94076185925785	5.73794461076034	6.6742280580526	7	1	1	1	1	7	7	1	4	3	7	7	1	7	4	7	7	7	7	7	7	1	7	65.5	0	3
60	5.99116547286263	2.41132737099057	3.36636291480053	4.85287083163902	5.52810724171846	6.12824263467637	7	7	5.98929524552334	5.75057667910798	4.44907961225175	6.85330445693271	6.13086161585617	3.87253639897639	6.33824607849126	5.92788389342465	6.02903560891573	3.21924587897022	4.20655721010195	3.43110343000374	6.13449012887395	7	6.52707437845957	7	4	1	1	3	7	2	1	3	4	7	7	5	2	4	7	7	1	7	7	7	1	7	91.25	0	3
61	5.68568795254487	5.05732604826597	1.50983882028029	6.28843847784578	4.10335544481297	3.26472452624521	6.67713009930928	6.69633701997688	6.49223200890312	4.4998976063595	6.16331169230903	4.04117048918108	6.05952556338693	7	5.1430203636213	6.35301115261974	6.36648757449306	6.88267322719879	5.24306963182423	5.95633466071652	6.89939588933774	6.29360561821864	6.30708548104363	7	1	1	7	1	7	4	1	7	4	7	7	2	7	7	7	4	7	2	7	7	1	7	101	0	3
62	6.33570049318704	5.71037434940431	2.75171406830885	1.98978889768379	5.34668648737928	7	7	1.43348390818617	6.33059596842782	6.54609204941244	2.9377443608145	4.86457633351385	7	2.97614379504524	4.78220517132548	5.19820207225444	6.50660544824292	2.4563912928287	4.48685353401198	3.19181195768222	5.97732298710835	6.16588704175177	7	7	1	1	1	1	7	7	1	2	3	7	7	3	2	7	7	7	1	7	7	2	7	7	72.75	0	3
63	1.07860600780856	4.5005777547039	5.35114168434245	7	1	7	5.45507463347541	5.68238171749686	1.95009872578431	6.3209399286918	5.58891350559924	5.84546377268151	5.99929783039953	6.81076416043925	4.72462450712186	6.869148850382	6.17639893855741	5.04010474680236	4.57222210983834	6.22206170181339	5.62017863732529	6.76158380057618	7	7	1	1	7	1	7	7	1	4	3	7	7	1	7	7	7	7	1	2	7	7	2	7	96.5	0	3
64	6.64898785419797	1	2.91938266321217	4.64724980551513	4.4389536935878	5.57421144056902	5.76036190760755	6.90408408712735	5.87173829201393	6.54473952214117	5.14792502168305	5.27997280145388	6.82169440252811	7	1.88783858810441	3.64225533007866	6.82494449201382	5.87476284032941	5.98986396399222	1.71626260266477	7	6.81564311075505	6.45198444284535	7	1	1	1	1	7	7	2	7	2	7	7	1	3	7	7	6	1	2	7	7	7	7	94.25	0	3
65	6.06200458840066	5.67947990639788	1.63809200721276	5.41764084126547	4.69098826847531	5.08332642635502	6.72476752366064	4.65099023399722	6.68329043038588	7	6.63478930232738	7	6.42847237414931	1.4060610571712	5.79156314372888	4.17418950749399	4.45625057304094	6.22177293533073	6.86140200093604	5.42367467381177	6.46185016015693	3.7151767374743	6.86790714062209	7	1	1	7	1	7	7	1	4	6	7	7	1	2	1	7	7	7	7	7	7	1	7	93	0	3
66	6.41108718081309	3.43455190413141	1.97723727816447	3.08018853046864	6.18275044203329	6.09047219090718	7	4.34473404960372	5.80810208425575	7	6.4901963637345	5.71246587897521	4.86473930363538	2.00589586232215	1.79590394875554	6.08854426991644	6.64826645613918	1	7	4.78617946486513	6.79708934354258	7	6.1205014104851	7	1	1	1	1	7	7	1	4	3	3	7	1	3	2	7	7	1	7	4	7	7	7	89.75	0	3
67	1.34634011710672	5.63479413924067	3.7826513267125	6.6447817056015	2.30430612574835	4.84099149020433	7	6.22795255311646	6.40312811304742	7	6.10839758101375	4.34346957683407	7	1.66650511759305	6.42009521824383	7	7	2.87504090153171	6.48739016143703	3.62425326549113	5.46106085041426	5.30221769910352	5.9631138922741	7	1	1	7	1	7	7	1	2	7	7	7	1	7	7	7	7	1	7	7	7	2	7	93.5	0	3
68	6.40353095215114	5.953095144123	1.26460288346133	5.38791087748899	5.45416489135635	6.59364328234048	6.50000086935604	7	5.39257950877821	4.84772616584814	5.36977969855819	5.42497940645756	4.0635451474262	7	3.89453257243276	7	5.91051206366431	5.6232194856816	4.39174508369996	4.25330129228734	6.8473862960534	7	5.60817682762723	7	1	1	1	1	4	7	1	7	2	7	7	1	7	7	7	7	7	7	7	7	2	7	84.25	0	3
69	6.1088646294566	2.39917442044348	3.00643752049557	7	5.18291982534993	7	5.73641465902638	6.29322777498417	6.80782919361254	7	5.79120297205585	6.72134453213106	2.98604448589616	6.43752753634099	5.37780133087891	5.72440516257999	5.53753205780329	3.03814936042809	4.19740798081091	5.3565789512124	5.33150914399184	3.78042022153428	5.8747112072284	4	7	1	1	3	3	7	1	7	3	7	7	7	7	7	5	7	7	7	7	7	2	7	89	0	3
70	6.91411951140576	5.79458592828076	1.43671427530383	6.01388386879571	5.77691563019247	5.3085589983825	6.6833749676126	7	6.91872483047791	6.14377687170409	6.44891439197048	5.70139379445323	4.60630689553203	2.54466280980987	1	7	4.92878118781226	5.67526804843045	6.65102757035289	5.46898988262908	5.72024216910522	2.4128855940733	5.69571237690242	7	1	1	7	1	7	7	1	7	6	7	7	1	5	1	7	7	7	7	7	7	1	7	78.75	0	3
71	6.26821735475755	5.75173048145722	3.74100334267983	6.67823614092134	5.49054360511545	7	5.25351903193612	6.45649910090983	3.00853068913567	3.83390525723083	6.52301196393756	6.23188920346574	7	5.6952306252317	4.76644732283685	6.9458031966566	6.76451152398596	3.37068038995377	3.93581375024698	1.5275080553511	4.74154682771317	7	6.21964035871261	7	1	1	1	1	7	7	1	7	3	7	7	3	7	7	7	7	7	7	7	7	2	7	87.5	0	3
72	7	1.02388756926411	2.43753246878539	7	5.45201584651622	4.9131652168652	5.78509927037488	5.34010030926472	5.32374653807101	6.69829743750796	4.19607029779243	6.58269673840289	5.32470258461707	6.44792530046823	6.78080694557621	5.05883038098154	3.87817224252837	2.67231129268231	4.31442461709275	7	5.1229150518148	6.28894888938086	6.17045072863075	4	7	1	1	1	7	6	2	3	2	7	7	7	7	7	7	2	1	5	7	7	2	7	64.25	0	3
73	4.36578822849366	5.91935580366967	1	2.97450325405114	5.38181437572148	6.3791612734749	5.23901126581062	5.2576768888782	6.92946414108884	6.33347447294914	5.19818858874124	3.47348681532984	5.80429107054351	3.87440112134544	4.74882033813062	4.47060532430871	6.26158367498088	5.4782883940912	4.82673813120256	4.03207463184252	6.91470965294612	6.88923924468334	6.29004965799832	7	1	1	1	1	7	4	1	2	7	3	7	7	7	7	7	7	7	2	7	7	7	7	98	0	3
74	7	3.02385548160513	1	6.58855410411258	5.68745776922223	3.59882807644395	5.35532805175051	5.14415585434956	6.11068678271662	6.63663880342204	5.78373320986659	6.64474208045535	6.0937204676903	1.26790501199802	1	7	6.38017935404833	7	6.62043236853705	6.59866235359426	6.36673984781233	4.01822384595294	5.54682231513829	7	1	1	1	1	7	7	1	7	3	7	7	1	7	7	7	7	7	7	7	7	2	7	84.75	0	3
75	5.53158111842352	4.03324997918094	1.76761560991795	5.98784785368869	4.12342617060737	1	7	6.13812589483078	7	5.31479006983425	5.81836932916308	6.84364892241726	6.75957975566309	2.01689591469663	6.09143661100948	5.30261484315425	4.00944629545085	4.93327808370603	4.23864934202526	6.76148674790157	2.21013653388066	3.21449121749075	6.71382230231076	7	1	1	7	1	7	7	3	3	4	7	7	2	5	7	7	7	7	7	7	7	1	7	69.5	0	3
76	7	1.86520286717787	2.10787449454845	2.9740721790606	5.00357504575052	4.54171992747577	5.08714074193537	5.41302015207963	7	6.24799630251506	5.83386571295298	6.35020779725701	6.99281207624023	4.94145768731267	2.11442518854883	5.94854694227095	4.62985908896415	7	4.62437332310924	3.75451915454051	6.92636082873036	5.91952630146166	6.28256057441001	7	1	1	1	1	7	7	4	6	3	7	7	7	5	7	7	2	7	7	7	7	3	7	84.25	0	3
77	5.04179349656484	3.73099502205745	5.30685591917455	5.19812811781201	5.80160995353331	2.45247876577723	4.51677252613974	3.81996586117178	6.82252008285851	6.3410319304048	3.07622935673581	7	6.72064080262711	7	5.76273871519309	4.23976764130374	6.87207341325323	3.49164708919441	4.72932866029841	5.24869549299548	6.43127541147692	6.50939783767038	4.6762945072419	7	1	1	1	2	7	3	1	5	2	7	7	7	7	7	7	7	2	7	7	7	1	7	80	0	3
78	4.26084150433883	5.85062966759877	1.97469799123467	5.98295521523984	3.71456929859568	5.01944478371239	7	5.59560998155721	6.5946574533715	4.97133202410441	5.24058975790566	4.19706648470554	4.77824074814242	4.33762244733873	6.15577969279764	6.43844713754649	6.73416821674165	6.77763602143634	4.44865832482904	3.50908008010286	6.28410440698657	4.99630669979373	6.31651034278355	7	1	1	7	1	7	4	1	7	2	7	7	2	7	7	7	3	7	7	7	7	2	7	88.75	0	3
79	3.67026044606715	3.7353176602591	3.15681604293295	3.93540223419919	5.44893959813319	4.78595154446111	4.89965809963727	6.75965539163496	6.1796697982463	6.22267598120412	6.91135466718436	6.31429211184699	6.07573189604565	6.55146894527662	7	6.2379289126777	7	6.0631837901444	1.94720701039007	7	6.27778006275768	6.44856936980217	6.64653499231629	7	1	1	7	1	3	4	1	7	4	7	7	1	7	7	7	7	7	2	7	1	1	7	71.5	0	3
80	7	4.28457874967737	2.32181688805198	4.79134266086589	7	6.55556593591302	6.14753170903591	5.61170633956754	6.25781771945216	6.47457714653832	4.48849551768108	4.89247213623363	6.43933695428544	5.51520498923591	6.72199528242503	5.89532899648019	3.94124940667505	4.87044449190866	6.76668924005699	6.54373394750024	1.07212728430472	3.98780975733346	7	7	1	1	7	1	4	2	1	7	5	7	7	2	4	6	7	7	7	7	7	7	1	7	75.25	0	3
81	6.79006838360707	1.40434287780364	1.75821194270518	3.14245606040275	6.09274580802475	4.97929274801333	5.40045634180232	2.96889820188738	7	5.69188853465693	6.26742591416076	4.34888947687522	6.82009567161723	4.70624455974764	5.34191705226999	4.97527128107501	5.90040867388531	6.18267401494957	4.07815210510649	3.77088158611701	7	6.08283038621602	6.75719915599783	7	1	1	1	1	7	7	3	7	7	7	7	1	7	7	7	7	7	7	7	7	4	7	73	0	3
82	7	2.38410108294128	2.33657890141716	1.95246093076914	7	7	4.69218165865307	3.0139623461139	1.73808358326623	6.31359795112434	5.43115392870431	6.44795426577241	6.9855545971978	3.33497759892262	7	5.9951239268171	6.49440870297277	4.39914482623021	4.4685369488379	5.11889391328592	5.69017702270513	4.47739735374708	5.12972009295031	7	1	1	1	1	6	4	2	2	4	7	7	7	2	6	7	7	1	7	7	2	1	7	87.75	0	3
83	2.54653731585227	4.72878506032465	6.56952539043608	6.42066965150716	1	2.9804868324586	3.37351453541902	2.16301522721805	1.78299270626839	7	5.55176897934916	6.59629961802697	7	7	4.42480686477472	4.40790442245068	5.84998807613042	2.43790360372711	6.68050043540772	5.8410049461705	6.20867523997373	6.25924568586795	6.75908749077584	7	1	1	7	1	7	7	3	3	3	7	7	7	7	7	7	4	7	2	7	7	7	7	74.5	0	3
84	6.20617616748215	2.56084054699174	2.87094229711758	1.79607808819642	6.50030454915655	4.35330061471837	7	7	6.14123333568721	3.81712081870321	6.66361649562247	5.63276786820465	4.94732384859005	2.58680054408069	4.44769991519848	7	6.66269534324672	5.77501363549105	4.29714780863272	3.23601102341624	5.77380249456049	6.90757694461059	6.83887324798622	7	1	1	2	1	7	7	1	7	2	7	7	1	1	7	5	7	1	7	7	7	2	7	76.25	0	3
85	5.51602738226702	4.54823377707692	6.80132179919378	5.9100731085149	6.64153795136683	2.56045270398931	6.13113784426731	4.03502759432179	4.61312929081677	3.87913622202321	6.48447980274819	6.69672214231599	7	2.98126133978322	5.69209019438309	3.68627900960883	6.32273641332092	4.39977889165796	6.09389862171662	4.7096174429497	6.80335929954694	6.56125053019633	5.26503673233693	7	1	1	1	2	7	7	1	7	2	7	7	7	7	7	7	7	3	7	7	7	2	7	84	0	3
86	5.23514444861746	1.84909633648997	3.71868202995197	2.44186621014835	5.04328739575336	5.53966003829679	4.33647954514025	5.8354815272355	6.09380536531562	6.70136438504859	7	4.27869507189236	5.55035963565359	6.19104433928584	5.10707790626329	6.66871201897864	5.58564858952024	1.37298652074971	6.65415951686501	4.49967709665402	5.29389219307691	5.25679242408189	6.82066335640718	7	1	1	1	1	7	7	1	2	2	7	7	5	2	4	7	4	1	7	3	7	7	7	77.75	0	3
87	5.93883154535147	5.45435881378825	2.52709797329048	6.22754157049216	3.75462535462206	4.72086709634019	5.00413197900192	1.6789409023267	5.51498334519618	6.39304790605599	4.68838792967482	6.09030137387994	4.8699733543688	5.58759782543744	7	5.12715304081561	5.56146589288078	4.55705767165034	7	4.64342485573987	7	5.1539885851133	3.94377022817534	7	1	1	1	2	7	7	3	7	4	7	3	7	7	7	7	2	2	7	7	1	1	7	73.5	0	3
88	4.05766370253886	5.28349248789117	3.89602123750721	4.93850698062106	6.37578692456069	5.43045441243995	5.90161293467721	4.85094785996919	4.39180756293116	6.76639107128974	6.81841744367444	6.26511739279162	2.43511211870358	5.53849468429173	5.36957581463676	5.73496023791095	4.5052013865079	4.68614598718905	2.25143583243499	4.11201582094858	4.55444570739217	6.20336744313989	6.08824125037742	7	1	1	1	2	7	7	1	7	2	7	7	7	7	7	7	1	1	7	5	7	7	7	58.25	0	3
89	3.52332917500986	3.295893969667	3.1870671840274	4.41157404687214	7	5.97568273284841	5.14958001018247	1.04281082106961	6.08381599730289	5.4504266921912	5.86774866966941	5.01742512626169	4.94572202694447	5.19826584615985	5.64748263078824	7	5.99437570461953	2.54974555270132	6.20892875005746	4.08290257206645	6.80782205213759	7	6.70993269499687	7	1	1	7	1	7	3	1	7	3	7	7	1	7	7	7	7	7	7	7	7	2	7	77	0	3
90	3.78517254361484	6.61531020282161	5.90551265542269	4.6596704091084	6.6389734732564	7	6.78030125382426	6.96460943313484	7	7	6.193486762809	4.87947437312632	6.97008315078584	6.52599743667288	7	7	6.25539924046245	5.40464204821655	6.48192119924676	6.97760358923503	7	7	6.7677871770381	7	7	1	7	3	7	7	1	6	7	7	7	5	2	7	7	7	7	7	7	7	7	7	99	1	3
91	7	2.59087874823606	2.98639683188258	2.26616425862427	4.141331552781	6.48841250777594	6.83963212286138	6.94175229429534	6.66171050704893	6.78527206029776	7	6.50967955650927	6.59581065103025	6.93050467990179	7	5.58211114718441	6.19049109890405	6.49651559437213	5.63551385194047	7	6.49943536021044	6.05376308262505	7	7	7	1	1	7	7	5	1	2	3	7	7	7	7	4	7	5	1	7	7	7	1	7	93.75	1	3
92	5.86043640449408	4.91235506713196	6.19297140507681	6.47208291591725	6.49436654654425	6.96643471001521	6.9847739882772	6.16997443828087	7	7	7	5.65377409035465	6.39633886330136	3.8341339610487	6.64044679327296	6.16089751588711	6.66199487172463	7	5.16217448957188	7	5.95998949866677	7	6.84169708610971	7	7	1	7	1	6	7	1	7	1	7	7	4	7	7	6	7	1	7	7	7	2	7	94.5	1	3
93	7	2.7596029402217	2.59592325875689	2.18618083333913	4.62293204136759	6.23386232907007	6.7290166583827	6.0496034759748	5.58564803077673	7	7	6.7935507496553	6.74725639354859	6.55279903837116	6.44270826149917	6.7355360682748	6.06676679948754	6.64420270691095	6.00095952361283	6.98830971192462	6.9437010972561	5.84314055399556	6.35283739633001	7	7	1	1	7	7	5	1	2	3	7	7	7	7	5	7	7	5	7	7	7	1	7	97.25	1	3
94	2.7036276458575	5.916416525033	1.59629435513725	1	2.55273573379061	4.05236279984108	6.99229465368912	5.52096971980131	6.17889061823661	7	7	5.82898904812825	7	6.70443370691661	5.00286499421196	6.85263079670637	7	6.76548196205363	5.12379984242057	7	7	6.02261580222773	5.31817248590746	7	7	1	5	2	4	7	1	2	7	7	7	2	7	7	7	7	7	7	7	7	7	7	102	1	3
95	6.06410520616436	5.44224130234601	6.33693665335216	7	7	6.73573354150077	7	7	6.65052876297193	7	6.80906737922987	5.79378064951717	7	6.98198017261159	4.88446645943023	6.51372096467331	5.87768642316715	6.62169636071354	6.63592982960123	5.84909540303547	5.07578953588323	3.54702750607398	7	7	7	1	7	7	7	7	2	7	3	7	7	2	5	2	7	7	7	7	7	7	3	7	94.75	1	3
96	5.94185452873344	6.25561891515338	5.22598240902278	6.27093047471243	7	6.12296443711386	5.79790271761943	5.77776475110432	5.77476080048657	6.21973995713684	6.96890503980826	7	6.93694621681691	6.46858159957516	6.83659745124961	6.59279395267906	6.38225171957768	2.96953499088057	7	6.40026556471642	6.73194563675545	6.87086373511862	4.97823896737135	7	7	1	7	1	3	7	1	7	4	7	7	7	7	7	7	7	1	7	3	7	7	7	105.5	1	3
97	4.15167270920334	1.39163453887766	1	1.66487590118091	6.55793148736446	5.15418267610875	7	4.94685571837557	7	7	6.75134417523119	5.52165276872587	6.1938134613714	6.10379795548116	7	6.98518641953798	6.06848645426272	1.66462677123064	3.02631775496888	6.71088505468631	5.78486711465215	6.69683303627443	5.57102202814922	7	7	1	2	7	7	3	1	7	7	7	7	2	7	7	7	7	1	1	7	7	7	7	107.25	1	3
98	2.77970674802602	5.45304682822554	1	1.23016310563282	3.0588217095119	5.83661011962687	7	5.41874447348045	6.59828049208919	6.59273921636185	5.54971445505622	6.0090285843484	7	6.6917157081271	3.93063059822267	6.69489477693678	6.39410123474329	6.93532851680311	5.00501562053773	6.97379737573047	5.67725687314003	6.14306644993671	7	7	7	1	4	1	7	7	2	7	7	7	7	2	7	7	7	7	7	7	6	7	7	7	89	1	3
99	6.20889778785379	3.93198029198981	6.59959590187955	5.54746202465239	6.20628141398715	7	6.81658298607012	7	5.82067960619659	5.42637073635388	6.66434545834593	5.79975607280108	6.745842391494	6.4383750125139	5.60197332087015	6.6162041239788	5.05415796354295	2.96710505456613	6.82048814426478	5.66846187349708	6.96584684241848	7	5.73976660537284	7	3	1	7	5	7	2	1	7	4	7	7	6	7	1	7	7	7	7	5	7	1	7	88.75	1	3
100	4.92515553793922	5.70842776576177	6.45992793127857	5.95966028623666	6.22009638596665	6.81584671123241	6.80207287587023	6.22825290998614	5.76372101169554	6.15268096027867	7	6.99198015929931	7	4.28279231946854	5.82321805859853	5.61394902034431	6.07236766082068	2.94122706418471	7	7	6.29159543313443	5.4802683512176	6.63126472470024	7	4	1	7	1	7	7	1	6	3	7	7	1	7	2	6	7	7	7	7	7	1	7	105.5	1	3
101	6.20130534157473	6.79148907815649	4.13239942863403	6.62366549227797	6.90314939209967	6.65346941606367	6.63482071802636	4.74832781803778	7	6.72676517645995	6.70131549989221	5.53230300255271	6.00037190837233	6.60165030493841	7	7	6.58411020743211	1	4.15091281847827	4.91531669109	7	5.84436831705368	7	7	3	1	7	1	7	7	1	7	2	7	7	2	3	7	7	7	2	7	7	7	1	7	89.25	1	3
102	7	6.22013974940135	5.52315019859465	3.20824483021506	6.45405910116723	6.02913588488473	3.58637045505139	7	6.36549061060294	6.82188604826241	3.58940176351031	5.13626829443743	7	6.16958215289782	6.46778081350326	5.1034471670623	6.83190591910807	5.87345714022038	5.5199680268361	2.71718866878507	5.99456996430608	6.77920897613205	5.89287900583596	7	7	1	3	1	7	7	1	2	5	7	7	5	7	7	7	7	7	7	6	7	5	7	87	1	3
103	6.35943663926083	5.29731880401702	6.07632834264103	5.88463132283178	5.17515598690262	7	3.66105747219644	6.29482787607266	6.29249409748232	6.56238269407843	7	6.79522583469558	6.52229513577181	5.49470472555381	5.93184759688191	7	5.6740294846363	3.97645043206543	6.66135478012282	6.75633640081188	6.56526310357415	5.20238973289526	6.78044173620024	7	6	1	7	2	7	7	1	2	3	7	7	1	7	2	6	7	7	7	7	7	1	7	93.75	1	3
104	5.17498795464068	5.27662216096228	5.94481756653184	7	7	4.88837135771866	5.29927703816365	5.16898766690368	6.53375771472509	6.62573687362074	5.78108175435635	7	7	5.46524185762267	5.78975917537047	6.99564134030042	5.98499223306461	2.48508653183585	6.85211967526806	4.92097811399302	6.51168897557539	4.76479250544987	7	7	7	1	7	1	7	7	1	3	2	7	7	2	2	2	7	7	1	2	7	7	1	7	89.5	1	3
105	5.17686619705594	2.02643190161938	2.05437476189117	3.86545548528605	7	6.76441578110858	4.9572007596948	1.82638153254049	6.72384522191191	4.8575461031336	6.96826925957176	5.95669568536211	5.11312420245784	6.79424659147478	6.39819493529022	5.5934511082165	7	5.0059827043968	5.64808533849198	3.19672058285346	5.83836694658733	7	6.80606717935613	7	7	1	1	2	7	7	3	2	6	7	7	7	7	3	7	7	7	7	7	2	5	7	97.25	1	3
106	2.29984631592212	1.17793164610117	1	1	7	7	5.49346261811116	6.98539918379552	4.83011268402908	7	7	6.7143074702454	5.868459157873	6.13555347700326	6.8062267609114	6.00821120931624	6.62198389661932	3.59614281953251	7	5.00494037561467	2.61527392128105	7	6.2706714838453	7	7	1	7	1	7	7	2	7	3	7	7	1	7	3	7	6	7	7	7	7	1	7	87	1	3
107	4.78238658209243	4.23576909788421	3.44163134004936	6.4597930086273	5.51636247130796	7	5.08475767776181	4.39402626383144	6.92746323061282	6.86166885274627	5.67372835456002	6.43083913027486	7	6.30506041287153	5.98511802780793	7	7	4.35301246298628	4.04874922805023	6.50007171399718	7	5.21676048996768	7	7	7	1	1	7	7	7	1	7	7	7	7	2	7	7	7	7	1	1	7	7	2	7	71.75	1	3
108	5.3049431691004	5.45981480554907	4.31207220651541	4.73809477464952	5.89474226180749	6.17657399592892	6.45482103260765	4.32268833880215	4.5425323905446	6.18164962254662	6.79272516930584	6.423274299409	5.73879570882531	7	4.16869496502476	6.78910824421341	7	3.48765205164818	6.11672275451236	7	7	7	7	7	5	1	7	1	4	7	1	6	7	7	7	7	4	7	3	7	1	7	7	7	7	7	99.5	1	3
109	5.40307843543416	7	7	5.67544910557614	6.57101059824264	7	7	7	7	6.84502244053146	5.66002280027667	6.31586678519965	5.93480045351385	6.0186204527219	4.76131354713443	6.57183059821657	6.73111336239365	6.33950025713176	4.65056067156759	4.73459512238882	3.60133220211382	6.34659866596847	5.56854355014112	7	7	1	7	3	7	7	2	2	2	7	7	2	7	4	7	7	7	7	7	7	2	7	87.25	1	3
110	5.50117947318894	5.29846881991715	7	5.53495801664342	7	7	7	6.218434832815	5.78467312178593	5.15102470521247	4.49365403809676	6.03918320157045	6.51813342191369	7	4.70162712416145	5.71053854219627	5.87703294759139	2.44273508429796	6.02285505970099	6.30334745090641	5.98778731821511	7	6.84860814880409	7	4	1	7	7	7	7	1	2	5	7	7	7	1	7	4	7	4	7	7	2	7	7	105	1	3
111	2.55730026768385	3.40501146578121	1	1.71035464390472	3.95221916878679	6.72938018682544	5.67582263387163	6.60859944933251	6.4813490746983	6.796718112457	5.9289971978998	4.36428626744035	4.71093326414895	7	5.17840077712989	5.25106072349428	5.36875751980507	5.70741272419466	7	6.62942340295409	6.41368774964014	6.23018944091278	7	7	7	1	3	1	7	7	2	2	5	7	7	1	1	7	7	7	2	1	7	2	5	7	82.75	1	3
112	5.6581854394805	2.94086692553215	2.87590043227245	6.71603373952321	5.01774989792221	7	4.59127176526767	4.85550132075077	7	6.77690708529359	4.81490664986843	6.60466070445267	6.11107384615842	6.95142946163873	5.70994034503399	6.02282371296777	6.19748856822142	3.29383511003411	4.45483705289958	7	6.86828083011801	5.63907871173388	7	7	7	1	1	7	7	7	1	7	1	7	7	1	7	7	7	7	1	3	7	7	2	7	84.5	1	3
113	7	5.12864401155057	6.3566545649895	6.55240516286985	1.16920320073222	6.38274431026082	7	4.61836033234775	5.75754759114821	4.33160387476932	6.66686088309465	3.70777076776587	5.09960266549891	6.95500545235705	7	3.90583727996937	5.886059765917	5.77858213958355	4.65630626517358	6.34708606175194	6.8770300401354	7	7	7	7	1	7	2	7	7	2	4	7	7	7	2	7	7	7	7	4	7	7	2	2	7	104.25	1	3
114	6.09276163678004	5.66682110731283	5.21351901695135	7	7	6.93193350613218	6.08996161765522	4.34012761482837	6.21492476581726	6.42928143770683	5.93360624330666	5.21045043953072	6.82670541023247	7	5.87955043931813	7	7	2.11969636814182	3.89845277054283	3.30643982805769	5.74339229399126	6.71604198105152	7	7	4	1	7	1	7	7	1	7	2	7	7	7	2	3	7	7	2	7	7	7	1	7	88	1	3
115	2.42282959379524	4.41789131314005	1	2.2029208299229	3.91104935484363	6.38644170349953	5.02356986692342	6.55298502917361	7	6.40963591918193	6.58371548856651	7	6.67755712785925	7	3.53258477922926	4.80167120497927	5.50200908325391	6.51403249278504	7	7	4.18454409747773	6.489385130249	5.87690077012326	7	7	1	5	1	5	7	1	5	3	7	7	2	7	2	7	7	3	7	4	7	3	7	85.75	1	3
116	6.52444201357771	2.20709628585569	2.67451551262963	5.50565703926808	6.00327838499024	5.67953996567856	6.68898720228643	5.70202054310234	7	4.93919288400618	7	7	4.98472115997621	3.9524933908984	5.32660059734428	7	4.63848736594133	2.5553303565778	4.60344539843345	6.02953574578543	6.54711763287268	6.66224750438915	6.01251952071287	7	7	1	2	2	7	7	1	4	2	7	7	7	7	7	7	7	1	7	3	7	1	7	100.5	1	3
117	5.56191105576496	6.46025089524724	7	5.50953745880775	5.7841798496614	6.1707101367918	5.72022867130958	5.47684669734132	6.90088240894449	6.5955063558346	7	7	6.95989105299028	5.38888481927335	6.0573446439242	5.53362787897606	6.16606218043569	5.78694573421049	7	5.97736421278866	3.47632170173413	5.97766641296144	6.00868594717373	7	7	1	7	7	7	7	3	2	7	7	7	3	7	7	7	7	7	7	7	7	1	7	86.25	1	3
118	2.41390253901734	4.45169319950341	1.11464529866785	1.28112680599093	1.86553341193222	4.82779152193755	6.57849248342334	5.29841386962354	7	6.72852161875423	6.82805224013316	6.98871253905567	6.08222952104789	6.80862191557604	7	7	5.91430663348089	5.25710930626982	4.77308810439755	6.58178788597542	6.24149913413449	5.5719599779626	4.62548038621857	7	7	1	5	1	7	7	1	2	7	7	7	2	7	7	7	7	7	7	7	7	7	7	90	1	3
119	2.81744072291922	2.70285904666253	1.22496790253859	1.32629896849124	7	5.0173145472592	6.91834795581897	7	6.45173186297071	5.55346179752632	6.77359979052437	6.50222813548358	4.90900168955105	6.9701277399311	7	6.53336047112769	5.35251940818968	6.21166691837749	5.32303143818141	5.96756066024861	2.28957231293575	5.26633311974977	7	7	7	1	7	1	7	7	1	4	3	7	7	1	4	4	7	2	7	7	7	7	2	7	88.75	1	3
120	5.14376750582592	5.99037083993348	7	6.38161789132552	5.23132476951677	6.74663926476839	5.07972162745389	6.39224480049993	3.77747416621545	7	6.95124662696814	6.81578587916611	6.79965978723174	6.5876653922053	1.27245940098363	7	3.58419198059895	6.04246686664907	7	5.79721528923519	5.72743333839153	7	5.79852632876542	7	7	1	7	7	7	3	2	2	2	7	7	5	3	3	7	7	7	1	7	7	4	7	104.5	1	3
121	6.96915373268148	1.91053370594977	1.73263741327542	5.10885237512074	6.07936839467593	4.69782096917286	7	6.51509789171154	5.98504792857936	5.80480684767227	6.56931661981335	6.69287269550619	5.65380167004505	3.64575397821229	4.24466583000298	6.64530362921136	5.75761673955548	3.27569867958398	6.33291342897518	5.55468318379016	6.45515105494407	6.99621345566014	6.06307919402795	7	7	1	2	2	7	7	1	4	4	7	7	7	7	7	7	7	1	7	7	7	1	7	111.25	1	3
122	2.77242823493895	4.93491348441831	1.7383974412188	2.29744656321377	5.61487543636793	5.0877853211659	6.21323873231363	6.44414520770293	5.3683974420464	5.41132577797877	7	5.51634623512571	6.49813897033773	4.34806985923506	3.59762685066616	6.38902479343426	6.02124987026688	6.70709194889715	5.9765544170644	6.93361554100348	6.97884053896076	5.07525369742943	6.4967874088036	7	7	1	4	1	7	7	1	2	7	7	7	2	3	2	7	7	7	7	7	7	2	7	89	1	3
123	6.22318734316868	5.47878914059867	4.17447563636187	6.0676396388897	7	7	7	6.72128370636092	6.63213144220327	5.33185003034077	4.61153498951407	6.12653558544462	6.26983338427764	3.37101461969959	7	6.49518194087513	7	3.24279216967488	1.55515374567084	6.29931549159655	5.29329927759331	6.69593801583102	6.17899496107175	7	6	1	7	1	7	7	1	3	5	7	7	4	2	7	7	7	1	7	7	7	1	7	95.75	1	3
124	3.58310325687826	1.89239228064097	1.11447308415488	1	5.60800692285116	7	5.40457783971398	6.5350456686169	5.59617122035093	5.69964692682295	3.16961204080482	7	6.63167306530088	7	6.74558683659425	7	5.92971188456086	2.54036728030295	4.89869539287439	5.86515935375817	6.90859324669331	5.15668834509676	4.86850541553951	7	7	1	2	7	7	7	1	3	4	7	7	1	7	7	7	7	7	5	7	2	2	7	90.5	1	3
125	3.36910992612372	5.71574732725839	4.81467292696448	4.82238344325606	5.38557484603215	6.77646127266772	5.26260588295482	6.40201646473603	4.50975357921314	6.48298722356351	6.37028145997224	6.52089142425311	3.90531697724797	5.25073941314981	5.88130550859322	5.67938508041606	5.45178374470739	5.19569920660429	4.69631541833962	7	7	6.91675705983942	6.73663133301044	7	3	1	7	4	7	7	2	2	7	7	7	2	7	7	7	7	7	7	7	7	1	7	82.25	1	3
126	7	1.36005342727833	2.1717726426775	5.93444123937697	6.63412838020575	4.7967014287388	5.06987936621744	6.94579499477717	6.38686914192046	7	5.99901327802558	6.81144164961184	6.0187691803789	4.2792050690165	4.8494184775088	6.55152831284388	6.08727297906723	2.15730954173151	6.76687504565572	5.97631473522164	6.39468366206697	4.23985241428417	5.36156596580467	7	7	1	2	2	5	7	1	6	7	7	5	2	3	7	7	7	1	7	7	7	7	7	102	1	3
127	4.66280291082397	1.37041799937578	1	1.82179523063517	6.36354868424111	5.0827633772714	5.86178581201546	4.44010124130278	5.69179931055479	6.09861052353187	4.69103468799633	3.78973421321583	6.19252527234359	6.71647913636278	3.64922456392491	6.15672707359808	7	2.0249341096351	6.81409973834788	7	7	7	5.46392132730988	7	7	1	2	7	7	2	1	7	7	7	7	2	7	7	7	7	2	7	7	7	6	7	100.75	1	3
128	5.64756228659724	3.80470497513622	6.21406564499643	1.90874032606495	6.73533248584424	6.44141326939541	5.23357858852168	7	4.34949373896484	6.88148575108675	6.50180827704093	4.30667121367195	6.27494052683924	7	6.37013985400417	4.14238926356854	4.63857912459275	1.32253162191772	5.41875291298242	4.83286864957441	7	7	4.68545557768904	2	2	1	7	7	7	7	4	6	4	7	7	2	7	7	7	7	7	7	7	7	4	7	82.5	1	3
129	1.53005235052754	5.35937663954832	1.32088542942464	2.25464130155494	4.37702418115471	5.10464672857279	6.43371417213536	5.20448419058975	6.32274833396448	5.59342749298403	6.46013899844193	3.64081792330207	5.5014128395345	5.53210348685734	6.14728599207981	4.86092269861103	5.65550664134159	6.61118087119982	7	7	5.96594596928	6.24180535134179	7	7	7	1	3	1	7	7	1	3	4	7	7	2	6	7	7	7	7	7	7	7	1	7	89.25	1	3
130	2.44398497309992	2.06790287577389	1.68746311142345	1.18983044004927	5.34373458604474	4.19363439399044	6.42567787176798	1.44286290068053	5.49224097984178	6.62989231458167	5.14469326015305	6.09460630715612	5.9477701017765	7	3.99464172448424	6.9018793289679	7	3.2226642235242	6.24840238770274	5.44891539168836	6.82823500951809	6.67201884857876	6.77339608112139	7	7	1	3	7	6	7	1	4	3	7	7	7	7	7	7	7	1	1	7	7	2	7	95	1	3
131	7	5.63155805692279	7	6.71789362726725	5.8473333622847	6.43370126536172	5.75292821444384	7	4.60739000733435	6.12349835596337	6.56435879311989	3.32862617680734	4.98122103880974	5.0659862416615	7	5.80535948187004	5.64086611714194	4.96682069270486	6.80800121116582	5.62442504667141	7	5.73490638653101	7	7	7	1	7	1	7	7	1	3	4	7	7	1	4	7	7	7	7	2	7	7	7	7	86.75	1	3
132	2.13956342571004	5.39880256299962	1.83146512935304	1.23388123203753	3.20831523840743	6.26398012196968	5.83137769086275	4.79112159568686	5.65122871109547	6.15497577993756	5.3361689317764	5.90063728903191	5.76938018286401	7	6.24897634275653	6.45509866880724	5.84344530290184	6.56621610872215	5.61462509256272	7	5.06448548255142	6.26134152137526	5.77713364098869	7	7	1	7	1	5	7	1	7	7	7	7	2	7	7	7	7	7	7	7	7	7	7	96.5	1	3
133	3.58263981942012	3.16613406458761	2.95441299997802	6.71865441555653	6.11713513259003	6.83955408885448	4.4703687291459	4.55502849625809	6.79864861718614	6.95018645011622	6.20053045452459	7	6.4845975162129	7	7	5.72586144643563	3.22498740973028	1	6.47659551565636	6.73811001953202	6.14528881666946	4.7295290376145	6.13024317612767	7	7	1	1	7	6	6	1	7	7	7	7	2	7	7	7	7	1	7	7	7	2	7	83.25	1	3
134	3.46123042313669	1	1.81527096661936	1.46537238492253	5.92158552051573	5.51509778666306	6.51572930585947	6.65336082743567	7	5.23443505423106	4.16533719955249	6.82645453978319	5.43830150023935	5.88623228156147	4.16188973603182	3.7322099813794	6.4782624439496	2.65196739748225	6.3996539638542	5.80782665499452	6.35969155183286	6.49489835048666	6.12936132978063	7	7	1	2	7	7	4	2	7	3	7	7	2	7	7	7	7	1	1	7	7	7	7	86	1	3
135	2.33062036707406	2.55859366538152	1	1.89321119852319	5.84443854773225	5.62946431534138	5.91022932774564	4.50405709675949	6.47156508520032	6.15984337906379	6.89438413678284	4.95831795562361	5.12025216621435	3.84284588504294	6.44190999209191	6.76240608099293	6.90136124057669	6.39177567386841	5.75833946416423	3.00964558991068	5.91883224564236	6.04700220505174	6.09639478058201	7	7	1	7	1	7	7	1	7	4	7	7	2	7	7	7	4	7	7	7	7	2	7	90.75	1	3
136	6.88317662907141	5.08128005469458	4.68458657258205	3.09951813690869	6.12619309585974	5.92241661754625	5.4820790000739	6.75390387342116	6.75040427235573	4.82131926919066	6.39758484815673	2.05327678149129	6.83319120172143	2.94084328665502	3.03548728774065	7	5.30520668885184	6.77908976832059	6.697532466237	7	4.16043193330542	5.09499840368939	6.87116044316081	7	7	1	3	1	7	7	2	2	2	2	7	3	7	7	7	7	4	7	7	7	2	7	66.5	1	3
137	4.87695772038603	4.22535676359269	6.95883160854936	4.77381268889704	7	7	6.64127990347268	6.61540772463072	5.61057990669316	5.54036529904116	5.22085910371892	6.98695108663892	6.90771836262638	6.91449505232143	5.87978355309807	6.09821021599605	5.07435920178319	3.41869697319918	6.72411224723367	2.42852765155132	5.82732280724873	7	4.08673899471542	7	5	1	7	3	7	7	1	2	3	7	7	7	7	1	5	7	3	7	7	2	1	7	99.25	1	3
138	6.75868293171977	5.01879704672867	4.72786622314396	4.31765057741957	6.15161812205301	4.40442760891051	5.70259095292285	5.15102281958517	6.5391708401382	5.68524308721556	5.58946359210905	4.89240934018329	7	4.00956231571725	6.39765026721266	5.04049954916347	6.6304928363968	6.99292240760912	5.07155871640541	6.23812958346134	4.6034675033462	6.18737407159762	7	7	7	1	3	1	7	7	1	5	7	7	7	7	2	2	7	7	2	7	7	7	7	7	84	1	3
139	6.14517387271548	5.15570618462461	6.31035738121128	5.3478542539611	7	5.79981798556843	6.64754160246503	6.33705718305973	4.85504451355728	5.63173806103919	6.13328553198826	5.68166181122026	6.26324284887226	7	4.73516319524911	6.69930304705403	5.37272839512335	5.31669160190805	3.92106786213205	6.83353352365402	6.52867849905627	7	5.93585906234304	7	7	1	7	1	7	7	1	6	3	7	7	2	7	7	7	7	2	7	7	7	2	7	90.75	1	3
140	5.12237487331505	3.06533453779286	2.72174627651449	1.79783060569496	5.19536280206418	6.82068193392696	5.04807197688502	6.95264382932491	6.27317644941146	6.49195195121075	4.0368505973751	5.71270797123133	7	7	2.21382319912133	4.85193543097285	7	4.58700370892204	4.7834867786785	2.87605986092744	6.9032801204114	6.08003424781958	6.57345899617526	7	7	1	1	1	7	7	1	7	2	7	7	1	2	3	7	7	7	7	7	7	7	7	76.5	1	3
141	5.11780692935147	5.35838312528574	6.7167786671421	6.83096738969896	7	6.86372820398751	5.13673630934141	6.82443668032718	5.51317419099014	5.87914740054503	6.43345065088827	6.21866667119262	4.35364839094976	2.23801935281527	7	6.75705825867277	5.39023276238251	3.06455607246806	6.2012866008203	6.36114850839988	5.97414917530588	6.05384598585717	6.06256044529869	7	4	1	7	1	7	7	2	4	7	7	7	2	2	1	7	7	7	2	7	7	1	7	87.25	1	3
142	6.95568874587122	4.1695831776497	4.5727084320798	3.68365593974476	6.67729748835839	6.1672464289272	5.85171110863753	5.71678068278973	6.59109507104866	6.81669193307701	5.5191755346336	2.60385881266674	7	3.45730084359229	2.75762064007698	4.87931935934938	6.52333688593807	6.25870488287194	6.30863820584262	7	4.23625564102169	4.65612707201181	7	7	7	1	3	1	7	7	4	2	2	7	7	7	7	7	7	7	1	7	7	7	1	7	76	1	3
143	6.58312248398601	5.97618107996735	3.08288783370769	3.2308514798811	7	6.99029764139592	5.80924033397506	6.01951893536245	6.34414353868889	6.6925349849387	4.79285672102203	5.30824114509594	6.14718564872568	2.17677648692374	2.20407383059272	4.38984056074084	6.13968488707722	6.88470818680417	6.64683579727547	5.06610931967721	3.2346112809175	6.97677529405486	6.40954606228994	7	7	1	2	1	7	7	2	7	5	7	7	4	7	7	7	7	7	7	7	3	1	7	89.75	1	3
144	5.9898125360802	4.56507669941465	2.31437247086482	5.65343825691396	6.23794113962715	4.46356533007026	6.37113126311273	7	4.23770044900936	7	5.99374546168952	5.59963845973081	5.42532864503665	3.08390630815697	6.71489070417734	4.91801800291817	5.52405703583248	3.44901897040042	6.15978709137709	3.16595602810638	6.8660823346011	7	5.49292015023854	7	7	1	2	7	7	7	1	1	6	7	7	1	7	7	7	4	1	2	7	7	6	7	79.5	1	3
145	4.98163400014609	1.52049929053497	1	2.38183932424909	6.12831824153966	4.3864110701519	6.63432100461355	5.42136310917557	5.50261538314984	7	5.26104775798558	4.03193059445395	6.72803307853145	4.7082858106087	6.18455134345853	7	6.57823026758723	5.5334332974569	3.01394953539331	6.40025128626024	5.83909528949607	5.01886524095185	5.33089367142996	7	7	1	2	7	7	3	1	7	7	7	7	2	7	7	7	7	3	1	7	7	2	7	95.25	1	3
146	4.32747197899102	5.61457240013315	2.16081374766322	1.43854985610733	4.94531842823145	5.03292904113001	4.32419515227407	6.22575312522724	5.9472916014075	5.56557803838224	5.48848332719761	6.4142849911707	5.86442362431235	6.47815167383651	5.56786798294663	7	5.72194664609353	6.80248138067272	7	5.09146091782586	6.70464681392457	3.96358920314349	5.33898372473197	7	7	1	3	1	6	7	1	2	5	7	3	1	3	1	7	7	7	7	7	7	2	7	100	1	3
147	5.6459709098139	3.15451059418069	1.86370402678586	4.8401723464714	6.47584755338307	6.89743843718174	5.11526970728148	2.35241665610329	5.54195209922511	5.03772449478929	5.34788597910425	5.53837598198233	4.37252252186609	5.77847042469578	6.79864698900316	5.32376219142934	6.8361772292781	4.53294253332112	4.72573878260643	3.45497723431131	7	6.87972655871267	6.60444104094199	7	7	1	1	3	7	7	1	2	5	7	7	7	2	7	7	7	7	7	7	7	2	7	62.75	1	3
148	4.64214960740707	1	2.2788717806534	1.10252960106449	7	6.30870487560303	5.66690510934248	1.92882947258233	6.00766264223809	6.18423960793505	6.62279202472169	6.56613274000664	7	5.11771702520077	5.67295930106028	5.26029270533412	7	5.72405565417799	6.0195739594299	3.25081879693279	3.24028539433295	5.30558032103258	5.55227839014329	7	7	1	2	7	7	4	1	3	7	7	4	7	7	7	7	3	2	1	7	7	7	7	78.5	1	3
149	5.49418459150186	1.94817424501391	2.23826562304476	1	4.91833763569985	7	6.4524559933998	3.29718634811121	6.48803544950272	5.2259438888811	4.94987656440234	6.31705142675877	5.6342935404629	7	2.21712506889167	4.57203096981994	6.5034399381627	4.77248130654267	5.64527115741825	1.61228348429377	6.9679349973164	6.48134740294968	6.13091959230217	7	7	1	1	1	7	7	1	7	2	7	7	1	7	7	7	7	7	7	7	7	7	7	90.25	1	3
150	1.07940782083094	3.2417955399812	1.0483143243272	2.17132023127604	3.66236692302291	5.9738668338936	5.45701509653727	5.70124927042089	5.61242117742269	7	5.51503869428658	7	5.05200730575399	7	5.55662076748404	5.50861607896412	5.77921126949156	2.00025765195217	5.07461590034086	6.18594533986561	6.11095810849106	5.68829611639912	7	7	7	1	3	1	4	4	1	2	6	7	7	2	1	7	7	7	1	1	7	3	4	7	80	1	3
151	5.94281333025321	2.93126343377377	7	1.72575520955733	6.59664292481727	6.55335571732045	5.7569155168137	7	4.59628502077053	6.56166520512652	4.47293626209503	3.88488721889593	7	4.26879835794838	7	2.51540777800426	3.73842941545658	1.22690759203084	5.61485310677182	6.28997610420598	7	6.97798093373113	5.24820001606152	2	2	1	7	7	7	7	1	5	7	7	7	7	7	7	6	7	2	7	7	7	4	7	77.75	1	3
152	5.28702410977269	5.80691207112393	6.18372800834096	5.83499436019546	7	5.39144100603972	6.5525944769349	5.93275674749232	5.88864818881487	5.88482101802557	5.56951797822933	6.44881877135845	4.9863283147692	6.96624716819313	4.17456756805703	6.93704728081368	6.12870597221668	5.1036101010268	5.99320252279519	5.71436077281215	5.32526076865084	7	6.45880345289017	7	7	1	7	3	7	7	1	1	3	7	7	1	7	7	7	7	2	7	7	7	2	7	97.5	1	3
153	1.71638211330273	2.7411092326265	1.12198581657177	1	3.85877504763634	6.89165683912541	5.52364776882239	5.58395004430696	6.09993994050887	7	4.58088922303108	5.02584370703316	5.92257747634611	3.78919105649837	5.45274612721374	4.40099733002807	7	2.96946612619142	7	5.15251784229468	5.84159029309384	5.63928643987175	7	7	7	1	5	1	7	7	1	2	6	7	7	2	7	7	7	7	2	2	7	2	2	7	89.25	1	3
154	1.89846320652508	4.33462656142693	1	1.40972428601405	2.78713908228149	6.6594786273283	6.52281110653006	7	4.94972654290829	7	5.58105271698838	6.21764272258535	5.60682349317305	6.47461684840274	4.43652835526038	6.38704673278472	5.65346064706879	1.16286871289771	4.49359309082209	5.70974675792017	7	5.66803465632324	5.07672407623613	7	7	1	3	2	5	7	2	7	3	7	7	1	7	7	7	7	7	7	7	2	1	7	70	1	3
155	6.19299124857146	4.60162971840368	4.38161289681977	4.71111789362774	6.06594435482083	6.34946015897787	6.12782224552479	5.40060915695246	4.4705757127139	6.34408462583327	5.77172850702007	5.60421212772733	5.61654534376543	2.51623303023366	3.53420562388173	7	6.29623894553947	3.37056702473297	7	6.84800828015827	7	6.43014640899096	4.64044113706666	7	6	1	7	1	7	5	1	7	4	7	7	7	5	7	3	7	7	7	7	3	7	7	76.75	1	3
156	3.53176100607738	1.81910480627368	1	2.43405920862235	5.58467074391104	4.64399782313715	5.33179925515304	1.56355475196234	7	5.36989809486957	5.60047398618404	4.96802253295006	4.89939403237463	6.16698809119958	6.00581835704666	7	6.89508955900346	2.52143485609935	6.00768881608645	2.98426375882625	3.26939808369155	7	7	7	7	1	5	5	7	4	1	7	3	7	5	1	7	7	7	7	1	7	7	7	2	7	70.5	1	3
157	5.497597602707	6.06090581128154	6.78770146011178	5.72898175365584	6.46604263978496	6.06015516306288	6.30770683010003	6.52187329884575	4.44992810068238	6.4575356184664	6.60607012555808	6.88527115431825	6.38915616512338	3.44008073088822	5.34675383682925	6.33344511787989	3.03281478453988	5.64209574968748	6.74383471168818	6.3520655743595	5.70469486885435	3.04301436711241	5.24117648978283	7	7	1	7	7	7	3	2	2	4	7	7	7	7	5	7	7	1	7	7	7	5	7	86.25	1	3
158	5.19735714652824	5.38138845158437	4.32525109446753	3.27772781183712	6.26964173880226	4.87378721585576	5.94660065487656	1.84192624772946	5.17387397639557	6.07132982837027	5.3070830682346	5.49682223705199	5.02598177899479	3.57399053237016	6.87375347831062	4.17295058388004	6.22041217128086	1.14052657851285	6.81755826854512	3.60885053753227	6.96016657627515	7	6.36781307557314	7	7	1	4	1	7	7	1	7	3	4	2	3	7	4	7	1	1	7	7	7	7	7	93	1	3
159	5.32742627807885	1.54742530833631	2.0471631996519	2.65225790525845	5.504512747063	4.87745650261129	5.2993479460367	1.70906466293069	6.88364865021095	7	7	5.94388712749452	3.8953430106095	6.06043044245482	5.32087506937972	5.74386917362521	5.85381293387365	4.92860437965747	1.28869748654619	2.38908900059036	5.51828837844427	4.23110808776282	6.88826564109552	7	7	1	2	1	5	7	3	7	3	7	7	7	2	7	7	7	4	1	7	7	6	7	78.75	1	3
160	5.11018686028113	3.65140803097511	2.25866536712096	2.7591163483807	6.31245212340352	5.63962159158309	5.8455754586311	4.66628227006855	4.31957041550022	6.27012921817634	7	5.20485103640357	5.49982953801376	5.15050000134762	5.9316856927364	5.71031627898306	4.172077023263	4.30263397240266	6.86558236474571	2.95893345523642	5.73305897748032	6.27355008255537	6.13675659167103	7	7	1	1	6	7	7	1	7	2	7	7	3	2	5	7	1	1	7	7	7	7	7	83.5	1	3
161	1.51225534947892	5.86666138849411	3.72754580116652	2.85955660428944	3.34339977519519	6.81099473059864	7	5.54500112518701	4.84891267074364	6.63644933499844	4.76771901863326	5.77838392380972	6.45711863656637	7	4.34115098708657	3.6870698005842	5.43008293109167	6.29006940010414	6.85164979730749	4.60116407610376	5.37301718622028	7	4.55426476458705	2	3	1	2	7	4	7	2	7	7	7	7	2	7	7	4	7	1	7	7	7	1	7	85.25	1	3
162	4.23344152115546	6.14742520570665	7	6.50927749993586	5.72664261167261	7	5.24153922744709	6.17699660600366	3.880730059952	7	6.39389670688528	2.92435479788108	7	6.79080029171569	1	5.69940991112263	5.25507095005154	2.67665096633271	7	7	4.77015965681967	3.2507545581236	5.4019232327539	7	7	1	7	7	7	7	2	2	2	7	7	2	7	7	7	7	1	1	7	7	4	7	79	1	3
163	6.90114937677207	5.87758019161476	2.78578835886139	7	6.70889211421587	3.93153280743975	6.22313076063955	5.81409949075832	3.61879288913	7	5.34994648330562	4.31623817429316	4.40910517022202	6.70283551696389	3.40751789981291	6.08338419667045	6.47670013324254	6.6712561698432	3.63161022047749	3.68106923219235	5.65432320481874	6.72562347072046	4.98277175253221	7	7	1	2	7	7	7	2	2	7	7	5	2	1	7	7	7	1	7	7	7	2	7	82.75	1	3
164	6.53863791036056	5.4731506192443	4.24401729528401	2.25384166365223	5.31844346663154	5.54150188628138	6.80719093713243	6.57050450498996	1.34817696967909	5.97040852748362	5.46130665233618	6.35520131445805	6.92872772609752	3.08504715961012	6.51502869362493	6.27445524295367	6.69884438288181	1	3.41471171982343	2.98378642834557	5.65684110301852	5.27804514171648	4.4208831009341	7	7	1	1	3	5	7	2	2	4	7	7	7	2	1	7	7	1	7	7	3	2	7	89.5	1	3
165	1.83970388441531	6.31373795467285	2.00092776863228	1.56661706247431	4.94136869630712	5.70682156007029	7	2.90396660419051	6.41358309292282	7	4.08521321798059	4.87570660958101	3.90434363552033	5.34502951703904	2.5738156779463	6.05493762512004	7	3.42148545645155	4.58431347413191	5.73944500951402	6.24594491781397	6.78147018210095	5.09329699062559	7	7	1	3	1	4	7	1	7	2	7	6	2	1	7	7	7	1	7	7	2	2	7	86.25	1	3
166	3.07810371517317	5.86323333534352	3.70839323459344	2.72928515704583	3.91168643254048	7	7	1.75634597652196	6.47472156107078	5.80867747764497	5.24025121430857	6.94677572264198	7	1.65383134953333	3.26868571159744	3.83292108522312	5.14026170671799	6.11532153435222	3.04225769759295	4.39304435188228	5.99292479751785	6.15002127286391	4.75580722573227	2	2	1	3	7	4	3	2	7	4	7	7	7	7	7	4	7	5	7	7	7	2	7	85	1	3
167	3.53320179856635	2.05378913441339	2.43770377855832	3.12304881943709	5.5079622668063	6.16499223082641	5.8308420853828	5.57657853219912	4.75717180715743	5.88969900023276	4.41040390856319	7	1.8499822241982	5.92406463724903	7	5.0789373933257	4.51084450277034	1.86938391107898	2.92634788606412	5.87164046278244	5.83440028806303	7	6.71933048804941	7	6	1	2	7	7	6	2	2	2	7	1	7	7	7	7	2	1	2	7	7	7	7	74.75	1	3
168	3.81836131545068	1.59452036195686	4.0728429423784	1.56862509975363	6.69838862744714	5.48127483051093	4.31875926328876	5.16297199491933	5.80733741682673	3.53497642292811	6.5373371162805	6.59101990478278	4.27721324282043	6.5130610125565	6.5348815433744	5.69807578836651	6.36880237852779	3.71669991794894	5.8625292011238	4.6952799525992	5.65207845490321	5.45764605975973	5.27745928490832	4	3	1	7	7	7	7	1	7	2	7	7	7	7	7	7	7	5	3	7	7	2	7	92.5	1	3
169	3.00778125468093	2.56952267408752	2.25484714089467	2.67947280153773	5.3938754503676	7	5.0430079506947	5.40051312387841	6.81141057714305	5.06416898461831	3.87627613280996	6.46590235316364	7	5.11517281625047	4.70390628672922	4.61761169371163	6.55686850190659	3.78282395345502	1.9331734411576	4.12382871697276	6.02869067401984	6.65852481098455	5.40521222035828	7	7	1	4	2	7	7	2	7	2	7	2	7	3	7	7	7	1	7	7	7	4	7	82.25	1	3
170	7	5.07982914723771	1.76769011592713	6.42920915467584	7	4.42521830973754	6.04446424318726	3.09270387782525	7	7	5.7628799468138	5.07134122938865	5.53764864050665	5.44028357000033	1	5.00140378659481	7	3.75701045786229	1.0537769258532	2.46958951764805	6.26227007221553	4.98083197640786	4.74360317711701	7	7	1	2	7	7	7	1	2	4	7	7	2	7	7	7	6	2	7	7	7	1	7	89	1	3
171	2.89167549807308	3.31863816501094	2.94450838767669	1.56292533828647	6.96866337688225	6.35275205700213	4.62691384375568	7	3.74865529251279	7	5.15986230068005	6.1927549294283	5.83825616926086	6.22157126945264	5.37281771748923	6.07852889691275	6.33586841595111	4.04651521183351	3.37910792174362	3.71922510484545	5.44981991513364	6.57649057439761	6.21970652562927	4	3	1	7	7	7	7	1	3	3	7	7	7	7	7	7	7	7	7	7	7	2	7	73.75	1	3
172	4.33993061317968	3.38956042607493	2.56885843344326	2.59844697205501	6.42105409074411	6.67763771176369	6.21986953309359	5.62708190368551	4.405360892668	5.91260699153709	7	4.55127218556354	5.16095643310403	6.36573504928796	3.8547555752176	6.14965766377881	3.82362481325956	4.37722782629522	1.74811299324635	3.66482126914834	4.06270352885441	2.44293226153546	6.33734433029671	7	7	1	1	7	7	7	1	7	2	7	7	7	2	5	7	2	1	7	7	7	1	7	73.5	1	3
173	1	5.44184335273757	1	1.39671525177768	3.90275148193942	2.1977230264109	6.57795579515117	5.51644517834674	7	5.54839060602122	6.77150753647491	4.37245615923565	6.10311749541404	2.89063080276039	6.97803767029898	4.82849963090113	5.66413072272859	4.13307536682899	4.98577318447076	6.44606690389041	1.89504204140494	3.37212142910078	6.51884970718154	7	7	1	4	1	7	7	2	2	3	7	7	2	7	7	7	7	7	7	7	7	2	7	93.25	1	3
174	7	7	6.36132372160952	6.49228033428182	1.87990912086155	3.33956610678016	6.26391270327751	4.93038932502588	2.16141063173449	4.38629971187106	5.33955488995678	5.24195340948173	3.30094573860949	4.35040773808806	5.06069379162168	3.31254930954953	6.51439898906014	6.48040951139153	6.20165656416364	3.87943175729173	7	6.70468646338803	5.94393657545995	7	7	1	7	2	7	7	2	5	3	7	7	2	7	7	7	7	3	7	7	2	7	7	89	1	3
175	3.29388677371306	2.53322727830161	2.9093042556805	4.00427433698912	5.48931302360475	6.79609815493382	5.12882954575458	6.4698971284251	7	4.6764167479086	3.49277031651971	6.52739190397071	3.51630776020906	1.35797831453975	4.434513247409	3.52031600228617	6.47379992084315	4.37477905269341	2.26446388325636	4.45598561546328	6.12290760005154	6.56965869786796	7	7	7	1	3	2	7	7	1	7	2	7	7	7	3	7	7	7	1	7	7	7	7	7	71.75	1	3
176	5.46698402505289	6.08566118784521	1.71569248163452	5.19937432651334	6.63980175015111	5.59116426459106	6.71279671507448	4.17805003316284	6.5543575612474	6.1985223482766	4.21042103007497	4.5614881122373	4.26345395681575	4.76612754136467	1.16273622194034	5.08879437838688	4.61978462068132	6.19872799303295	4.4734946468742	3.76979578313981	4.63134323059899	5.82604583563065	5.80069846818501	7	7	1	1	7	7	7	1	5	7	7	7	1	7	7	7	7	7	7	7	7	4	7	80.5	1	3
177	2.91464934660826	1.48830118015882	2.08589064965043	5.04131129193963	6.62730922617502	5.50212704586291	5.76397489071418	7	2.2072008227559	2.97734800234948	7	4.07398068563003	4.48110179199311	6.57556701508735	5.73310697111942	3.91788496917265	4.74107106104252	2.60362253517461	4.09694699098378	4.2200639074126	6.45367916618047	4.9254586990751	2.78973414542823	7	7	1	3	7	7	7	2	2	3	7	7	3	2	7	7	7	1	5	5	3	1	7	85.25	1	3
178	4.21670275937547	3.39650482070737	1.68952178679002	2.89038958726831	6.39149718239585	5.29858408633617	3.48465488264292	7	3.65993610269771	4.62634823246595	7	4.75195532641725	1.59887598365282	5.78742190249948	4.56491693143618	5.40727781498303	4.97748025841154	3.16398070085424	6.94675362765587	3.68788766301792	4.15564510401452	3.30792205952431	7	7	7	1	1	7	7	7	1	2	2	7	7	7	7	7	7	2	1	7	7	2	7	7	64	1	3
[truncated: 5 more columns]
