# Supplementary material for: How Are Mate Preferences Linked with Actual Mate Selection? Tests of Mate Preference Integration Algorithms Using Computer Simulations and Actual Mating Couples
Source: PLoS One. 2016 Jun 8;11(6):e0156078. doi: 10.1371/journal.pone.0156078 (PMC4898694; doi:10.1371/journal.pone.0156078)
Supplement: S3 Data — Long-term couple and agent-based model data analyzed in Study 4. (ZIP) [file pone.0156078.s003.zip › S11/Polynomial Model Data/Polynomial Couple Population 01152016 0402.csv]

	trait1	trait2	trait3	trait4	trait5	trait6	trait7	trait8	trait9	trait10	trait11	trait12	trait13	trait14	trait15	trait16	trait17	trait18	trait19	trait20	trait21	trait22	trait23	preference1	preference2	preference3	preference4	preference5	preference6	preference7	preference8	preference9	preference10	preference11	preference12	preference13	preference14	preference15	preference16	preference17	preference18	preference19	preference20	preference21	preference22	preference23	fitpoints	sex	algorithm
1	7	6.01430222791397	1.68314019156531	6.48028038864923	6.0733668187161	7	6.42743192929293	6.35112278018258	6.95289550324905	7	6.02691240215482	5.44421915898469	7	7	6.55384022739624	6.1884410340383	6.76924104915843	2.55449129092292	7	6.08505894082273	5.25200863199771	7	6.0703498609663	1	7	1	7	1	2	1	7	7	3	7	7	7	7	7	7	3	7	7	1	7	7	7	89	0	3
2	6.96043606998516	7	6.07383774874675	3.8308404922937	4.57253265142848	6.60416550348837	6.57422011014364	4.92507541119276	6.71384020047689	7	7	7	7	6.97921316883647	7	7	2.74267257798215	6.54105831883615	6.52888281500964	6.13146472048068	6.79876895533144	6.72826631202981	5.84486330476943	1	7	1	1	7	2	1	7	6	1	7	7	7	7	1	7	7	7	7	1	7	6	7	102.75	0	3
3	5.99972874803181	7	5.34089940348615	5.37187687515364	6.43810693283079	6.81786391856423	7	6.63628057269481	6.62496872057381	7	6.82794167292381	6.65040669921545	4.48244662264962	5.62785536427292	7	7	4.05779835112281	6.92049322237223	6.85331171058127	7	6.77527482164673	3.86954365080182	5.0545099683599	1	7	2	1	7	3	2	7	4	1	4	7	7	7	7	7	7	7	7	1	7	7	7	106.5	0	3
4	5.86184566501411	7	3.82083879431814	5.26582733737663	4.8177153158076	6.80356499973863	7	6.55523031346685	5.73140676509634	7	5.02471182035023	6.83789560667396	6.60299246487104	7	6.78433082204233	6.2886275159438	3.49745078879899	6.56375561250441	7	6.73103180605502	5.6987323757238	5.92984622111589	5.49799900915575	1	7	4	1	1	2	1	7	7	4	7	7	7	7	7	7	3	7	7	7	1	7	7	85.25	0	3
5	7	7	6.49253262711825	6.82295820284243	6.10219848217105	6.83211656626263	7	6.30223988519497	7	6.3419143641422	6.69518660195631	6.80119187271332	5.40749669956751	4.75421673385803	3.36604264517692	6.66512368715922	6.30309946840574	5.17149064670519	6.94567972210785	4.28485533439664	6.00755502484508	7	6.59227221360907	1	7	2	1	7	2	3	7	7	3	7	7	7	7	3	7	7	7	7	1	7	7	7	97	0	3
6	5.48596145613668	6.05655795870336	5.8230517515152	3.38559352734941	6.42327379154019	6.31030207855329	5.94727595839297	6.8900588867416	7	7	6.42368490001225	7	5.70319873255948	6.73815464276152	6.35938318011092	6.36139748458467	4.82592140356652	6.68112678328245	6.57405821285409	6.75514397090537	7	6.95550024793818	6.83909459240465	1	7	3	1	7	3	1	7	3	1	7	7	7	7	7	7	2	7	7	1	7	6	7	104.75	0	3
7	4.92707547762081	6.70892722900707	5.94313591206186	2.97353102832415	6.66678094687069	7	5.9256084222465	6.85530415340961	6.49369718166352	7	7	7	6.35610890020471	7	6.54077198489376	5.40250923320682	5.20752316539215	7	6.65822368126384	7	6.10340174218477	6.34301404458405	6.47204746003775	2	7	5	1	7	7	2	7	7	1	7	7	7	7	7	7	1	7	7	1	7	4	7	110.5	0	3
8	6.98949010310681	5.17875943920598	1	6.30430087257632	4.33908079122012	5.24151023227702	7	7	6.94223239871887	6.86238167469168	7	6.47036305747246	6.5636959577587	5.80380822113286	6.87434787825228	6.83492024691504	5.74693001506067	6.52405863519802	6.56522459471746	3.71045247622756	7	6.19481845337707	6.31732872043976	1	7	1	1	1	2	1	7	7	1	7	7	7	7	1	7	7	7	7	3	1	7	7	96.25	0	3
9	7	5.87193082624067	1.30822002588645	6.33046349653981	4.73193001853505	7	4.47486850658235	6.06404966365232	7	7	6.9720317293795	6.07765357585069	6.98315964830861	6.18497491484688	6.9508231949664	6.67391517342959	6.41702907681166	3.53738418172597	7	4.02902968038378	5.44184134048196	7	5.98483806684857	1	7	2	7	1	2	1	7	4	3	7	7	7	7	7	7	3	7	7	1	7	7	7	95	0	3
10	5.00361069869978	5.16861882501029	5.30566479615215	4.29790268900894	7	6.43225941078679	7	7	5.25392113691842	6.36991955949367	6.95419099495659	6.1933859406999	6.78544751590077	5.97245835528987	4.29590395695491	6.77369935826268	6.68465778088915	4.13360133849746	6.41933614891032	5.268733928352	6.41448212505493	6.9226826822365	6.86320474883358	5	7	2	1	7	7	1	7	7	1	7	7	7	7	7	7	7	7	7	2	1	4	7	91.75	0	3
11	5.58350315437296	5.81027250804656	7	7	5.64958404183543	7	6.16000321037768	5.98307603672932	6.96261445296868	5.85351760846877	7	6.38915568435761	5.96330643253805	6.55129029654896	7	5.9014931490647	6.94440432619326	6.54676529883427	7	5.17746445513609	3.94734881597975	5.71820494627956	6.82250422072585	1	7	1	1	1	2	1	7	7	2	7	7	2	7	7	7	7	7	7	7	7	7	7	98.5	0	3
12	5.66609454005542	7	6.45750540257486	7	6.0273256150902	5.75351539070548	6.29296579730139	7	7	4.15976692434964	6.73789515188779	7	6.87371137159763	7	6.37557844910698	4.42033194028667	6.76300888751609	4.13999002305736	6.83478692191481	4.10446512911349	5.32520798618576	6.82486724064528	5.67994454841817	1	7	1	1	1	2	1	7	4	2	7	7	7	7	7	7	7	7	7	1	1	7	7	106.25	0	3
13	5.90642416797986	6.08775777210782	1.99740181621921	5.85419337205812	6.33594282894348	7	7	5.32671105662973	5.26293834231329	6.84117423808068	6.59265720699547	6.7055351929846	6.3706748002948	6.57611867073507	4.0633738784987	6.91309179247906	6.19622589521632	7	6.44417691748336	5.80627675288283	7	5.77025689784347	5.07694792921763	1	1	1	3	1	2	1	7	7	2	7	7	2	7	1	7	5	7	7	1	1	7	7	91	0	3
14	7	6.92068127555083	2.81664926034105	6.20970798169535	5.15838266598027	6.06217565924387	6.25684388406844	6.41050962652097	7	6.9231072458502	7	6.44497871157963	7	5.89843685810833	7	5.15920575209778	5.65294240134886	7	4.95985299906214	4.37406508228323	6.75131206030193	6.26040474188298	7	1	7	1	2	1	2	1	7	3	1	7	7	7	7	2	7	7	7	7	1	7	7	7	104.75	0	3
15	5.75221880356554	6.87489502328391	5.02621426498235	7	5.52499801614191	5.80609659636314	6.94945886609236	6.53161052499272	4.76797160196339	6.21299180765727	6.45084588724092	6.15908764858544	6.46747903116593	6.91012087369585	5.92781431686854	6.47557032888535	4.43865589946582	5.34670286571681	6.49618111669779	5.03939244152908	7	6.84776402380898	5.91361542220855	1	7	2	1	2	7	1	7	3	3	7	7	7	7	7	7	7	7	7	4	1	7	7	101.5	0	3
16	5.04985243534387	7	6.44419949407044	2.52227801180758	6.70697973119574	6.57169415103481	5.70454771804186	6.41487148221213	7	6.08939558345771	7	6.77225845149375	6.06833697148796	6.74833572866933	7	5.84566644866512	4.94479406976168	5.52261452631567	5.99336823573242	5.40091469969173	6.58833862257615	7	6.9455812017254	1	7	1	1	6	2	1	7	7	2	7	7	7	7	1	7	7	7	7	1	7	7	7	115.25	0	3
17	6.47065871244421	7	5.16481050566305	7	6.52442344778871	6.79884827451862	6.00888508926133	6.10070456647443	4.46240506614802	5.49736460133537	6.68286617241061	5.26301948357824	6.24614210868675	7	6.76902765921893	6.72327535290457	5.87788757886553	7	6.2624639873329	3.75092842613238	5.01898210605535	6.51269406580194	7	1	7	2	1	1	7	1	4	3	2	7	7	7	7	7	7	7	7	7	1	7	7	7	105	0	3
18	5.3831497822653	4.4502450841963	7	2.53538444978714	5.20316464906573	6.80821667084438	7	6.57497504784471	6.56182290047974	5.75087981872539	6.57734000622207	7	5.22519801257136	6.31874177022426	6.57785915170066	4.25554057715513	7	6.28767826624331	6.05292895406185	7	5.91142320577927	6.85234688819699	5.0393337338787	1	1	1	1	7	3	1	7	7	2	7	7	2	7	7	7	4	7	7	2	7	7	7	86.75	0	3
19	7	6.54572406265628	1.99757631622678	5.19169555432415	7	7	5.17483831133664	5.61332242087186	3.94159069174653	7	5.73454010385812	7	4.57284730723456	7	5.1750716855376	5.01800648452563	6.37619213077193	7	6.60678716175907	5.35620513175703	5.23565558926258	6.53669959197013	6.66232919839682	1	1	2	7	1	2	2	7	4	3	7	7	7	7	7	7	7	7	7	2	7	7	7	101.5	0	3
20	4.74161351205878	4.21904246437503	1	6.93662965361647	6.5880191328096	5.64959365220185	6.67085479291842	6.56085991139232	7	6.50632677779413	5.78588370866611	5.94671740290672	7	6.39880058571401	3.28177972041621	6.8844747024412	6.53780265639759	5.69238311200741	5.75755689789842	6.93601276970569	4.44939922752977	6.63622553436202	7	1	1	2	1	1	2	1	7	7	1	7	7	7	7	2	7	7	7	7	2	1	7	7	94.25	0	3
21	5.59874777991633	2.0962873850526	2.37176930670528	3.97730456652505	6.6772920030258	7	5.71093334027394	5.967567133952	7	6.9642525286994	7	7	7	6.6011969950964	5.65861471671609	1.35544458874255	5.8737090274069	7	7	7	5.55560274771651	5.87728496052533	6.70037318167129	1	1	4	1	1	2	1	6	7	1	7	7	7	7	7	7	7	7	7	1	7	5	7	91	0	3
22	4.80656241907011	5.4814137154587	5.48037770365237	3.73598068545548	4.24432151820534	6.53870945231111	6.8422702455205	6.36782629695453	6.49410400974647	7	5.70100089214026	6.77530759821458	6.13023201498059	6.43690741995122	4.35643132601786	5.42258142034806	3.28125645417677	5.95510285228026	6.80608119305145	4.90750959045419	6.5108451050673	6.36099516156965	4.49202445751844	1	7	1	1	7	7	1	7	7	2	7	7	2	7	2	7	4	7	7	1	7	5	7	87.75	0	3
23	4.49563962924042	5.45704087604125	6.66748982049244	4.58978326529605	7	5.77909925626522	6.75414974054884	5.14299923935478	5.37570605621639	6.81804461963964	6.40716001312778	6.66276711478959	5.13102507584966	5.0832593132409	4.20870531994606	5.55107863161238	6.62661621273819	6.76694744675546	5.94647036228236	6.5886481479736	5.56713677505563	7	6.49442967514054	7	7	2	1	7	7	2	7	6	4	7	7	7	7	7	7	7	7	7	7	1	7	7	80.5	0	3
24	4.8271627244517	6.57837508028844	6.52798297775411	2.67588946176682	6.14178999506637	6.44257091542604	6.27194995585939	7	7	7	6.66968254552832	7	2.00970649366328	5.60524796472135	6.62770356657772	5.55901750863175	4.91827221737967	6.09767329090152	6.2784607709665	6.59892330930032	6.93623816194537	5.83495874690923	5.61938107096119	1	7	4	1	7	3	1	7	3	2	7	7	7	7	1	7	2	7	7	1	7	2	7	101.25	0	3
25	4.78939673428775	6.53495986541504	2.82642404240327	4.80118979278934	7	6.05577669972774	5.34298288990429	4.817073754832	7	5.37110641635051	6.26079103783521	6.34449196790411	6.05239172373255	6.91364172996137	2.56536151989224	7	7	6.7871772040959	7	6.85127274821327	6.11117595022038	7	5.10158325912482	1	1	4	1	1	2	1	7	7	1	7	7	7	7	7	7	7	7	7	3	1	7	7	95	0	3
26	5.67589525337467	7	6.54869489064285	4.80369825433499	6.15327404071589	6.76850283794442	5.71348601978382	6.85871172628259	6.28683169257184	6.91128033368344	7	7	4.61756640000227	6.53301002444398	6.42372897062144	2.04318994523662	4.61864605951506	5.15077796211956	7	6.96605665092851	6.4291187530384	3.4733543456085	5.96204788116617	1	7	2	1	7	2	1	7	7	1	5	7	7	7	7	7	7	7	7	1	7	7	7	92.75	0	3
27	7	5.45781430599803	2.53370764587549	6.58176365844954	6.3401167990559	6.92348913946541	7	6.37482614371275	5.73066961813642	6.09057570382881	7	5.55424609450746	6.79209326507141	5.56875272724404	6.93417728815479	4.56074331026341	5.18435523617803	3.11599738302326	6.28904516361356	6.36019837224568	6.08891984927888	6.81725439736005	7	1	7	1	7	1	2	2	7	7	3	7	7	7	7	7	7	7	7	7	1	7	4	7	92.5	0	3
28	4.9621413203677	7	2.68647691466508	7	4.59317847760978	7	6.35693035206876	5.31039140032281	5.79984011996387	6.80828116634549	6.14572365005228	5.90906052567763	6.37021022068649	6.97200475810787	4.13563443127233	7	6.94725483545765	6.46635874398876	5.72494463601997	3.85630717754686	7	5.32647422540717	7	1	7	2	2	1	2	1	7	4	7	5	7	7	7	7	7	7	7	7	1	1	7	7	95.25	0	3
29	6.6732123784452	6.6795105067915	5.99681483092275	4.99594936957902	5.46946225309347	7	5.97595314888045	7	6.97465171513584	6.74919314171156	5.84755750068263	6.70967753740149	4.15644577937196	6.47480255569547	5.99557014887957	1.4629828586761	5.79603014879981	5.50453016310056	7	5.94770731738938	6.55241208379261	4.13592890290605	6.3496428481424	1	7	2	1	7	4	3	7	7	1	5	7	7	7	7	7	7	7	7	1	7	7	7	89	0	3
30	6.93356756296428	7	2.0052774304692	5.90579413555388	5.74432947750143	6.00429511890748	4.94855943323654	7	5.85123799850054	6.47287278365156	7	7	3.41744155953398	5.07599719674592	6.44579876987139	5.46698097769822	7	5.22847862884529	7	6.14408843807826	6.06695072781905	5.77735005977987	5.39570617024937	1	7	1	1	1	7	2	7	7	2	4	7	2	7	7	7	7	7	7	3	7	7	7	84.75	0	3
31	6.94243729350407	5.08959351188306	1.93992401927997	6.29877853527484	6.52031508671904	5.84412287750385	6.43897131078334	6.38741756452499	6.06618644018324	7	6.87226362893588	7	6.18698759230795	6.75886934933254	4.31614606004356	6.75923482882869	5.50198930883698	4.40036497115432	5.32287693327019	5.45827900532691	7	5.20031002653662	6.68641727407178	1	1	1	3	1	2	1	7	7	3	7	7	2	7	2	7	7	7	7	1	7	7	7	102.5	0	3
32	6.30568958155156	6.0635992241988	7	4.4201371228313	2.94922918029989	6.04764538440553	6.38501686936146	6.28513300388509	6.40404397952484	6.17771448042149	7	7	7	7	6.92845092896322	6.19054833070594	3.52188340954739	5.9281497129093	6.28975088288697	1.30577628870437	6.26670144446566	7	7	1	7	1	1	7	2	1	7	7	1	7	7	1	7	3	7	7	7	7	7	7	5	7	84.25	0	3
33	5.97988893501921	6.90149412755162	5.5950528963305	5.18937142158883	7	7	5.29595074568149	6.61326894279201	5.38311452722716	7	7	6.42981691315461	4.69039956460939	6.21081928886746	2.88173160620346	5.83352450280445	6.46330005639747	5.65182232166004	6.1371098665578	6.87367586920168	6.90222560203662	6.25493466290095	6.41324704549348	1	1	2	2	1	5	1	7	7	1	2	7	1	7	7	7	7	7	7	7	1	7	7	100	0	3
34	7	6.51176569147163	6.3644274789653	6.72066150640946	6.79525054135336	7	4.29105903597085	5.62363545230716	6.5410906720033	6.06647381026337	6.88085714430101	5.66116454524352	6.8374124686622	6.70886702324473	3.89062538648894	7	3.49469879028254	7	5.48483747010216	4.17521798025247	6.50380650962313	5.8815841007303	6.34332759724721	1	7	2	1	7	4	1	7	4	4	6	7	7	7	2	7	7	7	7	1	1	7	7	107.75	0	3
35	6.72172779842493	7	4.09270138894279	6.93198005184391	6.6222403042093	6.69310326417754	6.52307549329654	7	4.83646365033726	6.04409905592711	6.30043148331503	5.69668585305617	2.56967203280703	6.80101571634405	6.07275605452584	6.17823431191788	6.06121217500802	6.39906670704545	3.58536291108911	4.05701134789728	6.81408037588838	6.93312008257144	6.93018198727751	1	7	2	1	1	3	2	7	7	3	7	7	7	7	7	7	7	7	7	3	1	7	7	86.5	0	3
36	7	5.22871657171438	6.49055196233414	6.43358614054644	6.69811074843271	7	4.33434112555516	5.54471266689225	5.66428734007787	6.33474649714697	5.90593436624733	7	1.59418609597494	6.70063563786799	3.95661230525294	6.29911450560619	6.53808438077715	6.67821416931815	5.66629408378064	3.69430651214791	6.68958601119654	6.47348965337626	6.59855680931176	1	7	2	1	7	2	1	7	7	2	7	7	7	7	2	7	7	7	7	1	1	2	7	94.25	0	3
37	5.45485882777515	7	1	7	6.20498620255742	6.60523905588282	7	7	5.79180658332597	5.08340561839835	7	7	1.48288488562304	5.75780164384163	1.94070788164977	6.67297051198848	4.51108534421581	5.70454982240948	7	6.60957947130065	4.75195498586807	7	6.02642963381555	1	1	1	7	1	2	1	7	7	2	7	7	7	7	7	7	7	7	7	1	7	7	7	87	0	3
38	6.44060651496048	6.82948416442388	4.11361479116889	4.96157398097608	4.38094307478724	6.95837103022978	5.82117421513742	6.64493764842461	6.61491476402197	6.13486820429936	6.04959842489823	6.29757640520412	3.08884539825907	6.86269771231253	6.60521897876778	6.26475699179706	2.96837053052036	6.5523865911943	5.59740536484912	7	5.27392620610223	5.59317184649646	6.40335930609853	1	1	4	1	1	2	7	7	7	5	7	7	7	7	7	7	2	7	3	7	1	7	7	95.75	0	3
39	5.79223777479945	4.34981789107044	6.73698328550727	1.90789250861761	5.93269199050783	6.90007434084575	7	7	5.7815572052855	5.31183544199727	4.68318547792169	6.40953357839489	5.66420441605561	6.05811184798941	6.0368642603935	4.1282675264868	6.67756224746536	6.4400044643265	6.6915442690073	7	5.25908182003434	7	5.14905481027722	1	1	1	1	7	2	1	7	7	2	3	7	1	7	2	7	3	7	7	3	1	7	7	68.5	0	3
40	5.00722509400264	4.74345004765986	5.77069069432578	5.85658180697741	7	2.43247961813996	5.42763020606842	7	6.22994458265431	5.68377961575572	7	7	6.63850727047365	6.07771125196716	4.07539665759204	6.58262575755923	7	3.50032571706315	7	5.82667971284346	7	6.35385608829492	4.75756723873463	7	7	2	1	7	2	1	7	7	1	7	7	7	7	7	7	7	7	7	2	7	7	7	87.25	0	3
41	5.631324982373	7	6.20842964456781	4.95394340555815	4.41183666538613	6.35636168724836	6.13707342153483	5.77202460817305	6.77912135222168	6.04721905650472	7	7	3.80057489098184	6.34367206695555	4.07736284814057	6.82607268666565	5.73610379380191	6.08108594695185	7	4.38560699189254	6.58141431453084	5.49641244883897	5.44835302728797	1	7	2	1	1	7	3	7	7	4	7	7	7	7	1	7	7	7	7	1	7	7	7	96	0	3
42	6.21912931114755	5.70412217390786	6.88631765574379	4.73835267870163	4.24862529635458	5.60889237851109	5.82022090727065	7	6.71538448462444	6.36816586597587	6.33843399393674	6.68891027819196	2.32635508508355	7	6.88589013159784	7	4.58507965655811	7	5.10349381443943	3.85402882540382	6.34871317838898	7	6.6914547297748	1	7	1	1	7	2	1	7	7	1	7	7	7	7	7	7	7	7	5	7	7	4	7	84.75	0	3
43	7	7	5.17068847710421	3.9369256620775	4.54085817107197	6.41068823589887	7	5.75505673832575	6.44644054568928	7	7	4.50496951955149	5.75241100888871	7	6.3474525579215	3.7669790585193	3.39577231406863	5.94789510617163	6.56624107847206	4.75290146175701	7	7	4.33797300708935	1	7	1	1	7	2	2	7	7	1	7	7	7	7	4	7	7	7	7	1	7	7	7	83.5	0	3
44	5.23906851058942	3.98771709388999	1.61146819614561	5.61015700975602	7	6.48120202458323	6.81485802114136	4.70475508920085	6.08527185726928	5.10546754412374	5.56178213545123	6.51710834721801	7	5.98466823135391	6.8050915100888	6.25056012076857	5.6049262788183	7	6.80077992312905	5.22455515211184	7	6.69812685088481	7	1	1	2	1	1	2	1	7	7	1	7	7	7	7	7	7	7	7	7	1	1	7	7	74.25	0	3
45	7	7	1.51681275114003	6.77823786191432	4.5461981024285	6.15049138650348	6.90418568639648	6.92907987712824	5.43218444029014	5.76364570640228	6.43489513832596	7	4.89444951403	6.1232452790219	6.61809769288873	7	4.2874384121983	5.2547795379497	6.60496404987105	6.38453538195659	7	4.9424001349968	7	1	7	1	1	1	7	2	7	3	2	3	7	1	7	7	7	4	7	7	1	7	7	7	86	0	3
46	7	6.89142586846102	3.08104290762931	6.77546885849045	5.09027840278169	6.5625780302235	7	5.89706584831251	5.40474933634676	6.80547848408989	6.24669813493014	5.5057652971794	3.99446792907109	7	6.37748970389592	7	3.49703085726412	6.75383331391603	5.80936611419676	1.1831648090431	6.99263792322606	4.01823228860039	7	1	7	2	1	7	7	1	5	7	2	7	7	7	7	7	7	7	7	5	1	1	7	7	99.75	0	3
47	2.21912843356714	7	5.83906505541935	6.49446014649011	5.24574326071292	5.20726316048916	6.62251663485197	5.50012326769419	5.31366124292063	5.1853614207586	1.77880628233569	6.29122242656266	7	6.63825728005824	6.3177443095872	6.99260534778093	7	6.95678318866736	6.84024127891236	4.62407823223901	6.55382340904908	2.7287273184079	6.98963632046214	1	7	1	1	1	7	1	7	7	3	7	7	7	7	7	7	7	7	7	1	1	7	7	80.5	0	3
48	6.02457234160613	7	5.52568504754754	4.91596917568087	6.54018899824397	6.83231648956794	5.24674903666389	7	4.86130834063938	6.72574791825177	5.8426942198122	6.81365539887009	3.7511654418617	6.99959767685903	6.28848935945562	4.74273670283343	6.52687816691591	5.82928291126288	7	2.78261031810396	4.32068942444548	5.19175983954468	5.71777208458356	1	1	1	1	1	4	1	7	3	2	7	7	1	7	7	7	7	7	7	3	7	5	7	93.25	0	3
49	5.78754390308543	5.49488071421773	6.8794368794325	3.06243189073098	4.19233902172577	5.55091792303421	7	5.54336821489774	5.95515276501177	5.84697745429155	6.47350708115037	5.66649048684162	6.8719687379107	6.81750797613856	3.64865408815734	6.16510722238301	4.52679505502897	6.51857921246085	5.9221449822204	5.95191881212421	6.94714009941608	6.66041216550422	2.69866008398592	2	7	1	1	7	7	1	7	7	1	7	7	3	7	7	7	5	7	7	1	7	7	7	74	0	3
50	6.88363347349317	6.50386096598208	1.36338604337378	7	5.1989320095567	6.22379056738028	5.20003805239593	6.48942589059565	5.86834024364466	6.38642220365727	7	5.82647295509414	5.14904548101012	7	6.6050361981688	6.77581145236952	4.76812149041527	6.16226415678534	5.45451384178899	2.17559362590403	6.69563684651373	6.12206847241211	5.86391569665339	1	7	1	1	1	7	1	7	4	2	7	7	7	7	2	7	7	7	7	1	1	7	7	95.75	0	3
51	6.53561440801726	6.51877115099905	7	6.40011350910638	7	6.23160100542425	4.88436591264065	5.1447818257827	5.99364843113224	7	6.0820744730211	7	1.55982738513235	6.44142388767512	3.98511197729711	6.85636970325351	6.74507623502212	4.2792428007886	4.05447707151778	4.73892436178454	5.8946835860808	6.37921687602518	6.05899522280353	1	7	2	1	7	2	1	7	7	5	6	7	7	7	7	7	7	7	7	6	1	2	7	76.5	0	3
52	4.21037116307201	6.29810117749308	4.82115409720234	5.05403168154103	4.63958473373237	4.19982790228777	7	6.47115644775342	6.8057562115546	7	4.00129678116125	7	5.95627941038409	6.68830025824152	5.30201929721282	6.47090828215442	6.17263634036184	4.43709863260405	4.62458272327288	5.01746185331892	6.85121015344833	6.14280783110472	5.34840754189169	1	7	2	1	7	7	1	7	4	2	7	7	7	7	7	7	7	7	7	2	1	7	7	78.25	0	3
53	5.93133464615631	4.8091350920628	7	1.70571783833232	4.14808891064545	4.81551219167646	7	6.95941692136647	7	5.64674207539396	6.38489787897199	7	4.77462960825574	5.22510318103255	4.22295074445113	6.87260212209411	4.628355018665	4.17134623662256	5.97771287243269	3.49434555645728	6.85915049607479	7	5.82934008273903	1	7	1	1	7	2	3	7	7	1	7	7	7	7	7	7	7	7	7	1	7	7	7	69	0	3
54	5.67063315953719	5.44540380657301	7	5.92447098225598	5.46051935071325	5.81813111329044	5.66802730170153	7	6.74551286132804	5.28901025555907	5.05495672372683	6.10365022564983	4.8293788511643	6.9324791961506	7	6.26109092369355	6.73056305537904	5.84134820974794	6.88907407490279	5.07117334446804	7	6.86906499817784	5.71662356069171	2	7	1	1	7	7	1	7	4	4	7	7	7	7	7	7	6	7	7	1	7	3	7	74.75	0	3
55	6.02982189349386	6.35736275561199	2.29406592382105	7	6.56716722736898	6.55827879596123	6.91668714936696	5.99899299412421	4.66921793633915	6.17505390988671	6.74571711294271	6.81436048236363	5.16079711505355	5.79978721359502	7	4.85457516336692	6.62149552716155	6.09013093511274	7	4.88458597668996	5.09317742343026	7	2.87578611954151	1	7	1	1	1	2	1	7	7	3	7	7	7	7	7	7	7	7	7	1	7	7	7	80.5	0	3
56	4.4846120193388	6.42575567994164	5.40274534885514	3.09935080253034	5.35036802878023	5.60534712393227	1.30008114605551	6.95217073184036	7	6.46086258489512	6.17443955587148	6.15623138931099	5.96348959565684	6.89511026287836	6.86076108312562	6.07643154437142	2.81730659519995	5.48383209943673	6.03109748482216	5.40572833408778	3.00913187092233	6.80588926377379	6.91216521430285	1	7	2	1	7	3	1	7	3	1	3	7	7	7	2	7	7	7	7	7	7	7	7	91.25	0	3
57	5.20860057268048	6.79060479099944	4.24030337464958	5.41476956850028	4.70238082484697	3.94305526128287	7	5.02712932795567	6.56487032295487	6.93269091782368	4.08649855132827	7	6.47677145933898	6.63360614679467	5.50236790800161	6.35271692764992	6.40323736988439	5.66346598789258	4.88470066097222	7	5.88122468334487	7	5.14017119861951	1	7	2	1	7	2	1	7	4	2	7	7	7	7	3	7	7	7	7	1	1	3	7	64	0	3
58	4.78463537673347	5.14290127856248	2.29724307987742	6.99605335511584	6.33255756302433	5.6902433520283	6.43102548697999	7	7	6.7785193970288	4.3561565124815	6.48286852305455	6.47553498498773	6.58207455540044	5.68651205866174	5.45049530194053	4.29910305580073	5.20371937649148	5.91055084358907	4.54002290071384	5.34804551963722	5.86383420610794	6.18837072895185	1	1	2	1	3	1	1	7	7	3	2	7	7	7	6	7	7	7	7	1	7	6	7	94.75	0	3
59	3.28739899708123	7	5.52064988618863	1.89208362357037	6.177783061168	4.48239864742068	5.90970985879433	7	7	6.12091492975775	6.81069915343801	5.90751955727089	6.04836615455236	5.62396563869484	4.81162383396942	6.25421226548677	5.84211136948804	2.68389320513256	5.14010875332866	5.69398527226156	7	6.97837870685636	5.88723284058224	1	1	1	1	4	2	2	7	7	2	7	7	7	7	1	7	7	7	7	1	1	7	7	86.5	0	3
60	6.29590855208519	7	1	6.51273230615071	5.71986268755549	6.52183934272642	6.0787192200617	6.30543916684266	6.88978143869061	6.27172571821285	6.42852713876939	5.90759692422042	2.02177987726437	5.42623624877421	3.17535513021135	6.69427899056136	3.7426404131369	5.74092288153074	6.88534450767237	6.41006194428811	5.29476312270835	7	7	1	1	1	3	1	2	1	6	7	2	7	7	6	7	7	7	7	7	7	1	7	7	7	76.25	0	3
61	5.6876803972237	5.06424134531453	1	5.03068209872752	6.4438846431755	7	5.38286225401376	6.50274203112858	5.83592583238319	6.85795586358026	6.15481313441458	6.34258328996602	6.31919384709606	6.65626974413625	4.17820430625243	4.40797390600768	2.77045384542103	6.31415913174811	6.39469038784298	3.07054572353325	7	6.68412409309476	7	1	1	1	1	2	5	1	7	2	2	7	7	7	7	7	7	7	7	7	1	7	7	7	87	0	3
62	6.39118154538317	7	5.6997949452663	4.70955076551192	2.49287207763993	5.91258521768276	7	6.78348963752899	6.44400081365848	6.77916796527032	4.59436891195829	7	6.6001465122034	5.14999435626361	2.3693215016938	5.87216850307425	5.28206576857796	5.90679230449844	3.92631316323939	5.25652891614862	6.14453653335557	5.5682531942955	5.58048828426897	1	1	3	1	2	5	1	7	7	1	7	7	7	7	7	7	4	7	7	1	1	7	7	64.75	0	3
63	6.76811405209715	5.69930350392752	1.03493171698777	7	7	5.0685458667147	6.87180545599543	5.98923967239702	7	6.64408482723338	5.01384085802728	6.68747083856576	5.77413589512794	7	5.90242576325876	4.43729174352036	3.51284751611392	2.85987867063621	6.26730077878111	6.61289412556006	5.29592586210726	6.46418982167898	5.70354232389524	1	2	2	1	2	4	2	7	7	2	7	7	7	7	7	7	7	7	7	1	7	7	7	93.5	0	3
64	7	6.78318072036952	2.90417866644199	6.63986670495637	4.77295668539188	6.08543879188117	4.40513251648201	5.62942500327627	5.42168748495799	6.68929724065539	6.49685539699327	5.90679755544135	3.48112747527757	5.38267815281963	6.08031869654739	6.70260371211815	4.08275912648298	5.92756845326248	7	5.8381849827762	7	3.16097406466091	6.98121976282089	1	7	2	1	7	7	1	5	7	2	7	7	1	7	7	7	7	7	5	1	7	6	7	79.25	0	3
65	6.31224354515773	7	4.37985231899853	4.79676005223405	2.80056849410622	5.6234278923483	6.26782392379133	2.75797814172533	6.88943079946159	7	5.03231216349752	7	7	5.7510076188245	3.54962490819203	5.53653903707237	4.71305553587268	7	3.24638805280566	6.50857280866894	6.52102656770652	6.14398400383933	2.8467251349206	1	1	3	1	2	2	1	7	7	1	7	7	7	7	3	7	5	7	7	2	1	5	7	75	0	3
66	6.5275217473731	2.09228947708309	7	1	6.04122676412162	6.30034169331533	7	6.32411299632881	6.42325974827246	4.2155847031726	6.4239055658764	7	5.64567773705822	6.62182411758634	6.68097884819725	4.61500029221994	5.55897955435332	2.51935914971164	5.50129047433286	6.83228948449533	7	6.43592860890027	4.41677254672606	1	7	1	1	7	6	1	7	3	3	6	7	7	7	7	7	7	7	7	1	7	7	7	91.75	0	3
67	7	4.0690828277061	1.06559412800987	5.31479442554959	7	4.51336143425053	4.01941462028687	5.9850992828007	5.44023189569466	6.88131883650359	6.21703548823499	6.63383338435479	6.40674772496457	6.66207727962232	7	4.90565252684813	3.56348769761207	6.33965822948324	7	5.45688575047009	6.66911472628409	5.90952315807242	6.51231833831755	1	1	2	1	2	5	1	7	7	1	7	7	7	7	7	7	7	7	7	1	7	7	7	90.5	0	3
68	6.16975634880874	2.00799254011676	5.50659866180851	4.65099857417966	7	5.91075094912945	6.98098538253637	5.2532925015921	6.05883137242464	5.36968137123646	6.48455625503932	6.37741720398509	6.08040141694181	5.46070600627782	6.6117466261901	6.40169127036449	7	7	6.32852181412668	6.94781312094944	3.68838005287944	4.81015661388327	6.55133710803538	7	7	1	1	7	2	1	7	7	1	7	7	7	7	3	7	7	7	7	1	7	5	7	77.25	0	3
69	6.816191489405	4.18112270802666	1	5.33876210985196	6.66326302052325	6.91405242660346	5.22075995285928	7	5.39201901282004	6.83899983617589	5.3192195531619	7	6.83636151577246	5.51007304988299	5.07489063689193	7	2.78798994756623	5.05084478048187	6.04688648793853	5.8924988196086	6.97973646488193	6.2711400384456	6.84916451744995	1	2	2	1	2	3	1	7	7	2	7	7	7	7	3	7	7	7	7	1	7	7	7	97	0	3
70	6.86911150830869	5.18260915521515	4.13634629925191	6.55235164795448	5.36539027527228	7	5.35920091694795	6.59214963834237	6.92356896133657	6.38637861055995	5.60480149692251	2.24908686046359	5.82105639415587	5.25046112383879	7	5.62081073249993	4.81948943467809	6.42441937230946	5.61807248948511	5.2512927916946	5.49350586801443	6.50467117193265	6.54458514730634	1	7	1	6	2	2	1	7	3	1	7	7	7	7	7	7	6	3	7	1	1	7	7	79.75	0	3
71	6.23809918388577	6.67588020737644	6.70849730005096	6.66424554502816	5.0762052736187	5.32010656977485	5.5055882354037	5.31127588376652	6.30569635911575	6.52817070804463	7	6.00973031177313	6.6093910990445	7	5.70107756052518	4.28036635681608	3.96949370110016	4.84531869644799	7	4.05001768218028	4.73087116374934	4.50210607361302	4.85277989305571	1	7	2	1	7	2	1	5	7	3	7	7	7	7	2	7	7	7	7	1	7	7	7	69.5	0	3
72	5.13061170289661	4.44437322526697	6.80670738951794	2.55596845960335	3.65571046256959	4.54471717822148	6.25131340110821	3.41687533550419	7	6.03993311792049	6.22494929595153	7	7	4.97653399986905	5.19751869064151	4.0476622422735	6.51417244255472	6.40732627453832	4.19472964912445	3.08260178172682	6.65700094758887	6.35120492863059	6.98204490686476	1	7	2	1	7	2	3	7	7	1	7	7	1	7	1	7	7	7	7	2	7	7	7	65.25	0	3
73	7	4.92736963483917	2.47888434066389	7	6.597880730741	6.38178356896154	6.93869210853656	5.66144686881114	6.39186934276441	6.34425216564745	6.22166816836781	6.2627074342691	4.90477163425893	6.87539958581054	5.46968504336964	3.69878497596052	3.80314726860676	6.02188166802107	6.65591362735687	4.9217281297853	4.57904722778229	5.99936961612941	7	1	7	1	7	1	1	1	7	7	2	7	7	7	7	6	7	7	7	7	1	7	7	7	74	0	3
74	7	5.47636890184151	1.96984296683869	3.8301318092656	7	7	4.34800710012323	7	4.04189624466217	6.1939087857295	6.82072906977428	7	6.47685012826654	6.07312824592066	4.90881163800988	5.00382316056922	2.95164866448346	2.6233112208038	5.62702647154911	5.59608989498692	6.10030752957064	6.80102053303354	6.63413735822261	1	2	1	1	2	6	2	7	7	1	7	7	7	7	7	7	7	7	7	1	7	7	7	90.75	0	3
75	7	2.68324625916991	2.40263184141501	4.67917694036537	6.93967503702428	5.35171117218184	5.65582421958562	6.95700463667916	6.10812592092884	5.83064064265081	5.78149767445193	5.41975934699343	4.7034508846007	6.5516571934945	2.78660110047873	4.682490305059	6.85538976523068	6.30797046554651	6.66924628268754	3.85084029107803	6.48048071588711	5.77641801097286	6.96091550677238	1	1	2	1	1	2	1	7	7	2	3	7	1	7	7	7	7	7	7	7	7	7	7	73.5	0	3
76	4.99236033657745	4.20187721993947	5.40201070476549	5.05973452593439	7	6.33188705130764	4.86889075317235	5.96010391862155	6.03400925438144	7	4.30589454518921	5.27819924614448	5.9728085867012	6.85407414188632	5.25509399597214	4.44622217869402	4.94263580794534	6.28431268954531	3.25696193244447	3.37845740955694	5.46886159662431	5.11626920962846	7	5	7	2	1	7	2	1	7	2	6	7	7	7	7	7	7	7	7	7	1	1	7	7	78.25	0	3
77	5.48287935089935	6.77015689582357	5.30369165173222	7	3.40491997998694	3.42553411782504	4.34761933450448	6.9669150138027	6.52035524315941	5.3567278859607	7	3.76289401381034	6.39700664640394	6.62646770046121	6.26048381806914	7	6.02427419489916	7	6.42933449892053	6.00531174532805	5.90949055679748	4.84903459595555	6.85484581363474	1	1	7	6	7	2	1	7	7	2	4	7	7	7	6	7	7	3	7	1	7	7	7	79	0	3
78	5.32424883085809	6.70810360125693	1.01920187638223	6.91636267917368	5.28630058628614	5.52784340089011	5.37364628823495	5.60456938330785	6.66366237733515	6.54007649965942	5.72815014545791	6.63226764540208	3.38707651678117	6.25659434473021	4.53573862291301	6.37398016959247	6.08996186323704	5.71074117094758	6.58981832503018	5.1739830488008	6.50308779462806	4.15761595433643	5.10302464763595	1	7	1	1	1	2	1	7	4	2	7	7	7	7	7	7	7	7	7	1	7	7	7	86.75	0	3
79	6.92863103507808	7	4.46063600895151	4.8246882282433	4.38092659284877	1.78464622072687	4.84759526352327	6.38804141038813	4.61776572478346	6.71676063946867	6.70957844108656	5.58368510689315	6.14198365414499	4.34634148920934	5.55777426361822	5.46429630851302	3.1223376487918	7	7	7	3.81527964561249	6.68824123171851	6.67871874106814	1	7	2	1	7	2	7	7	3	1	2	7	7	7	7	7	7	7	7	3	7	3	7	88.5	0	3
80	7	6.24439941444896	6.4116311410801	4.44913136257891	5.69730446631023	6.23347721327613	5.46787117338384	3.85756467079318	6.8733195529068	7	6.8388549271154	4.81707594897259	7	5.09319153620946	4.3989133006162	2.25951130944793	6.35739529876787	4.31214912518134	6.3939915619236	3.95874672624138	6.6757756266973	1.96697652787185	6.25199697995513	1	7	3	1	7	3	1	7	7	2	7	7	7	7	7	7	7	7	7	2	1	7	7	78.25	0	3
81	5.42692854946296	6.66268797947529	1.74473380645182	7	7	7	6.0526482435722	6.15255858949256	4.96201570727499	5.78820474989355	5.26548264036261	3.85178565832305	3.91811267665542	6.49634958203581	5.65928129635939	5.9733908845553	5.53358937645554	6.57016405700529	5.77062752844403	4.69596794243485	7	5.81617677875967	6.30679495068994	1	7	2	3	1	2	3	7	7	3	2	7	7	7	1	7	7	7	7	1	7	7	7	87	0	3
82	6.71646636414421	6.59753054855798	4.80283187282581	5.86416842230732	3.53021683099141	3.32094847484513	1	5.21722998823569	7	6.27393415965521	6.24790724575982	3.59457526857584	6.72460535657213	1	6.93585566695166	6.24120378465214	4.70568068654593	6.52289588004527	6.10550350671746	7	6.86486786373469	6.20004403225853	6.71470225020531	1	7	2	1	7	2	7	7	6	3	7	7	7	7	5	7	4	7	7	1	1	7	7	68.75	0	3
83	6.4851274783074	6.89775696159806	4.59169966391529	1.1417643612374	6.62574218752353	6.50742277821214	5.35371974036435	5.11109844771124	7	6.02948976202694	7	5.49157081484658	4.93946755643279	5.47867048023987	4.7858167538849	5.0234517784219	4.39942637474748	7	5.48970944505817	6.65252948210349	5.75017604998459	5.32151204107335	7	1	1	1	1	5	3	1	7	7	2	3	7	7	7	7	7	3	7	7	1	7	7	7	82.5	0	3
84	6.38825396257908	6.67958197083173	1.13071763205647	6.11748075475677	7	6.47243391286949	6.43353175747991	5.39630209609684	4.66630755687295	5.42544682593897	5.96900666931722	5.12079613488339	5.43450461620142	6.64129483928403	4.93597774561564	6.5975533297098	3.78992451777781	5.75470900325316	3.80023188248793	7	5.76038973808397	6.41458920860082	5.27591862221309	1	7	2	1	1	7	1	7	7	1	2	7	7	7	5	7	7	7	7	1	7	5	7	64.25	0	3
85	5.55735948357573	4.45781716639562	1	6.65512385024281	6.64998419103372	5.84610807222774	6.65404584601722	6.55712827809937	7	6.5835630806365	3.53376108624223	6.2298860861569	5.50574316206927	5.73639990420245	4.82306792923852	3.17232789417168	7	5.88184048414422	4.99674249933898	4.47979512017888	5.34036786710461	5.62129871986668	3.35751082031496	1	1	3	1	2	7	1	7	7	3	2	7	2	7	3	7	7	7	7	1	7	7	7	77	0	3
86	6.57665202505634	5.92336768125854	6.75120518857518	4.48737310155494	6.40413014165531	6.0394971596751	4.96179528312877	4.13892909345267	5.94857253979053	6.52680991357266	6.74658148368541	6.0221717232992	6.21008827253202	5.41169008918972	4.04408500087955	1.32402707956472	5.40321357324791	4.31686549592482	5.4855385223246	4.94449261002512	6.02633865035826	4.0987563503253	5.51748294774455	1	7	3	1	7	4	1	7	7	2	7	7	7	7	3	7	7	7	7	1	1	7	7	65.75	0	3
87	4.87207058137693	6.56889736086811	6.90092894785797	1	3.11716040518925	2.73860245010841	6.58960537074185	5.10660293337863	6.60826845013739	6.1911008473625	6.61816500105033	4.92883757694438	7	5.92891787847572	6.11904049972343	2.63117923587481	1.82727675034354	6.88317020492227	7	3.82519190037324	5.26309521189825	5.40360991726521	4.38910504155597	1	1	1	1	7	4	1	4	4	2	7	7	7	7	7	7	7	3	7	3	7	7	7	69.5	0	3
88	7	4.88581922127951	5.33544950711662	6.93909098363016	5.21830191009932	6.15456220254112	3.35702783106622	4.86884252442154	3.84576157919075	7	4.92074369841028	6.02873757553192	4.87352937651939	6.76346871109518	1.41334815331366	5.09163686404529	5.320261108237	6.45373061520115	7	4.71869987695269	7	5.92505772501072	6.25166965972546	1	1	7	5	7	7	1	7	7	2	7	7	2	7	7	7	7	7	7	1	7	7	7	71.25	0	3
89	5.31788118096316	3.10500646036636	4.52741258339211	6.57201474406392	5.41394103892444	4.57414004806171	3.99788586724511	6.5994389640333	5.79778497752733	4.33421780968072	6.15886379727325	7	6.12702667008914	2.23494126008974	2.96787639913251	6.78887186273806	7	1.7511796262987	4.4253346414558	4.50196887024932	4.40521755921395	6.34749728272419	7	3	7	2	1	7	7	1	5	7	1	7	7	3	7	2	7	7	7	7	1	1	7	7	76	0	3
90	5.84066378663905	5.40932613428921	3.66593339501137	7	6.76751805005033	6.18888956303321	6.58090541739668	5.75491736617905	5.81458250361156	5.53403300918914	5.81603868699115	6.47622813236478	6.06705423542194	6.31550718107614	6.48381135329304	6.05778829580107	5.62718008285232	4.77087574213454	7	4.49465401138214	5.66978329671714	4.29957375987833	3.60054766182374	1	2	2	1	1	3	1	7	4	2	7	7	7	7	1	7	7	7	7	1	7	7	7	61.75	0	3
91	5.26838778362769	7	1.96016224734385	6.79225056296413	1.59578211533396	2.8672958432381	5.88849658369222	7	5.40322600048406	3.4536550630096	7	5.1552285430728	4.8771359075038	3.10070907555299	4.45716165575007	5.95202991328684	6.78964446795473	5.26422106824696	5.33416185506999	4.28812114158013	6.9849369592621	6.59387333230222	7	5	1	1	7	7	7	1	4	7	2	3	7	3	7	7	7	7	7	7	1	1	7	7	67.5	0	3
92	6.60563270469278	5.28081996160443	2.25257085696291	6.72119259613055	7	6.03012220978988	5.63042270738516	4.7203774539915	6.0809149617438	6.43449139569793	6.01731216293956	6.80053681055218	1.72497038604874	5.94818858581346	2.25699788834805	6.25351200565012	5.96411098737283	5.06212476630951	6.4738296235017	4.94357705257568	5.85909147803007	4.94717497649516	6.44873055848555	1	7	1	7	2	3	1	7	3	2	7	6	7	7	6	7	7	7	7	1	7	7	7	73.25	0	3
93	7	6.12297861492409	7	6.59112226655268	5.36147389998506	3.51006521040964	5.03263467098657	5.1889312801632	6.0696964169283	5.96483768043942	3.87452864762994	5.47362438728773	5.73206416244639	4.59312383872598	6.49101925986704	5.91395226468549	3.39759150535834	5.82752414871835	7	3.48079412602548	4.9718800989992	5.59617862118683	5.30244678357789	1	7	2	1	7	3	1	5	4	3	7	7	6	7	1	7	7	7	7	1	7	3	7	50	0	3
94	5.88329821474686	6.29008400674301	7	4.49637874948449	6.05687968358293	5.4024990556116	3.99258882004725	2.86044042010524	4.35993445123562	6.12350669763329	6.89525589679091	4.82099821020934	5.81210801856087	7	5.22900010731452	1.37260969188733	6.38516633500331	4.57116484898688	6.52766208746454	3.52699657042925	5.95596746098336	1.96280164938537	6.49704175782128	1	7	4	1	7	3	1	7	7	2	3	7	7	7	3	7	7	7	7	1	7	7	7	55.75	0	3
95	4.016136289549	4.95646789217676	1.63585096930436	6.77052126539302	3.96538697848935	6.39115843333546	4.49227061279926	5.29323523865272	5.83536861139621	6.81187380457216	5.26709778840619	5.62416999652452	3.29513634619434	6.13253824395248	4.1268842807676	5.09429247247278	4.43211274281629	6.07531591480067	3.03153271968339	3.01577015017666	6.34882834701839	6.66732819228573	5.24802394936011	1	7	1	3	1	2	1	7	7	2	7	7	7	7	7	7	7	7	4	2	1	3	7	58.5	0	3
96	5.43865664950058	2.94739338770701	6.31958819388111	4.53277030242299	5.94944728675895	6.07788005556628	5.55558352265517	5.30418807413004	3.80739008009743	6.20919948623614	6.36029330791678	4.82480523936687	5.00805949280215	5.50714505190975	4.49866682142791	4.19572833771807	6.62021964967167	5.89416868807914	2.67708069270422	5.26039651893347	5.00070037090856	6.31564178400371	6.32074752054941	2	7	1	1	7	2	1	7	7	1	7	7	7	7	7	7	7	7	7	1	7	7	7	61.25	0	3
97	5.82416890231045	6.5554890052628	4.56158406550285	5.2976061533401	5.01722004946894	1.92223098365954	3.4450988076724	5.82804466257994	4.48613111525972	6.4777235757233	5.81994483980005	5.05759999642261	6.84278920185834	5.75215318437234	5.05201110383271	5.54012119571275	3.9256262512892	4.6538310026647	7	6.30645136763447	3.63518121966159	4.35501454999694	4.71366530829149	1	7	2	1	7	2	1	7	3	1	7	7	7	7	7	7	7	7	7	5	7	3	7	58	0	3
98	6.57674035432921	1.95562638561329	3.80322200230138	5.17891807606955	6.24962248925442	6.61438137821993	7	6.46316825213497	6.03751714915134	7	5.59636653993812	7	7	7	4.50099537620132	6.25006127099321	5.67048574838279	7	6.02400816317727	5.83433446975991	7	6.37415429444003	6.5004626975561	1	7	7	1	7	2	2	7	7	3	7	7	7	7	1	7	7	7	7	2	1	7	7	94	1	3
99	2.176496629403	2.9524088347757	7	5.09563669428069	7	7	6.58425591012	7	7	7	7	5.42467887645053	6.97894891070512	6.4358286987617	6.81546436383768	5.05678962533978	7	2.92338087123687	6.91599283140699	3.87380443960243	6.46580863085793	6.81060818728153	5.8956214732364	7	7	7	3	7	2	2	7	4	3	7	7	7	7	7	7	3	7	7	1	7	7	7	96.75	1	3
100	4.42259791389116	2.18465245757985	5.41659559563297	7	7	6.58915539159796	7	6.52758664262179	5.37664976424406	7	5.67305985479654	6.62460927475148	2.62618407918199	6.70577475922853	6.64715803330484	6.93790917814438	3.65797735277565	7	6.88081625998894	7	7	7	7	1	7	7	1	7	2	7	7	2	3	7	7	7	7	7	7	2	7	7	1	7	7	7	108.5	1	3
101	2.55155448591156	1.43623391804049	4.26383507468273	7	6.67381761911701	6.77105617859776	6.96506675102737	7	6.81717563185304	6.67416790506664	6.63846029629035	7	6.08627943210262	6.69194256589465	6.224576684201	6.45668200497372	5.88531417053636	5.025504323699	4.61526572604571	6.23160408720424	5.96713297619494	6.91220520074555	6.9278875509379	1	7	7	1	7	2	1	7	7	2	7	7	7	7	2	7	6	7	7	2	1	7	7	100.25	1	3
102	1.59997362378117	1	4.05974222155113	7	6.47742302115031	7	6.30879714864801	6.4904047821505	4.31983489022414	7	7	6.04358257163168	7	7	6.74870650384048	6.68875457804105	4.2200853562509	6.9801140817872	6.60359796407173	4.90936737306819	6.95386860260829	6.7918950323144	6.98064617201865	4	7	7	1	7	2	1	3	3	1	7	7	7	7	7	7	7	7	7	1	7	7	7	104	1	3
103	2.04125651229012	1	6.62084300578804	5.08753098890327	7	7	7	6.04930579525709	6.70693886762326	6.97459167218833	6.42759991401145	5.98000694876723	5.87898911469645	7	6.10434093260891	5.6595822839993	5.34767880353943	6.66448952976644	6.57116258395121	2.71876060556255	6.55602301037608	6.31757067073695	6.50434010737764	1	7	7	5	7	7	1	7	3	3	7	7	7	7	7	7	3	7	7	5	7	7	7	94.75	1	3
104	2.6826609796682	1	6.40157277353735	4.9458062267005	6.67279965059903	6.50789627809186	5.55958569495958	7	5.16944691791001	6.22736559475294	7	6.65148697552067	5.61346349196048	6.99778618705774	5.2957578026726	6.24659357707239	5.19132569885448	6.40858569763783	6.94731895055788	4.62951241226098	6.97968185807983	6.4850898734611	6.91210800775824	1	7	7	4	5	7	2	7	3	3	7	7	7	7	7	7	4	7	7	7	1	7	7	106.5	1	3
105	4.57928394773662	1.16414311737883	2.7735740702019	5.55947988071853	6.83939719761068	6.26603682762021	7	6.91988362772407	6.88475096659802	7	7	6.68045031418634	6.3807614326992	5.80745397520145	3.98023089476411	5.53458819762781	6.08964718042179	5.82688406138812	7	6.45305508217371	7	6.99270734162358	4.99904769460473	1	7	7	1	7	1	1	7	4	2	7	7	7	7	1	6	7	7	7	1	1	6	7	98.25	1	3
106	4.22572563182095	1	6.20890770579528	6.06777833818582	5.81452574787883	6.37608854557162	6.37503639116566	7	7	6.21216606367731	7	6.55712938369355	6.2965239649101	7	6.05630476993795	5.75959648695174	4.38203638971962	6.83173117024257	7	4.39959221286657	7	7	6.55191527996105	1	7	7	1	7	7	1	7	4	1	7	7	7	7	7	7	4	7	7	1	7	7	7	117	1	3
107	1.31949013855298	2.06923023266456	7	6.1022229656868	6.17004611843485	7	7	6.17002057703281	6.019381573889	6.47099583572483	6.61410733476933	6.61948792308381	6.81582028973173	6.62535426089872	5.60932544166378	5.65741461175675	6.88847856850963	4.98515327001701	6.51645578499603	5.38040130851498	6.71310305500922	6.60387372846661	7	7	7	7	4	7	2	1	7	7	3	7	7	7	7	7	7	7	7	7	1	7	4	7	100.75	1	3
108	2.45188780609822	1	6.42320720874474	6.22329016822033	5.74471115654049	6.72396922901063	5.02536729690809	6.41626187528395	6.27318489617353	7	6.71218188724982	7	5.61502635485755	7	6.97996773140897	4.82163016991345	7	6.4275624634738	7	6.24907393139246	6.19026571846737	5.96484636008532	4.23828606552159	2	7	7	3	7	5	2	7	7	2	4	7	7	7	7	7	7	7	7	1	1	7	7	102.5	1	3
109	3.20398324046344	2.30277376570477	7	5.57412994462899	6.58290792642061	7	6.83385038846206	6.5169942482206	4.70876211718731	5.64958409230079	5.7191467673206	6.99229312364531	7	6.19445775364161	4.72279943132628	7	7	5.74209530966243	6.86481618111851	4.97894230588456	6.87271136883824	6.34997048972015	5.94462264928161	7	7	7	4	7	7	2	7	7	2	7	7	7	7	7	7	7	7	7	7	7	7	7	103.25	1	3
110	4.02075611805727	1.65049733471779	4.74671102419793	6.33138626539936	6.41432696054117	7	6.54337037528736	7	6.51895670461385	5.99488247857503	4.97270562521509	6.70966091630247	3.0415888229821	6.86443266905272	6.27450553726126	7	4.09683312458518	6.69766544151032	7	6.7681243063622	5.81075043815364	6.1828810295188	6.41359156670735	2	7	7	1	7	7	1	7	7	5	7	7	7	7	7	7	7	7	7	7	1	7	7	103	1	3
111	1	1.81140802206684	5.26600607277965	4.84201596220186	5.86308319000312	7	7	6.58630551662999	5.41952782833408	7	7	7	4.87850609665372	6.90027368255045	4.38155149787979	5.83729338823795	7	6.65939098664988	7	3.599766964521	4.88702774450506	6.75334663152353	6.44163415651022	2	7	7	2	7	1	1	7	3	2	7	7	7	7	7	7	7	7	7	1	7	7	7	101.75	1	3
112	4.44861188440193	1	5.98742699065653	5.80196426389189	6.72496429227114	6.31414226745384	5.28932253958862	6.60722506933304	4.66946775711501	7	6.79510599634715	6.47845176885896	6.7400484192138	5.29466379934997	6.31341074346099	6.78321843498559	7	2.9263829946179	7	5.87762486143171	6.37193366506559	7	5.40958170306209	1	7	7	2	7	2	1	7	7	2	7	7	7	7	7	7	7	7	7	1	1	7	7	89.5	1	3
113	1.04433067313597	2.6065683324123	5.78438175742487	6.47598824817232	7	6.08814420482487	5.97766050163962	4.75723115838026	7	6.4430792048604	5.9624158170867	7	7	5.69358565926276	6.19543768260122	6.98497484907859	5.99935435608732	7	6.47622284193526	6.16845798713159	7	6.52952203682268	6.25548032211726	7	7	7	4	7	2	1	7	7	2	7	7	7	7	7	7	7	7	7	7	1	7	7	100.25	1	3
114	5.90977116715051	1.99903858562719	5.86579866794662	4.30248610716177	5.43995951877414	7	6.32558692286488	6.07249805007257	5.2272173051005	6.80758489583746	6.27265718493537	5.24281125683446	1.95654917166604	7	6.58033320918131	7	7	7	2.05765503316019	4.80924616266455	7	6.68965147201249	6.59661712676062	7	7	7	3	7	3	3	7	7	3	7	7	7	7	7	7	7	7	7	7	1	6	7	99	1	3
115	1	2.54369539498263	4.41681218939989	7	6.21850736316264	6.26358438269855	6.9093762675025	5.2808042629167	6.56809950992471	5.99536781250455	7	6.48422442877215	6.99689553889451	3.9135139752357	4.22955878818145	5.42923117059104	7	5.93956585345419	6.58628508998101	3.46760317690073	6.54624186570422	6.74596494395538	5.80712974074998	6	7	7	1	7	7	1	7	7	3	7	7	7	7	7	7	7	7	7	6	1	7	7	77.75	1	3
116	5.19243123223601	1.9200553290167	2.84797571464461	5.34802395198279	7	5.24506669136237	6.29694476997695	6.86504287122414	7	7	6.34171239100281	6.94942249611157	5.5190222614377	6.62685748185596	6.22826989654711	6.90403244762952	6.26132284326468	6.87694610032897	5.748253274098	6.41252350798417	5.59122214741358	6.29598510999021	5.39221371190222	1	7	7	2	7	7	1	7	7	3	7	7	7	7	7	7	4	7	7	1	7	7	7	94.5	1	3
117	3.82813943821226	2.19511028238305	4.57516118245741	6.42370354455546	5.93467156932921	6.74300711191162	4.58659577769486	5.99098817106444	7	6.39026539728233	6.59114739958833	6.77729504547284	5.83303737632944	7	3.28156838463005	6.41278233449737	4.821812501052	6.82797235335866	6.91208385398396	5.64185597072177	6.9603874606734	5.68446245911984	5.7655634876049	1	7	7	1	7	7	1	7	7	2	7	7	7	7	2	7	7	7	6	1	1	7	7	116.25	1	3
118	1.52741221736396	1.06917928743419	4.79351204824614	7	5.70629879588478	6.7380013161529	7	6.07955367471456	6.90036043447192	5.38328362137829	6.0311493058917	6.93351004408392	5.33237736716446	7	6.80200192872048	5.83877318812342	5.31407183932091	5.45488527408664	6.26557711481893	5.61650757933407	6.74920486493571	6.56668477047702	7	2	7	7	3	7	2	1	7	4	2	3	7	1	7	7	7	7	7	7	7	7	7	7	98	1	3
119	5.07583949869706	1	6.57598461041558	6.34399764651461	6.60344426281573	6.28327280124835	5.90172392204241	6.60516176364327	4.97188904389423	7	5.68322590040043	7	2.52482647261484	7	5.27705138174154	7	5.31719401824548	6.31068276793449	6.77402124259733	7	6.17882547511868	6.36248863707377	6.95910302840258	1	7	7	1	7	3	1	7	7	2	7	7	7	7	7	7	1	7	7	1	7	2	7	96.75	1	3
120	1.63606052936747	7	4.91774988447499	2.58160351411942	4.75663465808062	6.73259238215156	5.8981925833153	6.28188227102423	5.78685899098477	6.40819581008468	5.87326433283746	6.78024513059586	5.7921569424695	6.86696204874224	6.25977742136346	5.20046475724312	7	6.79049962013887	6.41151349827491	6.79074072674905	7	6.68531946878936	6.21119698540731	2	7	7	7	7	3	1	7	7	2	4	7	1	7	2	7	7	7	7	2	1	7	7	106.5	1	3
121	1	1.93393959471408	6.98961293492157	5.7673737454361	6.51526478000038	7	7	6.86070265531671	6.31681466856134	7	6.16047907535424	5.10888252647722	7	7	3.14951461508096	6.13013348066951	3.65414212336526	5.76822526326972	6.54517244990804	6.10494118698324	5.90151669014835	5.86186348666203	3.64956294976615	7	7	7	5	7	2	1	7	7	2	7	7	2	7	7	7	7	7	7	1	7	6	7	79.25	1	3
122	4.85424455858708	1.16034062450821	7	4.49675312778046	6.29956543984247	5.88745969215581	6.32664468381623	6.11039147381018	7	7	4.10791914765969	6.44558715457766	7	3.58340724453235	6.14973801240624	6.78777409050419	6.23613156903481	6.38858849019516	7	5.41140644904145	7	7	6.76555261550119	1	7	7	3	7	2	1	7	7	1	7	7	7	7	7	7	7	7	7	1	7	6	7	85	1	3
123	1.75480889479204	2.6951538179451	6.06532377325276	5.15997589653498	6.35355733724763	5.66797858210641	7	6.39167617368467	5.16975141213283	6.77031182600879	6.69220236068979	7	6.85169139837684	6.79369105256178	6.66196668532503	4.18830821598652	6.37164751477173	7	5.54867810748776	4.66229483732587	4.51048959273915	6.25989938048116	4.0328275909859	7	7	7	2	2	7	1	7	7	3	7	7	7	7	7	7	7	7	7	1	7	7	7	93.75	1	3
124	1	3.9509923214824	5.93707881274139	5.06098055458159	6.74445284732749	7	6.23659107824266	6.36537297902091	5.1950327300465	6.55431182125332	6.49560352898725	5.95696021598609	6.63209289957463	6.97536938395852	7	4.31001562122676	6.59515468619087	6.64688635589966	7	1.57587341090698	6.6410608745049	5.74025373988466	5.39150273823204	7	7	7	2	7	7	1	7	3	2	7	7	7	7	1	7	7	7	7	1	1	7	7	90.5	1	3
125	1.71170870409668	2.85711450004942	7	4.54834874387366	7	6.30023625618219	7	5.72625259980614	6.48907830258146	5.99145194930326	6.21265164358632	7	5.56355051239712	7	5.85299892293363	5.75153024358783	6.24649396758583	6.41044308447449	5.66452326779647	6.31235086580248	4.97325331556172	7	3.33687835845902	7	7	7	7	7	2	1	7	7	1	7	7	7	7	5	7	7	7	7	1	7	4	7	84.25	1	3
126	1.75316802152656	5.37500947918178	6.11605441844039	3.54054147812463	5.80918156095321	5.81609916888243	6.65363885263691	7	6.95283472661962	6.59942666975938	6.8799695821516	6.43928209303579	4.68870221391994	6.18776427089403	2.50209141170004	2.91759284450915	4.93718683888488	6.75873594080336	6.34478219672417	4.95667704747439	7	6.45607380966036	6.66087128914205	7	7	7	7	7	5	1	7	7	2	7	7	1	7	7	7	7	7	7	7	7	7	7	102	1	3
127	1.42592444734436	3.25615115485501	4.29893049847979	4.1712744370352	7	5.89933552158612	3.16668321594591	6.83967088308574	5.70979223352238	7	7	5.84005212143491	6.80859274433867	5.88164242281411	5.63580103324263	6.90727672918712	6.82501551138015	5.50451869372734	6.73820594071809	7	5.24978890688459	6.40091989387127	4.1676133089747	7	7	7	6	7	2	1	5	5	2	7	7	7	7	7	7	7	7	7	1	1	3	7	77.75	1	3
128	1.8025701393534	1.00623353359677	5.80247221963463	5.85172668167941	5.9585006124546	6.80150726737696	3.785486316106	7	5.1011956536189	6.94062231514026	7	6.22834565699052	6.77541322561329	6.44459220829581	7	6.08161434564774	5.11955871699564	4.38203542325173	7	6.07181378219884	6.24492250004507	5.73448522769173	3.01896111497722	1	7	7	1	7	2	1	7	7	1	7	7	7	7	1	7	7	7	7	1	1	7	7	81.5	1	3
129	1	3.46921037382543	5.40334647874792	5.01316826751275	6.26489518276536	6.72640103032619	6.21372547023567	5.96286444398296	6.9633314203501	4.71686532893985	7	6.83421876765925	5.95025716369447	7	6.98044860333741	3.61689266287271	5.18429160972423	6.74519130446191	6.8263605198716	3.4331776450972	6.91285461084603	5.34967004089668	5.31242326809147	7	7	7	1	7	2	1	7	3	1	7	7	7	7	7	7	7	7	7	1	1	7	7	98.25	1	3
130	5.60277330241365	1.68846546932454	3.27664900026698	5.6689304291295	6.84479218467874	6.68290860919278	6.63218219351181	6.91466712511173	7	4.48631107170855	5.99119079817735	7	3.83547853635155	6.15952279115191	4.22153629205053	5.73957560384312	5.78432761510514	6.02525565045022	6.50979913097044	4.37260283797636	6.22091040250623	6.35930855294471	6.15227063163652	1	7	7	1	7	7	1	7	7	3	7	7	7	7	7	7	5	7	7	1	7	7	7	91	1	3
131	3.49736079215558	1.92653581763191	5.02184729342133	6.65218462403807	6.21132904365353	7	5.89877663077363	6.31474530793705	6.33930277465023	6.0774406215815	6.93367663353976	6.46373322850932	2.74074281344182	6.5154383537222	6.73158204089854	6.79887556478983	7	7	6.22033714219773	4.34807339104162	5.98749266956377	6.90171019844303	6.48115275793249	1	7	7	1	7	2	1	7	7	1	2	7	7	7	7	7	7	7	7	7	7	7	7	112.75	1	3
132	6.73253202502243	2.29602513122393	7	1	6.27335161548315	6.64485329853084	5.18367950344019	6.51408693012083	6.73394433602811	5.26701446873995	6.75982684507701	6.74606057142416	6.39398663662346	7	5.5804535752936	1.06081842389009	5.51532804126963	6.54764851134103	7	5.78438627324512	4.98847181371909	6.84217595321193	4.74512606415654	7	7	7	3	7	2	1	7	7	1	7	7	7	7	7	7	7	7	7	7	7	7	7	93.5	1	3
133	2.05106945309449	1	4.56527541580972	7	6.74600984048826	6.50994918471643	7	5.43933731966736	4.97526150474514	6.50246584032752	7	5.47007901175103	5.29802999263937	5.93099199330658	5.29528178729577	6.43815021184194	7	6.44321969912907	4.25480881108251	6.34455606829919	6.5213067121137	6.58802735942587	6.32757360291277	3	7	7	1	7	7	7	7	7	3	7	7	1	7	7	7	7	7	7	7	1	7	7	87.25	1	3
134	4.84071822394688	2.80287099219053	7	3.39274421089276	4.98108027304615	7	7	7	3.08281286138802	6.56511304899255	7	7	4.93131572404564	3.66059887913515	6.58592623235077	4.9377574433667	7	1.30089360683377	6.71444579628818	4.57041941112622	6.24518540130482	7	6.34673021887866	1	7	7	1	7	2	1	7	2	2	3	7	7	7	7	7	5	7	7	1	7	7	7	84	1	3
135	2.57003109407283	1	3.90911147854222	7	6.72146682330087	4.93079777553618	6.49199773689421	6.61393779740673	4.71167544442399	6.51172935291812	7	7	7	5.25920778346447	3.79365446165738	6.58780337079555	6.05359430972308	6.07593118335818	4.24393033882177	7	6.01429797210394	7	6.44134301868568	1	7	7	1	7	2	1	7	7	1	7	7	7	7	1	7	7	7	7	1	7	7	7	79.75	1	3
136	4.86344773214158	2.38595960414722	2.39748490133622	7	7	5.91105096896829	3.55238712331918	7	7	6.03901009766745	6.02188972254022	5.38334296533029	5.74912006463013	6.13786703146323	5.62347817715397	6.89561186564163	5.5928914787978	7	7	6.31007440077067	6.38513315621712	6.68382706404089	5.6133796089823	1	7	7	7	4	7	1	7	7	2	7	7	7	7	7	7	7	7	7	1	7	7	7	83.5	1	3
137	1.57496694189852	1	5.63767735195252	4.69683817546804	7	6.74366691787246	6.62288635532909	6.16943677755891	5.28425343735774	6.02221534423513	5.88377992466227	6.30217705617024	5.77036034162568	6.7311539520976	4.95505316115647	6.0550374127578	4.03971309655721	5.69215521338988	7	4.94243678938433	6.19155835715018	6.61782131218619	7	1	7	7	5	7	7	1	7	3	3	7	7	7	7	7	7	4	7	7	3	7	7	7	83.25	1	3
138	6.83059096876374	6.54327117637641	7	4.12633580626562	4.65737222206917	6.62092439540025	6.70606404164867	6.96423549366022	6.36820121338123	5.52411180409743	7	5.99759316372085	5.96005117523925	5.2102331209915	5.1237227165327	7	5.58122453566133	1.67075151442378	6.21953917630883	4.2988087565494	6.34592377234138	6.2624670648837	6.15765523667249	7	7	7	1	7	7	4	7	7	4	7	7	7	7	7	7	7	7	7	1	7	7	7	85	1	3
139	6.97278883958179	2.11822043763131	6.98132136807256	3.84678577217993	7	6.15958755149139	6.5328403495216	7	7	6.63533559676772	7	5.06690431596815	6.21312423404776	5.46659085607147	7	4.86764305742523	1.01212914292256	6.41822586324122	5.75590927327886	5.21274681315897	5.36598122330852	4.16539417230052	6.1648166023759	7	7	7	7	7	1	1	7	7	2	3	7	7	7	7	7	7	7	7	7	7	7	7	96.75	1	3
140	1.80566306499406	1.24011833757179	6.59854085571846	7	6.2769558555978	5.64420532133348	6.44429353290828	5.91205217496014	7	5.62796016313108	6.00641811077081	6.4906698051669	4.91933644349404	7	6.90002011496296	5.47740066519094	5.31849822549254	2.82622658004955	4.05633842170208	6.90083990879444	7	6.96010685061555	6.03713171233372	7	7	7	2	7	7	2	7	7	3	7	7	7	7	7	7	7	7	7	2	1	7	7	96.5	1	3
141	2.87136743039713	1	6.71225498251533	6.41216161059161	6.79414226131269	6.47251531416269	5.15267452676666	6.70665517968974	7	6.12172258460214	5.52210975667617	6.87435560863859	5.46984821109371	6.39591301661555	6.66504100728435	7	6.10413427547926	3.08410888452643	4.81028134003024	6.01211958025543	6.88006418478328	6.39914243311773	6.43150289130539	7	7	7	3	7	7	1	7	7	2	7	7	7	7	7	7	7	7	7	1	1	7	7	101.25	1	3
142	2.47092142768563	1	5.79259314818632	4.83543462243555	6.67053790106694	6.82741082418114	6.09330384471292	6.2778054619918	5.52295529545889	6.89900043944369	7	6.71594806915481	4.33036486367366	5.72271615214232	5.92852903655626	7	4.75175544500026	5.65488336958629	6.90872236952988	5.99421187658406	5.88238883625285	5.50191301512864	5.66073800562823	1	7	7	2	7	7	1	7	4	2	7	7	1	7	7	7	7	7	7	1	7	7	7	85	1	3
143	2.34116784570823	2.58814043510189	5.06270904823094	6.309167552698	6.2956072724377	5.91336880546687	6.35847456163313	7	7	5.55942878429918	6.12436353157048	7	3.98413486706889	6.17080269768326	4.41256297787207	6.12608281791885	6.15881312709209	6.49787833204531	6.60312119850738	6.14174400107708	7	7	6.24538060660531	2	7	7	1	7	3	1	7	3	1	7	7	1	7	7	7	2	7	7	1	7	7	7	88.75	1	3
144	1.30194909449077	2.78852123050318	5.97955880701246	6.1473999595324	6.67390026123936	6.89716946998914	4.37058341763198	6.25568376426342	6.90820101897407	6.67614314720916	6.48294344096754	6.78545561583106	2.1332680578436	6.30778213649848	7	5.83086923792339	6.71610439602185	4.04600888745144	5.11497078635247	3.53353860543465	5.25565128670589	7	6.91700562539192	7	7	7	7	7	2	1	7	7	2	2	7	7	7	7	7	7	7	7	4	1	5	7	90.5	1	3
145	1.53599369888641	6.53575052030894	6.19823325716477	2.51013252740141	5.69021030431052	7	6.74158973328185	6.54100843073328	4.11802125241087	6.81354880316496	6.71772385787651	6.51510987933948	2.63788787727186	5.63650921679902	2.73081076559565	4.77700055116519	7	6.14197299246626	7	6.68129142974196	6.35790961679711	6.32653193694249	5.58231474608671	7	7	7	7	7	7	1	7	7	3	3	7	1	7	7	7	5	7	7	1	7	7	7	85.25	1	3
146	2.51794631878416	1.88100268363176	5.85037680239365	5.52687643137218	4.91741538422884	6.54795037735505	5.59954524345252	6.26996517789067	6.8118977858612	6.61521480334234	6.70363193771143	6.7768393386934	2.61689672897126	5.26988948830359	6.73918948067733	4.86562997043952	6.60723033414101	7	6.77561345109037	7	6.04073710714327	5.22685779540712	4.79818273638248	7	7	7	4	7	5	1	7	7	4	7	7	7	7	7	7	3	7	7	1	7	7	7	99	1	3
147	1.67227652894819	5.45351625610752	6.77050513522983	2.74640675586333	4.18662456912463	5.06484213379984	6.11542045039153	6.78524510124437	7	5.96970951352491	6.16625747949198	5.31642302010361	6.7246128247528	5.95733157424344	6.40572827885663	7	6.63624153875793	4.05005385172033	6.1966270441935	6.76682085586042	6.04619346850526	6.46223837588555	7	2	7	7	7	7	7	1	7	7	2	7	7	7	7	7	7	5	7	7	1	1	7	7	68.75	1	3
148	1	2.05091015031523	5.85602282491504	3.53069813278446	5.91529114916764	7	4.07412980698669	6.16570527423275	5.31429764158663	6.88026919155045	7	6.08157566568416	4.09926710594728	6.96855642924146	6.44314004987962	6.67780104489051	6.01979175420775	6.51502900724714	5.49258695115165	6.93999824308005	6.66650545477891	3.90482516921888	7	2	7	7	3	7	2	1	5	7	1	4	7	7	7	7	7	7	7	4	1	7	7	7	94.5	1	3
149	1.64232540185583	4.13435216115396	6.44496389839978	5.83399931335205	6.63998037119401	5.59959327015826	6.7013115521625	5.46318540661483	7	7	6.01734194628158	6.91565701921609	3.13341747448901	6.01627762343078	6.41936117301734	6.37612586187974	6.63127365549443	3.55628036512133	7	3.99138124761216	6.16355767861329	6.25325407216778	6.48893571898992	7	7	7	7	7	2	1	7	7	2	7	7	7	7	7	7	4	7	7	1	1	5	7	88.25	1	3
150	1	4.0854752454294	6.59295338221289	5.15309374227295	7	4.84472962853073	6.55023045370575	7	6.56280168032226	5.97460433440866	6.96752682470248	6.99828659372023	2.38450295597859	7	2.94903462915051	5.60041169976998	5.60064787303312	5.87772029551737	4.08783763983576	7	6.70918593911236	7	4.19711278034335	7	7	7	6	7	7	1	7	3	2	7	7	7	7	1	7	3	7	7	3	1	7	7	77	1	3
151	7	2.38375448680937	6.64962957982533	4.16595576652351	5.61792387196344	4.20858219387696	6.56588822876426	7	7	5.56483255345012	4.83430859954786	6.35716625344829	7	4.9411418432274	6.0115482838807	5.85362546712021	5.78005099985978	5.69235251816595	7	2.70431676481087	7	6.80401298599495	5.55441329354157	7	7	7	7	7	2	3	7	7	3	7	7	7	7	1	7	7	7	6	1	7	2	7	65.75	1	3
152	1.71868069194256	2.0290111805488	2.78812472199604	5.31635486705246	6.85174887628386	6.58986446191673	6.7644477080721	7	6.19673791154731	6.58855048455677	5.3068859499023	6.00439987369422	4.87860747745968	6.33611256404129	6.34929324730145	5.60192202273949	6.56900793879007	6.49805215574937	5.93893807828482	5.53925272786367	6.98450905105933	4.41862680957045	6.55162529466672	7	7	7	1	7	3	2	7	7	2	7	7	7	7	7	7	7	7	7	1	7	3	7	79.5	1	3
153	3.66877397096131	1	5.38956141525061	6.87230531354507	6.77568963683056	6.552226578384	6.0191523794907	5.97065837160435	6.2102437833814	5.96719344670188	4.84658833938043	6.66632129675365	2.44383550265039	7	7	6.00133004922364	7	7	7	3.19389017111484	6.47442400646991	5.59666557833583	6.84753587659051	1	7	7	1	7	2	1	7	7	2	7	7	1	7	2	7	7	7	7	7	7	4	7	80.25	1	3
154	1.20332663282298	1	6.83192776073354	6.65267975731433	5.10589319919386	5.69792178094411	6.48920386439441	6.77407436883422	5.73686302776631	7	5.32712498748917	6.3432217256092	4.21836428150099	5.92293026621592	7	6.28067665990263	4.50483021846656	2.57981183911035	5.63912985382074	7	7	7	4.63633513912953	4	7	7	2	7	3	1	7	7	4	7	7	7	7	7	7	7	7	2	3	1	7	7	85	1	3
155	2.53699713066172	2.7634584378914	6.12358438719676	4.35917649009196	6.0794305377286	5.97343242026011	7	7	7	6.93314742085697	6.28840308777481	4.53352582444986	6.35508226711677	7	5.36290328257099	3.31186931825227	6.80131528816795	6.56684776379141	4.74176594329992	4.90827330345718	5.16626007485297	5.37048009087494	5.89296360449142	7	7	7	4	7	7	1	7	7	1	7	7	5	7	4	7	5	7	7	5	7	7	7	95.75	1	3
156	4.25324959577007	1	5.4193928473485	7	7	6.51724750045905	6.70106864653139	6.54253189475884	6.19472625244873	5.15990099636907	4.69156456557354	6.68798817542323	7	5.41897216021578	6.93965785434766	6.30790452606806	5.84307186355745	7	4.71172248555305	5.37907954838444	5.81859999721659	5.7845778562992	4.72377538477206	2	7	7	1	7	2	1	7	7	1	3	7	2	7	7	7	7	7	7	1	1	7	7	71.5	1	3
157	2.07552930589956	1.44000227279259	6.91778749476561	5.80947759226041	6.64517307504441	7	6.65587638048413	4.88540640861943	5.4043292820583	5.72955258627503	7	6.77984025005167	3.3109732813082	7	3.17448079718947	5.83798958917867	6.35259613955357	7	6.60262456627096	5.32630633270584	5.42943075722909	5.27464592786127	6.79120415111116	7	7	7	3	7	2	1	7	7	2	7	7	7	7	7	6	7	7	7	1	7	5	7	96.25	1	3
158	5.25719090075397	2.31360829196633	5.11343695404166	7	6.53914205286964	6.60989857517454	6.83587108292795	7	5.18498665673098	4.81121054682936	7	6.80671875552267	2.31822765330272	5.73466159715478	5.04519012957821	7	4.7744533948515	5.54279085470275	5.88075919657162	5.59085917096767	5.07402940246167	6.54181001989393	5.89180948299482	7	7	7	2	7	6	1	7	7	1	7	7	7	7	7	7	2	7	7	1	7	7	7	91	1	3
159	1.2034598146863	1.62129870382963	4.39867043004632	6.31612009017458	7	5.08161178582468	6.93252702466954	7	5.47078890785591	6.71834217757699	6.79829005723482	4.89709700357261	5.03958968029559	7	4.32944265493317	6.94506863196698	6.56364904686576	5.73969475023749	5.32739738508996	7	4.84659276944936	7	5.67907103925927	4	7	7	1	7	2	7	7	7	3	6	7	1	7	7	7	7	7	7	1	7	3	7	76.75	1	3
160	4.32147045572174	2.31462234039422	1.02279522335325	6.75963877093689	5.03103042844298	6.10855605998199	6.2492248429271	7	6.26771308250845	5.50682965750608	4.716778073353	7	7	6.99524557331499	7	6.65591126148858	5.55181731029785	6.55886074635585	6.28104333194404	7	5.23381677410776	4.52105230912547	5.67856513609481	7	7	7	1	7	2	1	7	4	1	7	7	7	7	7	7	7	6	7	1	1	7	7	87.5	1	3
161	1.4476294471673	1	5.17258153254359	5.06571333727934	7	5.81387865934401	6.52278930570249	6.4141547462911	4.20519199029827	6.04323186852862	6.77888370504462	6.03896098054276	4.87996870710491	5.32352408943428	6.63286053241832	7	5.13080092141647	4.07613690753482	7	7	4.69349855908068	6.54707248928553	6.35488710304859	1	7	7	2	7	7	1	7	4	2	3	7	7	7	2	7	6	7	7	1	7	7	7	71.25	1	3
162	5.69640037897122	1.57188256893603	6.41585585803467	4.64072214211957	6.48900433243039	4.98559666367532	7	6.75032151915343	6.48333983368679	6.14136799320389	1	7	6.49650011445074	6.24464731883679	6.39375135598838	5.74866643578692	6.08358635794667	3.52162973565603	5.52845605541878	6.85123877894274	6.85801420094966	4.94349239408301	4.60239826904358	7	7	7	1	7	2	1	7	7	1	7	7	7	7	7	7	7	7	7	1	7	4	7	84	1	3
163	4.48522421174768	6.89662158450221	6.23085533495496	5.39920812001186	6.21192338811126	7	6.73968967227054	5.35625792045935	6.28134303419345	6.08618817252873	6.48129404905504	5.85931907658945	5.34315678094415	6.09059809702779	4.35209791424043	5.21908969876737	3.6844794773685	5.94619767227112	5.60752803372512	6.98930691584986	5.6824116567425	6.94421295173341	4.82980103819388	7	7	7	2	7	7	1	7	7	1	2	7	7	7	7	7	3	7	7	1	7	4	7	61.75	1	3
164	5.94791247716853	3.31927800769449	3.05378672180029	7	5.65570870424925	3.99010690603306	6.46631801785956	6.99439732530869	6.98049660589098	5.4282786542751	6.34970871359468	4.31372055251455	7	6.55858852295224	5.17395251749569	7	1	5.58184923249482	6.84246262071127	6.35234569474983	6.52622714473834	5.19612866815675	5.13645547215768	1	7	7	7	4	7	1	7	4	2	7	7	7	7	7	7	7	3	7	1	7	7	7	76.5	1	3
165	2.92208139420527	2.73012479102991	5.23714098215314	5.59699919697704	6.64736067630325	5.42935006133384	5.19051780988428	5.93460233306117	6.40238665061536	7	5.56486597794782	6.1951535898608	6.26276315835373	5.11292626170692	3.83108323192693	4.73488386874697	4.57429435099474	3.17220378897925	7	4.63615067685588	6.47303689762658	6.77924253001757	6.80903234689397	1	7	7	4	6	3	2	7	7	5	7	7	7	7	2	7	7	7	7	7	1	7	7	78.25	1	3
166	1.2875559536021	1.07251875407847	4.10525973759122	6.96488784048819	4.70097386446321	6.02717257311545	6.70088571309812	6.44186938351473	7	6.00144813994006	5.23615495953409	6.78733323445702	7	5.96854332144735	7	6.22392699264682	2.27821405908696	7	4.91876222197418	4.88723522292491	5.14521905191328	6.11167241787757	5.6391282601471	1	7	7	1	7	2	1	7	3	1	7	7	7	7	7	7	7	7	7	1	1	7	7	83	1	3
167	4.16464724915751	2.85370164966516	3.05736435974537	6.2416067570912	6.92317948118025	7	7	6.77564336668686	5.62092740218094	6.14277169202556	5.01717815695408	3.75162247268053	5.87749927951895	6.36402636289825	6.90443424547194	6.39704637207802	4.77321114431032	6.91436314034576	4.54458690402061	4.99052990229625	7	4.82659273716315	6.29987624559003	1	7	7	1	7	2	3	7	7	3	5	7	7	7	1	7	7	7	7	1	7	7	7	84.75	1	3
168	6.71658610802263	4.45820758209139	6.97700721571425	6.86703306215536	5.394519056765	3.50197053849234	3.97416316729812	6.68544174139792	7	7	6.87940666721164	6.29261850213766	5.8759885126667	6.61770101139747	5.45765327335037	5.43119081941927	5.39305537469923	6.09258241156223	7	4.31429285291996	6.50458464056677	3.16371072978862	4.43179757666713	1	7	7	7	3	5	2	7	7	3	7	7	7	7	1	7	7	7	7	1	7	7	7	84.5	1	3
169	2.95546531648539	2.16018024006005	4.25929198672099	5.10190978235342	4.74403007260151	6.26843589316674	7	5.9039253199332	6.47737276812517	7	6.35100778915868	5.32113079248637	5.53336388395929	7	2.88126601219014	6.05501101691886	2.90469969718339	6.45571415576597	4.42474103158851	7	4.72811896111957	5.24655574672972	6.45576322823213	1	7	7	6	7	2	1	7	7	2	7	7	7	7	7	7	7	7	7	6	1	7	7	80.25	1	3
170	5.78486380612999	4.83692761125598	5.49330989438068	4.8146006320429	5.01864510532123	6.73215205228476	5.51068805435752	6.93949500960479	7	6.05569751077559	6.15747432822126	6.99663284012644	2.18209476325981	7	3.34169854019146	4.46887600142125	6.46082715755551	7	6.08613778229609	2.36934761674312	6.78450573556432	5.02991776283	5.06873508668515	7	7	7	1	7	5	1	7	7	2	7	7	1	7	7	7	7	7	7	7	7	7	7	87	1	3
171	5.83635067350763	7	7	5.34523836390408	6.41292118692633	6.980976179272	6.95214802393189	5.19225926249502	5.02871441769741	5.77552797529494	5.71963958799927	5.93078418895203	5.60027198514907	4.95217524916583	4.07379890424818	6.91130593891189	5.08878771709668	4.74447745198542	4.81191269971385	6.17684263712103	6.19219371560169	6.22916904433398	4.7374314126287	7	7	7	2	7	2	1	7	7	1	7	7	7	7	5	7	7	7	7	1	7	7	7	55.75	1	3
172	5.33361279477825	2.04368357511439	4.42547146538421	6.73485848955247	5.19208744461448	6.04004980688791	4.42756515274641	6.9098136825224	4.29110907248818	6.72221058352375	6.56936514224797	5.92067747053541	2.0598830528712	6.02195307468276	2.48048174177217	7	5.6998743055904	6.07505752196526	6.3264071815197	5.48972762929232	5.37912253801395	7	6.76240452241081	7	7	7	2	7	2	1	7	7	1	5	7	5	7	7	7	7	7	7	1	7	7	7	72.5	1	3
173	1	3.6914062798867	6.01586383049032	3.80080375054297	6.34849685767103	6.49008431899288	6.52012959331339	3.71511942546206	7	6.5881192462038	5.60632904221393	6.76827686796034	6.56794385553886	4.8911835334771	2.12704850120829	6.20923001946228	4.0224711536066	5.92289328238087	6.10081518038442	5.06974541416673	6.44016930881518	6.55118748786167	4.38634177825528	3	7	7	3	7	5	1	7	7	1	7	7	2	7	7	7	6	7	7	1	1	5	7	67.25	1	3
174	6.2344391002112	1.29308743793622	5.20595256605556	6.31584293762671	6.24906790131249	7	4.18683489267149	6.84249591926656	5.03812972073275	7	5.65159316638186	6.47010048249739	7	2.65415376906042	2.45953629385106	3.06299934847105	7	6.30703677545639	5.20017538557632	3.7662838626793	6.66587465271625	6.48156612676897	5.74816661988631	2	7	7	2	7	2	1	4	7	2	7	7	3	7	2	7	7	7	7	1	1	7	7	84	1	3
175	4.70688933985451	5.36567698543374	5.40497807129625	5.39906696667169	6.03907076283538	6.70348975649632	5.14035839829069	6.29676791019605	5.45949279695134	6.21856184883419	5.87899121338624	6.61394809023049	1.98165674539892	7	2.50499371500464	3.97792789390586	6.37420831507879	5.15511972617222	7	2.55986102231815	5.13559715944521	6.35680665157327	7	7	7	7	1	7	2	1	7	7	2	7	7	7	7	7	7	7	7	7	1	7	7	7	69.75	1	3
176	1	2.60744050077416	7	5.41137614734147	6.8937055152764	6.02180295022628	5.03335329317272	4.59476301431111	6.99801620195266	5.69000911555067	6.61710635240022	5.93179032794968	3.3282035050338	6.00361724505149	6.71140891977085	5.42945607954375	6.00332208574762	6.63386121610737	6.38897208502668	6.42380008930071	2.99896782606524	5.93681935343024	5.72843058182382	7	7	7	2	7	2	1	7	7	2	7	7	7	7	2	7	7	7	7	1	1	5	7	87.5	1	3
177	3.02533172791951	3.97639652639123	1.52138801939275	6.2310477627645	6.59784467687041	4.77021056120093	5.494414761581	6.98392176236297	7	5.50732398168714	6.25253093632968	7	6.68909495150706	5.14815618820221	6.38297021862224	6.94982904487437	7	3.57317295877521	3.57268556432865	4.75944859694467	7	5.00845820811486	6.55705960595634	7	7	7	1	7	7	1	7	7	2	7	7	7	7	7	7	7	7	7	1	1	4	7	81.25	1	3
178	6.8986772871174	3.9052839314859	7	7	4.59733609014901	4.12575511693778	7	6.76721431961317	6.4401594146994	6.67232160431093	6.28293960400041	6.68575666530777	5.76290604044048	5.24261029613897	4.87290849095724	4.42388867738623	3.66103685831583	5.78483455142042	6.23263227373199	5.83002719207727	6.21114215843137	4.265456777023	4.93862074848707	1	7	7	7	4	7	3	7	7	1	7	7	7	7	1	7	7	7	7	1	7	2	7	66	1	3
179	5.85192542849902	4.47416088595151	2.59877165897272	6.45959556728114	5.67562935382913	6.12167657350023	6.15392618455446	6.2049540542825	6.52386471022801	5.53560050798815	6.24695115043803	4.91625008552067	6.52432348127099	6.7923288093177	6.41356120404828	1.2305158061025	4.98488520942829	5.65484384071267	5.81356500455388	4.91924620537195	6.04887914123591	5.05963840107902	6.18168381069252	1	7	7	7	6	7	1	7	5	3	7	7	7	7	7	7	7	7	7	2	7	7	7	81.75	1	3
180	1.00724659147614	1.59129982872204	7	7	6.35400924917249	6.1386502151352	5.50847476291338	3.6658553435819	7	5.90448341641877	6.92390134922644	4.38453245197462	6.09050559914306	5.12377521409474	5.08116838449328	6.5260390078086	5.66270093530518	5.90375880538125	6.17400021308267	6.41309173878874	5.4004667065449	5.62137704220987	5.08498833174344	7	7	7	5	7	2	1	7	7	2	3	7	2	7	7	7	2	7	7	3	7	7	7	77.5	1	3
181	2.6481494770317	2.39083555072501	5.96498357744666	3.61410664100759	6.40064903433828	4.55049937576398	7	6.28144798562817	6.07166580913201	4.78331571564282	6.80808182082619	5.69937028151331	5.36165411686382	7	5.03712289046682	5.73783078498557	5.33010585183592	6.55695010876816	7	2.91087246184377	5.64194762313651	4.77295733023936	5.97363771325097	1	7	7	1	7	7	7	7	3	3	7	7	7	7	7	7	7	7	7	1	1	4	7	75.25	1	3
182	3.41225208714132	1.39565081041897	4.19724853809017	5.52983171448897	5.19951790524621	6.63824982722144	7	4.793462716834	6.7085654436849	5.32007341605829	4.18851029844531	7	6.26210778140464	6.56581655257786	5.6248686041593	4.71533307562214	2.55956148074698	5.49437266011629	6.1887071080606	3.40690915217547	4.71613493006518	4.26726716918949	4.32576911464487	1	7	7	7	7	7	1	7	7	5	7	7	7	7	7	7	7	7	7	1	1	7	7	78	1	3
183	6.90962325574798	1.82960648071714	5.69467165126067	6.74266083634399	6.26046611651973	6.63777067865321	4.8582284396902	6.17612235159466	4.06656978653404	4.11647112091489	6.48592793344575	7	6.58552957907974	7	2.84397793417818	3.38404022082847	6.13980552030134	1.75414734064101	5.01604316121355	4.48620004037104	7	5.05664711294373	5.89878144832199	2	7	7	2	7	2	1	7	7	2	7	7	3	7	2	7	7	7	7	1	1	7	7	94.75	1	3
184	1.11700145069768	1.16992845408693	7	4.71379293203266	6.17225115700563	4.48488451638792	3.38603249175564	5.75433198057433	4.30738477751944	6.4402895650506	5.9188909972901	4.90746752360961	7	6.28325895962549	5.18715756754831	4.75534713077483	6.04703738758229	7	6.68579490267569	6.44504796756598	6.88332507887006	5.57199146923526	7	1	7	7	1	7	2	7	7	7	1	7	7	7	7	3	7	4	4	7	1	7	7	7	63.5	1	3
185	3.20951749750796	3.22214052922958	3.71328801998463	6.31565170228963	7	7	5.93045973029168	6.23752275455922	5.47214659133016	6.7692676102603	5.16813695026306	3.79860053868283	3.68374323432597	4.91727962402696	5.84930077788848	6.57194827044865	5.5483731521592	6.11805790590177	5.90184957059864	5.09096848639766	6.92985470729307	5.48163615698089	5.21902084328859	1	7	7	1	7	2	3	7	7	3	7	7	7	7	7	7	7	7	7	1	7	7	7	80.25	1	3
186	6.16947086866496	1.49708025730312	7	2.9920952737122	6.33284224568817	5.9790533542643	5.06060101205414	6.99565183479367	6.48983024412679	6.43026472622118	6.571749514234	5.82702788437294	7	5.96346018992568	5.85030538792792	3.96324583417985	1.0987308532991	2.35328723578829	5.37192535950731	4.4899001079496	5.43176808230149	4.31711914580032	6.99887084002679	7	7	7	7	7	1	1	7	7	1	3	7	7	7	7	7	3	7	7	7	7	7	7	87	1	3
187	5.0696082596085	2.19087993361711	7	4.6656441854964	6.93286708637378	5.48727549008703	6.07427235925553	6.30437690115847	4.84458308335574	6.20702294854114	1.57269690001064	5.92999389757286	5.74507126985204	5.85076023034569	6.46166924221261	5.43629729432055	5.97267032662402	3.98830621725944	6.65976899902453	5.94331915539726	5.50621932995253	4.67453046793368	6.17237147001643	7	7	7	1	7	2	1	7	7	2	7	7	7	7	3	7	7	7	7	1	1	7	7	76.75	1	3
188	4.45402833999836	1.60665230097967	4.2555402657608	7	4.79202183598186	6.99131328383282	6.07962376823155	3.97550074421047	6.86573783558014	4.85105585104926	5.85886306035793	6.62074045499365	7	6.29157366543852	3.02782399405466	5.86117031499896	4.91998163270457	3.33346327095252	5.86544059173468	4.52879810937919	6.17108619053356	5.19908985782757	5.88405815858193	1	7	7	1	7	2	1	7	7	2	3	7	7	7	7	7	7	7	7	2	7	7	7	76.5	1	3
189	5.92834698455925	1	3.36582173223097	3.98910979900546	5.09398246173138	6.68352333621525	6.93439947419974	6.38132817310797	5.08314584907688	6.2302558732118	6.13891340586351	5.52828597936775	3.81541580431275	5.06830582284054	7	3.26536013816521	4.2501311704873	4.74765263486572	6.76324439680221	2.43497958611015	6.04719011249327	5.67175791733369	6.22625686505111	7	7	7	2	7	2	2	7	3	4	7	7	7	7	2	7	7	7	7	1	7	7	7	64.25	1	3
190	3.53068788876142	5.56369630853927	6.40456845418869	5.04850065277967	5.80092883319849	5.57055550083231	7	4.1676240761629	5.41455861353448	5.11113247692708	4.89691282778669	4.91280303225037	5.829689796781	2.60949922359474	5.35989747229717	5.30618502926865	2.80372218057591	6.22534251760349	6.36437942825321	6.68389972835539	5.09861925595436	7	7	7	7	7	7	7	4	1	7	7	3	7	5	7	7	7	7	7	7	7	1	7	7	7	74	1	3
191	1	1.69798071336909	4.3798788506255	4.85954653034755	6.58962061288892	7	3.44911972536231	3.47976736594678	3.66587657564901	5.20162768983454	4.74712938857597	6.63859823737213	6.29596796888709	7	6.34667602158022	3.86029044754282	5.59046953893619	6.65977046330826	5.94555484345229	3.66358563131947	7	5.61413093859146	6.70973570161683	1	7	7	1	7	3	1	7	3	2	7	7	7	7	2	7	7	7	7	1	7	7	7	81.75	1	3
192	7	2.23170715621831	7	7	6.20380807933576	4.98929846503288	4.250197187882	2.97486083791596	5.20555117437707	4.47026973072871	5.66751959034206	6.30020022412723	6.7494943762177	6.12689755123524	7	3.67648394508489	6.37684448934963	6.97073035740916	5.27789704493813	3.28122208715714	5.91332860386723	5.31259272698342	6.38738283385873	2	7	7	2	7	2	1	4	7	2	7	7	5	7	2	7	7	7	7	1	1	7	7	68.5	1	3
193	6.92319840451709	2.23981930343535	4.76922142091132	7	5.83560990348408	2.02625883825101	4.82981067217678	7	5.74490780748795	3.03023412567286	6.38230615857791	7	5.23878103138889	1.22549214024326	3.57316981327709	6.44125571670051	6.73017877161581	6.24915141558335	5.1684129277589	3.20569266317097	6.91708107615937	4.63103379260215	7	7	7	7	1	7	7	1	4	7	2	3	7	3	7	7	7	7	7	7	1	1	7	7	72.25	1	3
194	1.0236672783743	2.15173275593332	5.41681288602544	7	7	5.07982723007217	7	5.13403323266548	5.35868235888539	5.37163659290296	2.6353265470798	5.05406317085143	6.75079223757443	4.5669632779127	4.18596175224274	5.89539059322921	5.96746194814401	6.99422112640758	4.90350628239734	5.14625295434993	7	3.68744739578993	5.72666891666641	3	7	7	1	7	2	2	7	7	1	7	7	7	7	7	7	7	7	7	2	7	7	7	62	1	3
[truncated: 5 more columns]
