# Supplementary material for: How Are Mate Preferences Linked with Actual Mate Selection? Tests of Mate Preference Integration Algorithms Using Computer Simulations and Actual Mating Couples
Source: PLoS One. 2016 Jun 8;11(6):e0156078. doi: 10.1371/journal.pone.0156078 (PMC4898694; doi:10.1371/journal.pone.0156078)
Supplement: S3 Data — Long-term couple and agent-based model data analyzed in Study 4. (ZIP) [file pone.0156078.s003.zip › S11/Polynomial Model Data/Polynomial Couple Population 01152016 0403.csv]

	trait1	trait2	trait3	trait4	trait5	trait6	trait7	trait8	trait9	trait10	trait11	trait12	trait13	trait14	trait15	trait16	trait17	trait18	trait19	trait20	trait21	trait22	trait23	preference1	preference2	preference3	preference4	preference5	preference6	preference7	preference8	preference9	preference10	preference11	preference12	preference13	preference14	preference15	preference16	preference17	preference18	preference19	preference20	preference21	preference22	preference23	fitpoints	sex	algorithm
1	6.29571834695052	6.16678846423029	2.60746981282767	4.196059922301	5.5108190567694	2.07977079602239	7	7	7	5.73937665525831	7	6.64099621384313	6.21192918456512	7	6.11764837218277	5.91362970942507	6.94574794138007	6.35460238177286	6.52407907719424	3.48445508542995	6.81372212383344	7	6.78670892894674	7	1	6	1	7	7	7	7	1	3	7	7	7	7	5	5	7	7	2	7	2	7	7	107	0	3
2	6.88333115260812	3.51050683773271	1.96971028704387	1	1.17740374697915	4.98322426217859	4.80082817753164	7	6.29570954753333	6.76858777570121	6.40822061986165	6.69772565224452	6.93586830853216	6.80040156924447	3.92302018037099	6.77922099311525	6.70965227415449	6.95357576813619	6.57892707849274	6.41543535366122	7	5.79992247556736	5.06625079417348	7	4	3	1	7	4	7	7	2	7	2	7	6	3	7	7	3	7	2	1	7	7	7	95.75	0	3
3	6.08541951219208	7	2.56898875573742	3.13425933078386	4.65010673680677	6.36561527928406	7	7	5.01623833810882	6.84288903522847	7	5.59887266743898	7	7	6.39503401274085	7	6.97597225251488	3.423142776861	6.77446272974715	6.52759480170972	7	6.70753038143735	5.27676501448669	7	2	7	1	7	7	7	4	2	7	7	7	4	7	7	7	7	7	2	7	7	7	4	106.5	0	3
4	6.00662959614011	2.54632007716925	3.52847761077159	4.3899114391006	1.90182224603768	1.55881602048034	6.67206328009002	6.85335737592064	6.28236903529879	6.73391740142368	6.25279256147583	7	7	6.97601802292577	4.25028142030365	4.32725947368358	6.01144657725419	6.83142472441427	7	6.00047825429237	6.8623863298116	5.61713565880595	7	7	2	7	1	7	2	7	3	4	7	7	5	5	7	7	7	4	7	2	7	3	3	7	101.25	0	3
5	7	7	2.59526851930847	3.60822545073755	5.07629292825341	1.3556696767302	7	7	3.78223986474176	6.85779130519	6.2956931990668	6.92063918918813	6.31754799855818	7	5.46535119180077	5.01627572668364	3.41442194456488	7	5.23430154273924	6.77553501794268	6.81633306438177	7	7	7	1	5	1	7	1	7	7	1	4	7	7	7	7	7	7	7	7	2	7	7	3	5	105	0	3
6	6.14825818465123	4.11201928199905	7	1.51289568098273	4.00786668394865	2.54569411420591	7	5.24132624699715	7	5.81170326362112	6.25232218472804	6.37814873140163	6.70849780625802	6.85936247274966	6.94579984666792	5.80494185139184	6.32540483362218	6.74453976831667	6.01621360225929	6.33751920246392	5.71624915194224	7	7	7	1	7	1	7	7	7	7	1	7	1	7	7	7	7	7	3	7	2	7	3	7	7	102.75	0	3
7	5.98010630325327	7	2.97047512828063	3.5176220549652	5.68223608803109	6.07979918348552	6.39344734251288	5.12984180753159	5.52983201149157	6.61063923517903	6.66644136694878	6.01654681156857	7	6.27944060163355	6.52959874796876	6.58314700665891	7	4.77439040328895	6.94385499532362	6.60563860853663	7	5.84020258752314	6.04385034415212	7	2	5	1	7	7	7	7	1	7	7	7	6	7	7	2	7	7	1	7	7	7	5	98.5	0	3
8	5.76470929290438	2.11858591482529	1	3.72746616111464	5.12848583210822	4.0161564962562	7	5.62341058240052	7	7	6.76352726887458	3.46420810473355	6.82011107866147	7	7	6.65025171255964	3.17326037325036	5.50589987381317	7	5.8430017772058	4.55223196925846	5.84719429543163	7	7	1	3	2	7	7	7	7	1	7	3	7	3	6	7	7	7	7	2	7	7	7	7	89.25	0	3
9	6.53092513641019	6.65798800752808	1.92923620241058	4.81626371914571	6.52601645093217	1.46543076287362	4.77158230738762	6.87885829858644	6.43630117575845	5.48839415064601	5.45870763613228	6.0879107957466	4.73894896557624	7	6.35506912844406	7	7	6.33720048594912	6.45837648586598	6.74030026261982	5.88671523544124	7	6.85969602834645	7	2	7	2	7	7	7	7	1	2	2	7	7	7	7	7	2	7	2	7	7	7	4	104	0	3
10	4.63546819241419	5.03462460732074	4.12863686154588	3.45009493702929	3.36347485297746	4.81147503168162	5.73205557182615	7	7	4.92342749576227	4.72876551962146	7	6.79234721081995	6.3840970279795	6.55597846652123	5.77809285395324	5.71813882560995	7	6.51970787352485	7	7	6.88833776404777	6.54601435230617	7	1	7	1	7	7	7	7	3	2	7	7	7	7	4	7	2	7	1	7	7	3	7	96.75	0	3
11	5.67555316742322	3.99945224988718	2.50130068364223	1.29586510165185	2.11425057483774	4.05530568307988	6.13386833612974	6.36041654500164	6.56299261613424	6.43030200483793	6.81064656315117	4.5332323109885	6.16909633518507	6.39525802980031	7	6.34564415099107	6.54197793239616	6.59535243650823	6.97492138662546	5.65627333467017	4.18717838914865	7	7	7	6	7	1	7	7	7	7	1	7	2	5	2	7	7	2	7	7	2	7	7	3	7	101.5	0	3
12	7	4.03864030271746	6.70791169777148	3.21524216296139	3.3792514571732	3.11977996833182	7	5.71416296400041	7	6.64476657244303	5.86247464737372	6.07211159596433	5.99175568594937	5.90442110920591	3.88632659501489	6.09263139474923	7	6.77079525486992	7	5.39873116868919	7	6.71251601649736	7	7	1	7	1	7	7	7	7	3	7	2	7	1	7	7	7	3	3	2	7	7	7	7	103.25	0	3
13	5.36235218522935	6.88177285500607	5.48593999896341	1.78735347738256	4.5861771891455	1.46880337033215	4.75329480881708	6.52528605188003	7	7	7	6.85783651277857	4.86307009636189	7	3.75627295064587	7	6.60953641067406	6.96765063812381	6.48964030383174	5.77315310817403	3.62923489604758	7	2.3289175573749	7	1	7	1	7	3	7	7	3	5	4	7	5	2	5	7	6	7	5	7	7	5	7	84	0	3
14	5.57877065750989	4.63085938938709	7	1	4.69929339962272	1.0003851139439	6.51202063383236	7	6.94660816865893	6.50824018422655	6.43670831538084	6.4538218127152	6.63769200080139	5.86300856310332	6.61844671714982	6.36524061430403	5.6729654074165	6.07533041879807	5.62789392888442	5.5590307468938	6.13314396055102	4.90854546074549	6.89790683591308	7	1	7	1	7	7	7	7	2	5	7	7	7	5	7	5	7	7	1	7	3	7	7	85.75	0	3
15	5.92692702234441	4.47838284640455	1	6.52172919315615	5.49550657358175	2.16681869717026	5.80285337340032	5.09028995681432	5.58687649158939	6.76845739076737	4.77443943932238	6.95524887439196	7	6.63962965852203	6.67340986275642	6.68359612728586	7	6.63735188363076	7	6.20687273158704	3.15552884866984	6.64202613826553	4.27157540694199	7	1	7	3	7	7	7	7	3	7	7	4	4	7	4	7	7	7	7	7	3	2	7	95.5	0	3
16	5.29184249557211	3.26600530123562	3.29672277322719	1.88340320681682	1.70513859175892	3.20187545742728	7	7	6.89403330475975	6.64133608713358	6.45563582957068	7	5.35255337707737	6.60037285764997	6.99640592614863	4.27103281013027	6.9072960047059	6.87320937111986	7	7	7	6.42656137590061	2.35840991724075	7	1	7	1	7	7	7	7	3	7	7	6	6	7	7	7	7	7	2	7	2	7	7	86.25	0	3
17	7	7	2.94232978883556	3.52398627167869	6.1068354822828	2.52989359018959	5.08871597375694	6.12587319932781	6.61401565460062	4.62702537748672	6.79921265870907	6.7308530711759	5.86305085810306	6.86423896552964	6.39053444105903	6.62006498036691	4.25356458248803	6.71763899545681	6.60128202437182	2.49355051889702	6.57046971769509	5.40206144984319	6.43511981393336	7	1	7	1	7	7	7	7	1	4	7	7	7	3	7	3	7	7	2	7	3	4	5	89	0	3
18	7	1.89403614094803	1.504066836026	5.92658857040351	1.58543823508337	1	5.8640471649312	6.51692226733225	4.15002634596835	6.27030717047941	7	5.59593102058274	5.32222218863345	6.44457178873609	6.33571767610059	6.22842229194823	6.96974933657814	6.34992580619741	7	7	7	4.36981738543523	5.57807496875718	7	1	7	1	7	7	7	7	3	1	2	4	5	7	7	7	7	7	3	7	3	4	7	107.75	0	3
19	6.29301365691578	4.25295439225996	1.79213936616625	1	3.22880222790776	3.97884640910345	6.49565189064845	6.03902480412807	6.34095645865183	6.75717650452699	6.65856684520055	4.4170679623274	5.48973718994985	6.38063897341674	5.49285389515895	6.01257256242839	7	7	5.01476515633181	6.05809094135251	7	6.70106777405684	6.71580603213931	7	7	7	1	7	7	7	1	2	7	3	5	4	7	2	3	7	7	2	1	7	3	7	102.5	0	3
20	6.18654581631486	4.07244141478928	4.67893317378997	2.36234537916383	2.76770394891942	1.34970333955788	7	5.42850498431879	6.68362071671885	1.87407128005437	7	5.00052076368309	5.85744811890342	7	6.91828980713763	4.03298058727874	5.7158168316624	6.58624802646793	7	7	6.75418512660952	7	6.36915235208863	7	1	7	1	7	7	7	7	2	7	2	7	7	6	7	2	7	7	7	1	7	3	7	90.25	0	3
21	6.53566170739547	1.58137948773504	1.4958892411117	6.88191561951358	2.353989150671	1.43384311201502	6.7920159159129	4.81970263519673	6.7028442044074	6.33632699717376	6.93758713452085	2.82359393104432	6.05720919425243	6.87121184193181	6.24877644836025	4.95010296158566	7	6.49085827369915	7	6.79032640792989	4.66495690917105	3.68405323188585	6.44511996066569	7	1	7	1	7	7	7	7	2	1	2	5	7	2	7	7	2	7	3	1	3	4	7	96	0	3
22	5.55508679132407	2.82297453080979	5.90212976329574	1.65534319376976	4.77633445603772	6.79297262315209	5.6421622509088	5.37749208098868	6.22110269037466	6.00459352016314	5.86803544440761	7	7	5.06240688708119	7	6.5450319350491	4.87460806035422	6.32640926042892	7	6.30773840159285	5.08111105297282	5.71441797933001	6.43133623658226	7	1	7	1	7	7	7	4	2	2	7	7	7	7	5	7	1	7	3	7	7	7	7	82.75	0	3
23	6.58756745364758	7	1.77030273775451	2.68564497043237	5.41428599344414	6.56897743910631	6.53733370901441	4.84826897590575	5.87855398875314	6.84620680886407	6.37162090316855	6.82172773567421	6.54629689098702	6.1408522691725	7	6.40001417586088	4.37583510705638	4.75834020281987	7	6.77872648388698	6.28933338532928	5.64233085117231	5.18789350445327	7	2	7	1	7	7	7	7	1	7	2	7	4	7	7	2	3	7	2	7	7	7	3	97.5	0	3
24	5.12880149785477	7	1.58394826039545	2.17579658228001	5.85128947354068	1.96510104776668	5.93608254223093	5.11935803520132	6.26899835750773	6.73557235807363	5.76768101127218	5.99946676427693	6.97514723965227	6.68477815276841	7	6.10925311150869	7	6.73861935852469	5.91641971701225	7	7	5.24991016501611	6.03626311465918	7	1	7	1	7	7	7	7	3	7	3	7	7	7	5	3	7	7	3	4	7	7	5	95.25	0	3
25	7	2.45393103778458	5.01378988605332	2.19202053501224	2.39589815843256	1.77185761181361	7	2.38613431876387	4.5887844773168	6.45038051236576	7	7	6.77420249066211	6.94098401696095	6.45892369192015	5.18204870396507	5.56804830813297	7	5.97455944156998	4.94464320981631	4.62383556749412	5.8317259109182	6.93681431847221	7	1	7	1	7	7	7	4	1	7	7	5	2	7	5	7	3	7	3	7	7	7	7	90	0	3
26	7	1.75268365003681	4.71335583411833	2.90197098773824	1.24361075658542	1.41293006470851	7	2.72568779604027	5.5322229124025	6.59963636969092	6.3164966638846	4.55849202653202	7	6.89652552643565	6.48302309860428	5.49378827419168	5.00981743772104	6.58122412708517	6.25727851906163	7	4.99073296758587	7	6.93768526972954	7	1	7	1	7	7	7	7	1	4	7	6	2	7	7	7	3	7	2	1	7	7	7	84.75	0	3
27	6.03100011646355	5.2472500183948	1.80196558220309	2.42656422216431	4.20825919437076	3.90325649188227	5.10904206325282	5.89892655720387	6.02656275956998	5.78226481056703	7	7	5.72871140378723	6.09060102078275	6.60447238203039	7	7	5.74037680348374	7	7	7	3.32371356939721	6.56285268121393	7	3	7	1	7	7	7	7	2	6	2	7	7	7	3	7	1	7	4	2	7	7	6	95.5	0	3
28	5.81734402693125	2.8389573723303	1.64810243932766	6.17410224252816	5.61215110168119	1.34724961796006	5.74324156102112	4.98668505436842	6.16546983814348	5.82051468046208	4.24899892497164	5.9762057859185	6.85594675149378	4.5351022130597	6.87912560891859	6.35941112970804	7	5.5412845433206	6.98374466869875	7	6.68628146884453	6.5213547513622	4.60405383701048	7	1	7	3	7	7	7	7	3	7	7	7	4	7	4	7	6	7	7	7	4	4	7	95.25	0	3
29	6.86506011637163	7	3.69805690429052	3.83250390805385	1	2.27338998509505	6.5768842607339	7	5.97602822039233	6.92493609440135	4.85892344218825	6.52626935786748	6.78958717517696	4.17627637067238	6.07720804284943	5.82878662601967	7	6.98265986998615	4.42551088915233	7	6.99064630784557	6.0284604669691	5.90428975844711	7	1	7	1	7	7	7	5	1	7	7	7	4	7	5	3	1	7	2	2	7	7	7	88	0	3
30	6.55225501797237	4.64270733485361	7	1.78985771652443	4.70165040320281	1.91230251414071	5.89815674476927	5.3352048639906	6.43886577463111	6.10598722129296	4.58821229840228	7	6.7550403800241	5.47570748427451	5.29791358399229	5.94103456988013	6.591827661467	6.80197497503399	5.63667685229495	5.36963712906801	5.28703920063772	7	7	7	1	7	1	7	7	7	7	5	7	7	7	6	7	7	7	7	3	4	7	7	2	7	83.75	0	3
31	6.41433929050064	5.45301205203314	1.85167526213552	4.10632217872825	2.8975585043428	1.17054482652809	5.39236082972794	6.63370787307596	6.20798436896133	5.29240753315658	7	6.71364358881393	6.16872967363895	6.49306216293284	6.42479078113515	5.27041261830964	4.20967729177043	4.52067691986875	6.80215177166008	5.17972277165134	7	7	4.06347396686343	7	2	7	1	7	7	7	7	3	2	2	7	6	7	4	7	1	7	2	7	7	2	7	91.5	0	3
32	5.97832112866703	4.5743815898045	7	1.51219575720807	4.39015500823336	3.23224271647658	7	4.86966887878686	5.61726578366173	7	6.7642839220674	5.72196318485879	6.64198356001764	6.99142450597603	5.63580462448952	5.28442943475704	7	5.5504111295132	5.56748796013338	6.13245619453176	5.61161252275561	7	5.31086465780123	7	1	7	1	7	7	7	7	4	7	1	7	5	7	4	2	3	7	2	7	7	7	7	84.25	0	3
33	7	4.79581338519891	7	1	5.41064192491505	1.6720604571767	5.8098091585085	4.49548103839138	6.54385291331596	5.43636929247736	4.57975510464227	6.83911584223376	6.5427296371735	4.90542152324044	7	6.87210893359434	6.71601289171299	6.62667537593711	6.23902697371132	5.76471107915311	6.18999767957239	5.64348329958199	6.51833893751135	7	1	7	1	7	7	7	6	3	7	7	7	6	7	4	7	7	7	1	7	7	7	7	71	0	3
34	5.87750966921284	5.88802661268664	1.63016165624098	2.37694304860712	4.07261188594535	5.05694771152109	4.36539156540243	6.37850212358574	6.66006043299737	5.87900727891744	6.21995126341121	5.92103242940924	5.62836373129383	5.43468397413163	6.93241145674692	3.70245616092375	4.96368840130886	7	7	7	6.04924954484412	7	6.99949669700593	7	2	7	1	7	7	7	2	2	6	3	7	3	7	2	7	1	7	4	3	2	7	4	101.75	0	3
35	5.10365153955585	5.49018873468155	3.13712062223104	1.5463183579678	4.72559082536547	2.73241446849045	6.71661176596659	7	7	6.95498998898928	4.19941775677577	6.18043410155366	5.44262252190752	6.22176193845552	5.81747236106866	5.71470256403189	6.8645118978595	6.82922462886693	6.1938323077823	6.34619567837743	6.08957968804126	6.3632949963262	5.29422742110754	7	7	7	1	7	7	7	7	1	7	7	7	6	7	3	3	1	7	2	7	7	7	7	74.5	0	3
36	6.69413059543211	4.54766699161583	4.77400892090564	1	5.01495895296415	1	5.25953950253312	7	7	5.7010289682125	4.97629858461118	6.69538273449544	6.46143602942673	7	6.4273713594777	6.85743690669577	6.26708016736707	4.97795303975132	5.84060931737855	6.5726940131863	5.14809436971539	6.01084586180316	5.7423182819354	7	1	7	1	7	4	7	7	3	4	7	7	7	7	7	7	7	7	3	7	3	7	5	76.25	0	3
37	6.29038230017339	3.3062925545645	5.24636454281098	3.70133467060475	3.54489955363858	1.9260804762809	7	7	6.89554131218878	6.7680009525802	3.96515899414867	4.69717704992948	6.76459801889918	6.31087648121258	5.61077704108485	5.87089439263479	6.58889813121538	6.85107097747858	7	5.23345207210416	7	5.5565442890774	6.19089191114545	7	1	7	1	7	1	7	7	1	7	1	7	6	7	5	7	3	7	2	7	7	3	7	75	0	3
38	5.50024357302708	5.91701594167237	2.87240625920369	2.35934714054967	6.62327369483876	6.92816097258188	3.64876807515315	4.44824731761977	6.02275069597206	6.37170141880902	5.8058322830126	7	6.63662302999683	5.73014421765674	5.5339988949734	6.70863355453084	6.03173822302007	5.74921613362586	6.73889431998139	6.1877839341468	6.35298743599903	6.88789824804342	7	7	1	7	1	7	7	7	1	1	7	2	7	2	7	4	3	7	7	1	7	7	3	6	98.75	0	3
39	5.62838867974237	6.799128185818	1.01935644907144	2.60319856754228	6.28105280755196	6.46478079336028	4.97992513108997	5.75348431991048	5.47495150580539	7	6.23276204892343	6.72476852131452	6.867018625706	7	5.60254263257899	7	7	6.47389276883622	3.35718514659461	5.49690445951411	6.40106890375401	4.98438424269648	7	7	1	7	1	7	7	7	1	2	7	2	7	2	7	2	3	7	7	2	7	7	3	7	82.5	0	3
40	5.57029742270695	3.77009110010863	4.8910452879245	2.62852722048148	2.95481470916745	2.63466675152938	6.11272002756271	5.61906505639234	6.02197043524406	5.66833972610935	5.96516561003067	4.72422548082869	6.70420569839724	6.09508342225227	6.33920127251508	5.2953278000219	4.38454371729828	7	7	6.24854050669532	4.80404672178329	7	7	7	1	7	1	7	1	7	7	2	7	2	2	7	7	7	2	4	7	7	1	7	7	7	84.25	0	3
41	4.48218600037924	4.70874987850847	3.85633524695142	2.94254901806538	1.5759971927809	5.36005496024473	7	6.47289653927252	6.49943951109686	3.38407179878567	5.20468805446416	6.53285059558444	6.58489641955676	5.42071216622499	6.48253583658837	5.67852037367739	6.77377064155078	6.91927367899617	6.6709308420324	6.51802380774587	6.3292614051898	6.35061212217602	6.79331744085983	7	1	7	1	7	7	7	7	3	7	7	7	3	7	3	7	2	3	1	7	7	3	7	87	0	3
42	6.36678763481525	3.12096002303753	5.96489878307393	2.88057738930161	3.95013204136569	2.1960881937871	7	6.06429827181523	3.0871608835069	4.10814456256268	4.13948560349798	5.55298331167791	6.80440743561005	5.79383171571481	4.55864347421435	7	7	5.92226497052378	6.86347041203265	6.0707406871765	6.71350991477101	7	6.92291756779156	7	1	7	1	7	7	7	7	3	3	1	7	4	4	7	7	1	7	2	2	7	7	7	84.75	0	3
43	6.56183259760639	5.94911512141525	1.27996011022844	2.00518973159207	2.0872150743565	1.73793379710558	6.74789247952074	6.81578298467144	4.42117387480358	6.45387773782496	6.5433037175501	3.88291241415191	6.23308343906874	5.15241304536234	5.27312082583108	6.89358503623426	5.79907952519452	6.34790069525307	7	6.06347088975601	4.93572013208674	5.79497096612287	3.89587807560584	7	7	5	1	7	7	7	7	2	7	7	6	7	7	7	7	2	7	2	3	3	7	7	81.5	0	3
44	7	4.39729830874534	6.84113289496088	1.36456363281298	5.49928484120406	1.8689239728977	5.2685516723037	5.25885881159786	6.43083886436562	5.84885825594341	4.80043738996993	7	6.70083961365312	4.5824426653977	6.61517235603098	6.34036741307544	6.80585095986728	5.99103131207548	6.84146420365239	5.62487189002415	3.82217822462405	5.89390195898534	6.25900537225943	7	1	7	1	7	7	7	7	5	7	7	7	4	7	4	7	5	3	1	7	7	7	7	74.25	0	3
45	3.86825063155749	5.28937146655929	1.7324344277657	1.45279670542789	1.54737043627097	3.30555225192211	6.9729329651173	4.63802632430648	7	3.90958574915672	6.84752791854235	6.2744398924526	4.87269133206321	5.84308659101388	6.25902221023547	5.64842198412117	6.35343309678544	7	7	4.41085412299574	5.50382340512041	7	7	7	1	5	1	7	1	7	7	1	3	4	7	7	7	7	7	3	7	2	7	7	3	7	98	0	3
46	5.83711992448762	4.44169437964048	1.45182659479546	6.72560224424331	3.64454874028555	1.24410111067265	6.74538683551485	6.65028218157164	7	7	6.03893101878383	4.99600665793763	6.12909662801202	5.56031968517135	5.36771244675963	5.76405332812566	5.51675074853521	3.57670690768603	6.25729871992363	5.55634044882855	6.93396789268153	7	6.20673463278244	1	1	7	1	7	2	7	2	2	4	2	5	5	3	7	7	3	7	1	1	7	2	7	94.75	0	3
47	6.20901122266123	3.36420132805065	4.41454825138141	3.03728227400466	3.91200352808379	1.98801329883351	6.12422745590085	6.3924781613236	4.92626097860217	6.60082974462705	7	7	5.17636067944155	6.71815914844306	5.69535405850168	6.62205172336351	4.98764000112016	6.20514621551934	5.21888763221639	7	4.70113929765722	5.88101671268411	5.8903363143119	7	1	7	1	7	7	7	7	2	3	7	7	7	7	3	7	7	7	2	7	5	7	7	85.5	0	3
48	6.70162274409682	1.75508222932768	5.30313618204507	2.5658275212506	6.05770417969236	2.57616993955338	5.72658783367455	6.56567826883572	5.00871844384634	5.75582254344908	6.38803935949965	6.77509186865646	7	6.07082829228454	6.56995771731022	7	4.96587952606582	4.93364348478827	7	5.95793400241171	6.33882678564551	5.1566402900204	5.59169824070508	7	2	7	2	7	7	7	7	1	3	7	7	5	4	7	2	2	7	3	7	7	7	7	78.25	0	3
49	6.23740454013285	4.01078478251181	3.93847982432201	3.45971614706767	3.2583004547645	3.71288197675168	6.11367797870593	6.64408518616721	5.45611215903936	5.12791392571966	4.93845684286737	6.32583203840493	5.72277035261318	4.19353636218561	7	6.53953065846543	6.6407182038713	6.07380988499935	7	5.16607619691326	5.79777419640861	7	6.89073991167274	7	7	7	1	7	7	5	7	3	7	1	7	4	7	5	7	5	7	6	7	7	7	7	84	0	3
50	5.97247681028293	5.67283938550177	2.78459964377796	3.79777765471963	4.09155009343768	3.2211676825544	5.87925158597907	6.02155694012332	5.28215833952849	5.50601890436684	6.46787371866673	5.63383313226219	6.59039615176493	6.53744743363394	7	6.73840053632804	5.57862452579086	5.37538765790169	6.88612692589866	5.17046667184613	6.73898007013796	3.12589051941625	7	7	1	7	1	7	7	7	7	1	7	1	7	5	7	7	7	6	7	3	7	7	7	7	108.75	0	3
51	5.91150102189714	4.75323627658591	6.66738665082353	5.08860704620742	5.08179934454354	1	5.86257775469496	5.86894286829266	6.48811067067667	5.84064001435018	6.0605861900111	6.77024894542814	5.30828889550469	6.29671604803939	7	3.77852436842321	5.77349937379729	5.53759826615852	7	6.70720851185283	6.260615609935	4.77099163815279	6.49662112949331	7	1	7	1	7	7	7	7	4	3	1	7	7	2	5	7	2	7	2	7	1	7	7	86.5	0	3
52	5.84141268014475	4.30816938064717	2.54268433913162	1.73481767908584	1	2.914457696755	6.97660163501499	4.77795160715515	5.38371946490273	4.72627099705867	6.05589651397556	6.79230349337154	7	6.75727990267913	7	6.70213391510788	5.37334093884377	6.21665180114095	5.96503559804369	7	6.49830063142814	5.18597098007908	6.44883143053621	7	7	7	1	7	7	7	7	1	5	2	3	7	7	7	7	7	7	2	7	3	3	5	73.25	0	3
53	4.90473989872983	5.63473754167348	4.69222569771784	1.75085401165475	5.84201477342525	2.34711276293481	3.96083624921002	7	6.830159842107	6.38829128640264	5.49123486241773	6.41218120309935	7	6.09456513919901	5.70811207562995	4.88668110565989	7	4.68097045328876	6.60842474228081	4.94868528890366	6.99458800443935	4.48797994317866	4.5053222672503	7	2	7	1	7	7	7	5	2	7	7	7	7	2	7	7	7	7	2	7	7	5	7	73	0	3
54	6.98741814285946	6.00799133533081	2.51745745053566	1.78974898303448	6.68929970153614	1.00594857336189	2.61669517737345	4.95346014195902	5.41111870150259	7	6.5755038626045	6.34662121765247	6.27128722603205	6.18877339227116	6.46205737885807	7	6.68038183787836	6.3824321765258	4.75218487328814	4.42146259988299	6.57872484016208	5.61704540028563	7	7	1	7	1	5	1	7	7	2	3	2	7	5	3	7	7	2	7	6	7	7	7	7	94.75	0	3
55	5.24275323243348	2.09311840711722	1.30960637115109	5.75823653959261	1.1352318281317	1.1958631237156	5.66084615631374	6.06955624812457	4.33121608535857	6.33657086379822	6.67267100699013	6.12818353701264	6.35874735998573	6.59092858307914	5.76620559675215	6.12864992732353	5.762201406086	5.74979396537838	6.9433974293932	5.80553734437004	6.71467662704616	4.08217088625421	5.8166140321284	7	1	7	1	7	1	7	7	2	1	2	7	7	7	7	7	3	7	2	2	5	3	7	100.5	0	3
56	5.85419852172921	5.85153878911192	2.60221402068171	1	4.70836925599703	4.97789903046178	4.04836822961877	6.59846753795203	5.75577344117837	7	4.07999009623092	4.02532038429749	7	6.49431333370878	4.74284730730193	5.66693473456867	5.20236159358777	6.23314176381701	5.74793179390338	5.93085074027987	5.21236151396562	6.04150638648027	7	7	3	7	1	7	1	7	7	2	7	7	5	4	2	7	7	1	7	5	7	3	4	7	76.25	0	3
57	4.74031300364383	6.88947820333338	1.6767068188143	1	5.39109517315255	1	5.00146571753093	5.22712917533799	2.16613106776433	4.91184759247337	7	6.74914169265457	6.03859876612963	7	6.62262613389046	6.86866950953606	6.45218422622304	6.46843407181002	4.12530698050145	6.56340648624327	6.18000567959302	6.1379628017479	6.0496479895123	7	1	7	1	7	7	7	7	1	7	7	2	7	7	7	7	3	7	6	7	7	7	7	85	0	3
58	5.84703530472197	5.26278194835547	1.73663793890936	1.73947196260818	4.63309009237328	3.99674216890242	5.61157688685547	5.76613834463058	5.93103788835057	5.20062618286757	6.31074627650475	6.82052524096532	5.22674380977298	6.33427061994431	6.26019771978294	4.23521133061951	7	6.83474966385631	6.90667815364484	7	6.05229914274022	3.74561331689525	6.83203567062614	7	2	7	1	7	7	7	7	1	4	2	7	7	7	2	7	1	7	2	2	3	7	4	83.75	0	3
59	6.29278738531635	5.43386882986043	1.65557029989346	1.75375787256999	3.23410041080921	2.04207083291364	6.77000323879153	4.83943621361976	7	4.47296675039436	5.1778608261686	6.04493552988541	5.66015710840279	7	6.32574977537703	7	2.94849186986566	6.24667064478709	5.77804720919197	5.97894521345805	5.11471085423145	7	6.59733377573356	7	2	7	1	7	7	7	7	2	7	7	3	7	2	5	7	2	7	3	7	7	2	7	80.5	0	3
60	7	1.41750963701715	1.44483365892762	3.30987336877053	6.05820425673401	3.15371138247203	6.71234330769004	5.74412786453833	6.1725152298994	5.11781982363233	7	5.66137337646717	6.17205947396868	4.32254766958539	5.64038346814376	7	5.46400187767702	6.35188088016763	5.04686509518568	6.2326001113118	7	5.82443202074426	6.8349090397998	7	1	3	2	6	7	7	7	1	7	2	7	7	7	7	7	7	7	4	4	7	7	7	79.25	0	3
61	6.79310300857374	3.27007150552435	3.32804726403728	5.43605204720246	7	2.70840950487865	6.04779237248188	6.54256556355205	4.35998067487864	6.33251214203264	5.68458904093945	6.23997224586166	5.83103813975263	6.63510554026901	5.52617662335198	6.25501184294228	6.84312925208702	4.9495723982142	7	6.30421514545557	3.15596150498898	4.84496838820626	6.32692807708627	7	1	7	2	7	7	7	7	1	7	2	7	7	4	3	3	7	7	2	4	7	7	7	94	0	3
62	5.94762197810303	3.69245387589275	6.07553957510413	1	5.91378335290958	3.14373964222216	6.38650585381926	4.7382608089399	4.29388909002843	5.79243486436312	5.0617244405122	6.25438293965607	7	6.79272857797486	4.71612884124322	6.55721873851711	6.22680752085903	6.27952390055332	6.65637854138421	6.86446701172078	5.93017528966354	4.63597305302169	5.68915758174635	7	1	7	1	7	7	7	7	3	2	7	7	7	7	7	2	7	7	4	7	7	6	4	80.75	0	3
63	6.69401474162835	6.81772309707031	1	4.95087629029432	4.73761301393892	2.11502706893833	6.1991729758244	6.94435628156758	6.09219517821887	6.32450758117086	5.11512032831529	5.03745811569279	6.70580741713725	5.64820071698928	5.71500631502547	7	6.82911653312321	4.86258737693671	6.35158870443976	6.90959988956778	5.23606367416898	6.82673839707133	5.35752192219134	7	1	7	1	7	7	7	7	3	1	1	7	4	7	2	7	6	7	2	7	2	7	7	78.5	0	3
64	6.33094158509951	4.99148838494768	3.09492922352634	5.30833017287633	4.18781929259839	3.45703818788085	4.75503876090208	6.73697166256828	6.01465374078004	7	4.80091589291761	7	6.46582956440606	6.51593183313992	7	6.34939915090091	7	6.61594980965309	5.36377289789666	6.53100193133661	3.59323975124122	2.79826433132997	5.45583468799327	7	1	3	1	7	1	7	7	1	7	2	2	6	7	7	7	2	7	1	7	7	7	4	74.25	0	3
65	5.0919224472828	6.59280449644135	3.17946768340171	1.79089262388471	6.25867187601586	1.02463572755372	6.96889487159196	6.13396038252272	6.14517679319137	5.68385597920325	7	4.41926783285353	4.60030261052124	6.07587622758743	4.13034747968639	4.50348521554179	7	6.22116049027936	6.32132108208318	6.98896474062437	5.63521519692148	4.98608685709349	7	7	1	7	1	7	7	7	7	2	4	7	2	5	7	6	6	2	7	1	7	7	2	4	73	0	3
66	6.99330417387729	6.75473513101417	1.10600121940219	5.186451319631	4.37992104063911	1.87551422998292	4.02385924414517	5.08183039551098	6.25545174288131	6.4749034209709	4.58481655566888	5.57753349786235	6.50082099486649	6.42785216490083	7	7	2.88010734949701	6.10672208192362	2.64773134256808	6.49228992872069	4.65872367939798	6.68466928232547	7	7	1	7	1	7	1	7	7	1	7	2	7	7	7	3	7	2	7	2	7	3	7	7	89.75	0	3
67	5.36921548962563	6.1485814998982	3.5031536269063	1.94212760197988	3.92113692064256	5.36378059086821	4.92370951176959	5.36293114088816	7	6.18833037544599	4.68629627633568	6.92656279242752	6.33609651631624	7	5.91910788443455	4.77273738569836	5.37896279102594	6.03487047213611	3.77958451631322	6.53261696803355	6.38935033749002	6.13082772524084	6.51320030019647	7	1	7	1	7	7	7	7	2	7	2	7	7	7	7	3	6	7	2	2	4	7	7	82.5	0	3
68	6.00611843010719	6.1791938476752	1.53627980223842	1	2.65469722561665	2.16975349632974	5.76896933809688	6.15309821256641	3.72591032718778	5.90302144239408	7	3.53939905815132	6.87249727977716	5.37341724642812	5.05196484581299	7	6.14450801623389	4.54981691295374	7	6.15166422423272	3.86982805625454	6.79250476732877	4.34366163772911	7	4	3	1	7	7	7	7	2	7	7	4	7	3	7	4	7	7	7	5	7	7	3	88.25	0	3
69	5.2654542947279	7	1.53507203845789	3.10700742328223	5.67553791373335	6.87570610472638	6.1051918948715	4.34995749933767	6.40847764083556	6.29584515764978	3.49138037548088	5.96447083065475	6.44450836712817	6.9130173757658	5.47451473442628	7	4.67555741301561	5.99402838322749	6.05579278683281	4.90610287315966	4.44799008532694	7	7	7	2	6	1	7	7	7	7	4	4	7	7	3	3	7	7	2	7	2	7	7	5	7	87	0	3
70	4.96926194891088	5.94095152354896	3.20319651265669	1.75693687274914	4.84794561577078	3.77327137551986	5.57843419800402	5.87458198819533	5.46675006205763	6.09980990187494	4.29865539978877	6.15800449347941	6.73808723924434	6.63844183870708	6.17054662243428	6.40338100987275	5.91875398994601	6.76596247158894	3.77815279462356	6.59609352410358	6.46800537417754	6.49016901334826	6.3749669153014	7	1	7	1	7	1	7	7	2	7	1	7	7	7	7	3	7	7	2	7	7	7	7	88.75	0	3
71	5.25219133024772	7	1.60875068808973	1	5.10490585199877	3.38297876164966	3.03755305499393	5.55539596237296	4.6865762758063	4.41388276738438	6.72644549339471	7	6.86844309872315	5.91186044382991	7	7	6.07670760460432	7	3.98030654022287	6.05677521399595	6.4035212390795	5.59700195353567	5.47815155315203	7	1	7	1	7	7	7	7	2	7	7	7	2	7	7	7	2	7	6	7	7	7	7	82.5	0	3
72	5.17410923132115	5.74440445454354	2.40408100371284	1.46131270475785	4.83787820165409	4.85372341269058	5.05101479901714	5.12784358590248	6.49763040352755	4.7143974847099	6.30840507683847	3.23897299128581	5.49981163154935	6.47678774487276	7	4.38332330001076	6.0274580857182	6.98509326452601	7	5.94972353245072	5.94889188626927	4.58862825393639	5.77381921793625	7	4	7	1	7	7	7	7	2	7	7	7	6	2	7	7	7	7	6	3	7	7	7	80.25	0	3
73	5.06760170318785	5.09411452896036	1	5.56026191371315	4.36520184452054	5.16281822699745	5.62544649680069	6.07360486052413	7	6.23274321500012	6.54791263650496	6.1251928040099	6.45642653694329	6.22139084189745	4.75907832747604	5.3444467097426	7	7	6.7634060219436	4.75962507730674	4.03872667077225	5.81849247468299	6.68352004886638	7	2	3	1	7	1	7	7	1	4	3	7	6	7	2	6	7	7	2	1	5	7	7	76	0	3
74	6.11891305540489	7	2.72969289086686	3.25484660460767	6.03581758050103	6.38250524074076	6.98236653750227	5.61451845685809	6.81498174761083	5.14452541385261	6.15978435677297	4.40838809285603	4.4558406908019	6.18020064670825	6.17260785151866	7	5.74475482214053	5.41233253133761	5.41227616410911	5.06050957546158	6.13700165074176	6.51147070008268	6.23471325286675	7	2	7	1	7	7	7	7	3	3	2	7	3	7	4	3	7	7	3	7	7	4	7	77.75	0	3
75	4.739710622935	7	6.09676040384424	4.66204904100002	1.76931534911738	1.05500093937486	4.79165039385001	6.4852563380296	6.66948488269736	5.03306837848653	7	7	5.46424337143041	6.92123304638745	6.66068151308365	4.96238380784487	5.48118754198192	5.08837020829439	4.83686825921749	5.12518321549141	7	5.75391639667738	5.19064624035994	7	1	7	1	7	7	3	4	1	7	2	7	3	7	4	7	7	7	1	7	7	7	7	82.5	0	3
76	5.84905322256235	3.68071929538555	1	5.29022873933834	7	2.4107831727586	4.94237966423061	4.39447230321595	5.390089302222	4.84574443109369	4.76590954530013	5.70520038646903	6.85538128942067	6.26607606048304	6.56908300315708	5.05776570225301	7	5.22215362840891	7	7	7	5.92965831503729	3.36966743081314	7	1	7	3	7	7	7	7	2	7	3	2	4	7	4	7	6	7	6	7	3	4	7	69.25	0	3
77	4.35987765145395	5.47701160088829	1.46543454758561	1.52841112616365	1.58458001810487	1	1.26819850342724	4.60751267587227	7	3.43476227209305	6.34641176020586	6.20414556360818	5.65693384511884	6.98984940368851	6.11099516561871	4.70826047500451	5.87652870409464	7	7	5.54908942718798	5.41307634318761	7	6.22697303842011	7	1	5	1	7	7	7	7	1	7	4	5	7	7	4	5	7	7	2	7	7	7	7	84	0	3
78	4.9134706021294	4.34148707855792	5.21841898173421	3.99762897737938	3.28309527221455	1.10539633019498	7	4.87941532152452	6.78997815583122	6.90275395841341	6.73732259871621	5.41221206987066	2.3896757609387	7	6.66758543760308	6.38110039936312	4.50296294276224	6.16988531372507	6.28990657366871	4.69807406609462	5.15610225487276	5.92404079204737	4.89849073104391	7	1	7	1	7	7	7	7	1	2	4	5	6	7	5	3	3	7	2	7	7	2	7	70.75	0	3
79	4.88943950693356	6.96653364617007	5.51899333664057	5.46703566063464	1.56719974962762	1.42073391870958	3.81511287710411	4.81038097942041	6.54272251077147	5.37239461035856	5.78336238798486	7	6.01433674395705	6.14450471312826	6.61145449686962	6.23713775428834	5.65343082920558	4.78970331361753	3.67924411278436	6.83380556604919	7	7	5.65522667339429	7	1	7	1	7	7	7	4	1	7	7	4	1	7	7	7	7	7	1	7	7	7	7	100.5	0	3
80	4.68060412640987	5.84737712371435	4.39997118921753	5.06102909285575	1.79493360413428	1	4.52066764692715	6.67495068426995	5.69394783001725	4.6796336984028	5.94470421210508	5.90405187434242	6.43651300014146	6.60940788946389	6.42030298295216	6.24382638960732	4.61736289906535	5.20626482654064	6.51624472933757	6.87235971977859	4.40118503509327	5.39969051298782	7	7	1	7	1	7	7	7	7	1	7	7	3	2	7	5	7	7	7	1	7	7	7	7	90.25	0	3
81	6.6709413493025	6.63671462759265	1	4.8251203561734	3.95815133832285	1	4.95701177211703	5.37808431019618	5.79300826986412	7	5.28176272787266	6.20891471561987	6.55129458264657	5.20657031872678	5.90167777910138	6.08118918817786	3.99924646043592	5.22363512234677	3.14143952571955	6.71626183127585	7	6.55080578238731	6.26178880020099	7	2	7	1	7	7	7	7	2	7	7	5	5	7	4	5	4	7	3	7	4	2	7	89	0	3
82	6.58118244365114	6.51109768169507	1.78392670225339	5.43238955345177	2.75414551909771	1.84695148061324	7	5.36729181169696	6.87152803155746	7	5.53170521149216	6.5694140339318	5.22057706071828	5.6220218694535	6.19123749863762	5.8232113467242	5.24073470606484	5.43711953434864	5.6264496635024	5.97441411786899	6.43959327153966	3.59956228294079	6.03683797671495	1	1	7	1	7	1	7	5	1	7	2	7	5	4	4	7	2	7	2	7	7	7	7	93.75	0	3
83	5.40378656129256	5.70003674223909	1	2.63911014786517	5.48329370855267	3.83854999682636	5.22531715335081	6.52086267329185	5.46193852430126	6.1717190757167	6.55007355201683	5.86536030611658	5.67085607120976	6.25213095771665	6.70468289433193	7	6.56545465380459	4.86819760835211	1.71640736024381	6.06439531366033	6.82674255141884	4.89074271632819	6.4295353125905	7	1	7	1	7	7	7	7	1	6	2	7	4	7	2	3	7	7	1	7	7	3	6	70.5	0	3
84	4.76418623967812	5.17103182990133	7	4.52342482623371	5.77481760170115	7	4.71035517232784	4.58780682802725	6.43688041221028	6.40592701912043	4.67398661923162	5.94736485471614	5.13575787187389	6.6930666607671	6.45869608869924	6.89874048013624	4.26773258218237	5.58733631029656	6.87647154993509	6.67114576461258	5.56024984057881	4.29129020209923	6.03024730668016	7	1	7	1	7	7	7	7	2	7	1	7	5	7	7	7	1	2	6	7	2	7	7	69.25	0	3
85	5.21651650134469	6.5272591198358	4.01746456329343	1.06128013734758	4.56938416605254	4.50435319909725	5.08183316457182	5.26133606961829	7	5.93457196964083	5.23341227335787	4.31064996467726	7	5.57633110146129	6.93295260848222	5.12322953996312	5.69382750863482	6.88011100933817	4.5479428830546	5.63571054002869	7	5.25105560750401	5.97664175919718	7	1	7	1	7	7	7	7	1	7	2	7	5	7	7	7	2	7	2	5	5	7	7	64	0	3
86	6.33323083393357	7	5.61289973791061	1.37048600481971	4.78568561067127	2.92155322988855	4.03373574833748	4.37429868931088	6.3680901654928	6.48733327412403	4.42335818784032	7	4.95157702102343	6.88429766270805	5.6946197622164	4.4391151653904	6.7116667596385	6.36233412859306	6.61854393472719	7	7	4.03821677830605	7	7	7	7	1	7	7	1	7	2	7	2	7	1	2	2	7	7	7	3	7	7	7	6	78.75	0	3
87	5.25861046698077	7	6.68075433415951	2.64181657451468	7	2.59408351418213	5.43970895217929	5.42721923635304	5.68083288315602	5.00210139468928	6.66453456345245	3.84762429333291	6.73547697241802	5.1293485366889	6.04786034007338	7	3.95914756500301	4.60066019353581	6.98557385660011	4.6063313287254	6.51749787422398	6.17357005918132	3.28487285422184	7	1	7	1	7	7	7	7	2	7	2	7	7	7	7	7	6	7	7	7	3	7	3	63.5	0	3
88	6.45269517878722	5.307776098095	5.16173086499657	7	3.52019480744134	2.23397641548148	4.79598932814867	7	3.16791227221742	5.77889105899777	6.01594309919927	5.90433048111919	6.4244790435351	7	3.46834789931913	6.00053917459929	7	6.35148417087333	4.19192577782063	4.67476329892537	6.30421125264828	4.84103751056136	7	7	1	7	1	7	7	7	7	1	7	3	7	3	4	7	7	7	2	1	7	7	7	7	65.25	0	3
89	5.68325054951093	6.99253646501457	6.64713640649039	5.54535349573578	1.53350562403898	1	4.24528052622044	7	6.4314702970107	5.14073196512782	5.74647384019583	6.40443518722614	5.26735944878654	7	4.58471230231137	7	6.59936468222516	5.03418797189938	4.20801929431776	7	4.2178718953538	4.39116296999579	7	7	1	7	1	7	7	2	5	1	7	7	7	2	7	7	7	7	7	1	7	7	7	7	79	0	3
90	5.15819432926098	5.11334709513333	3.78964926520278	2.31294180652625	5.21919721071554	2.52794903322039	5.26668932632429	6.61948397299855	5.74271326063264	4.41822181730337	7	6.28100716038381	6.75763202825799	6.6486844219943	4.39999738215791	4.34310032671635	7	7	1.89429085891664	6.11188384648619	5.00843578812949	4.52938901234282	2.76038799936614	7	1	7	1	7	7	7	7	2	7	7	4	7	7	3	7	7	7	3	7	7	2	7	43.75	0	3
91	4.51174261533932	7	1.41425326660107	2.89648561611869	6.97514038008294	1	5.70464642036342	6.52960537517959	6.69871042100111	5.26447017018897	6.31169170050408	6.79928167415987	7	5.57539369514372	5.70724265823251	6.26145200243899	5.51211788509633	7	3.11306880218981	6.10477539016979	4.71187673450879	5.20209496674119	1.68272852301726	7	1	7	1	7	7	7	7	1	7	1	7	7	7	5	1	3	7	1	7	7	7	7	79.5	0	3
92	5.87997295255522	5.79044216204388	1	2.33449207788273	2.70149563900838	1.53004583409457	7	6.10990722560141	5.22942455004458	6.58830611691972	6.28507879894848	6.96208487981344	5.37592988555916	6.17609973313832	4.97994408274618	6.6381223650229	2.11505791936626	5.49500853526555	4.58280919324685	7	3.77457414128209	4.80717020907789	2.46443505033281	7	4	7	1	7	2	7	7	2	3	7	7	7	3	7	3	7	7	2	7	7	7	7	68.25	0	3
93	6.54506049315883	5.70250668200745	7	5.84615814741772	5.90860473875687	6.17207221420095	2.09908742952429	3.99476817462695	5.58928060452923	5.5967968599319	6.23755180395335	5.78763501466404	5.43445578782698	7	6.98509436294689	6.86698419531793	3.86252657654765	6.07236559864418	5.27824674205368	5.28647008714155	5.70415006200378	4.14218676446387	5.63691621241952	7	1	7	1	7	7	7	7	2	7	7	7	5	7	7	6	7	7	7	7	2	7	7	63	0	3
94	5.55448475416335	4.88536749032858	5.46068483854032	5.35730442720345	1	1	2.44116902512776	6.54057659996625	4.74621974854653	7	4.02772907609138	4.65550113250823	6.66239536718775	4.67273235666082	5.47560355629152	5.88476835299571	7	5.18019266738167	6.86351638152538	7	5.75272090242779	5.45439506821044	6.01630827612779	7	1	7	1	7	7	7	7	5	3	1	4	1	7	7	7	6	7	2	7	7	4	7	61.75	0	3
95	7	7	1.19765454568213	5.61515222299096	4.67459352930543	1.74752969749534	7	4.1510884462053	6.07550172516674	4.69381582717985	5.42654290451715	6.15979845907535	3.8725198681728	5.35604375757381	5.9728454283328	7	7	4.05777028137983	7	5.77933064544644	4.85793773367726	5.63884127197752	5.55835175646444	7	1	7	1	7	7	7	7	3	2	1	4	5	7	2	7	6	7	2	7	7	7	7	71.5	0	3
96	4.29615543307008	4.43696791696134	4.29618859305583	2.84301781939521	1.49722758435247	1	7	5.62917039907051	7	6.35701042564234	5.67900920826438	4.79498780801253	6.67386399226472	4.40358892310331	5.64891195671912	6.02407244429139	7	4.50092555367178	7	5.13415978294993	4.54125273761632	6.21143074401031	5.03504062912581	7	1	7	1	7	1	7	7	3	2	3	7	4	7	6	3	1	7	2	7	7	2	7	73.25	0	3
97	3.82071409727826	4.07275119873261	5.984675065422	4.7475938748231	4.61382623809026	2.86135320987312	5.10408878105552	5.35961940499774	7	7	6.76982692914975	6.90768629755475	5.5402133089017	4.82448971160268	5.40445736125383	4.08500034628329	5.74676872952375	3.76203306513956	4.54380941937121	6.57489133811109	5.77050069068865	4.82571453174479	7	7	1	7	1	7	7	7	7	2	2	1	2	4	7	3	7	7	7	2	5	7	3	5	75	0	3
98	3.93121970230149	7	2.37316314705546	6.86479790828867	6.61235780720467	3.93556837593031	6.80251386063302	7	6.70591503722725	6.09087840749561	5.36337685439286	7	6.47670863550624	6.06147983253066	6.63760004529157	6.39130635269751	5.64427937141804	6.32027450941864	7	6.74204702938529	7	6.72403167293619	7	7	7	1	7	7	7	7	7	4	7	7	7	7	4	6	7	1	7	2	7	7	6	5	103	1	3
99	2.56541478241822	6.95470805980396	6.07705866982851	7	4.62233490221715	1	7	5.06308814526683	6.38773499181912	6.31451640736262	6.57116499818171	7	6.98840666864891	7	6.81098866213242	5.83404670958277	7	7	4.89024718981152	6.77928822410783	6.67023145762465	5.23583979785703	6.49182438098007	7	7	1	1	7	7	7	7	2	7	2	7	6	7	7	7	1	7	2	7	4	6	7	97.75	1	3
100	6.82740834928984	6.0139372097637	6.57094469222293	4.43286456267848	7	3.03032102798115	7	6.059433887653	7	6.59931893343948	6.3971679031371	6.23364088598759	5.69045949080535	6.63399630344332	6.40012670804624	6.89579370205131	6.7478346777071	6.25970585023916	6.87056786039426	7	7	7	4.32470217949683	7	7	1	1	7	7	7	7	3	7	7	7	7	7	7	7	1	7	1	7	2	7	7	103.5	1	3
101	3.13596406574147	4.76319130190641	5.95836055497785	6.20017171967098	4.41703110105018	1	6.74621817046842	5.75341683920561	7	6.15872881124035	6.05318085735812	5.79695090838377	5.98685900319511	7	6.18612315170468	7	7	6.40235109075182	6.73057428519744	5.12914134381618	7	7	7	7	7	1	1	7	7	7	7	3	2	2	7	3	7	4	7	3	3	4	7	7	7	7	113.25	1	3
102	4.0588111898113	5.7332032800374	1.01539038153344	5.96707462142273	6.40030301242874	3.29439823088239	5.58210458666906	5.62449953553364	7	4.65341393275575	7	6.72873638905279	7	6.99732038621776	4.88618398377691	4.85195652630338	7	6.35929688337249	6.9951234990505	7	6.38411187295394	5.93026201963209	6.54089063920491	7	7	1	7	7	7	7	7	1	4	7	7	7	2	7	4	2	7	3	7	7	5	7	98	1	3
103	2.33968136938821	6.08956638189631	5.71559779922594	6.50301867915385	5.26329359799288	1	6.63940355878494	4.97539031633564	5.99150008455815	6.5714099028755	6.94766435801103	7	6.10215955620627	5.67100431284624	5.8124868955682	5.42622364575693	7	3.53525517807141	6.35958992562163	5.76167279586365	7	6.89704037367573	6.65411329419391	7	7	1	1	7	7	7	7	4	1	7	7	7	7	7	7	3	2	1	7	7	2	6	113.75	1	3
104	3.26873071447228	6.21114488419911	4.93999952109168	7	4.77779949677424	5.38804652173291	6.28080727981671	3.79638954010701	6.56361397921356	6.71423451317116	6.96405707283387	6.53556836074523	5.84537496223802	4.04161364105495	7	5.85611843653514	6.19016703207272	6.25862227071082	5.8907665470199	6.79522985271046	6.39973174312144	6.72907222153456	6.64151078286062	7	7	1	1	7	7	7	7	4	4	2	7	7	6	5	7	3	7	3	7	7	3	7	107.5	1	3
105	2.78160557374549	7	5.78866396209914	6.86386479005663	4.09558713630172	5.787186419573	5.91078261750134	5.46618891905129	5.83464790171371	7	7	6.81488223461426	6.53645743694087	6.47519828707994	7	5.57306468600433	5.12256192686336	3.78094959164172	7	5.86936109664841	6.15088599148946	5.75794336623289	7	7	7	1	1	7	4	7	7	1	3	7	7	4	7	5	7	2	4	3	1	7	7	7	102.25	1	3
106	2.34054644699265	5.69971300574609	5.04986325254391	7	3.21983486207607	5.63245902740894	5.15530630816073	6.49604133672805	5.97938471717508	5.89063949801675	5.56235017932891	6.73982717667536	5.58968175929864	7	6.84563742365323	6.84721738116178	6.95798484402295	7	6.62020763691283	6.76790075633792	6.06925977386053	6.97981165192324	5.45319803127619	7	7	1	1	7	7	7	7	3	1	2	2	7	7	7	4	2	7	2	7	7	7	7	101	1	3
107	2.58522499894199	5.23902258813352	2.33015974572399	5.53798665763416	6.09442368610281	1.75255598488438	6.35423795823954	7	6.3104974572037	6.36554267003243	7	6.47393187986152	6.24612986889116	6.1953837967321	6.79402247243422	7	6.66342180650419	6.58772840552854	5.1698047638397	5.82014957713505	5.3556423691211	5.81565396438965	6.90582420772421	7	7	1	1	7	7	7	7	4	7	7	7	6	7	7	6	7	7	3	7	3	2	7	88.75	1	3
108	5.08517420277493	5.51197653828628	4.74930492715616	6.55439174312	7	3.16885650942621	6.49559820804039	5.91967177387959	5.91268230938151	6.3328110636939	7	4.86091495300675	6.39641590691628	5.50338077967344	7	5.93292952370736	6.61817218550826	5.00750641389375	4.83546472675935	6.74890237785593	6.71457383387518	7	7	7	7	1	1	7	7	7	7	1	7	3	7	3	6	7	7	7	7	2	7	7	7	7	109.5	1	3
109	6.43418780102677	6.54112163290487	5.41610272173802	3.23084782992089	6.69833770182983	1.65480536701762	6.84982148791668	6.58788306503349	7	6.7405423615597	4.64943340239848	6.37073418934044	5.45044930161845	6.3081765946708	6.97182069980222	4.83104881086537	7	7	6.93678554068733	6.84392823955712	7	6.39411767048513	7	7	7	1	1	7	1	7	7	2	7	7	1	7	7	4	7	1	7	2	7	7	7	7	93.25	1	3
110	5.46402481588526	6.33449258445843	1.01510392900675	6.71882069935031	6.22088116852535	1.48281621656144	7	6.43348504506887	7	5.93271446289294	7	5.02880605774271	4.86648768550486	6.25930281130369	3.88823061492211	7	6.98665299895394	6.52930155200112	6.62891542718873	6.34735767300419	5.92659018775228	6.24217259499354	3.3829471809731	7	7	1	1	7	1	7	7	2	7	3	7	5	3	5	2	2	7	6	7	2	2	7	97	1	3
111	4.95939848419163	7	3.21526156623272	6.31052986498847	7	3.1730620528863	4.21816540257026	6.49517741192068	6.99933401170392	6.3045788745903	5.41440457778159	6.72640051664713	5.8020136677994	5.34958183665797	7	6.36708069473127	6.34343099040193	6.33841539081777	5.67657737838969	6.87857023783941	5.8031902020454	6.40612189695404	6.69675974701325	7	7	1	7	7	7	7	4	2	2	7	7	7	7	7	7	7	7	4	7	7	7	7	97.75	1	3
112	1.85701728933716	4.43350289664549	4.64255803796333	6.04766541876594	3.71272913321096	2.2245254583186	5.18891213987642	7	6.70059672796359	6.22995667203842	6.08660032177379	6.63650165496863	4.5047513674344	6.57838004273916	5.26509994312645	7	7	5.68143675324133	7	7	5.85566444209442	7	5.95991755840546	7	7	1	1	7	7	7	7	3	7	2	3	7	6	7	4	3	7	2	7	7	2	7	92.5	1	3
113	1.70361347631999	6.30431204137003	6.99419082856965	4.54520215499842	6.44354959732035	4.44324801970756	6.13548417817574	6.76306476056791	7	5.94361711377803	5.16896425734538	7	5.65793879719975	7	6.48135467695513	3.18491519533457	6.72419392179326	6.2635260314301	7	6.90492176431436	5.22636918299464	5.64121136324529	5.8064707989235	7	7	1	1	7	7	7	7	3	7	7	7	7	7	5	7	1	7	3	2	7	7	6	90.25	1	3
114	2.9955372868279	6.57697004096018	6.13037337357032	6.99066070792269	5.35314994118033	1.68692354004841	5.66397292036706	3.5579784287151	6.91007638943235	7	6.74473297018053	7	6.63276466055423	5.90418858727875	6.27473185658191	5.29056438857615	6.28533595858803	7	7	6.86532062186159	6.60259516834029	5.20483279218135	5.62370738748408	7	7	1	1	7	7	7	7	3	2	7	4	2	3	7	7	2	7	2	7	7	7	7	93	1	3
115	2.1325375491859	6.38363204520727	7	7	5.09914222961959	1.11566335781209	2.68942989131114	5.59672512440815	6.82214786719505	5.81929237660219	6.52526880636042	6.80443311223738	6.55047653528049	7	5.23325467939026	6.76701022112674	6.05092587238385	7	5.27170743775802	6.93240338450847	7	5.00394015647318	6.72264807350993	7	7	1	1	7	7	7	7	2	7	2	7	7	4	7	7	1	7	1	7	4	6	7	103.75	1	3
116	6.47937049454921	7	1.58988900922468	6.93647249720139	6.46133015924732	2.03635562709097	7	7	6.8258020788865	6.84577212545117	6.25410536560702	6.577000050373	6.78699505465032	6.45171445739522	5.1502424330503	4.68508232316413	4.19894995441437	6.2905837270948	7	6.28253847162546	6.25156296788746	7	6.83417858030985	7	7	1	1	7	7	7	7	3	2	2	7	7	7	4	4	3	7	6	7	7	7	6	86.5	1	3
117	5.79726069610614	2.7982324643222	3.88400392245978	4.17371150198082	6.55464629078682	1	6.85246585834931	6.54195208663983	5.44594358518336	6.81029439459544	6.57581780662733	5.51907614150371	6.10861502770814	7	5.92606905705652	6.01260031798922	6.94484585410558	7	5.88718418126649	4.55647561594362	6.3767608350151	6.7728468756525	5.96884129508011	7	7	1	1	2	7	4	7	2	7	1	7	2	7	5	7	5	3	2	2	7	2	7	100.25	1	3
118	6.01203026764587	3.85119066293115	4.04096818556831	5.06239830023293	6.49112733595375	3.22146759729751	6.62044671178442	5.86061162697077	6.42493483000425	4.76209009765791	7	7	6.17436881264937	5.38381260246357	4.44018457059769	7	4.36793042296459	6.061615163141	7	6.99887507876298	5.50311183254486	5.8318065274054	7	7	7	1	1	7	7	7	7	3	5	2	7	7	4	5	7	2	7	6	7	7	7	7	85	1	3
119	6.67986675975291	5.72131179620147	3.91935957220665	5.30568819406884	5.32135471253511	4.07188873958033	6.55149824697551	6.55361388647577	6.01927251907556	6.58948212165674	5.60310194498641	5.36967915487318	6.98202801683691	7	3.79397213524398	6.234084551948	4.69624107036164	6.14282746188104	7	7	4.88146294698794	6.05926565079025	6.9466410767037	7	7	1	1	1	4	7	7	2	3	1	7	7	1	6	7	3	7	2	1	7	7	7	89.75	1	3
120	6.23981323436057	6.06134459941736	4.15284115306467	6.84323064998918	5.55407305939585	6.37815430151368	6.59666507994019	5.40597572200706	6.2957802474057	6.03984020281467	6.62854895764001	4.86132272919082	7	6.61199706498977	7	5.58382482805985	3.47328777348638	4.94571200962924	7	6.72159431925395	7	6.31566988777326	5.86641659681155	7	7	1	1	7	7	7	3	2	7	7	7	7	7	7	7	7	7	1	7	7	7	7	94.5	1	3
121	5.99775905943837	5.52879886049884	1.60802101647736	5.00746604576998	7	3.37750544397767	5.59762145195172	6.3690280419023	6.64472858332753	4.26815903920475	5.83743689385478	6.9068735752244	7	7	7	5.99113429398028	6.7825973837561	5.44527844929581	5.4820906773716	5.73108215341463	7	4.3956602699615	4.99025757589716	7	7	1	7	7	7	7	7	1	7	3	7	7	7	3	7	7	7	2	7	3	5	7	97.25	1	3
122	2.602663384852	5.38215971974109	6.31657956667118	6.88665475352228	4.893261383191	1	5.30281200362964	3.30790415716363	5.83618818745156	7	7	6.32266650640727	5.08613211008706	4.67668422272274	6.89043677104485	5.24311200079127	6.38495750251019	7	7	7	6.44579990904904	6.57591857782993	6.3033365065012	7	7	1	1	7	7	7	7	3	2	7	7	2	3	7	7	2	7	2	7	7	7	4	94	1	3
123	3.56728726699182	1.97365172301476	6.16676508367885	6.41820456184132	7	1.217907061321	4.87167636076743	6.54938844528703	4.826651765821	7	6.78012863015714	6.26032665594038	4.69936509972188	7	6.21712726598324	5.44655292925095	6.23512282722603	7	3.49417424885229	5.40489831250088	5.75039510692929	6.16029918000998	6.4875534616166	7	7	1	1	1	7	7	7	1	1	3	7	3	4	7	7	7	3	2	3	7	7	7	95.75	1	3
124	2.82021358934907	5.22248387149415	1.70174937145184	5.01190067137103	5.98814286588533	2.19837761868303	6.41121489382943	6.46945078206864	7	5.8294132705364	6.36672235705944	7	4.83196428185098	5.68545300613576	6.54907301409414	5.39953312367505	7	6.64366379154154	5.8695084871367	6.15430729836598	6.49401308050267	5.29859743781527	7	7	7	1	1	7	7	7	7	2	7	7	7	7	4	7	2	3	7	3	7	3	3	7	90.5	1	3
125	3.01890373343134	4.75897459011427	6.61017902611672	7	5.02926759475982	1.32410541320689	6.41314292605041	5.15151804894476	7	4.42830558410937	5.53444710420143	5.73852457894921	6.06813840147953	5.51985417834451	5.71993505117546	6.19562618801588	6.59917678424312	5.94111158593656	7	5.36651751269894	6.84926725837111	7	6.03651435296354	7	7	1	1	7	7	7	7	3	2	2	7	2	7	7	7	2	3	3	7	7	7	7	104.25	1	3
126	4.78511129584762	3.03242593725995	3.36110043086841	4.31812313869316	5.94594193726235	1	6.35117770210797	6.5551860505609	5.51028428629677	5.32668853279567	6.71067478717232	5.79211744259334	7	6.93169132155425	6.20016440380643	5.07088125956595	6.3313616845723	7	7	7	6.95837329134941	5.03622980770403	6.6644531574336	7	7	1	1	7	1	4	7	2	7	2	7	1	7	7	7	1	3	3	7	7	2	7	98	1	3
127	5.43745404962692	5.45485241021103	5.3001808842958	6.58860931667077	6.80788100818258	6.23121757941248	7	5.63977792617604	5.25041714378999	4.92648900722189	6.07470074287628	5.82834568555872	5.52719028203372	7	5.73794651836073	5.89645050963663	6.72684043618791	5.80446026400421	7	7	5.92114871354662	4.83278959193521	5.74794377075839	7	7	1	1	7	7	7	7	3	3	7	7	6	7	7	2	7	7	2	7	7	6	7	105.75	1	3
128	5.30850121941054	6.02700310662042	2.84499505316538	5.73863710915021	5.99144843061874	1.29193207987949	5.63651123345034	5.27474458227707	6.45183581055728	5.62335172087157	7	6.51941616122668	6.05829454402137	6.369560580346	5.68672409414502	6.48685051217473	6.74866535655747	4.98241109472286	7	7	5.98628631777921	6.08137971192062	4.40485366153854	7	7	1	1	1	7	7	7	2	7	7	4	7	3	7	3	2	7	1	3	5	3	3	110.5	1	3
129	5.71748780918775	4.91661305972163	2.00468000276951	5.024890702268	7	3.98551468515913	4.3280198500594	6.6944674562726	5.82938184581161	5.84601934705698	6.30210053351849	6.20214746708038	7	7	4.34345877088212	5.60157962362739	7	5.45066257001908	5.76683381847109	5.4102194131513	7	6.74540444133611	4.66279187520394	7	7	1	7	7	7	7	6	2	7	7	7	6	2	7	7	7	7	3	7	1	5	7	105.25	1	3
130	7	6.84869606848727	1.98415067783839	7	6.20083215344922	3.72971676639791	4.72258706883672	5.57651530819073	5.8326194492674	5.50757638352403	7	6.34357692593879	6.9098906986225	6.40563294856783	7	3.97152646899924	5.68036634860452	5.575486476757	7	4.84153325964037	4.64863197973572	6.53889631133625	6.23432570783411	7	7	1	7	7	7	7	7	2	2	7	7	7	7	7	7	7	7	7	7	7	7	7	84	1	3
131	5.50846748312909	6.78349104698952	4.69558116925566	6.03839011949506	6.69999926759382	3.91022126544668	7	5.51464246530961	6.98869097652282	6.64103970004716	5.82431355052848	3.89186403320488	6.88589303174499	4.75819917210342	6.22709419159734	6.46646733373482	7	3.69153230523534	4.94425220956244	6.04328386691073	6.87528641015175	7	6.22971613963369	7	7	1	1	7	7	7	7	1	4	7	7	3	7	7	2	7	7	2	7	7	3	7	95.75	1	3
132	4.03590052042261	6.14619363801865	3.28639396193788	7	2.8968265354625	4.29259801921505	4.49486160390214	6.56601567871204	4.38633146729785	6.86655911285818	4.31474453866918	5.50881487256396	6.19550023515249	7	4.72808178080191	4.64124607836231	5.36881011272909	6.41641496064612	7	6.5758887769953	6.28865085851685	6.9279597956603	6.91118525891614	7	7	1	1	7	7	7	7	2	7	3	4	5	7	6	7	1	7	6	7	2	2	7	92.5	1	3
133	7	6.69108684548427	5.99495015438041	6.70968281476604	4.49482631728132	2.00467542407322	5.82846360854608	6.78858413618306	3.41227992926479	6.69235748397223	6.69957654796157	7	4.94606327062921	6.90416552101622	7	5.65207440318832	6.85896859539433	6.80586432483541	4.78132459071072	5.81624440865356	3.93751212586303	5.04998253021648	6.08445134346605	7	7	1	1	7	7	7	7	3	7	3	7	7	7	7	7	3	7	1	1	7	7	7	74.25	1	3
134	1.37012768271933	5.41483762588603	5.37299147122286	6.21020571781857	5.83810574507368	2.07460369603802	5.88344671671347	6.80485185198591	5.83322185038487	4.39962972598532	6.29595220317055	6.18131995547606	6.1367560529167	5.64168797565144	7	5.99372936240038	6.0154506032737	5.43467776709241	6.89812419102779	6.9716846628273	6.8119536608367	4.40134103456465	2.32081849068134	7	7	1	1	7	7	7	7	4	7	2	7	7	7	7	3	5	7	3	2	7	7	7	108	1	3
135	6.48198839150886	6.70481465673346	3.18495426279128	6.10051946324428	5.91412237354358	6.38951159745484	6.28777752336452	5.29792879623018	6.60263913919371	7	5.4936733407124	6.45451944783564	4.64559147561815	6.3412615442108	6.89019422686842	6.30638571220248	5.05607885504724	4.0935136255466	5.88707637730816	6.68566248102431	4.29246633783645	5.89091687574333	6.38242782751173	7	7	1	7	3	7	7	7	3	7	7	7	7	7	5	7	3	7	3	7	7	6	7	85.75	1	3
136	7	5.94151437876593	6.18503742890182	6.16398773971745	5.39598782270924	2.97176609387875	6.20151811179635	6.32257402298889	5.27517898233311	4.73877641352281	6.24142254208277	3.99504873043662	7	7	4.60062986206774	5.06226116994171	5.92915346253094	6.87854918174297	7	6.74870346109339	3.31485879581298	5.52965152704224	5.83903409396628	7	7	1	1	7	7	7	7	3	4	7	3	7	5	7	7	3	7	3	7	3	7	3	90.5	1	3
137	2.25300246334619	5.86973271771233	6.39475908084705	5.21055817253471	5.68028193293717	1.75676057943984	7	6.23207420120899	5.63221901286516	5.43604560821733	5.32262998191145	4.74497237095428	7	5.99942240977641	5.26124057070307	6.7963157664161	6.00228526758651	6.61921648318163	6.06423329317261	4.12268732905308	6.16301910209198	7	6.92745576104571	7	7	1	1	7	7	7	7	2	7	7	7	7	7	7	7	2	7	1	7	7	5	7	87.25	1	3
138	5.02773513036097	4.13496345414119	3.68375237768299	4.60317736007883	5.79987662193157	2.26755059430804	6.17207948202008	7	3.37529579755032	6.68968549917361	7	4.76254279443431	5.81933748661785	5.68359634285787	6.39351947870485	5.01989149147508	7	6.69101899358224	5.9428917440105	6.52912123689686	6.82960589425059	6.99760561508641	6.37339961618762	7	7	1	1	1	7	2	5	2	7	2	7	7	7	4	3	1	7	3	7	7	5	7	80	1	3
139	2.16085849870075	7	2.89839100524224	4.9012314744893	6.27265849504109	1	7	6.56546209261484	5.1814057537452	4.68110575239508	6.14174448816175	4.33311054687914	6.592541567937	7	6.35917947385266	7	5.00613902277814	5.15528731671786	5.78823608187721	7	7	7	6.5415513595809	7	7	1	1	7	7	7	7	2	1	1	3	6	6	3	7	2	7	2	7	7	7	7	93.75	1	3
140	5.01317268606012	7	2.34836318700716	6.43685442353811	6.64326340791273	2.01279029660576	6.7856799657873	7	4.00402705032752	5.74205876737849	6.3053037028783	4.75658794345844	5.71653472670393	5.07993290564652	6.77687508956214	6.99902686019888	6.69630850156224	4.92687411241647	6.44695888649722	6.96624497704269	5.66954720519405	6.09759816120357	4.17976541723512	7	7	1	1	1	2	7	7	1	6	7	7	7	7	4	4	6	7	7	5	3	7	3	76.5	1	3
141	6.16316856951376	5.64841302184763	5.22147962826965	6.10106931734001	6.31258132879084	4.10417314633075	3.3625690152281	5.84977546528514	6.28227378857743	5.93339382102784	6.03614909505153	6.40415651229958	7	6.21701308131906	5.9615324079839	4.90914652102566	4.44457853224265	6.16270130943428	7	6.25191123785513	7	4.80930019917435	5.5328284333729	7	7	1	1	6	7	7	7	3	3	7	7	7	7	6	3	7	7	2	7	7	4	7	96.25	1	3
142	5.92659849706637	6.12735407279458	1.590332630132	5.38935749297869	6.54053541359004	3.10318135084993	3.8027264323715	6.48401179522002	5.15953673233082	4.8659460833788	5.81913346919735	6.60572835403772	7	7	5.28292276884468	5.36268436476732	5.43384680159033	6.45318546426653	6.73566673803536	4.86559442230309	6.84850631783944	6.39162543888112	5.07190703071296	7	7	1	7	7	7	7	4	1	7	4	7	6	7	7	7	3	7	2	6	7	6	7	95	1	3
143	2.09704233986131	6.1701828039204	5.76338912533366	6.64610591298944	3.09195564521137	2.4703918840955	7	5.31962476021181	7	5.64863215223849	4.05550315829773	6.58090904156618	6.43520728655843	4.54685434311681	3.22293327401763	7	6.71320856566328	7	6.77979237875662	4.98845160151717	7	3.72814137683786	6.1782351665087	7	7	1	1	7	7	7	7	3	5	3	4	6	6	7	7	3	7	5	2	7	5	7	78.75	1	3
144	1	3.8865976016681	5.15817742891058	6.81186024602601	6.6381768153774	1	6.77336723394005	5.50832070976267	5.43073927445559	6.13535217271861	6.28690200336072	7	6.47797299751318	6.624833271426	4.91587449427228	6.04449849430365	5.84063564190034	5.58690796843973	7	5.79698659802568	5.94031471792168	5.14824178519951	5.81029667956437	7	7	1	1	7	7	7	2	2	2	2	3	3	7	2	5	3	7	1	7	7	7	7	107.5	1	3
145	1	7	2.48101777994576	5.62987285147952	7	2.07428061460348	6.76404559367258	5.80962452787445	5.90934182657358	5.16894091864356	6.25078626153862	6.13889221937722	5.99771596965817	6.3709070702108	5.47748614518782	6.5506144069366	3.20541166047598	6.9135866468289	5.68321109498614	6.6315104184657	7	6.72490723231437	6.37200157332253	7	7	1	1	7	7	7	7	1	7	7	7	4	2	5	7	2	7	3	7	7	3	7	95.25	1	3
146	2.92404909202762	5.0731726267196	1.83784123153846	4.50180745925849	6.5373845448087	1	6.59688391276028	6.93246651093948	6.7238019439165	6.06713708241601	3.98820869003646	4.51619009349829	5.7364215567144	5.90653350860792	6.5653694608301	5.9338009539671	6.31267796739416	6.10482870614511	6.34772402815347	6.71070943275985	6.22591446114981	5.20866295087781	6.03558103149015	7	7	1	1	7	7	7	7	4	6	7	7	7	7	7	7	7	7	2	7	3	2	5	79	1	3
147	5.27214391859671	6.02772952792448	1.28865910721575	6.3634564525309	5.42837039127352	3.88554252537558	6.03135510345806	6.61590310140434	6.54136161418764	6.11907767965946	7	6.32645133454253	6.2815940547192	4.89885348362364	5.78136431586922	7	4.45426642270624	4.38133512753421	7	5.71511563267755	6.96729028423748	5.73177318294996	5.07657981201856	7	7	1	1	1	7	7	7	2	7	2	7	7	7	5	7	2	7	7	7	3	7	7	99.75	1	3
148	4.93195391679229	4.68348849317116	2.74647464915208	5.3528718259605	5.97523665714147	3.95555106737462	5.20726944597026	3.17387549095181	5.38338260146049	7	7	6.79565413385141	7	6.64664112182329	5.31148181474396	6.52335176671391	5.94563283867283	6.30286074219861	6.91889859528401	6.93473620477319	4.23931976139713	2.45706221718469	4.28664077363934	7	7	1	7	7	7	7	7	1	3	4	7	4	7	3	7	1	7	2	7	1	6	7	91.5	1	3
149	4.8025441428432	3.38600648891207	6.51037494957401	7	2.31973615539193	4.54034323271366	7	7	6.33673808070426	4.76343278286021	5.63146333120443	5.8452211484731	5.97677494111735	6.78297438889255	7	7	5.30526800097621	4.51273324073284	5.98760999800903	6.2714497471282	3.06043474243606	6.28267101805045	6.68593252003352	7	7	1	1	7	1	7	2	2	3	7	7	7	7	4	7	7	7	2	2	2	7	7	84.25	1	3
150	4.28256063747895	7	2.50175809008267	5.519986709685	6.22829778007929	1.15187408570607	5.84226289335046	6.64404253936526	6.59706605316591	4.5513141067153	4.49372710931213	6.19069107906932	6.6399176134317	5.11079101908207	6.17248759253813	6.53645742698024	6.37810071847317	6.33698572588151	5.77650881845607	5.89727370406725	5.18872143264915	5.81179458624396	6.98235190967267	7	7	1	1	7	7	7	7	5	7	7	7	4	7	3	7	4	7	4	7	7	2	7	77	1	3
151	2.0314549868389	3.90722756621797	6.98518893936949	6.18499309828995	7	1	5.39977744169085	3.66603604011103	5.2989269831601	5.93054696456782	7	5.49039233477726	6.38223322145363	6.50879212931064	6.0776373088579	4.85103424063803	5.34947102190303	5.39555661043785	5.64388054031122	6.71691803926717	5.29375066995002	5.13793938875569	6.13653484619502	7	7	1	1	7	1	7	7	1	7	7	7	2	7	7	4	7	7	3	1	7	7	7	75.75	1	3
152	3.30740319435202	6.52212378665311	3.44710679693518	6.23109797741352	4.96365807060876	1.6653713666928	6.68421216190118	6.91696668595652	5.31661448359001	6.59357481497854	3.90816089980537	6.3576847861655	6.64919790967489	6.38461269385071	4.8953394496667	5.16083927948426	6.65165729560697	5.15080682139486	6.63290189051003	5.79377142217139	6.73116970497396	6.62299605032015	6.56521961244124	7	7	1	7	7	1	7	7	3	2	2	3	5	7	3	7	1	7	2	7	7	7	7	83.5	1	3
153	2.63043965087045	6.9638444903078	6.04326425370569	5.69596401874182	3.21370703943987	3.74149068582894	4.99096798293951	5.96427779869851	6.18959471352335	5.91923350836067	4.01962418907695	5.65081842152436	5.13114799529466	4.74743826170272	3.77958440883094	7	6.99499577462372	7	6.32540643421946	6.97342934686774	7	4.49756226450908	6.14261788862323	7	7	1	1	7	7	7	7	1	7	2	5	7	1	6	7	2	7	6	2	7	7	7	71.25	1	3
154	5.50962053514979	3.86157476509819	2.85167136407811	4.92448766292136	6.11865039964203	4.29544943193385	2.77144790537838	5.7263448356574	5.63054395939538	5.85128065625548	5.88707264333468	5.48042334838361	6.39150339700712	7	6.27622085123452	6.68446713279246	7	7	5.35865587205573	5.26486242307548	6.77388624999496	6.2762758122082	6.56338852593065	7	7	1	1	7	7	7	7	2	5	2	7	5	3	4	7	2	7	4	7	7	7	7	91	1	3
155	5.31953098408261	4.51812558686558	3.44511396030722	5.98341838883617	7	1.3017880545625	4.91879379314436	3.85718689001673	4.38954126964898	7	7	5.81267933682379	7	6.75479969269423	6.77508952456772	6.62290657222469	5.09785296023423	3.72895965636132	6.69337287506374	7	3.63274008679945	2.50209224624112	3.97985904651881	7	7	1	7	7	7	7	7	2	3	4	7	5	7	5	4	2	7	3	7	1	3	7	96.75	1	3
156	5.14287299022506	4.78404829376329	2.15931290519127	2.85675525437003	4.82904854998775	3.38692006777095	6.80715812874597	7	4.49368854989607	5.10095872794878	4.50647643981544	5.86798002383	7	6.73606018524808	7	6.8410809795211	4.67233947343406	7	5.80653030015706	5.22912371135624	5.77454193436536	6.67266942296298	7	7	7	1	1	7	7	7	7	3	7	3	7	7	4	7	1	4	7	2	1	7	4	7	80.5	1	3
157	3.28462145688474	6.44792605503902	7	6.04557312068305	3.54595481025586	3.24460202574163	2.85176509176889	7	6.24588456723705	5.73563688450351	6.0114902893503	5.41371880812155	6.63315969954576	4.86922730162646	7	6.93675364746479	6.72109772372325	5.66438155081642	5.29232331063837	6.72968317696043	3.14120758573831	7	5.14666624454229	7	7	1	1	7	7	7	1	2	7	7	7	7	7	3	7	1	7	3	7	2	2	7	69.25	1	3
158	3.57052041376288	5.41595966536596	6.66416300089904	6.49691693966179	6.09910896284443	1.59234612424021	5.6432658296689	5.80383171444819	6.89076615781898	6.8794963710687	5.32582216804625	5.55546177894959	6.45876476302573	4.82244632662382	4.48453396603964	5.69166274029724	5.21751702626817	4.19676249001782	6.12972075371566	5.46189563374408	6.98974734081769	6.33848150445417	6.43731295573693	7	7	1	1	7	3	7	1	1	6	2	7	5	4	4	7	4	7	1	1	7	7	7	87	1	3
159	1	3.03093951640603	6.42888361710341	5.81772978493805	5.54783192658378	1	7	7	6.3158847112734	5.24812721744289	5.74258093348757	6.61004459735516	7	5.70460961231418	5.69912131873461	6.84219113631489	6.2142699021603	5.35298337142466	6.34818108598644	5.99256616655898	5.90635690467843	2.55683363349894	4.38115090796275	7	7	1	1	7	7	7	2	3	2	7	7	7	7	3	5	1	7	2	7	7	7	6	87.75	1	3
160	3.9897063532289	6.51327484376136	1.79470053118447	5.94946093053539	5.88055309373418	3.18322245521389	6.45844453564801	7	4.61563066594477	4.597236504474	4.37466456608032	6.14128626826494	4.65463599308314	5.49745919221389	5.70421114369804	6.41104651501376	6.93418153589749	5.90872117742602	6.67395049922495	7	6.79680976492436	6.86327599046736	6.83457690410982	7	7	1	7	7	7	7	7	2	7	7	7	7	7	7	7	7	7	2	7	7	7	3	82.5	1	3
161	3.27430070726404	4.36482891800625	5.66027648067747	7	3.82446332017223	1	4.60796852087411	5.91224562577291	5.15227636742679	6.19367837086132	6.20948674297034	6.38761689791846	7	6.05264325749966	6.60497739821731	6.84435988237574	4.94503504674186	6.47150741437094	4.62393168641566	7	5.60408575218162	5.93702905255457	6.1645749931434	7	7	1	1	7	7	7	7	5	7	2	7	5	4	6	7	4	7	2	7	7	3	4	75.25	1	3
162	5.13690277183836	4.30189407540971	4.35427279794155	5.24047506722466	6.72411142772698	1.13526631138256	5.28119095386601	5.53797010174514	6.33310075195868	2.93014409939799	7	5.74862534074322	6.349636898756	5.60757731833465	4.1781082210875	6.12287130305726	5.47975515394021	6.43424968899962	6.28081214392512	6.97864536494921	6.20427055329224	4.78941603653049	5.94614942683783	7	7	1	1	7	7	7	7	3	6	1	2	7	7	4	7	2	7	2	7	7	7	7	84	1	3
163	1.84919295201556	6.4081702815489	2.05856861765454	6.37026360919137	7	3.79933980158434	6.94911495604786	4.56599484346085	5.85890628203764	3.55076584925911	7	3.88855753371385	6.8983475676256	6.09054040018381	5.32238690321818	7	2.525411892086	5.25978728375041	5.99782776744863	6.86542507189824	4.67370158960175	4.92772773240284	7	7	7	1	1	7	7	7	7	1	7	7	7	4	6	6	7	1	7	4	7	7	3	5	72.75	1	3
164	6.09451732039817	6.09786507024015	1	5.7410089528635	6.61618098074015	1.82404422048963	5.48681446363937	6.58736078598718	6.00753112342072	6.95550100292615	6.78130270115352	2.9456171038032	4.73634030578334	6.35985185143514	7	5.31347596594306	6.09025114335653	6.55824756482409	4.25109507119616	5.97665214326623	6.68152012831606	4.42929516867681	4.95357823608516	7	7	1	1	2	7	7	7	2	3	1	7	5	7	4	7	2	5	2	7	7	1	7	86.5	1	3
165	2.69192774540053	7	4.29367543054786	5.92592150510396	4.46194507220686	1.2251303939669	7	6.13159934001171	4.63746142594793	6.45884340291184	4.95507181015674	6.61893972700248	6.29069583907004	7	5.75811809218093	5.05116250325685	6.54100772587898	5.18019900242909	5.22541278001419	5.29501597541432	5.09863734489261	7	6.77061287889834	7	7	1	7	7	7	7	7	2	2	2	3	5	7	3	7	1	7	2	2	7	7	7	79.25	1	3
166	5.9037950080573	6.46260618608359	1	7	5.20345887159256	1	7	6.42633590450091	6.94938175839392	5.81762733031464	6.79455134078063	5.71933321242339	6.06494289036501	6.27319873482707	3.91467906370177	6.44118340654097	7	5.1118870943521	6.03226632954782	6.0129020478857	4.52851806846121	4.34058184099235	2.63210649502001	7	7	1	1	7	4	7	7	2	7	4	7	4	2	6	7	2	7	3	7	7	2	7	91	1	3
167	5.87563847879608	6.39107960471036	5.54079881662336	6.81838101775481	6.52950327515018	4.90176881451455	5.77579729771861	4.85178422539272	6.41541775614395	5.74834031874461	4.93066239708973	6.27818375471983	6.7408932094457	6.37372077852684	7	6.38575820226793	6.42670325908946	6.09422896647166	3.56318817084735	6.84075734284345	3.79233094009843	6.33740906675716	6.19919636809722	7	7	1	1	7	1	4	7	2	7	1	7	7	7	7	2	7	7	4	2	7	7	7	89.75	1	3
168	4.9814186898749	4.28040137443941	2.36510539571079	4.67375902715573	3.90141859433168	2.77098568083819	4.74225864924056	5.51968631496162	6.65995831089692	5.82837135694076	5.85629197902811	6.91854831693597	6.12811958211934	7	4.25706676559393	5.35830729889272	6.05223473718828	4.62021705721779	6.18187833509422	6.52645073949098	6.67575750015388	6.46953004420885	6.44062017791802	7	7	1	1	7	7	7	7	2	4	2	3	7	3	3	7	7	7	2	7	7	3	7	80.5	1	3
169	6.19283399240621	4.79201635825582	5.08582216718526	6.65245231906078	5.74295278234543	3.30588297505905	6.19960553456792	5.27629783736468	3.84807592569935	4.0742500116483	4.9604141096024	6.08141626956831	6.01378482349463	7	5.67191765786887	5.26525117957848	3.56421138379247	5.42541099001855	7	7	6.66467265203516	5.71397348260177	6.50880897977875	7	7	1	1	4	7	7	7	3	2	7	7	5	7	7	7	2	7	2	7	7	5	5	88.25	1	3
170	1	5.20666283711961	4.56837890592785	6.96806659604531	5.05558619548089	3.11673949521235	7	4.89815037574582	7	7	5.75052220591068	6.22972522009271	6.27887601976697	6.11939378746036	4.84005602260657	5.62135756741432	4.0360755738305	6.2958390771968	6.2732552029696	6.8532869550485	4.96291863531427	3.15905625880145	5.60967881039461	7	7	1	1	7	7	7	7	2	3	7	7	7	3	6	3	7	7	3	7	7	7	2	90	1	3
171	5.53886308018959	7	4.24522811228123	6.87931406384315	5.95708350540306	6.67530149455948	4.84208699728474	4.88678149969725	6.37379746235873	6.44715629740372	6.14521522087885	7	5.98478200877274	5.30770339688935	5.89996444646774	6.58609288635613	4.87457744220484	5.12241159705229	4.5328051278328	6.52375988086562	6.82376595304056	5.11299418193802	5.56074792154529	7	7	1	7	1	7	7	7	2	7	1	7	4	3	4	7	3	7	3	7	7	5	7	78.75	1	3
172	6.24958391323867	5.14098256451442	5.67622161053946	4.35050275801702	3.17146985460636	1	4.20161018750405	3.57956955849792	4.8488202742714	5.77971809438627	6.36554794988375	6.75108809644959	6.854785139906	7	3.36104235560214	5.94846379914181	5.63373822251197	5.70389858696716	4.70320288713823	7	3.82677064241027	5.60615734081196	7	7	7	1	1	7	7	3	7	1	7	7	7	1	7	7	7	6	7	1	7	7	7	7	81.5	1	3
173	1.10940558947229	5.67838154236426	6.19858785392729	6.30514412427685	5.76499852236181	3.1525231389147	6.197871565355	5.8785588310442	5.49128371110646	6.83193260762389	6.13457563434532	5.43021150366407	6.01450876916401	4.24050899971572	6.19145091496441	7	6.25893273355296	6.14942971645187	4.2729030411617	6.77763332744297	7	6.57919333632792	6.11745410325736	7	7	1	1	7	3	7	7	1	7	2	7	7	7	7	7	7	7	1	3	7	4	7	90.25	1	3
174	3.53138739259566	1.63181572754198	2.94482500161643	7	3.50355690887209	4.4432713534444	4.3856405063327	5.93107531692447	5.45349544900573	5.55448959011102	7	6.1894787478113	6.34902446708785	6.59835729318594	6.45694147017891	6.88245579908564	3.85194140510652	5.49887346541048	7	4.50887108495086	5.23402978773162	5.78573358585717	6.91924571108228	7	7	1	1	3	7	7	2	2	7	2	7	7	7	4	7	1	7	2	7	7	7	7	90	1	3
175	5.71891655662208	6.10387532815959	5.9231937368754	6.40717832445614	5.64846868264897	1.76015417644151	7	4.89755464510566	6.98894848886399	6.09395984200105	5.63417176127968	3.45735304597064	4.42184817615544	6.87501368671653	5.19434508619365	4.66776297271249	3.35260338168567	6.74169907138502	7	5.2773416920942	3.61665579156822	6.10614283536276	6.52207385145428	7	7	1	1	7	7	7	1	2	7	2	7	4	7	7	7	1	7	2	1	7	6	7	82.75	1	3
176	5.26510150275439	3.49574410338256	2.58390744869143	6.35470174087584	7	1	6.08022652323963	4.20524965943709	5.99300027627684	4.48867018043256	6.41046453277618	7	6.98484908017194	4.75730561708205	6.45376925279888	5.94163007178314	7	6.90090127985262	2.60512053321821	6.57432836760936	2.74676969950798	1.86237480670338	6.35312848929718	7	7	1	1	7	1	7	7	2	3	1	7	7	7	7	7	7	7	1	7	7	3	7	85.5	1	3
177	4.18834106439739	4.17832488922739	6.51567571197665	6.52036668430474	2.66348945300154	1.58322292006483	3.89267114602851	6.22760721704712	6.71999970882129	5.48400520858462	6.03376493059304	5.52002549967867	5.72076059730046	6.10241820799155	6.5508454350584	6.17503114879855	1.90369012227982	5.99028193188091	4.23810350050916	5.82062373104547	6.09821268253375	6.64833720714693	5.52929730890671	7	7	1	1	7	5	7	7	2	7	2	7	5	6	4	7	7	7	7	7	3	7	7	76.25	1	3
178	5.27711664109582	7	5.36296431969587	6.836946444076	5.94827211762716	2.64480064334496	6.92917753444625	6.36968089886385	7	5.83228675903858	5.3840421723862	3.69868230226434	4.6897440842284	6.4519706306356	5.31072820494453	4.1970751771932	6.04512457394632	4.86577785221019	6.11375540622656	3.88543063764349	6.60888202932088	7	3.46251134100876	7	7	1	1	7	7	7	7	2	7	2	1	4	7	7	7	7	7	2	7	7	3	7	75	1	3
179	4.95751483876196	3.2731496353216	3.73699742878127	3.60826720928398	6.03941106293848	1	6.26550319020653	7	5.55227537897569	5.72150303394724	6.91797879053967	6.02711400927024	6.22491760652171	5.723678078717	6.59437882173571	5.63765589325324	4.01219115592951	5.38732114776921	7	3.66131193381211	6.92887223754288	3.42810870279507	5.27729836748103	7	7	1	1	7	7	7	7	2	7	2	7	1	7	7	7	5	3	2	1	7	3	7	86.75	1	3
180	3.86138480678595	5.84965160178337	1.79961357655381	5.05971991872465	6.77338884360602	1.13747534296207	6.55468665341944	5.61273312779295	6.26802798697753	5.69069632551984	6.0799844140964	6.68415601642089	4.21201448814861	6.48875445942204	6.35562743079388	6.97818751118896	5.37753170836473	5.37953038463958	5.47851190085398	6.21219139825472	5.19946551671186	6.04867400015471	5.31457537444691	7	7	1	1	7	7	7	7	2	4	2	7	3	7	7	2	7	7	4	3	7	3	6	88.5	1	3
181	3.48555120184101	2.43959774246102	6.99095332652898	6.87744646824371	3.13856716769423	7	2.99964361452105	6.19740613306827	2.17449560304949	5.05565480613326	3.04884588141732	6.3288193534633	6.75047000984911	6.91404055521812	7	6.26086725410442	6.02290642175831	5.65672265590956	6.85233020992094	4.92482934597934	6.07937926949458	3.9901734304271	4.07656166964609	7	7	1	1	7	7	7	7	2	7	1	3	7	7	7	7	4	7	6	7	7	7	7	75.25	1	3
182	4.73526647533662	6.6541936492684	5.3991231033029	6.52748591945365	5.11172930706961	3.19500638961781	6.77933994645094	6.1070762348452	6.73184888635716	6.51391227051976	5.94522893507613	2.44071917778706	4.03708207801537	3.38095917034303	6.97967002157042	5.92691952811394	3.86928707039119	5.20810290586226	5.34596752673271	5.52976993566481	6.30897321862568	6.90792903886213	4.09117076593803	7	7	1	1	7	7	7	1	3	3	2	2	4	7	7	7	1	7	2	2	7	6	7	83	1	3
183	2.38406611304324	2.38815326431713	3.082038552741	7	4.12349213472655	1	7	5.67448061023096	5.39662337922024	5.39672698192261	6.32067685285917	7	5.60028463283992	7	5.60803499560584	6.13403701896672	5.96216059523633	5.54809518890183	6.14703985885307	5.19128912559752	4.67091755012392	6.81744488868872	3.19956679487577	7	7	1	1	4	1	7	2	2	7	7	3	5	6	7	7	2	7	2	7	7	7	6	87.75	1	3
184	5.07414706393574	3.30867004724258	4.92495313484844	6.00981400102104	1.20311393440825	1	5.22935968506475	6.73867510943069	3.89067012194999	5.53703946242416	5.93055235317703	4.77084528194169	6.54051663477986	7	4.35887510368379	6.36231796118932	7	3.24898447454599	6.53169058671298	5.01362397953775	6.47775474539466	6.48425736034672	2.76893080576498	7	7	1	1	7	7	7	2	5	7	7	7	7	4	5	7	7	7	2	2	7	7	7	70.5	1	3
185	3.46634932973095	3.44058437233092	6.55566343935174	6.69700249012306	3.39232347947195	1.92736433719128	5.16276073153562	4.53133448882299	5.92460602751967	6.48146454161466	5.60511264397958	5.773509465554	7	4.42222123609024	6.01444898457988	6.23890567326265	6.21430111129679	6.28841382335837	5.16702752544999	6.81245171557357	5.59952379884464	5.0177909102425	4.94908075849769	7	7	1	1	7	7	7	7	2	7	2	7	6	7	7	7	7	7	3	7	7	7	7	72.25	1	3
186	6.36544752656111	6.12542268252651	1.65373135179086	7	6.16067264682821	1.49320366581811	1	5.96055628172978	4.59028991263403	4.94183282091809	6.52289930265107	6.09627400359359	6.94306685195514	6.49938430065112	4.36724470879676	6.59577361007231	5.06778822260286	6.70572987111541	4.18857018728813	6.71213824263706	6.19078590726505	4.96673397849354	5.9562278483407	7	7	1	7	7	7	7	7	2	7	2	7	7	2	7	7	4	7	2	7	7	7	7	78	1	3
187	5.05557056345143	3.70701003572394	2.48781323039475	7	3.21969279158551	1.79668854494877	5.1187347339619	4.64459964786255	5.24088203228325	4.59167864706715	5.19355341456025	6.50343979619527	6.71081232150197	6.14767894018346	5.510106882597	5.59001369298896	6.53952714138625	5.4950447217687	6.63550202724375	6.46625864142393	6.90267449701131	4.9716951254247	4.72019505330624	7	7	1	1	3	7	7	4	2	7	7	6	6	7	7	2	7	7	2	7	7	2	7	75.75	1	3
188	5.62681149057552	4.46450333462154	2.65480772727245	6.03700661881931	5.81385042770746	1	5.3683433336627	6.05838539117377	6.10116863008815	4.48417469407187	5.80661743029657	7	6.39487648663168	5.37505963656272	6.13040825588178	7	6.81658917819556	4.90667818981532	2.7469262765498	6.85146915185254	3.43293246360753	3.90785349847149	6.37415313944769	7	7	1	7	7	1	7	7	1	4	1	7	7	7	6	4	2	7	1	7	7	2	7	73.5	1	3
189	4.10323890885808	6.81543646662766	6.7144913556045	5.87880064687789	3.63309464576036	3.38317186529444	1.84177395214296	6.309421336854	5.95320915484235	5.597453953194	6.07107630037413	5.48363277203045	7	3.88536741561477	6.9092985000579	6.44606722792746	4.16707351231494	6.43555616305281	3.74268722580033	6.23537902207259	2.73652429042393	7	4.61825732045324	7	7	1	1	7	7	7	1	2	3	7	7	7	2	7	7	1	7	3	7	7	2	7	73.25	1	3
190	4.96471347241144	2.78342682654694	7	7	2.42053484344933	6.56437224685708	3.7596344740078	4.37808644987191	2.41730332341118	5.10347539129515	3.35268512475361	7	6.60069604685142	5.57589492374362	6.5794314566939	6.25372151148436	4.25990484926577	6.77363570700554	6.44050329339478	5.65255159240194	5.48967253243022	5.07037648490788	6.61997176093462	7	7	1	1	7	7	7	7	2	7	1	7	6	7	7	7	7	7	6	7	7	7	7	58	1	3
191	5.49710349274355	3.1691361730594	2.36940607530823	5.10509044887878	5.72963993972199	3.06431425099225	3.51303774265808	5.95236608395628	5.07523699699122	5.63292731327589	5.51164920856331	4.86403905303992	3.54489783238771	6.46617095598932	5.00652106249776	4.96286140194093	6.7988110293538	5.12038079373693	7	6.28792970998451	6.03546269702151	5.68960454444002	5.29678951232663	7	7	1	1	2	7	1	3	1	3	2	7	1	7	3	7	7	7	1	7	7	7	7	77.75	1	3
192	4.61886962370999	6.86132849939332	2.07337413117505	5.52637917788911	3.84325558247995	2.01264101476034	6.96421294118535	5.72106232220292	3.89339585051993	4.89239248756276	6.76118131589749	3.49954016398925	6.13080905793992	5.25213127509457	5.87203163388211	6.7660509019295	5.10356555568845	4.25673103232	6.80720502886188	4.74896923101636	5.85177743824942	4.95659215313939	4.80751845452968	7	7	1	1	1	7	7	7	2	7	2	7	7	7	4	7	5	7	5	7	4	7	7	76.5	1	3
193	5.45202192285828	6.26963249571522	4.28031105439646	6.5786810809318	4.47803206261513	1.63174179478701	6.09212455598678	3.07497273344502	6.06526310664699	4.9543395632169	5.39677429120811	5.32862998646605	5.44001819055918	3.97416322940121	5.93499587107788	6.74135619258955	5.50713022375954	4.87681040020637	5.93390800408578	6.76933646524434	5.47769183794909	6.84090023246964	3.3715196971498	7	7	1	1	7	1	7	5	2	3	1	7	7	7	7	7	2	7	6	7	6	4	7	70.25	1	3
194	5.44924032796109	3.19239801526279	2.06052984902557	5.69220319861741	5.86595452096462	2.41682524777277	4.72020856798126	7	4.48158217396795	5.17685919766081	4.55069706173891	5.38823310653983	3.16454166297386	4.9286346223866	4.73751158124866	5.48468436817525	6.45006458321366	4.48158630541293	6.49058537302179	5.88137501568553	5.73885042230484	6.71123162016572	5.51471930958587	7	7	1	1	7	1	7	7	4	3	2	7	1	7	3	7	7	7	2	7	7	7	7	65	1	3
[truncated: 5 more columns]
