# Supplementary material for: How Are Mate Preferences Linked with Actual Mate Selection? Tests of Mate Preference Integration Algorithms Using Computer Simulations and Actual Mating Couples
Source: PLoS One. 2016 Jun 8;11(6):e0156078. doi: 10.1371/journal.pone.0156078 (PMC4898694; doi:10.1371/journal.pone.0156078)
Supplement: S3 Data — Long-term couple and agent-based model data analyzed in Study 4. (ZIP) [file pone.0156078.s003.zip › S11/Polynomial Model Data/Polynomial Couple Population 01152016 0405.csv]

	trait1	trait2	trait3	trait4	trait5	trait6	trait7	trait8	trait9	trait10	trait11	trait12	trait13	trait14	trait15	trait16	trait17	trait18	trait19	trait20	trait21	trait22	trait23	preference1	preference2	preference3	preference4	preference5	preference6	preference7	preference8	preference9	preference10	preference11	preference12	preference13	preference14	preference15	preference16	preference17	preference18	preference19	preference20	preference21	preference22	preference23	fitpoints	sex	algorithm
1	6.1580918982746	3.24432970143145	6.59877405424121	1.98799949430615	2.72401743824853	6.23702189057385	5.83569319527078	7	7	4.36474666085477	6.4320817842902	6.503942532754	7	5.49258903237564	6.67994177589613	7	7	6.98502163310276	6.16854292500162	6.96265507407734	6.17427697612274	6.78529347689769	7	4	7	2	6	5	7	7	7	7	7	5	7	1	1	7	1	1	7	7	7	7	7	7	108	0	3
2	6.59494027962828	3.64322721774176	6.15407198395234	2.86862588607918	2.50149684925986	6.51509753553084	5.97361408266381	6.64042508052259	7	5.57459958641001	6.29628299785169	5.96434251277147	7	5.0553564356025	7	6.25614777439006	6.68389586400546	7	7	6.42329775690786	6.54424345634797	6.67348569245815	6.59210291460774	5	7	2	5	4	4	7	7	3	7	3	7	7	1	7	1	1	7	7	7	7	7	7	88.75	0	3
3	6.57885897365104	6.13885932543419	3.36404711124232	4.57956008624322	6.32092288396131	5.11296006331107	7	6.41138095005711	7	7	6.79238606111422	6.77451138931791	7	7	7	5.3766747034027	5.77211302233983	6.15538709389363	5.20477768921061	7	6.08268893666936	5.88984439803205	5.95451229855461	1	7	5	6	1	4	7	7	7	7	7	7	7	1	7	1	3	7	7	7	7	7	3	93.5	0	3
4	5.68979736032133	7	3.79860521769391	4.99470497408192	6.05423314905701	7	7	4.73715329146393	6.33592491800905	6.46947792960278	7	3.79367508749825	6.83044429170087	3.39886296314656	6.30256308582602	7	7	7	5.42523330541279	5.29513294670398	6.09194580156618	6.11499077187935	7	2	7	7	6	1	3	7	7	7	7	4	7	2	1	7	1	1	7	7	7	7	7	5	90.25	0	3
5	7	6.14861567020803	3.05260153163893	2.01540348049781	3.70041463876693	6.70770500329786	6.76342815630621	5.13644037239964	6.63989495421082	2.08672401274217	6.6172533312836	4.19849253796846	7	7	4.85444275190979	6.5062796541347	4.82215356956248	5.86750121012098	6.07460448749739	6.88494753212276	6.86085771635215	6.65151956435989	4.98565876027311	3	7	2	2	7	7	7	7	7	7	7	7	7	7	7	1	1	7	7	7	7	7	7	91	0	3
6	6.97308490071611	6.06515273082127	3.47852775230736	5.73974556536224	6.22054912866808	4.86343097868828	6.68795530024115	6.69383711076977	6.48030505992442	7	7	6.58887652689965	6.40343245161678	6.25946859187453	4.30263669272578	5.92671921391485	5.8055656948935	6.63857694869109	5.06701933947349	6.03895926592425	6.18490624904388	6.52281129619228	6.2433549058826	2	7	7	7	1	4	7	7	2	7	3	7	7	1	7	1	1	7	7	7	7	7	3	68.75	0	3
7	7	5.37538680664859	5.18647316085694	6.0067017830685	5.03072725283849	6.7619683024496	5.34957371343953	6.64907034381848	6.95448638543652	7	7	7	7	5.27315180179343	7	3.71323162346798	2.21007911304742	6.6835047306184	6.95497579363836	6.99107200885551	5.98767737795568	6.96227798343489	4.9106351765306	1	7	7	3	7	7	7	3	7	7	2	7	7	1	7	1	1	7	7	7	7	7	3	83.5	0	3
8	7	6.64122702519521	3.28536877938762	5.2708515882148	5.33845141267747	5.18216520936863	6.44345078276342	6.58724960124303	6.22221311831684	7	7	6.14052423432432	6.69923826223277	6.52155648696562	5.18935964153822	6.50008881097467	5.33335466657917	6.61456647421266	5.99969863503965	5.13158826437379	6.09013139185915	6.10753537408438	6.47475613276695	2	7	6	5	1	5	7	1	3	7	2	7	2	1	7	1	1	7	7	7	7	7	3	70.25	0	3
9	5.43992093897082	5.77749129206341	3.33982031225212	3.07142596397309	3.88123669241543	5.43679738584988	5.3304870983239	5.60686242109948	5.30426810333487	6.1188752261221	7	5.56092777034861	7	5.81239363694463	6.40928092032266	6.34259638118432	5.91950653064139	6.50089050026107	5.28764483655419	6.93375090850813	6.9649812055723	7	5.79610273686969	3	7	3	2	7	7	7	2	7	7	3	7	7	1	7	4	1	7	7	7	7	7	7	83	0	3
10	6.89018182475955	5.34240019624995	3.65378466240877	5.41859901466589	2.72245609278542	6.17726907830188	6.72427035848106	5.83442656728912	7	7	5.18347666297476	6.91784108130196	6.52078330088481	6.54046923654053	5.5867306472387	5.11464706187279	6.04028828620111	6.8390911120156	6.50978760641418	6.54409018378636	6.11606712283863	5.69964056279451	4.65528346999189	7	7	7	2	1	7	7	7	2	7	3	7	7	7	7	1	2	7	7	7	7	7	7	111.75	0	3
11	5.29993087422622	6.40795080610569	6.75332823113608	1	1	6.39084611800965	6.3021010101522	7	5.63915641159533	6.14830744612672	7	7	4.98682527999133	6.97457350246141	4.88768962104222	5.00385795696674	6.8804793359676	6.41965801385508	6.79320523551842	6.24814571756458	6.03695631414546	6.29531992552692	6.61900960150771	1	7	3	7	1	5	7	1	3	7	3	7	7	1	7	1	1	7	7	7	7	7	7	92.5	0	3
12	6.43892418015506	5.51511897123101	3.10079293991517	3.15049843810751	2.82873523175141	5.40252719031428	5.65906656633739	7	5.73979101440892	6.24387440301755	5.61986629714202	7	6.76270631216291	6.66848920545933	5.68951922369114	6.87882964433391	7	5.98301532316046	6.61200989246838	7	6.33272358788966	6.86706109075871	6.87053032995864	2	7	2	3	7	2	7	7	7	2	7	7	2	7	7	1	2	7	7	7	7	7	7	98.25	0	3
13	6.93945070061817	3.45844978359302	3.17807374305555	3.84445588844445	4.93940984100135	6.91347941251094	6.78997617323152	5.98416577825679	5.67238170049363	6.12261875730721	6.61029468852424	5.93921628914637	7	3.5230626175471	7	5.54485243786927	4.85408587168394	6.2093897622798	4.8383692075397	5.6226761470061	6.23309698536317	6.2259989399299	6.59446315015082	3	7	7	4	3	7	7	7	7	7	7	7	2	7	7	1	2	7	7	7	7	7	5	75	0	3
14	6.6483332553604	2.48552757345432	6.42474933007435	3.89267398559698	2.56546006192799	7	6.18257041295455	7	6.7840389297195	4.43597599277042	6.65379261122869	5.85997120174569	7	5.84742167138481	6.26923093425969	4.57271638691418	5.02753560144858	7	6.55603272702254	7	6.62790000615889	5.33701005288918	1.87506643404273	2	7	2	4	2	7	7	4	7	7	1	7	3	1	7	1	1	7	7	7	7	7	7	88.75	0	3
15	5.0410666077885	5.29531792061532	5.94251861228832	1.53223549900352	1	6.70023038601332	6.75544662689149	6.30038488544781	5.96557365237594	5.77348877882585	6.70292118266249	7	5.60164260231437	5.5584801536649	5.69563979058711	4.90641357944131	6.96064792436499	7	7	6.20827063629434	6.50719141569807	4.9401371485084	7	2	7	2	7	1	4	7	7	2	7	4	7	3	1	7	1	1	7	7	7	7	7	7	81.5	0	3
16	6.598623041986	6.84496627601094	2.9376540345418	5.68125979855441	3.26419774227478	3.91803408604602	7	7	6.75073568733264	6.41365503534001	7	6.86429538488021	6.56260836149905	3.92460053339848	6.08010754998463	4.92606130811747	6.67995710512174	6.47417853226687	7	4.92971021553235	3.92490341808546	7	5.83564101688195	4	7	7	2	2	7	7	4	2	7	2	7	5	7	7	1	2	7	7	7	7	7	7	93.25	0	3
17	6.11669513009697	4.00261846586944	7	1	1.71549869590443	7	6.71717867753961	6.51083345345663	7	6.0407235252699	6.85823828102131	7	6.28930814488521	7	5.14054820024109	3.53712282368942	5.49268985953838	5.48710459776069	5.10158399141837	6.77814149022264	3.7597836328135	6.25105754355022	5.28212565157839	1	7	2	7	1	4	7	7	2	7	4	7	7	1	7	1	2	7	7	7	7	7	6	83	0	3
18	5.72834901685436	2.70723540843123	4.49808156038981	4.04584503638974	2.76908908388668	6.08872301277531	5.09580779337683	6.88211605166913	7	5.38964758523084	7	7	6.29287475212737	6.83341356530752	6.57173656863135	5.8076977168955	5.03475315323977	4.89973031135429	4.42711917045879	6.2731999915378	7	6.37168851055251	6.96740286685234	2	2	3	5	6	3	7	7	7	7	7	7	7	1	7	7	2	7	7	7	7	7	3	88.75	0	3
19	6.82849386418907	5.68071315434177	3.93876638752921	3.07684874615591	3.21063111377354	5.62093700868485	5.63516685796194	6.85714385151547	5.74270153623855	6.17024731383143	4.24896799844703	7	6.04162634427615	7	5.97129441518522	6.80704487731719	6.29202908851997	6.95730472213587	5.97439287033626	7	5.85929383760479	5.89347063442532	7	2	7	3	3	7	7	7	7	7	7	7	7	7	1	7	7	1	7	7	7	7	7	7	95.5	0	3
20	6.64184954479458	4.5873072685734	3.04718411167509	5.39920286229682	3.76952637481067	6.23674607642975	4.99910186609782	4.64238397074681	6.71724954368288	6.18107824011101	6.77442492402822	6.66779139497481	5.49422731893044	6.94927109590428	6.66236379406232	4.7594891091346	6.6500320320635	5.7147137475472	3.98211181249953	6.04714265317442	1	6.61583128487796	6.37540035038187	7	7	4	4	2	7	7	1	2	7	7	7	6	1	7	1	2	7	7	7	7	7	4	80.25	0	3
21	6.94532533528386	5.58561605433297	1	4.08079933560018	1.73799832820282	5.38304967531481	6.31307145948237	5.96846373948787	4.51923457483504	6.87454626506004	7	7	6.58246906700796	3.79244622777095	7	5.96325354352656	5.26527128935237	6.84119165516446	5.93291795592383	6.37584720140383	6.08715357281177	6.61599892457557	6.45241273738525	1	7	6	2	2	4	7	7	5	7	2	7	1	7	7	1	1	7	7	7	7	7	7	84	0	3
22	6.44746519888813	6.26494048960971	2.07037394282198	2.69611562639095	4.37892338557223	6.93726094254138	5.63564914010001	6.27259963956892	6.09315971402531	6.85843952133507	5.29142883423689	7	5.99422224694939	6.79710796387972	5.79159958704232	6.16435475264792	5.85198484352051	6.21179555503616	7	5.8381281644877	5.95907115778021	6.0790219305214	6.27738674536148	1	7	3	2	7	6	7	7	7	7	7	7	7	7	7	4	2	7	7	7	7	7	7	83.75	0	3
23	6.03939086205218	2.83790283170755	4.23928685741446	4.1169085564195	2.80218938926401	7	5.70046257816196	5.26389805598273	4.65173657905685	6.64863507479331	6.40957602578416	7	4.44476687711144	4.08464363991551	4.89378308846251	7	5.22500794774417	5.18435184783227	7	6.80366038761309	6.20205754857555	6.14789920557246	6.9097153759314	2	7	2	5	5	4	7	7	7	7	2	7	7	7	7	4	1	7	7	7	7	7	4	88.5	0	3
24	6.71415397310515	5.95900455458251	1	4.62992336054057	2.5539532622635	6.95603336481806	6.61375629142908	6.5817560891644	5.55575834943788	5.38535917009799	7	6.51407664320651	6.68080582705174	4.05123311445705	5.73056114232703	6.52608361318252	5.03617375884885	5.79912532508118	6.49810008821797	7	5.60960331283002	5.95518090757069	6.50878143395547	1	7	5	2	1	7	7	7	7	7	1	7	7	7	7	1	1	7	7	7	7	7	7	105.25	0	3
25	5.33250200350307	6.28841582427325	7	1.47911811742306	1	6.85276538061939	6.01280132075188	5.92659260983068	6.6721193926092	7	6.07479218405886	2.54278165575316	7	5.63372682056898	6.80001741756233	6.83674130759047	3.50349787880551	5.32510432789125	7	5.36784576192193	6.41988194665116	6.60967860690023	6.93101136998693	2	1	5	3	1	7	7	5	2	7	1	7	1	2	7	7	1	7	7	7	7	7	7	89	0	3
26	5.10263455922411	7	2.04005829756394	5.85112162605098	4.67748607361745	5.1444675524267	7	7	7	7	5.87747454274626	7	6.4960424858717	2.30301789426637	6.33405400308953	6.48243364190188	6.89664786635966	6.67298564145582	3.1490359227383	5.56272440421569	5.40047532590962	6.88300813950333	5.94044130682518	4	7	4	6	1	7	7	7	5	7	2	7	7	7	7	1	1	7	7	7	7	7	3	59.75	0	3
27	7	6.33560486722889	6.98341543316934	6.65056686753394	6.19157669881913	3.81573312384319	6.92414189404238	7	6.48305690036683	4.27489367662151	6.90180933071578	4.18347086255862	5.8426052502861	6.68113216421307	7	3.06300591393624	5.34059085670246	5.27798141728172	5.6040190434687	6.81028281525055	6.13069773986718	6.758906308199	6.64155289088567	1	7	4	3	7	4	7	7	7	7	2	7	7	7	7	2	5	7	7	7	7	7	7	86.5	0	3
28	4.55591211220822	4.99438404410529	7	2.33888909376721	2.44748399539039	4.5071652713905	6.0586340671516	1.579898496662	7	7	6.18877828798999	6.96689433959609	6.76757322274311	5.47799531840094	5.33259566439416	6.59674992618826	6.12411052457412	4.17033551454606	7	6.59676328451377	7	4.40190831620002	7	1	7	2	7	1	5	7	1	7	7	3	7	7	7	7	1	1	7	7	7	7	7	4	94.25	0	3
29	7	4.99689796803078	7	6.07556714358527	2.38444170648868	6.19632752364071	5.82349961209946	6.25016347639061	5.64904856486167	3.1287140756791	7	6.63665860320272	4.51303927834207	6.1619358504588	6.4698601453989	5.85049291319707	4.74179353742032	6.82186681720017	5.48313465565957	7	6.42467425628433	7	5.53625544321176	4	7	7	2	7	2	7	7	2	7	4	7	1	1	7	1	1	7	7	7	7	7	3	82	0	3
30	5.96203983320031	6.11888475614496	4.81941797890241	4.31783475091867	2.34815861655932	6.24989242288096	5.89331716220064	7	6.06978732344515	7	6.97427984480625	5.74690406853916	6.10955860144996	7	7	5.61862534983237	2.84287848588051	5.88828505917548	6.72890124737345	6.35390660396377	6.14356275164675	7	6.08825090575541	3	7	7	3	2	7	7	7	2	5	1	7	2	5	7	1	1	7	7	7	7	7	7	75.75	0	3
31	4.35700297155317	5.43964194874645	6.53673545541266	1.7410120170985	1.55835139003204	6.61101723071093	6.48913255116831	6.48855147633449	6.78481912697602	5.45211782129899	7	5.6035631554216	6.43290656989306	6.55323474979997	3.1255188615348	6.15016655860799	6.4055820869226	4.41976470876976	6.39408324262867	6.94095519740564	6.28901121942624	4.75769808659181	7	1	7	2	7	1	3	7	7	2	7	7	7	7	7	7	1	1	7	7	7	7	7	7	77.5	0	3
32	4.29855817058373	5.14454846931665	1.69950340654037	3.50443450154054	1	5.85494362476234	5.20110067782016	7	7	6.64710009933022	6.65929923305176	6.47412980567471	7	2.87217759602453	5.84473973553734	6.11077712645937	5.62605212019516	6.11574990436674	4.98244616879415	6.98153281495598	6.82715977096543	6.60030455366972	5.48730963741067	7	7	7	5	2	7	7	7	2	7	1	7	1	1	7	1	1	7	7	7	7	7	4	80.25	0	3
33	5.33848267376127	6.29823825717038	5.85373930392413	1.26666030441109	1	6.76956288828103	6.06256436537478	6.58952129319047	4.78182336319051	7	6.02814055756098	6.0935575821945	4.55529428871459	2.40829821677241	7	4.50521979026448	6.54531151181447	4.58730400913141	5.22269009187083	7	6.33894841621327	6.59574270381225	7	1	7	3	7	4	7	7	2	7	7	2	7	7	4	7	7	1	7	7	7	7	7	6	86	0	3
34	5.03151880498224	2.6112212871852	2.12483149524415	3.09866680566842	3.22754352819023	4.95474451675377	6.60152262999951	7	7	4.25263613959646	6.25708229034122	6.72000431947765	6.31110745993377	5.42603817960932	5.08023144676883	4.1703371285182	4.239153615274	6.69831743032534	5.87630168546665	6.93370827376897	6.84861356399324	6.23023491855118	5.42228732953937	2	7	2	7	2	7	7	2	1	7	6	7	7	4	7	1	4	7	7	7	7	7	4	88.75	0	3
35	3.49530726349827	5.62601101356107	5.33969311861695	3.33799890675881	1.10118806650671	5.52191162189615	5.84249622141297	6.96766736116096	6.99546228994937	7	6.95235088632518	6.51811564873377	6.59440400546998	3.29900813469878	6.35785920558812	5.59420778153767	5.35141319493772	5.88740054016925	6.73856397385727	6.34239324346613	5.13131804089177	6.36886026956189	4.59821041205254	3	2	5	3	1	7	7	6	7	7	1	7	7	7	7	3	2	7	7	7	7	7	7	93.5	0	3
36	7	5.91715028701912	3.83931374772009	4.64342977167071	2.38437360523653	6.92148285332955	6.34135567396145	5.77195444832578	4.5718436597309	6.26657545785891	4.49709955290855	5.62399558857519	5.61177995908084	4.67900898186571	5.17067595683152	6.50783126675399	3.8650293916228	5.804671214839	6.07971774285495	6.80970002495403	6.6021728798581	7	6.50735067356356	2	7	2	2	7	4	7	2	7	7	7	7	7	5	7	1	1	7	7	7	7	7	3	93.25	0	3
37	4.46747946279161	6.36384163454367	7	1.59715724451511	1.15128258711938	5.33411454086206	5.04523307156495	6.10378515581457	6.74251829334283	4.442351385318	7	5.54329514393899	7	4.7999836285845	7	7	4.64765157148279	6.84803614429115	6.6614847474703	6.632391332692	6.80046096373234	4.80442882022729	6.57708327706206	2	7	2	7	1	7	7	1	2	7	3	7	7	3	7	1	1	7	7	7	7	7	7	87	0	3
38	5.49788540331949	4.20389547418162	3.71674730886694	4.51446437769998	3.08294945943961	6.04095713027732	5.92824829864189	6.53011889961026	5.78222086457943	6.37060856861293	6.12662450075756	6.06840247905919	3.04948531239827	6.40954268923154	4.93622340786831	6.45920991670852	5.80897671958309	7	4.570608807475	6.32039110815049	5.9626096669418	4.94516818719725	6.00001918597826	2	7	3	3	7	3	7	7	2	7	3	7	1	1	7	7	2	7	7	7	7	7	4	63.75	0	3
39	3.12345347978283	6.91307840736257	4.6251939315877	4.35606937103546	2.26085841436065	4.55801537078786	6.11774897292005	6.88572089492237	7	5.45804511341574	7	3.00170936922561	4.2560313610098	4.21792267589265	5.22082024004689	7	6.47601498955486	6.29209632988161	4.34728703789939	5.95748621021887	7	7	4.92078940998123	2	2	7	5	3	7	7	7	2	7	7	7	7	1	7	1	1	7	7	7	7	7	2	74.5	0	3
40	7	6.93958020492646	1.64634236126856	1.25986108630053	1.55635179869129	4.5211295405223	4.68174753437645	5.73624836683437	6.73431177545394	5.72654487437931	7	5.1945732841034	7	4.90683732439216	6.15913302393385	4.33880104425503	7	7	6.97320083475026	6.11753640857286	7	4.64791638690863	6.62660985391397	2	7	2	2	7	7	7	7	2	7	1	7	1	7	7	1	1	7	7	7	7	7	6	80.25	0	3
41	4.42887338536313	4.77631515567196	2.51814845077006	2.90035876662951	1	6.10862283913604	4.7771946494099	6.48609338832847	7	5.72721029971387	7	6.40373636730542	6.72885831548493	3.86193129204272	2.95035977378684	4.84443240768066	6.8304618290043	6.23020676791523	5.79072847015022	6.39744376804611	6.56073809713235	6.4877550060647	6.60637928141261	7	7	7	6	2	2	7	7	2	7	4	7	1	1	7	1	4	7	7	7	7	7	4	86	0	3
42	6.43406090796671	4.46647013458289	7	1.04935334721684	1.75415206535251	6.20865086844048	7	4.66601393430462	5.82098408492062	6.1235041691526	5.87808311877978	6.42947747020757	6.99120111277255	6.16062494695053	6.53652319511971	4.73331895723883	2.59946862131389	4.60128170062256	4.90327096093437	5.42153866300235	7	6.70962078096393	7	2	7	3	3	4	6	7	3	7	7	4	7	6	3	7	1	1	7	7	7	7	7	4	82.75	0	3
43	6.56597952588745	5.54935314658026	7	5.68287296651196	2.70522129067643	5.63114343754737	4.0880861865321	4.9591581948684	5.27367869748439	3.83537192014558	6.37060436476514	6.88396170658006	6.75894798859525	5.77297136799413	4.75105499585496	6.93372555646653	5.77386875027831	6.76971427381785	6.72587451356526	7	3.97692395640082	6.88315673565499	5.2594013459987	1	7	3	5	2	2	7	7	7	7	7	7	2	7	7	1	1	7	7	7	7	7	7	91.5	0	3
44	6.8320765337187	6.02211943958313	7	4.38356599510837	2.6716919504661	6.16051814951142	4.78011188295421	5.74096022996549	4.85691582851879	6.50419304259916	5.51697186606738	6.46329817193669	2.65810119806817	6.63413170288283	7	6.15966517598053	7	5.26152546212751	5.79773993751403	6.39946379956557	6.5654756390189	6.48587621770256	5.04189136747485	1	7	3	5	3	7	7	7	7	7	1	4	3	4	7	1	1	7	7	7	7	7	2	87.25	0	3
45	6.14152072391814	2.07373267899352	6.50320006331311	2.55268188294516	4.152661037711	4.85367933456085	5.72132072353669	6.72987872527316	6.55850753956068	2.25368568609558	4.91231055681335	5.99619159756446	7	5.89557351937551	6.51575779672289	5.02888375731791	7	5.02696508160885	3.56849121383289	6.52574607605543	5.08031513114833	6.34731673055231	6.93982086549831	2	2	2	6	7	3	7	2	7	7	7	7	3	1	7	1	1	7	7	7	7	7	5	91	0	3
46	6.878998296857	6.64124746075061	2.45307792177446	2.72401770003086	2.95671006135114	6.08383882066153	3.95359679926231	5.45178683132725	5.16397184601246	6.77280498794546	4.80488941995228	5.64946331724211	6.24140836558136	6.09295043047117	7	6.79514246690394	6.65088894718192	5.25220526388945	6.40609819495313	6.12184408887709	5.68909526146891	5.88565320128113	5.68985063811528	2	7	3	2	7	7	7	2	7	7	7	7	7	6	7	1	1	7	7	7	7	7	3	83.75	0	3
47	4.39963823537461	6.03188271980506	5.81820013344526	2.90103775603851	1.15706006431092	5.27068318677267	7	4.47742423078275	5.4038607422154	4.54616735333256	5.91427883066274	7	6.303514566388	5.77807882425052	6.49900200402245	5.43194026621677	4.11088761026224	6.23199009525033	6.75670620726498	6.62205799905547	4.70767152201824	6.33270183874321	7	2	1	3	4	1	7	7	4	3	7	7	7	7	7	7	1	2	7	7	7	7	7	4	94.5	0	3
48	5.81851975834822	6.15552873262823	2.811863328625	5.09563862661258	4.05626369178386	4.14146696856005	6.25132838749186	5.65410038155282	6.48792859465432	5.56145134076227	5.65738185725147	3.88197860382181	6.16635606959367	3.04003877703456	7	5.60856046044053	6.64550185400017	5.81229290890044	3.13048417318153	7	6.35408093978969	6.67141146011698	6.78874681734105	4	7	3	4	1	7	7	7	4	7	2	7	7	7	7	1	1	7	7	7	7	7	3	84.25	0	3
49	4.4022816125915	1.37893697117137	3.89047490208549	3.36081274302508	2.88583982573976	5.06055734086303	6.91890382117428	5.90884726613874	5.42231475672827	7	6.00990347502656	4.2976423434313	6.6069789352368	7	7	7	2.65225949824488	6.4145680767598	6.80044363423755	6.97596781596	4.68749116188381	5.3956924103454	6.17666504402861	3	7	3	3	2	2	4	1	6	7	7	7	1	7	7	1	1	7	7	7	7	7	7	86	0	3
50	6.34656232559844	3.9063564936077	3.42669009907077	5.43796503128558	4.89560529189168	6.85481748732679	5.92349359879885	4.45825089366489	6.45841583816901	5.63160408659942	5.27188767980145	5.78929799836064	6.71268654999701	7	5.94027775537557	3.55305413898169	7	4.96430188429519	6.32801192582541	6.00913833799577	1.26917789709549	5.28362116654141	6.86871413912876	7	7	2	4	3	7	7	7	4	7	7	7	6	1	7	1	2	7	7	7	7	7	7	74.75	0	3
51	5.29197422962363	5.84427835512714	4.9336436433055	3.39662003255562	1.48406277598043	6.58948275267159	6.97650027544326	6.96401666319092	5.65754911246062	5.83690545480376	3.09178709026431	7	6.48629724082465	6.12975914599796	7	6.65719492831213	2.73558573129912	4.45209030068629	6.20306501352269	5.26833492525965	7	5.77974487557507	6.11904843863097	3	7	7	4	2	7	7	7	7	3	3	7	2	1	7	1	1	7	7	7	7	7	6	73.5	0	3
52	6.02548831451407	6.34537452603653	6.37149802496709	2.98644471798875	2.62612752771697	7	7	6.09763812886278	5.66378785202013	5.6548871396009	6.67491238777013	5.906484558178	6.87485577844425	3.27588815018412	3.79796197054069	7	5.61096605797263	3.47548060822272	2.56088642973524	5.30188950646612	6.13228767071319	5.25192691902344	7	2	1	2	3	2	7	7	7	7	7	3	7	7	1	7	1	1	7	7	7	7	7	7	77.25	0	3
53	7	4.15264894912295	7	5.08436257871705	2.81373128351478	6.706508110959	6.37682447300742	6.43112119436104	5.27990747077528	3.96599259584444	6.89263857126359	6.44759829418598	4.62131054927555	6.32071308011256	5.33011057192175	6.26966405683008	5.85441264915694	6.10895441002692	6.37829152520013	6.65441379357269	5.92564904902411	5.75122626508421	5.33000315348676	4	7	7	2	7	2	7	7	3	7	7	7	1	1	7	1	1	7	7	7	7	7	3	91	0	3
54	3.84319809533197	7	5.20552602356819	3.8886612730345	2.23091975885664	5.06677351353471	6.1004254260507	6.67003101791639	6.7919653437327	5.28399391765545	5.85096113247419	5.74111942447766	4.31552495449049	5.02768843692542	5.2463846819388	6.81078736916908	4.41262375238111	6.861811453131	4.68720261479938	4.91577158741013	5.47044382580414	6.91992015151682	6.38681225948388	2	2	7	6	6	7	7	7	2	7	1	7	7	7	7	1	1	7	7	7	7	7	6	56.75	0	3
55	4.75826650493654	4.82164739872101	6.20830157423476	1.16622438824343	1	5.49910806617088	7	5.47435519314745	5.9539571627107	5.18203679475638	7	6.20378800482291	5.77744118581567	4.99589324490219	6.30316310686033	4.13228945852207	1.67102968689326	5.91524251090523	4.6388272718398	5.99404684577754	7	7	6.49423265717308	2	7	2	5	1	2	7	3	4	7	1	7	7	3	7	1	1	7	7	7	7	7	7	67.5	0	3
56	6.55905595895849	3.21909936888973	5.39633581372943	1	1.82031515110096	4.29225430312854	5.18912502342385	5.68960150201187	6.20560936355353	5.52110111263411	5.34351966476888	7	7	3.16716685333795	6.41228899125553	3.67768165718011	6.63328790792839	6.48730269751939	7	6.87022533204686	4.72769896993679	6.70871066696512	6.43940543600872	7	7	5	4	7	7	7	7	7	7	1	7	1	1	7	7	1	7	7	7	7	7	7	88.25	0	3
57	7	4.14770501184494	3.25166935773824	3.05073904083069	3.73272798192415	6.48401143512949	6.45087770338013	7	7	6.60396350956831	7	7	2.76859085204216	1	5.22182737709109	3.51408743814725	5.17996363498632	5.52596506969885	7	4.81469516093157	5.68760984637784	7	6.8141784532106	3	1	3	2	7	7	7	7	2	7	2	7	5	1	7	1	1	7	4	7	7	7	3	73	0	3
58	5.60657352105237	5.2708941883109	5.02344672421168	4.25043085999145	2.65952195612136	6.66055884792836	5.95595238596546	7	7	5.46562489929464	3.34044032108518	5.69807941847728	6.69564445915011	5.94269732829446	6.38828398967896	5.30240800139186	2.23108266394804	5.55834288320877	7	4.19664170656825	6.41661240238483	5.81025592525847	7	2	7	7	3	2	3	7	7	2	7	5	7	2	2	7	1	1	7	7	7	7	7	7	87.75	0	3
59	6.21725838202092	7	6.92822974730665	1.71822837143063	3.24587321863042	6.13419671152458	5.65625117888363	5.3881277247038	7	6.50087603990457	5.3252154404819	4.99321186700156	4.99200392570041	4.64783114023818	7	5.66852684031004	6.32025541589429	3.84018258196019	6.92291376191812	5.51301579131333	2.38978025506469	5.8253821795212	4.76934626951402	3	7	4	2	3	7	7	4	1	7	7	7	7	1	7	1	4	7	7	4	7	7	5	90.5	0	3
60	4.79118534593522	1	6.2338333014842	3.04874284558619	2.16888154075448	6.82065053387517	5.08484263408153	6.44504679462683	5.97085646387916	2.29017906750602	6.38465516811146	7	5.80207576839771	5.54442919755503	5.53961777642316	5.97384965103852	3.59052624107041	5.71887895702871	6.73452246102184	6.51479647069295	5.3450975928143	3.23541315088577	7	2	2	2	4	7	3	7	1	7	7	7	7	7	1	7	1	1	7	7	7	7	7	4	72.25	0	3
61	5.83789923730073	4.84070403953647	4.95742993750698	7	2.45748357196736	3.62187544810994	5.50845514174917	6.16787613645134	5.01985286369981	4.0446734197435	6.63793455825935	2.39118035260276	6.59847586603566	5.20140103446041	4.90678069712214	6.47224590545559	6.36807739278787	5.50382923961824	7	7	6.2929214190871	7	5.82295650412828	3	7	7	3	7	2	7	7	7	7	7	7	7	7	5	7	1	7	7	7	7	7	7	89	0	3
62	4.07538367772617	5.0910357191413	2.5374648951571	3.63668289505073	1	5.21954679609274	4.87903716968207	6.86750008272282	6.13844571691287	6.20054090868136	4.55644700614851	4.8349566846035	5.21131385346429	3.92793565093664	4.05075845623524	5.55010415547127	6.59326626029135	6.98022602068635	5.18534309771103	5.65858261617668	6.92213826054498	7	6.43042759298117	7	7	7	5	3	2	4	5	7	7	1	7	3	1	7	1	1	7	7	7	7	7	7	61.75	0	3
63	5.31167012798736	6.91613177053257	5.72747645146433	6.80751444957589	2.35879129612538	5.62788318645185	6.4592077000254	3.79049579424673	6.7249194600725	6.41302536361992	4.17069456977972	7	5.61912764412163	6.06177199555346	5.38617463075614	6.73295208668291	5.31829417719069	5.690155748883	4.8511275886014	5.85665765205441	4.4115962582369	4.92467218292342	6.99385956496263	2	4	2	4	2	7	7	1	4	7	2	7	2	7	7	7	1	7	7	7	7	7	7	67.5	0	3
64	6.58329180855182	6.93656985111316	7	4.27660680405928	4.68536593611932	6.29324853932459	6.97579837254007	7	3.99766912372572	6.48333177554143	6.06935807271624	4.63702061549858	7	5.78129055661468	2.69900090293316	5.80413843374178	5.09668795560681	5.50629267371093	2.99286552241619	5.76775192004987	6.76628739760049	6.7231247429118	1.19889376344874	3	7	3	2	7	4	7	7	7	7	1	7	2	1	7	1	2	7	7	7	7	7	5	53.25	0	3
65	6.09743135618716	6.3453607931054	5.86030332219428	3.66953755555604	1	4.50730009153579	3.51824789664833	5.96063343704509	7	5.51892332385478	6.71576956449843	4.25055204554927	5.24996233893678	6.04579790187775	5.34451404073987	4.75751551837079	7	6.8452734055932	5.35283869560516	6.33521639195993	2.86321491197748	5.80844589507609	6.04511201245054	3	7	3	3	6	2	7	5	7	7	3	7	7	1	7	7	1	7	7	7	7	7	3	70	0	3
66	6.10331278407054	7	6.85484182850653	4.14916333464635	3.722666520858	7	6.60896500815981	6.52159290495536	4.09640573858584	6.95373983799699	4.2429116912063	6.12614043346743	7	6.63464871114243	2.96085138219124	6.18254026346487	4.07000764195269	6.70324505389407	2.63450649429458	5.70361330911795	6.14276027631286	4.75299619161862	1	2	7	3	2	4	7	7	7	7	7	2	7	2	2	7	1	2	7	7	7	7	7	7	50.75	0	3
67	4.91660673737457	4.75705371033054	2.64021700286033	2.65860324952861	2.6764709099495	6.44654530034585	4.89752826962753	5.59076750292306	6.74222496784283	4.35572359059982	5.62128372133544	6.59825284215316	7	3.68443002791878	5.10671046179258	5.67998911910549	2.37389802528362	5.31987505826851	6.14244733678283	6.78849699300886	6.3330308205489	6.79726987522305	4.97184585977266	2	7	1	7	2	4	7	3	2	7	4	7	5	1	7	1	2	7	7	7	7	7	2	86.5	0	3
68	5.20868786643983	4.86972897073765	5.3277874919621	7	3.13107316379018	5.44444755369869	4.71873788282164	5.58451273380527	7	3.24273520938198	5.62257041720535	5.45346030089203	7	4.3751957407534	5.96031630038406	5.57085258706973	7	5.80692751354113	6.87718897123948	6.39948226928654	3.98851104240577	5.30242355469918	5.43409419227726	5	7	6	3	7	1	7	3	7	7	2	7	7	7	7	1	1	7	7	7	7	7	3	86.25	0	3
69	6.72975354151331	3.58344737268544	4.12636071146508	2.27726010440846	1.30456685551329	7	5.43890760061379	5.59503986966197	6.81034881910625	2.43269834289738	3.9892902497373	5.21692139333924	3.62416141632349	4.4006368834644	5.10170166967697	6.41539293535554	5.55966518097862	5.98793274162959	7	4.60918243361514	7	6.56368463185554	4.40461208905229	2	2	5	7	6	7	7	4	4	7	3	7	7	7	7	1	1	7	7	7	7	7	7	70	0	3
70	5.68573636544745	5.41107029192895	7	1.1555436145919	1.561603621481	6.96023505233797	5.87617058350985	6.40415381303912	7	5.59424381086512	6.71641518334708	5.47517846010212	6.75324313008132	3.88787933059548	6.82049901375004	5.09384966002795	3.91862750925179	4.97122899492677	7	5.79904581906531	5.53377911064409	6.16059221192396	1	3	1	3	3	1	7	7	7	3	7	7	7	1	1	7	7	1	7	7	7	7	7	7	80.75	0	3
71	6.58609281570885	5.46073258908878	4.29244674382022	5.75760559525799	6.32577407889045	4.93360179821013	3.49237954378122	6.13396699683589	6.40018869761581	4.94060219328206	5.43628643350719	4.76430194375086	4.12721893471817	6.39219668710725	7	7	5.89340584404061	4.44688361001623	6.26963848282448	6.96975630289921	5.03054830391434	6.84404243831998	4.18044278577975	1	7	7	3	7	7	7	5	7	7	2	7	2	1	7	1	1	7	7	7	7	7	3	78.5	0	3
72	4.39677578557238	5.34351642304837	6.38170136898131	3.72648603208005	2.49397994154633	5.17787276566214	5.78693768118748	6.5283809574876	6.25869233443516	6.06305715207827	5.74363186189341	6.13365669075477	5.84468941230422	5.52849951299016	6.49471841103629	7	6.74479079929124	5.62081715152283	4.68603335288671	4.62251123475618	6.92664815748139	2.83800449400988	4.95899675551723	1	7	2	4	1	2	7	7	2	7	7	7	7	4	7	7	1	7	7	7	7	7	3	66.25	0	3
73	6.95601828119498	5.97557362659395	6.78462985668332	1	3.21363388242358	4.53212357169498	5.87893388468138	5.99774334922924	6.87518539339999	6.70192887189832	6.00942913317403	4.47984959634984	5.07018109174308	4.37251540030901	5.97142888873323	6.18232667894675	4.52154353973421	3.07742276293196	6.43350868521858	3.90678356718798	6.35095584270994	6.98742315277365	4.36565187786918	3	7	4	3	3	7	7	4	7	7	7	7	7	7	7	1	1	7	7	4	7	7	1	83	0	3
74	7	3.70927023171219	6.89844099106458	5.55226479269588	1.79857197619564	6.6282171501615	5.84778410176468	5.37677875894009	4.86707541845467	3.2595975427779	6.44625970592928	5.98538973825787	6.36387794718325	6.53368115246949	6.25893388673798	6.20762387504441	5.35546701943503	5.58970679435152	4.1223103319818	6.96173379746754	6.0307084040547	6.17609656054947	1.81368383970356	4	7	7	2	7	7	7	7	2	7	4	7	2	1	7	1	1	7	7	7	7	7	7	69.75	0	3
75	6.35237787562165	5.3872264588779	6.46111898579602	4.48290792542763	1	7	6.19341312472375	6.90532172996893	5.80673587183947	3.21855630620234	5.78911635288092	2.35629649211748	4.11570214293312	7	6.77891336615975	6.45125389016474	6.64367674270073	4.76737631548714	4.8328814674624	5.16068540088132	2.82440214760008	6.98649628813971	1.10982614633579	3	7	7	2	7	7	7	7	4	7	7	7	1	1	7	1	2	7	7	7	7	7	2	58.5	0	3
76	4.13125615238418	4.63392451115626	7	1	2.00105053613683	1.91291362109065	5.70335059051904	5.5511884961576	5.59715137005484	5.28868863474714	5.01618540830113	6.19862247074705	6.50232409807195	6.52626024605413	5.92640475327343	4.21388338264396	1.41369930299721	6.25988321414024	6.84786345055978	6.68096441309299	5.64151173860339	5.52566908866462	6.22377484327129	1	7	2	7	1	2	7	7	1	7	1	7	7	1	7	1	1	7	7	7	7	7	7	82.25	0	3
77	6.34034744903423	3.33825810997446	5.56534749620246	7	2.08292681037121	6.20244290834456	5.49145654827387	4.15384445830354	6.36503610528227	4.02330183877083	6.46917601838827	5.68292914282726	6.43290430342854	4.04464494203538	4.04208192110707	5.20391430161501	4.94978260793872	5.29901136642829	7	6.78772456125895	5.13602656147618	7	5.5094781299948	4	7	7	3	7	7	7	7	7	7	7	7	7	7	7	6	1	7	7	7	7	7	7	70	0	3
78	6.70127783423941	3.65284254794975	6.3830372551947	7	3.87453406478524	6.8152029658426	6.44215049471799	4.95043485951641	7	3.69862536338916	7	6.2273806400185	6.25650714874384	3.9735948944321	4.86229707482212	5.24587829062485	6.94532216040263	4.1408019786951	4.82085744895434	5.34825102584043	4.30175321772628	6.18473634863028	7	2	7	4	3	7	6	7	7	7	7	4	7	1	2	7	1	2	7	7	7	7	7	7	67.75	0	3
79	5.94866531982511	4.47578371016149	6.50803397136687	1	2.4863760479649	5.54463621495049	6.46819328016907	4.9348923264285	7	4.78574666930069	6.02308080210075	5.81766152875416	6.18331794635336	4.92062444229169	5.52585948045461	3.22624487069134	1.64701178276234	6.24898525043835	6.14137945938521	6.22680459423733	4.85615799329214	5.68218029394219	6.904289400326	3	7	3	3	7	7	7	7	7	7	2	7	1	1	7	1	1	7	7	7	7	7	7	83.5	0	3
80	6.99916360749981	4.67888308869357	5.50261470500276	2.08536580712795	3.138483446523	3.91624710164289	5.63213191790152	5.35493236833167	5.72955183539393	4.60114303834747	3.15424008045478	5.11047354082008	6.76802344363249	5.73969803235069	7	6.44265231221637	3.64579498845998	6.62274211912046	3.36719784884746	6.68985795628846	6.92533655969592	3.93489217288987	7	2	7	5	4	5	3	7	6	7	7	2	7	7	2	7	2	1	7	7	7	7	7	7	75.25	0	3
81	4.60651786836236	4.5738927311173	6.31621341761381	2.40195148847234	1.37984606494088	6.11650680677265	5.75692838027699	7	1.91799338239744	6.90966747242334	2.26546474252198	1.96661687710867	6.96184330055401	6.71971807828682	5.89031955874462	3.77600722913812	3.90005681964858	6.23340862263842	5.22823900661109	5.58000597284482	6.17158929296999	6.70314018947339	3.10054700329128	1	7	3	7	4	3	7	2	1	7	6	7	7	7	7	1	1	7	7	7	7	7	7	65	0	3
82	7	4.25261892817741	7	7	1	4.31576124127087	2.55093169872074	5.7641238708527	5.74944585252785	7	6.19194408396022	3.36288788088655	4.26810594659788	5.96322720773676	4.19389660087193	5.8216217362468	6.43448776890459	5.82489972695859	5.12161510120803	6.77612303738784	5.51939302653691	6.93062155515762	4.28689463796923	3	7	7	2	7	7	7	7	2	7	2	7	7	1	7	1	1	7	7	7	7	7	2	70.75	0	3
83	5.31034782890253	7	5.44635135006609	4.10229176204245	4.13696545124579	5.32351354981079	3.5312540324461	7	5.72088257708292	7	5.90479753746433	7	1	4.233933575735	4.11723001771344	6.95474533075275	5.72316265881835	5.40612147878449	6.80039752962197	3.71860167337212	6.40673934895321	3.18406744754347	5.68127976628418	1	7	3	4	2	7	7	7	3	7	7	7	1	7	7	7	1	7	7	7	7	7	7	62.5	0	3
84	3.53305607836439	5.58667994344999	2.5533097244941	2.12249968479696	2.66764562205399	7	5.9932487466607	5.11001008082917	5.99716634967201	6.08590538407695	5.53035004293104	6.17110578401261	4.99975016188965	4.42043915185478	4.72295970737996	6.54636212928115	3.66124242962988	6.45240554698408	6.45921431575239	5.94810835833893	1	6.98326100709627	5.08454133833344	7	7	7	4	2	3	7	4	2	7	1	7	6	7	7	1	1	7	7	7	7	7	4	60.25	0	3
85	6.70644995127656	5.33104429194139	6.18451941321324	1	2.37687154550828	5.70809351876314	6.80413481213922	3.92213772134406	6.86114799164344	5.355322337538	5.28270522296973	5.49748716403643	5.10074877179586	5.88685427902435	6.36177557670217	2.8198847740266	4.61590025067743	5.80248705534336	6.79624662135986	3.39916126679108	3.8060299440203	6.66002632079237	5.63989511738972	2	7	3	3	4	7	7	7	7	7	2	7	4	1	7	1	1	7	7	7	7	7	3	87	0	3
86	6.16015310631857	2.90408488960929	5.91936895925452	3.80506769719641	1.5120089834482	6.29661068785081	4.82040964155335	6.32120687771113	6.30567294432927	6.13272911824186	4.04603839114134	6.55176019296744	2.8172807466185	6.0887973273227	6.63745706336923	4.17560937655411	7	3.97060959160519	3.83088990828636	5.26649161669502	6.8708495490823	3.7517792132508	6.94854361037039	3	7	7	3	7	7	7	7	7	7	7	7	1	1	7	1	1	7	7	7	2	7	7	68.75	0	3
87	7	5.35865202196352	3.89922528806122	7	7	4.85719874554647	3.57886379601954	6.92835679387159	4.30186111795569	6.48872031552822	6.76252445644998	2.36155684536845	5.84633913763914	2.24754505221801	6.25532783941642	7	5.14216928251272	5.8119474026861	4.45266957410665	5.65886741468288	4.47065178954839	6.49831992763547	5.77302829143986	3	7	3	5	2	3	7	7	7	7	7	7	2	1	7	1	1	7	7	7	7	7	6	69.5	0	3
88	5.52395670523337	5.78374358791125	7	5.56330489243677	2.11791169232421	5.19483077618126	3.66105141070804	5.70343585565985	4.42940616861701	1.60912159382077	5.60013229390844	6.11781320036774	6.30189454557754	5.25929843449478	5.66282196655204	7	6.55973583091053	4.32458344798864	5.55954236518394	5.50062778781632	6.28017249334919	6.31037649537647	5.11062406709239	1	7	3	7	3	2	7	7	7	7	7	7	2	1	7	1	1	7	7	7	7	7	7	79.25	0	3
89	6.66049796018507	3.89452310388714	5.0904372023496	1.26207937878556	3.08220780980651	4.26548809937113	5.35665220511025	5.77915090232897	4.40401439213689	4.42214373884762	3.70568710326436	6.58211255258102	6.68333055790111	7	6.35273598331869	5.83487287193155	4.70530488579767	7	3.33196097048419	6.56284303779343	6.24303867657217	3.93842865146651	7	2	7	5	3	5	3	7	7	7	7	2	7	7	2	7	2	1	7	7	7	7	7	6	76	0	3
90	5.85630855875514	3.48361287088651	5.69193859115077	1.40710531290598	2.61033606782912	7	5.44857831041412	4.48136907628786	6.01209042444678	3.19765455095736	3.56557177160099	5.7173449294579	3.24589939909661	5.74997887687778	6.55175820900526	5.35103764675406	6.0939002295806	6.38425388855627	6.4574119758254	4.70630611172173	1	5.52908693605126	4.90103398732519	2	1	4	7	7	7	7	3	7	7	1	7	7	7	7	1	1	7	7	7	7	7	7	72.75	0	3
91	6.66252136524676	5.7396118314541	3.9957468731808	7	7	3.1840223104499	3.8574104457247	7	4.57780209989963	5.79901906523212	6.26258182020226	2.51122313264202	6.22187275714404	2.43724825277757	4.45916168240417	5.93270640895649	5.45230035966825	6.33075496957596	4.33511475319661	6.63918946480443	2.91476937991336	7	5.93344232242746	2	7	4	4	1	4	7	7	7	7	7	7	7	1	7	7	1	7	7	7	7	7	5	67.5	0	3
92	4.12845571732772	5.92642835452278	4.68552642578156	2.36428680597774	1	5.07378055994503	6.19446539074371	3.62763583924648	5.71164436161343	5.70884199199467	6.21135570409947	6.22456449601005	4.82604073609354	4.22219697368691	5.41734610638068	5.37812342062069	4.86735984083119	7	3.44152454627432	6.80793319125458	5.97005307340443	6.20655700773228	4.68714722366791	2	3	4	2	1	7	7	5	3	7	2	7	7	1	7	7	1	7	7	7	7	7	7	65.25	0	3
93	5.72420306010912	5.66723874449301	4.37507240081301	6.28142080579557	4.82509724098259	5.9987348495999	7	5.93900523685611	6.37506449332374	4.41497181986854	3.16169380133444	2.28754076341268	6.49290013186795	4.44844596207167	3.80619541783193	6.67404621563998	4.26260458418051	4.00211264963956	3.5199109458314	6.69570423130527	7	5.35446357398704	2.08466017704241	1	7	7	3	7	7	7	5	7	7	1	7	3	1	7	1	2	7	7	7	7	7	6	77	0	3
94	6.94835913308037	5.37704129201384	3.33377541460897	1.4868309493255	1.00384431111637	3.88127295377572	4.55414008015117	5.56340418462714	4.33115479925971	5.01221187570806	5.80021079976851	7	6.1954380720641	2.86219337493675	6.00026222804592	4.50302692899608	4.49323398497246	5.76866390324618	4.9770741298676	5.93400310827864	6.73740202684342	3.92343502582207	6.79330739238891	7	7	7	3	3	7	7	1	2	7	3	7	7	2	7	1	1	7	7	7	7	7	3	77.75	0	3
95	4.61805630319861	6.14271904771126	6.90229752426775	1.19813728886106	2.61702535644402	6.21246705412374	5.34454619338354	4.65849618863817	7	4.48948843531192	6.46373627303784	7	4.44359737868613	4.99854617573258	6.25872501232445	6.89506976567016	6.0451937467345	2.97273866199168	4.68244108711377	3.21228870762128	2.33707440792144	3.84135452446428	6.02466242570784	2	7	3	5	1	7	7	7	7	7	1	7	1	1	7	1	1	7	7	7	7	7	3	70.5	0	3
96	4.54621335774677	5.87914081940573	3.05486763882151	3.18363789793662	2.23519888324987	7	6.73749941503904	5.25838978785637	5.94708810769691	5.43048529628157	6.22188188272841	5.80882753891066	6.259581292064	5.07876152962987	3.36820855989846	3.46531204954503	3.13081896604984	5.22660989848547	5.2017602908341	5.48869176363143	3.51414363759407	7	2.52683486669061	7	7	7	4	2	2	7	7	7	7	4	7	5	7	7	1	1	7	7	7	7	7	4	64.25	0	3
97	6.31358730658742	6.79302594826064	6.58094407961365	2.32024970087493	1.76626795352927	5.59160954110717	2.8294135192241	5.3009889370348	5.69936874714182	6.65339447106241	5.76244636502986	5.76136643536293	4.87455567739038	5.0626167025266	5.45653698031012	6.46121002066588	6.40543340263904	3.9974057572834	4.51585336975459	4.37246866888917	3.04151286415307	3.41522840308237	5.87238742952074	2	7	2	7	1	7	7	7	5	7	1	7	1	7	7	1	2	7	7	7	7	7	3	60	0	3
98	5.3583370335647	3.4696026012024	4.35871417119455	4.65366358370078	2.95480704918009	3.51730902275323	5.46898877836344	5.43757668356613	5.3051614827426	4.78400194702459	6.73788595883536	6.27578639423158	3.74410571180872	5.12178319013518	5.80723389479518	5.03348559554975	4.63034083394871	5.70288517112942	6.2460266862755	3.61031611841453	5.01113039225535	6.17586768049287	5.24820310981214	2	7	3	5	5	6	7	7	6	7	7	7	7	7	7	7	1	7	7	7	7	7	3	87.75	0	3
99	5.20837401821735	6.078153729734	2.39194593033267	4.68877222959794	2.07184347905081	1	5.31030162257251	3.54142445747795	4.9837224586289	6.31660735914533	1.40524775072608	5.16762895778546	5.55924783239674	3.04738900278742	5.45390700561511	6.60126161882217	6.65982216006513	5.2765252978262	5.09448612363618	5.31222467319789	6.35229965648939	5.19125538366091	1.31006020230498	7	7	7	2	3	7	7	7	2	7	7	7	5	1	7	5	1	7	7	7	7	7	6	66.5	0	3
100	3.98637328677771	6.65233470149918	3.26536749285185	5.83462571116058	6.60778999882236	6.61240799944065	5.732950121205	5.92633739967675	7	7	6.43507242282927	7	7	6.10155425303745	5.77181597015294	6.92629763761858	7	6.40222817692044	6.98541542201298	6.9755456152983	6.12175939511619	6.34985649546083	7	7	7	7	7	7	4	7	7	7	7	5	7	7	1	7	1	1	7	7	7	7	7	6	98	1	3
101	6.13291217474244	6.5170254958623	5.36993820271967	7	4.09795782489705	4.74021978753783	6.02791215379605	6.54636678402268	7	6.84592278236472	6.80265491503615	5.92237550251044	7	5.97129736631209	5.70233567260884	6.96258079989496	6.57920643978978	6.78283032912569	5.78660434943463	7	7	7	3.72878711707067	7	1	7	7	7	7	7	7	2	7	5	7	7	3	7	1	1	7	7	7	7	7	5	88.75	1	3
102	5.27921514694891	4.223588644388	7	6.72183194462416	6.68814261501912	6.97924950715743	5.81975296534258	6.51332309062322	5.11409847289617	6.70312150974474	7	7	7	4.90785519554812	5.45053725241986	5.65456290663342	6.03594183541471	6.08830241084346	7	7	6.24297284134681	5.70160058958998	6.97956606104415	7	2	7	7	7	7	7	7	7	7	7	7	7	2	7	1	1	7	7	7	7	7	3	88.5	1	3
103	6.66180126194783	6.88429469336261	5.46328214167531	7	4.35535540548661	7	7	5.18181690027287	6.12848018481052	6.08068703681383	7	5.41540234362735	6.43143409849811	6.49117285146716	7	4.90887945447897	6.78976680111921	5.80929858193476	6.43569186516008	6.49574286593052	6.28540544366887	7	7	7	4	7	7	7	5	7	1	7	7	3	7	7	1	7	1	1	7	7	7	7	7	4	81.25	1	3
104	4.48537247028752	7	3.32442791568812	6.39509203162834	6.98116887608467	7	6.98865056947578	5.09383752550388	5.91090459251285	7	6.36606224145195	4.01506031709215	6.97232267177071	4.75658264452109	4.80563336613596	7	6.52701827717227	6.7471901883615	5.97039392477986	5.15312290089623	7	5.89000029652039	7	7	7	7	7	7	7	7	7	7	7	6	7	7	1	7	1	1	7	7	7	7	7	4	84	1	3
105	4.69322514177261	5.56056119312984	2.66020656277322	5.34070873546464	6.93409331585103	5.82927383189295	5.91401309170849	7	6.74955722064176	5.43201179962824	7	7	6.91622451748501	5.81264201255558	7	5.77423791011805	7	7	6.54728152742522	5.66857725785952	6.38967861658153	6.12826808997924	6.76885099473976	7	7	7	7	7	5	7	7	7	7	2	7	7	1	7	1	1	7	7	7	7	7	7	97.75	1	3
106	3.84218775407453	4.57722442664028	6.91400075714167	7	6.95319283456323	6.9925710091924	6.30044188998835	6.86287535423638	7	5.46296871665379	6.40763300959998	6.02035690761875	5.29045155021072	7	5.63761335773853	5.87695033637653	5.96159198566974	6.58259645367252	6.14104019675007	6.33404495439829	4.72123502429412	5.90255371927484	6.18153204444045	7	1	7	7	7	4	7	7	5	7	7	7	7	1	7	1	1	7	7	7	7	7	7	83.5	1	3
107	4.09508812465456	7	3.83657739088528	5.47048102362484	6.78411228994069	6.23651408935892	5.41021998322821	7	6.53131830889827	7	7	5.20536810576984	6.94841145122027	5.83557866115789	6.05127122790043	6.46578317635851	5.43440060945848	6.69615448946014	6.63881302320274	5.72491823332795	6.14445545264422	5.55069043058634	7	7	7	7	7	7	3	7	1	3	7	2	7	7	1	7	1	2	7	7	7	7	7	4	92.25	1	3
108	4.15926092911179	7	4.92883664227616	4.75583411691248	6.84491009281927	4.71003394102106	6.83639823193249	7	7	7	6.24141828845297	6.58774814721409	6.25819523818028	6.819179896259	5.18959938743295	7	6.30796217880919	6.13777474065711	5.15852037884976	5.82259044122172	7	5.65463879624186	7	7	7	7	7	7	3	7	1	7	7	3	7	7	1	7	1	2	7	7	7	7	7	3	78	1	3
109	4.77823169772658	4.00602422379731	5.77493334103936	6.28707378685813	3.9880105997908	6.08870594472144	6.57998018336571	6.91281879723618	5.17750220919149	6.87069334451552	6.86858155145337	6.92279576150528	6.6984430058927	3.30603866323445	7	5.94381996820429	4.64176850626246	6.6615740074434	6.09945811796961	7	5.40448482684575	5.99892885711637	6.49615280697422	7	1	7	7	1	7	7	7	7	7	7	7	2	7	7	1	1	7	7	7	7	7	7	83.75	1	3
110	4.81941216463847	6.56769831206276	6.60314471424506	6.49553176527052	2.37496012844434	7	5.7447209493589	7	7	7	7	6.3609593645724	7	6.78563452294995	7	4.23714218702762	5.62046206161359	7	5.50408778537409	6.86565746779995	5.49303323225225	5.50668310429944	3.09901913289281	7	1	7	7	7	2	7	4	7	7	7	7	1	1	7	1	1	7	7	7	7	7	6	66.5	1	3
111	3.96022785915421	5.47464453040027	3.89891605075242	5.43345210046115	6.79192339768346	4.75039834725505	6.97769196383338	7	6.70435920137978	7	6.39586968217489	5.48333608310857	7	6.75563723297858	5.10047520151508	7	6.46575386078096	6.60577126338375	5.58197391243773	5.38512024890438	6.60108510442372	4.98691644551354	7	7	7	7	7	7	4	7	1	3	7	2	7	7	1	7	1	2	7	7	7	7	7	3	89.25	1	3
112	4.11526331374812	6.61868485172861	4.27001478569064	3.82529058926396	7	4.24077129615087	6.82274170241604	7	7	6.13384612443462	7	7	6.92832852791371	7	6.58185876276427	7	5.67750130944347	6.69100237930547	5.06242903675489	5.93594306032095	5.49695370533701	6.10249647041111	6.37269310645056	7	7	7	7	7	6	7	1	7	7	3	7	7	1	7	1	1	7	7	7	7	7	5	74	1	3
113	5.84969341318215	5.85945814903778	7	5.60666882889705	7	6.28385529810713	7	6.20619602040435	6.50422750432056	4.98338184458464	6.8757236363569	4.50191883917483	6.33789760424756	6.04031345365072	4.87798406039219	6.67513186439368	5.89765308770662	6.50245401430009	6.77953797199606	6.56643570008778	5.13039484438737	6.04135534023066	7	7	7	7	7	7	7	7	7	5	7	4	7	7	7	7	1	1	7	7	7	7	7	7	84.75	1	3
114	5.78884527769515	2.57832791616396	6.74162805969673	4.61900441525791	4.51586432021328	6.54303758830952	5.73657202998938	5.92004618834108	6.39692790896179	7	6.00267918334973	3.38214707858137	6.02687518332009	6.47792764763886	6.25941088241911	3.37386361491975	6.64673249236507	5.27318372679793	5.69159031399134	7	6.57656695805154	6.83386644463111	5.56920410629527	7	7	7	7	7	7	7	6	2	7	7	7	3	1	7	1	2	7	7	7	7	7	6	89.5	1	3
115	4.78563326828096	5.45686032590737	6.48659823050346	5.98859653655741	5.67217478653934	6.39352363136047	7	5.62076426121179	4.13208885473421	4.48826274550396	6.82704538981408	6.71259200477245	7	6.54895517157283	5.64578200177913	7	5.87150382545712	6.18324263866899	6.93679490168888	5.9581270840325	6.20021485225567	7	5.432090552478	7	7	7	7	7	7	7	1	5	7	3	7	7	7	7	1	1	7	7	7	7	7	7	92.25	1	3
116	6.1443652073118	3.12124039585715	5.45264698750466	4.09753696531416	4.89999039458538	6.53548152249364	6.56566052749037	6.12439284945092	6.07738443732935	6.4437432522438	6.35383925726329	5.39618801385894	5.70076049270481	5.36118304294077	5.96010252653521	6.39166766070273	5.48129838142265	5.44856293506608	4.64437199673238	7	6.61030381296193	7	6.88302718037409	7	7	7	7	7	5	7	1	7	7	7	7	7	2	7	1	2	7	7	7	7	7	7	78	1	3
117	5.39073518396047	7	6.22064991145883	7	3.83754873200749	5.22123994034069	6.62863194038225	4.75071461558601	6.73209729058536	4.34101031109989	6.66479633861975	6.42798939410634	7	5.77296293963538	6.58717463041758	6.5737040792677	4.4191689310559	6.58572637675481	4.86304139948936	6.72860443851006	7	7	6.97907625360783	7	4	7	7	7	2	7	7	2	7	4	7	3	7	7	2	1	7	7	7	7	7	7	82.75	1	3
118	4.70218644455488	5.11972345064284	5.19379373628986	7	5.66963088713563	6.72837537512782	7	5.47935238108394	5.32409095022252	6.97693633002879	7	5.54342719209935	6.04027435108821	4.47014726381378	7	3.83230677182851	7	7	7	6.43052245705225	6.20128225761537	6.66402828130598	6.04696200792807	7	1	2	7	7	7	7	3	2	7	1	7	2	7	4	1	2	7	7	7	7	7	5	73.5	1	3
119	6.22422649493177	6.39333198636384	6.80748122726853	4.60349524522628	4.58291967757735	6.57481997668838	7	7	5.85076038569019	4.68216535473212	6.18457898950214	7	3.30856519262792	3.66865280261778	7	5.01990016799015	7	6.65547735266988	4.49609218242665	7	5.9521624983166	5.5961931416367	7	7	1	7	7	1	6	5	7	7	7	2	7	1	1	7	7	1	7	7	7	2	7	5	90.25	1	3
120	5.24106535691845	3.96714030690859	5.44420306222243	3.8473653902077	5.16049385885367	6.88754951816345	6.02916121109124	5.16024446923082	7	5.98140337220757	5.39418768668307	6.86319549225699	7	5.82206223231358	5.6583427840267	6.34089626395335	4.60168911756247	6.84386740256943	6.01557186840699	5.67801891850744	7	7	5.81923011369034	7	7	7	7	1	7	7	7	5	7	5	7	3	7	7	1	1	7	7	7	7	7	6	71	1	3
121	7	5.0080404016614	4.89842226639467	5.76270755912086	4.08040486276709	7	7	6.08374894873596	5.73403029637675	6.32741461518809	7	5.05334736384307	7	5.09661338101012	6.22111325270367	5.57781505100489	6.32386557175115	6.36585378783381	6.83068644140152	7	5.00360627052104	6.42126499942791	4.41509453728267	7	2	7	7	7	7	7	3	7	7	3	7	2	1	7	1	1	7	7	7	7	7	3	84.75	1	3
122	5.5424729907205	4.51730626346245	4.14555880613885	6.28673624240784	7	6.37330535181478	6.28771348159584	4.41365552925152	4.54645159591677	6.4693359826255	6.43266056417107	7	5.28258664017214	4.84580516851133	4.8237186516857	6.7057411405068	5.58468494303303	6.27531567748601	7	6.24169765541177	6.92650008609161	6.74788936711437	6.97803002041905	7	7	7	7	7	7	7	7	5	7	2	7	7	7	7	1	1	7	7	7	7	7	5	88.5	1	3
123	6.62253798726937	1.14065139506069	7	6.50489868794132	4.94200060792951	7	6.77946379578871	4.55373753698538	6.28970257947929	5.86494626478615	4.36025492856645	6.06606705230264	5.67173187833871	6.43537733899306	5.88649553382356	7	6.58502017297108	7	5.73494213354301	4.81031168737603	6.48245389757905	6.09715694528937	6.11099524241265	7	1	7	7	7	7	7	7	3	7	1	7	1	1	7	1	1	7	7	7	6	7	2	76.25	1	3
124	5.71089456043803	3.66489416166553	4.62527555982958	3.30762362674358	4.3144671903787	7	7	5.56736390733854	5.74336565242249	5.27687697980079	7	7	5.97045377521091	5.18170092149411	6.5718859250788	7	5.19655390578713	6.25339227706005	5.39880228852982	6.74923783047057	6.89578342087193	6.01072243718546	5.69624846019034	7	7	7	7	1	5	7	7	4	7	3	7	3	1	7	2	1	7	7	7	7	7	7	72	1	3
125	7	4.67474645671231	3.49031656915766	1.13983874440771	6.91124080406684	6.21217965284491	6.27591159570872	6.41630731353295	5.83571024779	6.57071619481957	7	7	6.91504214763781	6.31522610372128	6.07832018710846	5.38939237983889	5.70919833378029	7	5.40989289501556	5.98918234620638	4.10434069707411	6.75320651719468	6.25012308824148	7	7	7	7	1	7	7	5	2	7	2	7	6	7	7	2	2	7	7	7	7	7	7	79.75	1	3
126	5.58841888283811	3.90761470708655	6.38486846593347	5.55672478757098	4.99002061306058	5.92533310750239	7	7	6.17612921805115	5.04345678396124	6.46580839088775	6.9593946370239	4.81967547471194	6.75638004109753	7	4.4678733775135	5.12068859810371	5.38342763402189	4.53520730118802	6.36839213289985	6.1600731703392	6.54461625175474	7	7	2	7	7	7	7	7	7	2	7	3	7	1	7	7	1	4	7	7	7	7	7	5	70.5	1	3
127	6.08321124654715	6.9940980972305	5.79946298026999	5.70829037805865	2.2923771582254	6.46082419200637	6.75177778162716	4.69233057933709	6.43046053950625	6.40835139379382	7	7	6.51625046598605	5.76412854137326	6.46276464687877	5.70669881788155	5.45045623686173	5.09951313506274	5.47436023729029	6.48364367597759	7	6.94739869942822	6.73694764092548	7	1	7	7	7	3	7	5	6	7	1	7	7	1	7	1	1	7	7	7	7	7	3	70.25	1	3
128	6.82978336512663	6.40120908864769	6.16958028205919	4.70086433915627	4.48041243445694	7	4.07704985023573	5.91121162815322	4.26467195804935	5.71551250270273	6.78207535329876	7	3.65504043094632	4.06220995469909	6.28295259642074	6.29976511818925	6.11873890821221	7	1.69399277223943	6.8392479918256	6.35853686191647	7	7	7	1	7	7	7	7	7	7	7	7	3	7	1	7	7	3	1	7	7	7	2	7	4	80	1	3
129	6.09530928503229	5.69205288529136	5.98667596173351	6.54060424100491	5.03192597366323	5.16303198753591	5.47375328796392	7	6.91184560849212	6.86767741555656	6.19748873682744	5.79224957989071	5.96860442640455	3.70015847769452	6.80495760992942	5.89226816730822	6.94273300988017	4.71615225179409	6.83193028777014	7	7	5.70322568317445	3.10430658794327	7	1	7	7	7	7	7	7	5	7	2	7	7	7	7	6	2	7	7	7	7	7	3	82.75	1	3
130	7	6.65659840797575	5.35801128241347	6.75367765670297	6.31794949745726	7	6.53386030772191	7	6.94856401066605	4.99585415108776	4.72154781215098	4.23527498546862	4.19833671411936	7	4.8278066775788	6.01173932224306	5.33656153513435	4.74954830102564	7	6.79943176970678	5.54282526723759	6.28219012887883	6.0238922902536	7	2	7	7	7	3	7	4	7	7	3	7	7	7	7	1	1	7	7	7	7	7	5	80.5	1	3
131	5.48393828749045	2.9971565995752	6.28818429352535	6.82909478130007	6.46810520919184	7	3.86780695237041	7	5.79205879136589	6.3909478121204	5.14992867477536	5.34312396666422	4.89374681989821	2.27636899215231	4.83925583227231	7	7	7	5.77749956476959	6.67910413270604	6.95916823883254	6.84674103302392	1.82670699297575	7	1	7	7	1	3	7	1	7	7	2	7	5	7	7	7	1	7	7	7	7	7	7	93.25	1	3
132	6.58266037137866	1.55595192667842	7	6.78713002326737	5.8046236311415	6.66638736718615	4.43179589547895	4.66129073669827	6.51534868863043	4.55473314280081	4.9378120154792	6.21056928120363	4.58404041603974	6.33806790203485	6.94581815378444	6.87927149742532	7	6.15413513708893	5.9870895335212	4.09783403833369	6.86468478891465	6.09515717131478	6.85504923488784	7	1	7	7	7	7	5	4	5	7	1	7	2	1	7	1	1	7	7	7	7	7	5	99	1	3
133	4.38069809539232	4.08883824698042	7	6.05441278285703	5.84718465400993	3.83997997239224	4.21659142481598	4.70086552323451	5.67701456392292	5.70264484255934	6.81895538272683	6.90381535493084	7	4.70584948898836	2.67861570664744	6.37855534831438	4.97238525623544	6.76661564756789	6.98721906547997	6.60514689087491	6.78904726785139	4.69780138124375	6.95838096531225	7	1	7	7	7	7	7	1	7	7	3	7	7	3	7	4	1	7	7	7	7	7	5	76.75	1	3
134	6.51015072810223	6.25842847709841	5.259551701269	3.98931532496184	4.62198055868074	7	6.84913085926889	6.32427924526098	6.52193826660587	4.01917902756708	6.43067366550511	7	3.95071882197952	3.14703549217708	6.02863575967401	5.93938853538587	7	6.39165339412333	4.67007899192322	5.76148380692532	6.20262516813088	5.80284705627772	6.34657713407774	7	1	7	7	1	7	7	7	7	7	2	7	2	7	7	2	1	7	7	7	3	7	5	84.5	1	3
135	5.29057834579186	6.39230386524402	1	5.04542918852527	5.12958276061088	7	6.85238580132655	4.66907883692474	5.81910723811391	5.66306273700887	6.95047776755378	5.64840034729545	6.58107291900746	6.15776428659465	7	6.84529718739487	3.71809380182899	5.39265139592874	6.88489933491967	6.23005489503281	7	5.91607782225675	5.94094376170021	7	7	7	7	7	7	7	7	7	1	4	7	7	1	7	1	1	7	7	7	7	7	7	78.25	1	3
136	4.77307633611162	7	6.85814126101088	7	4.35964242882735	6.35664678247224	7	5.85228159738348	7	6.37045153373951	6.97977151406722	5.814603716733	6.76624985080031	6.77753193429577	6.2127845222009	6.54357273829371	5.02232635881855	5.0842878559819	4.67791869795625	6.54906909815996	5.1666558252626	3.88391866651519	7	7	1	7	7	7	2	7	4	2	7	3	7	3	7	7	1	1	7	7	7	7	7	7	81	1	3
137	4.70140818675678	6.10749739633084	4.87015762652028	5.63762962947134	6.73980031977724	6.57347508437768	5.36194494760033	7	4.61022005393583	7	6.44585456178113	5.21260288107492	2.24685364352599	7	7	6.89570795845382	4.71222745304269	6.37498702630441	6.70062943076865	6.8552936365211	3.53330033355265	5.77068964450867	6.70931045529253	7	7	2	7	7	2	7	7	2	7	2	7	1	1	7	1	2	7	7	7	7	7	7	73.75	1	3
138	6.69289388064124	6.01307110508751	5.03590586174855	7	6.40988344932389	5.6184509255844	4.51825753438416	1	7	6.91856249499101	4.09257560894704	4.87358650242788	3.58814934402627	6.50609261544817	5.15915053336093	6.83046288336401	5.98898389658986	4.6129398800351	6.45497780343787	7	4.76010083760334	7	6.45574314826208	7	2	7	7	7	2	7	7	3	7	7	7	7	7	7	1	1	7	7	7	7	7	2	79.5	1	3
139	6.48012637949801	6.33607739414251	4.74792374360629	5.61522035821412	4.64476112677722	5.41169868566833	6.94083424720024	6.29122113037401	6.95726841759953	6.93551438034181	7	5.33513692028337	7	5.54144913258776	5.01479593291611	6.65371108088048	6.5575013687827	5.08061399422445	6.23551194035469	5.97978973179407	4.81717801698228	6.47573354716917	6.93368919373904	7	2	7	7	7	7	7	7	3	7	7	7	7	1	7	1	1	7	7	7	7	7	2	81.25	1	3
140	5.53104370585571	4.24139818211904	6.96533920886353	5.56803681648399	6.52760762211143	6.76469828553948	2.62430023206969	6.52863599090041	6.53408281909491	7	7	4.51691153024657	6.05188570446534	5.58212023323476	7	4.72289626332684	7	6.78596558908851	2.44448856944107	7	3.39567448520726	6.00037437227446	5.25827403088796	7	1	7	7	7	7	7	7	7	7	2	7	7	1	7	7	1	7	7	7	7	7	3	75	1	3
141	4.4978841852663	5.8759654741663	6.39274262874955	5.01720543864265	6.1875210968331	7	6.18845450396866	7	6.59737080471311	5.06560066051069	6.56748412854891	4.43057125510585	3.88373498018397	4.08078706729374	7	4.66801869728199	2.83019021573142	4.83070107600253	6.5820897240384	6.79549248752533	5.65286156773335	6.47069509003763	5.08650275965347	7	7	7	7	7	7	7	7	7	7	2	7	7	1	7	1	1	7	7	7	7	7	3	99.75	1	3
142	4.57364205982569	6.9046963183106	1	4.97609046604312	3.99700337959372	6.2271814162768	6.3256515632179	7	7	5.81434151313288	3.80387188378651	6.91324456297386	6.52757774534615	1.0756870442865	6.63103667411002	7	4.86169726083117	6.13707290162686	7	5.9870934142645	5.40235336968322	4.96679472855668	4.91407505994299	7	7	7	7	7	2	7	7	5	7	5	7	4	1	7	1	1	7	7	7	7	7	7	82.5	1	3
143	6.77010419856132	6.32204322559762	6.80702183333469	3.9605166045602	4.24580664380976	6.24958048524619	5.104781535368	5.12602021128808	5.12515144623214	5.35314179443899	6.78400556929394	7	3.75502903507685	6.61615214924312	5.81510003589825	5.08845296417836	7	6.61424449990923	3.92629466358801	7	5.33487953050932	6.58034427619566	4.96942201202547	7	1	7	7	1	7	7	7	7	7	3	7	7	1	7	4	1	7	7	7	3	7	7	81.25	1	3
144	4.53195418292456	5.29743136907196	4.44046179675462	6.61869516482389	5.98659552490536	4.99203340169925	6.83111667106196	6.08293262641928	5.78099918397387	5.36391764479068	7	6.07087019368422	5.43733484086385	5.80931544527595	7	4.33957597947862	7	6.96711045646991	5.48226671553767	6.09756952378909	5.80621304149218	6.53049947286289	5.30861080220619	7	7	7	7	7	7	7	7	7	7	7	7	7	1	7	1	1	7	7	7	7	7	3	83	1	3
145	5.97720900217538	2.84948161005875	1.52849992710793	5.67742264335436	4.83111870603718	6.71934315644963	2.29118138817822	7	7	7	2.40312862651414	5.18655045326305	6.21557527837123	7	3.54795274691785	5.93181938680379	7	5.70106988055526	6.69348317581009	6.32490182868603	5.99650948649455	6.76022134601811	4.34614307660206	7	1	7	7	7	7	7	7	3	7	1	7	7	1	7	1	2	7	7	7	7	7	7	72.75	1	3
146	6.22304310454896	6.94369775120448	3.77717290255759	6.26140886173555	5.58783646879926	5.23417846836311	5.83073305935728	5.12804588241861	6.8917648820906	4.92876091018902	6.17852241255878	5.49995486746443	7	4.56922979268827	6.77958645223804	5.50165015500939	1.98710688788764	7	7	6.22436390247744	7	5.00846862732704	6.94040390355617	7	3	7	7	7	7	7	1	2	7	4	7	7	7	7	1	1	7	7	7	7	7	7	79.5	1	3
147	6.65622063397243	4.29850622785948	3.02395790057999	2.1453745752565	6.35108968474307	4.6960556736447	5.93813909423742	6.73425649903642	6.18865319469169	5.90668069093349	6.90871251791798	6.87965494468169	7	5.14915210665533	5.1404305486621	4.9956565749508	6.86180885367595	4.03097580510807	7	7	6.2426924238516	5.28142411914841	6.60218893948306	7	7	7	7	1	7	7	6	2	7	2	7	5	7	7	1	2	7	7	7	7	7	7	80.25	1	3
148	5.26034050527066	7	5.52320134590377	6.6541619323263	2.90670834284449	5.95525418695249	5.52762434855628	7	6.03064116548375	4.87953133396044	7	6.06963025962	5.74098438395071	6.46020271901014	7	5.88422095781734	5.32346012275118	4.9540248712396	5.8477696635916	6.74656016394673	7	4.7917095904311	6.95008199758143	7	1	7	7	7	7	7	7	7	7	7	7	2	1	7	1	1	7	7	7	7	7	3	74	1	3
149	4.46338714383266	4.01523912693731	1.04896720455299	3.4845055643736	5.06452411710511	6.58976925428527	4.69795261938182	6.06527167870297	6.21871130914967	3.33721162192222	6.72859189721273	6.25291008075554	3.49953361093735	6.51532043736585	6.03401296084846	7	7	6.83304664995541	3.73572691307142	7	7	3.47353994325551	7	7	2	7	7	7	3	3	7	2	7	7	7	1	1	7	7	1	7	7	7	7	7	4	74.75	1	3
150	4.81045937205514	2.8723775982093	5.61657231070761	7	6.20268829118934	6.33446805883498	6.41019501905147	5.54380165167401	6.65933148644459	5.72197924342569	4.5244185697364	6.02603198520751	5.61720611944169	2.53222867671467	5.2272587539217	6.02274861214495	1	6.7240614728043	5.88356215272771	7	7	6.60295360370223	5.4810160766227	7	1	7	7	7	4	7	1	7	7	1	7	4	7	7	7	1	7	7	7	7	7	7	87.5	1	3
151	7	7	2.85375981445617	7	3.32810877064281	7	6.09041901255814	6.46089479725787	6.72847102567765	7	5.86377351064807	4.68004053404921	7	2.34169877937587	6.76684830594284	6.56538825365396	2.67799421412117	4.67650993697314	6.18781719958795	6.82578039357573	3.28944721917952	6.17987679323168	6.33041699110423	7	1	7	7	7	7	7	7	5	7	1	7	1	1	7	7	1	7	7	7	7	7	7	80.25	1	3
152	5.15909723686722	4.634199032794	5.43304167418182	5.46624058761407	4.85234915439886	5.1362952423897	7	4.7277943049147	6.26979507617445	4.33171867474113	6.6697568242836	4.21980166925641	5.62210895884746	7	6.85562142774164	3.67570185020562	7	6.42223633668634	5.65999370856198	5.98617540253813	6.14654738724604	6.439620651128	6.2791033708496	7	2	7	7	7	4	7	7	2	7	3	7	1	7	7	2	2	7	7	7	7	7	7	72	1	3
153	6.60918385535535	5.18237141722896	4.32497726070891	6.2816362860342	3.90792197587284	5.09268689568433	7	7	7	5.92699811860947	7	3.46976634698833	4.94227179520886	3.87936002659104	5.48089252803143	7	4.29399551290508	6.60145049574438	5.74752263436941	5.54733906734203	4.88639589017597	5.82972467785489	6.82390869796695	7	2	1	7	7	7	7	7	3	7	1	7	7	7	7	1	1	7	7	7	7	7	2	76.75	1	3
154	6.26028112668949	6.8030898761947	6.48923171971067	6.63540835741302	2.40553048114612	6.16576697263678	6.88064005465437	6.11163619638099	6.11327155482393	5.42222469471262	6.90411068657402	4.94197580342752	7	4.65159804103422	6.88479527880619	5.9811591299594	5.25218896978927	6.33910964667134	4.55657353754161	6.02020596524222	6.80099355628217	5.82847874316103	6.05609656342421	7	1	7	7	7	2	7	2	3	7	1	7	1	4	7	1	1	7	7	7	7	7	3	77.5	1	3
155	3.77642915426987	4.63968861079546	5.67096281838502	5.55664140784572	7	6.33733353373065	7	6.05341233430233	6.79577605658632	3.72054042378698	4.07306198455158	6.0517475730843	6.07615125501033	1.38364737892645	3.72466279723993	3.69583412434528	5.92967046693944	7	5.05247767848596	7	5.6729835382961	5.29428970313961	6.94280721042252	7	1	7	1	1	1	7	4	2	7	3	7	7	1	7	1	2	7	7	7	7	7	7	74.25	1	3
156	5.16669520593302	6.62253777990206	6.2759579836213	7	2.7370746564482	6.15934145447418	5.31986612768332	5.41926593624455	5.8387979221071	4.81259001739077	6.47953400557163	5.13999111834317	7	5.96618669249714	7	5.89622987420997	1.48002555859835	5.3651533578541	3.68204093031313	7	7	7	6.75040009934581	7	1	7	7	7	3	7	3	7	7	2	7	7	4	7	1	1	7	7	7	7	7	7	74	1	3
157	5.23544494706098	2.88793974372905	6.8551038803092	6.28543280374958	5.91299878405895	4.81102411750976	7	3.42312929835852	6.71288112235631	5.37509936680388	5.95940531606921	7	5.19553012391182	5.5436483041424	6.63420747405798	6.67109229572341	6.70720614006811	7	6.31427025464197	4.65967690773327	1.85322328373541	3.77231425538334	5.13378933557161	7	1	7	7	7	7	7	7	2	7	1	5	7	1	7	1	7	7	7	7	7	7	2	89.75	1	3
158	5.80869044113414	6.71058240092112	5.42023981439401	6.73829348119772	4.40741957388281	6.51340289124203	6.68420522956376	5.57898787079668	5.87229918875141	4.06462361985761	7	6.08621486231518	5.09525400129337	5.53592092261101	7	7	7	5.45747296361464	4.21961516030873	4.5782248296946	5.21602275980602	6.74000514646227	1.6644888657928	7	6	7	7	7	7	7	7	7	7	2	7	7	1	7	2	2	7	7	7	7	7	7	69.5	1	3
159	4.82345023551294	4.58636686609129	3.87130243733043	6.95555352318698	4.03338237748868	4.69724318340139	6.63410765930788	7	5.63738230216764	4.40620658092404	3.35089598446529	5.46319768245185	7	6.63613837607991	5.95460786791239	7	6.18622035320887	5.75671607686514	4.12898118985049	5.89292666549481	6.53520245308312	4.93788151615504	6.25538881454764	7	7	1	7	1	7	7	6	4	7	1	4	3	1	7	1	1	7	7	7	7	7	4	73.25	1	3
160	7	4.05699383013304	4.73214028290742	3.6272771175459	5.85602929371963	2.47837118252327	6.70647522103702	5.27242577557974	6.93452322533099	6.094701868034	5.54364543992826	6.01492599276015	6.49164779121652	4.96294210686832	3.86403268977256	6.2682801297494	7	6.81339782765824	7	6.67827605984203	4.98555395422264	5.53467864860532	7	7	7	7	7	1	5	7	7	7	7	2	7	7	1	7	1	1	7	7	7	7	7	7	68	1	3
161	5.61138181708641	2.85747667560756	2.43961825622149	3.29679162096152	3.55056449959398	5.87986360879841	5.13194217231197	4.88967198797009	4.87574263789951	7	7	6.27614425293562	4.59326241883348	7	6.61052811357756	6.65558647270379	6.26785567488836	5.1867278622836	6.39835376358718	6.45524445752911	6.8775185605917	7	4.66982438681788	7	1	7	7	7	3	7	7	7	7	1	7	3	7	7	1	2	7	7	7	7	7	7	68.75	1	3
162	5.21913088890239	2.68656552269216	2.96041963366283	7	2.53477719748212	4.15220319267599	7	6.08949803524402	6.94601935796008	5.41647563215422	5.1755761336806	4.66101520541015	6.97619586560583	5.55531058956049	7	6.46597544724806	3.1077345484789	6.19207880878023	6.76789888819287	4.71790120292881	3.99499265087635	7	3.32480418102055	7	3	5	7	7	3	4	4	7	7	7	7	1	7	7	2	1	7	7	7	7	7	7	88.5	1	3
163	4.71780750437294	5.43252628689023	6.31493444037399	7	5.07457486319194	7	5.44083497383759	5.76360450825077	6.01294095948318	6.2035186425073	5.18474916286419	5.43646761873706	6.28585829792438	4.198968890542	3.42930859596707	6.9061777280692	6.86906244494829	5.94919679784008	6.06541821436799	5.271214650407	1	6.73515039277143	3.99048828797871	7	3	7	7	7	2	5	4	2	7	2	7	3	7	7	1	1	7	7	7	7	7	7	71.25	1	3
164	6.19441458005643	3.38720692449583	7	1	4.38289541669208	7	5.49618321828137	4.44846571256971	7	3.00015668674586	4.20840950314874	6.47736852597363	3.42885649958547	3.12081667811706	5.81819946580253	5.67371277707688	4.49072397649791	7	1.64629706175155	7	6.68130720497721	6.37021470275096	6.21591410827033	7	7	7	7	1	7	7	1	7	7	2	7	7	1	7	6	1	7	7	7	7	7	7	73	1	3
165	4.99862711929181	3.90314806130791	2.14638533077109	4.90157208306012	3.96191416556266	4.47430847473676	5.27452175794383	5.7553025900098	6.50744544538729	5.30602907286796	5.18288415746386	6.48709213305912	5.16200288583341	6.43258965660869	7	5.75180042918688	6.31187487346159	5.92943362336889	7	6.4764206261178	6.96450486416591	3.91747015874635	6.33163462766611	7	1	7	7	7	7	7	7	2	7	7	7	7	4	7	7	1	7	7	7	7	7	3	81.75	1	3
166	6.41503085344644	3.55703548844931	7	1.18857741347749	6.37492041243616	5.95244702358252	5.35288117370533	5.69103963317601	6.17489787087197	5.94305319883968	6.24719369956851	7	5.61946665178398	4.15773484768022	3.4933733043331	4.97384077353648	5.77850093784566	5.94054475171304	4.61087340469851	6.17418275665759	5.80454144410068	6.82794976084194	5.72659791744147	7	7	7	7	1	3	7	7	2	7	3	7	1	7	7	1	1	7	7	7	7	7	3	50.5	1	3
167	7	2.80410726009498	5.40540427831298	4.6083148277893	6.20924207604052	7	7	5.48262514249543	5.01804765281275	4.63432742351417	7	6.28713539586058	6.49601215451382	2.55967211779335	4.75366817501187	6.55544834170441	5.80068004664992	4.23792708513335	6.15399486751068	5.84390673305375	7	3.663828235429	6.10221358555685	7	7	7	7	1	7	7	7	7	7	4	7	3	1	6	1	1	7	7	7	7	7	7	73.25	1	3
168	5.76491568228834	6.40326582364714	3.84945896390068	1.64985079475236	6.06016314032281	7	2.50257855150038	4.62140011369872	6.15013173561553	5.83617517249592	6.39676682641509	6.98299773620763	7	5.9388847566034	6.69822288252755	6.51526306214356	3.05020712021672	7	6.91291905495474	4.16822181156263	7	4.72029393065105	7	7	2	7	7	1	7	7	1	2	7	1	7	4	7	7	1	1	7	7	7	7	7	7	74	1	3
169	5.40116486321509	5.88349747302084	3.40059531196207	6.44619493516597	7	6.0629974089035	6.16472996008444	6.4171021789664	5.11727166404422	6.73281311752625	7	6.14925390552776	6.27052227455902	4.52179557125428	6.53924014901732	5.70411651716946	4.93944749534935	5.31218449982345	6.57924275394076	3.68794458683106	1.65284940751523	6.99714226763987	7	7	1	7	7	1	7	7	7	1	7	3	7	7	1	7	1	1	7	5	7	7	7	7	74.75	1	3
170	6.1817221959292	5.09398347276803	6.46811829754709	3.75813911590571	5.1457091319183	6.06681307362972	3.56624348613282	3.58423991365644	4.43928100131688	1	5.31932737424116	4.99927665997119	7	6.00694252525083	6.70990481066775	5.67516867533987	6.8030000405603	7	5.51960270873989	6.21362688253952	5.59505843380199	6.41399739427877	4.97573265038773	7	7	7	7	1	2	7	7	6	7	1	7	7	1	7	1	1	7	7	7	7	7	5	88.5	1	3
171	3.85583222421126	5.69122046211502	5.61133991112612	4.49280977094555	6.31278012968547	5.38918545533824	6.82135832036442	4.3709385228142	6.98254573240764	6.62858937543365	3.95446633275357	5.90926368630937	5.66065049716747	1	3.96422484196181	6.59487120754557	5.04267858306422	7	6.48691702649207	4.99956193323472	6.1763352401563	5.31282769701138	6.59456402716686	7	1	7	1	1	5	7	3	7	7	2	7	7	1	7	1	1	7	7	7	7	7	7	74.25	1	3
172	7	6.92563436746587	3.42286442436679	3.57401176824302	7	2.93792518082066	6.26899086102993	6.85086335185548	6.6579587058473	6.3554265141273	4.49318859677876	5.26973832562901	5.05445973834467	3.89696355608598	6.84277309308038	6.30367940295054	5.29564947059334	3.32749017995236	6.17523567781347	5.14435062347901	6.64626247126345	5.85112710105983	5.20735608257143	7	6	7	7	7	4	7	7	1	7	7	7	2	1	7	1	5	7	7	7	7	7	5	73	1	3
173	7	3.87343450635057	7	2.73447641157828	3.76005909300181	6.31274298511993	5.8571672853275	5.66821678504903	6.82179803177736	4.97035448061621	5.14944819222215	6.65951025538926	4.77448293341999	4.77714838063732	5.78502515457378	5.0534233047851	3.75795798867356	4.75310248975657	7	6.26257238285696	6.07270695401184	6.3400490190937	4.70505789882081	7	7	7	7	1	7	7	7	4	7	3	7	7	7	7	7	2	7	7	7	7	7	7	86.75	1	3
174	7	4.1301142028869	2.61481719462665	6.69338388639417	3.08409962643699	6.10708551264359	6.16868528760504	5.72181465110124	6.56325742637945	6.75373398825789	4.23962069567163	5.38867204725638	5.00892275176108	6.66314290646295	3.62525821936692	6.01330464872383	6.7364814077985	5.43088851300805	4.33247967004405	4.45883524293204	4.52393926289039	6.19586185373889	4.403279562311	7	4	1	7	7	2	7	1	7	7	4	7	3	7	3	2	2	7	7	7	7	7	7	73.5	1	3
175	3.2645133624236	5.31121286969146	6.11286435214302	3.99451761621868	7	5.01803563627751	5.16131563871032	4.4425696212217	5.37383133225542	5.90970807720312	6.08037033051388	6.07766871000259	5.91187037492306	6.07433792099706	4.05267467624284	2.26599014174427	4.76676775266908	6.67094995633067	4.60734842648014	6.89833742744873	6.74687104966776	6.46040116991032	6.41360150090793	7	1	7	1	3	2	7	5	7	7	7	7	7	1	7	1	1	7	7	7	7	7	7	65.25	1	3
176	5.65774413895312	5.87837296101745	4.22616185487307	1.85220993139271	6.32973171072407	5.33654878321342	3.10565235008657	3.29870642052836	6.80583627016486	5.23410134217796	4.05996993890998	6.59871475563905	6.3024042332126	5.94104504424129	5.25057381135998	7	4.05669226133555	5.9077474325248	6.09501181066354	4.83718693806618	6.97165711711391	6.8221730476809	6.65933516959304	7	2	7	7	7	7	7	4	3	7	1	7	1	7	7	1	1	7	7	7	7	7	6	80	1	3
177	5.9979407422793	7	5.42819304129365	5.99081333384202	2.70323585519434	5.21877289491686	5.83525615475522	6.7015086017609	5.78980022522848	6.71685894790376	4.91294808963733	4.96286347009913	5.44177418080735	5.22211781442573	7	5.43599519006463	6.05342539605004	5.52456058475127	2.53108822409756	6.31321376509165	6.08362304156741	6.15063990995227	5.60210475536916	7	1	7	7	7	6	7	7	7	7	5	7	1	2	7	7	1	7	7	7	7	7	7	58.75	1	3
178	3.36127107697321	5.71883703568465	5.66591897921866	5.70622962855732	6.12817291774833	5.62484488877967	4.85244685256236	5.52978701706059	5.96097822600356	4.90266736266145	4.30285785776636	6.41383748716208	6.02995848055086	1.38975689632806	6.78495293965664	3.34649693657355	7	6.91158226494037	5.98731500604922	4.31065215391817	5.97639488272372	6.38694144339214	7	7	1	7	1	1	1	7	7	2	7	2	7	7	1	7	1	1	7	7	7	7	7	5	80.5	1	3
179	4.86943705688225	3.47060068208021	3.07273197141287	5.54970500670207	4.05724806018831	6.59269535534703	4.38748088203026	5.6890218178606	6.06346867759691	5.35044308364274	5.237344011236	5.78582910249618	5.63764411856943	5.90980855801767	6.96211047763936	6.04632987922519	5.45932019369512	5.70514994756366	4.94146266656746	6.07048903016777	6.79359350158439	3.85814582561742	5.35288981311441	7	1	7	7	7	2	7	6	2	7	3	7	2	5	7	7	1	7	7	7	7	7	3	70.25	1	3
180	5.9033841498323	5.00924143184279	5.68691650916552	4.60802436730859	5.03114475845468	1	5.53054534902433	5.83684289161775	4.75828158229012	6.57005667207564	5.72909898062371	4.68309909505892	7	3.73803985144429	6.57360463522295	7	3.3664634568029	5.742763626097	5.54330941525032	4.24388079421238	6.89897886518682	6.20771729036597	1.19762328085059	7	7	7	7	1	2	7	7	2	7	7	7	7	1	7	1	1	7	7	7	7	7	4	85	1	3
181	6.91524194944776	3.29076232572661	3.09890383673234	6.36420716035752	5.04408092087685	5.44433170761554	6.08440862498118	6.313831997522	3.92137656903771	3.95193201473129	3.29881708530262	4.43994091669292	6.92435280530933	6.38628645801188	6.71092913536159	6.42875383036654	4.94493005696021	7	3.1119400718468	7	6.70830689170301	3.98638962668947	6.8447504444221	7	3	6	7	7	3	7	7	7	7	1	7	7	2	7	1	1	7	7	7	7	7	6	65.75	1	3
182	6.40673500411093	6.4109389646137	3.4200871006842	4.33845238437699	6.61824712169338	7	5.19840221248491	4.14559010006014	6.99271414701034	5.95225648543343	4.85022898076854	5.61606959189801	5.46186280152934	4.11726988386001	7	6.6725586897759	6.8639432153137	3.93402146367075	6.33830426467606	3.48858573432395	3.67302380313691	6.4002789870146	4.92663337697149	7	7	7	7	7	7	7	7	7	5	7	7	2	7	7	1	3	7	7	4	7	7	1	75.5	1	3
183	4.68681682800274	2.86921916169339	5.67260891996674	6.63290826173982	5.76607868817125	3.9933295325528	6.93447397263305	6.90222654805056	6.44940984466224	5.35331018559089	6.65948307104055	7	4.81478233380647	4.83503073940783	7	4.00339863976467	5.66860259607827	7	5.41318834331093	4.31993987433246	3.07677390853858	3.38664377418306	3.87390776940113	7	1	7	7	1	7	7	2	4	7	3	4	7	1	7	1	7	7	7	7	7	7	7	74.25	1	3
184	4.73435218855692	6.46590948564089	6.44032554071434	4.1743229346581	6.06597498367037	3.57700380614277	5.92996110524112	6.80239410282283	6.70222391383922	4.29138653767203	6.16978009648907	5.23895129022408	4.94016506755375	3.54918098647134	5.42861924297927	4.75687868553399	3.70430507687049	6.35947410105216	5.490032702117	7	4.38743002596116	3.30214192739078	6.0413049644514	7	7	7	7	7	7	7	1	2	7	3	7	5	1	7	1	1	7	7	7	7	7	4	81	1	3
185	6.7488111713569	1	4.44293213913086	2.8416686622933	7	6.84074841092784	5.56181260107314	5.4450603052986	6.80825154481526	4.75310231547975	6.31865431774292	6.8654785414997	5.07882811237114	5.18688709170362	4.79441287117298	5.27953891713218	5.06340066731282	2.59814226050731	5.66321477280324	6.53414359200462	4.9218575767311	5.88462424178399	2.63353692435681	7	7	7	7	1	7	7	7	7	7	1	7	3	5	7	7	1	7	7	7	7	7	7	68.75	1	3
186	6.28220109354594	6.25213411833173	6.79075770607669	3.87390965581448	5.15808090137025	1.45879720342984	5.05383258522475	6.79613517818147	6.18265622048036	6.71503151362964	1.84710378155561	4.94842499883475	7	5.82415310362142	6.56785634405172	4.24032687635833	3.87964967916805	5.13162496845329	5.08216665391577	6.35965611205986	1.94106798568493	6.57744360104362	3.24562944108302	7	7	7	7	1	2	7	1	1	7	2	7	7	1	7	1	1	7	7	7	7	7	6	52.5	1	3
187	3.00656509976231	5.94403319900865	4.15152258222057	5.60250863062873	5.5751599976106	6.06679531196022	6.96283029947848	4.78037028976684	5.81991107997255	5.23954736250719	5.81986007651657	2.26584761848352	5.41170088638226	2.02766464160033	5.8176367768344	6.09634411624183	4.78884266890416	4.78187325341988	6.60067485658585	6.51912880428681	6.67059114333762	6.62780761402031	6.16550834440859	7	1	7	1	7	6	7	7	7	7	4	7	7	3	4	1	1	7	7	7	7	7	7	84.25	1	3
188	5.28249959227307	3.00847684970411	5.78351648573365	6.00408883599659	5.64304203854857	6.49684015323329	6.09876582259628	6.68079851604952	5.8198922018778	5.63678259809657	5.46974058269107	5.39136395658928	4.75337372055548	5.03519510625858	7	5.34325657578429	5.75800120284179	6.33161480254095	5.17376954146608	5.47084697636493	3.65859981887792	2.25702026388285	3.79788702142047	7	1	7	7	7	3	7	7	4	7	5	7	7	1	7	1	1	7	7	7	7	7	7	74	1	3
189	3.38773270123023	6.28127181220899	5.66055705573556	5.20754661631639	6.66068462468897	5.71207676045679	4.05354540547482	6.39865749203184	5.20010789746425	4.25238361881343	3.93446973216468	5.24547529021127	2.88949398168579	2.68998411920884	6.58672846900689	6.43094847323571	6.92820806274574	6.58134255569493	7	4.46345191157949	1.33892493761707	7	4.40640846415513	7	1	7	1	1	7	7	3	6	7	1	7	7	7	7	1	1	7	7	7	7	7	7	88.75	1	3
190	5.92463343737302	2.75829340812239	2.8740898375962	1.65279051911277	6.58939194324578	4.97306086358112	6.2236848787326	5.71341761921484	6.44286728952491	5.05250749163821	4.94823537966358	6.20613680712441	6.82024977666821	3.27630948901726	3.8440022101046	6.44555204288771	6.44883465494622	5.0373246312162	6.53117652258477	6.30275768947886	4.57534115461705	6.35112786110947	4.65565889689018	7	7	7	7	1	6	7	7	2	7	7	7	7	1	7	1	2	7	7	7	7	7	7	74.5	1	3
191	5.2518598757658	4.25800414243541	7	5.72309706979166	5.31401814292778	3.43758237766572	4.26492885224918	5.85519064182827	5.45130195935634	4.66372258350721	6.35076818803716	7	6.33909704954391	4.04272092089436	3.3932765194467	6.5721903823103	6.35628998956277	5.24852861789988	6.16798094319515	6.05579061073537	2.39512244075692	4.22934494520818	5.78229691426643	7	1	7	7	7	7	7	7	7	7	4	7	7	2	7	1	1	7	7	7	7	7	4	63.25	1	3
192	6.28428165323746	3.46395971083427	6.36062322123619	3.45764997720217	6.95028056493094	4.52123851858017	5.22335150244233	5.07741684812816	6.07793987461262	4.26444183720021	5.78533752321835	7	6.99127530967161	2.90719018526262	3.85635215072168	6.11613129053013	5.21953884291108	3.59291564683187	2.29458088699467	4.93056941640319	6.26547771751101	6.0023429092128	6.99898188681228	7	7	7	7	1	7	7	7	4	7	4	7	3	1	7	1	1	7	4	7	7	7	7	62	1	3
193	4.48034263000217	6.91381208093229	3.38354498166523	3.91280000723624	6.42737359193954	5.9299303540654	6.87718468507836	6.01726344205827	2.58956518556114	5.51722470803095	7	3.69490708742726	4.39025042241144	4.24221707353271	4.65842749357575	6.53536884169421	4.78356370278312	5.5481489859692	5.25980523813583	6.53435493601734	7	6.78403367182639	1.9406034732615	7	1	7	7	7	4	7	7	2	7	7	7	7	7	7	7	1	7	7	7	7	7	7	63.75	1	3
194	4.23512784703049	6.8011736588305	2.92966233971659	3.14756321451773	6.88738460041574	6.20184945808956	5.99922704251159	5.74662959497972	2.83772613704613	6.06620518681074	3.93182559634685	4.76988707644464	4.62254998302613	6.31089223025503	3.60589753754242	5.77952582009971	5.79351374010873	5.28914951642701	6.69158665075376	6.49248143097372	6.09712480810576	5.95233004361509	3.87738211288041	7	1	7	7	7	5	7	5	2	7	5	7	7	1	7	7	1	7	7	7	7	7	6	64.5	1	3
195	7	4.9368175910099	6.28236555653594	4.561575027451	5.42887316898607	4.41900242369275	3.5334912058984	5.85040127268307	4.84642053838165	6.21270378903627	6.8786394535229	5.5992764704361	6.0619208646574	5.58290067079263	5.13132467446939	4.09257034169755	1.52606298560812	5.5853134487968	3.93720137865655	6.49509276674149	5.89456895176024	5.73830358712352	5.77089331859157	7	7	7	7	1	2	7	7	2	7	1	7	7	1	7	7	1	7	7	7	7	7	7	66.25	1	3
196	6.75061540125179	4.12318865062639	3.0170627965801	5.96590838239318	4.69095361059623	4.13726578812059	7	6.66148692910543	4.32379041067133	4.48624680316922	3.58919932072379	6.0066764649299	7	6.40984519194404	5.24239999662506	5.58026558959416	4.49583365504879	5.51341425272616	3.70533640349321	7	6.29503629467276	4.10852132813809	6.51180291143549	7	2	4	7	7	3	7	7	7	7	3	7	7	1	7	2	1	7	7	7	7	7	6	67	1	3
197	4.56067288880743	7	3.14330319151791	4.84733336402598	6.66520280385578	3.80591180222714	5.08245625328023	4.77330107760171	2.93186489499465	5.79144100875443	7	5.929778488871	4.69904655591769	3.81328504248492	4.89144903883078	6.5304013549092	6.04169418466601	4.67947096087085	5.19852216965958	6.38247757802847	6.23059345620888	7	2.93512727570498	7	1	7	7	7	5	7	3	3	7	7	7	1	7	7	7	1	7	7	7	7	7	7	49.75	1	3
198	3.30995802997194	6.90341555433292	5.86535267565618	4.08007256727199	6.09974682454569	3.42748396646658	6.13323379088346	7	6.60052991595803	4.28595931831961	5.99369160396762	6.63889640331296	4.81089348664178	5.66735096768447	5.71310916767246	4.16928344361845	5.04557696711924	5.36951493882239	5.69361756933028	7	3.88231964492708	3.31448913415073	5.81055442168539	7	7	7	7	7	7	7	3	2	7	1	7	4	1	7	1	1	7	7	7	7	7	5	75.5	1	3
[truncated: 5 more columns]
