# Supplementary material for: How Are Mate Preferences Linked with Actual Mate Selection? Tests of Mate Preference Integration Algorithms Using Computer Simulations and Actual Mating Couples
Source: PLoS One. 2016 Jun 8;11(6):e0156078. doi: 10.1371/journal.pone.0156078 (PMC4898694; doi:10.1371/journal.pone.0156078)
Supplement: S3 Data — Long-term couple and agent-based model data analyzed in Study 4. (ZIP) [file pone.0156078.s003.zip › S11/Polynomial Model Data/Polynomial Couple Population 01152016 0418.csv]

	trait1	trait2	trait3	trait4	trait5	trait6	trait7	trait8	trait9	trait10	trait11	trait12	trait13	trait14	trait15	trait16	trait17	trait18	trait19	trait20	trait21	trait22	trait23	preference1	preference2	preference3	preference4	preference5	preference6	preference7	preference8	preference9	preference10	preference11	preference12	preference13	preference14	preference15	preference16	preference17	preference18	preference19	preference20	preference21	preference22	preference23	fitpoints	sex	algorithm
1	6.35592601475985	6.76914601399509	6.0950173100361	6.08395570276564	1	6.28779547008546	4.67960035329963	6.10188123040339	7	7	7	6.17819227134749	4.67100261360677	6.94503172363607	3.86251201608786	5.81805476398605	7	7	5.56820306239099	6.76618351081757	7	6.9267884540558	4.64260830220524	2	1	7	7	7	7	4	2	6	7	7	7	7	7	7	7	7	7	2	7	7	7	7	96	0	3
2	6.17221644420111	6.57262273276108	6.12206561684398	4.70500066531533	2.53092007117403	5.94880136034691	3.10649218654076	6.82009761033501	6.44055457464038	7	7	5.27117867981262	7	6.45909327134424	6.80036569289204	6.88377476668773	7	7	6.39080088437551	6.16545638736565	7	5.0903691495877	7	7	1	1	7	7	7	7	7	2	7	7	7	7	7	7	7	7	5	1	7	7	2	7	89.75	0	3
3	5.20198083234848	6.26633151075326	5.87559934045598	3.82097295305999	2.61954381602197	5.53655451171003	2.92627275365832	4.60796261493962	7	7	6.44247665919397	6.44958098353323	7	7	6.56941512602821	7	7	7	6.4218282378337	6.05736210042755	7	5.63997048191255	6.20003585773415	7	1	1	7	7	7	7	7	1	7	7	7	7	7	7	7	7	3	1	7	7	2	7	81.5	0	3
4	6.56103870552856	6.3670698719418	7	5.71047126065397	3.14366275411123	6.55226252062812	5.86551713379872	4.11445652740396	6.41406024138305	6.43735907460722	5.42159316443334	2.31389951699789	7	7	6.50065050629791	5.52444707656468	7	7	6.49533844052616	5.59802301709548	6.49170609392765	7	6.30426550302084	7	2	1	7	7	7	7	7	1	7	7	7	7	5	7	7	7	7	2	7	7	5	7	108.25	0	3
5	5.57725400935376	5.3346826674445	4.98403894140691	3.44895253449467	2.99902965683218	4.78603359474222	3.19064330014322	6.56753587901176	6.51374317180305	6.63078567264499	7	7	6.87450490200455	5.94978679696012	6.18439492465142	6.99425906209949	7	6.26660709710595	6.17246102479822	6.22294066809762	7	4.52901141845646	7	7	1	1	7	7	7	7	7	2	7	7	7	7	7	7	7	7	5	1	7	7	2	7	91	0	3
6	4.74325698739534	6.60605507997342	5.98557561591385	5.84908953359589	2.46636457908009	7	5.50212922474868	6.98745115893531	6.97562361241575	6.34087974690234	4.92671594812218	2.39009677972965	6.11015210261814	6.46690408297983	7	6.0854623621481	7	6.95814102563958	6.16931307948606	7	6.6360276084041	6.84610852257697	5.80448852890004	7	1	1	7	7	7	7	2	3	7	7	7	7	3	7	7	7	2	1	7	7	2	7	88.75	0	3
7	6.37360346122122	6.62083177117373	7	5.41370524397818	2.1762513594834	4.67520824618183	7	4.92856668036701	5.81190331568297	6.9146201994898	5.00864598565035	7	7	6.0072043508632	7	5.76651369496684	4.75597852335637	5.34654947905429	7	7	6.27488827765335	6.87660487966907	4.68224904295972	7	1	1	7	7	7	7	6	2	7	7	7	7	7	7	7	7	6	4	7	7	7	7	79.5	0	3
8	6.91293360329461	5.93693320253653	4.89132348896065	6.04668899847134	3.90881401336796	6.72515119103042	6.73309672441057	7	6.8036059550659	6.55437165313168	7	5.82398199666289	6.76874446259976	6.63381099012328	6.21866086233338	6.32023426563416	6.11753662735307	6.09855239023295	4.98562486728572	4.06775943050405	6.60793737764285	5.49274202209757	7	7	2	1	7	7	7	7	2	3	7	7	7	7	7	7	7	7	7	3	7	7	4	7	109.25	0	3
9	6.75741462372577	4.95510066705862	6.03326010843508	4.76360104284203	3.41487824941587	6.07787380718049	3.49096712206381	6.53713789600975	7	6.56506806748516	6.61096389009775	6.43097919397805	7	6.36134284713933	6.66019408682698	6.31225900160599	6.69712242513769	7	7	5.88733363434622	5.43200780319298	5.87818605171525	5.84248963732311	2	1	1	7	7	7	7	2	5	7	7	7	4	7	7	7	7	2	3	7	7	4	7	75	0	3
10	4.60442849557545	5.32074907428211	7	6.8299923192962	5.55849863461389	5.84142959827005	3.81642314761898	7	4.63296978505177	6.12430145216423	6.20063204953852	2.59197499941001	6.13937857448998	7	7	4.64200505901109	7	7	7	5.21460260569355	6.24288519932267	7	7	7	2	1	7	7	7	7	4	3	7	7	7	7	3	7	7	7	4	1	7	7	5	7	95.75	0	3
11	6.88949024296188	6.97422685255703	3.95271091474339	6.36506382094685	4.07484069421397	7	5.16212504973612	5.09468848647303	5.89942386267906	7	6.14730057284423	6.93892989508058	5.45178195222526	6.54260435111037	4.4644960155992	7	5.89123977609948	4.52711845159506	5.68116388179931	7	7	6.01722524746576	5.27033583291936	7	2	1	7	7	7	7	7	7	7	7	7	7	3	7	7	7	7	2	7	7	7	7	92.5	0	3
12	6.47098198878565	5.5487536110341	6.95064674490548	5.72582533378942	4.10498998476363	6.920966994838	3.32902277926792	6.26723844938793	6.29359290327605	7	6.40103506972	6.95410572457282	6.4994385507192	6.71083330896468	3.99815891403833	7	6.00305095218107	5.51669155150696	6.40486633164746	5.07203209571632	5.67772737112219	6.81829421263297	4.28336595271374	7	2	1	7	7	7	4	2	1	7	7	2	4	2	7	7	7	3	2	7	7	7	7	118.25	0	3
13	4.51744729638308	5.32773135305232	6.6162664618313	6.94783353558044	4.81554873788525	7	5.09856408447529	7	5.64991405181674	7	4.72531556581439	2.9881282653098	6.9971487628723	6.75748666499455	6.29687629206759	6.12609026443393	6.0045020572943	6.3722752299707	5.89520281898881	7	6.10913537091215	5.76175294168924	7	7	1	1	7	7	7	7	5	3	7	7	7	7	2	7	7	7	4	1	7	7	4	7	102	0	3
14	7	4.65283868149952	6.09268066964883	5.66676082150536	3.42841428435186	5.93334330351128	4.94989168113455	6.25409014252899	7	4.56693356698102	6.68640302650421	6.32166675761364	3.9515565293412	5.39655727149072	6.69484660110053	6.42566640118851	7	7	6.73463952896898	5.37090171331336	6.4437772640548	7	4.96903962872727	1	1	1	7	7	7	7	5	6	7	7	7	3	5	7	7	7	2	3	7	7	2	7	88.75	0	3
15	5.92898684779004	6.76955678047664	6.23341656492335	4.78150853110376	3.00308728104951	6.88202512715762	4.24752074666931	6.74147682054378	6.92061312360875	6.46055839019107	5.85751848815082	6.69924180274929	5.24811651282758	5.0683504300822	6.31300570304964	5.38389141976805	6.92179591317179	6.16544667630274	6.67695289951014	5.71095504394118	5.04169664915014	6.963641131644	6.8344205301036	2	1	1	7	7	7	7	7	1	7	7	7	7	3	7	7	7	4	4	7	7	7	7	79.5	0	3
16	6.10646224130631	6.02335462594728	4.78546643912974	4.83573043345176	2.64049979502117	7	6.27687695676031	7	7	6.48806944928499	5.35638435920764	5.50794544001906	4.93390800757167	7	4.57090898895044	6.5784066386995	6.65674421845433	3.24373947865623	7	6.11647941630258	7	5.88022291284946	6.70400765447385	7	1	1	7	7	7	7	7	2	7	1	7	7	5	7	7	7	7	2	7	7	1	7	96.25	0	3
17	4.92395819952605	6.47180529474623	4.60679593881929	4.41400659480464	3.43942657459659	5.12909013400108	4.90708682188	2.62957922731875	7	7	6.54540987887656	2.63090397660923	5.3819615176382	7	6.25351927340594	5.62659527232048	6.81504598766228	7	6.51040703043301	6.296206735651	6.229986303932	2.13240032357317	6.91092775725012	7	1	1	7	7	7	5	7	3	7	2	7	3	6	7	7	7	4	2	7	7	7	7	89	0	3
18	6.90728717618648	5.53163598826242	6.827349681325	4.89451078102105	4.58442978931965	7	2.96926990321039	5.14458599447031	7	6.25943680151203	6.0699881382166	7	7	6.72760385707204	4.38976032905749	6.96792845933204	6.45957632094559	5.5126309558586	6.69526167156679	6.15296897286006	5.34729897477677	6.31394462830468	3.98953638755389	7	2	1	7	7	7	4	7	3	7	1	1	4	5	7	7	7	2	7	7	7	2	7	88.75	0	3
19	5.61882304650251	7	4.50723635191203	6.13869823486864	2.78714657316315	6.38651646615321	2.71792265804916	6.52998097661894	7	6.82563445903269	5.5016730267052	2.35646781604051	5.24008233288018	6.31996186967371	4.23731876191572	4.99511400724655	4.88810627501571	6.92729559369727	6.70905589780298	6.72321214993547	7	6.89972968667523	7	7	2	1	7	7	7	7	7	3	7	7	2	7	7	7	7	7	3	1	7	7	3	7	81.5	0	3
20	5.23774398733546	6.47213951492027	4.77910269983573	4.91438801959516	3.71128052370735	4.6126690910006	3.38078474854615	2.36114323490475	7	4.89079849405138	7	3.29294877496714	7	6.54831216925237	7	5.48008026621415	5.02642078488847	7	4.57070109555873	7	6.32468977622108	6.80279130655578	7	7	1	1	7	7	7	3	2	3	7	2	7	7	7	7	7	7	3	7	7	7	5	7	102.25	0	3
21	6.65312510144182	5.52904689273803	4.43054083563515	5.2103385461767	4.40605224462829	6.38204432002768	5.33596636315202	5.38161226276258	7	7	7	2.60506658776073	7	5.57640242299795	5.50749744368564	7	6.87644161325913	4.56858060597298	6.16653007580355	4.09213227935332	6.52066186193426	6.45847152255564	6.24646401706536	7	1	1	7	7	7	7	2	2	7	7	7	7	7	7	7	7	4	6	7	7	2	7	77	0	3
22	6.05106176296448	5.37740754976686	5.61694551541113	7	5.14847818258186	6.23455462038793	5.98664745574865	5.69398818566719	6.57290171496119	5.50308441750357	5.18009713023428	4.46387344581052	4.86333040368362	3.73720411486027	6.82087623888852	6.59950158076993	6.75919797500564	6.93343349034115	6.32609435327008	7	6.81506060388711	6.34850159211245	6.33556911431947	7	1	1	7	7	7	7	7	3	7	7	2	2	3	7	7	7	3	2	7	7	4	7	80.75	0	3
23	2.18042300500237	4.39954796980002	5.09300973424692	3.49490756617184	5.31560295363168	5.80339940749307	6.34166013272824	7	6.44179201642321	6.05735568388471	5.38232966498495	7	7	6.98770931214234	6.37133658405458	5.56710333935122	6.6239999472351	7	4.93602042164967	7	5.86806992640539	6.10372191013635	6.51989292559321	7	3	1	7	7	7	3	4	7	7	7	7	7	2	7	7	7	6	2	7	7	3	7	97.5	0	3
24	6.79714100540397	6.58222053641083	5.86113888289989	4.74908905894544	3.49412354717254	7	7	6.431257349222	5.24078592159492	7	6.85261319274359	6.66091025169846	4.37620863787153	7	5.78595299787279	7	6.72699471708996	2.80780318561821	7	4.44899657218965	6.94295301940959	7	5.44655080919742	7	1	1	7	7	7	7	6	2	7	7	7	7	7	7	7	7	4	2	7	7	3	7	82.25	0	3
25	6.40153493717323	6.6561965618569	6.42058148387993	5.28974848081545	1.60309014901977	5.39595396148825	6.3914075495182	7	5.41586708673871	6.06830800414276	6.69858249111058	2.64065836570263	6.05696387407874	6.53223918447806	5.33446108544398	6.10899516709088	6.6636594858337	5.93413706169747	5.65047951566244	6.37676490580421	6.89551792225584	6.50667617522312	7	5	1	1	7	7	7	3	7	2	7	1	7	7	2	7	7	7	2	7	3	7	7	7	97	0	3
26	7	2.14817138264407	5.34441361213949	2.75825052730377	2.32231609451827	6.35670021182141	5.57514749309104	6.80015100720773	6.48511041199919	7	6.14420716960193	6.96424931555395	6.59108520201382	7	5.70746332100042	6.47662799493676	6.63605085342614	6.03645275402077	4.5164428023409	3.79193480485935	1.64830993348464	7	6.98957523972828	7	7	7	7	7	3	7	7	3	7	3	3	7	1	7	7	7	7	1	7	7	7	7	94.75	0	3
27	5.64983304816769	5.85086341874695	6.70577703409563	6.05043735963614	3.74651713431511	6.50359061868808	4.03467565025739	5.25105222738985	7	6.57584800442437	7	6.3376682209072	7	5.34237593812921	4.85947093308555	5.36582182538872	5.55551188448066	6.27489721174101	6.58878890674595	5.41581621645264	5.09795643220869	6.24678952486075	3.66867164181052	7	2	1	7	7	7	7	7	3	7	7	1	4	4	7	7	7	3	2	7	7	7	7	100.5	0	3
28	6.91959438386237	6.77071608845982	6.06400645153701	3.70495131690924	1.85808774759892	6.7010851370371	5.78993393687027	6.2536742195266	6.72660355461378	6.89285734925655	4.00273197381687	7	7	5.83311652057814	6.32699285227602	6.5325351807393	3.74459930336842	5.80563308531927	6.52911279866177	3.3942737292252	5.50211375907021	5.63258492455504	6.3979584320103	7	1	1	7	7	7	7	2	2	7	7	1	7	7	7	7	7	2	2	7	7	1	7	81.25	0	3
29	6.40886790802105	4.10827915590819	5.82082838995921	5.40690619970994	3.87754255424278	5.58525559777765	6.97133057181018	5.53041888994485	7	6.36162477413109	6.44888177381592	5.98315419354261	5.44631272947786	6.12345461679824	7	5.61872531715547	6.55033894631937	6.1173184818758	7	4.50682699208554	4.72944652226469	6.07968476049319	6.36232373866058	2	1	1	7	7	7	7	2	6	7	7	1	3	7	7	7	7	2	4	7	7	4	7	79	0	3
30	6.45514077731242	5.70122769247317	5.829315040773	4.44458969477892	5.47393357869795	4.96432563954388	6.79848049725784	6.25355348381136	6.67499475411874	7	6.55820647979983	4.1827015184057	5.73511642554493	5.9494552411908	6.54783843103729	2.55030283571193	5.0772513954395	6.91866386644535	6.58340471588734	4.89096137606068	5.8406425519374	5.99063802745075	5.73534148544986	7	1	1	7	7	7	7	7	2	7	1	3	7	7	7	7	7	4	4	2	7	6	7	84.75	0	3
31	6.19809529452358	6.593109884635	3.39584708516862	7	5.38473708374175	5.63133305811478	7	6.57130569575832	7	6.08335666990448	5.85776685211688	6.01010207197424	6.78434421327444	7	5.01160392138946	6.70498082839994	5.77236582256353	7	6.58199932184035	1.96218159656521	4.83169123781796	3.60315874591619	7	7	2	1	7	7	7	7	7	6	7	4	1	7	7	7	7	7	7	2	7	7	3	7	79.5	0	3
32	6.87356033258247	5.29229645915247	6.74107154356664	4.60581451148398	3.5259290660109	6.90654369783413	5.26972609421557	4.62003678557875	6.06925406517668	4.68871624589153	6.55339219282655	1.70522325788672	6.24893358225537	6.38082953726871	4.10188588376593	5.87624939444492	5.90910013142195	5.54164650207769	7	5.73673787977413	7	5.58468730171246	7	7	2	1	7	7	7	7	5	1	7	2	1	7	7	7	7	7	4	4	7	7	6	7	92.25	0	3
33	4.42199435787323	4.98863390557565	6.61585858540904	6.07281142879922	2.77270805855216	7	7	5.8821475761906	7	5.24533118782044	5.24888793513825	5.38740814459562	4.87487064624218	4.55051201043196	5.39911726373329	7	5.07983922323962	6.94987420345165	6.86223930500657	6.16996255797136	5.72977908222326	6.79922272013498	7	4	1	1	7	7	7	7	3	5	7	7	7	7	6	7	7	7	2	2	7	7	7	7	92	0	3
34	6.03143302043775	6.72936758235445	4.12746795154141	7	2.27107013992775	6.54562849803228	3.84745420991875	7	6.20127675098236	7	6.041263392522	6.28988652244344	7	4.42728931151533	2.73249760782906	6.28011270809531	4.37454067926147	6.05366606211337	5.80770171299613	6.23231279897326	5.59070824492529	7	3.23341112598921	7	2	1	7	7	7	7	2	2	7	7	1	7	7	7	7	7	2	1	7	7	3	7	99.75	0	3
35	4.96833758780033	5.34125537532654	5.58177733318305	6.20570789657316	2.8046341719099	6.44362818302747	4.92251394922651	6.59107582074183	6.66160278993254	6.02990391102625	6.7285034712262	5.42698628036606	6.83270064156213	4.52955863293599	5.50210151324002	6.81354637919202	3.56095224878612	6.40920437171957	7	3.53350501735395	6.27792715132127	6.20861457041046	7	6	1	1	7	7	7	7	2	7	7	7	7	7	7	7	7	7	3	1	7	7	7	7	79.5	0	3
36	2.08672402430542	6.83224683560634	3.35380060944175	4.76748728390057	1.5910388357576	6.92870783887583	4.46615879820197	4.62568118178226	6.7036004004842	6.10488016118218	7	7	5.63950388893916	4.96502007160602	4.31875091568908	6.74522029134957	6.34466210960339	7	5.52353789454529	5.99785772738079	5.67552138010249	5.95626463574967	7	2	1	1	7	7	7	2	7	1	7	7	1	7	7	7	7	7	2	1	7	7	4	7	77.25	0	3
37	6.66214909998674	3.13874622709741	7	4.88958940286125	4.51693256260689	7	5.15256336976961	5.65852469297095	6.8370963883892	4.91447235262279	6.65092004364605	4.21020787287051	6.79758048697308	7	4.58662174908335	4.80137624542018	7	6.20106641164273	7	6.23113171887451	4.1311402638288	5.96333949891868	5.9285899610497	7	2	7	7	7	7	1	5	3	7	7	1	7	4	7	7	7	6	2	7	7	2	7	88	0	3
38	6.56285488076776	6.39148656824084	4.70293523457035	4.9080020012016	2.41548236367324	3.7443422950628	6.6399283384272	6.82660846796689	6.47694316390437	7	5.22112775940591	5.14893251692477	5.11263694189952	6.42182173418275	4.59469717484803	6.31139679481003	4.80815554449899	5.64337410768788	6.96977678555144	4.97303391754329	6.84959622239552	7	5.11728246459904	7	1	1	7	7	7	7	4	7	7	2	7	7	6	7	7	7	7	3	7	7	1	7	94.75	0	3
39	3.56700895479078	4.24009627614502	4.44802050519052	5.98261751320405	1.2869050391033	5.61297932717646	5.65087117272047	5.39124335312639	7	7	4.23631712653557	5.72410153600586	6.61530240206185	5.82713733729597	5.83011958715233	4.29186642398611	5.4463287912796	7	5.89580960481518	6.95555129425113	6.98041701077292	6.35329365574692	5.54177397702016	2	1	1	7	7	7	7	4	2	7	7	1	2	7	7	7	7	4	3	3	7	7	7	78.5	0	3
40	4.7413501362403	6.48764675999511	4.9677895613679	7	3.82490099800599	6.06515463157745	6.14413123384069	7	6.04154819286213	6.40916329992433	5.81453778034852	5.14830382743205	2.98459237704422	5.19959347949825	4.13237271105571	6.30794261403437	7	6.8353705179249	5.43961442133344	5.91728809548957	6.07533051624499	7	5.42153132391684	7	1	1	7	7	7	5	7	4	7	7	1	3	3	7	7	7	4	7	7	7	3	7	108.25	0	3
41	5.26373236451971	4.23021600041609	5.66703477505919	7	2.51767513438956	5.88497131269016	5.37053757969957	6.66555129513182	5.91231564894976	6.37167920288017	4.50702997092222	6.05440225848466	6.33990165487449	7	5.75567379508074	6.55482958514318	4.70381417581161	4.59284268242157	6.93901365157983	7	5.82354117061	6.40948407341968	4.0115995249076	7	1	1	7	7	7	7	4	3	7	7	7	7	7	7	7	7	2	3	7	7	5	7	74	0	3
42	4.24038062038991	4.03687789483094	3.14104489207118	5.82222212381238	5.41892730675758	3.5968976809612	6.54448428647659	4.85420606403986	4.70570093365294	6.94906833225013	6.18052132355866	5.52806143455623	4.3694583664016	7	5.09295469971939	5.10972131917233	6.89862493759222	7	7	5.71495340780998	6.82552135208133	6.98681254382558	4.54014493832844	3	2	1	7	7	3	7	7	3	7	7	7	7	4	7	7	7	2	3	7	7	5	7	92.75	0	3
43	3.9089779029345	5.77120239999008	4.90825945390878	2.1012958937002	6.92722022035219	4.93452627717114	5.50945890243036	4.80705284283635	7	5.32040312687269	6.996152800416	5.72121737148866	4.22230452696812	6.91397319524923	6.68391674481221	5.5146551237503	4.3371351699218	4.05116375404031	6.96961090973362	7	7	5.48618022415117	5.10689773751356	1	2	1	7	7	7	7	7	1	7	7	1	7	3	7	7	7	5	3	7	7	2	7	89.5	0	3
44	5.41728443627995	6.77232895537824	6.26599432110446	7	4.90746278364876	5.07126329177392	3.98734763405155	5.74877809846945	5.95292537077382	7	6.13957721924629	4.00063468454391	3.9748057494569	5.41182575295071	6.31193513301008	6.9453584382355	7	5.93253002208196	7	3.57486548625547	5.55426832527184	6.67236830883708	5.54744369363193	7	2	1	7	7	7	7	1	1	7	7	1	7	7	7	7	7	2	3	7	7	7	7	81.25	0	3
45	5.06869595703639	4.87359501423393	5.80694621273775	5.44993764510391	3.0196644868746	7	5.93673151080148	7	5.28595296232679	6.45345641327531	6.45518965544165	6.01612488514342	4.70518757725872	3.99821330921007	5.31863526621311	5.87901534356419	5.24954961335026	5.9347481413097	5.85139764388272	5.87550068578648	7	5.66142883241659	7	2	1	1	7	7	5	7	2	7	7	7	7	7	7	7	7	7	3	1	7	7	4	7	74	0	3
46	4.82093870084263	5.98653866856567	7	6.48153686369865	5.69511602089	6.6061166237051	4.58437219432351	6.98134266550999	4.95190537743005	7	6.85352959104072	3.58809839656376	5.09529513562577	5.49482845797994	5.48594827717668	5.58227161853607	7	5.57626066095772	6.79041882230545	2.4973529751927	7	6.71271568356434	5.36172501834321	7	2	1	7	7	7	7	5	1	7	7	1	5	7	7	7	7	3	3	7	7	7	7	89.75	0	3
47	2.85706984037124	5.36262594385822	5.46996825520646	2.57323629238811	6.39965349250751	6.02295855938508	5.31736188812274	7	6.09016038905727	4.57779938637508	6.93023364892522	7	5.12327804646855	6.49465619695662	5.22345988268666	6.6194499470617	6.34316476108313	5.53075361514166	5.30925982532526	3.63973595961633	7	6.49759153262453	6.53605226663534	7	2	1	7	7	7	7	7	1	7	7	1	7	7	7	7	7	7	4	7	7	2	7	81.5	0	3
48	6.00615529720854	6.16471998700254	5.10271570769802	5.73202971938638	2.0693479078522	5.24733720386457	6.61599495334699	7	6.13734893082255	6.56677035225447	6.66320986375575	6.8215997699342	6.71129185579364	5.73651064186573	2.84210280117432	6.6293421686432	6.85255123245465	6.32397045176254	5.91941929764696	6.32753851942585	4.85807372366579	5.81644219929414	4.96506012196051	7	1	1	7	7	7	7	7	6	7	1	3	4	2	7	7	7	4	1	7	7	1	7	91.25	0	3
49	5.82096088414941	4.91310250970928	6.04521371310535	3.80781883200463	5.58540790669038	5.53083208972033	6.73976101995819	7	7	6.85932353197572	5.04733679492432	1.56175283677805	7	6.01997921594369	5.15789595603089	2.70955956399804	6.12033978987011	6.90916535910563	1.04002428715091	5.05409866908878	6.30495994274268	5.59604173608018	5.80481964404542	7	1	1	7	7	7	7	2	3	7	1	7	7	7	7	7	7	3	7	2	7	6	7	74	0	3
50	3.82457018107839	4.86812107532378	6.45687470793978	7	3.7882081769862	5.47114314099451	7	6.72358815432806	6.47677169928066	6.87456657351894	6.40168292983112	4.72793187207238	3.06521700505278	3.96986030215948	2.74577131683827	7	7	6.79801579702474	5.7524407271591	7	5.98621968348257	6.42259524729531	5.609158165411	3	1	1	7	7	7	7	4	7	7	7	1	2	1	7	7	7	7	2	7	7	7	7	88.75	0	3
51	6.29959634165729	6.22893125208802	7	5.03870610567343	3.08871122505001	5.39824007320876	4.75843978238875	5.44333196063891	5.42553293826194	4.04246034889297	6.17537306735738	2.19541993284778	5.6070692433929	6.16918259102668	4.37199994311886	5.90140612776732	6.53186806289389	7	6.88620211734117	6.78247680739994	5.66691353365521	4.86143494858539	6.07816283691317	7	2	1	7	7	7	7	7	1	7	2	1	2	7	7	7	7	4	4	7	7	6	7	79.5	0	3
52	4.21773905783008	4.35293746473254	4.17933818894661	6.69147190859473	1.88717052488058	5.70227367171826	5.55267844867602	5.64685010204879	7	6.68754793539662	4.08694986613099	5.75512165559253	3.75657046344828	5.75038107507883	6.94985924502986	4.54708025277704	5.89530726956172	7	5.91474867104064	6.96256815113776	4.86919141076934	6.00328447739397	5.62956444693408	2	1	1	7	7	7	7	7	2	7	7	1	3	7	7	7	7	3	2	7	7	7	7	78.25	0	3
53	7	6.29221855842273	6.83465429884268	5.55194934229387	4.17747084369767	4.88767398179962	6.73788211741981	6.26303513443129	5.87188256956564	6.1441639364861	6.97269050588042	4.89396629926496	3.94268937649051	3.02169919730716	6.30368018947484	4.34448819063833	6.72904994464155	6.99598867466298	5.98212766567144	5.51118855326438	7	5.25979195608888	1.41735685103441	7	1	1	7	7	7	7	7	7	7	7	1	3	2	7	7	7	2	2	7	7	2	7	98	0	3
54	7	5.50074455474604	2.94425835434036	2.75983593228305	3.68680306044178	4.67464721833439	2.36300860519241	6.04231689438302	5.77704547661204	7	5.57961637539761	7	6.04997939445044	4.56677515743341	5.9587503494244	7	5.55904104118142	6.61309438895082	4.60906300771778	5.83843911251192	5.44621214807111	6.55547087735646	6.77959049309235	1	1	1	7	7	7	3	7	5	7	7	7	7	7	7	7	7	7	2	7	7	4	7	86.75	0	3
55	5.41607200913848	7	5.99454051745236	6.58724434320278	1.19027698839534	3.65387817717829	6.35429857028883	5.07966256646288	7	4.61737251345727	6.85373496989435	6.69348409815107	4.48081047967169	4.88291182406789	5.43466225265137	5.76413463889684	6.0172838163612	5.55104321159351	5.97597599166811	6.78140394169173	4.56105725497802	6.26095492517661	4.92195686459845	2	1	7	7	7	7	7	1	2	7	7	7	7	7	7	7	7	3	3	7	7	7	7	80.5	0	3
56	6.55178599460878	4.14142690727817	5.76373589830891	4.50151075291846	7	5.46432992406231	6.29623861622626	5.78286774567028	5.42378967209941	5.90764469840924	5.43781284296165	3.08802397899747	6.74979227364642	6.00306304795474	6.68869483454572	6.96534638300291	6.01655212476329	5.44468749011585	7	5.31480855778069	6.37467153476395	6.25618090133785	7	3	1	1	7	7	3	7	7	2	7	7	7	2	1	7	7	7	7	3	7	7	2	7	73.25	0	3
57	4.7941245875126	5.22423043425136	6.61709969931934	4.52915961313591	2.79797224272371	7	3.85505996122504	6.21349642559485	5.4494595476421	4.81044601805361	6.21905690632099	6.71997904810737	5.39814664487386	2.93520782715853	2.27008751780676	2.91046024403878	7	6.72485866682978	6.44429630657692	6.77486528178881	7	5.47274553630434	6.83841594447745	7	1	1	7	7	7	3	3	3	7	7	7	7	1	7	7	7	5	3	7	7	7	7	73	0	3
58	2.37566178959512	4.14774103600385	6.44339097341812	4.20001829354647	2.31026490574393	5.67866113538	3.96128643703539	5.20831540431591	6.47088813818988	5.69779965503744	5.94882086287165	3.98437735973833	6.88247879257196	4.91540091263851	6.59978627773216	6.38556833435451	6.86985150120296	7	7	6.59861355261404	7	5.27255363801733	2.62642493283868	7	1	1	7	7	7	7	7	1	7	7	3	7	7	7	7	7	7	3	7	7	3	7	69.75	0	3
59	4.65543902168861	5.84193912804289	4.89341984058362	7	3.41439492370289	6.88061621444665	4.42326104158259	6.53844991319636	6.65385481295538	6.12559250549799	6.69336391533497	5.03860389284769	5.2354459611355	5.81832977004956	5.6125842506237	4.7510138690082	6.17289735930807	6.08293646073108	6.15125822491132	3.78868448591932	5.44090354410674	6.23540696431854	6.59603340524203	3	1	1	7	7	7	7	3	6	7	7	7	7	6	7	7	7	2	1	7	7	4	7	85.5	0	3
60	6.19745662969153	3.8495509827946	3.28589776987948	2.51611481207038	2.91630904509036	5.66351725406261	4.18444147874881	6.95686841190253	6.87344033524869	5.91107976886274	1.88833955337834	3.4987196533218	5.5135158706464	5.33343342828836	6.96366407140309	4.63784739539463	5.60401033183221	6.80410297066185	5.54807059956643	5.41030134573662	5.9805621841189	5.66312858546002	7	7	2	7	7	7	7	5	7	7	7	7	1	2	2	7	7	7	4	1	7	7	7	7	77.25	0	3
61	5.75281415297064	7	1.96381320768952	4.13493283794031	2.21638974950605	7	5.85674519043931	6.29721994414507	5.76457443330089	4.82272551408744	4.71443034870476	7	5.4067481175262	6.66682060622305	5.43349077162273	5.88190018808075	6.92128018749709	7	5.91920328324924	3.01828013834645	5.71799015324369	5.5225987517605	7	1	1	1	7	7	7	7	3	5	7	7	7	4	7	7	7	7	7	3	7	7	7	7	94	0	3
62	3.87114742656583	5.35019063139631	4.24923995483609	6.48667231579754	4.21022942189283	6.73497561329839	7	6.97157664374363	6.89742825960045	6.88336096055932	4.28473947084626	5.91872225917404	2.98682700797316	4.78678803408721	4.58664294059369	6.77421647920505	5.1560985071493	6.83447279889673	6.01188305912386	4.47679836697648	6.31857378401562	5.56425812860205	5.33715189136749	2	1	1	7	7	7	7	7	1	7	7	7	7	3	7	7	7	7	2	7	7	3	7	88.75	0	3
63	5.10440996231595	6.91751881520319	4.01975768498241	5.49777268476669	1	5.47191397225008	6.88487150001044	5.90516424536397	7	7	3.46000062273257	7	7	3.98696846097008	2.80620180027969	6.12662229619255	6.00002411951069	5.27097340572097	5.49689453293768	5.10411885518192	5.11859041892246	6.99137371582737	5.56285661296029	2	1	1	7	7	7	7	4	3	7	7	2	7	7	7	7	7	3	5	7	7	7	7	78.5	0	3
64	4.10179030887245	5.29399429119448	5.40638063926874	3.18833522470968	4.78861364868187	5.10762726782824	4.8174146219149	4.72497449030604	6.96549753880004	6.78456977056281	7	5.19109499968262	5.41833907085279	6.02586226365615	6.38835950642912	6.36661111427716	5.2805611766295	6.24353933963385	5.71497990164199	1.12172303151631	4.29116132776483	6.80920222038052	5.99272571422508	7	2	1	7	7	7	3	3	1	7	7	7	7	2	7	7	7	7	4	7	7	4	7	77.25	0	3
65	6.14249283933447	3.54766200935494	4.535198920561	2.68007541195137	2.66747347522925	4.82831691193887	6.41596888960578	5.91171364835274	5.24827040838716	5.2331017577051	4.88875467550791	4.36434783281232	6.41636855106418	5.78341365045434	6.82796195232257	4.92274897236425	6.9492709581888	6.93443300547729	7	4.84753034130856	4.93283015216077	6.04544431535294	6.53737503859556	7	6	7	7	7	7	7	2	5	7	7	1	7	7	7	7	7	2	7	7	7	4	7	81	0	3
66	5.7571794425914	4.6595188356196	5.74174116500433	4.11923420267562	3.0200857800422	6.86775073184366	7	5.65371025660135	6.40364740734281	4.49823352231431	4.97685657932458	6.77355867618495	6.73695166552898	6.84940259744626	7	3.82305572974828	6.19592304321202	5.90482226876394	4.30102625653713	5.5064906427387	6.13229898077938	4.80258663431631	6.63144183531031	7	1	1	7	7	7	7	4	3	7	7	2	7	5	7	7	7	7	5	7	7	2	7	85.75	0	3
67	1.81260541346302	4.83367648638578	5.8430922947817	3.57611686129887	6.51272698944551	5.90926238640236	4.72744270234042	6.5428286221112	7	4.94493449595811	6.64991089333471	5.33540329387966	6.84843272020563	6.61879979195633	4.88319636365747	6.9095815797338	5.16772558589211	6.49296839264888	5.10318612066074	1.704485218195	4.59367508638281	6.19065576276958	7	7	3	1	7	7	7	7	2	1	7	7	1	7	1	7	7	7	7	2	7	7	7	7	63.5	0	3
68	6.90314596479311	6.40143615389438	3.02277423382428	3.27594403729607	3.5930746616353	6.15538247562942	3.14130950668304	7	5.34218027695494	6.24294248294882	6.19827906711388	5.82978035012431	6.05357586649195	3.29152628741482	5.78606465689718	4.86556258026569	6.98639460549218	7	4.86239106616387	5.52416043802059	5.5486010076025	4.85507973279036	7	1	1	1	7	7	7	5	7	3	7	7	7	7	7	7	7	7	3	2	7	7	2	7	88.25	0	3
69	2.28934776794124	4.12074415917981	6.09990208090298	5.00371591915054	2.0503198547489	4.65671436618163	3.32045651492654	5.63925373205137	7	6.42382426241928	6.70526455953154	3.59314509117874	7	5.80472248891688	5.33430541601885	6.18492900399306	7	6.69577430609818	6.37876581633701	5.84585651421704	6.86317768323883	6.20942596834412	4.17153719212143	7	1	1	7	7	7	7	7	1	7	6	3	7	7	7	7	7	7	2	7	7	2	7	75	0	3
70	6.49249068461459	5.06300720130401	4.71173588807555	3.83494375146271	6.60033586692562	5.16061212242208	6.19869266754768	6.12049324877903	6.54238497139193	6.47615949521394	6.18144739851025	2.70724059147426	5.99240479114138	6.06354146228807	6.17717302261393	5.6324656193107	5.21622017896478	7	1	5.45857763876185	7	5.33752531966304	6.22923443948815	7	1	1	7	7	7	7	2	2	7	1	7	7	7	7	7	7	5	5	2	7	7	7	76.75	0	3
71	2.43469613697596	5.16784740421631	6.23952165302263	4.87996679333443	3.16298563355891	5.78871602834895	6.92680368877925	4.42022473457067	4.50981545845622	7	7	4.96633270106105	6.90995722542036	2.59328998052197	4.67324918742905	3.89844256727732	7	7	6.79677280558656	6.02486193087047	5.05171063255981	7	4.1947400682142	7	1	1	7	7	7	7	7	1	7	7	1	7	7	7	7	7	2	2	7	7	4	3	69.5	0	3
72	2.08508311643766	7	1.20173732069443	6.77241953421545	5.31362804788653	7	7	6.41965099314199	5.55779313499243	4.03145025902954	5.95344216715519	6.68239807338499	5.92298467641275	5.078959502394	6.53365031583457	4.20398332997903	6.12327638342129	7	5.87246914233542	4.6192994806424	5.86140010572139	6.17307933362697	6.34090473855133	1	2	1	7	7	7	7	7	7	7	7	2	5	7	7	7	7	4	2	7	7	3	7	91.25	0	3
73	5.74075335841045	6.66961933390538	6.23891019069293	6.81519687744594	4.36595908359297	6.50323702011063	5.44374239840856	4.85311704088469	5.62794075393152	7	5.78271309283874	4.32425319419086	5.42656100371708	4.8846839336917	5.9038451958889	6.16070442382773	7	5.06985980357064	5.72207458395162	4.30951309989009	6.08399778851183	6.45787768362246	5.09353393925828	7	2	1	7	7	7	7	2	1	7	7	1	7	7	7	7	7	2	3	7	7	7	7	75	0	3
74	7	2.4931320511783	5.67275181438393	2.47774764194286	2.61001208890785	5.661331730595	6.17489251654105	6.84100831252054	7	7	4.84890458046086	6.76472345512356	6.54046870889244	5.11507503773122	5.58277163752572	5.90617100455119	6.09569667927002	3.84774706335462	4.75699266800961	4.0795010279644	1.93432323887368	6.58147133155852	7	7	6	7	7	7	5	7	2	3	7	2	7	3	1	7	7	7	5	4	7	7	7	7	67.75	0	3
75	5.54200084197741	6.98160189033331	6.62545345135441	7	3.85954028721556	3.37264732305012	5.01006935388957	1.87180003585815	5.24524637104737	4.1498623137121	6.20310060243329	7	2.09913713760695	7	5.65233962310976	6.49939230198486	5.57599495778748	7	6.15631603253576	6.58809478075168	7	6.62335067552602	4.10838619008482	7	1	1	7	7	5	7	7	2	7	7	7	6	7	7	7	7	2	2	7	7	2	7	81.5	0	3
76	4.18872735390214	5.25956300907696	2.68636822101578	5.11432546306616	5.73858773298605	4.2549822735718	6.86298957412091	4.56879847708352	5.76175335490299	6.94110255197302	5.83778044385441	4.97962566140509	5.41022914096809	7	1.65438699337919	5.05028290069189	6.33083098872798	6.68758308213797	5.86867061982638	2.62613901748525	7	6.14549229283845	5.78188687028001	2	2	1	7	7	7	3	5	7	7	7	2	7	6	7	7	7	2	3	7	7	4	7	77.25	0	3
77	5.6985352479409	4.56127281942804	2.18416223468961	5.12924671982166	2.17567117599312	5.12200126794325	4.53820464902866	3.82075088238899	5.11949605701476	6.79984585976827	6.65755565378912	6.0131072622679	6.29230117247713	4.97351212076295	5.39060775826267	4.52755801950424	6.09988255871097	5.20963333935909	4.62051237337838	6.14870778685593	6.61388248806749	6.1904125777961	7	2	1	1	7	7	7	7	5	5	7	7	7	7	7	7	7	7	2	5	7	7	7	7	74	0	3
78	4.30076989064891	4.68648000389332	2.72701444954887	6.55008237279476	5.666190318655	4.25281622833309	6.96566438296971	5.73345230973055	5.43113745770289	6.42398831242417	5.65406007758824	6.94589595977579	6.69011304284783	7	2.10439589002423	5.78046080585286	6.35338718136999	5.75025193506181	5.53800807310548	2.27181817001938	7	6.24614128651062	3.81798891912296	2	2	1	7	7	7	3	3	7	7	7	7	7	7	7	7	7	2	4	7	7	7	7	73.75	0	3
79	4.5554763073	3.24545302530583	6.64096007230628	5.25535541213496	4.13164779791727	7	6.82769319124921	3.38364572739556	6.87451208732432	6.0715226232262	3.30057803551532	3.84639657336595	5.82037795362688	6.36546795405025	4.25070065117436	5.77213463577791	7	6.6248686144868	7	5.96673502565063	1.28361332401495	6.43813789364631	4.76285550401509	2	1	1	7	7	7	7	7	1	7	7	7	3	6	7	7	7	7	4	7	7	1	7	70.5	0	3
80	5.90032043421051	5.34827042413181	6.06175002703999	6.00491941704704	2.85746815136038	5.12361218548844	6.76065594649063	6.67309142703605	6.42845982817298	6.02711745754593	6.63885716547886	1.7709699888842	6.30715048008739	3.51391412380707	3.62771876508419	6.42940220493909	4.87494537870668	4.55046743769264	6.6502613847599	4.76850744677396	7	3.98439489349273	5.60221186426187	2	1	1	7	7	7	7	2	1	7	7	1	7	7	7	7	7	2	7	7	7	1	7	76.25	0	3
81	6.35297448239228	5.02118080540193	5.49762030046943	5.27217041648523	4.06229579096241	6.1972560269473	6.2076208642074	7	3.59529624983035	6.16873322034942	5.3796616196587	4.80546286515221	6.29826997385936	6.10659894971249	7	5.07094832439575	5.68461755330675	7	4.75296639881864	1.11100857347315	6.95951248334586	5.98384514326409	3.34554783595503	7	1	1	7	3	7	7	6	7	7	7	1	2	7	7	7	7	6	3	7	7	3	6	89	0	3
82	4.65362724294751	6.94511468886651	6.18608248632617	3.76673152941978	2.88474055865816	3.8944533302928	3.73997697207582	5.61794811843347	7	4.57123125577703	5.43557128819049	3.91539576114824	7	5.60130544300059	6.53649542259737	4.87383701860982	6.53551938929848	6.04683915514678	4.99820829481058	5.79280676829738	6.4774066366034	6.31738533741526	5.77847751780216	7	1	1	7	7	7	7	7	2	7	2	7	7	1	7	7	7	3	2	7	7	4	7	67.75	0	3
83	4.12334769235776	6.72649506252055	3.4825423844909	3.80312836136219	1.7920481200107	6.30914930642567	6.35928168678178	6.1223132592921	5.73061648950705	6.83483752310724	6.62179747262153	5.44031606242983	6.0578139272452	4.35248655500844	5.73529704282555	7	7	5.81181565354005	6.66003935918462	7	6.01544915429114	2.65264862309368	3.19037996940301	5	1	1	7	7	7	7	6	1	7	7	7	7	4	7	7	7	4	2	7	7	1	7	78.5	0	3
84	6.04371675975108	6.02713212197545	6.23067373380098	6.53573317257062	4.01959094442222	2.10190213013081	5.10243922094029	2.7501902526063	6.44287110997238	4.51629759269545	6.59840031256951	7	3.94042283483648	7	4.15963153725457	6.63898320504141	5.62638498454562	5.26795661510717	5.17014413656768	6.74483772263854	6.65204555774216	6.64142380247829	4.93011256492898	7	1	1	7	7	7	7	7	1	7	7	7	7	1	7	7	7	2	2	7	7	2	7	79.25	0	3
85	4.05856255509864	5.06733534549332	3.47396977893325	6.51078681610772	3.14989633439029	6.43543329943445	6.59104444769712	6.74453506204121	7	7	6.12097045163102	6.34598120337068	3.47982398918079	4.81651178245032	5.01161707327108	4.63474598655336	5.50560125532423	5.68797431688871	5.33256557182476	7	5.01608459431629	4.18982303354218	6.32363162558607	2	1	1	7	7	7	7	7	1	7	7	1	7	7	7	7	7	7	2	7	7	1	6	70	0	3
86	4.75101304209089	4.72308728984769	5.1248956025485	7	2.12920835453412	6.30497036954797	6.18455569971915	5.23707712563451	5.64243708806088	6.26243489678675	6.89340635454738	6.3960780492363	5.99912353208265	3.87450464744149	6.33709922836087	5.92712990004465	4.86654122111197	7	4.22894423187887	7	7	3.21421563383259	6.07879872638586	2	1	1	7	7	7	7	2	1	7	7	7	7	1	7	7	7	3	7	3	7	7	7	67.75	0	3
87	6.56096416373669	5.21518114761253	6.32053685345714	5.68790646329303	5.04935850576811	5.74158692483803	5.69344694138885	7	4.67174968882381	5.31531278095444	7	7	3.37157462201436	2.14456567030377	6.45730046230879	5.85614475472368	7	4.45653345861165	5.84949591727532	1	6.93523627218953	4.19543592026255	2.29561568675856	6	1	1	7	7	7	7	3	7	7	7	1	7	3	7	7	7	2	3	7	7	2	7	80.5	0	3
88	6.6073671638623	5.09189401432545	5.85909978336741	3.68514435351164	2.48973235653891	3.02058567271581	5.61273914108894	7	7	6.77464079965066	6.96653170717184	6.90151067575195	4.74995505500984	4.12445344270054	6.96685330677647	4.34199264483579	5.16329238839173	5.47803594165712	6.06091617128216	3.18244466990134	4.69800191738393	5.46746263988738	6.37811860313981	1	1	1	7	3	7	7	2	7	7	7	7	7	2	7	7	7	2	2	4	7	2	7	55.25	0	3
89	5.97227582234469	7	3.60017547722635	7	4.88355486406329	5.33965833905275	6.8192986489603	1.48011220296437	6.71253807020284	5.37370500602683	5.89404830089126	1.74165169699773	5.72123092078587	3.26409903419273	6.15254958624036	4.20321902446496	6.79504822857894	5.43024142378874	6.45840350271149	4.80423153674457	6.5703932427756	4.52341223525196	5.66114339573866	3	2	1	7	7	7	7	3	2	7	7	7	7	7	7	7	7	7	3	7	7	3	7	82	0	3
90	5.58016000323451	4.70280685426145	3.12477642919914	5.48852140179684	1	4.06814182928143	4.53668686745344	6.41577529975399	5.09005269582027	6.36713040435748	5.85974495567051	5.56867349491698	5.136333700636	4.63590272324527	6.41704092833361	4.9697611247423	6.53612844542644	4.19089290138427	4.56663842008194	5.92458392936157	6.96287869291495	4.8895378943723	6.23895047462286	3	1	1	7	7	7	7	4	5	7	7	7	7	3	7	7	7	2	7	7	7	7	7	70.75	0	3
91	3.39497592586775	5.20907124932353	4.60577069512027	7	1.81963527182101	4.29232199315374	4.54516621326987	5.85635654807064	6.01165639980114	7	2.77887909905891	7	5.72799983153668	5.06875554984845	6.77918799123477	4.39836987068232	5.40381001982999	6.45313248531095	5.60989812682807	7	6.687353901303	3.27310141470805	5.7295263738151	2	1	1	7	7	7	7	7	2	7	7	1	7	3	7	7	7	4	1	3	7	1	7	68.5	0	3
92	1.8090218808603	4.53248111237104	5.59197785744771	3.25022366620212	6.72374901044748	6.53748103167223	4.87160915634269	6.81571684170995	5.45537619032524	4.85037546338505	5.97524286691738	5.38514985401095	6.17824015155869	6.80698503106869	5.45621681753902	6.1454145468959	6.09549665392052	6.2764193983266	5.87348713011636	2.48166519230349	6.01797738970019	5.33685120732271	6.93119399745409	7	2	1	7	7	7	7	7	1	7	7	1	7	6	7	7	7	7	3	7	7	3	7	78.25	0	3
93	3.82028497846133	6.99359489103138	4.19947224416295	6.47364893973088	6.33643858095005	6.62439476062534	5.2278995028583	6.58675743853724	6.58557658897589	4.5706782081629	4.94574326734354	6.20392892306223	2.8910651084866	6.38627834880299	2.79345560865565	6.96886105014736	6.245112682554	6.1706203098452	6.1250570762529	4.15112316970048	4.90346713847329	4.74710896835877	3.82603926772521	7	2	1	7	7	7	7	7	5	7	7	7	7	7	7	7	7	3	2	7	7	3	7	78	0	3
94	4.73478308499296	4.49611416570616	7	5.14609500004575	3.86000509383701	6.93494957349522	6.79990815115747	2.84184568851011	6.34248587226861	6.27397672383549	3.78086543290556	3.75735230162681	6.17360247138671	6.17774744239287	4.48426002950894	5.99285920074311	7	4.3188963216063	6.89484463265835	6.7341728259791	1.0616491578674	5.1404134204684	6.16694965369188	2	1	1	7	7	7	7	2	1	7	7	7	3	7	7	7	7	7	2	7	7	7	7	66.75	0	3
95	7	5.43928800081935	1.73483648306041	1	1.56666993273536	6.41305893037827	6.55183408273361	5.87588219515601	7	6.72715359950431	6.64509221527686	4.55737991251991	6.66293699667346	6.39940138948325	6.78367223751837	7	6.93603549887061	6.41753319546549	5.91852556239626	7	6.72503079398678	6.49584198162679	6.19901541466266	7	1	6	4	7	7	7	5	5	7	2	3	7	4	7	7	7	7	2	7	7	2	7	87	1	3
96	4.16148490611928	6.93618658954041	3.64391012825967	4.84504790471818	4.56531278249455	5.05881413960218	4.65326605128832	7	6.94463207383932	7	6.3826999786542	6.79248061257689	6.73887784618489	5.96168640249409	7	7	7	6.98472279111371	5.57886518609524	5.52631878379278	6.83582286933445	6.43312152755546	7	7	3	7	2	7	7	1	3	3	7	7	1	7	5	7	7	7	5	3	7	7	7	7	78.75	1	3
97	4.11412729918684	6.70726444517418	4.3393198092715	4.19451301769872	3.86042534513528	6.08417846050265	4.88682939641041	7	5.5432139156949	6.82116787174056	7	6.18788946362756	7	5.99299835154538	6.85726730844598	6.69492084733386	6.10600986189699	6.1805157131048	7	4.87977634897085	7	7	6.3482054412719	7	2	7	2	4	7	5	4	3	7	5	1	7	1	7	7	7	5	3	7	7	2	7	90.5	1	3
98	7	6.36721723792513	1.37125606006812	2.08643917922137	1	2.75145548411304	5.32008876298894	2.87044567383413	6.86383469756679	7	7	7	7	7	7	6.57944040266276	7	6.72790937183222	6.68761806012981	7	6.55279132923398	1.33523080531478	6.63181127612362	7	1	7	1	7	7	7	2	2	7	2	7	3	7	7	7	7	3	7	7	7	2	7	86.25	1	3
99	7	6.2932529350643	1.79981731341712	1	1.63582907232795	7	2.57624031058767	4.22733843183975	7	6.00984987492459	6.45587550764449	7	6.34310822861147	6.48017275405833	6.99066560550256	6.82733326445357	6.00329354677906	5.53025795414137	7	4.77534467922517	6.56720287335844	7	7	7	1	1	7	7	7	3	7	4	7	2	4	7	7	7	7	7	4	1	7	7	2	7	92	1	3
100	1.27696372699746	7	5.88939498591316	1.44247579151016	6.71312148348592	3.21919483914572	4.37137910786606	4.42796847191375	7	7	6.66207715254986	3.01809068819342	7	7	6.28482432903121	5.81438536599204	6.93172001142606	6.78284696115318	6.24420599338057	6.93908843207876	6.59220618713336	6.14330696069648	6.64518094286767	3	1	1	3	7	7	7	7	1	7	7	7	2	7	7	7	7	3	2	7	7	7	7	99.75	1	3
101	6.74194343726632	7	1	2.56777076035127	1.42568833646495	6.75254387323229	4.58406610997932	4.23206310570019	7	7	6.39945330920134	6.43667850859365	6.42116281374816	6.46020051313221	5.2029719346686	7	5.11700104586786	7	5.52776494548346	7	7	6.40274786202881	5.17480060726067	6	1	7	2	7	7	7	7	3	7	7	7	7	6	7	7	7	4	2	7	7	7	4	86.5	1	3
102	5.11772255871997	7	2.56634520717814	1.88261656817599	6.99666551180503	7	6.22299843236342	6.13581715089021	6.17120578382795	7	6.43008399615882	6.33093990924896	5.81928432294606	3.50410709318712	7	7	5.70048692089074	5.26916520863502	5.94401554671123	5.53079065067319	6.31105985928022	5.70445750570809	6.94244787240403	7	7	7	1	7	7	7	7	2	7	7	7	5	7	7	7	7	7	2	7	7	7	4	93.25	1	3
103	6.70463695932278	7	1	1.30757303985871	1.87967649964066	5.83762795253156	4.63930326124869	6.66371963319598	7	6.26275224010471	4.11841595778204	6.96541548805045	3.69728092908844	6.15316113045442	7	6.71000716728223	6.94636821051203	6.88464086357789	7	4.97487049890372	5.05600442806313	6.8940700110842	5.87222755969638	5	1	7	5	7	7	7	3	4	7	7	3	5	7	7	7	7	2	4	7	7	2	7	80	1	3
104	4.89587827765488	6.74156131336714	3.29945915915223	5.38382069265102	2.94740373286422	6.2165475968439	6.35635746165794	7	6.65273160763196	6.261759458442	6.22639405060311	6.68975975813222	7	4.37947144189165	6.388189842656	6.19618697892557	6.92111229332597	7	5.97456549827289	6.34434011646041	6.4717495947091	6.8041089408582	6.62332886833455	5	5	7	1	7	7	7	3	3	7	7	7	7	1	7	7	7	2	1	4	7	4	7	80.75	1	3
105	6.45919318753089	6.86721269535473	1	2.10933193310134	2.20265927969204	6.38435060876462	4.42765066932297	4.73338515080598	6.9342221070747	5.90543330333409	6.87557329916979	6.26425585418684	6.2494032512716	6.86881271592672	7	6.02471005837867	5.52511668531273	5.1658858811045	6.48334665157317	7	6.73250583808362	7	5.08040402947511	6	1	7	2	7	7	4	7	7	7	7	7	7	5	7	7	7	6	2	7	7	7	7	97.5	1	3
106	5.88599114402374	7	2.13266437288165	1.04193834529281	7	7	5.24854733441266	5.35756758148525	6.08569703118675	7	6.42744155408414	7	6.95862194963416	3.53175575580152	5.91726831734571	6.98881281605718	5.75720474360397	5.690815815523	5.47857316342061	4.74335311715117	6.45118428544264	6.64027612689688	5.95811797611168	7	7	7	1	7	7	7	7	6	7	7	6	4	3	7	7	7	4	2	7	7	7	7	96.25	1	3
107	6.19455192414382	6.64410121139739	2.32306851434822	1.85071158341038	1.86091845355523	6.47564354497257	6.17319346218682	5.74438297029214	6.60440534132287	6.93293909718985	7	7	6.9567879695693	6.37205488959245	5.83526177306678	7	7	6.01494821591565	6.40835138679144	3.78646683693586	5.20433439801548	5.77242935051873	7	7	1	7	2	7	7	7	2	2	7	7	1	7	2	7	7	7	7	1	7	7	7	7	86	1	3
108	4.66927814133536	6.67348570447426	4.51977388112177	5.01020547767777	4.90979355275776	5.35013206861118	3.67305099991579	7	5.6089829784631	6.3879593304152	6.70500101875109	6.27087719135946	6.43420311522364	6.44298490951175	7	5.3101451169358	7	7	5.48655326322616	3.85678538429124	5.84677866305812	6.85571512058294	6.82771736145084	7	4	7	2	7	7	7	7	4	7	7	7	7	2	7	7	7	2	2	7	7	7	7	96.75	1	3
109	1.87813656627627	7	5.91302527804048	1.99419081714667	7	6.38367747257687	4.73319654141173	7	6.68812033795109	6.59543546179911	4.27619012989203	1.16652729948109	5.47594932570424	5.27877253259501	6.60425745577162	6.72848541760352	5.98247059951076	6.36516000336025	6.91052960459984	6.17408244599216	5.67702544467157	6.08107044948083	7	3	1	1	2	7	7	7	7	1	7	7	7	7	2	7	7	7	3	3	7	7	3	7	88.5	1	3
110	2.60047061583722	7	6.50266540811355	1.34010852637514	6.50884160098406	6.68673951757845	5.12366784978714	7	5.86986855892936	6.42132487969568	6.03920070376072	1.97750370583483	6.15076569026818	5.44569528267138	6.17537923688965	7	7	5.53163039467491	6.54060943981203	6.56510895334245	6.8564575035419	6.57353201441315	6.67124468885943	2	1	1	2	7	7	7	7	1	7	7	7	7	3	7	7	7	4	3	7	7	3	6	95.25	1	3
111	6.53804815209608	6.35295707400466	1.29002978334929	1.80306502849377	1	4.03038394854627	5.11009381273388	2.51143220322551	7	6.68645428633688	7	2.7516720919108	6.32698297330675	6.81168041782119	7	7	6.25551376337857	7	4.1710232391806	5.79639601870076	6.38937784659707	1.82174515047938	6.48961227133688	7	1	7	2	7	7	2	7	3	7	2	7	3	7	7	7	7	5	7	7	7	2	7	93	1	3
112	6.94351569794105	5.60721090273426	1.45192183330927	2.30026942730539	3.37997067534291	7	7	3.97003701371906	7	7	5.34257468843689	3.63710638139795	6.4213661856284	4.30914984324624	6.29174982830971	5.9709254730683	7	6.8528556976434	6.83262324278265	6.99848595136378	5.79542873411106	7	6.5731966885686	7	7	7	2	7	7	7	2	3	7	2	7	7	4	7	5	7	2	2	7	7	2	7	86.75	1	3
113	5.3989567296655	5.84496529914654	2.41753256184066	5.13417100571533	1.22350590430636	7	7	7	6.60563818052516	7	5.13354755863095	7	6.31610236293311	6.33567493725188	5.80522157183084	7	4.88809329050551	5.13777462957793	5.63374017615196	5.45267085669794	5.34168116032651	6.99200095841766	6.9131714014765	7	1	7	7	7	7	1	4	7	7	7	2	7	3	7	7	7	6	2	7	7	7	7	68.5	1	3
114	3.78565600093742	7	5.00274834821487	1.14319218208676	7	6.32880894843264	3.99261205322237	7	6.48965737119845	6.36440122663094	4.51620845438028	2.40099169488409	4.27207941234657	5.41104388076816	6.34917340317492	6.1266834242714	6.66463658001746	6.82081233028071	7	6.51278737024632	5.02603543971375	7	7	2	1	1	3	7	7	7	7	2	7	7	1	7	7	7	7	7	3	2	7	7	2	7	81.25	1	3
115	4.54159911201264	6.9327133089182	5.83699962643858	1.18997195745458	6.92690395424152	2.57598895866215	6.63016062606633	4.53184980384648	6.40256967771561	7	4.37579984613313	5.12019630739879	6.46705835564892	5.06205633136487	5.92593295889444	7	6.31088846031749	6.07109095518177	6.96683355534803	3.36244246516157	7	7	5.31375469454128	2	1	7	3	7	7	7	7	2	7	7	1	7	4	7	7	7	2	1	7	7	3	7	104	1	3
116	5.74506786490343	3.10921501853275	3.52515793195216	1.89492141434802	6.64479138705371	5.03933010227583	6.06036753768954	5.13172405704553	5.97396290446164	6.71096697689885	5.64244945058547	6.83090179154918	5.9272563792521	6.8586444290128	5.96926976976989	6.78316057975416	7	6.69691900860763	6.39261131051429	6.95468274089331	6.10967122927047	6.52988260233311	6.92239814932091	7	7	7	2	7	7	7	2	3	7	7	7	7	2	7	7	7	3	1	7	7	7	7	91.75	1	3
117	7	7	7	2.36531252994454	6.52268054279342	3.89315070061939	6.75388694544386	6.71601017660481	5.82519397811082	6.35630378520949	6.32876945848894	4.58711898003488	6.94455080801353	6.11597122128645	7	6.02255950303265	7	5.27953427271993	7	5.52512847698684	5.73535311129673	5.39361251379658	4.54632992743164	2	1	7	1	7	7	7	3	7	7	7	1	7	3	7	7	7	3	7	7	7	7	7	97.5	1	3
118	6.57210693153217	7	5.66810802956989	5.79879361684518	6.30705927191707	2.79582993770373	6.45261060609329	6.62435750505292	5.91967581874711	7	6.03980443705815	4.95991784599562	3.94876161912783	7	6.20925697204579	6.99776853300134	4.71168301990234	3.207250736377	7	7	7	7	5.1793310826357	2	1	7	1	7	7	7	4	7	7	1	7	7	7	7	7	7	7	2	7	7	3	7	94.25	1	3
119	5.25599223643568	6.10419113568458	1.64342445247455	2.83330754775548	4.59867061687356	4.51841949857529	7	6.54836193119399	7	6.08044786905112	6.18350668833065	4.04413149582514	4.43747111771789	3.34567292689615	1.93516534143164	6.42904689607557	6.5257067786013	6.15841732928222	5.41674445073308	4.42881322590033	7	6.99220335491756	7	6	3	7	1	7	7	7	7	3	7	7	7	7	3	7	7	7	7	3	7	7	2	7	78	1	3
120	7	6.66600225342591	6.96227080333	2.53137144457435	6.6753760796057	3.22665903186708	4.77983411977247	6.37374143429336	6.19435080684151	6.75013802487079	4.42142323648609	5.07318488695266	6.56906260543232	6.24914834302357	7	6.75942708540203	5.44512525789919	6.74062904060222	7	4.36673368649782	5.416703503552	5.7014143271815	5.37085216964747	2	1	7	1	7	7	7	2	6	7	7	1	7	2	7	7	7	2	7	4	7	4	7	89.75	1	3
121	4.10242885175321	4.79547630362511	2.3748437854021	4.25993757331294	5.96480550721509	5.76994799092653	5.51561053944194	6.23660264642813	5.65151972275248	5.382507592479	6.3106359274449	6.50471927480301	4.42779543752313	5.38556070638853	5.974367267327	7	6.60472591527465	5.76455267899834	6.60547637093853	6.18153779210432	6.20908530509794	6.86410305033193	5.61889218633503	7	7	7	1	7	7	7	7	7	7	7	3	7	3	7	7	7	2	7	7	7	2	7	85.5	1	3
122	4.91658830816231	6.05103675236551	2.04683213974702	2.31940020108168	2.25324881521962	5.77133963406534	1.1842063981287	6.22400723676652	7	5.82607838605206	6.56737596331729	6.34037423218957	6.15281336431288	6.22298248835427	5.05698727697471	6.18795420282385	4.72997179793499	6.84022250932827	6.9258864955588	6.0600663835704	6.52379574884913	7	4.86080335200505	2	7	7	1	7	7	1	7	3	7	1	1	7	7	7	7	7	7	1	7	7	7	7	90.25	1	3
123	3.10364412110016	6.77272957843829	4.81948410879009	1.59084319337187	7	6.30897125145749	7	7	6.12291093155867	4.32450590115543	6.30423906815712	2.5720548073503	5.68519177058503	6.05571650154729	6.99042278403709	5.12267090235963	5.52895695277874	4.44372128752537	5.99227212146476	6.72535629922119	6.23120957151825	6.97758134991707	6.6237003646491	2	1	1	7	7	7	7	4	1	7	7	3	4	7	7	7	4	4	2	7	7	2	7	88	1	3
124	6.7549507149655	6.81752597484439	2.37535738779549	3.38911882338062	5.55829968333113	6.19066392491815	7	7	6.30439309671278	6.57405978384083	5.30960199947814	7	5.0092290419139	5.42347291722624	7	6.65452890526509	6.52396038471779	6.80266851495442	6.81838712543679	3.89380422378556	3.98193119661906	6.28036236138325	1	7	7	7	1	7	7	7	1	6	7	1	1	7	4	7	7	7	7	3	7	7	6	7	72.75	1	3
125	7	4.96424015910889	5.90237932593177	1.67371269590746	5.25374237971411	4.86548037380729	3.24908905525538	6.81907597098169	6.58485058833912	6.74118032893184	2.63538114442798	3.82871524350481	5.6098257628664	7	6.68782456276964	6.28392746051058	5.26552043015146	7	6.20158203987302	5.82380758532761	6.87018290803786	5.08802235279742	6.68352102209077	2	1	7	1	7	7	7	7	7	7	7	1	2	2	7	7	7	5	1	7	7	7	7	97.5	1	3
126	3.0893721941688	7	1.17176632696223	1.6558712682764	1	6.27685770461284	6.23690498331473	4.35429195222377	4.38265585629891	6.51093038115798	4.98581454403914	6.7294322878011	6.65505130957991	6.58769220471484	6.62885301986204	5.49299429449414	5.20170350746497	6.92315835920444	4.53770216789967	7	5.66745270048936	7	4.39428539620733	7	1	7	1	7	7	6	6	2	7	7	7	7	6	7	7	7	2	3	7	7	4	7	95.25	1	3
127	2.75963895680899	7	5.78061164999888	1	7	6.34650553691865	7	4.96916725328077	5.13101818938805	7	4.89064602827174	6.46305267412695	5.74371444943218	6.70320681041613	5.63639992225186	4.14646898345462	5.0117829334828	5.97779341331452	6.64267776029248	6.44059264702544	6.2134624355976	7	6.69840629654395	2	1	1	5	7	7	7	3	2	7	7	7	7	7	7	7	4	3	4	7	7	7	7	90	1	3
128	5.04537593346542	6.96612874393561	3.00777728431589	2.06235054551591	5.30526987341421	7	3.00405598242472	5.71713857232777	5.01899204525557	5.99466687493081	6.20861757695489	7	6.65206850597936	6.15547977611412	3.50934706696068	6.63680986325388	5.6760106806474	6.14050372079423	6.82889853629706	5.41781259787703	4.82518068932231	7	4.45337443301793	7	7	7	1	7	7	7	7	3	7	2	2	7	4	7	7	7	4	7	7	7	2	7	89.75	1	3
129	4.35500891071851	7	3.54643451130628	5.3946892295992	2.94421736833812	5.59202519257706	6.38969544139042	5.93011489759745	7	7	6.94425659283803	4.89052085385743	7	5.81394216736122	4.20449752057924	5.25568474457068	5.76480389624456	6.56825394421388	5.01663546010008	7	5.44735259784207	7	5.36086408870638	4	5	7	1	7	7	1	5	3	7	7	7	7	1	7	7	7	5	2	7	7	7	7	91.5	1	3
130	6.92174677153687	7	1.73503546935871	2.45889949203333	1.53899496938574	7	4.56247880362722	5.30041949768092	6.99970952176302	7	6.69710312264585	6.44702886332418	5.93049476606707	7	4.64015881041064	6.0086428111158	5.03873239202513	4.66767613043078	4.78924011560764	5.00315457121098	6.36334509607824	5.79632560236855	4.79901073773365	5	1	7	2	7	7	7	6	7	7	7	7	7	4	7	7	7	4	2	7	7	6	7	93.25	1	3
131	6.60936977090989	7	1	3.15498140156397	2.73199187358621	6.56905126451736	5.47311349204478	5.27314134247409	5.03951110920196	4.26958068031514	7	4.47495949209595	5.3910876825683	7	6.76810346714891	6.94052106761211	6.32830024180606	7	5.90590040309509	5.00896272629816	5.90547216976287	5.55064299135555	6.17460651447302	2	4	7	1	7	7	7	3	2	7	1	1	3	1	7	7	7	4	4	7	7	5	7	92	1	3
132	4.97952225816502	7	3.25651856188224	2.08757312054469	5.34191765616232	6.41352838125998	3.50342849017759	7	6.69378092383781	6.46913048499108	7	2.13889184381879	6.9871702527589	4.87546463177826	4.43584778717134	6.40164640388286	6.69518927673972	6.01830453019719	6.14566054998194	6.26365634516833	5.76309061781768	6.34090286991894	2.63807063707379	7	7	7	1	7	7	7	7	1	7	7	2	7	4	7	7	7	2	1	7	7	3	5	87.75	1	3
133	5.85857604887445	4.20576660147179	1	1.15022518077184	1.97870878196002	6.61988255421905	4.19235298498942	6.03629687309263	6.89543010261013	6.31306352404288	4.76755743991855	5.49010733574612	3.5522645633258	4.16843839473063	5.71286144155992	5.4363806557642	7	7	5.90136096543936	6.33579239629606	6.1448648619873	6.65536571874904	5.97843856979734	7	1	7	1	7	7	7	5	3	7	7	2	7	2	7	7	7	4	2	7	7	2	7	94.5	1	3
134	5.40326833634993	5.4565942323935	6.76330629038737	2.4213299667657	7	4.3604962481473	7	6.85642963812386	6.8939164088361	5.72920592341379	6.92839615709175	6.53649869470571	5.73721160320512	6.47209636194799	2.03891039129661	7	7	7	5.75843324580171	5.6167666116567	5.80959000327529	6.68402370310006	4.66391717981789	3	1	1	3	7	7	7	7	5	7	1	3	5	2	7	7	7	3	1	7	7	1	7	82.25	1	3
135	5.06800118003694	6.47977370899919	2.10139815271632	1.80326607863952	2.57911999610011	7	5.6903211694963	6.97720910377612	6.79838797035928	5.7379361492149	6.41801674460579	4.30550109129189	6.60659611172172	5.71230529567664	4.3492831580962	5.31191203430046	4.55571142121513	7	6.98040706868302	5.94482828273134	3.97279001764625	6.66718287389849	5.13961500245422	2	7	7	1	7	7	3	5	1	7	4	1	4	5	7	7	7	5	1	7	7	2	7	78	1	3
136	6.37373061192769	6.17676924653352	6.50017151816826	2.74691476478075	6.2970279735296	3.67740449741956	6.21023786629969	6.93343190720979	4.89456445150837	5.26417277625197	6.84049434108255	5.49645442946494	6.4416682905835	4.67379183963347	7	5.14652740035103	6.02672201936419	6.66110936204396	7	5.3232443057578	5.38271179687416	5.66247129458546	3.75805239558832	1	1	7	1	7	7	7	7	7	7	7	2	7	2	7	7	7	3	7	4	7	5	7	96.75	1	3
137	5.83282706272679	7	1.13925164332066	2.17820167907995	3.67267847656701	4.51907301745605	6.29806640875777	5.84030357971996	5.12783041576911	5.62619219564427	6.13806860742046	6.46489676767977	6.20869986841202	7	6.71138425611783	3.76142739453911	6.08282493315346	5.5536309754735	5.92141969294074	7	6.53903413879845	5.12994427357235	6.81381871757515	4	2	7	1	7	6	7	3	4	7	7	7	7	1	7	7	7	7	3	7	7	7	7	95.5	1	3
138	5.96850800392281	6.75986714680403	1.2673184385174	2.78218754651925	1.50040045743947	5.27545424574699	5.86771769134029	2.71173336538422	6.43289879231134	5.45858927581992	6.99360272954462	6.36122953166696	5.7331728851057	1.88411272569933	7	6.62382897473904	6.4980937110742	7	6.69891782686371	4.04652087320017	6.16563214942922	6.78233687720653	5.77172425073976	7	1	7	1	7	7	7	7	2	7	7	7	7	5	7	7	7	7	3	7	7	7	7	101.25	1	3
139	6.37324375881922	2.21168521615929	2.76692069794595	2.98454769130672	7	6.67821247306081	6.52189873482619	6.13483370857946	6.80644598216152	6.58765286740847	5.57758076853308	1	7	4.79275416461146	6.9771404428294	5.2542325532861	6.82488258349161	6.81958884556284	6.07015326835845	4.16882764657034	5.89178574505684	5.08088391561426	5.5474025655202	7	7	7	3	7	7	7	7	4	7	7	1	7	7	7	7	7	2	2	7	7	1	7	80	1	3
140	4.90925518074705	7	4.36065134573942	1.75008134994309	5.26188279847506	4.97422146803735	7	4.36296911307089	6.52314705933054	6.34773395428273	7	5.25988846294873	4.76424063961639	5.32719427718584	6.76192804696089	4.04941075633765	7	5.31331313508371	5.91332976736537	1.78100823959718	7	6.34406188557076	5.98727314699335	4	4	7	1	7	7	7	2	7	7	7	7	2	6	7	7	7	3	4	5	7	2	7	81.75	1	3
141	4.03198652330859	6.72994753982238	5.140162835428	1.10910010628407	6.68076745567099	2.61978353600562	7	4.96825816426254	5.83748845696976	5.91802838446549	5.90856670951246	6.46849248633329	6.76864874513945	5.20822215508334	6.80369255348251	5.77005027001703	5.98245497064149	6.21665227462851	6.20461101807179	2.49121746931322	6.40880572530843	6.74359043468245	6.47226480096906	3	1	7	2	7	3	7	7	7	7	2	7	7	3	7	7	7	3	2	7	7	7	7	82.5	1	3
142	4.1506721909795	4.3206632777155	1.61713147146284	2.25370739076655	3.84982829922914	6.93200717271054	3.66824529827315	5.01092513621065	6.08227795403238	7	6.88150079710015	7	3.63878838897874	4.98880524914854	4.39257043314324	5.8228356060159	6.56760617380501	5.29533129558222	7	7	6.0253254667168	6.76896939471194	6.74992894448381	7	1	7	1	7	7	7	7	1	7	7	3	7	7	7	7	7	2	1	7	7	7	7	69.25	1	3
143	6.3763357496572	5.81464695015346	1.5105163026581	2.15651310573911	4.66735080742589	5.87827754100999	5.76807004798921	6.52900899002125	7	7	5.4427599018024	4.83446317273861	5.10217383005279	6.46995359938862	4.75919836967794	5.93763420592779	6.08647733718302	6.72135738826125	2.17843394388553	4.79076227847274	6.34876196399694	6.00845743376019	5.70200520044271	7	7	7	2	7	7	7	7	4	7	7	4	7	7	7	7	7	5	4	3	7	7	7	97	1	3
144	4.96334793540902	6.02829804788807	1.60573336385577	2.86275971852358	4.37060356726034	2.12054006616743	5.08734820800826	2.15808031886296	6.74413951561524	2.5749462455596	6.29603155060995	7	5.03819841711355	2.40529664321406	6.94449826811599	6.27005568853658	6.26367105736957	5.15221361018014	6.17412584339292	6.48360895448311	7	7	6.68245751009806	4	2	7	1	7	7	7	4	2	7	7	7	7	2	7	7	7	2	2	7	7	2	7	61.75	1	3
145	5.09495454763092	7	1.14884671489539	2.40707158080416	1	5.78611290590139	6.72547734896888	4.87010249104339	5.06105801893786	6.68973058056486	5.56771513319852	7	6.03206402507991	5.93649893595678	7	5.76446174195159	4.5303017499674	5.81952232655836	4.5326216887999	7	6.72675898307751	6.08974588256015	5.20088217628487	7	1	7	1	7	7	7	2	2	7	2	7	7	7	7	7	7	3	3	7	7	2	7	73.5	1	3
146	6.99168214589541	4.75129332066408	1.96304142321811	3.9405468077859	5.15961667248208	4.68957906963345	5.24183410770457	6.27083561208442	4.80904217699099	7	6.67652338194317	6.53573248963216	2.77737688718598	2.40063582310113	6.8519800056283	7	7	6.90388286233659	4.31857991789873	6.07326018348342	5.62936036128811	6.62542294246123	5.49866839818018	7	7	7	2	7	7	7	7	1	7	7	7	7	1	7	7	7	3	7	4	7	7	7	87.25	1	3
147	6.82788950494088	7	2.63059020468504	2.84722355514439	4.85003109653356	5.56020510731875	6.51316872395138	5.71479068325755	6.64028902046977	6.37272309310976	2.968538308866	7	4.60454200273375	6.02817255558322	6.82928550773544	5.44007006790362	6.05704938098177	6.2032188081138	7	7	5.90393320889708	4.09273635577562	1.18076788019776	7	7	7	1	7	7	7	2	6	7	7	1	7	4	7	7	7	7	2	7	7	7	7	82	1	3
148	4.02024015525302	5.79871970853256	5.87836666300744	2.92950042617886	7	7	6.9377486180655	5.61297082442555	7	4.48313511837891	5.79411606552973	6.69548809811693	6.53973057883572	7	4.164953313862	5.79503846510766	6.62393615293017	5.43668498956059	6.80958545767644	1	4.7954506146963	4.56833448183405	6.26392258051769	2	1	1	3	7	7	7	7	6	7	7	1	7	7	7	7	7	7	2	7	7	2	7	79.75	1	3
149	6.95893767124157	4.64251169346604	1	1	3.16955586790743	5.88167647510777	6.1605071051827	5.66466241497551	6.10613268718448	6.0867943461018	7	5.42692560641412	3.25723891076019	4.68481455911046	5.78369710397157	5.91234911377475	7	6.98341260021288	7	6.0621099154101	5.43275431181929	5.81658142129869	5.44869474577113	7	1	7	1	7	6	2	7	3	7	7	2	7	2	7	7	7	4	3	7	7	1	7	100.5	1	3
150	5.46565557898793	5.67016598453761	1.61757015460201	1.67791498256882	1.99069757190517	2.88940656138044	5.59218321699121	5.04571756815001	6.02816503553463	5.87028784307408	7	3.31803335453168	5.67639053784083	5.63931655793489	6.45771327761419	5.65764028475376	6.46681673087012	6.19797191643122	5.49344208468	5.01945943181211	6.18947294402299	6.27548189450729	6.14958897654758	7	4	7	2	7	7	7	7	5	7	1	7	7	1	7	7	7	5	2	7	7	5	7	100.25	1	3
151	6.26258143944066	7	1	1	2.29547384721975	4.59597954847497	5.9269839477218	5.83471499979022	7	7	6.6590368233469	6.39611757747371	4.72054529747069	3.62910052985022	2.4776334177075	6.07740033333444	6.34821359753124	6.57766194896805	5.40552133951011	5.86797891004449	4.3249806898785	6.05572121919393	2.80711385850844	7	1	7	3	7	7	7	7	3	7	7	1	7	4	7	7	7	4	2	7	7	7	7	92	1	3
152	6.55558968912412	5.76689644147188	6.89395406520301	1.19416677404379	6.36682782527161	7	7	3.52384896512891	5.78915035869765	4.55146464313114	6.02454342459245	6.56017210048718	5.84722310435853	6.02356488581186	5.06676156111341	5.91978278160561	6.79487879152287	6.42756558509982	6.95879977781943	7	7	6.09977250282429	3.99697823605164	2	1	1	2	7	7	7	7	1	7	7	3	7	7	7	7	7	7	1	5	7	2	7	80.75	1	3
153	6.30376028991819	7	1	2.33920037319821	3.36770831307516	6.01868991034601	7	4.34892524089889	6.19619078619669	6.79295164373346	3.90688070722622	2.35142012897771	6.09659000697091	6.6306557751268	4.24345107574293	6.46042011260102	3.66797195492326	5.53283188958101	6.47154495746746	3.94279003346809	5.26969331636576	6.57404495932959	7	2	7	7	1	7	7	7	3	1	7	7	7	7	7	7	7	7	5	7	7	7	1	7	89.5	1	3
154	5.87206774570667	4.55386214518892	1.03486833869997	1.21230418634937	2.54670446163666	3.17533310906737	3.90199223263384	6.7645817754035	6.51743605281042	6.64915188377358	7	4.62995298701521	5.56064443860244	5.92188916491837	4.46736818217707	5.40520209854505	6.29218902090778	5.40472371487761	5.07719864679094	6.61706323167458	7	5.94351867163528	5.81608905570942	7	7	7	4	7	7	7	6	6	7	7	7	7	7	7	7	7	3	2	7	7	5	7	87.25	1	3
155	6.19463000859408	7	6.75935496284712	2.08119861946647	7	6.09911285141263	5.08591784054656	5.30157042543622	6.71211740828719	7	4.96456288276823	5.30207842194288	6.7332490203688	6.68650052819572	4.31235875891296	6.30122166666685	7	6.94078013124895	6.12004692877754	3.87602687372881	5.75280452133739	5.7873598103731	5.1122332559904	2	1	1	4	7	7	7	3	4	7	7	7	4	7	7	7	7	7	3	7	7	2	7	84	1	3
156	6.43399091949944	5.00475157457948	1	3.60145852324649	4.8154175902311	4.34578673156715	6.52204275594849	6.7311373068304	6.52790793460639	6.48424938278565	4.14706097958887	2.36469665570085	5.03820450260128	7	3.07830280387489	6.70681767153158	4.31917266518593	6.32342008955564	4.43816674307697	6.71298546089413	6.58083020186318	4.09089934464056	5.442273055802	7	7	7	1	7	7	7	2	1	7	7	7	7	5	7	7	7	2	4	7	7	2	7	92.75	1	3
157	6.9693114210657	6.65695063078768	6.99720359449964	1	6.89134782160182	5.8705622206245	5.14478428445145	4.92053520682377	7	5.82527553500479	6.67342324174351	5.63158449238909	6.51541083436966	5.4751348810624	7	6.31337633899569	6.62917226514569	4.72641838221493	5.2917282170209	4.2923185315368	5.67602189416392	4.35215127139613	1.60942171186448	1	1	7	1	7	7	7	7	2	7	7	1	3	3	7	7	7	2	4	7	7	3	7	73.5	1	3
158	4.34878948419601	6.40831315120347	2.6680959951176	4.23442239188507	3.75759570067201	5.94816630062553	2.08910540511764	7	5.26283350415391	6.44886038567115	5.97501664517644	5.22892868816787	3.94920702031844	6.49167383188442	4.47045206581235	4.19309314990264	4.02843483932699	7	6.28671159523842	5.34287497908361	5.0903273781316	7	6.85968069695643	5	7	7	1	7	7	7	2	3	7	7	7	3	1	7	7	7	2	2	7	7	4	7	61.25	1	3
159	6.12863208657502	6.92733073327248	5.99830639236486	2.2700991007878	3.83057424671047	6.47661269620703	6.82072661225293	7	6.15002221316007	4.54514081123063	7	4.77615498142306	3.66697195630629	6.01961234603547	6.54015927620986	3.3416132417113	5.83071820575461	6.81720759176195	4.71193852809157	4.99553897427201	7	5.18899052352787	7	2	1	1	3	7	7	7	2	1	7	7	7	7	7	7	7	7	2	3	7	7	3	7	89	1	3
160	2.79507026590487	6.30658283350462	5.95063708936944	1	7	6.01725125351052	6.80023257719643	5.21651546226591	5.44832567538122	6.44065857019635	4.87481593485799	6.32114291195476	6.84942646791341	3.60145828947462	5.86504389394099	5.23989198094705	4.52644310535359	5.58473378244773	6.8627467147676	6.05191768453145	6.31147065752851	7	6.1547250052505	2	1	1	4	7	7	7	1	3	7	7	4	7	6	7	7	7	3	4	7	7	4	7	77.75	1	3
161	5.86140506035964	7	6.60711179322876	2.948543914307	7	7	5.85976657615238	5.87900778383199	6.57685883845457	5.63905983511742	3.85965159378561	5.09740492592909	6.44361634869377	5.70574267006286	4.40172699459532	6.2691050509102	6.47192070171019	7	5.26878339944179	5.52513719618541	6.29562763676972	5.14553940184884	5.12485253429351	2	1	1	3	7	7	7	4	4	7	7	7	5	7	7	7	7	7	3	7	7	7	7	102.5	1	3
162	5.56309445335894	5.51319449828755	1.70766684846463	2.96472249075689	4.2685471399398	5.10126366405364	6.28086049812154	2.86367712715805	5.99022535361651	3.91868255510394	7	7	4.07788645067025	2.50473737926696	6.66299392330205	5.68510871856085	6.87509765783615	5.50047571518037	5.28879845827	5.50209022991467	7	6.0936287319106	6.77786322031575	5	2	7	1	7	7	7	7	1	7	7	7	7	6	7	7	7	2	2	7	7	2	7	79.25	1	3
163	7	6.12739542391529	3.3859393261557	2.24479843596421	1.47178624981187	5.08743990938027	7	5.90222756504141	6.32316440085771	7	7	7	6.40118089859585	4.88084042551534	2.37471544910082	4.80389494978856	5.43128526075631	5.7920353797593	7	4.47645576017411	6.01547965580188	4.2065547773724	6.44725003439607	7	1	7	1	7	7	7	1	2	7	1	2	2	7	7	7	7	3	7	7	7	4	7	85	1	3
164	6.3543112895486	5.03556648164632	2.87676102956687	1	6.18435595228815	6.45939510645458	5.98460707853982	7	5.78779080123881	7	5.68541808338522	6.24357274342491	6.36024137279837	6.76149210914305	5.27326083348689	6.35284008378961	4.63592106634891	6.53439358233945	4.38194754265592	4.46789337110879	4.61675143563104	7	3.48602419260589	7	7	7	1	7	7	7	7	2	7	1	7	7	4	7	7	7	7	5	5	7	1	7	76.75	1	3
165	5.06377275093235	5.29704160361963	1.03543035349581	1.97661709358412	3.1844467471648	4.3483092582302	2.82204779483454	6.84234452909013	5.75359432136381	6.2297792442818	7	6.06502477727327	4.26840368914904	5.44355716516679	4.04159942794677	4.19907328160784	6.64496660080813	6.9640155400485	6.1173430569224	7	6.00954370769411	7	5.62095241538149	7	1	7	1	7	7	7	3	1	7	7	1	7	7	7	7	7	5	2	7	7	7	7	84.5	1	3
166	7	5.30990683231282	6.84162547690272	1	7	6.50945664280562	5.00860403817093	5.47649674004466	4.60526724299708	5.84124907366144	5.79723498089569	6.60529635053049	7	5.64021055081674	6.16485958134563	5.9677281184163	7	4.570477637657	6.70666148499066	3.90400044797361	5.99776417142301	4.83565608066716	3.76776838420153	1	1	7	1	7	7	7	7	2	7	7	7	4	3	7	7	7	4	5	7	7	4	7	69.25	1	3
167	7	7	7	2.35608852574626	5.98760267123049	3.99200705840887	6.09665346477414	3.46710168166097	5.82954582513283	6.56515439022974	4.84067135161602	4.75954010868443	4.92292163003419	6.0602904271399	7	5.52913174563232	6.09304922137257	6.5602828301018	4.10140458366864	4.07361507435927	3.63662739145807	5.82416491281686	5.3754839696733	1	1	7	1	7	7	7	7	6	7	7	2	7	2	7	7	7	3	7	4	7	4	7	83	1	3
168	6.01954538038806	6.07974859803359	1	2.23699680759007	2.57521138540947	7	7	6.24128849527408	3.79826458593487	7	5.35735314878521	3.93674692340185	4.93385925991944	3.91081432360271	3.49352346538259	6.69585438664249	6.99166553963992	4.96590176922382	4.73638430370794	5.70798448901694	5.79631333777377	5.31966346288864	5.00472721600321	4	1	7	2	7	7	2	6	3	7	1	1	7	5	7	7	7	4	1	7	7	7	7	88.75	1	3
169	4.26538622833408	4.95587619416929	2.00304901014301	1.50956196616854	1	7	2.34909152525069	6.29162484692785	6.37621582199887	7	6.16826923331028	4.06500597587317	4.26611348950057	7	5.28306462815048	5.98061160518297	6.11641287389102	5.13739817311221	4.20307074922942	5.81025462165941	5.10035713024489	7	6.8740231827958	6	1	7	1	7	7	2	3	2	7	7	1	7	7	7	7	7	5	2	7	7	1	7	77.5	1	3
170	6.62282594110842	6.70400031505897	5.17383733532638	1.24996564707401	5.06908242448602	2.06539443179946	3.93678003977718	4.13017715994052	6.49372534535268	6.3847148767953	6.12962858319911	5.50269606569829	6.08284970970413	6.1386763933981	5.19314004374602	4.63001513742009	5.75463175789238	7	5.36938309517974	5.39583157735661	5.54603737233898	5.83778398865747	6.5448191983865	3	7	7	1	7	7	7	7	1	7	7	1	7	7	7	7	7	2	3	2	7	7	7	87.25	1	3
171	6.6708906558167	2.16421433303361	1	1.66979308186589	3.12749977427169	4.83452490182271	5.22072823909191	3.24660390498609	4.35267390074218	6.79016343678528	6.54638768862993	4.99724125522997	5.51021497877391	5.77947793370199	6.2123416983085	3.98546178404002	6.83343615076116	5.33733361846617	5.28008400045934	5.14730511310993	6.40392885830029	5.14635945132337	7	2	7	7	1	7	7	7	4	4	7	7	2	7	3	7	7	7	2	6	7	7	7	7	77	1	3
172	6.5545837181696	5.92980797835022	2.77685040484273	3.07431603219955	1	3.36352432780094	5.22381506980085	3.02899630134285	6.23356404728609	7	6.96283228377188	6.3779444098326	6.18519377292393	4.22862028416311	2.68743764068264	5.73441978003898	7	4.44044007903504	6.27927281023621	6.86811621159027	6.12525701504388	6.56253768931689	4.70523462831566	7	1	7	1	7	7	7	3	1	7	1	2	7	7	7	7	7	2	7	7	7	2	7	77.75	1	3
173	6.93063878663725	5.60313917593641	6.89757187605372	1.25584931221308	7	6.27868553429961	7	3.99405830391667	4.93879412273109	4.44364880107185	6.50574009571655	7	6.0808006943338	5.8629955094245	2.55757267097755	5.51211300821648	6.10279729731429	5.26782626254318	6.90280048514591	4.53767319599668	6.98424897788288	6.75931795429879	2.74629582844875	2	1	1	3	7	7	7	7	1	7	7	4	7	7	7	7	7	2	1	4	7	7	7	76.5	1	3
174	3.74259418807978	5.63582934376027	1.77255291847834	2.48398849687679	1	7	5.05724473538982	5.00282917218414	6.76880685745501	6.33919209280924	6.48889624804841	4.18340980325301	5.19106397005785	7	1.31501389999281	6.54956970676452	5.93482010110465	5.76016455718728	5.26342238456201	3.42723960331473	5.49318229234835	6.01750031387873	3.5929714345754	7	2	7	1	7	7	1	7	3	7	7	1	7	1	7	7	7	4	2	7	7	4	7	67.25	1	3
175	6.65115057085089	7	2.22582681950912	3.02165464444705	1	6.06549021644775	5.61717165021183	2.6669088544595	4.88004961063385	6.92009190605089	5.86972722024088	6.65519607407709	6.03168411909989	6.61325473836353	3.04396006093914	5.13873396081901	4.84053562627873	5.85772368966034	6.69341476793753	4.81658814113704	5.78269685607563	5.61942510842894	2.49131948505787	7	1	7	1	7	7	5	2	7	7	7	3	7	7	7	7	7	4	7	7	7	1	7	82	1	3
176	6.46869351214794	6.53189874383131	1	2.0444243285705	1	5.66652909338749	5.59643951659947	4.12334187540473	4.57177396256639	5.02081589323936	5.7122273398648	3.68819962202258	5.07396604795469	7	2.84586623671823	5.13807915263931	5.70781636450649	5.99950451605597	6.29168055446631	5.83390056944419	6.71868070250592	5.26919022492861	4.52442554886123	7	1	7	1	7	7	7	4	7	7	7	4	7	7	7	7	7	3	6	7	7	2	4	97.75	1	3
177	4.20547756326414	5.27042421056515	1.7488024353427	1.19030209427523	1	7	2.14137270399084	4.47783451667178	7	6.64175072774232	3.4794302230946	4.13937341023827	7	7	4.58655435063092	7	5.48746790201515	6.77329200537084	4.10014492668241	3.80946925859828	5.88944537068662	6.25696650650025	3.82104131487256	7	3	7	1	7	7	1	2	3	7	7	1	7	1	7	7	7	4	2	7	7	5	7	70.5	1	3
178	6.66419400099054	7	6.04201578735428	2.17067871291417	2.91469680352023	6.74818563971935	7	7	3.76698384008405	4.32077395653588	6.76152080271585	5.80654319794059	2.83662634990566	5.41414762789245	3.45363958651754	3.93948558007617	5.68518891394031	6.3034615837365	7	5.15901443375333	5.5108033566528	4.14770675401628	6.59464693605185	2	1	1	5	7	7	7	7	1	7	7	7	7	7	7	7	7	2	2	7	7	3	7	98.25	1	3
179	6.59111145184406	5.3787590077385	7	1.32595290407812	7	6.83576666118898	6.89032592033974	5.27106148322635	4.21042899661804	6.44528409493662	4.04393045518758	6.66931490624907	6.39024450918554	4.08972531932823	3.14003869674805	6.29656579569675	5.09950974401143	6.75430196899512	6.54715292267737	4.73637851327083	4.9023590748742	3.89898047659968	3.06418003704753	2	1	1	4	7	7	7	7	1	7	7	1	3	3	7	7	7	7	4	6	7	7	7	77	1	3
180	6.03743632732578	5.27240883666497	5.91047264526826	3.48965850020893	7	4.45243705215984	3.77475879876762	4.26679631177628	6.35731285656448	4.74496397320506	4.56536329408031	7	1.39471653125233	7	7	4.29158748921239	6.06339163618105	4.21997461809659	5.70075838333843	6.17522862363218	6.49207308333236	5.60221999768221	3.10935798273013	2	1	7	3	7	7	7	5	2	7	6	2	7	2	7	7	7	7	2	4	7	2	7	85.75	1	3
181	1.69060513959252	6.07185937931596	3.85062756221882	5.46742648236194	6.75225494664526	5.08390118554053	5.79306410383787	4.78710349238957	4.7072302297361	5.67543193946429	6.44396277896063	6.57566072200302	4.20811133612242	6.27369444107186	5.67673050496323	2.65127746706735	6.94181256479294	3.74835269007748	5.2552176185455	5.68322260667101	6.20505931338891	4.82879263843774	4.8536687977413	7	1	7	7	6	7	7	7	3	7	7	2	7	3	7	7	7	5	3	7	7	5	7	67.5	1	3
182	6.25138497569855	6.6911304803142	2.1799404466238	2.80689204894012	1	3.22786042393246	5.29281775740614	4.42334443683751	5.62404414417726	6.37317566408432	6.65309545050618	7	5.54030470452079	4.57367671400584	3.51720945767874	4.52301979190399	6.25501565446668	3.95429564457444	6.44992754443939	4.17208214304061	5.9639750451424	6.08169627030225	5.71063980995075	7	1	7	2	7	7	7	3	2	7	2	2	7	6	7	7	7	4	2	7	7	4	7	81.25	1	3
183	6.40151154892	5.80597743352183	1.89018555430669	3.39257312099193	2.3857584907742	3.85447525205806	5.21662114307505	4.80464286198378	6.65479505022124	4.71404078849631	6.38533506940116	7	7	3.08242032763798	5.34332435251227	5.2882282742935	5.16658968725497	1	5.46469215311732	4.07844486913653	5.58556340128933	6.52722600952008	1.73052454713668	6	4	7	7	7	7	4	2	7	7	2	7	7	7	7	7	7	4	7	7	7	1	7	73	1	3
184	6.00941134421253	7	2.09355842510572	4.25681212441899	2.47016859573169	3.022519311781	5.24385324220005	2.97433756756263	6.63884185055279	6.70242355571631	5.47485867727628	6.87231214074797	6.84388110364172	3.97271760243975	4.97028644954882	5.07673089020473	5.2863458357674	5.61630422370163	4.12963825228103	3.70729449769277	2.72148505925014	5.83504309342601	1.07127048324357	7	3	7	7	7	7	3	1	4	7	2	7	7	7	7	7	7	3	4	7	7	2	7	59.75	1	3
185	6.31516564007308	4.59112160407727	1.73205647594921	2.89730999227031	5.90148979879206	3.7591890824107	2.01336283368313	6.55116245766748	6.30577233066702	5.79349640773312	3.16306463460004	1.78287937517601	6.97991455507549	7	3.25124246776548	5.72152864338863	4.56767240135135	4.88710488596464	6.21317210723638	7	1.19054121898957	4.4736389891084	3.62161752130022	7	7	7	1	7	7	7	2	1	7	7	7	7	4	7	7	7	7	4	7	7	1	7	80.5	1	3
186	6.63230070498468	4.42676602208681	4.4461920119656	3.12840419198478	2.92016303127877	4.61405044821978	1.41137462231411	5.55636075913486	5.53889696051573	2.29555107759892	5.56343736020079	5.01083203309931	4.44322847455556	4.78570063993431	4.99583389634054	7	5.41442996564386	6.6298117482929	6.8227430112952	1	2.6137243605747	5.12605955813274	5.98943805447943	5	2	7	1	7	7	7	5	1	7	2	7	7	6	7	7	7	7	3	7	7	2	7	83.25	1	3
187	7	5.60136283624395	6.06062904569528	3.30063416145258	5.78836134075764	7	6.78377943293982	3.3752734601755	5.38715136554245	5.77812357806346	2.56250081543243	3.58256942435984	6.66713466449767	4.18638408611996	4.69611553427863	6.68050954893565	6.02165649562909	4.68325453894416	5.3940783050269	7	1.68248864313096	6.37299476788625	3.33823010872816	2	1	7	2	7	7	7	7	1	7	7	7	3	7	7	7	7	7	3	7	7	1	7	69	1	3
188	6.98472162164774	6.04961152379631	5.23107015349883	1.40983043697936	4.94911468612299	5.35328075213293	5.3533216053571	4.22853068421616	5.31576020162081	3.42217255958861	5.15828271456747	4.35120901560088	3.8004410956874	2.34082945165131	6.67822454849299	5.69576641871852	6.59857560550107	5.47834990444406	3.33233955381811	4.78991080050052	5.59638305385972	5.69425499850613	7	4	4	7	1	7	7	7	2	7	7	5	7	7	1	7	7	7	3	2	4	7	1	7	58.75	1	3
[truncated: 5 more columns]
