# Supplementary material for: How Are Mate Preferences Linked with Actual Mate Selection? Tests of Mate Preference Integration Algorithms Using Computer Simulations and Actual Mating Couples
Source: PLoS One. 2016 Jun 8;11(6):e0156078. doi: 10.1371/journal.pone.0156078 (PMC4898694; doi:10.1371/journal.pone.0156078)
Supplement: S3 Data — Long-term couple and agent-based model data analyzed in Study 4. (ZIP) [file pone.0156078.s003.zip › S11/Polynomial Model Data/Polynomial Couple Population 01152016 0419.csv]

	trait1	trait2	trait3	trait4	trait5	trait6	trait7	trait8	trait9	trait10	trait11	trait12	trait13	trait14	trait15	trait16	trait17	trait18	trait19	trait20	trait21	trait22	trait23	preference1	preference2	preference3	preference4	preference5	preference6	preference7	preference8	preference9	preference10	preference11	preference12	preference13	preference14	preference15	preference16	preference17	preference18	preference19	preference20	preference21	preference22	preference23	fitpoints	sex	algorithm
1	5.98030956765061	2.02729185998691	5.00099872139955	4.43948137042767	5.86313180768642	4.08077082597775	5.77940850507713	6.9941645258353	6.81005810008522	6.45485830524673	7	7	6.06456957782884	6.18143146328359	6.95787368650058	6.79854844155847	6.62500751261591	7	7	7	7	6.11105735762309	6.75744780564604	7	7	7	7	1	2	7	7	7	7	2	4	7	7	2	7	7	7	7	2	7	2	7	88	0	3
2	5.83479513882096	1.39519119371644	1	5.77111905991092	7	6.10664783919643	5.05168686494373	4.91650716751027	5.83396670944334	6.82823972384815	4.03022103468785	6.73219936387804	6.79622377929172	7	7	5.73399468862103	7	5.13167706632332	7	7	6.9658276575966	7	7	7	7	7	7	1	2	7	1	6	7	1	7	1	7	2	7	1	7	1	7	7	4	6	91.75	0	3
3	5.78726344974183	3.51210294732402	4.89084376849779	4.89296541383592	7	4.232835936361	6.32256184381963	6.73998409163142	7	6.61918912469071	5.28525793551775	6.70233122374542	1	5.43734136199661	7	6.98513725638963	7	6.96315017637058	7	6.20496261039567	6.46971982983665	6.1824831211918	6.93933880089532	7	7	7	7	1	1	7	7	2	2	1	5	1	7	3	7	7	7	7	2	7	2	6	93.5	0	3
4	5.52016526228781	6.56975113828576	1	3.17813842718217	5.12057602861273	6.39303799394106	5.32606111708575	7	6.72236700555372	6.82113598214656	6.67207950622065	6.69120793310039	6.36935760394153	6.7633955470431	7	6.36906559810792	6.60170362384304	7	5.90876755008788	4.99159013859981	7	6.42075395039731	7	4	7	7	4	7	2	7	2	7	4	2	7	1	7	1	7	1	7	7	2	7	7	5	83.25	0	3
5	4.19452344370626	4.18002878466096	1.20577423522079	7	4.64554530452834	6.38984309477824	6.24618838129891	5.93066931754891	6.98378312841267	7	6.20116284324214	7	4.86426381091013	5.95156560093025	6.4597734023942	6.33819221010606	7	6.35628653963774	7	6.56577212079298	5.93336399890816	5.04864668523511	5.44230856322361	7	7	7	7	1	2	7	7	7	2	3	7	1	5	2	7	1	7	2	3	7	5	7	96	0	3
6	4.06313157393396	1.0356544454486	2.56677312069917	6.60077995789869	4.9266080245515	7	6.37339179348147	7	6.34683132177017	7	5.82527151878406	5.03338009919904	3.53960166575745	5.32939939312539	6.18175758650692	5.19343587784921	6.0174495989709	7	7	4.5600887405761	6.74951005580463	6.79546946951407	6.95490901543747	7	7	7	7	1	7	7	7	7	7	3	7	1	2	2	7	7	7	1	7	7	4	7	96.75	0	3
7	6.10434329300562	2.40746554689567	1	6.99795692638904	6.55502829543428	7	7	3.76138020139307	4.09453811446076	6.24481058251867	3.95902352323489	6.69113654536319	5.87501819143041	7	7	6.51652635126927	7	5.93839172717269	6.85793044554334	6.11263455913627	5.71907536260933	5.88435085378254	7	7	7	7	7	1	2	7	1	7	1	2	7	1	7	2	7	1	7	7	2	7	3	7	93.5	0	3
8	1.25833419507068	7	6.28812444033712	5.68703638651087	4.97965049983102	5.96936982969115	6.38839272274082	6.50888751591881	5.60963385559514	6.79492842223481	5.80323702187663	4.86960235936551	3.43348518915447	6.66059646868365	6.7868606461624	6.93971363033435	6.58374133852036	6.86953541146332	5.63778723160633	5.33934203165301	6.11933319217008	4.71126873358262	7	7	7	7	7	7	7	7	7	7	2	2	4	7	7	3	7	7	7	2	7	7	7	4	88.25	0	3
9	3.33100335499012	4.97921895417279	6.17944943791504	2.75369166924106	6.30503830000246	7	4.11457095419528	6.45437570934799	5.86885352136613	6.23915489186114	6.72347046189881	6.37858765074898	5.38165424632658	7	6.99356570827581	7	7	4.61708617024862	6.83421704995477	6.84630345213557	6.70074758612736	5.87795260992058	3.06917936291201	7	7	7	7	7	7	7	1	7	2	2	7	1	2	2	7	7	7	7	3	7	7	7	98	0	3
10	1	5.19621176145663	2.25100833105188	4.03915774268114	3.46565088952817	6.13714152372378	6.5018942769625	7	5.46228992167938	7	6.75152155471761	6.50974712061629	1.46738408456925	7	6.63197066645314	3.82435457236229	6.6522649014112	6.69777892725346	7	7	1	3.42994374937666	7	3	7	7	7	7	2	7	7	7	2	3	7	1	2	7	7	1	7	4	7	7	2	7	93.75	0	3
11	4.78996935242781	3.49088956099407	5.40944886841793	3.5607133240402	6.71549371171157	4.89892973730762	6.01035428280435	7	6.59587402121303	6.71188727961323	5.07952359021708	6.23380603766448	6.81579989411415	5.22498546095428	6.26010749925545	5.97528070149953	6.70211586043296	6.00365549005557	6.71170814932236	6.83958197410913	7	6.35408271160348	4.659172555448	7	7	7	7	1	3	7	7	2	2	2	7	7	7	2	7	7	7	3	7	7	7	7	87.5	0	3
12	5.53630776713357	5.79829718173481	3.38710925061386	4.41205542880897	2.64517263403625	7	6.75968318707527	6.4637735324373	7	6.48812718395107	5.13362220867137	7	5.31791317183178	7	7	5.0695391320539	6.05107197438827	6.18921494688935	6.18352094845166	5.87414069887336	6.33530040278742	6.4005448452717	5.47559268901046	3	7	7	7	3	2	7	7	7	7	2	3	7	5	7	7	7	7	7	7	7	7	7	90.25	0	3
13	2.96080553000123	7	1.7173900007465	6.58769089580968	1.44211244022867	7	6.04697404950485	6.65047688852899	7	5.01999207781731	7	6.18744329185794	4.77341202694952	6.80683317734534	7	5.83981724854365	4.93899500539079	6.45079405820988	6.18010650949499	7	5.53653948541745	3.68486339028167	6.76064579704154	1	7	7	7	7	1	7	6	2	2	3	7	7	2	7	7	1	7	1	2	7	6	2	85	0	3
14	3.9058565595266	5.19551626496357	5.58206570845228	2.60584564324006	7	6.00838939515415	3.92303593683995	6.97693823314168	7	6.46234042372779	6.93183734489168	5.92058463201972	4.19149854126025	5.66994816276365	7	7	6.50047917125954	4.93856324125435	7	7	5.66441066466656	6.56805830432517	3.09515071534836	7	7	7	7	7	7	7	1	7	2	2	7	1	2	1	7	7	7	7	2	7	7	7	87.75	0	3
15	3.58230319694818	6.22704991975791	1.49737926823441	5.39508365149065	1.8202964905545	4.67489283477173	6.62187789180722	7	5.5242755679136	7	7	7	1.6360006900071	6.18438777592552	7	5.78461894977694	4.3710704613566	7	5.41578769359674	4.9210842418936	7	4.70279918913958	6.33454034073567	3	7	7	7	7	3	7	7	4	5	2	7	1	6	1	7	7	7	2	2	7	7	1	100.5	0	3
16	3.44223782002595	5.36488297546382	6.06590737161408	2.8055462446722	6.71601888987978	7	3.63481780301145	6.47328814127557	7	6.69086413417913	6.7568589319717	5.75495762037647	2.09748527674689	6.76174408374115	7	5.57618946101795	7	5.03935980072898	6.40304949119252	5.82056619563601	6.41139383396795	7	3.73251152922027	7	7	7	7	7	6	7	1	7	7	2	7	1	3	2	7	7	7	7	2	7	2	7	89.25	0	3
17	5.84204346513685	2.20707866330143	1.55862473101519	5.50421128697005	7	6.7715133588989	7	4.46294112308565	4.50037969783937	5.8801889436425	3.97465787032671	7	5.57542637708228	6.7873890027786	6.02570215571941	6.33736997035445	6.69658314580396	4.49772694932596	6.88782893313171	5.68709164636532	6.18104239902044	7	7	7	7	7	7	1	2	7	1	7	7	1	7	7	7	2	7	1	7	7	2	7	3	5	83	0	3
18	5.79850698065506	2.41153494721824	3.99319950893362	6.07426235753933	7	7	5.13957980458665	6.22461392005975	6.45857050117682	6.77714958840438	6.51983079651872	7	2.33248653703504	4.09888049410302	6.68433391890129	5.8984675072529	6.37495357275345	7	6.32721651803012	7	5.88968893166788	3.2933210117986	5.52933068619247	7	7	7	7	1	7	7	7	4	1	4	7	7	1	7	7	7	7	1	2	7	5	7	92.75	0	3
19	7	6.10044680155366	5.62429066939301	3.98724739196315	5.91128782229935	7	3.40423657790954	5.96000917051083	6.76460395578156	6.31295198059733	7	5.62257798909217	6.46286464575948	6.01254999659668	6.50358932404862	6.77020996954692	6.34993816269765	6.77010455093438	5.29231487447097	5.97258715847109	5.40831735911779	5.99501519304123	6.75277004434008	7	7	7	7	3	3	3	7	4	2	1	7	1	7	2	7	7	7	1	7	7	2	3	85.5	0	3
20	5.97480261224347	1	2.48723308149749	6.08974449182819	5.36160018416023	7	6.55810547627191	7	6.85802095443021	5.62213738861454	4.07382603522792	7	5.05664394063341	5.45197273145279	7	5.50934836542621	6.51634220186931	6.01537746206746	5.63034424710539	6.234133384386	5.30751897045451	7	4.55457979106071	7	7	7	7	1	3	2	1	7	7	1	7	7	2	1	7	3	2	2	2	7	3	7	91.25	0	3
21	5.92011409396795	3.96461610035758	5.24231336351578	2.18308868276135	1.29071486694024	6.65596253183239	1.90497160681333	6.48676494809657	5.93408114520598	7	4.64588899511893	7	5.70332508563294	6.32676010213024	6.72627690760954	5.40359452633772	6.81433712631967	5.31966626288288	7	5.98699880490668	6.22543170485533	5.94668694920411	5.76393521553223	7	7	7	7	1	2	7	7	4	2	1	7	7	3	7	7	7	7	1	2	7	7	7	99	0	3
22	3.96335668080471	1.06597472139449	2.2990792927526	6.69837818185393	5.23092823607009	7	5.33647984987119	6.63157676986671	7	5.94436360119367	7	6.08637153431835	3.70968564048438	4.10880213197343	6.30359314657136	6.18394524316965	6.13549526922897	6.40033915394385	6.13773487378467	6.6171536746393	6.68566159155358	5.59893893551276	7	7	7	7	7	1	5	7	7	3	2	1	7	1	4	1	7	7	7	2	7	7	2	2	87.75	0	3
23	2.98980969077472	6.76169184900657	1.15495247735469	5.67598100677576	1	5.28190673080196	5.97860557459156	6.15470186013191	7	6.27616775087593	7	5.9210514661209	2.83607510905186	7	6.44240741639499	6.61811949452825	4.95509040265505	5.00179805915681	7	6.95958752830913	5.3669256521035	5.26717612378002	5.8868718889275	1	7	7	7	7	1	7	7	3	1	2	7	7	3	7	7	1	7	1	2	7	5	3	87.5	0	3
24	4.09654703203647	6.14394331575766	4.53969430598365	4.3483341222624	3.62818346460986	6.58682552677145	5.47054943232992	7	4.22735572338061	7	6.5870900027328	5.35239984201242	2.78441666376959	6.48435697977713	6.99003174583922	6.19587447800995	5.50726909329709	5.78638631889746	6.3285888916741	6.92501162431508	6.42765166821489	6.82277891616041	4.58143042583904	7	7	7	7	7	2	7	7	5	7	1	7	1	7	7	7	1	7	3	1	7	7	7	81.25	0	3
25	5.3374896796005	1.53083890010283	3.65186533730939	7	3.75456947499818	6.28487344761783	5.63181989206466	6.63899435590238	7	5.83176249000607	5.56116653238915	7	4.81430241543829	3.99120888208673	7	3.73788349569604	5.12751295545923	6.32267647453495	6.75228131751594	5.65390797297074	6.79820671863178	7	4.5313138998999	7	7	7	7	1	7	7	7	7	5	3	7	7	7	3	7	7	7	2	7	7	2	7	82	0	3
26	6.90384599845661	6.31263754058376	1	5.42888916154973	3.56982017280168	3.89005209792951	5.40410919351625	6.91660342782586	5.72704483002003	5.461741197242	6.42597419736903	7	5.7660416498334	6.97170868716048	7	5.03094481159857	5.73493746727809	3.86438297210269	6.21902007814632	4.72444164023815	7	6.53028928930711	6.80723569255813	5	7	7	7	7	7	7	7	5	2	2	7	1	7	2	7	7	7	2	3	6	7	7	76.75	0	3
27	6.17867912429958	1.28021519928532	2.77137029531239	5.61162018518195	4.64534760817975	7	6.03312064145679	7	6.29202246177452	5.61992976056322	4.51190232804675	7	4.08424628944223	5.80891051998381	6.45292639006833	5.45817624165405	4.82975422450351	6.42855674749952	5.78235480380768	7	5.38807650192281	6.92877720407677	6.61225731264344	7	7	7	7	1	4	7	1	7	4	1	7	7	2	1	7	7	1	1	3	7	3	5	93.5	0	3
28	4.65531092949814	6.62911218344846	3.22584793728846	5.07000784126549	3.41593923514853	5.34507928847165	5.95558151362715	6.45931943796605	6.79215902453929	6.11891949060158	6.80032237985627	4.99997685681116	3.46925428858949	7	6.47741877686999	4.00388998552267	4.76720834573149	6.32095345586888	7	7	5.79021379997329	4.03999371114716	7	7	7	7	7	7	2	7	1	7	7	1	7	1	2	3	7	7	7	2	1	7	2	7	71.25	0	3
29	4.88394729636965	3.6106721340244	3.9548650240239	5.32175738170898	6.85334169210595	3.94889284263042	6.29925457934616	7	6.19842206058043	6.49732970135253	4.8699116749935	6.07794244562109	5.21295594786112	5.9556851733046	6.95887333963618	6.56661261289846	6.6555147490751	6.53352006661394	5.52825019899951	5.64305560989711	6.62523731661866	5.41309484605186	5.17716791914792	7	7	7	7	1	2	7	7	6	7	1	7	7	7	1	7	7	7	2	7	7	2	7	88	0	3
30	3.49337443215274	1	2.85969976607127	7	4.98376590382216	7	6.27725044575732	7	4.6515965277963	6.17124750319396	6.16227141960356	6.84228908868807	3.73303284346523	4.25154329507481	6.93628901417325	5.068340929406	5.22588985138433	5.34719418637003	5.42086890030589	7	6.15346798027348	5.88606658577741	6.8811728840761	7	7	7	7	1	3	7	7	3	2	2	7	7	3	1	7	7	7	1	7	7	2	7	92.75	0	3
31	3.69314510301705	6.56088538346049	6.40368091748136	4.47745623635062	4.59576659745758	5.93169426670509	1.97661055980899	7	6.26996011650536	6.9458205708282	6.88184793793119	6.60422032400145	4.41826036884063	7	4.46573785099672	7	6.17790975498947	5.37130925978536	6.02816205055375	6.65089142058973	6.14335702823999	6.52285439467132	7	7	7	7	7	7	1	7	7	2	2	2	7	1	7	2	7	7	7	6	1	7	7	7	96.5	0	3
32	4.04420300100596	4.63532438030382	6.78324888214042	2.94885821974124	6.18284675297527	4.24708408801936	1.91920226658319	6.55333095068455	6.78021090575304	6.87541749872857	5.59536044754981	5.57577688390571	1	7	7	6.14858654814577	5.69594527742532	6.25886966628472	1	6.26936383828866	6.88739066939941	5.66185662422722	6.26282507192704	7	7	7	7	7	7	7	5	7	2	2	7	7	4	2	7	1	7	3	2	7	5	5	81.25	0	3
33	1.8265521501939	7	3.48801896860271	5.42617437463378	2.01842987959472	7	7	6.63918463846186	6.95708137855904	7	6.31216510726472	6.05010002099977	2.98706481672159	4.28897037378048	5.83252493559525	6.24824897458899	2.40426561116927	6.24909548315614	6.96068873818805	3.68166278010182	6.42972672122001	7	6.64701701726243	2	7	7	7	7	3	7	2	2	3	2	7	7	3	2	7	1	7	2	2	7	7	7	82	0	3
34	4.75708516994097	7	2.58952942904238	3.40472737414685	3.57139630021204	4.77542210402074	6.42025912344082	5.27071834133276	5.24765624860649	5.5483907586081	4.92361604104705	6.65493211179235	2.22747360144855	7	6.63606438418167	4.08369778613915	5.76154815113663	6.96140269184642	6.75773316497756	7	7	6.28236961677357	6.9674728571484	3	7	7	7	4	2	2	1	3	6	2	7	1	7	7	7	1	7	1	3	7	3	5	88.75	0	3
35	3.73825049928793	6.88836664078686	6.14341526857709	4.25890890520669	5.86314608186539	5.55733136961929	2.44703324708289	6.96762189316475	6.00102830939636	1.93357760569051	6.28416711854517	6.82477158501612	5.69092983740591	7	6.77602553036754	6.35216457542213	6.49041066167011	4.10635169408424	7	6.23682151771865	5.92761722778937	7	6.88508300563683	7	7	7	7	7	1	7	7	7	7	3	7	7	7	2	7	7	1	5	2	7	7	1	81.5	0	3
36	3.72046883987877	5.21189782325125	1	3.73505943341021	2.89391963347099	7	6.39255253360509	4.8179937511283	7	4.07026203890628	7	7	2.0021109688901	6.87532112121872	7	5.86521046738526	5.78925296036165	6.75067006306319	1.48044777523074	3.557499168721	6.97417775396631	7	5.5046684081229	7	7	7	7	7	2	7	1	3	1	2	5	7	2	2	7	7	7	2	7	7	1	7	85.25	0	3
37	5.25688148409499	7	2.21591063718802	4.1501019998088	3.85817839333251	6.59840794032737	6.90058523180978	6.19312802937434	5.2035205405807	7	6.0331949404926	6.18604652394134	5.6888103631661	6.82124058350944	5.86178107576765	5.24071751449186	5.48804081579515	6.64310614451807	6.23455420101929	5.61163141326891	5.81033841198221	4.68501893114197	5.39760563255612	7	7	7	7	6	1	4	7	7	6	1	7	7	7	7	7	7	7	2	2	7	7	2	85	0	3
38	6.84315671519511	2.16892048383921	4.50887341344363	2.01159595345592	4.75686678427196	4.19799234083787	1.40717761041721	6.21830256373048	5.81064765748315	3.77750056936354	6.79912384464946	7	2.42732251465656	6.41052308715242	6.30132234171075	4.18631589254278	6.45822962765243	6.34544161528336	6.99708751416672	7	7	5.55310143298522	5.16989315022601	7	7	4	7	1	3	7	5	5	1	2	7	7	5	2	7	1	7	4	4	7	6	7	73.75	0	3
39	4.46524116078085	4.58529298591513	4.98813708565715	1.77510614911481	3.15740495889848	5.00111319598298	6.50212254888189	6.90123621159944	7	7	7	4.77543701063264	2.00384457323981	3.34224086574007	6.88663399535069	4.5571302099178	6.98721903378266	6.37473580754816	1.51011702078032	6.07355855729712	6.17917149498121	4.44833706246782	7	7	7	3	3	1	7	7	7	7	1	3	7	1	7	1	7	7	7	7	7	7	1	4	83.5	0	3
40	6.83612346656053	5.20510638384343	2.57814408671075	6.28840304098026	2.99083510051364	2.8916013871645	6.39694350214837	4.47169388319132	6.44431847987569	6.05795795508797	6.38810020556411	7	1.40760260953151	6.09829345638025	5.89150402658907	6.20574249014664	6.59189799740031	7	6.87000354935978	6.78908502930835	7	6.88570347113112	3.53745527773301	2	7	7	7	7	4	7	1	6	2	1	7	1	4	7	7	7	7	2	3	7	1	7	84.25	0	3
41	5.09424996396295	4.24931371103779	4.52422841645558	2.22329506417949	3.96937555224455	6.85656853548549	6.90875966548107	5.77051217926306	5.9569357723271	6.76543343650953	5.60933571079853	6.49648912181457	4.49674588950549	5.61447673310699	6.20511850778597	6.07289255494936	5.290318460894	6.70136201175806	4.89132101619127	7	6.57017303826094	6.57113886363339	4.52574220028583	7	7	4	7	1	7	7	7	7	7	1	7	3	1	2	7	7	7	7	2	7	2	4	73	0	3
42	1.46252410467878	6.94444156691336	2.234485810305	5.68403548800978	2.93278599778905	6.39230544914491	7	5.47228648031556	5.48896821233487	4.79989540568504	6.59762400450118	6.58746325258329	4.44493713792628	7	7	5.54661617113272	2.32621063103221	6.8324782983433	6.57732178922007	3.43659708263214	6.64111857788924	5.72061685950477	6.44565722066082	3	7	7	7	7	4	7	2	3	3	3	7	7	3	3	7	7	7	1	2	7	3	7	81.75	0	3
43	3.19212635217316	7	6.70143920115781	4.71879748980772	6.61472984528863	6.31615010711295	5.92456794781682	7	5.60961476963201	2.87341215165719	6.91988723505562	5.98044655585546	4.8379749109531	6.36477676729639	4.84432848451538	6.60867033835195	6.20945450526436	4.89923996671862	6.02495934433383	7	6.16537471580261	6.18144752449932	7	7	7	7	7	7	1	7	2	2	1	2	7	7	6	2	7	7	1	5	2	7	7	2	72.5	0	3
44	2.64614046875263	6.66503188306839	2.62666329150278	1	3.35358265892683	5.82826429760639	6.27463524502151	7	6.39168977922668	4.86146301518571	6.52111312540049	3.76592129829895	6.11387116475434	5.24788921640539	7	6.75940992220666	5.25937158385839	4.38004740381484	5.95153762424122	5.28970560327463	6.64620352183416	7	7	7	7	7	7	2	7	7	6	7	7	1	7	7	2	7	7	7	7	1	7	5	3	2	72.25	0	3
45	4.38331508630983	1	1.30795089925257	5.20038046871811	6.29068851469217	7	4.60699087055234	5.20086748925854	5.5906739422647	6.06974738555035	5.53041124574932	6.44373874854209	1.05332522796626	6.4705096625246	5.84095576628202	5.85414852089396	5.68711139048905	6.80734284819646	4.41997154422556	4.96166851131647	7	6.19918336297366	6.83510319673668	7	7	7	7	1	7	7	2	7	6	2	7	7	3	1	7	2	7	7	3	7	7	7	76	0	3
46	6.07763066436262	1.6529670491962	3.60545997053622	7	4.69879860760035	5.23638687299759	4.80226153458983	6.76490144503252	5.52868576781749	5.9434697078649	5.03091922211574	6.28131149485932	5.58764488539806	5.1787885223618	6.97525671314219	4.48111596566844	6.60448961245538	7	6.00636604829258	6.31323062672237	7	3.4287969683948	5.6409242258453	7	7	7	7	1	7	7	7	6	5	3	7	7	7	2	7	7	7	2	7	7	4	7	91.75	0	3
47	5.25643192617572	7	3.0278429482175	3.94383037739544	4.67916753088626	5.38030436124496	4.83540160344655	3.13852879452191	5.41360048080392	7	5.08823658964561	6.83928149879866	5.42773459986352	6.54311363243658	5.38680271039821	5.97746105034795	6.01534690736368	6.23198600969435	7	6.01538207882144	5.25416211338565	4.7758214466046	6.89030490256753	7	7	7	7	4	2	7	1	7	2	2	7	7	7	7	7	7	7	2	3	7	7	7	96.5	0	3
48	5.37245966563854	5.36515780025239	6.38589305358866	1.84237498587234	3.63001740124117	3.32297374814205	2.65237265477948	6.79028969076413	6.22891275868259	6.69380125916903	6.51389143373379	5.87358770738154	1.43996506258505	5.39892719807218	4.30524935836646	5.31429585666172	6.5543517033165	6.51078923304895	6.03551345099838	6.73726968293091	6.83693338822489	5.94397049050362	6.20323343054027	7	7	5	3	1	7	7	6	7	1	2	7	2	2	2	7	1	7	7	3	7	2	7	104.25	0	3
49	6.16202584087894	4.65602034633259	4.35323107027	1.41656543886378	3.09575521239776	7	6.30625031402847	6.94924874428629	7	6.84412256364156	5.48655351450604	6.39515756136333	3.19590336630844	5.03486283185985	5.44449299540798	5.72254006600736	5.97881432117603	6.1580478431718	5.50583266878822	6.20720933147742	6.45626570435141	6.71185599079466	4.38686655893149	7	7	4	5	1	2	3	4	7	7	2	7	1	2	1	7	7	7	7	3	7	1	4	89	0	3
50	5.16976453982875	6.29647872664733	2.26933285623264	3.44781292565936	3.13545074781241	5.82071703197769	5.42788914137322	4.56948267294618	7	4.44585022591564	5.01962661380662	6.04736019444134	5.31944785550834	6.20347998605504	7	5.35695684376642	6.12559855592806	7	6.47480801096411	5.83059030159086	5.8770506729062	7	5.8491871658898	6	7	7	7	5	2	2	1	4	1	1	7	7	7	2	7	7	7	1	2	7	2	6	66.75	0	3
51	6.96534083569635	6.20377992324719	4.37676257660179	4.12393587797911	2.43791615657704	5.67362327888622	5.70525299897129	7	5.62186546506505	6.30709726927186	6.62959971289552	5.60958257107517	4.86841060746098	7	4.2490934594317	6.14474441806498	6.51645928231728	2.74460973126605	6.82802902113737	6.31450096991726	6.66870973047294	6.38120697845551	4.85085678476208	6	7	7	7	7	2	6	1	7	5	1	7	3	7	1	7	7	7	1	2	7	5	7	80.5	0	3
52	2.70747355862527	6.62045659069915	4.0971771773469	1	3.08602652466808	4.24330301947383	7	6.15190202958328	5.39257384364361	5.98314328580291	6.90548482707002	1.96393431833529	5.05806701615835	5.6343316153046	7	7	3.64983197485391	6.90565420158963	5.28566959450158	5.87600220456437	6.17700079189595	6.85739312392439	6.20490945292652	6	7	7	6	2	7	7	7	7	2	2	7	7	2	2	7	1	7	1	7	7	7	5	71.25	0	3
53	1.08652431512344	7	2.69201445574569	5.68662013049549	3.05893725696553	4.75874624277579	5.65938904642756	6.17798247159039	6.5803870173552	6.39124604961419	6.08017130908254	5.12401641749209	4.17950637308148	4.65865417292516	7	6.57695767197262	4.00450698725554	6.56106490478339	7	5.29376759134307	5.57877586720391	2.87517450057172	4.32789810076389	4	7	7	7	7	3	7	1	3	3	1	7	1	2	1	7	1	7	2	1	7	7	7	73	0	3
54	7	2.78987994400159	4.95966215013542	2.93296407097449	4.77979405386577	3.77549022992656	2.18585339238605	6.06455589792005	6.09079828141268	4.87865167216777	5.47833256572254	6.78897347655432	3.33652750387779	6.79729448162334	6.45552412639536	4.43915086385956	6.09169555422903	6.40978942005295	6.926833711805	7	6.1469894649209	5.43862716238101	5.16039535707644	7	7	6	7	1	7	7	5	5	1	2	7	7	5	2	7	1	7	4	3	7	7	7	72.75	0	3
55	4.62525854444012	7	3.01340694878781	2.92544536913844	3.07037671776024	6.19029885775023	5.54658290984808	6.4393674251259	7	5.8350682264583	6.63498214905249	4.28881282764656	3.53260980660204	5.06334775101011	4.75740197070832	4.50731190574428	4.98917953019064	6.72816215191755	6.03740792904948	6.85965256754715	6.23115830759535	5.40990135415343	5.96452316082984	7	7	7	7	4	2	3	7	7	6	2	7	2	2	2	7	7	7	7	2	7	5	5	77.5	0	3
56	4.74956089358171	2.37462355057587	3.41512541282959	5.20671343172067	6.17604558122294	5.97860772480377	3.74326689305934	3.74120562132801	7	4.9961346935459	7	6.85462523966066	4.44698854330649	6.01799102152287	7	4.8459674599571	6.49349063033612	5.64320679729483	5.73077465130586	6.82194444166653	6.16957248055476	4.88858351287723	4.94581372411918	7	7	7	7	1	1	7	7	7	2	3	7	7	1	2	7	7	7	3	2	7	2	7	83.25	0	3
57	6.65130680900498	4.37867924761771	5.98489847552369	2.80596247616754	6.26824106932212	6.97526432544948	3.62282510393362	4.70238329182438	6.21299900696844	6.60155111690759	7	5.31896510608773	5.78412262921463	1.64304689276489	6.49890025602889	6.53216818739395	6.26547819722243	3.67912755568798	6.11745127358877	5.64809361189022	6.43515734564294	6.73961477366779	5.4342693400942	7	7	7	7	3	3	7	7	5	2	3	7	7	7	2	7	7	3	1	2	7	3	7	76	0	3
58	6.40587607968232	3.54927633040896	5.13363095960215	1.12300264408779	1.28137521439827	7	5.16060418241882	6.79603801368895	6.73424921245113	4.52470126438496	4.27567276328556	6.36693326674324	1.37344062661208	7	5.13281830824823	5.45145404086927	6.6269487220158	6.36793116546393	7	6.70118351674039	5.42134408985243	6.42523757729852	4.69635246787348	7	7	7	6	1	2	2	7	2	2	2	7	7	7	2	7	7	7	7	3	7	7	7	89.75	0	3
59	4.89517025648742	1	2.92581105575458	7	5.11600326258398	6.90598238005011	5.00971479952482	7	6.95900773616977	5.01540950059366	4.69923407913517	7	6.64244489792825	4.6400324463719	6.36746634323944	7	6.75171272001991	7	5.61333382223305	5.61468911050402	3.99568397899313	3.68508228220132	4.85883681562639	7	7	7	7	1	2	7	7	2	3	2	7	7	7	1	7	2	7	2	1	7	7	7	80.5	0	3
60	1.72563704108754	7	3.08654426694754	2.52221118816397	5.22876841224226	4.18804601106327	4.63855658335754	6.42448671171371	2.79273061784628	4.92364169911845	7	4.95950344871438	5.42777519625799	7	6.50381806221786	5.37183887408769	7	6.19037199485357	3.70301996910857	7	6.74930218401211	4.80894815111141	6.16122240119332	3	7	7	7	7	1	7	2	2	3	2	7	1	3	1	7	1	7	1	7	7	1	5	79.25	0	3
61	4.22760291780445	1.01241741494679	1	5.61737777103035	7	5.01506022446602	5.37266777376242	5.44950570407441	7	6.11125526854828	4.29480603645819	6.68631083902717	1	6.40027473408442	5.80262642482912	5.80258185466473	4.35381872055971	6.66250781500538	3.75645239785385	6.63930250334131	6.86031059448773	5.44236290118164	4.6012093988816	7	7	7	7	1	2	7	3	7	6	1	7	1	2	2	7	3	7	7	3	7	7	7	78	0	3
62	4.28328139954122	7	2.13133512006369	2.71868137629655	2.90507426508543	4.34203182495469	5.73409722224368	4.63913991426374	6.57762386997292	5.62435324519235	4.6926786685168	5.78640055233682	1	6.1127742805208	6.42589172262395	6.01639249316059	4.58761424678213	6.17409651983408	7	5.68244296553468	6.32905692898994	7	6.97478253798868	6	7	7	7	6	2	7	7	3	1	2	7	7	7	7	7	1	7	7	2	7	3	4	62.75	0	3
63	4.95437480621267	5.46510207820722	4.56615080290205	3.21780870255495	2.02515106329388	4.98736100326318	5.36529751935183	6.38670477789084	5.49472299303723	6.63422188163857	6.77324693109686	6.25267624712266	2.60960759672853	5.5108325609478	7	4.17840975923983	6.70203645885228	6.36768164632082	6.3946092484439	6.88781187330058	5.83260611920898	6.63339803411422	4.18145442086815	7	7	7	7	7	2	7	7	7	5	1	7	7	7	7	7	1	7	2	1	7	7	7	70.5	0	3
64	2.85930590486224	6.80080007530855	3.23744711860666	2.77527236436254	2.2117077178777	3.0805892486591	6.44654921239977	6.42063926278257	4.87417801910592	6.75484129095949	7	6.74086919127838	1.9953853667069	4.23890882342067	6.61835807074577	6.21316699378588	2.67482849919695	3.91632277553967	6.31956056056574	5.26722812370533	5.28608768117448	5.94105912911502	6.1038617425908	3	7	7	5	2	2	7	2	7	2	2	7	7	7	2	7	1	7	1	7	7	7	7	84.25	0	3
65	3.56164500807828	5.16553933079689	1	3.76806711356724	1.95302672628637	6.8087559947158	5.09973045178332	5.56030275203234	7	6.5481198266005	6.48835681116551	6.39250637002369	1.51592650588854	7	5.21486225622201	5.12162061927489	5.56124409202359	6.77261326121705	6.47083033785549	4.17771892494112	6.22633529695969	3.5229017578724	4.78707936615404	4	7	7	7	7	2	7	1	2	4	3	7	7	2	7	7	7	7	1	7	7	7	5	79	0	3
66	2.39095143881626	7	5.41806110808862	4.63559978704688	5.10541406608562	6.47282315088628	6.65071645379637	6.34775249073073	4.79072764801091	5.79131403998475	6.07173999284513	4.59850610018523	2.84036451959635	5.49172671078431	6.57698004194476	5.53354528880684	5.81396165077777	7	6.16107937325582	5.16289559680325	6.39224421420967	3.83313414065888	5.79035277764052	7	7	7	7	7	7	7	7	5	7	1	7	7	7	1	7	1	7	1	1	7	7	5	71.75	0	3
67	7	3.30184839269669	4.26577941192372	1.40349803971529	1.82036498970772	4.12622675173872	5.33726430554696	6.24185335539072	6.61599009959229	3.95800611424801	6.02612091856515	6.67736346904552	3.51356258404914	6.26742861095749	7	6.93219426579457	6.32917984628216	5.41468252865723	7	5.67866698493617	5.16801062824474	6.4202470212024	4.48040284215176	7	7	7	7	1	7	1	7	7	7	2	7	7	7	1	7	7	7	2	2	7	7	7	63.5	0	3
68	6.48351754267132	4.84839416310043	5.67802076405448	5.92482806418869	4.97656046523533	7	1	5.40269545666503	6.93200807757701	6.03725548397999	5.07547481877312	6.83009923791197	6.86172861065801	5.56485771381312	5.55892415641118	6.05877388303786	6.10116837832744	7	5.69205755857102	7	5.18252372947132	3.46247774786284	4.82238672708626	7	7	7	3	1	3	7	3	1	1	3	7	7	1	1	7	7	2	7	7	7	7	7	80.25	0	3
69	4.89965059077785	5.35635700688694	4.41330799887255	3.195927116281	3.17965364415854	7	5.12026680151424	6.1482891755149	6.82026151337452	5.88990819642373	6.28039643324295	6.17759607840021	4.25753339781454	4.91153736631673	6.55745405309885	6.35066226025594	6.90344778670222	4.58908848178932	6.04138672236645	6.52660129846355	5.27131920187677	7	4.83210474633853	5	7	7	7	7	2	7	2	7	6	1	7	1	2	2	7	7	7	1	2	7	3	7	69	0	3
70	6.31433548046985	6.16995956636967	6.63131893100144	6.28281674554383	1	5.20902760389118	5.41769639826647	6.8941606993491	5.43733921757998	7	4.34894202331686	5.55001625961506	3.41022220345584	6.01104243017579	4.98722119248315	5.74846480114272	6.27968858108035	6.15109660525179	4.42290125664936	3.64864104228741	7	5.46326730344236	6.89115697385111	7	7	1	7	1	5	7	7	2	7	3	7	7	7	2	7	7	7	2	2	7	7	7	81.75	0	3
71	5.16702448422825	5.81082150989223	5.34423189819389	2.12735772785802	2.89435273909639	5.13676605780147	6.38630382182116	6.36367484678999	7	6.16239410753139	6.51258635139142	5.73303939928157	1.58445143780954	6.87176286346655	5.62141293294758	4.63005564583154	4.86079493901754	6.49680998528712	1.77698941815601	6.37614885001863	6.59190965195531	4.67739365253862	4.75514301832676	7	7	3	3	1	1	7	2	6	7	3	7	1	7	1	7	7	7	1	7	7	2	5	75.5	0	3
72	3.9921634586208	6.7933957141736	3.012612441898	4.43044857973251	3.19768792672444	5.49924373242335	1.89212192647515	6.72910486575002	5.67386190840966	6.58915241929072	6.91680667514362	4.97033922475093	2.71031163124882	6.01663515915994	3.71585492969713	7	6.10759443768153	6.49107571924288	6.304408477285	3.88327564785016	7	5.19949066109329	5.6432965330764	4	7	7	2	7	2	1	7	7	7	2	7	1	7	2	7	7	7	2	7	7	1	3	88.25	0	3
73	4.62536285513199	7	1.31114495962959	7	2.52006387719692	6.50661765292927	2.9250822251082	1.98664938490137	5.81212958060745	6.67443966521927	7	5.60693431154025	3.90205445377127	7	6.51627064277852	4.64012898730253	5.52090009652092	4.27440259981832	6.43600051262216	6.54478298474519	6.55390744291084	5.64035987823035	4.9175086536309	7	7	7	7	7	2	7	1	7	5	2	7	1	7	2	7	7	7	7	1	7	7	3	88	0	3
74	4.64102667351997	6.76218966818475	2.41333644828043	4.08165704358041	3.8676046478456	5.64569040602787	5.14526330560396	6.09724041341256	5.81997979030079	7	5.50540334548788	6.64125677161806	6.1690958808104	6.09681194570637	7	5.84239027658314	5.20431792869213	6.58456411100581	5.51528058455244	4.8210971211457	4.8608227092349	5.64929309405214	5.68582418194596	7	7	7	7	4	7	4	1	7	5	1	7	7	7	7	7	7	7	3	2	7	7	2	69.75	0	3
75	4.33622652798152	6.08513865254651	4.10165783000479	5.19185735840632	4.53065895168479	4.40534992736968	1.12289634316933	6.91649715221422	6.76079371300571	4.68098670063775	4.71862457322367	4.69303748062316	6.1986246278042	7	5.83717675070842	4.82245361843177	4.99948737118741	5.86027765657213	6.04072078453412	6.32147131614693	6.76206405300648	7	5.39200572654249	7	7	7	7	5	1	7	1	3	5	4	7	1	2	7	7	7	7	3	7	4	7	7	64.5	0	3
76	4.27450973926394	3.96565720277934	3.40692833882847	6.03940812437028	7	6.25272524024453	5.2636703370413	5.52608200668901	5.74327166446149	4.75019317749291	5.57752429162137	4.25460177321866	4.24980209792003	4.39224590301859	5.47136200271177	6.182819453232	6.99933451901451	5.81103111583867	6.81771661023965	5.14411588548163	5.59772233008897	7	6.42595013346358	7	7	7	7	7	7	7	7	3	7	2	7	7	2	2	7	7	7	3	2	7	7	7	69.25	0	3
77	6.78055839322609	5.71289301826887	4.31306695409622	4.86832672534951	3.1932410671528	6.53670368678868	6.17211827528592	3.64933626181313	5.19016332585093	5.46607703226589	4.89733975754734	5.62108707007024	4.86849904100263	6.00629173649164	6.74527953073941	5.17921062525726	5.27619519204401	4.89004278163762	6.59173196049886	7	6.77720876329632	6.3518988043069	4.98157837095265	7	7	7	7	7	2	7	1	7	5	1	7	1	7	1	7	1	7	7	3	7	1	7	71	0	3
78	4.24957514376337	3.08622865789306	7	6.19031266992759	2.21378067387107	4.79171814829432	6.75898369078316	7	6.12009288321686	4.99826297340304	6.27001322158159	1.6083901895535	2.06198027977648	5.63674486784138	6.54668696953401	5.13987681378971	5.24433657981429	4.47422803824167	7	6.21888403248992	6.83149408443292	7	3.82768883578421	7	7	1	5	1	7	7	7	4	1	5	7	7	4	7	7	7	7	7	1	7	7	7	66.75	0	3
79	4.50516395116427	1.95787063607774	2.36087768324877	6.99846003316879	5.97622454645424	6.75653591210635	4.69061106481524	4.44159928467139	6.40781618459798	6.03696611240775	4.69545793000045	7	6.51416569508908	4.67947609192278	6.30231093465777	4.76942369704662	5.44741342496519	7	6.7536116481136	4.11466287124951	5.04588744365978	4.57918859857793	5.40942460294678	7	7	7	7	1	3	7	3	6	7	2	7	7	2	2	7	2	7	3	1	7	7	2	84.5	0	3
80	7	4.482070757044	5.75210425266114	1.53905697388406	2.55327932349609	5.82115881075184	2.33289787828314	5.03792639694323	4.53701473686792	6.73827750543479	5.58671596720622	5.76399642035257	3.65394312308443	5.77180477012273	5.48843409870395	5.64498122388456	7	4.56040378218211	6.16755716763501	5.74239769188952	6.51003880665078	4.88584905539514	5.1912733378163	7	7	5	5	1	2	7	7	6	1	2	7	7	3	4	7	7	7	1	2	7	7	7	86.25	0	3
81	7	7	3.26240169648265	4.94531608742983	3.02670883662275	6.49287771022383	5.3043090125932	4.98588806428064	7	3.61967252510697	6.32674944316384	6.26366482453956	1.63912279203373	6.15128323459174	6.5792395612002	5.18753209122924	5.13199242582272	2.49525761814352	5.60628010621877	6.50569932162487	6.65660947700314	4.47010490249606	5.83824790975503	4	7	7	7	7	7	7	1	3	7	3	7	1	7	3	7	7	7	7	2	7	4	3	70	0	3
82	2.30520202420665	7	1.99702661735936	6.99702805634357	2.78836720499397	6.09248137491698	4.54692737605571	4.7926334355184	5.62297312098372	7	5.57845880851103	6.30043188930857	5.54969095644735	4.38855376271347	4.12360073575582	7	5.72563923591781	1.31237557729671	5.42860637856814	6.76530220660277	5.84809754348641	4.18135311569066	4.63681918862899	1	7	7	7	7	2	7	1	2	1	7	7	7	3	7	7	1	7	2	7	7	2	7	81.75	0	3
83	6.3499973742224	6.36311181699034	6.78643895233925	6.91113603169257	3.07152723814224	6.66069623767598	6.48784507909077	1.86884458424542	2.88280147571135	5.81069873902926	4.96007835980459	2.10048193620155	2.9962513793695	5.32861607850772	6.30071465324219	7	5.7289078723152	5.32537063558395	5.36694583072108	5.10512329395881	6.03200159052716	4.13620294364661	6.73449115823734	7	7	1	7	1	3	7	7	6	2	7	7	1	7	2	7	1	7	3	7	7	7	7	66.5	0	3
84	2.80859879034984	6.54186132065663	2.80937974076115	4.42194919337642	2.89482164269668	5.31963508989425	2.17022770968752	7	7	5.8901839469956	4.53716920979212	4.97526292364866	2.12456484745562	7	7	5.64369202668183	5.02056286645582	6.63859672505652	6.20632956120234	5.34707697847824	6.04256510599851	6.30191163690804	4.23247546019955	4	7	7	3	7	1	2	7	7	2	1	7	1	2	5	7	7	7	3	2	7	7	2	66.25	0	3
85	4.19461723470784	3.98125405883065	7	4.55270392214508	3.28226756471187	7	2.34059709769695	5.72952509893523	5.33760148934428	7	5.61975761914317	1.75603208712307	1.39158487482124	3.97976567524939	7	7	6.22144839076204	5.22911655726514	5.90786086112695	6.63512023344331	6.51640118890542	5.26358478052511	3.41933968295793	7	7	1	7	1	7	7	7	5	1	4	7	7	2	1	7	7	7	2	2	7	5	7	87	0	3
86	4.65609805165144	4.8569942596711	6.19238705596807	1.7070076219261	3.449928122491	7	7	4.21556301280285	5.61879953872178	6.22000641431109	5.25977336743168	7	4.15262181178016	6.4778944098347	6.31882987806385	4.73123843816206	6.22059219267752	4.22958632032054	1	7	5.79017211000533	4.93362111307423	4.5300038937172	7	7	3	3	1	2	7	7	7	2	2	7	7	4	1	7	7	7	1	7	7	7	3	72.75	0	3
87	1.95580164545726	6.65017125823282	1.13290655004083	6.7046098967653	2.283608393562	6.26261012219059	3.87358660967438	3.61464905419744	5.80244349079373	4.23140831164129	7	5.67347612793414	1	4.92821136585939	4.45952425078661	4.88288250855467	5.65411331215426	1	6.76695318033068	7	6.69603962791653	5.04819138882107	5.44278836513811	2	7	7	7	7	2	7	7	2	4	6	7	7	2	7	7	1	7	2	7	7	2	7	81.5	0	3
88	2.9254463383658	7	3.2108509444825	2.22153323377667	2.59583246124298	3.79396618797151	4.53231504953059	7	6.07424044047129	6.17121408232993	6.80883007187452	1	6.02030315809627	4.67378332341774	6.1404510350866	4.32806207865445	1.98955629584321	4.79439001512853	6.4245058565527	5.67296382794087	4.91589712821558	5.82855844363817	5.92696909713123	7	7	7	4	2	6	7	7	2	2	2	7	1	1	2	7	7	7	7	3	7	7	7	67.25	0	3
89	4.8417273264593	5.73889347029583	2.47061250057072	3.2719269365498	4.79002243817229	4.72492261301708	5.4765169545314	5.64167461970981	5.05116783394723	7	4.20240836167847	5.93093864438733	5.65063445130004	4.32044880745062	6.25470966040562	6.0633661702733	6.36686374446251	4.39615678863295	5.40391056793191	5.30915610957867	5.603325581003	6.79051154408112	4.08369014380398	2	7	7	5	7	3	4	1	7	4	1	7	5	1	1	7	1	7	2	2	7	3	2	61	0	3
90	6.79875252017919	6.57254638536279	2.89408502265033	3.96781799224587	3.73427434421243	2.12632887655665	3.8284405002558	3.95383749804247	5.88168100959537	5.57373086542718	6.79870495831966	6.99017403136963	5.25477122503098	5.51825115186814	6.39641490723542	6.10324091790402	5.99729980412551	4.7840709559159	7	6.24255079055734	6.92901951061518	5.59097007099453	6.15898436348178	5	7	7	7	7	1	7	1	7	7	5	7	1	7	7	7	7	7	1	3	7	1	7	62.75	0	3
91	6.41886885209508	6.11265564757417	4.46166087208465	5.59156388622767	3.24660444173676	6.22635953135697	6.14824176988349	4.06287762620455	7	5.20545954770387	5.08087292151476	5.93634877880074	5.35306806334021	5.41994723557108	6.19284591474944	6.81425521540228	5.64189728637503	2.32192877203272	7	7	2.89048181168765	6.92651568968565	5.67017588431021	7	7	7	7	7	3	5	1	7	3	2	7	1	7	1	7	1	7	1	2	7	3	7	55.5	0	3
92	5.33295467663327	5.07605798796405	3.90380558621649	5.74718205527354	2.00059649734939	3.73004133513164	6.36411736448736	5.77919356132103	4.47093537931968	6.79389636889076	4.47152536318602	4.60701274516861	5.98959183277712	5.35926167819405	6.55827315121269	5.1368376334771	5.90953753105717	5.85699050121539	5.96930393640457	3.41990963483303	5.29515816621189	6.82386922922502	6.25503489729889	7	7	3	3	1	2	7	7	3	7	6	7	7	7	1	7	7	7	1	7	7	7	7	67.25	0	3
93	5.28158698399624	4.43681844038405	2.65796076656253	5.13352808484048	2.29540022091588	3.87994060546062	3.51336636850376	5.47484284439089	5.99373057298464	5.60741995336083	5.39089552412327	6.31335633208891	1.66604594689597	6.43685575000395	6.6292601828165	4.28672394563328	6.70351876426481	3.91834425585397	6.56687704559234	5.70716709362486	6.27430551726986	5.22191106025863	5.2466530343694	3	7	7	7	7	7	7	1	7	7	1	7	7	4	2	7	1	7	2	2	7	1	7	77	0	3
94	6.83862621405632	5.20021499398967	6.68879337269469	6.09789983192668	4.29973308559679	4.30916671761705	2.23883711060353	6.58828936596489	7	7	3.45009931578883	7	2.24443541148626	7	4.39863029723069	4.77721253536405	6.22094825158842	5.39311326183766	6.55893370694315	4.63873404003521	3.02901371151406	4.49126700122752	3.73328555132018	7	7	1	7	1	4	7	7	2	2	2	7	7	7	7	7	7	7	7	2	7	2	7	74.75	0	3
95	7	7	3.62661883378641	4.59560438694544	2.94820752893712	6.44676352759262	4.93430451920873	3.87345730202559	6.04225121989997	5.37062954533889	6.67510047702277	3.06396261106359	5.5478296617904	5.81916703030404	7	6.92368626882716	6.39631788972651	3.55573049812437	6.51262906427711	5.37678057488417	3.26120404576417	6.04604955322616	4.97202470880461	7	7	7	7	7	2	7	1	7	7	2	7	1	7	7	7	7	7	1	3	7	2	7	53.5	0	3
96	5.89621275802885	5.75275346620153	7	5.59534821155478	2.33968244281063	6.2263303445384	6.77825888874227	6.47870781063286	5.85622887092004	2.88392841316066	7	6.46893763538359	3.97717081332892	4.84344607947736	5.01271120768814	6.84183140435279	5.26095488229478	4.14532564498385	5.58373663861803	4.19096786578084	5.26636545803383	7	6.2758120330957	7	7	1	7	1	3	7	2	4	7	1	7	7	2	2	7	7	7	7	7	7	7	5	63.25	0	3
97	6.22448606897871	7	6.99913204380566	7	3.67902050267763	4.90400382267515	6.90569907527116	6.64628812831713	3.63172273758306	6.82865973142716	5.08725905847296	6.22727516207249	5.82601734752354	5.00394723986635	5.33082977368271	2.0405690176353	1.41858290404739	3.80935519039773	5.48752089794468	6.52418533022589	5.02700451691043	5.15337815694656	5.40971405834385	7	7	7	7	7	4	7	2	7	2	1	7	7	7	3	7	7	7	2	2	7	7	3	78	0	3
98	2.93999554449104	5.74441099356824	6.68644733839402	6.33388331906517	6.14544629431639	6.6171638016936	6.66428548018748	6.88610921884422	5.85060463774454	7	7	7	1	6.59698791470885	4.4206424593033	7	7	7	6.9113699528734	6.59804151727369	7	5.6646852767976	6.07101764378677	1	7	1	1	2	3	7	7	7	2	2	7	7	7	2	7	7	7	7	7	7	1	6	109	1	3
99	7	5.94732187112131	7	5.8783357876582	6.7480242637275	6.66396842498018	6.70239515068938	5.5507688516299	6.34917384254362	6.2758013997259	4.61865435695853	7	6.8169394710274	5.15595527725088	6.23346512974719	6.8847278613013	7	6.05037482077884	6.79138391390501	7	7	7	7	1	7	1	1	7	2	7	7	7	2	1	7	1	6	1	7	1	7	7	3	7	4	5	96.75	1	3
100	6.69124884500146	5.9834913844113	4.11618774650708	7	6.61951017282025	5.62230797859922	7	6.45658095405308	6.18968238063573	6.76758332456006	6.26651666590377	6.40772989317311	3.00283897276356	6.72698423495715	7	7	6.03865959729207	7	6.44565861153174	6.83516809974556	7	5.28840238544159	4.8418605521591	1	7	1	1	7	7	7	7	7	2	2	7	1	2	7	7	7	7	2	7	7	1	3	96.5	1	3
101	3.18565394585804	3.5862179736988	7	6.35255686110135	6.79561804856814	7	6.34063586550196	7	6.45289720172497	6.01046106069119	7	7	1.44624575681773	7	5.32751272166303	7	6.7633211391881	6.81627158609052	7	4.6930258663515	5.2538672818665	7	7	1	7	1	1	3	1	7	7	7	7	4	2	2	7	7	7	7	7	7	3	7	7	3	87.25	1	3
102	6.5155244804206	5.48613625429335	7	6.3809112895379	6.10511353814971	5.16265506949635	6.23824776624217	6.5313599278585	5.75353611790503	7	5.91612882723589	7	5.42888883665586	5.84088561035274	6.06908489555365	6.95302193349228	7	6.43482059879143	6.42450787362208	6.46222678962705	6.62971643414524	6.06201026833885	7	1	7	1	1	7	2	7	7	7	7	2	7	1	7	1	7	1	7	7	2	7	7	4	96	1	3
103	3.12095073885593	6.22196716052934	5.43427889865204	6.57702080329281	1	7	6.59597083615374	6.38064081673927	7	5.85317647091935	6.57023302667084	7	5.54825813370219	5.96844316850526	6.64918874785835	6.08195880899514	6.71237589207837	6.50929950245213	6.64056527417819	6.75646300144814	6.95505551112644	5.5970727194778	7	1	7	1	6	7	5	7	7	3	3	2	2	7	7	2	7	1	7	2	7	7	7	7	87.75	1	3
104	5.6790217662858	5.5633392846533	7	5.30251336690727	3.7790419498087	3.98739780057146	5.73983358230372	6.03529040675028	6.05535462235563	7	6.63118646442568	7	1.8675823047639	6.96698835558438	6.78061530612095	7	5.48033132868526	4.6577722044431	6.62514979803395	7	6.25302264895081	7	5.0823643595474	1	7	1	1	7	1	7	1	7	2	2	7	5	7	7	7	2	7	7	2	4	2	7	97.5	1	3
105	6.44642011798128	7	6.12591302346353	7	6.369220049926	3.0739312612795	6.62194004681675	5.53096520438301	5.75951896495059	7	5.67359739521411	7	4.30907827125287	5.68664541153497	6.89352726386233	6.83218629744716	6.29727660182609	5.08546191797106	6.27924314909924	6.35447796891452	7	6.62717122899414	6.2398218512677	1	7	1	2	7	2	7	7	3	5	2	7	2	7	2	7	7	7	2	2	7	7	7	98.25	1	3
106	3.61150528607868	4.64266626505647	6.87885306889927	6.88943056506745	7	4.08700530438433	5.62254076386821	6.3624821632967	6.04974523616445	6.39393432623408	6.76897065959144	5.84773466004171	4.5727515647701	7	5.37597898991015	6.91939630911297	7	6.34417260899292	6.17916016279848	7	5.65668407240237	5.80106124595168	6.60878884523869	1	7	1	1	4	2	7	3	7	6	4	3	7	7	7	7	7	7	2	7	7	7	3	89	1	3
107	6.8604170111135	7	6.85668173754438	4.04663826845225	6.6544619982196	4.20116384166129	6.2361236788092	7	7	6.56490925123126	6.76628953873037	5.2679117762681	1.98321915042559	5.91069011964014	6.39191655624119	4.22066906517882	6.65756607992362	7	5.97128088245367	6.40168853016576	6.78914199369572	5.25372238413223	6.21787312943504	1	7	1	1	7	1	7	5	7	7	3	7	1	7	2	7	7	7	7	7	7	1	4	84.75	1	3
108	4.04336727526379	6.20769260143583	5.16857607552255	6.7187621235324	1.56793564607823	6.35327113580987	7	6.97985144268098	6.83322482621578	5.9555597687546	6.28999239812905	6.3223313098823	6.0153110543767	6.38344599441615	7	6.20357515811548	6.63385892350984	7	6.89360869236415	6.75866680724847	7	5.67762867791775	6.01435722049793	1	7	1	2	7	3	7	7	2	2	3	7	7	1	2	7	1	7	2	7	7	7	7	90.5	1	3
109	7	6.20898548352209	6.67284955552168	6.55631155110574	6.27159037725982	5.36714512061552	6.56290609765966	6.27240990911212	5.7194976870006	5.3973121024893	6.0739675255856	6.35491044850495	5.28912048052746	6.64040425278618	6.62605834820988	6.83384236653484	5.96122437558616	6.80446267720437	6.61526806980623	6.11927883119757	6.4258937489207	5.93313301145087	6.38281475317683	1	7	1	1	7	2	7	7	7	7	2	7	1	7	2	7	1	7	2	3	7	7	5	87.25	1	3
110	7	4.89243508671124	5.77504064629167	6.46399836891678	5.55146611666455	1.95694461193952	6.97493809267356	6.41277895646875	5.60824263616059	6.84327560250676	6.80018063306795	7	1.34360850947762	6.42955547798204	6.4002598897905	5.91058318980904	5.55865171333735	6.52898714519156	4.61680465419178	7	6.38199613799261	4.88691061479239	6.49558653486668	7	2	7	7	7	7	7	7	4	2	2	7	1	2	7	7	7	7	2	2	7	7	1	88	1	3
111	3.1698315618171	6.56146888163459	6.45709698809632	6.00459302475002	5.69564444780624	3.17449670159917	5.57376374921972	7	5.43190230697142	7	5.86139734590336	6.46291716426309	5.38381641174094	6.31825998307194	6.82881954912126	7	7	6.35795587888246	7	6.93414622430445	6.33521190785321	2.09899930031999	6.63662572338798	1	7	1	1	7	1	7	1	7	7	2	7	7	7	2	7	2	7	7	7	7	2	7	90.75	1	3
112	5.75682675171504	6.8620157206805	5.32109819171042	5.88249678476201	7	1.86882145213793	7	6.83480168290992	6.87363484112777	6.2341270763788	5.95878515556259	7	1	5.78840695234842	6.21313564629104	4.68011333959928	5.14277175884241	6.86029923220184	7	6.13762309011776	7	7	5.59454394310691	1	7	1	1	7	7	4	7	7	5	3	7	1	7	7	7	7	7	1	2	7	1	7	76.5	1	3
113	6.24052370276654	6.7520477384564	6.57912151514466	6.40076877735008	6.39722721641903	2.7568496229643	6.29177880250969	6.02247307298415	5.3338298949329	7	5.70009269789277	7	4.29982803531919	5.40416390305001	5.80679725250505	7	7	6.10816538297698	6.86448592206949	5.55762540796653	6.19974188576867	6.54267145661967	5.32145098307516	1	7	1	1	7	5	7	1	7	2	1	7	1	7	1	7	7	7	1	4	7	7	6	99.25	1	3
114	3.06213571466448	7	4.43465112511306	6.6733118725036	2.50189261131716	3.55638854385088	1.26817389111701	7	6.74280498146196	5.60236944668034	6.79530547821621	7	7	7	5.67469369633286	6.61782659138435	5.85181157941276	4.07547950205386	6.78272678610521	6.49173842880721	6.02658526421836	7	6.6158018484134	1	7	1	6	7	2	7	7	3	2	3	7	7	6	2	7	7	7	2	2	7	4	7	66	1	3
115	2.47812191388903	5.42114851626003	6.66594468541627	5.90993301550129	4.89499087663666	5.40402519138841	4.6636919211373	5.44135076207771	6.48449281795441	7	7	5.24502447086287	5.40290108305251	6.83542888623525	7	5.3919593217945	7	6.14207591840722	6.66064071783261	6.84832583000473	6.96308128333095	4.70122124529443	7	1	7	1	1	3	2	7	2	7	7	2	6	1	7	1	7	7	7	7	7	7	4	7	88.75	1	3
116	3.87049318297632	4.9079150816947	6.43294281786202	6.14613623000022	5.84032521450492	5.28181047484783	7	6.5595767760782	6.6399673320266	6.1604736186427	7	6.26890633431332	3.573072833296	4.86934274600906	6.7522636329263	6.324579567898	5.92914336362016	7	7	5.83000359434745	7	5.47470409613753	5.61813823209414	1	7	1	1	1	2	3	1	7	6	2	7	1	6	7	7	7	7	7	3	7	4	3	98.5	1	3
117	5.16954079703358	6.00553231728717	5.91955100325634	7	7	5.83290244314797	5.67284840204248	6.50476143078266	6.25627054780695	6.58106315252379	5.62112948048349	5.11225909630376	4.84988387426587	5.55382361677451	7	6.05667477771263	6.62151317624244	6.84923959224494	3.52976871946701	7	6.72131001204377	7	4.93237872116245	1	7	1	1	2	2	7	2	3	6	1	7	7	4	5	7	7	7	7	3	7	4	7	88.25	1	3
118	2.95985255259922	6.12144463532585	5.6695549307362	6.73293859090535	2.96155902789239	6.38293180904359	1.75598214906055	5.27857469537381	6.54658231607912	6.41076429368387	6.18170261005972	7	5.60391094551986	7	7	5.84875115029766	6.7318771121983	7	3.11029178776565	6.94950425897546	7	6.74981220069092	5.55821711173166	1	7	1	3	7	7	7	7	7	2	1	7	1	3	6	7	7	2	1	2	6	2	7	94	1	3
119	6.05873115774757	6.71109148938777	3.80815007974868	5.03924165408099	5.84638538643507	5.40243637125554	6.53777387231457	7	4.80655470312471	4.74153524915489	6.90959742889355	7	6.13826522213216	5.85708208106303	7	6.82391124161569	6.76662441803741	5.27814062384907	7	6.04638862628398	6.55235355973551	6.85978115526638	6.19952773010242	1	7	1	1	7	3	7	7	4	3	2	7	1	7	2	7	2	7	3	2	7	2	6	88.75	1	3
120	7	4.52964436762651	5.55519311966647	6.98037548372569	4.33064462932597	6.47888916272412	5.3584442271124	6.47965441551602	6.0678586091929	7	7	7	3.53744859154106	6.19150814883033	5.35825529789157	6.93857513778165	6.08090798375927	6.32952069448932	4.12848767205925	6.44322825769207	6.40469345197346	6.25409326861296	4.45621584512235	7	2	7	7	7	4	7	7	4	2	2	7	2	7	7	7	7	7	1	7	7	7	2	103.5	1	3
121	6.79065729907801	6.50958557628871	5.25702354084814	7	7	3.57129098981213	6.31675118985874	6.02771640108278	5.30632956827603	6.68038878840155	6.83107025756494	6.63843108921936	4.41111414953248	4.24708979250984	6.44842596808997	5.82393780992195	7	5.05674563711672	6.51801021953777	6.83016896730594	7	5.87047976448134	5.85278174605081	1	7	1	3	7	3	7	7	2	1	2	7	7	7	1	7	7	7	3	7	7	7	7	93.25	1	3
122	3.6112578397263	4.69875314266229	5.51113128615425	7	5.91168069969863	6.81293293567592	7	7	6.40172548035123	6.59768536609014	6.65040785129889	5.92842277434228	4.00543561869736	4.37520002584207	7	3.80089020758578	6.40926800758137	6.77923598433249	6.72927424988422	4.04036832859691	6.4154655859794	6.37610202391832	6.43106495545692	1	7	1	1	1	2	7	7	2	3	2	7	7	1	2	7	7	7	1	1	7	2	7	97	1	3
123	7	4.68268761450979	4.52568973997749	7	7	7	6.94515710469051	6.51193191107877	5.52068227398914	5.73567897556583	5.94349846553102	6.52862568738112	3.69301683449445	6.61392168783942	6.03134513352704	4.43182093823364	5.42631312381294	2.46599919802548	6.29062977326897	7	7	7	5.18109304135016	1	7	1	1	7	7	5	1	7	7	1	7	7	7	7	7	2	7	2	2	7	1	7	80.75	1	3
124	6.7624721254161	6.41710238382378	6.0294897332047	7	2.82757728841681	5.00746376776461	5.66252992086533	6.68460127990293	7	5.51354255479652	6.28091313060165	5.90225857044618	1.71976721107855	4.93672973466884	7	4.46375683244137	7	6.7275728832845	6.38667646057426	5.5488031944004	6.15547161343571	6.10509879418166	4.84966519871914	1	7	1	1	7	3	7	7	7	5	2	7	1	7	3	7	7	7	2	7	7	2	2	87.5	1	3
125	2.63382105490624	5.43309399577286	6.97017674176724	6.72551372201533	4.86648590415972	6.11968991793737	6.9482815205119	4.62311757860544	6.53972468521389	7	6.73999445566221	6.65130402308939	4.90103684648408	6.70818056137532	6.72510135049178	7	6.2926981981119	3.06543621980259	6.92254322527429	6.43580392378908	6.19898419455725	1.88651091584867	6.38329262303258	1	7	1	1	6	2	7	1	7	7	2	7	1	7	1	7	2	7	7	2	7	1	7	78.25	1	3
126	6.36425500117598	4.546161350988	7	6.57279781454669	2.94595387159886	5.04341174331315	5.08282419355883	5.75462533755136	5.6308480413594	7	7	6.46195929668685	2.96011884621786	7	6.30933993274681	6.50886258362378	5.49311491238863	3.9404158076262	6.63190319637949	6.16054958512779	5.83117806559971	5.82742221296789	4.94608366504479	1	7	1	1	7	2	7	1	7	3	2	7	7	7	7	7	7	7	7	7	3	3	7	83	1	3
127	2.76991045814296	7	4.4400002920714	6.68737055691106	3.37323550995436	5.5934999739849	1.60484788624627	5.72049255772614	5.11972321279965	7	5.80802052221572	5.89669979987416	2.58659203667789	5.92413632010052	5.55060620059389	5.50080863734612	7	6.92176469283421	6.92996526242569	6.17907283025204	7	5.22635509076779	7	1	7	1	2	1	4	7	3	5	1	2	7	1	2	7	7	7	7	3	2	7	6	7	84.75	1	3
128	7	4.45839899316226	5.36930332654717	6.63227130168999	7	6.71263665022684	3.66104686429354	7	6.81173855026401	6.51149589202194	6.15059877869522	5.12369443300699	3.76631070807094	6.86362752110897	7	5.45686760028722	6.78410887696096	3.88934041641086	6.77295411116665	5.08301767406007	6.88290665465961	5.98133164879183	5.32301200383266	1	7	1	1	7	7	3	1	7	5	2	7	7	2	7	7	7	7	2	1	7	7	7	82.5	1	3
129	4.96758421659782	3.0922571526853	4.99269687532946	3.92266991830604	5.22369937425249	5.54394130687446	2.14928390952777	6.91222105141538	4.73171490088235	6.65587606715322	7	5.37847255120577	1.97871339958573	4.86778909214105	6.32604393520098	5.63846284647202	5.83232251217167	5.98975834463144	6.86466092068655	5.09707363170729	7	6.97853667753288	7	1	7	1	1	7	7	7	7	7	2	2	7	7	7	2	7	1	7	3	4	7	4	7	78.25	1	3
130	6.37249812343724	3.97648038620852	5.96014210983614	6.91446493715473	6.46077786549391	6.93154413181253	6.14576690706362	6.71197935780264	6.22999182460587	6.49246833254144	6.92260676192065	5.07628759876877	4.0815134866288	6.9993791272385	6.59752461475503	5.71602619510436	7	7	6.73676814628171	6.07047964498527	7	5.68039033008644	5.23784668383946	1	7	1	1	7	3	5	1	5	7	2	7	7	7	2	7	1	7	1	1	7	7	7	94	1	3
131	5.53759532668867	4.72737366296158	6.03823319348126	2.0624587300835	5.75294050850491	6.09640008691847	7	5.39066727411204	6.13545969529126	5.00342212243577	5.36435584349296	5.66488774116237	5.77509431474799	7	5.78478957611364	6.69392679330457	6.13818459703769	5.9971035691217	5.83189092927108	6.3001181041265	6.7108318153378	7	6.29782115247468	1	7	7	2	7	1	7	6	4	7	2	7	7	2	7	7	7	7	3	7	7	2	7	89.75	1	3
132	7	6.6116379296687	6.16367059729422	6.90190651520063	6.2425256623472	6.826626169121	7	7	5.9621789424582	6.91743224195947	7	4.73658940067795	6.23313087103541	6.59093431492811	4.34650996837097	5.36361820204037	5.6616264325883	5.54886259475157	5.34514490766152	6.56066625170852	5.9195069580191	4.67832569096242	7	1	7	1	1	7	2	7	7	7	3	1	7	7	7	1	7	7	7	2	2	7	7	2	93.5	1	3
133	2.22971069179944	6.06687611466632	5.89908525483132	7	4.14433495008797	7	5.48954207377661	5.26416741614716	7	6.49176206362286	5.84744830898146	6.69470934806358	1.93818067076235	7	4.69017881803618	7	4.79671946115159	6.81365417328534	2.72361010844162	6.09912584280404	7	5.80446110143596	5.89926521897538	1	7	1	1	5	7	7	2	7	7	2	7	7	4	1	7	2	7	7	3	7	7	7	99.25	1	3
134	5.94508273513518	5.00576945223054	5.30381979428641	5.82477049182638	7	7	5.75576287103799	6.11484174421888	5.82567772930714	6.87543576524187	6.02137629131359	6.39464070196445	2.21589274450282	6.54795890872391	7	4.26338479448297	6.23655536515336	7	1.90473327118039	3.59398697331745	7	6.29361223218918	4.82598974690203	1	7	1	1	7	1	7	1	3	5	3	6	1	7	7	7	7	7	1	7	7	2	5	88	1	3
135	4.25146856593148	3.3160427143195	4.73870915778305	4.96636206467865	5.74255424741188	5.78261779030336	6.91251193218609	7	6.71344594839657	6.04996749610926	6.36306064892146	6.3623494452679	4.67836901007798	4.75778676240949	7	4.24278312885546	6.13771709828011	6.05195492238742	5.95081939090093	6.58224181837061	7	5.82836649508074	5.06129985237405	1	7	1	1	7	7	2	7	7	2	3	7	1	4	2	7	1	7	7	7	7	7	7	80.75	1	3
136	2.04236603090125	6.32257500394038	7	5.42849335331818	5.56814503801315	3.91523568127659	7	5.51433813949774	6.96156488198141	6.08839363614572	6.82935619428422	7	5.02810856546673	5.49571822316605	6.91102549985613	5.20461059807673	6.09727995314295	6.86874483595573	6.33217573484509	7	4.76614750525059	2.33126563166688	4.29538962354228	1	7	1	5	5	3	7	1	6	4	1	7	7	2	1	7	7	7	7	2	7	4	7	84.5	1	3
137	7	6.41543209398933	3.96458037221269	5.93866399225376	5.05043980022344	6.55565227371979	4.47217371452705	6.68952621411561	5.68687301555515	5.48705561454517	6.43578828369938	7	6.19594796747389	1.69331129446103	5.53535277441237	7	6.23857256693493	5.29434329824762	7	6.2861081727887	6.8258998256598	6.39117037309615	5.46063253938288	1	7	1	1	7	7	7	7	7	4	2	7	1	7	1	7	1	7	7	2	7	6	3	79.25	1	3
138	4.82431635560604	6.53559276636573	5.68095261823322	4.74438109805125	7	4.24243392756939	3.26366272013079	7	4.81377946537431	6.01546404266796	3.9709735413385	5.5400737091319	3.70311413313504	6.80293197638629	6.83377874743643	6.45871238868659	4.57741666663971	6.28483488200475	5.5789189309473	6.73451651521448	6.74532171247914	7	7	1	7	1	1	7	7	7	7	7	7	1	7	1	1	2	7	7	7	1	2	7	2	7	88	1	3
139	7	5.92901128228519	7	7	6.00887414727677	6.38483484800159	7	6.53388502832998	6.75557933039265	5.98421837727808	5.69659305020307	5.20993565336797	7	7	5.1379236698403	5.27997152791815	7	5.88375208838119	3.80483176339261	5.54597556729607	6.77203357496624	6.12306665370697	6.66413873840665	1	7	1	2	7	1	7	1	7	3	1	7	1	7	1	7	1	7	7	3	7	7	7	86.75	1	3
140	5.56534932600363	7	4.80503386840901	6.00765382787632	5.23938014762563	7	6.76975608686207	5.92792900640935	4.79044294756222	5.94253105309665	7	7	6.16088814594342	6.23048320923296	6.01999665578352	7	5.99496105745903	5.0841624077112	6.33959122018865	5.41091639419819	7	6.03699543319727	4.67473081087244	1	7	1	1	7	5	7	7	7	1	1	7	1	7	1	7	1	7	7	2	7	2	4	68.5	1	3
141	5.1334381470373	5.48027661580758	5.22271631536792	7	5.29473011910897	4.12743738600496	7	5.60503090436292	4.98493634198651	5.88914191663961	6.54443529439565	6.20796694450607	6.92558836903251	6.42032316526854	7	6.62319583215954	7	3.08383221625993	6.92198214198306	5.6055539086079	7	6.80704050431793	2.93251367325504	1	7	1	1	1	3	7	5	7	7	3	7	4	7	1	7	1	7	2	7	7	7	7	79.25	1	3
142	3.38115392680226	3.99549992099262	7	6.23807282368201	7	3.75418614192934	6.26663041937532	6.61030568184297	6.35637776173998	5.92016455598668	7	6.47776647350622	4.51541233358911	4.04081864505578	5.70633504803572	6.98265432569829	6.2109110659774	6.4698547748702	3.67088917739549	4.22676724299054	6.88083915592038	7	7	1	7	1	1	3	1	7	3	7	7	2	7	7	7	7	7	1	7	1	3	7	5	3	65	1	3
143	3.1881312209991	4.40180201245398	5.63881923521786	5.92681672097475	6.56429318918836	5.81681713723787	4.66903042869956	6.24654339300171	6.4253100354943	7	7	6.69211979584876	3.80159151191839	5.47969086316622	7	4.21440799403416	2.96188269572229	3.85003880901464	7	4.80950381585437	5.59392976803141	7	7	1	7	1	1	2	7	7	7	2	5	2	7	7	7	1	7	7	7	1	2	7	4	7	68.75	1	3
144	5.06562169298732	4.09066637265941	6.13257769223903	7	6.25185706653874	3.94083087170762	5.1688952922489	6.37622044885873	4.81727475166503	5.8516504196315	5.76671621226079	6.99419753954036	3.53652263402446	7	5.70995268334751	7	6.62660002940243	3.07141256385729	6.29728359363668	5.74854949110851	7	6.6340227209984	4.05206408943349	1	7	1	1	1	3	7	6	7	7	1	7	6	7	1	7	7	7	7	2	7	7	4	82.5	1	3
145	2.45558143058432	6.17988702700259	5.6770951678846	6.40304644378205	2.9792818817475	5.67174511871966	2.59281019622478	5.05200835832946	6.14929724854838	5.80105663037006	5.52500961151765	6.22275818573142	3.83417770842877	6.11889160326571	7	3.75337256845237	6.75321361911674	5.89857331108517	7	7	6.16388287743874	6.35042122408256	6.07513002571425	2	7	1	2	7	7	7	1	7	2	3	7	7	1	2	7	7	7	7	3	7	3	7	85.25	1	3
146	1.51802945616455	6.67896628608099	5.82383941239379	6.7592089353249	5.30616519195616	6.61307514631899	5.25563895726571	6.99171953816638	7	3.02058767945905	6.29940428546928	5.17271873846605	1.19333796272571	5.17852333275101	6.19708117666719	6.17109110184345	5.99793137984652	6.50115018042891	6.59729443350411	6.28876820108623	5.33743940795189	3.16471460342408	6.42329472948043	1	7	1	5	1	7	7	7	7	1	4	7	7	1	2	7	7	7	1	2	7	3	2	76	1	3
147	5.67427705103798	6.55916853100868	7	5.83187963559946	7	5.1190282930592	6.25735897041398	5.06981503516804	5.49686739657757	7	5.26662538878822	1.67731638160506	1	6.12791765769336	7	7	6.99137162881337	3.68814146326357	7	6.23937002929739	5.90023175215081	7	3.23285319144625	1	7	1	1	3	7	7	7	4	1	4	7	7	4	7	7	7	7	7	3	7	7	4	86.75	1	3
148	4.32210357117477	5.77259711305899	6.01870032839377	6.07445417995278	6.60547415831641	5.87378355476357	2.28980155066773	7	7	1.70212451603389	7	6.63248030284862	3.13211653283233	7	5.99354738200419	5.64821901136019	5.16014791642023	3.48596655366685	5.76833345369407	6.98523191609743	6.54401910328144	7	5.31093696652897	1	7	1	1	3	3	7	7	7	2	3	7	1	2	1	7	7	2	7	7	7	7	7	74.5	1	3
149	5.26759126948505	3.06977290882283	7	2.49850496411717	7	6.04714088126759	5.52132586691439	5.42303844170343	4.90448449090602	4.12917066820253	6.27511193352773	4.51081322252884	6.85586918306535	6.35767535693505	7	2.47096594854596	4.39069281784891	6.05761567704487	6.65144641015823	5.67106087877878	6.01137768858636	7	6.623256482644	7	4	7	7	7	1	7	5	3	4	3	7	7	3	1	7	1	7	6	1	7	7	7	70.25	1	3
150	5.33352972292658	3.1871868122539	6.23699554021456	3.17243231303195	7	5.51966059334655	5.47791017215775	5.91886472108142	6.18622943298468	6.76913946154596	6.13934389652482	4.750631798491	7	4.53433354432688	7	3.1800516706086	3.94765007807983	6.42563052397552	6.96958735181863	6.15744505951992	5.79820092573631	5.42557282428882	6.53434025299388	7	3	7	7	7	3	7	7	3	4	1	7	1	3	2	7	7	7	2	2	7	7	3	83	1	3
151	5.64313016207858	2.62195566480995	4.26867816799636	3.18714317298	5.60286220619947	4.7942339053382	1.13340910188384	5.79676385075536	7	6.02164525064901	6.18163823717209	6.36708167993054	2.36780004941167	6.42677092274849	6.02113020129851	4.23338593825405	6.56818287779232	6.30016549418238	5.93172635748449	6.55923251175718	6.65239662286258	5.23062388761156	5.59883638645784	1	7	1	1	7	7	7	6	7	1	2	7	7	5	2	7	1	7	4	3	7	4	7	73.75	1	3
152	2.79905172339169	5.23965296478469	6.67431395716243	4.97909299398482	6.24991468733821	6.2060342092349	6.58603802217284	5.85891550466886	6.65703696643116	6.4154346064618	4.9086914262266	6.77887813272982	4.8054181186624	5.04040807802533	5.20197143662268	4.48360899001018	6.24691109953642	6.82609719137997	5.38755675528463	6.4494976473421	6.34865988553305	7	4.83967822989158	1	7	1	1	7	2	7	6	7	3	2	7	7	2	7	7	7	7	7	7	7	2	5	71.5	1	3
153	1.34117369852727	6.61612528652233	6.47276043251456	6.75583116883653	4.99529433729705	7	4.88930990327936	6.92357582228591	5.62465912487142	2.52100650230933	5.07751195297113	5.5593715305258	1.51279842041305	4.95420671544142	7	5.60669325777278	5.97510689149574	5.67990246532229	6.31081037423469	6.06429609366058	6.45253200585784	3.86517312743071	6.41838623500978	1	7	1	3	3	7	7	4	7	3	3	7	7	1	7	7	7	7	7	7	7	7	7	93.25	1	3
154	6.00519181285884	5.47036755622802	6.48510967380828	7	6.65924953544209	2.07243211907242	7	7	5.67535777871335	6.45430795517972	5.41591392357745	5.48558459289774	4.47925823629274	5.2826081101959	6.59483996494834	7	6.61581650913932	6.92771969101701	6.45260198241224	6.15619622720591	6.46904437766928	6.96639842202221	4.32213527633657	1	7	1	1	7	5	7	1	7	4	1	7	1	3	7	7	7	7	2	2	7	7	5	83	1	3
155	4.83851987903468	4.85126605888946	6.16172917577035	7	3.10388631763617	6.9459311462677	5.29835529051464	4.27738123759723	5.45571033614818	4.54357140559644	5.6097886056643	6.15502676336536	3.55346072462836	3.26476120008862	6.65621042653822	5.83974309701301	6.65686395768216	5.50926136922443	7	6.12235795221382	7	4.71812476360478	6.08739768681684	1	7	1	7	7	2	7	2	2	7	2	7	1	7	1	7	2	7	4	1	7	7	7	87.75	1	3
156	3.9238812722263	7	4.47247325608822	5.80329132639632	1	2.42361206330135	1.76752895089854	5.86778992453376	5.63447209449666	5.93422131256722	5.39798118596256	6.19553604155127	6.0638142230954	6.72625207275583	6.21246624976604	7	5.95432774872159	7	6.46389169353635	6.62056391925558	5.94845912652678	5.73872438315849	5.80461923148509	1	7	1	7	7	2	5	7	7	3	2	7	2	6	1	7	7	7	2	2	7	3	3	69.5	1	3
157	2.43834432507397	6.43365530536203	5.4844872795386	5.91030232056169	6.75869110628145	5.9080336505873	6.7126930280435	6.71798649522738	5.43130794406591	6.38855461341734	6.81288327932734	5.65522101177211	3.40946335619419	6.82207017957523	5.34990049951091	6.41314828292459	6.91703352606634	3.02179656642309	7	4.55191160510832	5.58992199788652	3.26148561730649	5.7738342610762	1	7	1	1	2	7	7	2	1	7	1	7	1	2	2	7	7	7	2	7	7	3	5	74.25	1	3
158	1	6.39757410560654	6.73644412507749	6.50549131424809	4.4790856253827	7	7	6.21113286704586	5.84499685894768	5.83038254785657	4.0863088079134	6.06683983924101	4.34025502304159	5.30919918317269	6.26199431118594	4.91652378857195	5.17425327640976	6.34155613531364	4.40732146073576	7	6.40600862422706	6.35553534056259	6.48245315072686	1	7	1	7	4	3	7	7	7	4	3	7	7	2	1	7	7	7	1	3	7	4	7	95	1	3
159	4.84219049212699	4.53199107363967	6.716927504754	3.59235000705301	6.71895049540588	5.68265810433175	6.26366313012527	6.2039816335475	4.46264468792955	5.3335760001182	5.99209047911067	7	6.29917871394441	6.40954461288171	7	2.50991201834479	4.56637387562422	5.06311027622891	7	5.51481402975121	4.86921574290537	7	6.40100606682442	7	3	7	7	7	2	7	6	2	3	1	7	7	1	1	7	1	7	4	1	7	7	7	67.75	1	3
160	5.91007266120157	6.22345731617092	6.6353645524674	6.41123075525129	6.79293904523567	5.00074266119913	3.42800054970217	5.51903322230294	5.78380871325338	7	5.05979244415218	4.82967876831042	1	4.45817081159171	6.10893636143387	6.71736351031734	5.68626463385199	5.35539514997024	6.6997370679993	5.7648735913175	6.92298467643016	7	3.37672566458661	1	7	1	1	1	7	7	7	7	1	4	7	7	3	1	7	7	7	1	2	7	7	7	79.5	1	3
161	3.81188034395666	4.44391515393919	4.34553510581488	1.96128863034035	5.20303157531031	4.71206420144619	6.43711915998351	6.83899113704427	4.00987526865003	6.73748594585953	3.46726428234458	5.30461115393848	4.67490393743959	4.26755289138559	7	5.92694376188234	2.20786831906267	5.82816462693465	6.06366719469747	7	7	5.92924200226893	6.70690650757227	7	7	7	7	7	4	6	2	2	2	2	7	7	7	7	7	1	7	7	7	7	7	7	60.25	1	3
162	5.71368382980995	5.4016854954632	5.31617015576851	3.35479929128944	4.3162522384083	3.93634521196285	6.32772391545261	6.74152284806292	3.58383341857521	4.42164442143746	7	3.40197511078646	7	6.80049919957614	6.66678686958194	5.93799860012527	6.07302956487085	6.56222099566715	3.53763624535801	6.12028653431388	6.74610569926536	5.83723732222614	7	7	7	7	7	7	1	7	7	2	7	2	7	1	7	2	7	1	7	1	7	7	7	7	72	1	3
163	6.86117686162049	5.83570305531826	6.12387040238552	5.82465804343642	6.62806561715127	7	5.46310628726435	5.25714193161445	5.6977528124848	4.92534902100309	5.73783028689254	4.89490298460565	4.01681829098362	6.00607554544672	7	6.46679862764541	6.13423114847533	6.5039139142015	5.8299985151226	4.5002888522502	6.20946619287783	5.69015087073362	5.98769974775626	1	7	1	1	7	7	7	7	4	2	1	7	1	7	3	7	7	7	1	7	7	7	5	68.75	1	3
164	4.7151591468835	4.87242889259531	5.00939841493643	6.59998403606886	6.02456816675121	6.16720582062196	1.63775252149173	7	6.85264100343367	3.16997032333377	5.90501190892861	6.09349246838755	5.83047014246271	7	7	4.77148853358225	6.28445864327373	6.1437267618502	4.52850627379844	6.05947925350106	6.34203939954936	5.83826363770687	4.90380805246899	1	7	1	1	2	1	7	3	7	1	2	3	1	7	2	7	7	7	2	3	7	7	7	80.5	1	3
165	2.64997328705344	7	5.61057820573188	6.11031303208575	4.21328760490165	6.0812152728105	6.0058805296144	4.61517671077705	5.53340611361157	5.74832257914173	6.23750708770371	7	6.47310282980831	6.91005173950768	5.59760320249794	5.71138127488404	6.00430273698763	5.66403039080195	6.4972404736072	6.10410022669544	6.28011422708756	4.95338584019386	6.86327585071616	1	7	1	1	7	2	7	1	3	7	2	7	1	7	2	7	1	7	1	2	7	1	7	76.25	1	3
166	6.1658739933673	4.68640480031004	6.19806132143225	7	6.92611888079978	4.55951233192034	5.89805321808854	6.48198068938989	5.05427285295974	6.38428130661638	6.87992772006065	5.14920834833567	1.93890695713559	4.95584026934855	7	4.34081350563466	6.76212659872596	5.93307160133378	7	4.51338206161144	5.62283916619976	5.69912846434138	6.64989768816701	1	7	1	1	5	2	7	1	7	6	1	7	1	7	6	7	1	7	3	1	7	7	7	75	1	3
167	4.68548675225229	3.50143789973141	5.17799670332949	4.03945088803315	4.59378400866627	3.30917485998193	7	5.49750709197772	6.93613081283398	6.03732084528276	6.57327295496087	5.83809430811161	1.8090242314139	5.70301348327466	6.75077457086566	4.40971702885337	6.21447721825032	6.01178085621848	4.32534748582818	6.07438907065838	6.20146158746237	6.78356901145349	7	1	7	1	1	7	7	2	2	7	3	3	7	1	4	2	7	1	7	7	7	7	2	7	60.75	1	3
168	4.09989651815019	5.54219013263349	6.1003922185467	7	7	5.61776114969183	5.6639947682082	6.61028216760904	5.63841632494776	3.51535630410554	7	3.42408160175657	1.56310772892051	4.39321967854376	5.41398648395142	4.27288202588288	7	6.31571394854723	5.19592403649116	6.52121209152803	5.99214026465324	5.2698699275516	6.96883835916821	1	7	1	1	2	4	7	3	7	1	2	7	7	6	2	7	7	7	7	7	6	7	7	82.5	1	3
169	4.4014177101754	5.76391947168713	5.47389731532307	5.51379861718348	7	4.94698107303832	2.79954785454583	6.09753335800273	7	6.59044082061219	7	5.54904671454215	3.18490119093686	7	5.33225690829782	5.46598657770058	5.8290012951595	3.1097856625666	6.31263140335633	6.17172634983582	7	4.15818892994713	5.38452125632804	1	7	1	1	3	1	7	7	2	7	1	7	1	7	1	7	7	2	2	2	7	7	7	80.25	1	3
170	4.71778145338079	5.60128535700377	4.88139050316535	1.94519430658728	5.0739592341896	7	7	5.23911588670809	7	4.75063616172455	6.10984191140743	5.21038444019764	4.85689109992111	3.88048590650279	6.58099109230698	6.40413006325701	4.98145796611467	3.95862829510652	6.35388705465554	3.52366102877455	6.47010684742413	6.71813893421369	7	7	4	7	7	7	7	7	1	2	3	2	7	7	2	3	7	7	7	2	2	7	4	7	47	1	3
171	7	6.17219314730418	5.57129142027847	2.84373221528477	3.34493688604271	4.67719139300826	5.53482522969705	3.9389816930709	7	6.33313198841178	4.25913717309074	7	4.60697749359807	4.98079203427438	6.1196348001843	5.2223483648998	6.99698710392804	6.66014124559663	5.70362769341093	4.93589721836531	3.55285729435327	6.60327887107183	5.27445793761729	1	7	1	7	7	7	7	7	2	7	2	7	7	7	2	7	1	7	3	1	7	7	7	68.75	1	3
172	3.02533007007662	6.78318629664944	5.96596963554049	6.75397192749689	4.88233067661463	6.14118291724597	1.88352520359384	5.47758190530108	6.21999113726066	6.34572070305287	6.28560820161126	6.93527223828824	3.11367134039113	5.22234313187198	7	3.44773178500251	3.87345309338917	6.14547664054525	4.968298808449	5.70241545457721	6.31217393170768	5.6561871437977	4.81029931870153	1	7	1	3	1	2	7	7	3	1	1	7	7	6	3	7	7	7	2	7	7	7	7	83.5	1	3
173	6.27280380393957	5.77599222454291	6.54421243945611	7	6.69659659380742	5.88912600158136	6.69498822177189	6.51038538292724	6.33982492629091	5.27712510481672	6.56221591533842	6.25344088393013	3.85673879386086	5.22834607913271	4.367730413683	4.57499376551872	4.78024500256633	4.9456924039105	6.86327080967841	6.72790894845864	7	5.8731561035977	4.38929303828331	1	7	1	1	7	2	5	1	7	4	2	7	1	7	1	7	1	7	7	3	7	1	7	85.25	1	3
174	3.91409768498767	4.26249716651556	6.01166602405766	7	6.82914678070166	6.77670346211088	7	5.11919008561804	6.04700792161564	6.23483601546299	6.89536325978569	6.32589421875342	3.92408363556573	4.57869722740482	6.56590476450977	3.58659639667024	1.99346337311515	2.95483794135433	6.53266911326541	4.67342075383027	6.69629719161048	7	4.88679885644121	1	7	1	1	1	7	7	7	2	4	1	7	1	2	2	7	7	7	7	2	7	2	7	72	1	3
175	4.48925627409652	5.68873083620808	6.50135045243783	5.40757353580827	1.57979463777508	3.77231476209393	5.10497917950205	5.97005242979648	6.45102846066741	5.42098377729065	5.70770875896029	4.70401328720633	5.85084938257609	5.37456984161097	4.70950791614062	5.57710465739389	6.99314790826119	5.64158138130364	6.56815560806185	3.071521353152	6.90872242421163	7	6.00219205171076	1	7	1	5	7	2	7	2	3	7	3	7	7	2	1	7	7	7	3	2	7	5	7	71.75	1	3
176	5.53743752830032	7	5.84245624355926	4.54439614817237	1.93338063753995	4.61375620885064	3.89729378536764	3.52101653321773	7	6.85063829953477	3.56809258778536	5.11987714623765	3.46143148637308	6.87566360442085	6.23394765927581	5.62663594299631	7	4.86388189748458	6.91805017397345	5.80476261526173	4.13878622974601	5.33966743244817	4.09804691551076	1	7	1	7	7	4	7	7	2	6	2	7	7	7	1	7	7	7	7	2	7	2	7	76.5	1	3
177	3.90304471529813	4.88838108008363	5.93925391200487	6.05004003808925	5.194628847911	7	6.14934447007663	5.71136517083907	7	3.11921093914852	6.48298492903707	5.33702587998174	6.85926223836111	4.83928677965224	6.65875801207603	4.88061355269381	5.95462383033441	4.3344820396202	2.35655211891857	6.16023606087315	6.273785758275	7	4.028430320451	1	7	1	1	7	6	6	7	7	2	3	7	1	2	1	7	7	7	6	7	7	7	2	73.25	1	3
178	4.00102468544907	2.39468227638061	4.16346626634203	2.4837893403115	7	4.9599782079698	6.56478009484669	5.78885706788914	4.93778416641217	4.68767422894542	5.97153631685876	6.58520503839696	1	4.92861549117214	7	7	7	7	5.2368546485123	5.00424889610044	5.3527360397112	5.27385044743496	4.21681066896458	7	5	7	7	7	2	7	7	2	1	3	7	7	7	7	7	1	7	2	3	7	7	7	72	1	3
179	3.72668148613081	4.0851882631013	4.40581482405896	2.891782577243	5.81436429722659	4.15661913807361	6.62195614736524	4.80408021892031	4.72664502921642	6.60922311692493	7	5.7859738813115	2.08366246813846	3.36569772415584	6.15816259373781	5.57057647568171	2.10838274631899	5.50645452156129	7	5.73028213690931	5.12352994830821	6.64288004543264	6.97230412721314	7	4	7	7	7	5	7	2	7	2	2	7	1	7	2	7	1	7	2	7	7	7	7	73.75	1	3
180	4.89924319624467	6.52918441672863	6.74922417218309	6.86942640721379	2.70141083738578	2.84432701763894	7	3.20646729846835	2.69129209583831	5.51815119941516	5.42131653874144	4.36072091498776	2.33873417558222	4.41737577689145	5.42171372879214	7	7	5.56022401274047	2.23831460014051	5.77577899579318	5.31158754349744	6.59724291241198	6.68985900998269	1	7	1	7	7	3	7	7	4	2	7	7	1	7	2	7	7	7	3	2	7	3	4	77.5	1	3
181	4.47521486463397	4.30142501033765	6.32351106549557	6.60379996983874	2.50640287277589	7	6.04737223313085	5.68974359425792	3.73593804160969	6.34241580852064	5.68191835521814	6.11970182871931	3.32562210740345	3.33800652994291	4.70737013832442	6.44039087762987	5.58123958322337	4.28939854181692	6.39421290007949	6.4413933174211	6.32691364023082	6.77792518957874	2.48251318399237	2	7	1	7	7	4	7	7	3	2	1	7	7	7	7	7	7	7	4	1	7	2	4	63.25	1	3
182	6.79561870979401	6.4698923322169	5.01862253756772	3.52544937442977	4.86770067162495	7	1.25815360726846	6.50836196917954	7	5.34660376909762	6.54189139834047	6.88382796595875	2.44066474232619	2.61699134162356	4.33321241112089	4.46891677302549	4.77358775374267	5.28592451278946	4.75435856606456	6.94902740351846	7	5.29092704582922	4.67753172351294	1	7	1	1	7	1	7	7	4	2	1	7	1	7	1	7	1	7	1	7	7	1	7	67	1	3
183	5.70072593762524	7	5.01004273496303	4.02806790503371	4.56372599668392	6.99216808140637	5.77189672548574	6.10621378269497	5.5422886950291	4.63573880047518	4.99569239065176	6.36091237578209	2.33429131434413	4.98316076523958	6.73041783672812	2.89918648921743	5.27859022792034	7	6.12845391345353	6.74099279239791	7	5.74378501897033	4.82859375698075	1	7	1	1	7	1	7	7	7	7	1	7	1	2	1	7	1	7	1	7	7	2	7	73.75	1	3
184	6.14594484294971	4.98864904329798	6.23314539907639	3.7107211053825	5.33119986115247	4.90288590997639	5.91314389982593	7	6.20477931848039	5.81785623890232	4.98861441126486	3.33781464110986	6.18801709331036	6.61244476389845	5.83022576699449	6.2561549621274	6.94013710758312	5.75794430102097	4.08431882252014	5.98988795543276	6.38487504423046	4.86301218679329	6.34014818300248	7	7	7	7	7	7	7	1	2	2	3	7	7	2	2	7	7	7	1	7	7	1	7	77.5	1	3
185	7	3.67594459612452	5.88921417354673	3.70442569200475	4.14212646052055	6.33482677305991	3.01941918836143	6.83678106286721	7	7	2.60618763495629	5.08441911102311	5.08725708034509	3.39184536789809	5.18048511311473	6.81336868861476	2.24646155146372	4.66178805429973	6.38478210384302	5.96977091007941	5.52375909137062	6.69864757224115	5.84646235433797	7	7	7	7	7	2	7	7	7	2	1	7	1	1	2	7	7	7	7	7	7	7	7	60.25	1	3
186	6.11260592009803	6.35145152108115	4.70687656823731	4.90282284026285	5.59448565705166	7	3.62535229680821	4.8098833964184	5.4785971479289	5.55299860708353	3.91173775129275	4.20344852334361	6.3313382072405	3.80819630392687	4.56363139138031	5.39154072627053	6.60870217568619	4.48734776352614	6.41021967608447	4.97868038820722	6.61120638743238	7	6.60292739621562	1	7	1	2	7	4	7	1	4	3	1	7	7	2	2	7	7	7	2	2	7	3	4	86	1	3
187	5.85624684331702	5.81389101586666	6.39186459790372	6.13465667439872	7	2.05388859777381	4.51265194889025	3.83392191754788	5.82303736725881	5.05455875624296	5.38360517648064	6.44028859847801	4.52212589073774	4.62212633989905	6.35390044804232	7	5.7388835533252	4.59737335215348	6.27650137147989	6.19220289097197	3.2941547024329	7	4.93742864050596	1	7	1	1	7	7	7	1	7	4	2	7	1	7	7	7	7	7	1	7	7	7	3	61.75	1	3
188	4.61571963477978	3.82142877485496	5.23381084722013	1.46797402976293	4.61515686087068	6.50157147641127	4.21918700805272	6.74305373951746	6.47450401853072	3.87553020819095	5.71024061454559	5.282547193581	1	4.01522390063199	6.82564353406294	6.39761215185322	2.57184063513424	5.10324407458274	7	3.98557813240132	6.29705224402621	5.23196496701939	6.77405503983964	7	4	7	7	7	2	7	1	2	3	3	7	7	3	2	7	7	7	2	2	7	3	7	55.5	1	3
189	4.13859561961884	6.74148731281599	6.06692184720256	7	1.89342223404332	6.1998745415625	1	3.66931416233423	2.13726478664895	7	4.14097878163105	1.94371845849985	1.88501092868891	6.25327609573468	7	5.8409616510632	6.61003972648968	4.97165148749542	4.4384730463043	5.12550765170726	5.52416491141612	3.93851426935152	1	1	7	1	7	7	4	7	1	7	2	1	7	7	7	2	7	1	7	3	7	7	7	4	70.25	1	3
190	7	6.69569580558253	4.01032800879503	5.01633502516278	5.9428039454386	6.46435239947332	3.68720560338988	5.13236626744638	6.18111345936426	5.61110587350242	4.76974842184459	6.6898798323957	3.15738842881534	1.19462506808288	4.98596019493865	6.43168239418024	4.28246728681678	5.25827369358518	6.2437621704748	5.07824093931309	5.85305692718166	4.81716348488457	5.64057705365155	1	7	1	1	4	7	7	7	7	7	2	7	1	2	2	7	7	7	2	1	5	3	5	80	1	3
191	3.76328218568389	7	5.75787017367962	6.74690968134148	3.44124921360221	7	5.24824552652322	3.78068684790349	4.62087599698321	6.56542043239525	5.28702568443378	4.70925839703061	5.6560545341177	5.46816592938483	3.0200705440006	4.92554920938441	5.52813906893914	6.10485651099801	7	4.29213569852952	4.30219626372713	1.84423003889683	6.24467710848534	1	7	1	7	7	2	7	7	3	7	6	7	7	1	1	7	7	7	1	7	7	5	2	73.75	1	3
192	4.56709581939349	4.2281582754445	6.27237189253027	6.4964793262981	3.75937453832132	5.16515009817025	5.63116559129859	4.87728072464211	4.2852795630851	4.39416078396642	4.48104487073017	6.66150374716711	3.48367855318861	4.32584542691409	7	4.85605019986764	7	4.91721854156011	5.98966962098549	4.89370782421652	4.96442796914186	6.69360823374244	6.43536950190548	1	7	1	1	7	2	7	1	7	3	2	7	5	7	1	7	7	7	2	2	7	2	7	73.5	1	3
193	6.1297186609725	3.87530226159974	5.10785519407234	4.77911520616282	6.24455033498277	5.18104460619357	4.52317335880996	5.24188632558015	6.20013136198621	4.06251185542735	5.93359679772454	4.14478957358497	7	6.32525957274902	6.74593394912004	4.86756207145981	4.10384133725802	6.81377499864237	4.79230580125311	4.621735261348	6.23617050467064	4.56516161235683	4.85049454659645	1	7	1	1	7	1	7	7	3	2	2	7	7	5	2	7	7	7	1	2	7	7	4	70.25	1	3
194	4.94178821719304	7	5.33291783895457	2.11491978077846	3.89050871152937	6.12753897459909	6.60289931080563	4.74510851034724	5.22052068575241	6.91913613089174	5.5170632982738	6.61877033372892	6.93681865675614	4.74143219904678	4.75681356772027	3.70988857707931	5.4043708161328	5.19284138483064	3.80726236653246	3.67490936427485	5.41197769779916	5.76085536434751	4.28894337024518	1	7	1	7	7	2	7	7	3	2	2	7	7	1	7	7	1	7	7	1	7	7	3	73	1	3
[truncated: 5 more columns]
