# Supplementary material for: How Are Mate Preferences Linked with Actual Mate Selection? Tests of Mate Preference Integration Algorithms Using Computer Simulations and Actual Mating Couples
Source: PLoS One. 2016 Jun 8;11(6):e0156078. doi: 10.1371/journal.pone.0156078 (PMC4898694; doi:10.1371/journal.pone.0156078)
Supplement: S3 Data — Long-term couple and agent-based model data analyzed in Study 4. (ZIP) [file pone.0156078.s003.zip › S11/Polynomial Model Data/Polynomial Couple Population 01152016 0421.csv]

	trait1	trait2	trait3	trait4	trait5	trait6	trait7	trait8	trait9	trait10	trait11	trait12	trait13	trait14	trait15	trait16	trait17	trait18	trait19	trait20	trait21	trait22	trait23	preference1	preference2	preference3	preference4	preference5	preference6	preference7	preference8	preference9	preference10	preference11	preference12	preference13	preference14	preference15	preference16	preference17	preference18	preference19	preference20	preference21	preference22	preference23	fitpoints	sex	algorithm
1	5.91783187284975	5.73989830772982	7	1.84140163495078	6.37473685609949	6.62874908388994	7	6.61214786787742	5.0811017594118	6.30414971518696	6.70750646735218	5.83588846574786	7	1.75421288709794	6.40229246078079	7	6.45242864093153	6.91165041401213	5.16204135824194	6.69332561645308	2.5635674263473	5.60603148566061	4.30690743612778	1	1	1	7	1	7	3	7	7	7	3	7	7	1	1	6	2	7	6	4	7	1	7	92	0	3
2	6.70594960101334	1	5.82556995684862	4.73108684318427	5.25502207499617	1.97303102671359	7	7	6.49906652695682	6.82941748484199	6.23239173569364	6.95644659308234	7	1	6.36172474237114	6.67373828267472	6.48079925886872	6.47577916234866	7	6.26242128000617	3.82661491068917	7	6.58443838995063	1	1	2	7	1	1	7	7	7	7	7	3	4	1	1	5	1	7	4	5	1	7	7	102.75	0	3
3	7	5.43379315860113	6.58479411866396	2.4769127590457	6.63871523677627	7	7	6.77059595515684	6.81054302664012	7	6.93532788396091	6.01457907469858	7	1.85949741619231	6.90660156570838	6.9365465444364	4.40645748280939	7	4.99151363843009	6.70278980603554	1	4.93125332372123	4.54696274529764	1	1	1	7	1	7	3	7	7	4	3	7	6	1	1	6	3	7	5	6	1	1	7	96.5	0	3
4	5.3920830250165	4.91163486487825	4.18459858370786	3.72972860099321	6.53012353674433	6.40900867517828	5.83282072084314	6.15791663531346	7	6.84532357605696	7	4.99716374910079	6.9902367191566	1.78142780807751	6.3636978140661	6.0169028692339	7	7	5.41842716961792	7	3.45919076091695	7	5.84511559544792	1	1	1	7	2	1	5	7	7	7	5	7	7	7	1	7	1	7	3	5	1	7	1	86.25	0	3
5	6.35293323078024	1.92915571166074	6.51728362631758	5.22941856041952	5.83824131713832	2.16925531779177	5.84453215936498	5.53769093187427	6.84879581723403	6.65026669428903	7	6.83154481459096	7	3.7522184554841	4.94167618086286	7	6.35851218649491	6.57023024925084	7	7	5.41540805665956	7	7	1	1	2	7	1	7	5	7	7	7	4	1	2	1	1	7	2	7	4	4	7	3	7	89	0	3
6	7	5.13378623215655	6.99110003745691	2.38117849436789	6.46050392250243	6.91162747384524	6.29342093719134	7	7	6.81812891186077	7	5.52345577125804	6.42278353894867	2.57808499489475	6.41146458912855	5.90164073649299	5.31349285218872	6.82545618095216	6.3065404997401	7	2.44979546893177	5.08291043235311	4.83288229283047	1	1	1	7	1	1	3	7	7	4	2	7	7	1	1	7	2	7	4	4	1	1	1	90.75	0	3
7	6.47231398955764	6.63956744090767	6.8736471641963	1.65655980853148	5.9639075401723	6.5156002986615	5.41462208396827	6.270742499285	5.83824776353774	7	6.91817241764487	7	6.80741207082638	1.00342731480598	6.67263787222929	7	5.38820819799847	6.81984802508497	6.21390465066116	3.5143465122799	6.72203522197075	7	6.49617871858749	1	1	1	7	1	7	5	7	7	7	4	3	7	7	2	7	2	7	7	7	1	7	7	97.5	0	3
8	5.91710158588257	4.20722455994076	5.11664925979213	1	6.3725790153665	2.75601410272651	7	7	6.48686794303248	7	5.68522958085102	7	7	4.17772015594165	6.2767537428208	5.12472639057673	7	5.88149209692033	7	7	1.14280299126816	3.88979498445218	6.82826494618175	1	1	1	7	1	7	4	4	7	7	7	2	7	7	1	7	2	6	2	2	1	3	1	93.25	0	3
9	5.62769586284956	4.58848326944219	4.05443134434451	3.48136601687316	5.84706306809453	3.8722280276331	4.6871415832342	6.46520689306708	7	6.37182824858972	7	6.6860739372283	6.15431582317727	1.95250618756481	7	6.06558147057381	5.20158945344292	7	6.20931805196538	6.49745705398765	1.92747654584032	7	6.24085279861359	1	1	1	7	1	5	5	7	7	7	2	7	7	7	1	7	1	7	4	2	1	7	1	94	0	3
10	3.51197741894292	3.26413568827679	4.39631758019975	1	6.11296526389603	6.9598955826366	6.47345819669325	5.15810772184535	5.76715042026699	6.77996806816658	7	4.47554577934364	6.08296361612827	2.41331468023045	7	7	6.9446035506838	7	7	6.94015527991578	3.24977121563714	7	7	1	1	1	7	1	1	7	7	7	2	7	7	7	1	1	3	1	7	7	1	1	3	2	84.75	0	3
11	4.96829027370859	5.31733022481163	3.15716239203712	2.10599993138975	6.11346220442069	1	6.5141737833415	7	7	6.52790833977795	5.29222215802339	6.84518153049234	5.66137289309791	3.14183449250188	5.81886910173916	7	6.87082695829015	7	6.1272986078706	6.79964914372222	7	5.47690362705128	5.48140097990799	7	1	1	7	1	1	3	2	7	6	2	4	7	1	1	7	1	4	7	2	7	7	7	91.5	0	3
12	6.01665019708972	2.60413165743486	3.99940770670023	4.07829036672954	4.47184517188781	4.45435561008521	6.12678881102268	6.90027271256094	7	7	7	7	5.92226882756132	3.66309557632527	6.66077952461128	7	6.74586789111034	5.9159012363367	5.90857889160722	7	2.44251483756421	6.07618336731218	6.61084709529128	2	1	1	7	1	7	7	3	7	2	2	3	3	1	1	7	1	7	4	2	1	7	7	96.25	0	3
13	7	2.12216496778568	6.42662059640677	6.02044130062803	6.04986881306443	1.1712451050681	6.40066939714964	4.43397457171909	7	7	7	5.1998134379678	5.92904621805218	2.31457981509088	7	6.90664524536916	6.89691850052603	7	6.43934876866077	7	4.62564411895353	6.25309384459506	6.616073017731	1	1	7	1	2	7	5	2	7	7	3	3	7	6	1	5	1	6	7	3	1	4	7	96	0	3
14	6.05753224685953	4.79499923020574	4.90244749544456	3.48562844693211	6.50263392095759	4.08594166980988	5.85182960386349	6.41455738068285	7	6.73273325242946	4.93599607938664	7	6.23636226000796	1.25085789113876	7	6.85088538049335	4.41343361095734	6.65484485737461	5.55763485800778	5.40224607132208	2.16033109195374	7	6.32570535159319	1	1	1	7	1	7	5	7	7	7	2	7	7	7	1	7	1	7	3	2	1	7	1	95.75	0	3
15	5.64363569638759	4.79899956629659	6.42366450878168	1.94262753173645	6.97329630672173	1.54815745602564	5.7966860409863	6.09600229687212	7	6.04776369782217	6.98169477992064	5.62133901155368	6.67752331145932	1	6.14207660049376	7	5.65781131551164	6.01979024006141	4.90687878849623	7	3.42198749564837	5.33768295162233	4.66992701323819	1	1	1	7	1	1	3	7	7	7	2	2	7	1	1	7	3	7	7	6	1	1	1	92.5	0	3
16	4.67524505458629	4.87730237919604	5.31534457661007	4.88034371294624	1.56155407925898	1.24480003749973	5.80322463010114	6.58296337510081	7	7	4.81457451226737	6.59711971026723	7	1.77438142309532	6.18700325491577	6.4897969382622	6.5653626782886	7	6.96240600681098	6.09492670896171	2.87471675749645	6.92555169768117	4.390392183897	2	1	1	7	1	1	7	7	7	5	7	1	7	1	1	7	1	7	3	7	1	7	7	81.25	0	3
17	5.56856437228229	5.1192373658695	2.07020704021232	2.58469500363124	6.43095078478312	2.4953265499148	6.35537503886737	7	6.16485386016212	5.11400674066395	6.54560818453477	7	5.20059348836838	2.38486413917614	6.66093895313657	6.52998566205907	6.81688249656779	6.52700723969591	4.82183916255876	6.40282328318908	6.62456569775085	6.30474246825639	6.76354819858108	1	1	1	7	1	7	3	2	7	4	2	7	7	7	1	7	1	4	4	1	1	7	7	107	0	3
18	6.21322222516309	4.15704094143263	7	3.30029823531502	6.89173888930015	7	4.97181603001066	7	5.08595170501092	7	7	6.86948444581682	5.3210127158354	1	6.78294510982007	7	6.743843869512	6.63978839628998	6.36744317972938	6.5223551105816	4.0037127754793	6.70392564717827	6.653998869173	7	1	1	7	1	7	3	7	7	4	7	7	4	7	1	3	2	7	3	3	1	5	7	105.75	0	3
19	7	4.21135486921972	6.0063412271513	1.87018107551512	6.76496698876258	6.52450544757065	5.63619814451365	5.16724404781046	5.64910489716697	7	6.16642293918965	5.37127801587927	7	2.08250835425646	6.57918459206725	6.43493605264554	6.7962413358449	7	6.27440955451308	6.1894014720359	6.20137576341771	6.13555739350405	5.79076690227165	1	1	1	7	1	7	3	7	7	7	4	2	6	1	2	4	1	7	1	7	1	7	1	87.5	0	3
20	6.9177503621579	1.69320559841864	3.84870400390522	4.6247093295029	4.01944806715885	4.9620108761195	6.78363979638708	7	6.79358116679795	6.73741729271421	4.24850728638454	6.43120603742838	5.73849280303161	3.99787675440925	7	7	7	6.99818046597974	5.70955296879604	7	2.9062624023923	6.44724261375839	6.44167027761224	2	1	1	7	1	1	5	3	7	2	3	2	2	1	1	7	1	7	2	2	1	7	7	99.25	0	3
21	4.88346309849334	4.2766314176898	6.99368437488939	1.40398728139069	4.11381770362092	1.23991982573039	6.22413981171835	6.31625094307363	5.53732569076588	5.81524086485119	6.16100390279987	5.78661920356134	6.14406864246253	2.87984432646982	6.06040668505744	7	7	7	6.91167981495526	7	1.54611132905647	7	6.02445151354413	1	1	1	7	1	1	7	7	7	7	4	1	7	1	7	7	1	7	3	3	1	1	7	99	0	3
22	7	2.34180196513965	5.9382051970127	5.09300694028757	6.30997606524581	6.17664185401032	6.3792923916589	6.72903359806316	6.12335889312157	2.8280641644667	5.2553555994139	7	4.96206040449554	2.33721299794077	5.13295713694699	7	6.01838991018787	6.90275673911046	5.3242200827988	7	4.18043335663327	6.25964413097595	4.86236687791588	7	1	1	7	1	7	7	6	7	7	4	1	7	2	1	7	1	6	3	2	1	1	7	94.75	0	3
23	6.65149554056092	5.97838904305597	7	2.05776167961962	4.26588928122264	7	6.25084496311119	6.75417202329279	7	7	5.80060695434943	7	6.09863935436185	1.75537205327436	6.90049385127458	7	6.72437439235674	4.89028458021608	4.14176442238868	5.23473257609607	1.56903598983094	4.13353836061636	5.80516090662096	7	1	1	7	1	7	7	7	7	6	5	7	2	1	2	6	3	7	7	7	3	7	3	93.5	0	3
24	7	4.93781165135979	4.46140913962409	2.73814407866011	7	1.84327975865825	6.67020888785361	6.60630171072157	4.80778744736555	6.34483062066025	6.20227648647529	5.64576773488575	5.65269935881353	1.39959519929934	6.46697347832663	6.5826455515499	6.03758582489577	7	5.33184425347377	6.43199932756901	1	6.85408933481817	3.90005575862705	7	1	1	7	1	7	7	7	7	6	4	7	4	1	1	7	3	7	6	2	7	3	1	103.25	0	3
25	7	2.51138224021579	7	6.38195998952271	5.15065911391194	1.57895902266095	6.67884620315884	5.0691797096455	7	6.43983123197419	6.26398225274964	7	6.37902015351174	2.34170476980208	6.23106126734856	4.76954691286755	7	5.87628898058886	5.81482889034899	7	4.01852339173647	7	6.27543433467246	1	1	7	1	2	7	4	2	7	7	3	3	7	1	1	5	1	5	7	4	1	4	7	100	0	3
26	3.59974088243193	1.44611377514415	5.59623564582232	6.31898805585197	6.87909554858541	4.17384353974514	6.20488594787709	5.39660360812393	6.69632358308504	6.67452864710997	5.67760500677161	7	5.08746966633682	3.58287393307744	7	5.49532295042704	6.53280345056938	4.99960789803997	7	7	2.14073136697133	7	5.72871309700624	7	1	7	7	2	7	3	2	7	7	2	7	2	7	1	3	6	7	7	1	7	7	7	86.75	0	3
27	5.19177213489354	2.69314494131465	3.45367960688984	2.43073829555421	6.73593612337873	3.35527247034208	7	7	7	5.81708164245809	6.39575795279899	7	6.92979606942435	2.49824976227483	6.09371859157702	5.14428831446615	7	3.80776219230419	4.9109049146402	6.14492241431965	5.68978334092411	7	7	1	1	1	7	1	1	7	7	7	2	2	7	7	1	1	3	2	7	7	3	1	7	7	88.5	0	3
28	5.71290077386139	5.12114765295007	6.6984361734526	1.52951561678617	6.473670666997	5.49403513090345	4.97397676806673	6.92135692889362	6.46602762744772	6.1117077989521	4.79280953854264	5.66209011248405	5.70247066466726	2.66972312573137	6.81417038033545	6.54969573030981	5.8468400014462	5.12550848106648	6.55731928308891	7	1.39779230446643	5.73067711318393	6.16406626342067	1	1	1	7	1	7	7	6	7	7	3	2	7	1	7	7	2	7	3	3	1	6	7	92.25	0	3
29	6.17508636815231	6.31643681578974	7	1.13373630569887	4.00691912027733	2.42906433081399	6.77966211205897	7	5.56359867755033	5.42651468954989	7	6.8809528561562	4.36840026433629	1	6.55490854578145	6.51219010860653	6.72885757186641	6.27870747942602	5.53861233233971	6.68854787443723	1.23216936448223	2.51063781116447	4.91038066764064	7	1	1	7	1	7	2	2	4	7	4	7	1	1	1	7	2	7	7	4	1	7	7	104	0	3
30	6.33870046297452	1.3370843107047	4.75372759272027	4.89999706938558	4.62840536927823	2.90599717134312	7	5.11602539960487	4.33507403438356	7	2.69780174688721	6.31045332423896	6.39636614350793	3.71710072970049	7	6.9272176533252	6.69932352840956	7	6.28471754520021	7	3.93927824206578	6.69968973651859	4.22944720813049	2	1	1	7	1	7	7	3	7	2	2	3	4	1	2	7	1	7	3	1	1	7	7	90.75	0	3
31	6.80716621718632	2.5792366427341	5.88453743661938	5.10383450386784	5.89066173560217	6.7016771787648	6.68825683056039	5.90583857189977	6.43093121003113	3.61594640852078	5.59085096916659	6.87834074030395	5.01622714384105	6.86332361395369	5.20071301270059	6.02944020378659	5.46845555573792	6.36567607889646	6.44803804685692	7	4.37409682357564	7	3.65765177493061	6	1	1	7	1	2	6	5	4	7	4	4	7	2	1	7	1	5	2	2	1	7	7	85.5	0	3
32	5.36767532968591	1	6.20943897774854	6.71799997923102	5.59261031367133	2.98736308012949	5.83622474369622	5.19952706114211	6.68577313274127	7	3.79435905588909	6.45922792355242	5.78354106700142	2.90420970702496	6.36970633156877	5.47889436390279	7	6.37842870884227	5.04643449071174	6.93034672125703	1	6.28343246281625	6.24665297427992	7	1	7	1	2	7	5	3	5	7	3	7	2	1	1	7	1	7	2	2	1	7	7	81.25	0	3
33	5.68015085552584	2.9437088639658	7	3.35502327733209	5.82793477874849	3.99689077341605	7	7	1.42015487514967	4.13197884180307	6.12712321791978	6.11518469003092	3.70991427459595	1.40270520908026	5.01254771663756	7	4.71438979929075	6.61725770465459	6.99493437886491	5.6979291727845	3.02294529009567	5.34543926861363	6.5346599691501	1	1	1	1	1	7	2	7	3	3	3	7	1	1	1	4	2	7	2	7	1	7	7	89	0	3
34	6.13740404053835	4.53448907971098	6.73233846462114	6.15047100809924	6.33531328186277	3.359793276859	6.14136873155265	6.06579032846139	4.85811045532814	7	7	7	1.01862997517735	1	5.96767703562727	5.82823278447624	6.26082945114591	5.69476998708811	6.24632068502317	6.17984020699405	1.41127416224158	7	6.37315573649611	2	1	1	7	1	7	7	2	7	4	4	3	7	7	1	7	1	7	7	5	1	7	7	92.75	0	3
35	6.41639175804343	4.43948050306337	7	3.36188545210766	4.53610812110441	1.1265882104704	6.35057688396763	7	2.69850817991347	5.96466405014781	7	5.52811082724516	6.87412899491893	5.99638882634754	6.675304869755	6.61618150357458	6.27389690848924	5.96517828935588	5.98781886432881	5.92612833820589	2.13358439112948	5.02599276705199	3.61904591246222	7	1	1	7	1	1	2	3	7	7	3	7	7	1	1	7	7	7	7	3	7	7	7	85.5	0	3
36	6.09087350893866	4.30519080581758	5.66786522101017	4.31661486696675	6.29620285920586	6.07296341198945	5.22814438655139	7	6.62243579431543	6.27528243884069	7	4.85133409515872	5.65243254273746	1.53053511877321	6.74041508362015	4.65286380728556	5.92353095220143	5.43565694637893	6.06788887225061	4.04301194455252	1	7	3.98477453895819	1	1	1	7	2	7	7	7	7	2	7	6	4	1	1	7	1	7	7	2	1	1	7	89.25	0	3
37	6.01231166018883	4.48858173656299	7	3.68765846126842	6.45990711266602	6.87303541492907	6.73503952746596	5.10326736991911	4.33725117670503	6.28120492035753	7	4.59654627550141	5.71792717224414	1	7	6.98501647314557	5.37338161090159	7	7	6.44502071440366	3.17358982753727	4.47305794430752	4.6287989761676	7	1	1	7	1	7	5	7	3	3	7	6	7	7	1	3	2	7	7	3	1	7	7	94	0	3
38	6.10005888538847	4.45052007385098	2.39972059044672	3.13821806039431	6.18094140490793	1.39777156191697	5.0544655608708	7	5.97377413403048	6.93344819069918	6.58930078709406	6.03497123685016	5.74054522691304	5.39696933069086	6.96881000172287	6.57640229448663	7	6.33334406317681	5.4852199642846	6.38525114382946	5.85572764678626	5.57927184284565	5.60806784597749	7	1	1	7	1	1	3	5	7	7	2	4	7	1	1	4	1	4	5	1	7	7	7	84.75	0	3
39	5.90974959887232	1.92066359803499	3.43224467690187	4.51490410980494	4.42636261873129	4.71920114091439	7	4.5498054737931	3.90129163204748	6.71910603877138	6.54008546908278	6.49250715847593	6.17076830692134	2.66567980001246	7	5.94492933208839	7	6.66728924974172	4.95069749506741	7	4.23504065380696	6.80278507499791	6.10919845555464	2	1	1	7	1	7	7	3	5	7	3	3	4	1	1	7	1	7	2	1	1	7	7	86.5	0	3
40	5.92153087220716	4.95916651727202	6.23517022886109	2.7098132624613	6.50355075796749	1.25686573609297	5.98998109731389	6.84596280531767	6.79868743895792	6.35000819320972	4.91509818162302	5.9332965670506	4.4528850492076	1.29987459104347	5.85637208882321	5.6860152303107	7	5.95703953817601	7	5.04500648107107	1	6.9540642061454	3.44586011655738	1	1	1	7	1	7	7	7	7	5	7	7	7	1	1	4	1	7	7	7	1	3	7	90.25	0	3
41	6.33863723043211	1.32125326256971	6.54310791871033	2.40862910599151	7	6.49978939268285	5.32965341248062	6.53436081045685	6.13310359193417	3.73712105712043	5.91875098041828	5.4213723009821	4.53506127147695	1.60910293845377	6.99791285490772	6.93501534083905	7	3.56735693750645	5.01210126099098	6.02281100597376	5.58927158566211	5.77997246751146	6.45101258060295	7	1	1	7	1	7	7	2	7	7	5	7	7	7	1	7	2	7	3	3	7	7	7	89	0	3
42	6.83166061368565	5.04803827772842	2.56386243008457	1	6.41618204447847	1.29469469716717	5.92928103276203	7	5.98231136204153	7	6.14535522912426	6.65075893031619	6.69706773676821	1.84917527396235	6.20879473850951	6.09538911206756	6.58388374114201	6.08475110566954	6.7563922166994	5.92383153927749	4.68861925246772	6.74430216339285	5.72632297954806	1	1	1	7	1	1	2	4	7	3	2	7	1	1	1	5	2	7	1	1	1	1	7	74.75	0	3
43	7	1	7	1.7009469938958	7	5.04656370456099	7	6.44646571260121	5.05834905445927	3.60732535288346	7	5.97270534116298	2.6015996850945	1.67173561674324	6.78679109478267	4.88391227149605	4.0115466545466	4.96862815333999	7	7	4.67205328849632	6.86951311580103	4.86114011390452	7	1	1	7	1	7	4	2	7	4	4	7	7	1	1	7	2	7	2	7	1	7	7	82.5	0	3
44	4.86941043686857	6.39928633443837	5.30587413366223	6.20328822972937	3.46594601624985	4.9814964167856	5.60347951779233	5.99472197891353	6.80332515026697	4.14894979630248	5.91610083564734	5.55486767977623	5.62560711517755	1.53203688305636	6.32381769769791	6.46733782298729	5.82681984893436	5.86059912797521	6.41747437987531	7	5.26458600725526	7	4.74711485337495	1	1	1	7	1	1	2	7	7	3	4	1	7	1	1	3	1	7	4	5	1	7	7	63.25	0	3
45	6.06211783086335	1.31473740596732	4.7261643372115	5.76893072422227	3.95684366438979	1.88314717221166	7	6.93919544186921	6.18390077737045	6.50428551985588	5.43254903177149	4.11148489934368	6.02012787605646	3.43421926263327	5.38634632268708	5.66149670433279	6.54746284577756	6.50521500389085	5.06655622371175	7	4.6567908435095	6.89262847357458	5.60564579516881	2	1	1	7	1	7	7	3	7	7	7	3	6	1	1	4	2	7	4	1	1	6	7	86	0	3
46	4.69395218211447	2.43422820999455	7	1	3.49813562707743	2.6148790704667	6.39130226731984	7	3.06439200273269	6.01393360788883	7	5.36856373525163	5.93581725941207	1.49998797250975	3.27717525642425	6.44935910161513	7	7	5.55301116742647	4.37962888331442	2.9846213941578	6.86512866630868	4.31231338314779	1	1	1	7	1	1	7	2	7	7	6	7	3	7	2	7	1	7	7	1	1	7	3	95.75	0	3
47	3.07148555417394	5.55121544892411	2.86679378660528	2.00503750528217	6.5665548665582	2.54978932843381	6.62249162861533	5.05751825627697	6.81400071047539	7	5.76733478205129	3.35967963997148	6.44260592472652	2.27937995984809	6.86493864649103	5.9211179255515	6.53216076938687	6.34579636876036	6.31759119609583	5.01709503401497	2.33786203910449	6.89960261671359	5.02740094925002	1	7	1	7	1	7	4	7	7	5	4	7	2	1	2	7	1	7	5	2	7	7	7	72.5	0	3
48	7	5.36943647896248	4.2445479440808	5.64963259424708	5.60822036878206	6.05836101159481	4.96356140102284	5.87804012757886	5.72148936793681	6.03249958637169	6.69124587114184	6.8993010651764	7	2.34029258166186	6.42864332537889	6.85668439997584	7	5.12523068391682	7	5.03264694973537	3.45035892348125	5.8266838844774	1.82005384428302	1	1	1	7	1	1	7	4	7	2	3	1	7	1	1	7	1	7	7	7	1	7	7	107.25	0	3
49	6.65708702102637	4.05997425434073	5.75264843358583	2.00256615534738	7	6.54547587007888	5.54574297716536	4.38339934113081	7	7	5.50822423543432	4.81894281612939	5.86759118909493	2.31344558282699	6.38657484327647	6.29705455694358	6.66160190078938	6.20811781610155	6.3970927919579	5.13346606096661	3.66856415080298	4.76470742561475	5.30268600797505	1	1	1	7	1	1	3	3	7	4	4	2	7	7	1	4	2	7	7	2	1	7	1	81	0	3
50	6.78554816201533	5.08556959292896	4.6781381960661	2.87754292583771	5.68606467049397	7	6.60002642338686	3.98361339471942	5.59536504749048	7	6.82484296632126	5.64558305135651	5.17097921671475	1.45246392729498	3.47309197464516	5.16357112042071	7	6.88596033744014	6.12640285580323	4.83010314026647	4.20403191950141	5.99060201608305	5.35361969718578	1	1	1	7	1	2	6	7	2	7	4	7	3	7	1	7	2	7	3	3	1	1	7	92.75	0	3
51	6.74012719542768	1	7	2.51752593010314	5.84813488527242	1.03766328056828	6.28893536536843	6.63088818957464	7	6.69849336581275	7	6.06211102623417	1	3.21805287839732	5.98032112069337	5.01121498477746	6.23836294243199	5.31549625203313	5.23220046093808	5.86281751345498	1.63703492494521	6.6385692037764	4.05585358517007	7	1	1	7	1	7	7	5	7	3	2	4	7	7	1	7	2	7	2	4	1	3	7	84.5	0	3
52	6.41989307118109	4.74201937789554	5.43855807073176	3.0034141442967	5.33020581441296	4.76446215901929	5.66641338785015	5.79205540652705	7	6.04030351467069	7	6.34738037717278	7	6.65108181970947	5.80045785285883	6.54089872869325	6.38451150660293	6.82393971359069	5.19550245887946	4.32521307491404	2.31067833860589	5.29526820803847	5.52554680097638	7	1	1	7	1	1	2	2	2	3	4	1	5	7	1	7	2	7	1	2	1	3	1	77.25	0	3
53	4.30180285143284	2.34714923510057	5.54481952106471	5.76905951758206	6.25683908105534	5.08569715146711	6.49923339379298	6.72788816098912	4.31089167303404	2.52697874488937	6.52659922705369	5.81697398776703	2.1933417347517	1.17673832452257	7	7	4.84055123076587	7	5.40657841878486	6.19399015154285	4.05258304148117	6.64002643329293	5.0381549881765	7	1	7	7	2	7	5	7	7	3	7	7	7	7	2	7	1	7	2	6	7	7	1	97	0	3
54	7	1	7	3.83094748680578	5.28505873013359	2.27693497368682	6.93042113504029	4.58031538716859	3.03711978748912	6.13217384604145	5.03245226420294	7	5.19486373450305	1.22283539167951	5.8171789313142	5.87529348334262	6.00167848817494	7	4.98604798810593	3.86641593181947	4.91796922599384	6.07492444021268	6.76424584270606	1	1	1	7	1	7	6	2	7	7	4	7	2	1	2	3	1	7	4	2	1	5	7	100.75	0	3
55	7	4.9006813737843	4.65869973921512	3.18812311208909	6.53762023483218	6.05779295280423	5.73447642736797	4.28389415055583	5.8929821211983	5.53533079678935	6.72666799736395	4.32639373624498	6.544226804118	2.66798172686552	6.81590496823061	5.1543054260385	7	6.05090165064017	5.55865517675675	6.1066281328249	2.50936066714991	6.12887085572302	3.54471299351229	1	1	1	7	1	7	7	7	7	7	4	7	7	7	1	7	1	7	7	7	1	7	7	87.5	0	3
56	5.60930250943488	4.55008965425006	3.53665797335339	3.9880685288739	5.28236058294193	5.77896646529414	4.3436654537422	6.96167544371835	1.43822895788708	4.45592252989472	6.33119477039353	7	4.00638437542728	7	7	2.62895409607231	7	7	7	5.71896800638688	2.49219123142037	6.27927312755228	6.49196299467304	7	1	1	7	1	7	7	3	7	3	7	3	1	1	1	4	2	7	6	2	1	7	7	85.25	0	3
57	3.82390198241029	1	6.17270135138078	6.33843220922369	6.05752429746773	1.30987204137122	6.65705583779056	6.60940770731225	5.45111034304553	6.51755020110902	5.18277660228488	6.76187392848371	5.32482751327973	3.57674284419684	6.91547431684976	5.99943261877293	4.98128244555946	5.60956860441291	5.65416253014384	5.40323141722371	1.84240127197731	6.56048128824916	5.58920448426406	7	1	7	7	2	7	4	2	7	3	7	7	7	7	1	3	5	7	3	2	7	7	2	84	0	3
58	7	7	4.85093436050802	3.1811287055727	6.90381067126102	2.76277772845741	4.93681532180971	5.84286515557372	4.18808513967911	7	7	5.03343758490739	5.41462437080185	2.89391679257761	6.0757327607005	7	6.12385792237195	5.40184078246032	6.89806067956995	5.41916616897277	3.31149567166368	5.51003315691642	3.1975109211072	7	1	1	7	1	7	3	7	7	3	3	3	7	1	1	7	1	7	7	1	1	1	1	88.75	0	3
59	6.00128752422827	5.67423043441387	3.40775505736554	1.34753738476784	5.51644562107603	2.86666725460959	7	3.09024118818171	6.96024615204163	5.83589543926013	6.86140153039733	2.75021543430295	6.31049275350652	2.83827752309082	7	5.8766959150118	4.85427914248146	6.65807080216918	6.66544212432308	2.57120191722677	2.09471878078847	5.8919851098698	4.93793668992341	1	1	1	7	2	1	6	3	7	7	3	2	7	1	1	7	1	7	7	3	1	7	7	71.5	0	3
60	2.57775684361947	1.5456707036208	4.69950344253312	6.26059941678229	5.06257023134886	7	5.08714985724904	5.15380529094694	6.09056506990063	4.72986765485872	5.40857029754675	6.67664488543748	5.18151793060967	1	7	6.52027376473991	5.33382077748514	7	5.56467543125735	5.4794947054112	1.04451108077972	6.96281419962722	2.88406643524696	7	1	1	7	1	4	3	6	4	7	6	7	4	7	1	7	2	7	7	2	7	1	7	97.25	0	3
61	5.88802762203937	1.64662680340293	6.42831822717011	5.46764464724741	5.97896048524272	6.07019781585346	7	5.8441911840776	6.1599892450513	4.62459787037132	5.3267458853347	6.75277733373978	6.89391309082185	4.76968184848557	6.47050076034494	6.70258793337334	6.54272850509592	4.47498304057204	5.38101457046487	5.04902020019099	5.62808156151018	6.33150017091611	2.09558655699085	3	3	1	7	1	7	4	6	7	7	3	4	1	1	1	7	6	7	3	2	1	7	1	90	0	3
62	6.68746444073712	2.50808747124489	2.25114698469756	4.68131094904882	5.9305518325638	4.32726268576131	7	2.69055331127495	5.99548619433011	2.64061137711424	7	7	1	3.25327954334368	5.87669487022461	6.89004266912129	5.73840925085896	6.83329573262708	7	6.4987501518793	2.63009539191225	6.46449919025896	3.6811156070288	1	1	1	7	1	1	7	2	2	5	7	2	2	7	1	7	3	7	7	3	7	3	7	92.75	0	3
63	3.69190486480286	5.29616573828086	5.78142998022803	5.79777208825053	2.68497646111503	5.67688843280552	4.78363975325173	6.96458105277849	4.813541224509	4.372511084409	6.455901376576	3.70052649446046	6.58252193307634	1.42622661123789	5.97621656895348	5.44396233858406	6.24386910662508	7	7	6.25440477513952	2.77774219920282	7	6.84845255883376	2	1	1	7	1	7	3	7	7	4	3	7	7	1	1	7	1	4	3	1	1	7	1	79.5	0	3
64	2.78772011222226	1.44241212090149	6.17239791000639	5.16246472287178	5.08263326839427	2.1650423005933	5.86157574969859	6.91198448305957	5.18343352695287	6.84499171516839	6.23163635451062	7	5.63131169630079	1.86785247737319	5.27135266744372	6.44467783847474	7	3.06043610854016	5.76280915033728	4.80069074235828	2.92280662091657	6.28487591033145	5.7977019706663	7	1	1	7	1	7	2	7	7	4	3	7	2	1	1	7	2	7	2	2	1	7	7	81.25	0	3
65	4.12650525108588	2.16577165758529	7	1	4.64452364427292	2.09708348213745	6.88374719345491	6.64514708140924	3.3867000230888	7	6.93469038266894	5.69067243315814	6.76793931076504	3.8435126412768	2.7583780937541	5.54995952697714	5.7638044932965	7	4.7811708193379	4.52000168957699	4.51248298471396	6.68471588027131	7	1	1	1	7	1	1	4	2	7	7	7	3	3	7	1	7	1	7	3	5	1	7	3	89	0	3
66	5.71587626239549	2.63806564578389	4.72131534278804	4.49924468207047	5.65987016674701	1.51099976381644	6.05067213733221	3.4824029405172	4.67536210133688	4.41505481152722	5.2104617688475	6.25952436683288	6.03699807782163	1.99804040532847	7	7	6.71419360176525	6.52087591990039	5.54667333046365	7	7	7	7	3	1	1	7	1	7	7	7	7	2	2	3	7	1	1	7	5	7	2	2	7	7	7	76.75	0	3
67	6.52493189492537	1	6.16255112547095	7	5.0111603109509	5.41336411054368	6.6791618936667	7	5.84926044826839	5.42249766391569	7	6.19586748587184	1.98826926549609	2.68607893172372	5.56571704174116	6.37853101231934	6.30953816418652	6.91546559397498	3.72422541766429	4.72464489272497	1.10107461071099	3.79355340759291	6.17888337165011	3	1	7	1	2	1	3	4	3	7	7	7	3	1	1	2	2	5	2	7	1	7	2	85.5	0	3
68	6.75828883650228	3.91671017315295	4.32130737465626	2.34055795811889	5.33670586923976	2.51434741815815	4.94448915734582	6.85065832934238	4.93876871200676	5.33813807807355	5.7035403903274	5.82265381375504	3.54914579681495	2.1912016613709	7	5.17997221653841	7	6.86718380756244	6.32792357978767	5.88152398453697	1.95606028601895	5.86181869782778	6.15021918278302	7	1	1	7	1	7	2	2	7	3	2	7	7	7	1	7	2	7	2	3	1	7	1	90.25	0	3
69	6.36835843608165	1.96469839438923	5.19290108905635	5.4165054429637	4.98330890981318	4.70801320756088	5.74627147203463	6.97272186776273	3.20009578640001	7	5.43237584265013	7	1.66798244274277	2.86422736434834	6.72151914455022	6.41971659998765	6.62163355606293	5.28030906986239	6.25022607408646	6.87648548510086	2.62164710426007	6.27573963016626	6.65038977022565	2	4	1	7	1	7	7	7	7	7	7	3	3	1	1	7	2	7	3	6	1	7	7	92	0	3
70	7	6.3729394112428	4.09925961773425	3.53963598023713	6.33462634518379	6.14488981542272	5.21646584948306	4.484377725123	6.29773668889309	6.26510286023773	6.35577285708392	7	5.01172487624445	3.04985302094339	5.84879091616947	6.63408364339019	5.65490791229203	5.28017015331626	6.88271697071505	4.81540800747568	1.18958876814149	5.06414102429112	2.88758542230214	7	1	1	7	1	1	5	7	4	7	3	3	7	7	1	7	1	7	7	1	1	3	1	87.75	0	3
71	5.94516969380293	3.25412273518269	6.85335270901837	2.50461548864525	4.37191266653492	1.71797275408115	6.44600900661257	6.07302316741076	6.85473498658882	6.24242168303585	7	5.68525687574852	5.5217302801772	5.22326417830466	5.54710702008412	5.48609220358715	5.67648374183667	5.5532327958355	6.75123870898037	5.67594484055336	2.20280203033123	6.68362638877273	6.54416707740129	7	1	1	7	1	1	3	7	7	7	3	3	6	1	1	5	1	7	2	7	1	1	3	76.5	0	3
72	6.10586509397479	1.23300970290195	7	1.66419500711485	4.84216105558958	1.57261410063177	5.90679800455821	4.13080584772548	7	7	7	6.98687036276774	1.97123269505216	3.37932573505382	5.63931035196354	6.87172811387363	6.56635547353422	4.86433917291204	6.60089657655972	5.40841973091583	2.52237421398255	6.33658004273791	5.03338454497796	7	1	1	7	1	7	7	7	5	2	2	2	7	7	1	7	2	7	7	7	1	3	1	93.25	0	3
73	5.15764744272217	2.45217870985767	6.11744734033493	1.21576242593682	4.9668192829517	2.46842993350793	5.40006466657911	4.82067823376455	5.34357367497599	4.44496809319863	5.95823759593015	5.82906645075208	6.01947148721371	3.3864285726559	7	6.95490157903034	7	5.15957145893726	6.99212745868196	4.72014947776281	1	6.45761600148434	6.74999728356944	1	1	1	7	1	1	2	2	7	7	7	2	5	7	1	7	1	7	7	1	1	7	2	87	0	3
74	6.33869942453362	2.29289421989968	6.20523881046764	5.56710393831952	5.9231089917885	4.99148456169298	3.94557531501466	6.52855108959376	1	4.96944527565341	6.61028141769816	6.45060100081308	5.72381631754147	3.04208043782609	6.03870195006697	6.65329917566238	6.58224864664548	5.40628745021605	6.68632818547424	7	2.36931863589086	6.08292999991734	5.48344050994928	2	5	1	7	1	7	7	2	7	7	7	7	3	1	1	7	2	7	7	4	1	7	7	81.75	0	3
75	4.72749259031091	3.46196848068764	6.39686819481817	3.31352895114201	4.57689067210142	7	6.59524620513047	7	1.04172392529346	6.27707537842664	5.9664108940724	4.80459444842378	4.02796095428664	1.06185107655412	5.61180538226362	6.74264258372052	4.76309452970354	3.69428907507829	6.92283298029024	6.02937518218492	3.20339463425328	5.63343182515258	5.97215472464671	1	1	1	1	1	7	3	7	2	2	2	7	4	7	1	4	2	7	7	5	1	7	7	71.5	0	3
76	4.85204611356273	1.45853026239161	5.43609532172758	2.1174704849566	5.04638845175699	3.55188586101518	6.76735236282235	4.50593909457519	6.4589648588038	5.57195499884426	7	6.25357587903537	6.42338191888158	4.90227856389363	7	5.34242737951095	6.27045628124888	6.65264083096199	5.64257697493869	5.62244374087385	3.98911977661695	2.97835345194414	4.11687537630181	1	1	1	7	1	7	6	7	2	6	2	1	4	7	1	7	3	7	3	6	7	7	1	75.25	0	3
77	4.95100890025804	3.25126243382369	6.80856555532224	5.13586677791744	5.48121207756444	5.61829341886201	6.39084343583927	4.33252079995138	5.38785276010019	5.98062529608478	5.35278554179317	5.90911459989864	6.22345575897263	2.95343055591846	6.4679221218015	7	6.30170574190863	5.31563955546368	6.29707399079181	4.76847390904398	6.91739571371171	5.15716841983409	2.87113418985406	1	1	1	7	1	7	7	7	7	7	3	7	7	1	1	7	3	7	7	1	2	7	7	84	0	3
78	4.21446705194984	3.66968930981441	3.28691302519386	6.90111029633805	6.76484635906726	2.52268723121135	3.35514901497058	7	6.1480529682849	4.44404441055883	1.6590642144482	6.05681699982389	4.59808613928926	2.31190668013625	5.72242914917866	7	5.53450790199261	5.42003810507363	7	6.37830180630303	2.5865468421148	6.7009624679645	7	1	1	1	7	1	7	1	3	6	7	7	3	7	1	1	5	2	7	7	4	7	7	7	80.75	0	3
79	6.15500937140096	1	6.405479813586	1	6.56348214821081	1.92622026186198	5.97320678572142	7	6.3078867064632	5.8462993699776	6.46597069788921	5.37376880975781	3.29212963592879	2.61824679531557	4.20063801552106	6.48160127287789	4.92451466850242	6.46589028246662	5.1767225582348	4.51238748094273	1.16536737656632	5.95811650638264	7	7	1	1	7	1	1	3	2	7	3	7	7	7	1	1	3	2	7	7	6	1	7	7	91.5	0	3
80	5.04409541250968	6.25864582533568	5.41368735931135	5.78026299333029	2.50962146998046	6.60491125899611	6.6656094024273	6.08861047953853	5.23599933425801	5.4793162350274	7	5.70082603842307	7	1.68865458279275	3.42356247116317	6.85387170632197	6.11456972319895	6.30189490448628	6.58547178144009	5.03590435170672	2.53347325780356	4.34053623210941	6.22987526189229	2	1	1	7	1	7	5	2	7	2	7	7	3	1	1	7	1	7	7	4	1	7	7	67.25	0	3
81	5.69376201087836	1.23723711562204	7	1	6.94272321140363	5.58394575313433	7	7	4.44810955071478	6.70377143840827	6.30316718255586	4.47780237626628	2.6208160704226	4.34034818751775	4.5608981419872	5.69264655939823	3.60266093779728	7	6.19170714483117	4.77386472117886	1	6.13066634851956	7	7	1	1	7	1	1	3	2	7	7	7	7	7	7	1	3	1	7	7	7	1	5	1	83	0	3
82	4.68546998490313	1	5.55920088018603	2.97527596445414	4.85418048959376	2.41367440804876	6.82581611573323	6.46797197480052	6.49214749175928	6.26193405765754	4.87717486492682	6.56310328829184	7	3.16905589618424	4.98793561746466	6.0160636488004	5.8009242178061	5.44096683164347	7	3.52649442886539	1.90449308993658	7	2.54696166947345	1	1	1	7	1	7	6	7	7	7	4	7	3	7	1	7	3	7	4	3	7	7	1	78.75	0	3
83	7	4.5070053009678	6.82207677227377	4.15657328422837	6.65363256865631	3.88039531318316	7	4.18843711167087	4.55341953214012	5.50913586780849	7	7	3.86634303144858	1.44040835500665	6.16793537317886	6.40251490829919	4.88218222087843	6.05607525481733	5.96723071537175	6.10668783695905	5.32845700130122	5.34944780703842	4.39984287359258	3	1	1	7	1	1	4	2	7	2	7	1	7	7	1	7	1	7	7	7	1	7	1	85.5	0	3
84	4.77445852692928	1.77795468309872	5.92641772868735	2.80769588861073	5.0407959799924	2.68557631315562	6.86066761036004	4.63827296928812	5.73311238238175	5.6244695148115	7	6.32746969984847	3.03837755798023	3.06821610428376	4.77796137591017	6.66170817881241	5.92418794498484	6.38153051631997	6.44684233943885	5.38178425552156	4.34232813182194	5.36598777310875	2.99066965599474	1	1	1	7	1	7	7	7	2	7	3	7	7	7	1	1	4	7	7	6	7	7	1	77.25	0	3
85	3.05756745057347	1.39450704012986	6.72375318918264	4.42767775994739	4.40429001141734	5.6965086305157	4.67477500125354	6.47644803282446	4.56685975158661	6.63790339526703	7	5.28475473134137	1	2.55552082696917	6.36689907855241	7	5.60538083050485	4.69739116805636	7	7	4.59082888969328	6.69144852345292	6.30737417729116	7	1	1	7	1	7	3	7	7	7	2	2	7	1	1	7	2	7	2	7	1	3	7	72	0	3
86	5.06078135170965	4.61812301842962	6.48169717456255	3.71879297119668	4.48003720668969	6.96633727291242	6.79517757146071	6.75935641754026	1	4.84945812593452	5.61693318457357	4.65468561557321	3.65708132580637	2.39829049241141	5.38855542785626	6.63738375715169	5.01389753538949	4.59923273067518	5.60439445785421	5.67368685796531	3.67878448502114	6.72436097978783	5.44507744009751	1	1	1	1	1	7	2	7	7	6	3	7	1	1	1	5	1	7	2	7	1	4	7	77.75	0	3
87	5.2993124816998	2.09193842697978	3.23089806709591	1.66195086912959	6.93430747766302	1.99963240428648	5.69118813821848	6.00139789503037	5.89188924788861	5.03072816754686	4.83425453522072	6.97526258903779	6.97889089566801	1.7910883346294	5.54005845215256	4.21673565922176	7	4.28114499456828	5.23301727162277	6.12556841876671	1	6.64181221588048	7	1	1	1	7	1	7	7	7	7	7	2	7	7	7	1	7	2	7	7	3	1	7	7	85.5	0	3
88	5.59470867718967	2.26526118787441	7	1.92923812621079	5.31962027265767	1.94352020540192	6.06577263092261	4.96956639729209	7	6.30242912982428	5.97067805505976	5.94419594740271	1.31770561926685	1.4173424470319	4.62638674363807	6.09841453733469	5.60713852061566	4.4020587398319	5.33128244124426	6.67167895242999	2.40055161358038	5.96418514633863	6.87577988736404	1	1	1	7	1	7	7	7	7	2	5	3	7	1	1	7	2	7	7	7	1	5	7	75.25	0	3
89	5.44988685786144	3.57779070926956	6.72708945380329	1.39663654733156	4.69454034823986	1	7	7	5.0297875262819	6.38178132160231	6.13767826127015	6.23811270222819	6.03894614964981	1	5.0250864092349	4.47916925680569	6.72871047593976	5.45066751749537	5.36824927464883	5.41646105276088	2.84579349312619	5.79014996133889	7	7	1	1	7	1	1	7	2	5	2	4	3	1	1	1	7	2	7	7	4	7	7	7	89	0	3
90	6.76701476512158	3.94412880585558	6.56839213918397	4.17372316208376	6.6485401161891	1.25393297982143	6.86455118926668	5.49500389634773	6.51670396728779	4.96574920603376	7	5.96361299776036	5.67656067306317	2.32564008257792	3.90149326226109	5.51735810417253	5.61644472318316	6.47106984337223	6.29125007368683	4.51138412067436	4.21611692443446	4.84118550691872	2.14407400420046	2	7	1	7	1	1	7	7	7	7	3	3	5	7	2	2	7	7	2	3	1	6	7	77.75	0	3
91	3.73222538966858	1.26432918987182	6.3319287385263	5.30976757641186	5.29098045032256	5.77631213166592	5.64533940827222	3.64463541496989	6.6815638948048	4.9174867797308	4.83429490226037	6.37216093970805	6.39508074889036	3.43670221672041	5.49614291165938	4.69996244410468	7	6.01791642946533	7	5.58574965939882	1.61501386065199	4.48466940201739	4.57557289478462	7	1	1	7	1	7	4	7	7	7	3	1	7	1	1	7	1	7	2	7	1	1	7	71.5	0	3
92	7	1	4.99099930886731	3.78179557833351	6.99380427660682	1.67197005573973	6.2010578051717	7	6.38983463714856	6.75613796663769	6.88062803789881	5.6302497394946	6.44428738858813	1.10214715026813	5.82069340112644	7	6.63229457446693	7	7	6.78349183729893	2.17953896309319	7	5.64228628053902	2	1	7	7	7	7	7	7	7	4	3	1	4	1	1	7	2	7	4	7	1	7	7	102	1	3
93	7	2.69669110944773	4.34208998085436	2.27802227457018	6.52701044834713	1	6.83657205168639	6.94273565218428	6.43243982535249	7	5.15249736394233	6.79437449614233	4.16508908158771	4.89513783713403	6.91446358104569	6.91886812075107	5.00927090587819	7	6.67403996559964	7	1.5131401972835	3.30948182144222	7	1	1	7	5	7	1	7	7	7	2	3	1	6	1	1	7	2	7	7	7	3	2	7	97.75	1	3
94	6.85834423694621	2.12773270297801	5.22845333565452	3.16317672603864	6.86380296441912	2.06249242873424	6.13516303943656	7	7	6.77061781653402	6.4701347470459	6.359763903289	7	2.04033900531649	5.83477161787287	6.82669082684482	6.70728985596758	5.79840041026888	6.29103622554091	7	2.94050738412101	6.5375801389496	6.09924482678239	7	1	7	7	7	7	7	7	7	7	3	3	7	1	1	4	7	7	3	4	3	7	7	101.5	1	3
95	1.56272003945659	2.29377058476027	6.40953333413791	5.38449949694728	7	6.05689488135611	6.21894999759709	5.39093696921917	6.176521414761	6.69647909859029	6.8188171528053	6.88228034264922	6.13488438692872	2.85112936048152	6.12712711099605	7	5.91919985532202	6.84146542168126	6.93534847545553	5.30829120704573	1	6.70177984880772	6.43019530724359	1	2	7	7	7	2	4	7	3	7	4	7	7	1	1	6	1	7	7	4	1	1	1	101.25	1	3
96	3.73722111378586	7	6.33481214175786	1.43110342193041	3.57096006343064	1.9256741863621	6.9754434795795	6.87250497703488	2.48712267335608	7	7	7	6.24483952224052	7	6.30890013707375	6.98953039843597	7	7	5.29784073132544	6.45658206497968	6.28582444174574	6.70155154530037	6.250822476841	1	7	7	1	7	1	7	7	7	4	3	7	7	1	1	7	2	7	3	2	7	7	7	96	1	3
97	1.51894183071546	3.19668605428494	5.83767322947137	5.94901250955462	6.8789302709579	1	7	6.32479545891863	6.36080696102661	6.3524847929511	7	5.16734282007487	5.36120748889047	1	6.22757330242886	5.89130466470179	6.6805840840264	6.8068263026579	6.73135523113366	7	1.63941858849791	6.67283638596283	4.38982511580095	1	2	7	7	7	7	7	7	7	5	3	7	3	1	1	7	2	7	6	3	1	7	1	94.75	1	3
98	1	1.45496367635691	6.12437308831979	3.16426846804596	5.89645018461548	1.36087626916714	5.03468423709516	7	7	6.92263363544696	5.66452370754877	7	5.68845742574526	3.69055613495525	7	5.53010361867796	7	5.02408192208204	7	6.87510276379389	1.09351174712439	6.57565547436473	4.3053188635797	1	2	7	1	7	1	7	5	7	5	7	2	7	7	1	7	2	7	2	3	4	3	7	87.5	1	3
99	2.05739631067681	4.67374509875787	6.16313898311288	6.16712766380322	6.79282488134946	6.99463270822701	5.50492511789631	7	4.76937703982357	6.82286201501618	7	6.8537228559888	3.77430691356954	1	6.5249587638445	6.4897162696011	6.99797085111855	5.40494835279459	7	6.78139790594637	1.65303432498838	7	6.39726203847065	1	3	7	7	7	7	5	7	7	7	5	7	2	1	1	7	2	7	7	3	5	3	4	82.25	1	3
100	5.04134392574417	1.70114161818206	4.24310061641316	1.63879538540586	7	6.35513970243985	5.93335019996802	5.36387792203656	6.95985535666355	4.47452326761085	7	6.21743080893585	6.16700004982518	1	7	6.17160961741744	5.84800424267008	6.76091009745381	5.2366868497523	7	3.75976448228836	7	7	3	3	7	5	7	4	4	7	7	7	7	7	7	1	1	4	1	7	7	6	1	5	1	89	1	3
101	1.31603585102246	1.91207757347584	6.12494118546172	4.03689676088604	7	6.02622109787163	6.91101256238551	5.2521423810295	7	6.80806185655148	6.53071027378689	5.80720078752788	6.65513194781444	1	6.34874222061555	6.46243617245588	5.10631665796169	6.51367388309803	7	5.56653197334762	1	4.84962516845623	6.65172306426337	1	2	7	7	4	1	5	7	7	7	2	7	7	7	1	7	1	7	7	4	1	1	1	93.75	1	3
102	5.61939857491862	2.46439425960909	4.13212989302826	2.39034094553834	5.72995557427917	1	7	7	6.79887896478832	6.37985123639464	5.01413475336255	6.450812614037	5.96396829751406	3.68402805280636	7	7	6.39697423338475	6.4919050841924	5.27451172343004	6.7643261857556	1.83562379281454	3.86626582473484	6.6289033240277	1	1	7	5	7	1	7	7	7	4	6	7	5	7	1	7	3	7	4	7	4	2	7	92.5	1	3
103	2.73505782521979	7	6.07886525200662	1	2.6790308236854	1.61467710476363	6.21880739909869	7	3.38169012320154	6.17090873158477	7	6.28378376438868	6.05708747000853	4.58894580909292	7	6.76159861294517	7	7	6.06282273543589	7	5.57575606402187	4.49598655301787	3.73566952432668	1	7	7	1	7	1	7	7	7	3	3	7	3	1	1	7	7	7	3	7	7	7	7	99.25	1	3
104	5.82594351330883	4.03542628215874	7	6.22516466084246	7	3.39775421578112	6.47358869079854	4.83936611067876	6.05422492071922	7	7	6.57347721515264	5.43720410299989	3.0672912837956	7	6.73533986610541	6.06445095155643	6.41061672025944	6.6862527308693	5.98625281238106	3.4763808496874	4.79045622267529	6.40660120474999	1	2	7	7	7	7	6	7	7	7	4	7	7	1	1	7	1	7	7	7	1	4	7	85	1	3
105	1.49831655188646	5.21114727021597	6.68652135837806	3.62057096967865	6.57286327819789	6.78186333265768	7	6.68290794076321	6.93761132601572	6.52761437445226	7	7	6.74017885085632	1.17764143509814	5.85646028112455	5.94239026485711	6.64530397358616	6.14501907072087	5.73243947549516	6.47876770443932	5.961001551332	6.1675780767159	5.63239833090171	1	2	7	7	5	7	3	7	7	7	2	1	7	1	1	7	2	7	7	7	1	7	7	86.75	1	3
106	4.56108456646964	2.3491130696339	1.52703534147993	3.58825097506926	6.39225542077461	6.14917117109926	7	6.96383189440788	6.13485348296716	6.81305096512047	6.18693654186781	5.53548667633601	5.68934205119905	1	5.38478106822793	5.91301558233301	7	7	5.15933960716454	6.53450705066123	3.69350894323503	6.17788441327664	5.7058315105721	1	3	7	4	7	1	7	7	7	2	4	1	7	7	1	7	1	7	5	4	1	6	7	96.5	1	3
107	6.4477718876349	1.55303699634917	4.50420476800998	2.7249880276348	6.24988202720212	1.76996105126242	5.80068277674136	7	6.8444346767115	5.62986758038608	4.15108733539014	6.9035390161241	7	1	6.94755204021613	7	5.90037959122139	7	6.57989409921311	6.0956452850787	3.44180011175065	6.408711462659	4.53220167772692	2	1	7	7	7	1	6	7	7	4	7	1	7	7	1	7	2	7	4	2	1	7	7	104.25	1	3
108	6.27090293387124	1.09700420198208	1.45447380440398	5.34813411862086	6.78126001268438	1.9855324252969	5.15441567548628	6.66907582863974	6.92561606816804	6.36506267089862	7	6.71709786122457	6.32528829308565	6.65332753703579	7	5.94657484405744	7	6.16578630343759	6.07317006928688	5.52235011492294	7	6.57957971262728	6.37305510363186	1	2	7	4	7	7	4	6	7	5	2	7	7	7	1	7	1	7	7	2	7	7	7	95	1	3
109	4.7198401898495	1	3.80011854524187	1.90586233276045	7	7	6.78435740276666	4.98665455175558	5.93486705691031	6.86362269244817	7	4.73306565165023	4.5689681562776	1	6.77214652208911	7	7	7	5.45388065286024	7	4.98703242185286	7	2.6881412664126	2	2	7	4	7	7	7	7	7	2	7	7	7	1	1	7	1	7	7	6	1	6	2	96.75	1	3
110	6.0617236789475	2.71860319859297	1	2.96770642685084	6.53360488332425	6.45449706372733	4.63705112069159	6.3833102014766	4.66475426704431	4.32144021299332	7	7	7	1.66303229777529	7	6.21185714938919	7	6.85340655548963	7	7	4.57431060974939	4.9710004570451	5.44180734721929	1	3	7	2	7	7	6	3	3	4	4	7	7	7	1	3	1	7	7	4	1	7	7	82.5	1	3
111	6.75933141700109	2.08584389033326	5.00910610670009	3.33025807964937	5.64388369995787	1	5.86749396994053	7	7	4.86145553967332	5.46639145023206	7	5.98350127770567	5.25297711775285	6.03072594425608	6.44697019602638	6.19602745823707	7	7	5.75097951653254	2.49408704708072	6.27529514246325	4.50984496778752	1	1	7	3	7	1	5	7	7	7	2	3	7	1	1	7	4	7	5	7	1	7	7	88.25	1	3
112	1.5111987529193	4.14359230895103	5.19249236129083	7	7	1.65755395858718	5.88978738062345	7	5.34351498184746	7	5.77526007788769	6.83584700520959	3.8070819544543	1.49077789381163	6.87088505777781	6.79193222940285	7	6.4791467587103	7	4.99179612463077	2.11007195293999	4.4501591407912	6.79595238528793	1	2	7	7	7	7	7	7	7	5	4	7	3	1	1	5	3	7	7	7	2	7	7	107	1	3
113	7	1.5525936656167	4.85167542117357	2.55843565744646	6.47281933030078	7	5.21498525822759	5.97684224233472	4.77984716119089	6.54805990505323	6.68608693677842	6.02305673154546	5.34703219365975	1.27773377375731	7	7	7	6.03170587473505	7	6.9596080641944	1.62480964774645	5.75132661713871	5.52603909089527	3	2	7	7	7	2	7	7	7	2	7	1	2	1	1	7	1	7	6	7	1	7	1	92.75	1	3
114	2.58121211441348	4.58083363484249	6.76833481067248	6.28322906010834	6.98678998913376	6.11118593024753	6.10930536193891	5.58224005983943	5.84383159958198	6.54943803189108	7	5.62007316358485	5.35649899298192	1.75770356633173	6.79617478245921	6.61243099031568	6.12426526343137	6.26791331393986	6.56675231641958	6.49315006529697	1.78673836975098	6.55127850622772	6.61731048537	1	2	7	7	7	1	3	7	7	6	4	7	7	1	1	7	1	7	7	4	1	3	7	91.5	1	3
115	3.55197105177161	4.76967435935324	6.7722404903102	5.58768387129076	6.90929177834018	3.63816293389934	7	4.89369900110547	6.8225836124164	5.0349918589534	6.37133605051209	7	6.56855448712443	2.25890476730384	6.10452141598923	5.3857385660769	7	3.77421738459197	4.81439961276695	6.66902741311581	1.79815125044598	7	6.15568600722959	1	2	7	7	6	1	7	7	7	7	7	1	3	7	1	2	2	7	7	3	1	7	7	77.25	1	3
116	6.72661238778764	1.56265604997658	5.11282421617344	4.84040583164594	4.71662997638463	1.66052013252664	6.90330320505338	5.97960218186753	6.69026609188455	6.54191834210788	6.4659766446233	7	5.87962321444515	1.71737020565442	6.48029688408368	5.47827103945857	5.28878410150154	5.44856869199016	4.48740235022247	7	1	7	6.8471262982211	1	2	7	7	7	1	7	4	5	2	4	3	7	1	1	5	2	7	7	7	1	7	7	98	1	3
117	3.44077791965591	2.28123962886455	2.41080161479399	2.27638776942082	4.94063078858907	5.27833396493571	5.409831587812	7	1	5.81089327345365	6.60096517840576	7	7	2.73849211912063	5.16550751340619	3.47467136950776	7	7	7	7	3.34572758877259	6.98891701055391	5.36868844553573	7	7	3	7	7	7	7	2	4	2	7	7	2	1	1	3	2	7	3	2	1	7	7	97.75	1	3
118	3.81244894604778	1.326631442505	4.57726503181228	2.7792062172362	7	6.22651922164356	5.17493199443295	7	6.66544613882366	6.76989601483801	7	6.47578778576637	6.76819161511973	3.3151074496816	4.88388661592976	5.41006889221377	7	6.25516440517421	6.24961077321935	3.99086471729481	2.60569682819783	6.58989085808524	4.26433433053095	1	2	7	7	7	7	6	7	7	5	7	7	7	1	1	5	3	7	7	5	7	3	7	97.5	1	3
119	2.66212548395876	3.71330829021564	3.20213111093186	4.69092399414173	7	5.24813340247019	4.88945799952553	7	7	6.85241701349871	4.07689273091936	5.42151855869723	5.97038020721423	2.2328969909556	5.16258903033307	6.73105402617279	7	5.81908744029537	7	7	1	2.04262880013445	6.21844697227925	1	2	7	7	7	1	3	7	7	7	3	2	2	1	7	7	2	7	3	3	1	3	2	88.25	1	3
120	6.96601790718767	2.74079470560341	4.09438295079413	6.40442098966694	5.28089227766964	1.54259651986631	7	6.93703550333825	5.46633660858809	4.94052760834729	6.19664769488516	7	4.38181514122513	1.20625173424223	4.30265317986341	6.44608084170435	6.32239789970512	6.87296712952903	7	7	2.64685269100775	2.97161502481203	5.67344404629283	1	3	7	7	7	7	7	7	7	7	4	1	3	1	1	7	2	7	7	4	1	7	7	76	1	3
121	6.59256696598478	1.81886172570057	3.05581334127114	2.77949534010361	6.60077306450658	6.91004209711441	6.56786002914678	6.12517205542256	6.1952885524031	4.55303491210549	7	5.62757498252288	5.59532713483819	5.03151167300394	6.44508602865239	6.37016792942204	7	6.90243545018039	4.71526077389971	6.90502152637951	1.21111228745229	4.64531353481375	3.27527616175085	2	3	7	2	7	3	4	7	7	7	4	1	7	7	1	7	1	7	5	7	1	7	4	93.75	1	3
122	4.65028353004041	2.55705425255291	1.13827815225277	3.1749299272926	6.09877209900204	6.19467188007275	7	6.64484701437283	6.46512010243218	4.41428709692946	6.16562695264779	3.66158832396335	4.35994002719754	3.6186578501807	6.2192030717099	6.20726133951682	6.9876613182933	7	4.03086226879169	6.87358712613568	7	6.82515852707148	6.27886975855842	1	3	7	3	7	7	3	7	7	2	7	1	7	7	1	7	1	7	7	4	1	4	7	75.5	1	3
123	1.79419832944017	1.81817164742149	1.51705871515837	1.21769497271505	2.91867156355366	4.43027607840475	6.58972191731713	7	4.23881390758917	7	4.99169677084327	5.55014975730957	4.58424713619291	4.04115463434285	7	5.71276840207809	6.99005381047305	6.77007922032424	6.33968185936403	6.11495216824972	7	6.730094376327	3.14215589099922	7	4	2	7	7	7	7	7	7	3	7	2	5	1	1	7	5	7	2	1	7	7	7	106.25	1	3
124	1.00294724651613	3.13069195621579	6.35629837670619	5.23050588086778	7	7	6.91787671038313	7	6.73164054788283	4.25257433954314	4.94051597577059	3.90916796147829	3.1515244809408	1	6.76326078978354	7	5.91130765435672	6.88063872961292	5.1653746394661	5.55602856082876	5.96761485259671	6.2330770030439	7	1	2	7	7	4	7	4	2	7	5	6	2	1	1	1	6	2	7	7	4	1	6	7	82	1	3
125	7	2.07485879901636	4.8833010690211	4.38971408961138	7	3.57013264226131	6.96797813269468	6.78009783401437	7	7	7	6.1505335359	1.23939367623627	1.33145335990407	2.93347669462152	3.87695218425173	7	5.66148906684749	7	5.87679264902012	3.21544171595711	6.96255928764025	7	1	2	7	7	7	1	3	7	5	7	7	3	1	1	1	7	1	7	3	5	1	7	7	101.75	1	3
126	6.97096356362836	2.20139325059747	5.54341530552591	1.92006612938591	5.70541606926902	1	6.18187243274033	6.91606828016409	5.42994932845037	6.7309605357633	4.5038287838632	7	4.29082989205043	4.56230578547454	6.43392098367917	7	6.25939539690891	6.14492832627086	7	6.3429940767562	3.20732234108431	7	3.86951403439428	1	1	7	5	7	1	7	7	4	2	2	4	4	1	1	7	2	7	4	1	1	7	7	81.5	1	3
127	1.44509529469466	2.83764423544123	6.33054045824558	4.18408590415312	7	6.25354873898076	5.40340395626914	5.27367805307329	6.79925285825632	6.55474118022823	6.02650191442889	5.41164332952309	7	2.21132907929815	5.49441360614166	6.19647254489892	5.95018523305187	6.67249454776384	5.78688368299037	6.75004410128746	3.2561468797232	6.38778910604552	5.98516688008944	1	2	7	7	4	7	4	4	7	7	2	2	7	1	1	7	1	7	1	7	1	2	1	67.25	1	3
128	1.9365013015768	1.50951644960402	5.60410640523534	5.8900193710318	6.51707693974546	5.65834147635741	4.48796041289472	6.51732259841906	3.93931455738111	7	6.86918108666136	5.05632702678645	1.80027920887761	2.87643495982812	6.64086521564539	7	6.28916492687373	6.13113023250216	6.92578387959064	6.91758901607598	1.56720937385871	5.16274663801253	6.65393540671306	1	2	7	1	7	7	7	7	3	7	4	2	2	7	1	7	2	7	3	7	7	7	7	90	1	3
129	1.75541998045513	2.55174551738362	5.28389476832026	4.07224602752019	5.85069815289958	2.86904463694552	4.28440467586061	6.77716752633288	6.74415218025459	6.69482502900395	5.42891507730692	7	6.08526222359344	1.77720881701201	6.09297479699158	4.99135044660218	6.29078418046584	5.0368580206035	6.81664334969583	7	1.66826050064762	5.36298323834347	4.34219950596916	1	2	7	2	7	7	7	5	7	4	7	2	6	7	1	7	2	5	7	3	1	3	7	77.75	1	3
130	4.33710033798866	1.94979732722674	2.13890204540941	2.50404499747465	6.83165738344144	6.39788018540218	7	4.35808237016703	4.99742978790358	4.42786948283283	7	4.72230666288392	5.5638182671575	3.24608385091824	6.83359738167548	6.43528713225498	6.35037251057576	7	5.143161901665	6.95243096303262	2.44709468869657	6.02904681696198	2.13916154869406	2	3	7	4	7	1	4	7	7	2	7	7	7	1	1	4	1	7	7	1	7	5	1	88.5	1	3
131	3.35210387634762	1.53537629864393	3.36149956522739	1.06123114948537	5.33334677178	5.10701341464127	4.86919251065243	7	1	6.64533620293588	7	7	6.73003090605993	1.89008543018228	7	5.654113934521	5.0722470545953	5.58000051151196	7	5.96302075520104	3.7827148029713	6.23034184699714	6.15379329638445	7	3	5	7	7	7	7	3	4	2	5	7	1	7	1	3	1	7	5	3	1	7	7	83.25	1	3
132	1	2.41164531175423	7	6.10099004939447	7	6.33894352571776	5.59843792912565	6.97299669605936	7	5.38529825689357	7	6.21346098184725	3.29574450518588	4.44339403548545	5.73174844113198	6.50206843382997	6.61962202171345	5.41335877371928	5.10669240362926	5.78039069660453	3.12888055916693	4.97915526853629	7	1	2	7	7	7	7	4	2	7	4	2	4	1	1	1	7	2	7	7	7	1	4	7	98	1	3
133	7	4.06409525585421	4.6876594965615	6.04204042340274	5.39337907966333	4.1230304398007	6.17179282482734	6.42289447247027	5.08958443576916	7	4.7818480203854	5.70924028869142	4.44027406159474	4.20826443589659	6.65200784748921	6.43576283238982	7	4.45968390390304	7	7	2.12346772064245	6.78940320487356	4.84788232662225	1	2	7	7	7	7	2	2	7	7	2	3	7	7	7	7	5	7	7	2	1	7	2	74.75	1	3
134	6.83176634628731	2.51877361570189	5.95266433174464	4.499657803382	6.33963491049895	3.18225511908921	7	6.79313348696565	5.12131899603862	5.51763188849762	6.79933593688344	6.15437901319232	1.21766412970585	1.33232180397694	4.25193296480466	5.14488131932099	7	7	7	4.92276206701125	3.28189481676566	5.5873802724175	7	1	2	7	7	7	1	6	7	5	7	4	4	1	1	1	7	2	7	3	5	1	7	7	96.5	1	3
135	4.13169457262749	3.01982099755492	2.04145436269323	3.08352614394722	6.71484997079293	5.84219476844197	4.90788263275212	4.84721154937075	7	6.79824061427278	4.78211845934496	5.80703293139023	3.86655127222775	2.46933270923829	6.99719930562223	6.35857529583301	7	6.65636699527994	7	3.7837404362838	7	6.6194414792435	5.77941473379313	2	3	7	2	7	7	3	7	7	2	4	7	7	7	1	7	1	7	7	4	1	7	7	79.25	1	3
136	7	3.50509335336162	5.12933845227907	1.59107961270557	5.32817492860043	1	6.53140044398066	6.20155045898913	5.34115843173899	7	6.41945668225046	6.78114311275087	4.52716466829006	3.84541234707	5.57242283531227	7	5.96319704342276	6.56193073309448	5.83680080497242	4.67413117319628	1.62562951746783	6.08490018050678	4.80256266613647	1	1	7	5	7	1	5	7	7	7	2	3	7	1	1	2	4	7	7	7	1	7	7	94	1	3
137	1.75146632083977	2.27895831321316	7	6.51558568877534	7	6.7344074010537	6.45326315617136	7	5.88504412999687	5.1610115559408	7	4.43425595966278	3.05070066684501	2.79493398484799	5.16695298553013	6.89381885045379	5.0130734277601	5.10224513027865	7	5.21154422251902	4.17427024836118	6.94659188407963	7	1	3	7	4	7	1	4	2	7	3	5	5	7	7	1	7	2	7	2	7	1	2	7	96.75	1	3
138	6.50403695725605	2.3246558942159	2.56662804939013	3.04635010667754	6.99806633415791	3.62682502724763	6.24102997280931	5.4897687126136	6.89291584966843	5.23345075419399	7	6.92820683527477	4.58585814400568	2.544856596821	7	7	5.65246653859969	6.18171349499973	6.70232704113294	5.1312949009241	5.17761757553004	6.82769462424562	4.77629887541674	7	2	7	7	7	7	2	7	7	7	2	7	7	7	1	6	1	7	7	1	7	6	3	86.5	1	3
139	6.66213942278542	2.67509315738869	1.02495458167147	3.49315175165367	5.72826872106464	4.46247723038855	6.86776534541091	4.93026319457968	2.8143071001304	6.36516139903505	6.32341301558749	4.59600590296503	6.10134185882526	1.79436186238932	4.5683319935876	7	5.32702274452335	6.91947789656286	7	6.03330416045784	4.56259432568808	6.30787743114372	3.78145886906327	2	3	7	4	7	1	4	7	7	7	7	7	1	2	1	7	1	5	7	1	1	6	5	85.25	1	3
140	1	3.80229137810463	5.10863461559723	5.5624060427722	5.65510147745874	1	6.70628787006999	2.72120683457159	6.76486060940022	5.18877370650331	6.15843310010647	5.76284776164993	7	1.99625619599649	5.00699889972519	6.02074851833981	6.36732439913625	7	6.62247377170399	4.1271695386924	3.2188309272919	5.29233311092652	6.10342696557768	1	2	7	7	7	1	7	7	7	7	2	3	7	7	1	7	1	7	7	1	1	2	7	69	1	3
141	6.38961318550537	3.66910583165954	2.05948337900348	3.11371567940955	6.19359552382385	6.66286500608654	6.54514850109979	4.97971686142886	2.02742987457973	6.98118659760714	5.32644404291899	4.97414842941637	4.16259365523575	1	5.45263553772551	5.70812721522605	6.92809784811933	6.73836982162925	7	5.30186470538781	5.00100066010874	6.213244292825	7	1	3	7	4	7	7	4	7	7	7	3	7	1	1	1	3	1	7	7	1	2	2	7	83.75	1	3
142	3.52271475482941	3.36794615701632	7	5.93198809181311	5.81164055973222	1.08897327784552	7	6.78940525786962	5.34514585615295	5.13157372007398	6.89423760636735	7	2.49463284202815	1	6.59827007590853	5.4128092984217	6.29765391046688	6.9882069052707	3.50192455689502	6.46731014144855	1	6.22140485646085	5.8144354819805	1	2	7	2	7	7	3	2	3	7	7	7	7	1	1	7	2	7	7	7	1	2	7	79.5	1	3
143	3.22894812463384	5.24375964696426	4.3066442610258	4.36053327179657	6.33185982499554	4.58515019918879	7	2.59371218498758	3.82482876061797	3.84419026710569	7	5.91653826207847	6.77408369411867	1.95142971530949	6.07067143083488	4.12043851977859	5.69657082193408	7	6.69414158506108	5.51140506538711	2.2586110108992	5.97284918260373	6.85526291018132	1	1	7	7	7	7	6	7	2	7	7	7	7	1	1	3	1	6	7	1	1	7	3	75.25	1	3
144	4.38428041880255	1.93231338915158	1.8074780258895	4.71368972648191	5.88523569621224	4.02441067567448	4.74394393445078	5.28193028105635	6.14236385752348	4.32881327010543	6.75810646386099	3.31997602361151	5.75751141716986	1.12135546102434	6.37932170157127	7	6.54362649883025	6.0566563679506	6.827482077077	6.29793473863156	3.84373532292467	7	5.51142153408524	1	2	7	3	7	1	7	7	7	4	5	2	7	1	1	7	4	7	5	3	4	7	7	86	1	3
145	5.50807855212352	1.94550030246285	4.44151612364328	3.76380021800407	6.61347597525069	5.60530329227741	7	5.71552125983479	5.67441989023305	3.49494426238025	6.48753848134757	6.9195045917745	4.22474452783196	4.06375747478146	6.15508522116241	7	6.59891626543904	4.5216799576743	6.14234697681599	7	4.17324815218576	4.40356116225043	5.90700885773882	7	1	7	7	7	7	3	7	7	7	2	2	4	7	1	7	2	7	3	3	1	7	7	93.75	1	3
146	1.922856069232	4.00234502517309	7	5.82397244658275	7	6.99864950407169	5.18249226880286	3.92941207131351	6.02389217176262	7	6.60757928140535	4.79526151721985	5.97253112174069	3.17510892116765	7	5.7604405060631	6.74263247136857	6.05410795629386	6.17891537314558	4.58113867700563	3.70653646362566	4.92047367455214	2.62593619338855	1	2	7	7	5	1	6	7	2	3	4	7	3	7	1	7	2	7	3	3	1	2	7	84.5	1	3
147	1.84921716433813	4.66532167422142	1.18461904487362	4.74925039664852	5.82268911697553	6.70243617257087	6.29362997019133	5.75052634476169	6.48258020588245	3.1414248123204	4.33112776451378	5.82917168459683	5.62771232132165	6.82166811746524	4.86875431458418	5.49450207349308	4.99981954525142	6.55801269490314	6.22011132212346	6.87800462990709	3.57660098166578	6.82359079235121	4.02758277050917	1	1	7	7	7	5	7	4	7	7	5	4	7	2	1	7	1	7	3	2	2	1	7	80.25	1	3
148	7	3.08994513406152	5.43223110838995	7	5.676777564227	4.17082882932864	6.40728096748344	5.5932222154445	4.34202519417656	6.20127832500011	6.08797519539387	7	3.10441965710284	2.77911481847797	7	5.88579063492081	7	6.78859341590375	5.09428935801456	5.4959079815079	1	6.16186824841804	5.80920864806268	1	3	7	7	7	7	4	2	6	2	5	7	7	7	1	3	1	7	2	4	1	7	7	97	1	3
149	6.66590978261328	3.16602111089669	5.2579080378893	7	5.5220651820789	6.37813535318005	5.83056716516019	6.73651733878383	5.5852229883351	5.84758808149539	6.98084624197207	4.71295785130154	2.82990351355064	2.49923378453091	7	5.30024393511683	5.69230858638678	7	5.86810227516686	6.80392678494016	1.40397284391399	5.2433034852072	7	1	3	7	7	7	7	4	2	7	3	7	7	2	1	1	3	1	7	7	5	1	7	7	82.75	1	3
150	3.54813171317151	4.23284932265085	4.35114775829745	5.30362011092623	5.18232032986344	2.54255029333327	7	3.03624247592135	6.03940251959537	5.97662865634066	5.57621677320963	6.54224616902097	7	3.03883285870045	5.3651495263485	3.50993255581044	6.90066007482173	7	6.86778701125603	5.16335072851209	3.29844176952006	5.48561946746488	3.42002517171369	2	1	7	7	7	7	3	7	4	7	5	7	7	7	1	3	2	7	7	3	7	7	7	80.5	1	3
151	4.23468093265083	1.54709328888597	2.02876779426386	1.99675324107916	6.31253991854646	5.73955350708032	4.34358781676287	6.42994205750167	3.18484161391833	4.54242878540474	4.56123523852777	6.74754203304212	1.70477495135951	1.49012481854968	6.93793227409475	5.0538833277766	7	6.39896505568229	7	5.72391379746001	6.34405233837657	7	7	7	5	2	7	7	3	7	4	7	7	4	7	1	3	1	4	2	7	7	2	1	7	1	96.25	1	3
152	5.11048789020506	3.4346346443474	3.59752992317387	1	1.68584557227927	3.21111133721769	7	7	5.65169178802743	4.05969125565322	4.13672865014374	6.70227997687017	1	1	5.57380554374456	7	5.95429553699875	6.12708412230826	6.71701735062276	6.00490329364842	6.56869140775456	6.16862305137334	3.01403226630676	7	7	1	7	7	7	7	7	5	7	2	3	7	7	1	7	1	7	5	1	1	7	7	87	1	3
153	1.96708785067426	1.49205302110925	6.08280413806479	6.81403345891047	6.39172658903892	5.76632546141347	6.79813479023363	3.8286800276826	6.43218091668988	3.34462840192836	7	7	1	2.47915768623885	6.60128112711085	4.70027866920231	7	6.47635802645648	6.53881409621087	7	1.9475460385551	3.97111998098222	6.13008953968732	1	2	7	4	7	1	7	2	2	7	7	2	2	7	1	7	3	7	4	7	7	4	1	76.75	1	3
154	7	2.10562739402653	3.67716144112487	2.84041552274259	6.68132463161086	2.3272553357739	6.92776926945393	5.34983080099229	6.82918343647022	7	4.77986678561361	6.9044986216775	2.19042760392808	2.75361263491048	6.38254036004952	7	6.06702105044503	5.00665050375753	6.6238286220349	4.69985498098526	5.46386436107031	6.03798428257835	4.65339090206979	7	2	7	7	7	7	3	7	7	3	2	7	7	7	1	7	2	7	7	1	7	7	1	91.5	1	3
155	2.35115811426583	2.46009653707375	1	1	6.32117305323339	6.80887620861141	5.17855163286273	5.21594370959317	6.17913550462255	4.11988007067424	7	7	4.92626288879323	1	6.7612283638093	6.02659752441573	5.16565356018973	7	5.71416510261497	4.60679625196108	2.8886468147664	7	5.17817679214505	7	7	2	7	7	6	3	6	7	2	5	7	3	7	1	7	2	7	6	1	1	1	1	91.25	1	3
156	7	1.48790549706795	3.83091427627959	4.74556597846689	6.26057689097014	4.61115079996639	7	5.43924740227313	3.73725417052891	3.55051035224059	6.51069407847351	6.84104380760214	3.17726574069283	1.40483862367966	6.51549009979716	6.1438064984823	3.97308872870238	7	5.96324790888409	6.18564921646949	4.90014263040244	6.28105725446167	5.11210859408265	1	3	7	7	7	7	5	7	7	3	2	7	7	7	2	2	1	7	2	6	7	7	1	78	1	3
157	2.50633526561154	2.40969063831334	1	1.84407753491781	2.02183250143561	6.06215760355669	5.595846411194	7	4.31404010263074	4.69672591900892	4.70320530273342	6.48311070483908	6.28759201665309	5.37082989010592	6.37046147804324	7	6.69696978569161	4.4751622794741	5.8881561101326	6.82151991089697	6.29522138870214	6.48835505688019	3.05400945025795	7	3	2	7	7	7	5	2	4	7	3	3	1	1	1	3	5	7	3	2	7	7	7	89.75	1	3
158	6.83691220421642	4.67994773019584	6.84243557310477	6.94767095909615	4.88966349222243	2.52998894634632	6.56377565345491	5.52270513388988	7	3.99402739160689	5.7375758528577	6.59006559840855	1.69424275585866	1.21356435390199	7	4.39383751214998	6.79176458441166	6.55147554487467	4.45105581074452	5.31072631054388	3.74838371000744	4.83074467589818	7	1	3	7	7	7	1	4	2	7	6	5	1	7	7	1	7	2	7	7	7	1	2	1	77.5	1	3
159	4.12770524742752	1	1.66048807906834	1.76295513226175	5.35251988601078	2.73035220630178	3.41132827085876	5.37336762656283	5.9970876796059	5.13604342668439	4.2623371785068	6.83315174367596	3.77328249067052	6.88803645914647	5.54740767774221	4.96049626888314	7	6.52656543653923	5.94472283892463	5.85147652446775	5.75556422227092	7	7	7	5	1	7	7	7	2	5	7	3	3	7	7	1	1	3	2	7	2	6	1	6	1	87.25	1	3
160	1.48671692211048	1	2.03315923825419	1.52718966883	3.6255904185663	6.74675258128606	4.37754388627996	6.75171870778999	6.22469036203888	3.61260953295581	5.0307611281113	6.91868932042718	2.29855905815565	3.48145034574319	5.24910617147681	6.567762280082	6.68987789855461	7	6.93314676206965	6.64328364091563	2.14890789378449	4.66904772285212	4.30898477468029	1	3	3	7	7	1	2	2	7	3	2	7	3	1	1	7	4	7	3	7	1	7	7	83	1	3
161	6.52555982951107	2.72442440816368	7	7	6.2389857988629	6.50743602370479	5.63250867127014	4.62488338738726	4.87458841578408	5.31815421095641	6.19239530491124	5.31946655719268	5.36427544881817	1.33888347103296	6.85322667131017	7	5.64238442770613	4.57497775650522	7	6.3119074465397	1.51607655982932	5.46812683174688	6.35550879778917	1	2	7	7	7	7	4	7	4	7	2	3	7	1	1	7	1	7	7	1	1	4	1	62.75	1	3
162	5.83088610915621	1.68144590111254	3.59620222668429	3.42779900118265	7	4.27637476216707	6.69281383746824	5.68002078003958	7	5.51601919314306	3.97698076154542	5.4854012932649	4.69878848407341	3.86940751319238	5.35244435165539	6.24860750779214	3.14699652514678	6.19200104540515	6.21316904693249	6.37783090683787	1	6.3162634676513	6.11074176089975	1	1	7	1	7	7	7	2	7	7	2	1	4	1	1	7	2	7	7	2	1	2	7	88.5	1	3
163	6.92018301944031	1.70050550711717	5.86252052530403	4.89417939656806	5.45830331255038	3.67277609701447	6.1829765523393	5.60430195310812	2.1209264427607	5.51723117119476	6.33382951257031	6.31807489792058	2.08201903163666	1	4.74296949995534	5.71422184226579	7	5.11305262309192	6.30915530703479	7	1.25560467538135	6.557244092076	4.37391709626701	1	2	7	7	7	1	7	7	7	3	3	7	7	7	1	6	1	7	7	1	1	5	1	86.25	1	3
164	2.14154287598879	3.21156461329246	5.66648260278386	4.78855431005721	6.85814831960817	2.34352160326405	5.98625193748584	4.66073424738539	6.00112230417618	5.11649929503633	5.54811547822973	6.74064760955483	5.16563168056912	1.78219549022194	5.93248571101215	5.45510493258442	6.58236144247122	6.44447327191231	6.58068847225042	6.72463154917156	5.83981641799317	5.56845168350814	6.61895750783569	1	2	7	7	7	1	3	7	7	3	7	7	7	7	1	3	3	7	3	1	1	1	7	77	1	3
165	3.23841821552274	6.35795200066826	5.4903562704207	2.2492143656943	1.38285109488834	2.57251737977293	6.75433629477761	4.87705639602	7	3.41597360166128	5.56496259873977	6.34725836124638	7	3.19098694652917	4.28036864344004	5.37243756788181	5.48267817780988	7	7	3.36534092395304	3.56381666865232	5.68998965264035	2.6162656910812	1	7	7	1	7	7	7	7	7	7	4	1	7	7	1	2	5	7	3	5	7	7	7	85.75	1	3
166	1	1.11902350126929	4.01735423215045	4.40446315299436	5.61063219864743	6.71903759159834	4.76778834895778	7	6.17667706517372	1.38059849394585	5.87479803185817	3.94383375892195	6.38743516756516	2.08009631988198	5.02214582208892	6.3082366800857	7	6.18169003543253	6.15785810961612	5.65699706232536	6.87917780262019	4.17581311299664	4.52839475678974	1	2	7	2	7	7	3	1	7	2	7	1	6	7	1	7	1	7	4	2	7	7	7	69.5	1	3
167	1	1	6.92246240758983	6.28603276279919	7	4.96701831269766	4.84311865404931	6.60387211576139	3.54684510297115	4.16954523926129	6.89833116555761	6.40433577020055	1.16644692682603	2.99555003714347	7	5.85753915486929	6.03480401972636	4.45826399201302	7	5.2399631963878	1.39873019414232	5.08004212706559	3.02942910512534	1	3	7	4	7	1	7	7	7	2	4	7	3	7	2	7	1	7	1	3	1	1	1	78.25	1	3
168	1.86803686313777	1	5.90237516865584	6.9107397927494	6.14958387487422	5.68076420863525	3.41885708872809	4.40584880571325	6.10147756820684	5.79168350328623	5.01897611597188	6.20394592918996	3.08975180873869	2.67714257857665	7	7	4.7934161244777	7	4.61212349358383	5.45673770890501	2.60905250080364	5.4735231313055	7	1	2	7	7	7	4	3	2	7	5	7	7	3	1	2	7	1	7	7	2	1	7	7	88	1	3
169	3.54517525398894	1.19314005443111	2.28780837726035	1.38336802876407	2.98019209244104	2.76375586641942	3.70705381232779	6.81941194491623	2.04488193668002	6.67972685618381	5.16426363087418	7	1.56767756328668	2.75293678050043	6.3991067487632	6.60580570101399	6.20575358214136	5.20077394144161	7	6.07386756893308	5.45883577549556	6.36360024199849	6.83600097523605	7	7	2	7	7	7	7	7	6	7	2	7	7	1	1	7	2	7	2	6	1	7	7	88.75	1	3
170	7	2.25837179544144	4.17591355484009	2.73573541467816	6.50166772244582	3.43202626057505	6.45401810964774	6.71910505435889	6.90490263931977	4.60903203791244	5.05410948054896	6.48700669900471	4.00263799328326	2.04447777552425	7	3.8376828918465	4.88718237514281	6.68867086974455	2.44599663580399	5.35262740392086	4.88119105138396	5.17531192354693	6.72900033475678	7	2	7	7	7	7	4	7	7	6	4	7	2	7	1	7	1	7	7	4	7	7	1	78.5	1	3
171	6.13968639142138	2.51208110335197	4.58997031058232	3.21530715800136	6.75678562032294	6.33392974210091	6.37009906462878	6.10872941018391	4.76274412612801	5.91707939815265	6.56858524656064	6.79930493399573	1.49749661762518	1	6.7680716240257	4.89494450333953	7	5.64271532757759	6.7478348095584	3.51296555802562	5.86872839034326	4.86278987677642	4.00255325440668	7	2	7	7	7	7	4	4	7	7	2	1	3	1	1	7	5	7	3	1	1	7	7	85.25	1	3
172	1.52534686608674	3.13543556796533	6.80383679458845	7	7	6.10142156613588	4.20330823453578	6.7179922783324	5.97928289369552	5.63208846394106	5.1207517577319	4.31350900104442	7	1.80920472248546	4.50917284976629	5.05555122933865	3.60959575074908	5.97246349973882	6.38515742440761	7	3.43826348980204	6.1450649267958	2.04225490522118	1	5	7	7	7	7	3	2	7	5	4	7	5	1	1	7	2	7	2	7	1	7	7	81	1	3
173	3.2663015758632	1	3.23784816088853	2.03606629413111	4.40428736154766	3.19686708862894	7	6.3984224574273	3.27973744959106	4.78130368792239	5.47691490831164	3.58214067357505	7	2.75057922602991	6.48893465311884	6.63678509163941	6.67595569126109	4.64989129879668	4.13864302802957	6.19930721569907	4.2895158969183	7	3.22183356776018	1	5	1	7	7	7	3	2	7	2	7	2	7	1	1	5	1	7	4	1	1	7	7	86.75	1	3
174	6.75260222389161	1.85958266190319	6.14515247637436	4.61380494146633	3.76062670882603	1	5.32551461168943	4.3793340997184	6.73362939331594	6.13778918627312	6.11975191920924	6.6469398768619	1.70315118650633	1.44469467951705	5.65018964080026	5.35097669051457	5.0725154728231	4.60048649543446	4.83652922531791	6.64771278459383	1.72280639182219	6.87479808249391	3.48447574066443	1	2	7	7	7	7	7	3	4	2	3	3	7	1	1	5	2	7	7	4	1	4	1	79.5	1	3
175	1	2.21845353972819	6.67595720900115	6.63635127436065	6.12747248614579	2.06953676294039	5.3533851456156	4.38332174858818	1.71474684018961	7	5.43791793571872	6.72822689876685	5.66132308946189	2.8061140843175	6.98823460716148	3.9570486139976	5.2053120475237	1.57249006608879	6.86532277958051	3.89949448119793	2.04757963191891	6.11379757971651	5.52947059142371	1	2	7	7	7	5	2	2	7	4	3	7	4	1	1	7	2	7	7	4	7	4	7	80.25	1	3
176	4.26965709487473	3.82394687422649	4.01968246579055	1.1905301708796	2.33968992856659	5.94947897513475	7	6.9635430508742	5.06247181920614	4.40316687128518	4.94179814294757	4.65270678384617	1.5222181645789	1.7558385266561	6.68022887670239	6.66228380408523	6.48192609079097	5.00557652421779	6.38831146761573	5.24913415126497	4.48701011571702	5.2019338028527	1.88794936360411	7	6	1	7	7	7	7	7	4	7	2	1	1	7	1	7	4	7	4	1	1	7	7	84	1	3
177	5.64524672896152	1.11404530784165	1.79585680500773	2.81994204755244	6.17630727875349	6.34287193840083	7	4.97879197842102	3.99489711888515	5.63550416728133	4.65260406572586	4.88533301693009	1.90665767860804	6.92623410004182	5.97304058784511	6.39391731510841	6.54322312613528	7	4.41462591503581	3.9537313188162	4.33099652017444	2.80459455413474	5.07734476925562	7	2	7	6	7	7	3	7	7	4	2	3	7	1	1	7	1	7	4	1	1	3	7	87.75	1	3
178	4.20237019575767	1.20269595108397	2.94576836359923	5.4633678142313	6.30929592876216	6.70087806278343	5.21182643644614	4.46703041850357	5.61138392674348	2.78285795131195	6.92290951727603	5.50270476665955	4.67009867577774	1	5.12112072064525	5.97363544630948	5.43816862742256	5.83188730087872	3.79990995477644	7	2.36938693392959	6.80691544798047	4.201692382923	1	1	7	1	7	7	1	7	7	7	3	7	7	1	1	3	2	7	2	5	7	7	7	55.5	1	3
179	2.01101997913104	3.11687674396185	3.11043461104959	4.40578414415484	5.50939162675195	5.96774751656365	4.94732999884013	5.51362769635372	5.46183586984998	6.43447074009853	6.42212295083208	5.71510501546807	5.89083229435336	3.23926459508016	4.0541550309485	5.5099837959778	6.1055030060041	5.52474246679148	5.34645978694949	2.91471664636221	1	5.9217849955015	5.7950459167304	1	3	7	7	7	7	4	3	7	1	7	7	3	1	1	7	2	7	2	3	1	7	7	73.25	1	3
180	3.5971129803193	2.33752042576178	1.88585246279435	2.23127713642013	1.53001684404004	1.01957600827417	4.23261541511774	4.4069652987249	5.92690245154097	3.36822208389304	6.77592863660022	5.38359826131182	4.40458625739509	1.00671349390906	4.58298777727189	3.42898383617697	4.01663759741761	7	7	6.78427598506937	4.45114099376342	4.02734081313073	6.51485487589171	1	7	3	7	7	1	7	7	7	7	2	7	2	7	1	2	1	7	2	1	1	4	7	78	1	3
181	6.65442530609133	3.66262448857388	4.04594291128838	3.55541223880254	5.86383836991038	2.60384865745767	4.40348581189865	4.47658855276554	2.04435966185907	6.60405048882311	6.39341774603607	4.89028695747187	4.17451118009032	2.29481785099558	6.55214486729071	4.28529119146238	6.11450271978959	2.93458765436822	3.7710427525481	4.81739276819096	5.80232536011875	6.03404822762102	5.27679353323115	1	1	7	7	7	7	6	2	7	7	3	1	2	1	1	2	1	7	7	2	1	7	7	59.75	1	3
182	1	1	4.81198615310703	6.75886675504128	6.13620818233687	4.57591283317197	3.9840166491038	5.83899735078489	4.94114549762387	3.35602102705893	6.30632921557128	6.50368680450567	1	2.16941391178832	5.5571685094477	6.68497949182523	6.18712533270583	1	4.68057554465984	4.90685895993827	3.34044064497867	3.890236337711	5.69046329035511	1	2	7	7	7	6	3	2	7	3	4	7	2	1	1	7	2	7	2	2	1	7	7	81.5	1	3
[truncated: 5 more columns]
