# Supplementary material for: How Are Mate Preferences Linked with Actual Mate Selection? Tests of Mate Preference Integration Algorithms Using Computer Simulations and Actual Mating Couples
Source: PLoS One. 2016 Jun 8;11(6):e0156078. doi: 10.1371/journal.pone.0156078 (PMC4898694; doi:10.1371/journal.pone.0156078)
Supplement: S3 Data — Long-term couple and agent-based model data analyzed in Study 4. (ZIP) [file pone.0156078.s003.zip › S11/Polynomial Model Data/Polynomial Couple Population 01152016 0434.csv]

	trait1	trait2	trait3	trait4	trait5	trait6	trait7	trait8	trait9	trait10	trait11	trait12	trait13	trait14	trait15	trait16	trait17	trait18	trait19	trait20	trait21	trait22	trait23	preference1	preference2	preference3	preference4	preference5	preference6	preference7	preference8	preference9	preference10	preference11	preference12	preference13	preference14	preference15	preference16	preference17	preference18	preference19	preference20	preference21	preference22	preference23	fitpoints	sex	algorithm
1	6.43988805620793	6.26120530630161	7	5.65241885372034	6.37898929346684	6.60514772441431	7	7	7	7	5.18569337338362	6.39665261863311	6.40715350459327	6.26361210295402	6.63261676256939	7	6.9764293065549	7	5.81043965543909	7	7	7	6.49783938005549	1	7	1	1	1	3	7	2	7	7	7	7	6	5	7	4	7	7	7	3	7	7	7	94	0	3
2	5.71466516841253	6.80568288371911	6.25613871168759	7	1.0486993128844	7	4.82943132958133	5.19179786482834	4.02886054681506	6.44457938071426	6.65351055792876	6.85249784849022	7	6.93661906929183	6.62572631087266	6.81615205316815	7	7	6.74171804484877	6.21221204908252	4.98788803002881	6.93259423711009	6.43247915094838	7	1	7	7	1	3	2	2	7	7	7	7	6	3	2	6	7	4	7	2	7	7	7	117.75	0	3
3	4.30495769351229	7	5.99290753836669	6.97264809625111	1.22125190471988	6.90518865519956	6.90682335634245	6.9754535971008	2.8461775942146	7	6.14581325673895	4.90927894131795	6.61353791512733	6.92119553370343	7	7	7	6.55349401090959	6.19144697721914	7	7	7	6.5602153855213	7	1	7	7	1	7	3	1	7	7	7	3	3	4	1	7	7	7	5	6	7	7	7	90.5	0	3
4	3.805443388406	6.90093844334721	6.66420870897941	6.20349645780074	1.19326504890221	6.87197949731343	6.21685492529972	6.22977798874446	2.80185371290365	5.47443562986311	6.52746819194402	6.7115271884291	5.8824833589676	7	7	7	7	6.87911000032804	6.17301438200559	7	7	5.6512463123698	6.89593078162987	7	1	7	7	1	7	3	1	7	7	7	3	5	7	3	7	7	7	7	6	7	7	7	100.25	0	3
5	6.97005193555814	5.54841262087465	6.81983623533779	4.01155272639336	4.61138620406274	6.7245012252276	7	5.39251706667856	3.63797005007079	7	6.74836532013312	6.42250920311528	6.97522548789041	7	5.43605097291387	6.2677398000267	6.94783205417518	6.71032045683545	7	7	6.39539676742332	4.56821222830191	6.59634118967822	1	7	1	1	1	7	7	1	1	7	7	3	5	7	1	7	7	7	7	3	7	7	6	113	0	3
6	7	7	6.92593855852689	6.27662818405399	2.24305808774814	5.78320359508903	6.10114491338121	6.93976366957863	4.89462855529561	6.04280157200458	5.80388713516965	6.84797747564256	7	5.21345120703456	5.96456345318392	6.79012773351506	7	5.85081447262328	5.38809252113248	7	7	6.80439634524697	6.72801513399249	1	1	7	7	1	7	7	7	7	7	7	7	3	5	7	6	7	7	7	4	7	7	7	110.75	0	3
7	6.77996580294228	6.77367168017289	6.22765142219783	7	2.29752417615897	7	5.28258327025965	3.03959089985009	5.16778119623303	6.83510026648046	6.31501924650232	7	7	6.67635830800573	6.58404254631452	6.77684627163624	7	6.90083730630321	6.54154315796086	6.36286133610187	6.51563042719489	6.65249783452805	5.38371620695001	1	1	7	7	1	7	7	7	1	7	7	7	3	4	2	6	7	7	7	4	7	7	7	103.5	0	3
8	7	4.75897777812193	4.45641405547283	5.26110899198485	5.74941263677556	6.69303454301352	7	6.72211855043582	3.75360724813468	6.46760199811944	6.71013855369656	7	7	5.38332813629833	7	7	5.75743913511703	5.81097185269499	5.83264442494142	6.78887985545672	6.07099553843319	6.61592280379875	6.90688273841423	1	7	1	1	1	7	7	4	1	7	7	3	5	7	7	7	7	7	7	3	7	7	5	110.25	0	3
9	3.71469249021522	6.9383406977291	6.75332632601017	6.66040726656311	1	6.83056579302225	7	5.31667328725725	2.79612782965119	7	5.51041100709085	6.6200981409222	6.75950012121544	6.79089675667133	6.7007175220429	6.80445602470242	6.61093456310761	6.02947536637097	5.00485814456266	7	6.97305469582307	5.65700944084533	6.31265982687594	7	1	7	7	1	7	7	1	7	7	7	3	3	5	2	7	7	7	7	7	7	7	7	103	0	3
10	6.11081797115272	6.87376576891053	6.58792875658057	7	1.7681039774998	7	6.9612344826086	5.09958410664897	6.51265767850307	6.14779874687346	6.03523208475557	3.67622604094793	6.73494113159612	4.80409214275464	6.79736389393174	6.6695796408156	6.46310764863527	5.82022204814354	7	6.65392002923093	6.44113512159911	6.69739809035262	5.79798474293773	7	1	2	7	1	7	7	1	1	7	7	1	5	7	1	7	7	7	7	4	7	7	7	109.75	0	3
11	5.93786205187182	6.18245954833986	7	7	1	6.99718580279787	3.24825465002244	3.37526707846401	4.09384535837203	6.94480984043292	6.35626228094441	6.12850611622522	7	5.90004503494413	7	6.68575916187282	6.27069950193914	7	6.87007791182489	7	5.08946994628651	6.59627347576429	7	7	1	7	7	1	7	4	7	7	7	7	7	5	2	2	7	1	4	6	2	7	7	7	96.5	0	3
12	5.39870085430761	5.00270696357356	7	6.52555782855232	1.6314548569455	7	7	6.34860645668105	4.80351680254695	6.99146906628654	6.23928741195622	5.74711685019838	5.96432215381918	5.28396371383199	4.34661878771541	6.38571926868073	7	5.51926684151909	6.09990121729647	6.34720613140648	6.29634604853899	7	6.28402623223323	1	1	7	7	1	7	7	7	7	7	7	3	4	7	1	7	7	3	7	7	7	7	7	88.25	0	3
13	7	6.93794333847178	6.24138971115146	6.39115584482927	1.34904513842784	5.34622574283147	5.81608105078661	6.15572758957503	5.69458597692613	6.51746387048296	6.70066130486837	7	7	5.48934178106303	5.55091466687184	7	6.08453829775665	7	4.93965771694423	3.66893126840738	7	7	7	1	1	7	7	1	7	7	7	1	7	7	7	3	2	7	3	7	7	7	4	7	7	7	93	0	3
14	3.38158468477395	4.83796846766353	6.9118795027045	3.53882248294889	5.14365559267895	6.95295991139639	6.5102956554241	7	3.39536273161377	6.53389744081575	4.43700602825216	3.42338398391844	6.68200829981845	4.51432495623915	7	7	6.44003316131456	5.91649056886703	6.70513769091913	6.25628605791324	7	6.32374612698765	7	7	1	3	7	1	7	7	1	1	7	7	3	4	3	2	5	1	7	7	2	7	7	7	111.75	0	3
15	5.19632689144626	6.6721389943681	4.85029510725434	7	1.64927044290149	4.9900056751886	6.75266438544793	5.6799914289298	3.48107623045781	4.24962452829877	7	6.31779562438608	7	3.76956856951033	6.98276719094672	6.46049496778075	5.72513268838332	6.64898028367365	5.2751806060591	7	6.22003029331247	7	6.79969398543837	7	1	1	7	1	7	2	1	7	7	7	3	5	7	3	2	7	7	7	3	7	7	4	92.5	0	3
16	4.3757835822072	5.9405038201032	6.31269895327955	2.36099793247023	7	5.74801579996815	3.52741534481218	6.87042403207784	4.29261359629423	4.90543272420022	7	6.87144715981365	5.18030992643525	5.66886267408001	5.9569580795901	6.78219595335595	6.89202449345433	5.65281912590298	6.65636834530056	7	7	6.84964324792059	7	7	1	4	7	1	6	5	1	1	3	7	5	5	7	2	7	7	7	7	7	7	7	7	93.25	0	3
17	4.86852220288441	3.90768361591169	6.02406908405019	5.55755486331099	4.78164276790042	6.99348860128555	5.58907884494645	7	7	7	5.36364938445875	5.47458118027922	6.40914704485579	5.66878956699665	5.80584345721603	5.35481247098284	6.71117601598698	7	4.92194531414554	5.40959178180421	5.93791625825394	6.3938409590686	5.43573290253574	1	7	1	1	1	7	7	1	7	7	7	2	7	7	2	7	7	7	7	3	7	7	4	88	0	3
18	6.92187919382426	4.12604362960145	6.16838676965026	6.98858294290224	1	5.39963361473636	4.91180105340897	5.84006212365488	6.41964467193178	4.3007867023274	4.2771595364486	7	6.82931266161667	6.86580754987454	6.94913889456206	6.24938673450127	4.31233960486968	6.58814822185292	6.47762989199214	6.50536473693298	6.24578907705181	6.49600028071828	7	1	1	7	7	1	7	7	7	1	7	7	2	7	7	7	4	7	7	7	2	7	7	7	87.75	0	3
19	7	4.67801974588019	5.61148282977857	6.01282261102644	4.96953935333475	5.91773872347376	6.27791475664704	7	6.30288455773271	6.46070804045672	6.30934750746147	6.85070634003797	6.10232751272935	6.14508031100833	5.24813205194827	7	6.334017542203	6.63925682965047	6.31265432742823	5.54427286874652	4.95662742362134	6.41956113561067	5.27268768609234	7	1	3	2	1	2	4	1	1	6	7	7	5	2	5	7	7	7	7	3	7	7	7	94.5	0	3
20	3.48842263953594	7	7	6.26334234159729	2.02252826501363	6.93542486989626	5.53406064220547	6.48338550601253	2.40875688622699	7	4.56471101612226	4.86273289780392	5.97249984824183	7	5.89587767299641	7	6.95911150548171	5.51443064255143	5.013128675097	6.18281206221469	6.95058083550071	5.78514240421624	6.52733928739067	7	1	7	7	1	7	4	1	7	7	7	3	6	7	2	7	7	7	7	7	7	7	7	105.25	0	3
21	4.92120837600455	1.81039073345513	4.46527195773233	6.79473442976975	6.90946382415372	7	7	6.82837705018919	5.70346611061647	5.07629927029679	7	5.90896551941393	5.64759226174136	6.33814114330567	7	5.91973942113979	2.45321041964206	6.45096487647405	6.71526905478803	6.46876098711962	6.48093569437795	6.5202430428826	7	7	1	2	7	1	7	5	1	7	7	7	2	4	7	7	7	7	7	7	3	7	7	7	80	0	3
22	6.5061970870488	6.08254902829325	3.25382773455554	7	6.74256877518202	6.62226789492921	4.24588186145599	5.82591505862853	7	5.09928822729576	5.33672947522087	3.52833004394344	7	5.13691825096791	5.09044066367145	6.89815931000518	6.9180922466803	1.84852917063149	5.68554880612292	7	7	5.24717102499356	6.66407718350959	1	7	2	1	1	7	7	7	1	7	7	7	7	7	1	7	7	7	7	2	7	7	7	99.75	0	3
23	6.80933786965062	5.39119635200547	5.17741628801398	6.53309954545871	1	4.99263252750807	5.92842969394243	4.44694139905929	5.70062701303338	4.69818595664722	6.11503894854497	5.11649163301221	7	6.86632042042373	6.40287899474502	6.55731624692255	7	7	6.84463063937147	5.02996018580094	6.08950956614993	5.40840960371158	7	7	1	7	7	1	7	7	1	7	7	7	1	4	7	7	7	7	3	7	2	7	7	7	84.5	0	3
24	6.46754227993164	5.37199350369839	3.49444803304711	6.20038588714834	7	6.404116215125	4.43090457198889	6.02966645432654	7	6.05517314078123	6.65155895660327	4.91060118363696	5.83624590225521	5.67675039177067	6.05614126604549	6.8359473505373	6.32494940593507	2.92219604507801	6.8404275027053	7	6.87285017928758	3.87293037500917	7	1	7	2	1	1	7	3	1	7	7	7	7	4	7	2	7	7	7	7	3	7	7	6	101.25	0	3
25	6.91503526135086	5.2447592136814	1.50561221763681	4.76669396755331	6.50293209744694	4.87702160671658	5.65280213815235	6.36610342606221	5.57904696293443	5.99688866070053	7	4.93339998750797	6.09373337679352	6.37129511785796	7	5.79832894769457	6.53332507321922	6.42618251524677	5.1891561758135	6.42641871159585	7	6.49674047034366	5.7538991109458	1	7	1	1	1	7	7	3	1	7	7	4	4	7	7	6	7	7	7	4	7	7	6	84	0	3
26	3.53760192934639	1.38368191895405	4.35154453487064	2.59546579568031	2.53455445065332	7	7	4.31299609842251	3.04312723178816	7	7	5.08849643102986	5.31018438451818	7	6.65190549056994	6.22679904496867	5.63215926961628	6.97872114994432	6.26751091728044	6.63505189535193	6.52331840007357	7	6.50001834957438	1	7	1	1	1	4	7	1	1	7	7	2	5	7	4	7	7	7	7	3	7	7	7	69.75	0	3
27	5.19102150747549	4.78130885876057	6.51095606754117	5.31566721459472	4.10245721588839	5.76814039110269	6.29086555336041	6.02741757941709	6.72273262589063	6.36328560721902	4.78666108756039	6.10388036353196	6.3532417766885	6.36546368215454	4.46722637905877	7	7	4.03507920330337	7	5.56262628709173	6.39215084536692	6.84697150479077	6.42518989598825	3	1	4	2	1	2	4	1	2	7	7	1	5	7	2	7	7	7	7	1	7	7	7	86.5	0	3
28	7	6.30663058222049	7	6.26944305845913	1.17903113277509	6.25719564572282	5.72586189767988	3.54724843813501	6.02430380847049	6.48759490876335	6.59742433099164	4.23176786413999	6.9761066486469	6.8320121427699	5.87663876159381	4.33010062499924	5.93999109583305	6.63659722131325	4.37065211495671	5.97475214625425	7	7	6.6281466247818	1	1	7	7	1	7	7	1	7	7	7	2	6	4	2	3	7	5	7	2	7	7	7	75.25	0	3
29	7	6.06451815419556	6.71310674116442	6.5318425770483	1	6.33291695095007	5.35656058300201	4.8565307561255	4.45702992139147	7	6.21233384988836	6.29417588068524	6.65274430735427	7	5.69732399885269	6.06107297399449	5.56375510478955	6.3650096274869	5.91758735167193	6.47373629108598	5.03018999424424	6.34678126201824	6.12918022064421	7	1	7	7	1	3	3	2	7	7	7	7	6	7	2	7	3	5	5	2	7	7	7	92	0	3
30	2.72944648771319	5.1485266359367	7	3.63455143583243	5.67854861323921	3.24801169349283	6.98149353789297	6.51406815514807	6.30483981838289	6.68548460081448	5.72145823316893	4.10922663585523	6.96121348222916	7	4.23908625842762	6.47042822673176	7	6.04155243604848	7	5.4646615019781	7	5.35401153158939	6.74971201732983	7	1	2	7	1	7	7	1	1	7	7	3	4	3	2	7	7	7	7	7	7	7	7	91.75	0	3
31	6.06480411852094	5.6805810021937	5.18079698206348	7	5.9676684051358	5.30251379120346	2.91385948045377	6.15698773294769	6.00991475150281	6.31347919659467	4.73916632370907	6.32118733865634	7	5.2786546248005	5.41534172655663	6.09061428575	7	5.96472009154926	6.22409913529962	5.42425316485427	6.99128361284196	3.93347988063021	7	1	7	7	1	1	7	7	1	1	7	7	5	5	7	3	7	3	4	7	2	7	7	7	97.5	0	3
32	6.00724167622834	3.46423746957682	6.80988226461833	2.97777354230843	5.54993840490271	5.5537054395366	6.94702714171905	2.96555061892496	3.61896504813596	6.52133616135387	6.97595405077017	5.76385363642466	7	3.65427237949279	7	5.68153511722357	5.84835063626906	6.33174368671959	5.17070319511725	6.88120729123509	6.90064392642879	6.0680486029307	3.79430953487353	1	7	1	1	1	3	3	7	1	7	7	2	2	7	7	7	7	7	7	3	7	7	7	92.25	0	3
33	6.10522759004616	7	6.12510089211927	6.37392921015727	1.95902495168047	6.51530724890877	6.62500112864728	4.85508813592414	5.18153084863205	6.07912710043927	6.33190967242056	3.51215606762552	5.98315138387918	5.09752268981189	2.08211159744524	6.63638832350208	3.79105109082653	6.36447187118468	6.46215135575839	6.91657170718569	7	4.07211033952226	7	1	1	7	7	1	4	3	1	7	7	7	2	6	7	2	7	7	4	7	3	7	7	7	98	0	3
34	3.48063876397931	1.12594141340122	4.7457239979	2.12795571914629	3.45802604644606	5.27752884873466	7	6.33829475877242	3.47039781970722	6.67665888320862	6.75483738333357	5.3019879490592	5.67027542804116	6.68128533284097	6.61547268840641	6.50685531303662	6.07019131190218	6.53779719035216	5.64097194547509	6.67479153987231	2.53323176020335	7	5.8624539642361	1	7	1	2	1	7	2	1	1	7	7	2	2	7	3	7	7	7	7	3	7	7	7	76.75	0	3
35	4.56295367113969	6.81842068243012	7	2.45401281787079	5.57373986341466	7	5.57377680876552	5.94071654130578	5.52018546011338	5.46084151519113	6.25227472488333	3.86230940446552	5.51812390605819	5.57990664577122	5.59277334444781	5.41786375104158	6.85951058385896	6.20117239031316	4.92694748904719	5.98708138478178	6.30782698496054	6.8899182044323	7	7	1	4	7	1	7	2	1	1	4	7	7	7	7	7	7	5	7	7	2	7	7	7	88.5	0	3
36	6.34465761751784	5.97244187648654	5.15980034082637	7	7	6.96184302178644	4.90581741765342	3.48334186502973	3.99033958844113	6.26209777426531	6.73209312048456	5.68413396576853	5.98636555565618	3.2695922753359	5.34411085194154	4.86513596549047	6.99541736550224	6.28474308046822	6.08502399474605	6.14833401402378	7	6.15864686114942	5.92044755433657	1	7	1	1	1	3	6	1	7	7	7	7	5	7	7	7	7	4	7	2	7	7	6	100.25	0	3
37	5.96272799938964	5.23342193513162	7	4.3808043554571	4.60811105272336	5.78218483274392	5.04761465825933	4.77574467822935	3.5461885517997	6.76675781785047	5.80478549658851	6.94788561875145	5.18273595239247	6.72414907625261	5.54375238582851	5.03084166838079	5.800771582917	6.46954364195079	7	6.1314282657271	7	4.51600989173224	6.72139836948415	1	7	1	2	1	7	3	1	1	7	7	3	2	7	4	6	7	7	7	7	7	7	4	108	0	3
38	6.22097056586171	4.75521101527439	6.84270713592519	5.73737167596045	4.33045057429187	5.71798487439924	6.42821531652423	3.55424204664027	6.07022660105167	6.96377778531706	3.60151282965678	5.39414107859197	6.91837012435345	2.89007951429731	6.67521285021052	6.1488083321295	6.70365990277216	4.83392749885899	6.27980275070503	6.43701652550213	7	5.25365079785191	7	1	7	1	2	1	7	7	2	1	7	7	3	6	3	7	7	4	7	7	2	7	7	5	90.75	0	3
39	6.0104369472139	4.14075680220407	6.96232546925633	5.22699710713962	5.47483642904079	5.97859245803885	5.83065746011955	4.65443099711273	6.57846299114848	5.21646977342759	6.3661297655788	5.80228449509501	5.7948254091619	4.81631854360393	5.26542520158357	6.61262900096802	5.45457527519081	3.6783824426645	7	7	4.83132687698959	7	6.04664131253236	1	7	1	1	1	7	7	7	1	1	7	3	3	4	1	7	7	7	7	2	7	7	7	94.5	0	3
40	7	6.39852625205067	5.89392792765468	6.86464639811877	1.71769950464528	4.86861823130362	6.25669422816928	6.23610858928464	4.55778149640495	7	5.06843603909273	4.62304363450514	7	4.32559952837258	6.48742734598796	6.47806754075994	1.60649618862184	6.15180750446361	5.37494323157074	5.48600340896116	6.24837490174946	5.03983179620726	6.45059840564982	7	1	7	7	1	7	7	1	7	7	7	6	3	7	2	7	7	7	7	2	7	7	7	77.25	0	3
41	5.68496323524846	3.5302709057293	6.98362955096709	1.86128023099546	2.93190975104157	4.81947370578597	6.52278620587471	3.65778611834201	5.16666757156556	3.31369339126168	5.10080689967114	4.52925498836219	7	5.43380301546111	6.1027757658446	6.90488340327592	5.83624881289482	7	6.54553972118577	6.28295408252752	6.72824648412686	4.81856867332865	6.23910774985793	1	7	2	2	1	7	3	1	1	3	7	6	4	7	2	5	7	7	7	3	7	7	6	88	0	3
42	6.19838519094141	5.65379776429988	2.50833965047175	7	6.38946278748213	7	6.78558528578229	3.97872909229937	5.93328947861575	4.34226348558848	6.40169355317206	3.96378211448538	6.13082133837985	4.41001409103677	4.89786486779718	4.74134858105536	2.29819116906748	5.87439564536513	6.09917296330137	6.46801496448646	6.88482874094679	4.88108597967375	7	1	7	1	1	1	7	3	1	7	7	7	2	6	7	2	5	7	7	7	4	7	7	7	80.75	0	3
43	6.64311904909678	5.64541947914578	2.95314807657719	6.34821908647943	6.10838016221521	6.15325063913323	4.38856661177293	5.77254788845781	6.02474587303579	5.51165916082178	5.98189948598655	4.45800267406996	6.94122691674767	6.21981235587163	5.29523948760123	2.7414494998436	6.70825831313626	3.47083854453609	6.00308008635575	7	7	4.40559862627884	6.92073570607901	1	7	4	1	1	7	7	7	1	7	7	7	7	7	1	7	7	7	7	2	7	7	7	92.5	0	3
44	2.22655003975946	4.16245818648115	5.57921118748251	6.92768380153107	6.18528355394363	6.64771606930638	4.26137944420209	4.71855286784783	3.62007797558642	6.71081963156508	5.70137595535997	5.81214627149689	7	6.74104054765699	2.89194936106486	5.79749610301518	7	4.08901230190178	7	6.50054086603579	5.29924109799794	5.64942871152843	7	7	7	1	2	7	7	5	1	7	7	7	1	3	4	2	7	7	7	7	6	7	7	7	98.25	0	3
45	3.83587207829336	1.46388467957227	4.74589996910616	2.39704920196322	1.25269233288167	7	3.71656369236799	5.36479037997301	5.36471898658722	5.64702579972252	6.57688699182929	7	4.38797114020827	7	7	4.07576491499512	5.97708105197162	5.48527547423981	5.72433348773808	6.61187347762906	7	5.09922942072766	7	1	7	1	2	1	5	5	1	7	7	7	3	5	7	4	2	3	7	7	2	7	7	7	84	0	3
46	4.82897518638969	5.47285510598523	5.82059924466321	2.42579543072902	6.17885433373287	5.33489002318742	3.99033788166867	6.60140819804508	3.3075309417276	5.14352337619022	5.58727955010332	7	5.98028860143587	7	5.70130082041636	6.14751513966625	7	6.44500114204434	7	4.54427116370065	5.77824118429578	6.71926202829672	7	7	1	6	7	1	7	4	1	1	3	7	4	7	7	3	7	7	7	7	7	7	7	7	80.75	0	3
47	5.46364086419774	6.49498832784047	6.61900424918364	5.9940712590537	2.6056474375768	7	5.59611604881056	5.03060868887456	5.31012057006082	6.19534746690997	6.21435744586416	5.24547196488605	7	5.07805000287579	4.55370401882939	6.81366771354358	6.65404004798147	5.90695192161339	7	6.21820932823417	3.5209454480444	3.39775499762477	5.75989169006589	1	1	7	7	1	7	4	3	7	7	7	7	7	7	2	7	7	4	7	2	7	7	7	104.5	0	3
48	6.18560246995631	2.8607564169081	4.84778895629444	4.3396707513367	4.64836187764667	7	6.24916246740395	3.27799156983138	6.40602314920415	4.37124915281598	4.40688138735386	6.50887814219558	7	3.84216845834049	5.0805427638901	6.99360603178381	6.26717047030353	7	7	6.90842562163059	6.11892595680068	4.21683754490292	6.29125575649671	1	7	1	1	1	7	6	1	7	7	7	3	5	7	3	4	7	7	7	2	7	7	7	102.25	0	3
49	5.28342128403619	5.73490071106701	5.56736265249215	3.44773183868105	6.40972736884992	5.21300943266293	6.66638625833348	6.17206934720216	4.72644844220923	4.34470244225016	4.90483822976183	6.79320442470516	4.75492511778298	6.22875988540094	5.47089034974857	6.92825512068046	6.37038607500693	6.08194214932767	6.49405454190585	4.05444851099618	6.5738058959972	6.41603927136655	7	7	1	7	7	1	7	4	1	1	4	7	4	7	7	2	7	7	5	7	7	7	7	7	79	0	3
50	6.97526626298365	6.99156539653519	5.25157641165371	6.97103550116963	2.86928483718306	5.57594381427399	7	7	4.51306919436159	3.11106740239865	6.62966823905601	6.71246648237441	6.42169618309269	7	5.76844797046142	4.66883391327548	7	6.28788292533097	5.98617812054091	5.55853787987681	7	6.10884369043247	6.37878748373753	1	1	7	7	1	7	2	7	1	7	7	7	6	7	1	7	7	7	7	2	7	7	7	90.75	0	3
51	3.41986868575871	2.2914354112627	3.98542843489954	4.88964100034204	5.50890185059874	7	5.90231230594945	3.78353568362624	7	6.25200114581777	6.74883163088516	5.6624043409237	6.04271639445589	6.49557774108816	6.48367025065362	6.06075585988379	6.7135869825546	5.56567720180844	6.61528191039557	5.13044659094333	4.20645218767498	5.43265603544869	7	7	1	2	7	1	7	7	7	1	3	7	1	5	7	1	7	7	7	7	4	7	7	7	89.5	0	3
52	5.7558702049894	4.35923136489311	7	6.03170633577352	3.20860920207496	6.74755651720142	6.94649820502585	3.45009279449052	5.80333929486316	5.19525573239632	3.07085029453068	6.81437436228201	6.21348737854667	3.83684957377002	6.49105095186149	6.24641883633601	5.25457509116907	4.15939396610693	6.65896790626119	6.57105186189082	6.62518793035481	5.69620693402204	6.23664909720709	1	7	1	2	1	7	7	1	1	7	7	4	7	3	7	7	7	7	7	2	7	7	3	85.25	0	3
53	7	2.08771525291171	6.30849040311329	2.96960330113627	4.99852794752746	7	5.86045503494764	2.75267133471028	5.55309959299165	4.54592741639504	5.36525850836802	6.68599137013925	6.25255607177462	4.32814767862679	5.15700344867275	7	6.27522948577305	6.6549757983258	6.43505090395322	6.46028084001721	4.93441374020357	7	5.19580120376764	1	7	1	1	1	7	6	1	7	7	7	3	6	7	3	7	7	7	7	2	7	7	7	80	0	3
54	5.92712874141023	6.91888245473539	4.97615101974236	7	5.26903555394672	6.73361724431296	1	4.16346951665712	4.57644555728296	4.86171513414871	5.00385017106855	6.75918766473993	7	4.28504721266878	3.05717596871182	4.54277137280362	6.91660263270253	4.66838041098076	6.29613052524336	6.29872105334416	7	5.76990270809054	6.88820892427937	1	7	1	1	1	7	7	1	1	7	7	7	5	7	2	7	2	7	7	4	7	7	7	97.75	0	3
55	4.81071774404916	2.98127430722447	7	3.53111372379178	6.65176047194457	6.12713101880152	5.25273759322113	1.6498808309277	5.92681097322576	5.7585127918921	4.57443901369401	3.51361281932793	7	5.37694331271849	3.90332551292838	4.2326295383621	5.32568620335071	5.50166589909941	7	6.69731438081769	5.38621125512649	4.53214022591218	6.43040387396608	7	7	2	2	1	4	3	3	7	7	7	7	6	7	2	7	7	7	7	2	7	7	7	94.5	0	3
56	4.56165309144643	1.50628072219999	4.52340371223346	2.16615144943405	2.34453149563717	5.52358827147228	7	5.68344954852509	5.05667290561747	4.45432526060918	6.81947137519853	6.69802396304568	6.86282369477136	6.14425704955326	6.46557589387398	5.19692914722436	4.29416222040291	3.48850096967569	6.0163503297359	7	6.33953358898047	5.03392566476618	7	1	7	1	2	1	4	7	1	7	7	7	7	6	1	3	7	7	7	7	4	7	7	7	86.25	0	3
57	6.1572053624874	4.16074450927428	7	6.61424233778945	3.53412261074312	6.76457431778975	6.44874934376481	7	6.46037305406591	5.61797746137721	6.34474105066473	5.33908657008367	6.16932122060389	5.35295977159699	4.72546546774912	4.60457928164278	4.97036185313587	7	5.72339083914433	5.00941380046649	4.62170111546836	7	4.47405070492634	7	1	3	2	1	7	7	1	7	7	7	4	7	7	3	7	7	7	7	5	7	7	5	75	0	3
58	3.49401839481917	4.93335772120504	5.10203602344469	3.27146650852075	5.38101051809457	7	5.19888671863009	4.82476570485855	5.9958016789437	7	6.56090571226479	3.80604441794541	6.60727437043586	4.8766425197297	6.56937622540352	6.12749498964262	6.52136110995535	4.8241626478981	6.73271736869181	4.30695691363072	7	5.04159543685058	6.22507738899304	7	1	7	1	1	3	7	4	7	4	2	1	5	7	5	7	7	7	7	2	7	7	7	92.75	0	3
59	5.62009572373789	5.83786952593904	7	6.93649733368896	1.70709816981689	3.0942094009014	6.50027781983385	6.68603597679407	3.97387743353452	6.2219138544817	4.01237598574164	5.93419786509717	3.47622966710345	4.91041284917406	4.45310488581458	5.69356003023416	6.25520599289722	5.23165280238916	4.85074972298003	7	4.903932665757	6.71770954258022	6.34916649320125	1	1	7	7	1	7	7	7	7	7	7	7	3	2	2	7	7	3	7	4	7	7	7	76.5	0	3
60	7	3.72040527481501	5.99443581811623	7	4.51646564125091	7	6.56902056070069	3.01735321048332	4.88775802276599	7	3.8646942946974	6.05760230680304	5.26441734425874	6.86898564579658	6.41719130027935	7	5.69792391458701	6.64748069056103	6.55640843146305	6.09367059930206	6.87773325707503	4.60837811814612	2.46823616806544	7	1	7	7	1	3	3	1	1	7	7	2	4	7	2	7	7	3	7	4	7	7	5	73.25	0	3
61	5.77514079290478	4.17602137896215	6.96022185966243	3.62915131372882	5.75655270368488	6.24430578566834	6.11203001906936	1.39825769551289	4.39982610458076	3.57946742644673	6.40140819331547	3.69345718016981	5.97089534797654	2.74013232227571	5.3480236802035	5.28088994704296	5.66405567801705	2.74057016067622	5.65184351154098	7	7	4.29253098179165	7	1	7	2	2	1	7	3	1	1	7	7	6	5	7	2	7	2	7	7	4	7	7	7	98	0	3
62	5.86402110691889	6.30018123143621	6.21998838611637	5.76497937374253	5.77471985767244	4.77223441025922	5.76789472375026	5.18577649661626	3.75482167018167	6.09970696516952	6.32302677912862	4.6509910511925	6.72958219032936	6.16816810956721	6.53486209751005	4.80682281583004	7	3.82345777414689	5.54993099084916	6.98314158554282	7	5.95234269764312	7	1	7	1	2	1	2	3	1	7	7	7	3	4	7	2	7	7	2	7	4	7	7	7	92.75	0	3
63	2.24668602935278	2.51300545917613	5.70118223228494	3.35007379108123	5.0670427760713	7	5.83322661344667	7	4.39465346702185	5.20030890700596	5.38406376238536	7	5.15380601934223	4.95992818306992	6.47537236099121	6.05656177054845	4.63433401062778	4.43699835463103	4.97482474854514	6.30854469438185	7	4.21038464659079	7	1	7	1	1	1	7	7	1	1	7	7	7	6	7	7	3	7	7	7	3	7	7	7	91.5	0	3
64	6.35878305300451	7	5.21363761840444	7	2.06173575562286	6.56960871299008	6.76552355110634	6.74598399373524	4.78806536070441	3.89630333281638	6.14036056591946	5.75597276993597	7	6.63626063767901	5.12120811052762	5.62164268277486	6.28318397411383	7	4.85171924239197	6.40752005757256	5.8399454154597	3.32516532393218	5.67586466131295	1	1	7	7	1	7	2	7	1	7	7	7	7	7	1	4	7	7	7	2	7	7	7	82.25	0	3
65	6.54957037739597	5.81977092634163	6.87339675829123	4.92451693229961	4.93319874768591	5.76522120505071	7	5.01305425944723	4.33185676181425	4.41458008763892	5.49884334879287	5.11357360573401	5.40581067031583	6.71457126830104	4.8397165781398	4.73670450739569	6.08635078424315	5.48240120677043	6.89106942713675	4.04613385745604	7	6.11813309254391	5.90773894033483	1	7	1	2	1	7	3	1	1	7	7	1	2	2	6	7	7	7	7	7	7	7	3	80	0	3
66	6.95248908390127	3.36572894480816	6.2388099950945	7	4.02159656148992	6.90134979085387	5.32156988459439	1.07642402848294	4.89634697475719	6.70233687390577	5.60575786190559	6.2301863313072	5.55439150130805	7	5.88194048059825	7	6.30384822856092	7	5.8674594293607	5.6515070514349	6.50419087770246	4.87589248342358	2.89547519495612	7	1	7	7	1	2	7	1	1	7	7	7	4	7	1	7	7	7	7	4	7	7	7	74.75	0	3
67	5.80927717817688	4.09139381362262	5.21666468820745	3.55018749233784	3.12604545694375	6.05223404799893	5.8738494648315	3.56836420972006	3.56723626075476	4.8312245322801	4.52166535743053	5.01489482651907	5.62297916302122	6.00417608424047	6.40266832196404	6.72809786472157	5.74217716762582	3.4852450089213	7	7	6.18020581144051	4.25639071867341	6.39837940954316	1	7	3	1	1	7	6	1	7	7	7	7	5	7	2	7	3	7	7	3	7	7	7	84.5	0	3
68	2.93094145083848	3.49999140522283	5.80839900003763	4.7124016629124	4.38596747553115	6.70733653992876	4.97784184586761	2.73742542367311	5.31421534328243	6.52781736549034	6.50182027328513	5.00865331848638	6.99483570868138	3.96169508560505	3.58898502157035	1.24936276409648	4.41364939297463	5.72758930322899	6.46494437278806	7	6.20778196076286	7	5.88099274869058	7	1	7	2	1	7	7	1	1	7	7	7	4	4	7	7	1	7	7	4	7	7	7	74.25	0	3
69	3.79204454642311	4.01882644701406	2.95674939092826	4.37296971256418	7	6.33084064559299	6.09685496578257	5.70902457508754	5.34686766573848	6.24713710128166	5.77694297418768	4.97863123897393	6.43072827282824	1.39745596290901	6.94984883906937	6.75219784985139	1.58771572364068	5.04225055414786	6.38597472489481	5.77978050343461	4.93149357090685	5.72279192879472	6.40550298591336	7	1	2	7	1	4	2	1	1	1	7	7	4	7	2	7	2	4	7	3	7	7	7	64	0	3
70	4.27186023130148	4.36141761278833	6.17780107844034	4.80902048042169	4.32447445583765	5.89754915632417	4.6393199288477	6.23124162133243	6.32359627519389	6.39126197966101	5.69216742498851	2.90230419418634	7	5.63220468777714	5.86305347878032	6.7302106012774	4.72706962670456	4.05395389300442	5.50557120831828	6.32808777972095	7	5.19440391249921	6.24419752067523	7	1	7	3	1	3	7	3	1	7	1	7	6	7	7	7	7	3	7	3	7	7	6	73.75	0	3
71	3.52441542356816	4.69310012514386	6.34766607163594	5.39173668994556	4.88737128312921	6.91985685577141	6.82002426181162	5.10212586783315	6.4692758630181	7	7	5.50390235714083	5.9555888777726	3.94209643667193	4.94098078389425	1.15095098103402	3.51716717983432	4.38778011997002	5.83805900469474	6.44859963126387	6.74484560282164	6.43997054956219	7	7	1	6	2	1	7	7	2	1	7	7	2	5	7	7	7	1	7	7	4	7	7	7	71.5	0	3
72	5.44933402989565	3.20758091795122	6.23471228187447	5.56544543089181	5.12765307119891	6.17507451524523	4.99556345857457	5.5647261520261	1.41722076817801	6.2584106125875	6.94153794840294	6.30162656840615	5.41438126971426	6.87842632773236	4.80595536218951	5.9900068969712	5.15820467994316	4.61492828416581	4.5224027330615	5.73729292010644	6.75602408215845	3.8703872218874	6.48779611047339	1	7	1	1	1	7	3	7	1	7	7	2	7	7	2	7	7	7	7	3	7	7	7	91.25	0	3
73	4.96797561008139	5.53139803238804	5.94696701111419	2.95179327541948	6.16607994960657	5.87554811706854	6.30745518621944	5.98718244401161	3.31487833202877	5.04174886430836	4.74077527464674	6.62625364124447	4.81876984358025	6.08595634664932	5.25510519487883	6.43250845247132	7	5.64413448248192	6.88803202917998	5.20662409814857	5.78765300720786	5.66843159169551	7	7	1	4	7	1	5	7	1	7	7	7	7	7	5	1	7	7	5	7	7	7	7	7	76	0	3
74	5.83472397629965	3.93276436146268	6.307467820205	3.85668835492955	5.16142929269033	5.39978140248852	6.00840851170826	4.4389061852815	7	4.75855059063478	6.50228383020354	2.5938635142564	4.88454796987096	5.83317399804656	4.94243665858613	4.67450875593061	5.87243433116944	3.81844197492348	5.81721203378592	7	5.56521252306733	3.80525892071458	6.39018900018084	1	7	2	2	1	7	7	7	7	7	7	7	4	4	1	7	7	7	7	4	7	7	7	80.75	0	3
75	4.69257949950845	2.88969649119031	4.89836697487281	7	6.6595048084488	6.92730838594723	6.08380706295659	5.12302525819945	6.94564953965477	7	5.30702689617013	3.29472189913353	6.71054789469655	6.632983431713	6.58285438114236	5.71365591038318	3.58709775035482	2.98888322238234	6.97382751014616	3.89203677501448	5.84364939671233	5.94353889137237	5.16597101905655	7	1	1	7	1	7	7	1	1	7	7	7	7	7	1	4	7	7	7	1	7	7	4	85.5	0	3
76	3.06338783988995	4.85250852165035	5.48124434603209	5.53102968560022	6.22121663092045	5.47456111151427	5.24779561544738	7	6.48236183093312	6.94438150082431	7	1.51574268382492	5.40362374809403	2.86516067481537	5.60227997198252	7	6.79895625082214	3.62415089374165	5.36253508906646	5.38184201790755	6.13069910369864	5.87046458810182	7	7	1	6	2	1	7	1	1	1	7	7	7	4	3	2	7	7	7	7	2	7	7	7	91.25	0	3
77	6.96865277606707	3.28067791327452	4.97107989908311	6.76430796935442	5.11294234498335	5.39642689741721	6.99081754530556	6.31800807414283	3.23354528838213	5.22366730227569	6.68843498848659	5.17452937332705	5.68798177975134	5.7531991631141	6.04688691479224	5.19826441409871	6.24011560959989	6.39025879128924	6.64171050686963	7	4.74127685623411	5.97927976945336	4.65442708421804	7	1	2	7	1	7	7	7	1	7	7	2	5	7	2	4	2	7	6	7	7	7	7	80	0	3
78	1.44898679307194	1	7	7	7	6.43403909214047	5.46938976958192	3.33497521015428	5.52391815185702	7	6.75011397749528	7	5.21958931395158	4.3345069453654	6.88694037501503	5.94096895755716	5.92678929864615	6.5891968901747	5.78020940808154	5.5579831021458	5.28087043625715	5.7360566751075	5.93570971711884	7	7	1	2	7	7	7	2	7	3	7	7	4	6	2	4	7	7	7	2	7	7	7	71.75	0	3
79	3.95243993746702	5.05289336806932	7	5.31771440717181	3.22104665775902	6.84041845740797	6.57088355716144	3.77045519864819	7	5.60661348317794	4.7620371107948	6.51439786249987	6.13618898140039	4.82317381405115	6.82041444357766	5.07765346559506	6.9356827094475	6.84726981156011	4.44247187394795	3.0807208083067	6.19872320025978	5.04158602733993	6.92452925172403	7	1	4	7	1	7	7	1	7	7	7	7	4	7	2	6	7	7	7	7	7	7	7	77.5	0	3
80	6.59094939899423	6.49773183201031	5.08973717349989	7	1	6.74776081156136	7	5.29951593458228	5.44990940352887	5.84363005824258	5.2361460690445	4.81177002561616	6.79558753706196	6.70424679603119	6.3676604152221	4.21803016889049	2.5389988433227	6.35086830905388	5.62902248369353	4.91325402075092	3.60107193179836	5.4236946521544	6.35096926732432	1	1	7	7	1	4	7	1	7	7	7	1	6	4	1	7	7	7	7	2	7	7	7	71.25	0	3
81	5.01158611060456	3.03701202851894	6.14937774542819	3.21969895064083	6.93727288506658	6.51152885145701	5.84004067837868	4.40862542635075	5.39785521589908	5.40988665241181	4.44357103185094	5.68262717119254	5.77918883815727	3.98757633154198	5.00364827693686	4.32248396378766	6.88448248067156	1.71923123109455	7	6.9951294755578	5.32963422037977	3.19237241065533	5.4443333367644	1	7	2	2	1	4	7	3	7	7	7	7	6	3	2	3	7	7	7	2	7	7	7	74	0	3
82	1	2.99429495336865	6.46255082551406	4.19632940825933	5.84103383482519	6.66435169837368	6.8591736370739	4.94752777267773	5.4890118100717	3.94158082406825	5.70132546546815	6.42752193213953	6.55888990117029	2.85317698319007	3.69774678404552	5.43035789113871	4.365746097311	4.36871619106228	6.37926063460415	6.32343800560075	7	3.79778348976714	6.5679384371095	1	7	1	1	1	5	7	3	7	7	7	7	6	7	1	5	4	3	7	3	7	7	7	88.75	0	3
83	1.96171295123331	1.16872426072133	6.13167166051734	1.60475798206342	2.78846162304885	6.77935260822621	6.96500440318596	5.77778726663901	3.33286563736414	4.67775277554697	5.82333086963364	4.35470266751357	5.94960677893755	6.58275586261068	6.61355388120811	6.04693677497589	4.9846517365794	5.61175337549476	6.13165735459348	5.97811538121143	3.22792341358948	6.25881929017447	5.31862819965087	1	7	1	1	1	5	7	1	7	7	7	3	6	7	4	7	7	7	7	3	7	7	7	65.5	0	3
84	3.59781064847781	5.12349349541428	4.99822319735444	4.38316501675927	6.56368706519079	5.47673356213688	6.21698885715144	7	6.42368873888157	6.23333290504428	3.66906871123506	4.77741693723752	3.32643017406876	6.94411537720108	7	7	6.68344172955763	3.72684622415229	4.96177231989679	3.50859160295385	5.51697442851562	6.73755062375485	3.26862420369393	7	1	6	2	1	7	1	1	1	7	7	7	5	7	4	5	7	7	7	2	7	4	7	63.25	0	3
85	5.60704995965697	4.97324658317443	5.37154383206115	5.37065390998363	4.47307753798898	5.85747946869149	7	7	5.03657834302904	7	5.16816056026568	5.24713317246119	4.53817958587389	5.13317400584974	6.67445714356445	6.57010662876058	6.57981962291437	6.4036336616266	6.68641575028392	6.20000623588936	4.40432139250114	1.06925625673754	5.92639278053074	7	1	1	7	1	7	1	2	7	7	7	3	3	7	2	3	7	4	5	2	7	7	7	83	0	3
86	7	7	5.23041408535502	6.64059831255462	2.01511256154075	6.50096301809653	6.04204384416079	5.32207044211197	4.69318333634471	5.17275032525103	3.02678673985677	2.86175254089935	6.26577553335558	7	5.17680705614272	5.04393433735472	6.35050855752342	5.28725911410272	7	5.00663246146898	5.81738393191296	7	4.93409076661791	2	1	7	7	1	4	7	2	1	7	7	1	5	7	1	4	7	7	7	3	7	7	7	80.75	0	3
87	7	5.19262286205491	6.99690904707499	6.63167620564189	2.61981941873493	5.30273575173516	6.80185264700651	4.40549783838904	6.82414210103141	4.62422698317253	6.78862070850537	7	6.63157947482025	3.08564160772109	5.41508603790417	5.43172454715146	6.64177269546832	4.68651168277506	5.59028871358518	4.99405983702627	3.90158183364162	4.07961799803562	4.17571085528389	1	1	7	7	1	7	7	1	7	7	7	4	3	7	3	7	7	1	7	2	7	7	7	85.5	0	3
88	4.41927430910541	3.28279467992755	3.51241399793676	4.65903616429837	6.38010617696424	5.14844042766442	5.89054035140396	4.60566765351479	6.93421747210791	6.96838154025501	6.64859207243987	5.09495713743577	6.49223818582967	6.22072938756708	3.2520337814426	5.79540779372205	6.61695525485453	5.44970218088599	6.79113196484292	5.6440989610902	4.13694887309541	3.94772507472507	6.22573720013389	7	1	4	7	1	7	7	1	1	7	7	2	7	7	7	7	7	7	7	2	7	7	7	69.25	0	3
89	5.53266590895667	3.27403121248868	7	3.77028632993618	3.71720266765631	6.36506054646596	5.77584820206275	3.9795078794683	4.6328240275113	3.64408764893147	7	5.66260712101222	7	3.87809775184375	5.12409525106178	4.46208874105714	2.5570418318396	4.00441260991686	4.98336198314482	6.18959401191051	4.50162470537145	4.92895814660914	6.18494115752829	1	7	4	3	1	7	7	1	1	7	7	7	5	6	3	7	3	6	7	3	7	7	5	80	0	3
90	4.93280740488317	5.46648253442715	6.67819964533832	6.19046458965932	3.5763213009212	6.04972024464587	6.71736774324815	3.30492575360248	6.37136660347598	5.89024926210475	2.786239733226	6.36421020560523	4.88721164897592	4.34984792012275	1.98737757176472	5.47726863952177	5.62076403713143	7	6.66644156362038	4.38245430866437	4.61866855304889	4.33923643470592	6.73897166987095	7	1	6	4	1	7	7	3	7	7	2	7	4	7	5	3	7	7	7	2	7	7	7	71.75	0	3
91	5.45712494652721	5.55847444658922	5.34795892572621	4.6313075521253	2.61026448472103	5.03477592422276	6.61912076505719	6.88037204651662	4.44288322779234	5.11937214696156	4.16543915344718	4.44900567207995	5.23832783078886	5.99225355277276	4.92764726429769	7	5.16091388465092	4.57558339445917	5.59646823099895	6.11173625820319	4.1908538497565	5.34879386762617	7	1	1	4	7	1	7	7	1	7	7	7	7	2	7	2	7	7	7	7	7	7	7	7	67.5	0	3
92	2.46662218154529	5.83813459399245	6.51199201237381	4.97496996197075	2.7641959234153	7	5.10956725560454	1.65113648841967	6.57545408887854	2.41659006682247	5.35147672327671	2.37886494948593	5.10835696539574	6.59177265617035	6.35824140545374	7	5.6224178894211	4.05254491120481	5.00841491133694	3.06277924257426	5.60852068351648	4.73144801203779	6.52486599082526	1	1	7	7	1	7	7	1	7	7	7	4	7	7	7	4	7	7	7	7	7	7	5	83.25	0	3
93	6.25626811318368	6.78060935951857	5.03730636177263	5.23621280065347	2.22744295051145	5.79119030599758	7	4.81745363549059	5.92701281602089	7	4.55025362831768	6.62317964358461	6.89858170082712	6.41648674600751	1.27340157892221	4.45487021503431	1.71369273437614	3.21432129499168	4.38362152579012	4.16061402514178	5.83299008146254	5.74488270328401	4.87179734511625	7	1	7	7	1	7	2	1	1	7	7	3	7	7	5	3	1	7	7	1	7	7	4	71	0	3
94	4.23072845210196	2.19443987103223	3.29208871168682	3.31964915578359	4.90179455781695	6.01303469728016	4.64816330635594	6.5113770630324	4.11403437410589	5.73746285987612	3.64942802250602	4.78051264065344	4.42604290307234	2.64301649675176	4.23285492422029	6.07949670423142	4.09312307905706	5.26471120577543	6.58434018797891	7	6.4875251498992	4.21519449796564	6.65920140237972	1	7	1	2	1	7	2	1	7	7	7	7	2	3	3	5	7	7	7	3	7	7	7	68.75	0	3
95	6.11794585228105	4.11005636611621	5.28992614506417	5.94383902644866	3.37230486680072	4.33384449405921	4.64031444341737	1.00348057965395	6.81567140254772	5.64936744505065	7	5.10627694676535	4.49639750894696	6.68761758487349	5.26323205842749	5.5379352367414	5.7793225357916	3.22609246904862	6.64830335247489	6.23559493330617	7	1.42813049157254	4.7233427342205	1	1	7	7	1	4	4	1	1	7	7	7	3	7	2	7	7	7	7	3	7	7	7	86.5	0	3
96	5.6760134822959	7	4.29215342613603	2.7429663910824	2.05384909335293	6.04878107050704	5.24127219863053	3.82592048179651	5.4349437414442	3.86784865877917	3.77081416816367	4.64557837955731	4.88904711679309	5.52485254144564	6.23932121338745	2.34521074875756	5.74967186077941	3.49311028519264	7	6.71180064784977	5.40599543904521	5.08975079045871	3.46813132258764	7	1	4	7	1	7	7	1	7	7	7	7	7	7	7	3	7	7	7	3	7	7	7	63.25	0	3
97	4.79613866534331	7	4.87603536647721	3.65314489571433	1.52996818720267	6.17943768776038	4.57792111281477	4.09131043040634	6.48984838836316	4.20708158222323	4.21536685114234	4.31202539940851	7	5.60494329614061	5.80587833588947	2.55864141837437	5.74711265010656	3.31199059341632	6.07451762657043	5.84191498402696	4.34053861828027	5.16856448148281	2.59104531839955	7	1	3	7	1	7	1	1	7	7	7	7	6	7	7	7	3	7	7	3	7	7	7	71	0	3
98	2.83465896501493	5.34417366262468	4.99469959757798	5.23230606349677	6.52289237990344	5.44602034870549	5.52689020845356	5.13301339639026	6.84062918603468	5.82270014180856	4.53829544187419	2.70548178405106	4.29218398841756	2.88756108218166	5.5110507075236	7	5.74275954058646	2.25898356983489	5.29777558498933	5.06904667878542	4.54470984711268	6.05287873239767	2.30254860281949	7	1	7	7	1	7	1	1	1	7	7	7	4	4	5	5	7	7	7	2	7	4	7	74.75	0	3
99	4.66953506693239	7	3.79851544026198	3.42544730948174	2.28890537005736	6.72668648033211	5.04358147075179	5.3334925590636	6.34169511464735	6.32536347300479	3.67167161649665	4.58291346663762	4.16671595421704	3.23983472626292	6.38846185651447	2.91403223599478	5.31800208231708	4.87415709599078	6.45628388725125	4.89032104068669	4.84730869038847	4.04440385409104	2.76551226052163	7	1	4	7	1	7	5	1	7	7	7	7	3	7	2	4	7	7	7	7	7	7	7	63.5	0	3
100	5.37776256709512	6.07441317450449	4.96487984469178	2.71776129833102	6.63370081429895	7	6.17309803639012	7	6.3489685125869	6.8641317036666	6.32689271400118	7	6.99712076111479	6.74573032523084	6.6375762672388	7	7	7	6.86773797709408	7	6.35902189254852	6.06862398560571	7	2	7	7	2	7	3	3	2	7	7	7	7	7	7	2	7	7	7	7	2	7	7	7	107	1	3
101	6.03997377557794	3.85797839484625	7	2.42826866171296	7	6.11821193348093	5.05901043103148	4.93119385354093	6.6829218082206	6.5640941966782	6.68384116869546	6.82011259200784	6.82652730082779	4.94026968962334	6.65045452005139	7	6.31371257350561	7	6.87455063511783	7	6.24751789980352	6.91851077970793	6.72320142776863	1	7	7	7	7	7	7	7	7	7	7	7	5	3	4	7	7	2	7	2	7	7	7	98.75	1	3
102	4.24679753891096	5.47906142095609	3.75530165967548	2.24841532569226	6.40995659038056	6.4533970887926	6.86946019988529	7	7	7	5.04882991760167	5.94698168400465	7	7	5.5128982673812	7	6.1213125580893	7	5.07992771478145	6.40751634039659	6.8151922703081	6.14665073101959	5.95230444294838	2	7	7	3	7	3	7	1	7	7	7	7	7	7	7	7	7	7	6	5	7	7	7	87.5	1	3
103	1.38153812231751	6.41162115436271	1.82990421717132	6.05048156271365	5.83561668152693	7	5.87209126121601	3.72698072795555	5.17013494732046	6.97471719719642	6.55402948729114	7	6.38145674244151	5.90047322040846	6.6295160008282	6.15238326855501	6.81352700194125	6.67612070646227	7	6.02221482687244	6.17123544929347	6.90636125312808	6.03211798419104	2	7	7	5	7	3	3	7	7	7	7	2	7	7	7	5	7	7	7	3	7	7	7	89.25	1	3
104	1	7	2.65256083825181	7	5.70477673294838	7	5.02294781265678	3.66615415083225	6.19928304845616	6.5864766971946	6.64195153337384	6.77056516631687	6.48204323542489	7	6.2593069967967	6.50580108349171	6.50339068992376	6.95405535615421	5.59255058234355	6.07753822604103	7	4.94236441724937	7	4	7	7	6	7	7	7	1	7	7	7	7	6	7	2	7	7	7	7	2	7	7	6	93	1	3
105	1	7	6.70387363963119	5.48551572538488	7	5.35395915275528	5.90382957122948	7	7	7	6.13095726022601	6.1349487810867	6.40956154457522	5.10576209115619	6.75784591262131	7	2.45187475242127	7	7	6.8457087912183	6.47417208771596	7	6.26164044816363	1	7	7	7	7	2	7	1	1	7	7	3	7	7	2	4	7	7	7	6	7	7	3	81.75	1	3
106	4.75777436745742	6.43257586357868	5.07416823835894	3.37880895967324	7	7	2.2579387705052	6.29984609039211	4.22620180301199	6.95034664529128	6.87194607423539	6.46280319195437	6.16687875566128	5.38762610681588	6.42980219360369	5.69600743719917	6.56331827320098	6.59177088223572	5.62196104698795	7	7	7	7	2	7	7	2	7	7	7	2	7	7	7	4	2	4	2	7	3	5	5	2	7	7	6	103.5	1	3
107	3.57451340785135	7	2.09465787491412	6.02815222391237	3.88963074090323	7	7	7	6.22008812425364	6.94872811051185	6.17023053449318	5.49285948172889	7	6.44116482644541	6.32388606452237	4.58691442024799	7	6.64492195849252	4.18346838839901	7	6.57951422655338	5.20509640090172	6.71007959802247	7	2	7	1	7	7	7	1	7	7	7	2	6	7	2	3	7	7	7	2	7	7	7	92.25	1	3
108	4.46641573079835	6.42842800587995	1.87767747376731	4.60523094301387	4.8684327817626	6.86428887407584	7	6.43196361084709	5.89712852296703	4.29924304790687	7	6.35694176954782	7	5.73547215119996	5.46237916329039	5.87342712281156	6.95347161927753	5.1466066650953	7	6.63780617313744	6.16047313920169	6.37604883781323	5.17151099670437	7	3	7	2	7	7	7	1	1	7	7	1	6	7	2	7	7	7	7	2	7	7	7	101	1	3
109	2.60447783705488	6.69422057699623	7	5.35153742887065	7	5.24647689928147	7	5.39598789988447	4.99281252836775	3.7424055154942	7	3.6370336153256	7	5.61823053296392	6.36765207471454	6.83907445179764	3.83504981606022	6.32206025303871	6.97023653358146	6.82328908439112	6.5815231598821	7	6.73652563065659	1	7	7	7	7	3	7	1	7	7	7	2	6	7	2	7	7	7	7	6	7	7	7	93.75	1	3
110	1.13464494701176	5.0392751209403	2.5920123864581	7	7	6.37097762394469	7	6.11430941915008	3.26408410743962	7	7	6.31380872607364	5.84056782430717	7	7	6.13845803508758	6.55372478859916	4.29854636197534	6.84983596298598	5.95946544260038	6.48601263968975	6.12116386181722	5.78937965040124	2	7	7	3	7	5	7	1	7	7	7	2	5	7	4	7	7	7	7	3	7	7	7	88.5	1	3
111	2.8115866844675	6.2680048083893	5.85227448785491	5.16235087431265	7	5.80253461258116	7	4.76478419783914	5.49067903352831	4.637861916077	6.92812758115468	4.20240561696024	6.71260092570448	5.95920040427989	7	6.75328476997875	6.57985596837084	5.10560573022068	6.50286622907893	7	7	6.2573392598	7	1	7	7	7	7	3	4	1	7	7	7	2	5	7	7	3	7	7	7	3	7	7	7	93.25	1	3
112	3.72097251589923	7	1	7	4.52353543792656	6.30530423431214	7	5.39009126581704	6.4167259461682	3.40702032611453	6.19091760298311	7	7	5.76860722085623	7	7	6.46585713478512	5.7218986353504	4.17069230241903	5.96340851785074	5.16664100306011	6.74720249638193	7	7	1	7	1	7	7	7	1	1	7	7	2	7	7	3	3	5	7	7	3	7	7	3	98	1	3
113	4.66839177516108	7	5.57201536989743	1.72550330296329	6.29502325113747	4.65234097390751	6.424615356567	7	7	3.38735458374162	5.65397871424704	6.65754848131651	6.86931926396327	7	6.34299113460576	6.15406733981232	3.82921900696871	5.92403696924553	6.98849030897481	6.86892096779392	5.61395300861233	6.62938086680259	6.51808029869877	1	7	7	6	7	7	7	7	7	7	7	1	2	7	2	4	7	7	7	4	7	7	7	90.75	1	3
114	4.8277103143232	6.13536606901998	4.43863390636225	2.46945031506614	6.43524111426426	6.81496266736904	6.50172048672828	7	7	6.06592372060068	4.54924049514719	6.48122287823004	7	5.60115225567983	6.17166948401393	6.54312963412095	6.89947721977735	7	4.98272159814058	6.74033664458404	7	6.73217366713862	6.06197076467602	1	7	7	2	7	7	3	1	7	7	7	7	5	7	2	7	7	7	7	5	7	7	7	88.5	1	3
115	2.0241986918621	7	1.43971745884519	3.5088656054523	6.07315972913337	6.888374813193	7	3.69879331536795	5.53559497285427	5.79548415361521	6.70558356565233	6.09741059362434	5.51407671283853	6.46066537393749	7	5.31342197597649	6.05740213364957	5.36674809347365	6.81292790422769	7	6.83582946192542	6.55981259662446	7	3	2	7	7	7	7	7	2	7	7	7	2	5	7	5	7	7	7	7	3	7	7	6	91.25	1	3
116	2.39949803890872	6.88671683339664	1	7	4.8595052861683	6.374985124127	6.68324008142881	7	6.14022159317364	6.04254516385868	7	5.24820629725257	7	7	4.79994968504254	6.90386635948403	6.33904357576587	3.76954944863208	6.30507863261249	5.14880962743972	6.43608045419232	7	5.48052106974959	7	2	7	1	7	3	7	1	1	7	7	2	4	7	2	7	7	7	7	3	7	7	4	90	1	3
117	1	7	1.63674486252158	7	2.79882783114011	6.34038863001004	7	5.63253260817587	6.17594496785501	5.60523921705786	6.78591778290575	6.59396166456978	5.82592584448431	5.18956138230819	5.41528988157985	6.86385046758404	6.52912260637176	4.9387757489465	7	6.4157520734621	6.15893493529181	6.76145901763898	6.3827326607087	7	1	7	2	7	7	7	1	7	2	7	3	4	7	1	7	7	7	7	2	7	7	7	90.75	1	3
118	2.40951590190212	7	1.53439640875451	6.18575996293438	6.26359618253089	5.58955407492058	7	6.9727887557792	7	6.98862795520923	5.86888928189168	6.94648419597167	6.90766329390747	6.32483483803721	6.96622561966868	6.11582093052244	7	6.6730619986879	5.63770660341108	4.36669050098075	6.65055375160913	5.30652883809852	5.95319856364913	5	7	7	2	7	7	2	1	1	7	7	3	7	5	2	5	7	7	7	2	7	5	7	85.5	1	3
119	4.94517554368465	5.84690726886699	5.22308955635495	2.08748475941574	6.78703289793256	4.68275378258365	6.68370352518051	5.59973180210394	5.99383965758524	3.36240041002702	7	7	6.35538612879716	6.33188407651161	6.90272745318205	5.79195473967212	4.94976259729847	6.9521812680657	6.19919061728998	6.83618641683807	6.872720003999	6.21022293110247	5.6317713567483	2	7	7	7	7	7	1	7	7	7	7	2	2	7	2	3	7	7	7	3	7	7	6	81.25	1	3
120	5.64371444478741	3.91557529531729	5.92072717109824	2.94000717089051	7	5.9364352803814	5.18722180481683	4.2425285109458	5.45066690922715	7	6.88776210605216	6.85067980346805	6.27207644180146	4.87730026346204	5.87710243550041	7	7	7	5.75573811209978	6.93173311571907	3.99859498684845	6.71100661526138	6.56069767067889	1	7	7	6	7	7	3	1	7	7	7	7	5	2	2	7	7	7	7	3	7	7	7	89	1	3
121	3.77385562011658	6.45166870808556	4.4704402412568	5.08647514915735	6.05318779674238	6.28217622383739	5.08902845014227	6.65693404111156	6.27388702083165	5.75795427045607	5.04272414989179	7	7	6.09421835038577	5.01636641613889	6.93941122390543	6.80526716196227	2.85556019410939	5.35910797102046	6.74397320253076	7	4.71685964074279	7	1	2	7	7	7	7	7	7	7	7	7	7	7	7	2	7	7	7	7	2	7	7	7	102.75	1	3
122	1	6.51647290736968	5.73653861307805	4.09824958900639	7	6.15571992686305	6.08772428746247	6.05260878083898	6.63098310688792	7	6.60844085463472	5.41610309379676	6.31484407542975	6.06351908303846	7	6.57277893514416	1.80174234116164	6.25847099321597	7	5.36857827453409	6.3829815093391	7	6.25166277404204	1	7	7	7	7	3	7	1	1	7	7	4	7	7	2	7	7	7	7	5	7	7	7	82.5	1	3
123	1	7	2.3190382906716	7	2.37791713659259	6.85440378742624	5.53111819760243	5.55466036209898	6.35201506480641	3.41955817657592	5.62380680436293	6.72370661655932	6.89206013971473	7	6.49597990499415	6.51785282829113	5.7812951565851	4.98506469824611	6.36132397833439	3.25196923987455	5.66206291039021	7	6.37659307526371	7	2	7	2	7	7	7	7	7	1	7	4	3	4	1	7	7	7	7	2	7	7	7	89.25	1	3
124	1	5.43518834333949	1.10942812102297	5.76346953018632	6.6959845618202	5.46897777305483	6.38718371101979	6.24132994772154	5.97267978736594	5.97670852699193	5.80435798603161	4.89191242585731	7	1.32324985362331	5.0190453649354	7	5.56183439712059	6.3857601373886	4.708973343279	7	7	7	6.43956536922725	3	7	7	7	7	7	7	2	1	7	7	3	5	7	7	7	7	7	7	4	7	7	6	86	1	3
125	1.04478296033784	5.70645868988705	4.81366218484986	3.45745648945866	7	5.68809121656408	5.90104788066916	5.7942617394795	3.95522343754456	3.66477470823474	6.46235289815473	6.67282282385078	5.89862232451576	7	6.45878549022686	7	5.99320109517629	4.23649596921243	5.9831535241901	7	4.68906861670105	7	6.36100718440223	7	7	7	7	7	7	4	7	7	7	7	7	6	7	7	7	7	7	7	3	7	7	7	93.75	1	3
126	4.61238150622887	5.86911568802409	6.04958712026882	7	5.56191798119608	5.49730387077647	6.83839014812928	6.55002387434225	5.73879256272644	2.52041757841114	6.66523342240772	6.731686370139	7	7	6.7332892410534	6.22590131877361	7	6.22209760161167	5.2466006402959	4.91065324828597	6.38542695898956	6.17530044363886	6.20909142011345	2	7	7	7	7	7	7	1	6	7	7	7	7	7	1	4	2	7	7	3	7	7	7	85.5	1	3
127	4.17078210213769	4.31882101548219	2.06944737490034	3.99052425028144	6.85324790485735	6.71962586970414	7	4.20516578170833	5.47724874566039	7	5.99119658432625	7	6.87662748131661	5.59849001690981	5.898496815191	6.36075046578673	5.10928093990075	4.75345046826316	6.52223494660664	5.79570579379397	5.80320272841233	5.47297653007472	7	2	3	7	7	7	7	7	3	1	7	7	2	6	5	3	7	7	7	7	2	7	7	3	91.25	1	3
128	4.87385576697508	4.28226683419393	2.04347991756131	6.15763983843007	3.47541816842374	7	5.78881556017719	6.7061012661913	3.43715242665076	5.98114028025947	6.88530133521883	6.17588418892309	6.39070451191744	4.90173775569787	4.87609853847531	6.24283813120825	6.82332472980453	5.00613837150507	5.50686047109576	7	4.31376531166517	6.78053619407534	6.19946370374676	7	7	7	7	7	4	7	1	7	7	7	3	7	4	3	7	7	3	7	7	7	7	7	87	1	3
129	4.60478301358482	6.84662103309228	5.53298610518752	3.27090875912617	4.87388220168509	7	5.92537847664864	4.45112307847864	4.84247445984518	7	2.91068232607381	4.08853216084988	7	6.04907237799778	5.73739538280613	6.1020923252818	2.40306759358758	5.71029054292048	5.6618567047693	7	7	6.99628968232477	6.65485350714391	1	7	7	2	7	7	2	1	1	7	7	5	5	7	5	7	7	7	7	4	7	7	7	86.75	1	3
130	3.77202400416303	3.83028948739311	1.57035620371454	6.3644996904568	4.23167755069545	5.29210975180088	5.36400163904766	6.57585188122929	6.33395134238719	5.51994168333098	6.49832687856165	7	7	6.92510923000746	4.47315426446418	4.95326950332786	6.04495356604055	5.74307566753261	6.37611149384858	5.44507191589594	6.75371252124481	3.87542866052621	7	7	7	7	7	7	4	3	7	7	7	7	3	3	7	7	7	2	7	7	3	7	7	7	90.5	1	3
131	1.06731020886385	7	2.10012565710309	7	6.57412842225271	5.67234362414388	7	3.16849583350777	5.45881998796972	5.26403136414675	7	7	6.39333077272601	5.69970266588201	7	6.45394325104115	6.05409813656338	5.78219409815605	6.15383519027411	6.87897927021972	3.94882317503117	4.86145990321168	5.4461130834846	1	7	7	2	7	7	7	1	5	7	7	7	3	2	3	5	7	7	7	3	7	7	7	85.25	1	3
132	4.38161136360162	5.94144251094018	5.40104090956997	3.71183021089618	5.40550646434298	6.29605622664456	5.50567490579212	5.81883476210943	5.0729512533059	6.17650645636115	5.65085906165255	5.53462586545336	6.63210820279704	5.20732902660104	6.88299527390714	6.90844611439009	7	4.86363208009028	6.03867785878144	7	6.07786939365691	5.06198012395661	6.91054706352068	1	7	7	7	7	4	7	1	1	7	7	1	7	7	7	7	7	3	7	5	7	7	7	100	1	3
133	2.83661326417381	5.8110420352443	6.29901953330236	5.92331521257686	5.90108024475962	6.70256146896181	4.72949524427424	5.45768577001309	4.63960978578643	7	5.82670459085872	6.90066395250143	6.42346831832233	3.35670029894547	6.93120310482905	7	2.5590294569075	5.98486086522951	7	5.78288880105718	7	5.86201519013019	6.19065386461731	2	7	7	7	7	7	7	1	1	7	7	4	3	7	7	7	5	7	7	4	7	7	5	94.75	1	3
134	4.542613438106	6.37715347714232	3.76166407817324	2.94764346775227	5.61887103085861	7	6.88210066693214	4.37285433482177	4.96305330977338	7	3.46636515261378	3.58060639498553	7	3.72129866253347	4.87059835044957	6.47776954955776	3.32032892256826	6.48139199460128	5.93880868783775	6.19128700906439	7	6.26649651887683	6.77141671257799	1	7	7	2	7	4	3	1	1	7	7	7	5	4	6	7	7	7	7	7	7	7	7	89.5	1	3
135	1.66329826704369	6.53992011935586	5.55976909187258	7	1	6.84886982257067	5.97471496437918	2.92395776965533	6.03840021683111	3.84690277451991	6.49879316196526	6.18671022217357	6.96984239184772	4.28071514410142	4.00327417657629	7	6.0031097427928	4.72003093982463	6.36761197161513	7	5.99884142217447	3.47178011758255	5.79610192763827	7	2	7	2	7	7	7	1	7	7	7	7	6	7	2	5	7	7	7	2	7	7	7	79.25	1	3
136	2.72045835801992	6.88759525593186	2.37551981794031	2.95559835922617	5.2390419750064	6.95752148334843	7	3.73941789842658	5.37332570432272	7	5.33093089783099	7	6.47538247064883	6.55755446624615	2.87686593632741	5.89034715229186	7	6.92234053502375	6.64174675297348	6.34558760700864	7	6.40595755521525	5.45201086166816	3	3	7	4	7	7	7	7	1	7	7	4	7	7	1	7	1	7	5	2	7	7	2	91	1	3
137	2.14666370817011	6.38028784264386	4.52276246031115	3.94957808170419	5.41999947620982	6.33180901207339	5.83012895978581	3.07032991377052	4.37255314473449	5.22394761040182	4.91254580795698	7	7	2.55568511249954	7	4.9193739643731	7	7	5.91874909362774	7	5.57392921266095	6.62876548477993	6.46704134004225	7	7	7	7	7	7	7	2	7	7	7	5	5	7	7	7	7	7	7	2	7	7	6	94.75	1	3
138	3.22008214537187	6.77036831108098	5.39617172880823	5.25532045743137	5.82177448266822	5.24269746555421	5.28246961698045	2.53570223833926	7	7	6.66166130431679	5.21909259695343	6.73653925886414	6.1907371964703	5.08246647585611	6.15163871038242	3.98973744365382	5.4868912662188	7	7	6.53616166196185	5.36075796743845	6.69389157499949	1	7	7	7	7	7	3	7	7	7	7	7	7	7	6	7	1	7	7	2	7	7	7	87.5	1	3
139	4.90680738126138	7	4.38340668970082	1	5.39992452784183	7	6.12717548057208	6.67651695206672	5.54723780277985	5.97990984882659	6.54354344125747	7	6.28164274007814	4.71697854511664	5.98285122378193	6.42908756475487	3.41135869584309	7	7	4.41927246706183	6.73556731517577	4.44431651170433	6.14705563104684	2	7	7	6	7	3	3	1	7	4	7	7	3	7	5	7	6	7	7	2	7	7	7	85.25	1	3
140	1	5.64585767862381	4.21919309667574	6.0346476577748	5.68226828994551	6.6546813951548	5.95618431195631	6.12912195548651	3.31826456706511	4.37899445625149	4.71577996861678	5.85809539163445	6.5592516076626	7	6.62949295760707	7	6.43899262863517	6.22998302843951	3.48207460518228	6.05792998877655	6.8315773455978	6.58666450676543	5.52303869706603	4	7	7	4	7	7	7	1	1	7	7	5	7	7	2	7	7	7	7	3	7	7	7	87	1	3
141	3.55557420520823	6.8189640807837	4.89868182905118	4.98874544729541	6.78197946458605	5.80566572451261	7	1.05036250594245	7	7	3.88090016491897	4.98460619259655	5.14515548196595	6.50615397496983	5.81722677873861	6.97171353868831	6.58589087957084	3.7637684009891	2.23103790929965	6.96806337141781	5.97150266191335	5.90106870038373	7	5	7	7	7	7	7	7	1	1	7	2	7	4	7	7	4	7	7	7	7	7	3	5	78.75	1	3
142	4.11528502426658	6.7223212325626	4.25457068427835	3.43431128519875	6.15118652276139	6.72885890789405	4.89245557032549	6.25766760957231	6.39511143613509	5.30942746913658	7	6.90131528566843	6.66191226835269	4.46173008967532	7	2.95828911613625	4.30427612327048	3.75404829925144	6.0850358833393	7	7	3.3918173401407	7	1	2	7	7	7	7	7	7	1	7	7	7	7	7	2	7	7	7	7	3	7	7	7	97.5	1	3
143	2.59977564868145	4.65539980541667	5.12246325849874	2.26206413560639	5.36403081178391	4.05777630536826	6.88569787515319	6.33635166304227	3.11313051182423	5.77932083384082	4.28310218476879	5.83183573454573	5.31383198347636	6.60475009237664	6.86855046940955	7	7	5.71517528026047	6.24507876811929	6.82692344310883	7	6.19229557409112	6.19758427747091	1	7	7	7	7	7	7	7	1	7	7	3	4	3	4	7	1	7	7	7	7	7	7	89.25	1	3
144	1.0123105795499	7	3.90574786437074	5.39598081099052	5.64590117232537	6.63100913956344	5.43974068695001	3.63546404880089	3.16941125845053	6.23652106019297	5.73877061962826	5.2032499238654	6.55221158859814	3.48249033431969	7	4.59978495287981	6.86758596844804	5.38282200432341	6.202242207017	6.96839213173621	6.32693182439848	6.02818148464248	6.2247204399743	7	7	7	7	7	4	5	1	7	7	7	7	6	7	2	7	7	4	7	2	7	7	6	92	1	3
145	4.69178043293624	6.68229436960034	3.1479181682723	1.02982205995428	5.88729291894675	6.06127958782632	6.40840083548207	7	5.69718502625367	6.23228034493431	7	6.77509347222373	7	5.04078528615674	5.10664728764502	6.7169314929253	2.51934124009218	5.89859152299193	6.31092177792714	4.80660506454125	7	6.43836742021265	4.4308022604549	1	7	7	7	7	2	4	1	7	3	7	5	4	4	3	7	7	7	7	1	7	7	7	84.75	1	3
146	3.62775723488935	4.19080640157486	1.80523019769412	3.26806479734054	7	6.83723077060286	6.70965715696734	3.1069545502754	4.63514098981176	6.32090056763529	5.42650689932711	4.49063539128682	6.78686621168355	6.73201546630551	6.13903335252279	6.09723759474937	7	4.25613287175916	5.78408475859351	5.89129661904924	6.77174542145965	5.7216255256121	6.23426900697731	3	4	7	7	7	7	7	3	1	7	7	2	5	7	2	7	7	7	7	2	7	7	5	80.5	1	3
147	4.15286628426604	7	4.66422750024685	5.72410503066033	3.40818113411425	6.97888917099912	6.43757793568729	5.40489117030206	5.8341633000229	5.54086037078627	7	4.55369408118931	6.61820078364433	6.77790096863845	7	6.31971490306415	7	4.79415074828147	6.93883082755329	4.75914876206588	6.6643400372937	6.78828168732376	5.1556058385032	3	7	7	7	7	2	7	7	1	7	7	7	7	5	2	4	7	7	7	1	7	3	7	84.25	1	3
148	3.72172686340948	6.01378270729898	4.85813121084017	2.0881860142309	6.87196308233621	7	7	5.4550787492788	5.30540429224642	5.31245938333535	6.07319040871359	4.22820630557785	6.43914446931255	6.81853487633371	5.13538449054956	5.17351581898391	6.22989258453441	5.50360125842703	5.41098116072766	5.30798882465575	6.42120090137891	6.12959729615892	7	2	7	7	7	7	7	2	7	1	5	7	3	7	7	7	7	5	7	7	2	7	7	6	78	1	3
149	4.64713566566788	7	3.75588965943622	1	5.1054047530346	7	6.26399382135078	6.41131938918821	5.3685412739191	6.53569163429797	6.0681155942561	4.72128964941692	7	5.12767450465696	4.63765269743096	7	6.63374298497814	6.28495839495908	7	5.16449378873475	4.86422928392043	5.06140899500372	6.47859692527342	1	7	7	7	7	3	7	1	1	4	7	7	3	2	3	7	7	7	7	1	7	7	7	102.75	1	3
150	2.88164667862438	7	2.29829045821286	3.60830120580874	6.30233099475226	4.82396092724986	5.74299180636627	6.50626213437817	5.69026663474945	6.86071624850298	6.90800779010161	3.53604222637631	4.77938162387064	5.10873801606764	5.4119893911673	5.81951504873591	6.91039898584542	6.98292116870044	5.59708503779277	5.94655310896268	6.3793188037897	6.27901883082617	6.81729251860478	2	7	7	7	7	4	7	7	1	7	7	4	3	7	4	7	2	3	7	2	7	7	6	83.5	1	3
151	4.50225657752031	4.77394191441839	1.91296024045588	6.21084306067606	4.38747859471865	6.28394750117595	4.84041155201727	2.93953328654579	6.54810392884346	7	3.65310785316907	6.5482728028	7	5.96773204369035	5.16861464204608	7	6.91889245649116	3.64203044605717	5.56680018307394	5.38803812393283	6.04353100438494	6.0869052531972	5.92447221633276	7	7	7	7	7	7	7	1	7	7	7	7	2	7	1	7	7	7	7	5	7	7	7	91.25	1	3
152	1.2161316763114	7	4.67209314609185	5.73822475624271	4.65517875171826	5.63709530239114	1.38660529484179	3.80283888261317	6.27022160393084	6.03836837026855	5.98193031431933	7	6.4055969534284	6.17985155396983	7	6.60497972714837	6.47913531846172	5.91192272098359	5.73312089064819	5.55563144892435	5.5843171206026	6.43778479814599	6.15587417741556	7	7	7	7	7	7	6	1	7	7	7	2	5	7	2	7	7	7	7	3	7	7	7	81	1	3
153	1	7	1.94137789489787	2.89752139178208	6.46644201683234	6.61626869278982	6.25473792776071	6.83954176322194	6.34050562413309	3.623959957977	5.83168856632675	6.61035123821111	6.78530847450175	2.80297030297552	2.1254913203989	7	5.00250157266953	5.15302465568233	6.66090735590177	7	6.43848491083689	6.73011366527451	5.79455979660201	1	7	7	7	7	5	7	6	7	7	7	7	7	7	1	5	5	2	7	3	7	7	7	95.75	1	3
154	1	6.66630869981091	2.31712504410808	7	7	5.36791046012644	7	3.61243364349325	3.98783429545837	4.6276782953116	6.39545102086772	4.15178766213843	6.48976249469669	4.51547300987991	5.90584562402677	6.08710863598515	2.79314853526656	3.81210464749413	5.8374613710581	7	6.57486521653913	4.73669258526338	7	2	7	7	2	7	7	7	1	7	7	7	7	3	7	1	7	2	7	7	2	7	7	7	70.5	1	3
155	2.88080434704873	6.17200369881069	5.47313689304564	4.57457654226759	5.92145690384777	6.81653163210042	5.42130786293697	7	5.61258688399136	5.12153802019687	6.55477003638787	7	5.29831123804837	5.64708034822856	5.03065758380735	5.87529828381078	4.68677321858235	4.82867485875527	6.31190484252612	7	7	3.41364063203568	6.11920929914579	1	7	7	7	7	7	7	7	7	7	7	3	7	7	2	7	1	3	7	5	7	7	7	80.25	1	3
156	3.41577203068964	4.51490824785433	2.79869124109372	6.53854532194267	4.84998068186366	5.39021385086109	7	6.82720728817662	7	5.01839649382672	4.49755670576958	6.00368911137663	5.77423932286903	5.3067024852964	7	6.92772658774924	6.61174636686807	6.41131115401086	6.58134915350334	4.57799125856949	3.44755787035567	6.11520251986525	5.44027695648758	3	7	7	3	7	7	7	2	7	7	7	3	6	7	2	3	7	3	7	2	7	7	7	83	1	3
157	2.57153620599304	5.89789702169518	5.17124213914361	4.05499078714088	6.07208644299026	4.1615190206885	5.576949638768	6.58935751257361	4.95418809336362	7	6.20225200400732	5.93422973109565	6.5978673330937	6.30286221938944	4.71625305726858	7	5.49639700170982	5.09505049674851	7	6.96758216693613	3.71544418985837	4.8989811688634	6.33280254784745	1	7	7	7	7	7	2	2	1	7	7	3	7	7	5	7	7	7	7	7	7	7	7	93.75	1	3
158	1	5.31787299779119	2.739280345709	5.94290585639943	6.45984031083572	6.14718839048906	5.25860172220169	6.86337835679466	3.70684744680787	6.33803832179588	6.38586461490577	3.76837531576487	6.09993744986412	3.70184537663417	4.41664145765453	5.5881025012764	7	6.40543915514975	5.26026257575831	6.78575909951136	4.66188962994516	6.33860163055165	6.82097080282364	3	7	7	2	7	7	7	1	7	7	7	7	3	7	3	7	7	7	7	2	7	7	6	83.5	1	3
159	1.29971516711668	5.22333741457748	1.95236197195847	4.01542309900189	3.45221576190797	5.07471928465461	4.48080039451682	2.65012509239291	4.11158351634595	7	4.48259566165144	6.30025684008927	5.39374321422714	6.46146614564252	6.44017384317819	7	6.81098707809577	4.46401955333995	6.770298460755	7	6.73151118395318	4.97230868383378	6.66754610542854	7	7	7	7	7	4	7	1	1	7	7	2	7	7	2	7	7	7	7	4	7	7	6	82.25	1	3
160	1	6.89580966180029	3.25143501760599	6.57038652103705	7	5.60169586261936	7	3.52627593353735	6.02696769300386	5.86111806416404	6.03350370509612	4.09645577325105	5.11345054756398	6.03582124245298	7	6.0672423579477	7	4.58818304707536	5.41140885379979	6.0527869709623	7	4.29134467091599	5.63135085352062	2	7	7	2	7	7	7	1	4	7	7	2	7	7	4	5	7	7	7	3	7	7	3	67	1	3
161	2.24304983098024	6.03759339354112	4.787229325983	4.7827384350399	7	6.43796379430974	6.66429977193841	1.2778842334764	6.03306505857643	5.82328331767628	5.79623671562147	3.84017966947162	5.63161007229289	7	7	5.73439155115623	5.06767842051739	6.85755400339941	6.64738054816786	6.40114518972806	6.46681398875553	6.46746564715051	5.10784644404274	3	7	7	7	7	7	7	1	7	7	7	3	7	7	7	5	7	7	6	3	7	2	2	69.75	1	3
162	1.77453088649821	6.62870610305852	4.20301351623453	3.69673487151582	4.27278660895047	6.22627036568429	1.26203934446854	3.34419303640099	4.77113980925131	5.14191494594427	4.70492925178794	6.2786566108714	7	3.76195959207115	7	5.06437387781951	5.9259210917764	6.37588460423256	6.6235342530231	5.43567175874862	6.10434197804816	7	6.67248612786115	7	7	7	7	7	7	5	1	7	7	7	5	7	7	7	7	7	7	7	2	7	7	6	91.5	1	3
163	1.23673257652216	6.75126124085889	3.69748315978094	4.16143923333161	5.70581995177313	7	2.12662427214452	3.81746488063509	4.85900873295459	6.70586239420502	7	5.85097293130672	6.87011116947507	2.87819826164184	4.50605346379826	4.73990528537336	7	6.06920164157514	6.80004835988712	7	5.91267709346044	6.03778876251861	6.40030667874004	7	7	7	7	7	7	5	1	7	7	7	3	5	7	7	7	7	3	7	3	7	7	7	101.25	1	3
164	1.24791117228512	7	2.57193010848013	4.81954775607355	3.11333468065131	6.33544417041393	6.97866976993632	4.12577889926391	4.37128693197082	5.58151408716721	4.87735883623407	6.08409654241613	5.83800524430666	6.28475313484952	6.28288686788133	5.81132598109356	5.03653395196454	6.04398286733835	6.32385516149582	6.29267049592366	6.47548135944156	7	5.75824869318898	2	7	7	7	7	7	6	1	1	7	7	6	6	7	2	4	7	3	7	5	7	7	7	64	1	3
165	3.89754856630228	4.28628198416009	1.67534079083495	4.67245487774165	6.53253485582821	5.73089552944768	6.56891801558114	3.47052002272914	5.52384986807825	7	6.66483424630174	5.01554362094294	5.97048585416152	1	7	6.95000500190121	3.98746479843082	5.85470805238698	5.96412815679946	6.42228185624612	6.31030398635114	4.77083041292112	6.15361671142308	3	3	7	7	7	7	7	2	7	7	7	2	2	7	4	7	6	7	7	2	7	7	5	60.75	1	3
166	2.10635186983531	6.86525731548998	1.38165567660847	5.12324021370015	2.05707123300614	6.66978383893808	7	3.84341271991519	5.21970373629575	5.60814395856976	4.94991229510327	4.39876094416852	5.19063747044109	7	6.28359930576438	6.53644127624054	5.33828693619086	5.51188630083204	6.06415481159516	6.56862887797486	5.00838027437646	6.20458933089459	5.9830119926487	2	7	7	7	7	3	7	1	1	6	7	3	7	7	2	6	7	7	7	7	7	7	7	75.5	1	3
167	3.90100807759974	4.30894882924926	2.96518628714305	4.77638530349103	6.51837212191648	5.50911861355799	6.2648915083106	5.21774164396046	3.82082495184485	3.56719116037065	5.51911242277036	5.72877532936546	7	6.04653096727518	6.01889907565783	6.35620817650814	4.43341880518736	5.66561459115473	5.92687267157527	6.41816767171013	7	5.9379585785249	6.16983899547372	4	7	7	7	7	7	7	1	1	7	7	2	6	7	2	7	7	7	7	3	7	7	4	72.25	1	3
168	1	6.16504381627429	1	5.48017676661656	7	6.59658291208379	5.76235592796008	6.5247124959626	6.86356506529305	1.94700815256851	5.81279005253058	5.21322652598194	4.8274032810846	7	5.72347466042531	6.50043213986048	6.31217170697723	5.74838388939838	4.831764996716	6.88668816140031	4.64498566699963	7	4.92923800725971	2	7	7	7	7	7	7	4	1	7	7	3	5	7	2	7	7	7	7	2	7	7	7	77	1	3
169	1.76054273326479	7	4.28936130805971	3.03485030779304	6.00579238833725	6.91233297348645	5.51884940179482	5.81624574187821	6.6757959275199	6.6924582445648	5.94910313193009	4.26234107058338	5.78068224409405	1	6.25737276194112	5.70256651613128	5.01188652627186	4.1838869669422	5.98036019952636	5.92535041221206	6.81758423484948	6.85607739062913	6.30513439024237	3	2	7	7	7	7	7	3	1	7	1	7	5	7	5	4	7	3	7	1	7	7	6	75.75	1	3
170	1.11618110311058	6.51438888018713	4.55253209944102	5.00540042761959	4.62609291578237	5.3179977525806	1	3.98226092638776	3.17838276588679	5.83263528979314	6.86592850265149	7	7	3.34244581948723	6.89719700186338	5.2547405927298	6.43248264703851	5.80744295467116	5.91419521915714	5.4504249712979	6.26022412448482	6.57554931206045	6.29911755891857	7	7	7	7	7	7	7	1	7	7	7	7	5	7	2	7	7	7	7	5	7	7	7	81.5	1	3
171	3.7138986946107	6.27640642197592	4.2670091898183	4.70105968059358	6.91416719564065	7	6.1172952418346	5.52396978274904	6.13129440910635	5.59736347054722	5.78878192883112	2.96529405998316	5.90671946136202	4.60721659161077	5.83924650187541	4.42778063303338	7	3.39148367944559	5.27093132510826	6.12552980045355	5.24776352344945	5.27632307119913	7	1	2	7	7	7	7	3	7	7	7	7	7	4	7	2	4	7	7	7	1	7	7	7	84.25	1	3
172	2.89563492998285	5.95988244650085	1.90354517497425	2.4956743387384	5.9970501169761	4.36739926442484	5.80706710170356	6.89176927622709	6.33832014974761	5.93030513934472	5.08820554740057	5.51103968586158	6.35517103268976	6.88513974782973	4.24852549000695	5.25729483550719	5.69079268938573	6.67415416748968	6.40411198911324	5.47781760881326	5.9864954873868	5.98232316913417	6.34117638028385	4	4	7	6	7	7	3	7	1	7	7	7	6	7	3	4	1	4	5	7	7	7	7	64	1	3
173	2.90798188227163	7	7	6.65684981220417	5.96321495114136	5.87643489102449	6.86186906396004	2.59857698031534	7	5.57428437284181	4.85921430505067	2.55330080339654	6.54757128967018	5.09896060540144	4.59296838942752	4.73000001183802	4.65067072108325	5.94538575355101	4.89098910585391	5.53088268180894	5.51130197588979	2.90625590945313	6.02246003831146	1	7	7	7	7	7	3	3	7	7	7	7	4	6	1	7	7	7	7	2	7	7	7	81.75	1	3
174	2.93394244649996	4.27671268677349	1.56104954074555	5.532148617834	4.25921785922985	6.1307368167172	3.72249065363329	5.77516227975109	5.12244019424879	6.50946535520529	4.58442829656652	6.11699497621994	5.82722670812953	5.56120502848495	6.21265774187313	5.11640453003788	6.47842503724994	5.76561755262295	6.66713471008931	6.69582860468603	5.54298607266411	5.33810643752261	6.33061952276275	7	7	7	7	7	7	5	4	1	7	7	5	3	7	1	7	7	7	7	3	7	7	7	80.5	1	3
175	2.94306791999241	4.95664958318816	1.83312380733685	4.68464591507733	3.76278531780086	7	5.45593538586657	7	5.81356982763042	6.17612774013759	7	6.27801849217969	5.1770749297557	3.94379660522283	6.20676053009281	6.13298376027376	6.60903674656642	5.85931301828657	4.45159741973093	5.52611655604505	6.36064033202063	4.37430146630668	6.62880667260903	3	7	7	7	7	7	7	1	7	3	7	2	5	7	2	4	7	2	7	3	7	7	7	91.25	1	3
176	4.69849047056084	5.29360544428262	6.01737810399371	6.73382849465033	6.40605930030425	5.76355608928312	3.4294400954131	5.06102499741545	4.66146403000775	5.09870719871425	6.28484097868647	3.96596186806939	3.92293098138255	7	7	3.95385560562042	7	4.14306588735892	5.58703953697439	6.28558382622199	6.72002217189531	5.88466865303168	6.77347613232518	3	7	7	7	7	4	7	1	7	7	7	4	6	7	5	7	3	7	7	7	7	7	5	65	1	3
177	2.68776093130015	6.24663686618924	1	6.91779513861001	6.89795017756252	6.38084733539956	4.94832523578232	7	3.45692391436432	7	1.7381861599346	6.02545593471991	5.6634274565688	6.40325803634025	6.99681498943913	5.30358310322687	7	7	4.54058671944353	4.55908336991714	6.38221377427625	5.86246925421473	6.07468682208667	5	7	7	2	7	7	7	1	1	7	7	3	4	7	2	5	7	2	7	3	7	7	7	70.75	1	3
178	1	5.42364741283994	3.96634971163966	2.97912677718723	6.4790887390815	6.81119119828677	6.66913574603812	3.6668529708331	6.9518063579007	6.24185204592824	6.72828476016502	5.05805924972436	5.5561339780231	1.68983602528599	5.16682215626468	7	4.8364887035926	5.29664082642665	6.88423741143632	3.40121380595313	5.85783714984679	5.52317146113651	6.88143627936315	2	7	7	7	7	7	7	7	1	4	7	2	7	7	7	6	3	7	7	1	7	7	4	84.5	1	3
179	2.30254953902969	4.14232649878803	1.52986763744761	5.72137102104851	4.10042311931686	5.87877237188708	6.51599041700804	4.04933972060008	4.29557891880171	5.29246825649947	5.67432153778693	5.97496564085202	5.99228967977485	5.03958968094259	4.65683589770947	6.76192367133192	7	5.3445684204935	5.36072511495443	6.08959611315769	4.89794998071017	6.11237738716234	5.71423972556847	7	7	7	7	7	7	7	4	1	7	7	4	7	7	1	7	7	7	7	3	7	7	5	78.25	1	3
180	4.61268668904139	6.04616633019416	1.41366571889984	5.36354736603959	5.02491873710417	6.77638539972651	7	3.75293662196083	4.31806802711411	5.66087122198784	7	5.25674603867503	6.42050087844831	6.28829010486177	4.2819587738515	5.40933016346324	4.82989190050089	3.82972247191261	6.38503167388878	7	5.38090150326449	4.18545679886266	4.73753759336596	2	7	7	7	7	7	7	1	7	7	7	7	5	7	2	7	2	7	7	4	7	7	7	76	1	3
181	1	5.01202120278111	2.36548363499166	5.73829529288021	7	5.89941393397807	5.37577790624179	6.36469054727024	3.77663128336431	6.25889838263771	6.02693335063521	5.67176114243413	5.48013404041034	3.75610154190704	4.75195731443233	5.07816355244001	4.31743999058459	3.80833774234308	6.4845346526062	4.84583970869436	6.09982997095641	6.960015550722	6.65184606913448	3	7	7	2	7	4	7	4	7	7	7	2	4	3	1	7	7	7	7	2	7	7	7	79.75	1	3
182	3.18061506645986	7	5.40772209513694	5.05502315298568	6.77634582114444	6.68441903509775	6.97953600078764	3.55935921443437	6.80880743590348	6.34243758311539	3.04856371901959	4.44304721982709	6.00597378958309	4.97964809786196	4.79759462559215	7	5.97469708133434	5.00257385573514	2.68875385809369	6.2668423556038	5.46732826920169	5.67990505638978	4.54698097130542	6	7	7	7	7	7	1	2	7	7	7	4	6	7	7	3	4	7	7	7	7	3	7	78.5	1	3
183	4.23425649521458	6.79296106141384	4.56989361233239	2.56631883993493	5.79442678953534	4.25997000605382	4.80903280113377	5.48565693245878	6.01768622297423	6.07306946140932	5.68458379065705	3.84763507852954	5.40569757115105	6.49850261501379	4.40638743052726	6.8885034566313	6.80413105109137	5.82717257238559	5.04320709727912	5.38046450833624	6.00441009713741	7	6.85395172605356	1	7	7	7	7	7	4	1	1	4	7	3	7	7	3	4	7	7	7	3	7	7	5	77.25	1	3
184	6.96092589866115	5.81776415448051	6.17173311195347	1.05543590588222	4.29985261601641	2.76621405829398	5.43081919731813	5.54025605851467	6.89972784934279	7	5.60391955220129	4.51472099014307	5.55662780741611	7	6.0252273911963	5.78393355417803	4.1982593467588	5.89013268314718	6.7844832634317	6.20288926413493	5.93997367165603	2.99706157961951	7	7	7	7	7	1	7	3	1	7	7	7	5	4	7	7	7	2	7	7	5	7	7	4	72	1	3
185	6.54051111707007	6.57665974438232	5.39624540933839	3.64078837522251	1.93342938837183	5.78819391594073	5.77964427986328	5.20158986316429	5.22310247425427	4.64761996150233	4.52868734910719	5.91852884093555	6.85320673292935	6.6993300223901	6.65612038490534	5.32376289006354	3.53798375969509	5.83734163840649	6.15893654516998	5.70560729647529	6.16169302169466	6.03528785742345	4.69815809537883	7	7	7	7	1	7	5	7	1	7	7	1	5	7	1	7	7	7	7	3	7	7	7	77.75	1	3
186	3.7164604118387	4.11333726732542	2.6560055838527	3.68879199909905	1.28394594485241	5.38031338857754	6.84449625930739	5.72990009911133	7	7	5.08876859704498	6.77261071355819	6.64999086976044	4.37901650896614	5.65986113297172	6.23184798961379	7	1	6.54594466635881	5.16346098516619	4.6937172643448	3.70926248286896	4.47524017798928	2	4	7	2	7	7	7	1	7	7	7	5	3	7	3	7	7	2	7	2	7	7	7	69.5	1	3
187	2.35176245316532	5.22457714283548	1.74854869889794	5.89282321004563	3.54927194147573	6.32234685070087	4.70937932939001	2.95706155159309	5.02001671783515	7	6.67655803357134	4.92121136177047	4.61824612655568	4.4625181270138	6.69951157842257	5.78836512368254	7	5.89783840678714	6.02578893351343	5.15549181089654	6.37027537456583	5.46105840196618	6.61750149327993	1	7	7	7	7	7	7	1	7	7	7	3	5	7	2	7	7	7	7	2	7	7	7	81.25	1	3
188	1.18663682569895	5.683995208075	1.47699810043348	6.04708479670195	7	5.78028039633949	4.5779205625821	6.44869643476333	6.2630427878622	2.60374312427669	6.25126268886066	5.54571227743271	4.95613341355968	5.96199163781111	4.98175742206835	4.16213193740962	7	5.36654605674115	4.93481057355497	6.53796432903329	4.20164403818341	5.38257660327267	6.13511034282908	2	7	7	4	7	7	7	4	1	7	7	3	6	7	2	7	7	7	7	2	7	7	5	74	1	3
189	2.10358415378697	7	2.67743821216729	2.45158808917431	4.16847015595688	6.69336599597483	5.85261869989391	6.47920974696402	5.92877032580547	6.42727566105538	6.37759700492264	5.66503411299724	3.63827282162046	5.05287643201622	4.49831086802469	4.88490792755243	6.9605112133363	5.25414611702709	7	5.99025095209614	5.17100593646332	3.23071843672663	5.29720708294486	7	2	7	7	7	7	7	1	1	7	7	6	6	7	7	7	7	7	7	1	7	7	7	76.75	1	3
190	5.74910644814503	5.70945596870728	1.09354973069185	6.10487773199002	6.07270563440203	6.08174144931294	5.08000942336125	5.5041490875908	4.47779811933912	6.5525145274145	6.53337849016873	6.48908583624451	2.75680923624974	5.42788374288765	6.27548147987983	5.04436141173292	6.37098403630088	3.33505194608414	6.39570041415996	6.89803501153206	5.69974083761561	4.38875615817307	5.24704194966028	3	7	7	7	7	6	7	1	7	7	7	4	4	7	4	7	6	7	7	4	7	7	7	82.5	1	3
191	2.34459298442448	6.38980426433774	2.54929172544433	4.26796086444863	3.67214996509505	4.7873015188845	7	2.9054249798388	6.29586150589741	6.41643262841554	6.18743446698857	4.09906236879529	5.29078409967668	4.83111958189249	6.17829834934161	6.25984049360597	7	4.46498697670073	6.10793827901024	6.23406056543718	4.17462196424356	4.73848585711503	5.3572914511429	1	2	7	7	7	7	7	7	1	7	7	7	6	7	2	7	7	7	7	2	7	7	7	71.25	1	3
192	2.30326530740858	7	2.71004493568007	2.68412274820073	5.22493047944392	6.56366552445837	7	6.08430791983845	7	4.93974592452199	6.35634969518372	5.92430551512056	5.85558354585857	5.12787613207844	3.64864782262066	4.88272940603896	6.09564929752455	6.7731229320977	4.66405703184374	6.00819413314279	4.62873759012628	3.7113512801365	4.80525873192583	4	2	7	7	7	7	4	1	1	7	7	6	7	7	7	7	7	7	7	1	7	7	5	78	1	3
193	2.25074765418019	6.60330110155965	2.33339244779256	4.51317323927757	3.9111960235197	5.10815282903246	6.79397803587887	2.34881088291763	5.27590741297123	5.85012556227732	5.20520978898566	2.56082905490862	4.12855732160326	2.51427336482592	6.55174131722422	7	6.05410644522201	7	6.09322342391679	5.91617688285186	5.79188233468152	7	5.22432075227006	1	1	7	7	7	7	7	7	1	7	7	7	7	7	7	7	2	2	7	4	7	7	7	74.75	1	3
194	3.11830044007726	5.31727786866288	7	3.58467393960445	7	5.52364594428829	5.53817506580202	1.78042506407016	5.70107048605624	6.47570326927039	6.34309310770252	6.1214551873524	5.62185728025467	6.10310452933192	4.68345158370059	4.07511230410286	2.51396409505613	6.11671775334422	5.79305987897377	6.29811832628162	5.31335174417886	3.76814743827673	5.38424941159075	1	7	7	7	7	7	3	1	1	7	7	4	6	7	3	6	7	7	7	2	7	7	7	73.5	1	3
195	7	6.43158527668063	4.49127667230578	1.45589002010394	3.42984122969716	2.37931660548531	7	5.74126883156025	5.98753971822425	5.39856012768746	2.18507979501649	4.15118315392211	7	7	6.22637487136883	1	3.53746607498206	5.86309480493037	5.64803003832502	4.98116258008254	3.81008839709583	6.59988825414171	7	7	7	7	7	1	3	7	1	7	7	7	1	5	7	1	7	7	7	7	3	7	7	7	59.25	1	3
196	5.26351115342036	5.72807994698661	1.67236255041901	6.51429231497859	6.82826617584722	5.82632732256904	5.15619239698824	5.45875205358483	5.06732422237027	6.04534470691433	5.2847133207527	5.47768167350516	5.46312248172709	6.20020441879394	5.29279479098253	6.39571801605041	4.95703066618712	3.62823132033761	6.77671940216131	6.71551842363991	5.33275353432679	4.73429741634131	6.31881421994212	3	7	7	7	7	4	4	1	7	7	7	3	5	1	4	6	2	7	7	3	7	7	7	78	1	3
197	4.68411098490559	7	3.05198736294118	3.36261179165139	6.26072033769779	3.04428956350078	4.9171915054383	5.56625640242733	7	6.49240963429311	4.21334082376415	5.03669741451996	7	4.20010802519066	5.25482543434285	3.22245778298959	6.13842543981457	1.81373031125502	5.53899224887066	6.87627453612984	3.96282495851427	5.31295154658401	5.82612185073013	2	7	7	7	7	7	1	1	7	7	7	7	4	7	2	2	7	7	7	2	7	7	7	83.75	1	3
198	1.95205976713985	4.97700744524648	4.13512466723886	5.53331458269134	5.10087105564298	2.78184428715764	3.51021229507036	4.49043452558923	2.99033801846331	7	6.01519612297807	3.16185046643163	2.92772350119874	6.94332414274445	7	5.43857938035195	6.10496983214964	4.11983262905439	7	3.68232505838176	7	6.5768842824392	5.20082266078023	5	7	7	1	7	7	7	1	1	7	7	7	4	7	1	7	7	7	7	3	7	7	7	73.5	1	3
[truncated: 5 more columns]
