# Supplementary material for: How Are Mate Preferences Linked with Actual Mate Selection? Tests of Mate Preference Integration Algorithms Using Computer Simulations and Actual Mating Couples
Source: PLoS One. 2016 Jun 8;11(6):e0156078. doi: 10.1371/journal.pone.0156078 (PMC4898694; doi:10.1371/journal.pone.0156078)
Supplement: S3 Data — Long-term couple and agent-based model data analyzed in Study 4. (ZIP) [file pone.0156078.s003.zip › S11/Polynomial Model Data/Polynomial Couple Population 01152016 0435.csv]

	trait1	trait2	trait3	trait4	trait5	trait6	trait7	trait8	trait9	trait10	trait11	trait12	trait13	trait14	trait15	trait16	trait17	trait18	trait19	trait20	trait21	trait22	trait23	preference1	preference2	preference3	preference4	preference5	preference6	preference7	preference8	preference9	preference10	preference11	preference12	preference13	preference14	preference15	preference16	preference17	preference18	preference19	preference20	preference21	preference22	preference23	fitpoints	sex	algorithm
1	2.03399300232485	3.62061954712707	6.09342984031126	6.06262723231091	3.54049067545926	6.71356742207919	6.73459423905233	6.93087137979714	6.24388105788301	7	1.87355644996849	6.55126775194766	7	6.98706168484711	6.82694399864879	6.58737452557472	6.37643549172423	7	7	6.74826134324232	6.22949783690208	7	7	1	1	7	1	7	7	2	1	7	7	7	2	4	7	1	4	7	7	7	7	1	7	7	100	0	3
2	5.04801338628942	4.9209186837273	1	7	2.62448913796171	7	6.71780405291171	6.7803464626155	6.20766061871513	7	1.04087884811741	6.69373907204314	6.78254255372856	6.52699755380236	6.14932292320176	5.63524159809245	6.32717261680661	6.8992342095172	6.80727604923918	7	5.9587525662614	6.42947806045855	6.84563152321584	1	1	7	1	7	7	3	1	7	7	1	7	4	7	2	7	7	5	7	7	1	7	7	104.75	0	3
3	1	6.6191094189116	5.09749682838092	1.22362198030816	5.25604298096827	7	5.59202879629112	5.14828795195234	5.68958135784028	3.98569337309727	1.1822174063277	6.5154949431905	7	7	7	5.63740157238272	7	7	6.60999595896901	6.15534278073482	6.37272460953706	7	7	6	7	7	1	1	7	3	2	7	7	7	7	7	7	1	2	7	7	7	7	1	7	7	100.5	0	3
4	4.9434594525795	4.69568238406514	1.89855423927414	6.90923168808781	3.43314195405075	6.82726038572943	6.15758073517024	6.89925511029925	5.9721394378854	6.25063231673036	1.58972220274199	5.79484347998599	7	7	7	7	7	6.57259386413597	6.41392338548048	4.94452327649458	7	6.60686555334915	7	1	1	7	2	7	7	3	1	7	7	7	6	7	7	2	5	7	4	7	7	1	7	4	89.25	0	3
5	4.72502036516053	4.23722159438894	1.58772514518509	6.90544703011736	2.75467174663758	7	6.45991824977355	6.45118333107536	7	6.85747581779156	2.38580969772412	6.47982805517881	5.65424745830164	7	7	6.97411876137209	4.99311878431684	7	7	6.86934336334299	5.26390679214959	5.86810659323857	6.3930457310851	1	1	7	2	7	7	3	1	7	7	7	7	4	7	2	5	7	5	7	7	1	7	3	81	0	3
6	1	7	5.26593335614062	1	5.71863090530478	5.58435812305729	5.91983054389179	5.15636194347384	6.65941463513565	7	2.44384552348835	7	7	6.1495766457317	5.75412512552319	5.81499537561747	6.46168199930788	6.83409053480919	7	4.78289765961552	6.67693293423752	7	6.69337358585853	7	7	7	1	1	7	6	2	7	7	7	7	7	7	2	3	7	7	7	2	2	7	7	107.75	0	3
7	5.45200758313315	4.00523730762785	1.69874677941664	4.79537100491803	5.33736835408904	6.33914099152981	6.2460934893178	7	7	6.75816399121777	1.71663513583159	6.60008001058707	5.02510044364035	1.22616311815164	3.7121966750606	7	6.07965857118258	7	5.91196337385851	6.99202182077298	6.54591610423836	6.8789398816472	7	1	1	7	1	7	5	7	1	7	7	1	2	7	7	1	3	7	6	7	7	1	7	7	105.5	0	3
8	3.12702532506471	7	6.16241082229019	1	6.71930592590388	6.80590325119826	7	6.82320057701953	7	6.82710526322745	4.46228902232445	5.54424736497335	6.08481351763457	6.91796310474414	6.4690902390198	6.31137183470018	6.42758942664925	5.41702384528432	6.62017324921899	4.91919569501938	5.42722986233114	5.97027566561542	7	7	5	7	3	1	6	4	6	7	7	7	7	7	7	1	7	7	7	7	3	1	7	3	87.25	0	3
9	6.74834232046718	5.9070094842734	1	5.90674758701743	5.12538613396284	6.72695594875446	5.73915005848979	6.97279359005379	6.52276845158456	5.34487957967929	1	5.69881112668438	7	5.95207968006215	7	6.50129762040966	7	6.48727854886541	6.27811813407933	6.46698750402248	4.62115714249015	4.97897238475342	7	1	1	7	2	7	7	7	7	7	7	7	7	7	7	2	7	7	5	7	4	3	7	7	94	0	3
10	1	6.83624065306057	4.96185519276187	1.13441628648997	5.44894726273007	6.14270002827792	7	5.50906073478897	6.13281315748923	7	1	6.56602097489615	6.39464887525096	6.75924622143061	6.06630845901284	6.38534692795839	7	6.59794970686155	6.55422305021932	5.268738870008	6.04891743543101	6.79047210122875	6.8503799638603	7	7	7	1	1	7	7	1	7	7	7	1	7	7	1	2	4	6	7	7	2	7	7	108.75	0	3
11	1.92269026067995	5.91413822116072	4.29009090332215	3.23785196892646	5.99605980555643	7	5.5799018495769	4.24729029202252	6.99756095328763	7	3.26379445050833	5.83011094615545	6.8489204161108	5.62583572975828	6.04578814888287	5.81590899791738	6.45377840164906	5.71684496207731	6.92138261874631	7	6.02202707353365	6.91438978541407	6.63934107801949	7	7	7	2	1	7	7	4	7	7	7	1	7	7	1	2	7	7	7	3	4	7	6	92.5	0	3
12	7	6.13939482827229	2.26911983660321	6.27647691587884	6.87781883370929	7	5.18485628486129	6.23288713873355	4.9074248345647	5.5961865511912	2.78856710200068	7	5.94111984462321	7	7	6.95837923222703	7	2.2823180355326	7	6.82544736362879	7	6.26697804092088	6.39928505562063	1	1	7	1	7	7	2	1	7	7	1	7	7	7	1	2	7	7	7	7	2	6	6	81.25	0	3
13	1	6.78828419145687	2.53004518738621	2.57550673178842	6.80903922197794	6.00598873946489	6.89067868912772	6.18685460529382	7	4.08638836244056	2.94406782805454	6.31247695715379	5.97835108927395	6.48724680808392	4.25322960782956	6.68802731256544	7	6.03732635978128	7	4.47004063837192	7	5.7790647018185	7	7	7	7	1	1	7	6	7	7	7	1	7	7	7	1	2	7	7	7	7	4	7	7	90	0	3
14	3.33351104597459	5.91059931590182	6.98414122576577	1.15679514850129	6.72409820683065	6.10014207833036	7	6.56105992923842	6.15471247952591	7	3.5641306071012	5.27504993153214	5.95874041728443	4.53209718391889	6.51134773547859	6.20199586001429	4.27600502425976	6.58383399213108	5.60462968917367	7	6.59732358374159	7	6.86733174606652	7	7	7	3	1	4	7	1	7	7	7	2	7	7	1	7	7	7	7	3	1	7	5	93.75	0	3
15	4.41843892350794	5.16647725035704	1	7	3.31183154946081	7	5.88815786535109	6.76294346036981	5.73346994307093	5.34639453501083	1.79298952369763	5.94351891326986	6.49764954312569	7	7	6.45918308730074	6.81341116982482	6.10487122565078	7	3.70396263320126	5.78072150380081	6.94472852809559	7	1	1	7	2	7	7	3	1	7	7	1	7	7	7	2	5	7	5	7	4	1	7	4	93.5	0	3
16	1.65032669212763	4.27206389126968	5.80314854641775	6.64174810010959	3.01440000588769	5.05418201529251	5.87670510600936	6.69615015875181	6.33205795992259	7	1.21703440276825	6.52089455760593	6.3814016544752	6.47067434391153	4.99742671671223	4.9850623747459	6.06425595251346	6.65020908321127	7	6.60409198621389	6.4506003363351	6.4860619022393	6.41785072842732	2	1	7	1	7	7	2	1	7	7	7	2	7	7	1	6	2	7	7	7	1	7	7	94.25	0	3
17	6.63636958730347	3.9006348380129	1	5.58650082534705	1.39458544371688	5.07779642925613	7	5.69249407488329	4.27602349900053	5.97071540291376	3.5933346757171	7	5.948929947665	6.04230200806539	6.26130339528077	6.26302359847157	7	6.94367511689652	4.26777306188015	6.21217498404091	6.50345137273048	6.94999736330887	6.90946346850829	1	1	7	1	7	7	2	7	7	7	7	3	6	7	1	1	7	7	7	2	7	7	4	90	0	3
18	6.19961090903444	3.72640707973247	1.56554368967222	6.62753967605959	4.87536090731525	6.46356315332759	7	5.76957331931825	6.96100213534598	7	4.62922053947656	5.51877818559443	7	4.81402261160804	4.94881028741825	7	6.30934730225948	5.41763682647866	6.57533879314926	6.0383878968654	7	7	6.97949586734168	1	1	7	3	7	7	7	7	7	7	1	1	7	7	1	3	7	7	7	3	2	7	7	93.75	0	3
19	6.71593477729354	4.88243512464852	1.34949354874502	5.84361467469686	5.36745325699022	6.35970311742912	4.25137003100706	6.70118427623772	6.7366495303452	6.52128172333392	1.10112886843509	5.13805370479531	6.42272829917523	5.8726439704148	6.21959902272627	7	6.33892608132906	6.46816677889185	5.65286697372492	5.23650366522584	7	7	6.19968657967879	1	1	7	2	7	7	3	7	7	7	7	2	7	7	1	7	7	4	7	5	3	7	6	87.5	0	3
20	6.30042325257194	2.56085280674225	3.65143917144418	6.73408368457287	7	5.42256616755728	7	6.70668989048443	5.29856050880142	6.45103997573478	1	4.12429240077874	6.42738735102915	5.53210685309149	5.44053577450759	6.62587584036223	6.04750471185529	6.62904426805868	5.50746395995604	7	7	5.73038754274383	7	1	1	7	1	2	7	7	1	7	7	7	1	7	7	1	7	6	7	7	4	2	7	7	68.25	0	3
21	2.3479319706962	5.55242091178668	2.59365872251886	6.78941924713275	3.48236029724978	5.40757834903423	3.59524235207819	7	6.73271677463453	6.47258977966834	3.61715236912511	5.91892402668678	5.2816781272049	7	6.93716771965377	5.65713905560817	5.92131605814488	7	6.39653695184786	5.17816405601453	6.8731742635964	6.53940440724347	5.65035148375519	1	1	7	4	7	7	3	7	7	7	1	7	7	7	2	2	7	4	7	2	1	7	4	74	0	3
22	3.60331950663705	6.06027616811359	3.70102132758639	2.37330973088586	6.4124596878387	6.83734374257109	4.89378873866528	6.21494403071148	5.30226682283616	6.81851443219109	2.48650751786174	6.7641750985401	5.37574306118899	5.65695728834687	7	7	4.20101282657278	6.99616562182786	5.84843611139444	5.97057635381761	6.6370186434934	6.95727518901247	6.15074813263864	7	7	7	1	1	7	4	2	7	7	1	7	7	7	1	3	7	7	7	7	1	7	7	92.75	0	3
23	4.15924766767811	7	5.86302526270934	2.60668090076056	6.5507202446669	7	5.66195052099764	5.41200208716276	5.8128642172851	5.91171973697418	2.91203537570209	5.0687917378288	6.64755691793897	5.57000363831258	6.65484444076541	6.37225301304647	6.0496865339813	6.98723059140112	6.49220718095377	6.93682002528002	5.4596539168548	6.70280674569558	6.77584658422229	7	6	7	1	1	4	4	1	7	7	1	2	7	7	2	7	7	7	7	7	1	5	5	77.5	0	3
24	6.19170398941998	4.34844149690413	4.71184495987177	6.86710111991619	6.60566064780056	6.56757167377268	4.40819156706996	6.60076752205222	5.68129102126788	7	2.64123733724019	6.02470079481002	1.97102243052907	6.64106085618868	6.00468351156272	6.61319884697885	5.71243149584841	6.50084336549536	6.17817912168727	6.47876517820801	6.54550531915879	5.45226774464745	7	1	1	7	1	2	7	7	7	7	7	7	1	7	7	2	7	7	7	7	5	1	7	7	95.25	0	3
25	4.97560571518963	4.56230281169939	1.79394109393889	7	4.05080980242137	7	3.01177877764471	6.31647361178261	6.6532817446417	7	1.4603982203183	5.82569728808886	6.56281735867573	5.67251607463433	6.90676815080046	4.70890645504613	5.92217620284902	6.31812720294538	7	7	4.56973935791075	4.96624596067645	7	1	1	7	3	7	7	7	7	7	7	7	7	7	7	2	7	7	5	7	7	7	4	7	90	0	3
26	6.21928281567668	4.29202679193081	1.06758797066195	5.79941136845891	3.84726371476177	6.11875776306933	6.6569702841255	7	5.87991041611267	5.9270174682533	1	6.12779151357256	5.5973744807275	5.49423434305167	7	6.84754477817316	4.41318474666447	7	5.88180820107059	7	7	5.09715232998658	5.82732670023714	1	1	7	2	7	7	7	1	7	3	7	1	7	7	1	2	7	7	7	4	2	7	7	86.75	0	3
27	1	5.15880982714418	3.45723104491653	6.65265666061002	1.37134206894585	5.62158350797353	7	6.88962799459058	5.21678480456302	7	3.46560835862854	6.71166824677808	6.31347174088084	4.47204627752848	4.65518270823602	7	6.58841804617129	7	6.63760863209335	5.88227710400894	6.27491963931903	7	6.11380938173922	2	1	7	2	7	7	7	4	7	7	7	2	3	7	1	7	5	7	7	7	3	7	6	90.5	0	3
28	2.12110488995978	5.60841277234853	3.0900362916982	2.53690120437976	5.1224650497805	7	6.26058421083493	7	3.12373896660448	6.5875469446472	1.41289511132288	6.57248562555744	7	5.62747250041591	4.54832795711225	5.62076691114648	6.50031556419229	5.96794128814389	7	6.3012218784325	7	6.89303115034379	6.63362036750075	7	7	7	1	1	7	7	1	7	7	1	2	7	7	1	7	7	7	7	3	7	7	7	86.25	0	3
29	5.3774734498547	4.08322744105295	1.54386053510486	7	3.94146860908556	6.73087498755456	3.08973356163102	5.43365001745177	5.95710024007995	7	1	6.12908778560739	6.04572843978869	6.80969355976599	7	7	5.71053242363222	5.79360866605729	6.85753048343562	6.50101436424459	6.08616226095989	5.62239556790317	6.43297920823666	1	1	7	4	7	7	4	1	7	7	1	7	7	7	2	7	7	7	7	7	1	4	7	82	0	3
30	4.32372198334322	6.40472313427364	6.02123002935174	2.02137816951483	6.49630524618408	3.83826916486483	6.6127780156287	6.68156632185978	6.41954805430465	5.66140793102729	1.99076363420735	5.62557299746943	6.09686971039893	6.6186968620767	3.45829196515075	6.77237563550219	6.23317790877122	6.22111300044723	7	7	6.84041085991892	5.00110406304518	6.95795882678475	7	7	7	1	1	7	7	3	7	7	1	7	7	7	2	7	7	7	7	7	2	5	3	89.75	0	3
31	2.37938925604214	6.10411633873638	4.06493830974632	7	6.13173002477138	7	6.84916088629872	5.06072893435184	2.02012204278949	7	1	7	7	7	4.51401912494372	6.11294979647661	7	7	7	4.7186828480441	3.32266144834766	6.76065717387326	7	2	1	7	1	7	6	5	7	7	7	1	7	7	7	2	2	7	7	7	4	4	7	7	84.5	0	3
32	1	6.64804505520662	3.09902634283766	3.144136314463	6.42419791970554	6.20537728693936	5.64531785597392	4.47385507299991	6.31755649804176	6.2793360082654	1.37248112260771	4.84332087887992	4.99132877990354	7	6.14044135808939	6.89273036664811	7	5.21753417981435	6.88873970086568	6.2586166910211	5.44179079653036	6.35379285626497	6.64750269909323	7	7	7	2	1	7	7	4	7	7	7	1	7	7	1	7	7	7	7	7	4	7	7	90.25	0	3
33	2.23066015391145	7	6.96979047675714	1.95342426255831	4.94087603930793	6.23568710962191	7	3.01019003834899	6.56396600307301	5.52352541300352	1.64914823565426	7	7	5.96395131326857	5.562128560683	3.42728675911287	6.76465694796729	7	6.43201717333096	6.65504577061743	4.81655664956547	5.67421940374344	6.76478423632538	7	6	7	1	1	4	2	1	7	7	1	2	7	7	2	2	7	7	7	7	2	7	4	87	0	3
34	5.17505649263934	2.83386083904617	7	7	4.57482995314892	7	7	6.14231943298677	6.30716402986241	3.3279565308392	1.80890267594634	6.55850707325054	5.69136852368356	6.2002788235104	7	5.2658457289716	5.88050216361031	3.05788761116063	6.67821473009937	7	6.62821144169907	7	7	3	1	7	1	7	5	6	6	7	7	1	2	7	7	1	1	7	5	7	4	2	3	3	86.75	0	3
35	3.55002263591865	3.80761662354009	6.5334652309534	5.90346620329318	5.69966665564865	6.9058977415332	5.90043189471704	5.93149611316081	6.07859531079039	6.81901156512336	6.27162437402615	5.06592051143484	7	6.68846226646402	2.8143962476895	1.93140374451532	6.79641466871801	6.44566921558136	6.38918203533473	7	7	7	6.48673257873227	4	1	7	1	7	7	7	7	7	7	7	7	7	7	1	1	7	3	7	4	2	6	6	93.5	0	3
36	1	6.38048772253217	3.39013599312991	3.13834882222282	6.68974770586386	5.91433296012433	5.13857832690177	4.70500550553966	7	7	2.15178177072811	5.6740932118177	6.56477749606469	7	4.35436850405523	6.7038762406479	6.28504520076403	5.68082226354552	6.90866038448137	5.00596071224794	5.82495549616512	6.87545090205277	5.77345711430919	7	7	7	1	1	7	7	7	7	7	1	2	7	7	1	2	7	7	7	7	4	7	7	86.25	0	3
37	6.39285705931192	4.28837634197632	1.87891439891806	4.8716580046788	1.88713008692725	5.34269011512539	6.89927354405889	6.32367969301709	6.07252619587175	5.35097839792158	1.1294698082012	6.00357340480513	6.30432088083056	7	6.22956026538732	3.87481758473443	7	4.77534802512835	6.4361289374346	4.95472179828952	6.66862102550474	7	6.4055363130832	2	1	7	3	7	7	4	1	7	7	7	7	7	7	1	2	7	7	7	5	2	7	7	85	0	3
38	3.92037451256716	3.51131348236661	7	5.84074202459606	6.6945284070228	5.49712122465556	6.40071554578642	4.69841131203462	7	7	3.58826281215397	6.36777466560218	7	6.23683470100477	5.37582579881275	6.10366359288974	5.53703847396113	6.01105502050441	5.55564274589968	6.70461536210218	7	4.89662295916396	7	1	1	7	2	3	7	7	1	7	7	1	2	7	7	1	2	7	7	7	3	1	7	7	84.75	0	3
39	4.04245110020159	6.91474513378812	6.5607699036177	2.36871679298883	7	3.18429950760634	6.63066599222351	3.84763836568816	5.96176101251139	6.48839898345818	1.872602023899	6.99474591991678	4.8237108258961	6.68637772658819	6.19072004267963	6.96919324042792	6.9487929152971	5.8286767638183	7	7	4.73406523566012	4.96004805088938	7	7	7	7	1	1	7	7	3	7	7	1	7	7	7	2	7	7	7	7	7	1	4	3	81.5	0	3
40	6.95530423448798	7	1.91899048999751	1	4.50348858109457	6.26780422486443	7	7	5.66798083917862	6.44037264276909	1.88667025561983	6.24944080573301	4.7635429157766	5.81509908008698	6.5984249922014	5.74771644781622	5.93489121541734	7	5.53507034173353	6.31026535290143	4.90072032675065	6.38954098672123	7	3	7	7	1	1	2	5	1	7	7	7	3	7	7	1	1	7	7	7	2	3	4	7	94.25	0	3
41	6.19431775450341	2.89570109001908	1	5.62746608969755	3.10794293137549	6.53859082440132	3.46563312790057	7	6.81851458175941	7	1.55788181820467	6.39872521893641	6.65047244513471	5.97555308105264	6.126382072397	6.87394689046082	7	6.17639542121291	5.5512535274669	5.02117438070201	6.24072412279312	6.24974934549728	6.74687783885303	2	1	7	2	7	7	7	7	7	3	7	7	5	7	1	3	7	7	7	7	2	1	6	92	0	3
42	5.13307130515055	5.20915154710958	1.5645181311966	1.25977966346001	5.58610779767774	6.84310090062082	6.42914143837009	5.44691438954411	6.43293598151763	4.95623644853917	1	4.59584599917753	6.55579861028914	6.37279791935982	5.92135849378632	4.27618934239965	6.84641199332866	6.83900561457648	7	6.73904764743034	5.68517465862251	6.6790871335138	7	7	1	7	1	1	7	7	7	7	7	1	2	4	7	1	1	7	4	7	7	7	1	3	92.75	0	3
43	3.5038426537681	6.90331316622698	5.84295360816068	3.12957846155565	4.46257398631335	7	6.26720243607001	3.97586243718722	6.65770547613781	4.80756947855899	2.39162450900379	6.39122411768788	6.63163373305179	5.98782867521749	5.25736332497719	5.78150334384627	6.4315564701986	4.86754413859669	5.90530586138799	6.22326807917316	5.49473796021777	6.08652247110798	6.29551402964587	7	7	7	1	1	4	4	1	7	7	1	2	7	7	1	3	7	7	7	3	3	7	4	87.5	0	3
44	1.9082845257269	7	4.31419763581905	6.36708535763889	6.47743864229474	6.49148041611004	3.66309033940896	7	5.73806946610058	5.17435020060257	2.68978759802958	7	1.77824767795032	6.87094434775145	4.81653831861553	5.08231489155888	7	6.68879436998827	6.35895607600855	5.25792260051585	4.8545307823327	6.61868206107842	6.45374688537075	2	1	7	1	7	7	5	7	7	7	1	2	7	7	1	7	7	7	7	7	2	2	7	91.25	0	3
45	6.24943322895866	3.18996776264082	1.03322457137454	6.40647852608894	2.42397761385949	6.64557463415023	3.46170294691869	5.1965539232187	6.15841948262254	7	1	5.65203485969068	7	5.99158539695253	5.86718384089557	6.55415197812261	4.45451513199673	6.80336129741877	6.09067497129337	5.10072943140012	6.84992210745103	6.78519225604506	6.70640250006421	1	1	7	2	7	7	7	7	2	3	2	7	7	7	1	2	7	6	7	7	1	2	5	83	0	3
46	1	6.51673502321272	5.434987971456	7	6.83927665975523	7	2.07406077533687	7	2.19024462759601	4.43729168784737	4.0805417685994	5.01885053462552	5.82821507183968	2.41527912144106	6.78011655291146	6.46168316573276	5.2367902092283	5.12786471755963	7	6.47709529453314	6.82173275769393	7	7	2	1	7	1	7	7	7	1	7	7	7	7	7	7	1	3	7	6	7	7	2	4	7	74.75	0	3
47	5.53103203489398	5.10720968318818	1.94526262629149	1.35482889518015	6.20656892954716	6.51192146635302	6.00827358980547	6.72327868579012	5.93924420606243	4.92857364039775	4.1404931922182	6.07826139103534	7	6.1097532380182	4.23426509802349	7	3.93946114223436	7	5.17624291739185	5.42996282937545	6.66188457737654	4.946463670171	6.97282288020751	7	1	7	1	1	7	7	1	7	7	2	2	5	7	2	3	7	6	7	7	2	7	6	84.5	0	3
48	6.6576547587859	4.73115736081234	1	6.00236757575212	2.96594702174107	7	6.12040025861088	6.64169331155119	6.84482784677071	5.52845243551038	1.76041737645991	6.56720379174612	6.33343329322769	5.40318953300148	4.59335604168326	6.33593457174987	6.42028820269166	6.59022030672627	5.04061892312278	5.87558947522114	6.05459800236173	4.26385074662588	6.31910135793912	1	1	7	3	7	7	4	7	7	3	7	1	7	7	1	7	7	5	7	4	1	7	6	85.25	0	3
49	2.15403141542012	6.83646784942095	5.18934950348455	2.57966650898505	2.40882738036965	6.52332600870839	4.1199109500918	4.90865552202772	6.40503077928176	7	1	6.71159124390056	7	6.01024354714706	6.22823811103483	3.62882569013021	6.12415491610793	4.37065392200724	6.51419687382574	5.64534473503385	6.28546197869816	6.10271130457967	5.60583706877954	7	7	7	1	1	7	6	7	7	7	7	2	7	7	1	5	4	7	7	3	3	7	4	86	0	3
50	5.93573507776343	4.67089360584178	1	3.12012907726965	2.25540028648453	6.58049263308671	7	4.65996033479083	6.8608149609874	5.50355219381637	2.53386922497823	5.67147105441364	5.76021346588829	4.86322361969696	6.55033746252071	6.38635570416425	6.15836398301393	6.20386801209401	7	3.36503789037659	6.02863964794309	4.25211501637772	7	1	1	7	7	7	7	7	7	7	7	2	2	7	7	1	7	7	7	7	7	2	7	6	66.75	0	3
51	1.92793263081233	3.49025199958207	6.18633095040031	4.20182724378063	4.08409145567397	7	7	4.47326638822624	2.6679876487112	7	6.87353475046588	6.57555416852238	7	5.42219008085505	5.68287371751173	5.13831318708966	5.93686803265857	4.592333310147	6.10041979728381	5.56999061071181	7	6.68784369721628	6.02089736002769	6	1	7	2	7	7	7	7	7	7	7	3	7	7	2	7	7	6	7	2	1	7	7	92.5	0	3
52	2.31307970563279	7	7	3.48785599358159	3.9952469229407	5.84358779645196	6.88613020689581	3.77983196225344	6.4627568565826	5.22544974798259	3.12723445602885	7	5.12391235411682	5.10022421854013	4.76467147363547	5.67915399678765	7	6.67238537257811	6.15571398432153	6.13865929397623	5.67314499670749	4.87500822470372	6.22488925519937	7	7	7	1	1	7	2	1	7	7	1	2	7	7	1	2	7	7	7	3	2	7	4	101.25	0	3
53	4.57944979674459	5.83187015178237	1	1.56773569943928	6.48097762689109	7	7	5.49309569287667	6.74928255639679	6.4427172603302	4.88971556119151	6.94210263855689	5.49879961195452	2.08549482790668	6.11731300347738	4.93534370356142	6.79565852417742	4.19030795802576	6.8394460182272	7	7	5.34971104188575	6.09754988119244	7	1	7	1	1	7	7	7	7	7	7	7	7	7	1	7	7	7	7	7	1	7	3	81	0	3
54	6.13606069791225	4.95249120556855	2.46504897558126	5.45836423609619	6.04357985268505	7	7	3.50901968424279	6.08738511996657	6.41309728870747	3.23024697646843	6.49521600529444	5.47367210588336	5.5607757696664	6.5599721109251	3.28434841521539	4.31347820464307	6.63498154824349	7	5.97001389317807	5.22853927412672	5.64872861520974	6.19266152376095	1	1	7	7	7	7	5	7	7	7	1	2	7	7	1	2	7	7	7	7	1	7	6	78.75	0	3
55	6.06528037806475	4.47932032884565	1.50908976533483	3.71758997466419	3.42057780396329	6.16798058681908	5.39882199518185	5.43905012977247	7	3.30732001245873	3.86926253934786	5.61120564108673	6.77048026151813	5.07792442730488	4.43412483227961	6.17423123998552	5.10512368442539	6.30462027372813	2.77831111411795	6.54590553505912	7	6.06627225735365	6.28774207012083	2	1	7	7	7	7	7	3	7	7	1	5	7	7	1	7	7	7	7	3	2	7	7	67.5	0	3
56	6.74666353354688	6.73005701793926	1.36211819630521	1.12488308394476	4.21298831277992	5.0578726946428	6.53079635841436	5.92546952543287	5.65184522301384	6.90073823395655	2.46187213957647	4.96308312096501	5.96862282890111	6.26649216881548	7	6.0105863171254	6.42792232571486	5.2577329770026	6.40507020841932	6.55092261145673	5.33713208571313	6.67421021023875	5.39288397910938	4	7	7	1	2	2	3	1	7	7	7	1	7	7	2	3	6	7	7	2	4	4	4	88.25	0	3
57	5.41046943355189	4.6576771125627	1.85248261699251	5.74270228091936	4.23349776385474	6.25848679207821	5.30462225549301	6.19728799787613	5.71230005414712	5.49410581845762	3.55737942322565	5.62083242986861	6.07567814129232	5.63153086750532	5.82909640758789	7	7	6.99576018719186	6.26610163412228	5.71189028178678	6.77869627588118	7	4.93304105032624	1	2	7	1	7	7	7	7	7	7	7	2	6	7	1	3	7	3	7	7	2	4	7	91	0	3
58	5.54116640172052	4.15078264005775	2.07835155868262	1	6.57643229414589	6.55454722714301	6.28744469079813	7	5.83071037523555	5.34403951041148	4.81443991378794	6.32966203874017	5.20674926368136	4.72085064042944	6.9495003565614	7	2.39194359108137	6.76384337657445	5.93121377616168	6.65003642204403	4.99949167799419	3.81238048937477	4.73652689798962	1	3	7	1	2	7	7	7	7	7	1	2	7	7	1	7	7	4	7	7	1	7	4	78.75	0	3
59	3.88746895888042	3.3336085495904	5.75170123110563	4.85393728032414	5.28440887979857	5.64231539455463	5.88221148914499	4.44840119875047	6.40416952011848	5.68348167826085	4.08168670905314	5.23615530283991	4.4926838963737	5.27303465196112	5.99776324616805	7	4.68061037695248	5.38076209044471	6.48111689845234	6.49082350778998	6.55510957858788	6.68020178734641	5.46679422138762	5	1	7	1	7	7	4	6	7	7	6	2	7	7	1	3	7	7	7	7	1	1	7	81.5	0	3
60	2.09826004231664	2.27660033476747	6.37622984529046	4.81277773708726	3.99203266498585	7	6.79094977104304	5.34024541825222	4.72193839233494	5.52492439871681	6.18015555265741	7	6.75046866440529	6.0539251709684	6.94355272298717	4.74439413000369	6.32351845443565	6.87018072180001	5.80073566848286	5.08952550560307	5.57087093051309	5.56578078309413	6.32379973117247	7	1	7	2	7	7	4	7	7	7	7	1	7	7	1	5	7	7	7	2	3	7	3	80.25	0	3
61	5.38171144111238	3.89142582447255	1.77999648924999	4.81618526137814	1.98665142073699	5.7930371311373	5.57606767613713	4.98537995753743	5.55898042293905	7	3.58162608100873	5.74983918168326	5.6024580684642	5.68086503203397	5.8444696212869	5.35083804203313	6.71668584198003	5.4923870638989	3.42571604580236	4.95616653250912	5.43761158216785	7	7	2	1	7	2	7	7	2	1	7	7	7	7	6	7	1	5	7	7	7	2	2	7	3	78	0	3
62	4.88771917014014	6.37570874970893	1	1	4.5755408678134	6.0280308632955	6.88471639455352	7	4.88121610521346	5.61450205396138	3.96510995600715	6.86466533509242	3.63808739368404	6.21733445745116	3.84205796569818	4.55789869297805	5.90461141055466	5.79498371284667	4.01703176894537	7	7	6.34597077247822	6.57911175156661	2	2	7	1	1	7	4	7	7	7	7	7	1	7	2	3	7	4	7	7	3	3	7	85.75	0	3
63	1.18953180730708	5.81453537759006	3.01851092082329	1	5.7489224882539	6.65092162179189	6.21710844628767	5.88203758661654	7	7	1.13721296359786	6.47596081802295	6.33976013037781	4.55288697523318	7	1	4.66395204032096	6.319422203506	6.15680262095935	5.71308845484727	6.52343183800983	5.42614419803861	3.35870516271611	7	5	7	1	1	3	7	6	7	7	1	2	7	7	2	7	7	7	7	6	3	5	7	95.5	0	3
64	2.37830834624473	3.56584436771409	6.57126285794086	3.87096744604122	4.43192980909651	6.2458380841793	7	5.80542204496973	4.45193885240698	6.95201522494327	7	7	6.63991621385874	5.08373784757189	5.90482739588545	6.18165651749671	5.63180186687939	6.90204250878107	5.27843099101111	4.60349675671643	5.52631749618042	5.86541687714371	5.56769750241225	7	1	7	3	7	7	4	7	7	7	7	1	7	7	2	5	7	7	7	2	4	7	3	96.25	0	3
65	1	4.53650373295568	3.57636257325682	6.29294380358964	1.94261073671477	5.51312921665564	5.73863239403534	5.34393495578855	3.01918752302813	6.7158790998141	5.40617460278114	5.61161185738975	5.84830191997064	6.34855707397471	5.5754803359975	7	5.86582891500885	6.80967210427414	7	6.37645785159635	6.8069568933731	5.19078860966982	5.78555771478158	2	1	7	2	7	7	5	6	7	7	7	1	3	7	1	2	7	7	7	7	7	7	4	77	0	3
66	7	6.66025051184425	2.00482155093077	6.30404965091905	4.83574334828585	6.84288739433494	7	3.37006471263508	7	4.03283419668406	5.60326587559189	5.88376932716214	4.18535431106829	2.3476164513032	6.2614093995082	7	5.94424381730033	6.17256789407886	6.3139128671655	6.09460892236399	5.46412181038093	5.61120115267119	7	1	1	7	3	7	7	7	1	7	7	1	2	7	7	1	3	7	3	7	4	1	7	5	78.75	0	3
67	1	6.18350602662139	7	4.79121944348247	5.79910328089147	6.72748605219319	6.03297388512697	5.70705915609798	6.87998622794797	6.71312759596539	2.22447489680131	4.97286391320147	6.40364934994717	5.15061120308305	5.48456746997462	4.16575130060566	4.29401724229161	6.925676532503	7	6.07270288327904	5.87657642547726	5.81963850141253	6.58703290944248	1	1	7	2	7	7	6	7	7	7	7	2	7	7	1	2	7	2	7	7	7	5	7	95.5	0	3
68	5.85338204894749	5.50511565515586	1	3.72268868293957	5.41822939518383	7	4.10001144388883	4.67333944259404	5.27363697258918	6.95651506977542	1	6.72646399733623	6.30859230606115	2.11267344087367	6.68035011093501	6.66869498649732	6.60539587147094	5.84677940142035	3.77014218917042	4.58680106267461	6.05256152612735	3.35461922976801	5.28242012991049	1	1	7	2	7	7	7	1	2	7	1	2	7	7	2	4	7	6	7	7	1	7	4	71.25	0	3
69	4.84433662306579	3.33713281900213	2.42682337498029	4.16176335388476	4.31535332402523	5.34929355295516	4.17056051563058	7	6.71052082924389	7	1.25215052585369	6.11896646853955	6.75400517914433	4.19100774367617	5.60778403180599	4.46881534751841	4.69803926847916	6.57697047286268	5.42140395395978	6.57959775563336	4.17096826347581	1.39882923302463	6.39682718303762	1	1	7	2	7	7	7	1	7	7	2	2	7	7	1	4	7	4	7	7	1	2	5	74	0	3
70	4.74312731970591	3.41446440012109	1.64803171579855	3.14358810115514	3.50024088976866	3.29510367165013	6.68122931355655	5.98062935561412	7	5.95596345531901	4.49329759595427	6.66489948290879	7	5.50194232086596	6.20282684710717	5.39089797760279	6.2707182566133	4.0432474469934	5.78122820754855	5.19001909246444	4.2390102004103	2.78644734611576	6.26329840631935	1	1	7	3	7	7	7	1	7	7	7	2	7	7	1	1	7	4	7	7	2	7	4	69.75	0	3
71	4.64411552059983	4.01152966726099	3.0304840545806	5.10105845703204	3.17780741039015	7	5.84855592134842	5.6991831418895	6.70342427000268	6.63866559806429	3.21905779006027	6.15252731107312	7	4.08221646444961	7	3.39189214410057	6.81463557624938	4.90859315076065	5.27764993128718	5.89509099033005	7	5.93738462833535	4.78575104049745	1	1	7	2	7	4	4	7	7	7	1	7	7	7	1	3	7	5	7	7	3	7	7	81.5	0	3
72	5.11331573937506	4.5610118483727	2.18239549342746	6.83278987598704	2.598774618343	5.51859573596812	6.1491912530574	4.66299600222867	6.6759548898756	6.42128430881795	1.40493516195854	6.28748335182631	4.46224095906029	7	5.25138645066194	5.29142337600462	7	6.65831787262991	6.96193998777427	5.43358458978472	2.98101252325953	4.73850514555014	6.29149591671136	1	1	7	1	7	7	7	7	7	7	7	1	7	7	1	7	4	6	7	5	3	7	6	69.25	0	3
73	3.53563383617977	5.63973437395244	6.27551444339306	1	5.07145710880387	3.94218253226718	4.57190575959573	4.4387549475046	6.54046290228376	6.94955150964149	3.72080203284703	4.72653990206047	5.06835717469182	6.67594531890773	5.43188927754231	5.15517693713502	6.44349119832768	6.08659442732661	6.5258953741001	7	5.09831792352303	5.11623170666727	6.46855323368703	7	7	7	2	1	7	2	7	7	7	2	1	7	7	1	3	7	7	7	7	1	2	4	69	0	3
74	5.56907035547479	5.83801079425171	3.1611277328754	6.98385779452709	1.29831918641132	4.9609113285679	4.24485441884788	6.03680673363357	6.44791514250135	6.24153819217044	2.48132396144507	5.65664693613121	5.38265117122906	4.1828843781776	5.14483052004947	7	4.56555018896111	6.76865224794859	6.67383919734437	6.7973716184977	5.28361274725153	6.91496767950809	5.82897308713089	1	1	7	1	7	7	7	7	7	7	7	2	7	7	1	3	7	7	7	7	2	7	5	63.75	0	3
75	3.23082940756938	2.73135594752986	7	6.55571880598703	6.68692258172497	6.72753577979267	6.50739986500091	6.49730328293122	4.27341962062362	6.39594240439777	6.78999014556764	6.60825948059021	4.2338267513788	5.39293571893157	6.07920497017606	5.5195283434951	6.30098309749834	4.09243770079108	7	4.85517101091233	7	6.82113076516727	5.96271706999383	1	1	7	1	1	7	7	1	7	7	1	2	7	7	1	1	7	7	7	3	1	2	7	69.5	0	3
76	5.19426286946696	5.35324200860688	3.07329540451952	1	5.97020213309854	7	3.00977846540702	6.3254602893287	3.80435349489792	4.73203423245184	3.98255451830778	6.39098495487365	2.61362694868089	7	7	7	5.30367798802252	4.97254202393909	6.72834810033886	6.93697207279261	5.59738423076431	4.79939114180315	4.90005952888802	1	3	7	1	2	7	7	7	7	7	2	2	1	7	1	1	7	5	7	7	4	7	7	76.25	0	3
77	5.79004300938024	4.14705534018167	3.65294937498446	1.16384192318023	6.74297219364115	5.34605586919399	6.56371931870358	6.43529792045905	4.66542111754534	4.39244716421619	2.39900013560623	6.22354071024122	3.12674618593116	5.33243669992919	4.50417953033876	6.66204605674407	6.13327782535833	6.85469065788668	3.06296934832051	3.8115576966064	5.93635222948992	4.3780871964234	6.84979028764558	2	6	7	1	2	7	7	7	7	7	7	7	7	7	1	7	7	7	7	7	1	7	7	74	0	3
78	3.84321738957308	5.31028932000294	6.29197344525365	2.2216493771739	4.78438963107063	3.19146394767155	5.16587244993589	3.29933192344944	5.21042875399656	6.92509414470165	2.15630085080833	5.16418649407094	5.63603636020351	6.36402182635467	4.48401532314262	5.29963119644683	7	4.29263031170276	7	5.35671540931029	6.02814749910226	5.57081613526384	6.90004330860735	7	7	7	1	1	7	3	7	7	7	7	7	7	7	2	2	7	7	7	7	1	2	5	77.75	0	3
79	3.65163893820041	5.39867034957118	1	1.30511225181664	5.73259376207674	6.08036589107935	6.17980412146805	4.94968374612081	6.4773969473613	6.73777113441766	5.09337191636938	5.46968467380943	3.71035215120921	5.02087097090234	6.26206592673026	6.80050011880512	6.57873214404313	6.23660546468954	1.15573713268673	6.60789283324143	5.14839656473728	5.65026977407764	7	1	1	7	1	1	2	7	1	7	7	7	2	7	7	1	3	7	4	7	7	1	1	5	87.5	0	3
80	6.06448536623284	4.00027218712774	1.51770335351227	2.59116712355698	2.89612017024592	6.03658195114274	6.26861357070321	4.90719349702262	5.34795855720799	4.04589858597748	3.53286857752211	5.7766770351763	7	4.11177491482643	4.29765329669029	5.28567706202507	6.39041476148676	5.04423875387441	3.7487552468366	5.54675807974174	6.82070310478609	6.08862903806617	6.57245125561622	1	1	7	7	7	7	6	4	7	7	1	4	3	7	1	7	7	4	7	2	2	7	7	80.25	0	3
81	5.44465150498956	4.04749720352554	1.93309364184831	5.85754062954287	3.37699710896562	1.92688472461176	7	4.20585862858135	6.57162405254539	5.57787970834231	4.12318843629793	5.82904315562247	6.31754867076091	6.72705559319064	5.52917888721622	7	6.52602523300631	4.10944408527355	6.91228457695623	5.87431983202338	1.00584961180854	4.3109679527658	6.38551598629743	1	1	7	2	7	5	5	7	7	6	7	1	7	7	1	1	4	7	7	7	2	5	6	64	0	3
82	6.17720618622172	2.47092811979624	1.0531584286	4.65441013393923	1	7	5.88501467928735	6.50194986011995	5.98791028155603	5.2584376426416	3.40827260438721	4.98936525952388	6.80491805795201	6.28586240049168	6.9894269980268	3.07161195876135	5.6634939667364	4.58144262043816	5.83809721768325	5.54875815389635	4.32995664538508	5.45803631476138	5.21667407523032	3	1	7	2	7	2	7	7	7	3	7	2	7	7	2	1	7	6	7	7	3	6	7	81.75	0	3
83	4.32831639845381	4.15477615135416	3.06034634217053	4.82590957920725	2.27108439477855	4.86221595484003	6.89539431528586	6.22177098266182	6.89415425612413	6.03717192186921	1	5.56402225046597	7	4.37464485696548	6.38794334213492	5.17699579685222	5.58737583308722	3.93994106396409	5.10246729518413	5.28788330854052	6.72986238493027	5.21232887808511	4.00971120872519	2	1	7	2	7	5	4	7	7	7	7	7	7	7	1	1	5	6	7	7	3	7	7	73.5	0	3
84	5.65142977344907	6.39518673091557	2.17197927845198	6.46206901331743	1.12470252794683	6.37389716171097	2.09951835843057	6.29134019722932	5.28168106673088	7	3.77400718132021	7	2.33447353403039	6.53627037665116	6.25110684565914	5.00384492302689	5.83418104471722	6.32191206484796	5.05984304149682	7	4.44695237883469	3.48157169068756	5.09223142869988	2	1	7	3	7	2	7	7	7	7	1	7	7	7	1	1	7	7	7	4	1	7	3	73.25	0	3
85	5.41875789403547	5.24338364640947	1	5.04877204636586	3.72448049373878	7	4.52742958633329	6.5326205458764	4.81258957668278	6.01976039369002	3.35209176487047	4.12072335490987	6.2891599926629	3.94967790919191	5.97689832184775	2.30746006450185	6.15349369738819	4.84763211061714	6.89964447571153	5.62180354139631	6.97954939902731	6.67059628820738	3.66744153890029	1	1	7	7	7	3	4	7	7	7	4	7	7	7	2	1	7	5	7	7	1	4	7	75	0	3
86	5.83369474441653	5.68538984228803	1.451122390095	2.34281922829346	5.2240541663919	6.48647927791419	3.16358472743191	5.5220648824624	6.00204856087825	4.5156286391271	5.05913546154289	6.69031984290737	4.87916323000183	3.36322659980534	6.7963610385605	4.67769102805874	6.06289343710207	6.41517610223328	4.28507251149206	6.99841310479629	4.65715883887733	5.69972109938085	7	7	6	7	1	1	7	3	3	7	7	1	7	7	7	1	3	7	7	7	2	3	4	3	85.75	0	3
87	6.14650285708765	5.83839406586035	1.93111303914044	1.18906339873726	6.22660619843772	6.1805032651161	5.95128373541615	7	5.98768343519154	5.15479780952587	5.4027919877845	6.59541126026176	4.87506855552056	6.41724726013674	7	3.6787360787489	2.73998862818006	4.48441846760895	3.88522636659143	6.18958307660289	5.52318360481764	5.67561304787246	5.9193429689911	1	7	7	1	2	7	7	7	7	7	1	7	7	7	1	7	4	4	7	7	1	7	3	84.5	0	3
88	1.55950035109173	6.09888415205242	4.94646901911847	5.32891656202495	4.98081548401266	5.53127306105933	6.02766682480763	6.23068739395038	2.76547025867457	7	6.55582265798306	5.19485795130381	6.04606986991491	5.83988587936174	6.82877144281182	4.69678610595403	6.38148814597375	6.43600301894031	5.94264245616379	5.78761412230896	6.399769472315	5.98900085517318	4.75127502561732	1	1	7	2	7	7	7	7	7	7	7	7	7	7	1	2	7	7	7	3	2	7	7	83.25	0	3
89	1	4.9433017140287	4.93015408851791	1.34304225364298	4.78248719909991	5.83832326647032	1.48305792676817	2.86648661662301	3.49978574934047	3.80715441328216	2.40160366140665	6.01964155556155	5.61692165613061	5.47678359236236	6.20782616766294	1.20917377806211	5.11847003280056	7	7	7	6.47424093027854	5.94738768219257	6.83702927174449	7	4	7	1	1	7	7	1	7	7	6	7	7	7	1	7	7	5	7	4	1	3	7	89	0	3
90	5.00436587474247	3.42378472332865	1.25161611551744	4.87063351861031	1.67094179582509	1.99193501457666	5.862945142494	6.05613640922533	4.06701338191644	4.45212871725565	2.42439520342174	4.99358402948557	5.68153886105001	6.84094308880905	3.29877139305134	6.31059134421486	5.52491105953765	7	3.91354601176579	4.66255164360926	4.53485135128869	6.9711721499045	6.24134063514313	3	1	7	5	7	7	6	6	7	7	1	2	7	7	1	1	5	6	7	7	1	7	7	71.75	0	3
91	5.59486929390973	4.5851962074809	3.23638019488486	6.60819958891009	1	4.33339690959972	4.14102520562691	5.94019900614119	1	5.2602274445363	2.09108160436461	6.43381501888664	5.48801268986838	3.67129103308936	5.53015389836159	6.90995456756929	6.57432535852455	5.22659131285177	6.49327911821194	7	5.5828884273478	7	4.84157164688801	1	1	7	1	7	7	7	3	7	7	1	2	7	7	2	2	7	7	7	2	4	7	4	76.5	0	3
92	5.41627789355861	4.42152616464426	2.73996581397197	3.8454272046744	3.29373357617519	4.18924627354151	5.71015197907531	4.07560249454762	4.3519169717785	6.40683233137457	4.54411356573517	6.92202234231083	5.38023060514698	4.51100452470504	3.74766956742306	5.91885126043781	5.08501576223556	6.25545572307836	5.74672125229921	5.90944539698395	5.6192753590728	1.68310366548689	6.06081812466795	1	1	7	3	7	4	7	1	7	7	7	2	7	7	2	2	7	4	7	7	1	1	5	86.25	0	3
93	6.0704937878041	4.23931035556737	4.6844255088631	6.21467759076044	2.6695391778577	5.48419232214576	5.25092751031093	6.75284661277554	3.70969335682857	6.14775127217255	2.24597221977986	5.91135631820245	5.14935732428026	5.76781750743018	4.47047746243975	1	4.90780469442986	6.23773028564007	7	6.20723647737112	6.69912664588219	6.20915057699057	4.46829301216416	1	1	7	3	2	7	7	1	7	7	7	2	7	7	1	7	2	2	7	7	2	1	7	83	0	3
94	1.74544698852149	6.20556173845854	1.65922285618984	1.24619857448155	5.35718755990235	5.34973422630306	6.66240070782554	6.5129381963406	5.56991819630927	6.11566659688824	4.60869690689544	5.26950772786282	5.59418112911193	4.47317188292464	6.19651114722979	3.88701468403517	6.65876590853895	4.3401582272308	4.29166822509795	7	4.17092845777264	4.0096546610258	5.61699751456458	1	1	7	1	1	7	4	7	7	7	1	7	7	7	1	2	3	4	7	7	7	7	7	58.75	0	3
95	2.11883449552945	5.91544763010107	4.58788457410457	4.78374967472957	5.38052702366832	6.44804875747017	5.57143532925311	4.3819644716948	1	6.48177252518566	2.51407398512153	5.34771075916618	5.45507810742036	6.07907744933719	3.58230198413957	2.99128324729781	6.79138341673083	6.03071463926906	5.65710585366849	5.99024271548567	6.59280926180217	6.65968454606756	5.44823934905195	1	1	7	1	7	3	4	7	7	7	7	7	7	7	1	2	7	7	7	2	3	7	7	82.5	0	3
96	5.68576004821746	6.46929491168522	2.20114363169843	1.84356378253785	5.33288956102655	5.47574908035831	2.06714159422719	7	5.66519744361762	7	1	5.18480040573413	6.4713059808147	5.23099856894313	5.23707470843144	4.67543194971623	5.75831296190492	3.62495453465983	6.44636083422628	4.19514459315099	5.16893487569797	5.98328485977622	4.8248516418102	3	7	7	1	2	7	7	7	7	7	4	4	7	7	1	4	7	4	7	7	1	7	4	76.25	0	3
97	4.34051464951997	3.80254044652446	6.23827560241116	6.39198006652752	4.09743291911036	6.50921982863734	4.92201120852127	4.45822594315596	5.91866801577746	7	5.45279946293026	3.99066978483218	4.97031345532622	4.99031822293163	6.34000442296221	6.44436516379655	4.18588700236294	3.56040070498284	6.26320171773521	7	4.61504213116375	6.35302308972997	5.78209661931047	3	1	7	2	7	3	6	7	7	7	4	7	6	7	1	2	3	6	7	3	1	2	7	70	0	3
98	7	7	1.39522034207546	6.87414118868716	4.94277203415787	6.46156018515809	1	3.89766903291239	4.34816455021181	3.65030561260517	4.69600214413939	5.72523910869792	3.86651645343879	2.35238470056829	6.43741176553791	7	4.95141069949725	6.98222765369932	4.30406692812594	6.21128483868958	5.18167771878847	6.90244727061262	3.18540089157742	1	1	7	2	7	3	7	1	7	7	1	2	7	7	1	3	7	4	7	7	1	7	5	61.75	0	3
99	6.03702373547383	5.34520844071567	2.62710221279517	5.99670793364256	4.70529974370138	4.22896141380181	3.07585878914973	5.48621830955766	4.46124342615049	7	3.28905004089449	6.10902345049092	4.40607981431882	3.82254215277148	4.38465386854977	3.36412467547191	3.83083758334044	3.66396968518713	6.79599670444956	5.71291214716773	4.47601856433295	6.74856918944614	7	1	1	7	7	7	7	7	7	7	7	7	2	7	7	1	2	7	7	7	3	7	2	7	71.5	0	3
100	6.92280770595415	5.01736436154109	4.35302795580003	6.59961438503827	6.84942531125397	6.57996219899263	7	7	6.20241684776247	7	1	7	4.86120259738535	6.50253980405621	7	6.04898985297425	7	7	6.1175469318939	7	7	6.22194073184954	6.61211254004454	7	2	1	7	1	7	6	1	7	7	7	1	7	7	1	7	7	7	7	3	2	7	7	94	1	3
101	3.68530597505752	3.13761681181598	6.31749325194715	3.65378637165491	7	4.79489219930118	5.83938551653922	6.98992356439445	6.78426329694	7	1.98186573372707	6.88392736983677	6.42545721460765	7	6.10847451339113	7	6.46415884175622	7	6.01482226048225	6.58379344785065	6.61601256622815	6.14546019842803	5.23378830706646	7	7	1	7	1	7	2	1	7	7	7	2	6	7	2	2	2	7	7	7	1	2	4	96.75	1	3
102	7	2.92623754752691	7	2.79979075281431	6.8222124171539	5.27462259096364	7	5.4608031407582	6.6648885909426	7	1.48211299200734	4.82490164631547	6.67966337633388	6.71914627472034	6.74908627124032	5.39806024838725	6.31165683861352	6.81851304009597	6.39886080921227	5.72325782930687	6.38363387416941	7	6.96610806508003	7	7	1	7	1	7	3	7	7	7	1	7	7	7	2	3	7	4	7	2	1	7	7	98.5	1	3
103	4.81995238186437	2.55522831427473	5.45778470481801	3.65879549828857	7	4.63421634386348	5.66021847227821	6.99754418852808	6.39363204677636	7	1.47792950511026	6.95753088352378	6.80422813110478	6.82988438094733	4.95196528544734	6.86750468194428	7	7	5.7121496177948	6.65185310750231	7	7	5.96194145696141	7	7	1	7	1	7	4	1	7	7	1	3	6	7	1	2	7	7	7	2	1	7	7	92.25	1	3
104	7	2.77318127702376	7	3.31160443339393	7	5.63223465674121	4.37997793725109	7	7	4.88319974375568	4.22893710166866	6.15931654218302	4.85371240379507	6.64705984658962	7	7	6.08921721508061	7	7	6.02259988673768	5.85823821144039	6.53807867570394	5.34305386146353	7	7	1	7	1	7	3	1	7	7	1	7	7	7	2	2	7	7	7	7	1	7	4	97	1	3
105	5.21280196883411	7	5.19652341973076	5.6958129832914	6.8225036907291	6.6967590659518	6.80625897493138	6.92239560153078	6.19789123762793	7	3.24930473220635	6.39357171597174	6.19070530704409	5.68891195615782	6.45050269828579	7	5.98431797925015	6.47293730957587	5.72034015220712	5.95929155584741	7	5.08726166382643	7	7	5	1	2	1	7	6	1	7	2	1	2	7	7	1	2	7	7	7	7	2	7	4	98.75	1	3
106	5.91762284423294	3.08685318980392	5.2537051881256	6.38364018542463	6.68875073768373	7	6.20597360772091	6.14475639549428	2.95951911831912	6.72804504921558	1	7	7	5.24790744105778	6.16305787816329	5.35832128709739	6.7040216089844	6.94896301450711	7	5.85664001861005	7	5.85175880837485	7	7	2	1	7	2	7	7	1	7	7	1	2	7	7	1	7	7	7	7	3	7	7	7	105.5	1	3
107	6.72203942266416	4.42982941552495	4.44849669518047	6.52765489863574	6.63721312910828	7	6.57062100286779	6.25479264137766	6.75908707859063	6.50695498266985	1.19309255191609	6.96511625873099	4.14129527738958	6.10945033621902	6.92115117945663	6.82208943490126	6.8645376318403	6.52863912343884	5.81410536905491	7	5.48191233807941	5.39793265299399	7	7	7	2	4	2	7	5	1	7	7	7	2	7	7	2	3	4	7	7	7	4	7	7	87.25	1	3
108	7	5.64281202719305	4.87988150033882	6.50269546489195	7	7	6.90917489517491	6.79046659714004	6.06393445665849	5.77643341452315	1.18479494685965	6.93913925725886	7	5.78215166226968	7	7	4.65816368440423	6.93769764258342	6.24723392244836	6.60780186075078	6.87679272084938	7	6.82320202541566	7	2	1	7	1	7	2	1	7	2	7	2	7	7	1	3	7	7	7	3	3	7	4	83	1	3
109	7	3.83817050045781	7	5.84371344037689	6.37913952380122	6.08611188911196	7	7	5.37415991786717	5.8684517089675	1.49661641459307	6.27437319638913	6.28161932262456	7	6.90846862565496	4.1964699447769	6.00919725650848	6.17015354294669	7	5.21881254951852	6.96190961090989	6.76457646563092	7	7	7	1	7	1	7	7	1	7	7	1	7	1	7	1	4	7	7	7	3	1	7	6	94.75	1	3
110	5.93665688498108	6.55288182459731	5.91959965239088	5.23641248486224	6.51734262467476	7	6.44131805613368	5.73712009335626	6.62466865529145	4.61564841445615	3.90985160887325	5.39424344729109	6.172012503617	6.82008144383797	5.26488980595922	5.8798915904223	7	7	5.58402635225462	6.99801771849928	7	5.16154516807991	6.33967492891341	7	7	1	1	1	7	7	1	7	7	1	1	7	7	1	2	7	7	7	7	2	7	7	81.5	1	3
111	6.60111751450023	7	4.95073622848013	6.60849357567348	6.2436980188684	6.38995535872249	6.89596623869141	4.94321222042512	7	6.60086826886698	1.34858039276288	7	5.45844368111491	6.94659116903755	6.60780995848631	6.02271823227485	7	5.27812437180354	5.20947160459418	6.71925045174636	5.02163844444438	6.46667607906812	6.79611656288633	7	3	1	4	1	7	7	3	7	7	1	7	7	7	2	7	7	6	7	7	1	7	7	90.25	1	3
112	6.06614380009175	4.20490301016095	2.73408692582346	5.6645126086527	4.61082887501732	6.16572242914779	7	6.8657105698545	6.93284713331087	7	1.32476063486402	7	5.93718535278801	6.24649799269316	6.50527487186845	7	5.49145197883108	5.45509466110773	6.19034454077396	6.68679675412259	6.17175630428606	6.65566349140119	5.90894434834872	7	7	1	1	2	7	3	1	7	7	7	6	4	7	2	5	7	5	7	3	1	7	3	89	1	3
113	5.51817013932046	5.23037938125298	6.61841651947524	4.92703418952249	5.19210472856199	7	6.50043774824874	7	6.70652410346565	6.72996079541658	2.08858717741387	7	6.23739313799877	4.73010088688364	7	3.93847047051417	5.59343898603997	6.80224886288144	7	7	5.93955020054799	6.58624823886612	4.65525830601084	7	7	1	7	1	7	7	7	7	7	1	3	7	7	1	7	7	7	7	2	1	7	7	95.75	1	3
114	7	5.12370114811251	3.86649030283365	4.46406848661823	6.8852197565121	7	7	5.53725523794642	6.47098441907264	7	3.82130296300372	6.33623844985991	5.77040058734053	7	5.39334260248344	6.49081109281347	6.30759462045777	5.79970930395458	6.12239435217714	5.03248382508448	6.31729157256891	6.64201598017327	6.85414314233047	7	5	1	7	1	7	7	7	7	7	7	7	7	7	1	2	3	7	7	7	2	7	7	94.5	1	3
115	5.84129971297375	6.11117402783004	4.25101484842963	2.51316830785506	7	6.22385450540571	5.44994050861953	4.98516100574781	7	6.35413205512292	1.1611394112985	6.9752732229283	7	6.37543605188512	6.16336077482541	6.57362819199418	4.04124211157455	7	7	7	6.3730973337507	6.95628405405767	7	7	7	1	2	1	7	2	1	7	7	3	7	5	7	1	2	7	7	7	5	3	7	3	70.25	1	3
116	5.91612665120105	6.73761023753903	6.13246466741237	6.14702514528648	6.2538051718657	6.52216122203846	6.79434874136954	6.78862002262508	6.17318301369789	7	1.61975175768315	6.43552266173915	5.76308386301382	7	4.13522464525488	5.6287899850537	6.2114624899745	4.78782758977525	5.70842154799545	6.95379729062815	6.42192372934621	7	7	7	4	1	3	1	7	7	4	7	7	1	7	7	7	1	7	7	7	7	7	1	7	7	103	1	3
117	7	5.31874184668472	4.57203617240015	7	7	6.85595838515994	6.73113354029209	7	6.51112474909251	6.99681943458029	1.18261882248385	6.09878742305138	6.36541023705739	4.3677911345435	5.18628244904857	6.5961554001033	5.56903042999228	6.58029100193065	6.11439970698347	7	6.74742792566849	6.3057677425059	6.19893721193188	7	2	1	7	1	7	7	1	7	3	7	1	7	7	1	2	7	7	7	5	2	7	7	82.75	1	3
118	7	5.01498909708579	5.16990480749744	2.22399267326092	6.29470612807942	6.91826903744768	7	5.56465688293871	6.93788412629032	7	2.80046368663717	6.62657943937797	6.46959544176415	5.6630078275485	3.574155315852	7	6.18951361057566	6.70755156418518	6.32427758367046	6.88798570018511	5.92145132345197	6.830685891417	5.85317028500757	7	1	1	2	7	7	7	1	7	2	7	7	7	7	1	3	7	7	7	7	2	1	7	99.5	1	3
119	6.64536550183368	3.65829499320069	4.01471382004847	5.4438193138767	5.35266767279457	7	6.32406883216962	7	5.83939225167375	5.88572088265511	2.07792992019171	4.89369874350563	6.95687412824382	7	5.74245568384244	5.82052490486352	6.80967282798498	6.82796795376925	6.53221322958596	6.34723579364411	6.24444072067878	7	6.13428256507141	7	7	1	7	2	7	4	7	7	7	6	7	7	7	1	7	7	4	7	3	2	7	6	99.25	1	3
120	4.52344733942543	2.52982716778666	5.82097534368881	2.43921893537009	6.38838628328612	6.13470195098571	7	6.5723150651403	7	7	1.65520423858661	5.12210861992443	6.3412047360663	5.24253619556119	6.17598606175572	6.71540473877085	6.07030136697925	6.26202178812867	6.01190032215455	5.67575879603082	7	7	7	7	6	1	7	1	7	3	7	7	7	7	7	4	7	2	2	7	5	7	5	3	2	5	105	1	3
121	4.7562529998728	2.22590017458831	6.25476881848995	2.4541016789547	7	7	6.11652472667641	6.00155871665469	7	6.30019156223026	1	6.14616307874591	7	4.42972657095888	6.55569942213181	6.61591155752183	6.31920776347374	6.1889812289285	6.73884577362496	6.6663881128595	7	4.37653607825104	6.29710215667963	7	5	1	7	1	7	4	6	7	7	7	2	7	7	1	6	7	7	7	5	3	7	5	81.75	1	3
122	2.8339086920244	3.55236184792653	7	3.51654805766431	5.02038808642787	6.87408969102431	6.14536829152218	4.55082877873814	6.63026831338882	5.87070122888562	2.71268413071509	5.27723394083764	6.32151525847321	6.90540484231524	5.77013333707365	5.56634314046642	7	7	7	7	5.13615492764132	4.77263396413662	6.78961583035792	7	7	1	7	2	7	4	1	7	7	1	7	7	7	2	7	7	7	7	2	1	7	3	77.5	1	3
123	7	5.6844501244904	4.74116333403398	6.54767562454957	5.98639047917026	6.87155065998283	6.46251381700167	6.7988586237279	6.56471151745502	7	3.81639627499454	4.96163810832787	4.70206091144266	6.69850336136473	6.19672666312371	5.43069907452674	7	6.83863119287445	5.6189663023504	6.01740905046212	6.36908680290885	6.51025596876183	6.73408923483648	7	2	1	7	1	7	7	1	7	7	7	1	7	7	1	4	3	7	7	4	2	7	4	97.25	1	3
124	5.5370855481665	1.1277286239952	5.79225049741653	6.84189374273464	5.4211385274013	6.84048161255482	4.18389845696439	6.29941464292786	6.08696534789588	7	2.21362628436816	5.87515273579047	6.42487290553878	6.61167063089384	6.56966865358795	7	3.23782843103537	7	6.30684134879253	6.96197600022376	3.47336332084368	6.88328336539182	6.00243595094175	7	2	1	7	2	7	7	2	7	7	2	7	7	7	1	5	7	7	7	7	1	7	7	78	1	3
125	5.80505120028262	6.7108909863973	5.51435786429042	6.04592983115059	6.67929297944421	6.7609230246984	5.06570206238356	4.28010815149841	5.8355110589744	6.61165728698324	2.01019670289407	7	6.60420544103703	2.41808844187808	7	6.1676654789126	6.68386448686146	6.48330131107161	6.12702038120412	6.40927336328488	6.28742217075843	4.3297195005967	6.99827399424349	7	7	1	7	1	7	7	1	2	7	1	2	7	7	1	6	7	6	7	7	1	7	4	93.75	1	3
126	6.91840641581848	2.75601048562073	4.37774835520132	7	6.41756954809573	6.32496966950356	6.39184741009976	5.4285615118034	5.63268679471324	6.18264711975485	5.5852934540226	7	5.70861384967738	6.27352392369798	5.42645908878552	6.7865363060137	7	7	6.53386581729925	7	5.72574840380776	5.20308769955749	6.24091144157567	7	1	1	7	1	7	5	4	7	7	7	7	7	7	1	7	6	7	7	7	3	7	7	82.5	1	3
127	6.22826484630077	6.17498233180509	7	4.86972111365095	5.38275159043783	6.76001184820275	7	6.94036366426162	7	5.37262026350497	1.84885939727588	7	6.25722480106986	4.93204763619705	4.69361030262852	5.8849493532972	7	6.64921272906068	6.30349320430941	6.96452499306205	4.8798484919004	5.10145161414444	5.98627261009568	7	7	1	1	1	7	4	7	7	7	7	1	7	7	1	3	7	7	7	2	2	6	6	86.25	1	3
128	5.66016468773758	4.3924775846429	1	5.5741256484648	7	7	5.9627555670436	7	7	6.97552786491216	1	5.7697212786618	5.85240784064422	5.67193961414948	5.59176490142225	5.33723776339112	6.4284844830689	6.71301135697835	7	6.48863329153255	6.14283416983736	5.80512185246476	5.92905991288661	7	7	1	2	2	7	7	7	7	7	7	7	7	7	1	5	7	7	7	7	6	7	7	90	1	3
129	6.89688042674129	3.45471792336729	6.65814288915336	5.52330495208899	6.01117940104972	6.01477081050484	6.84370682130456	5.82836020992591	5.78729440507218	5.7038533082351	2.05613177002279	5.50104230202987	7	6.50953856277437	7	5.09538399843655	5.69966335998616	6.4068166261477	7	5.40944076340831	7	6.82054161220945	6.2375430632001	7	7	1	7	1	7	7	1	7	7	7	7	7	7	1	2	7	7	7	7	1	2	5	97.75	1	3
130	5.01591955111998	2.36254950742764	4.36829786143175	6.24573228573521	5.20647066383822	6.09706887129715	5.65754539537009	5.00018095481158	6.33559676504842	4.23351452145068	1.52733646437527	6.31247840199252	6.99155912069866	6.35246153574544	6.05340405990145	7	6.04639844543877	6.08184551998401	6.2500873890121	6.75365868200625	6.26689751539443	6.44768798982901	6.57523143549412	7	7	1	6	2	7	7	7	7	7	7	1	7	7	1	7	7	5	7	3	3	7	6	95.5	1	3
131	5.92523639326835	4.41864997405461	1.08132325405168	4.95006001908354	6.40298136596796	6.87941229214568	6.16053456753353	7	6.98696426560696	6.58942691779445	1.96487477520495	6.00148141382433	6.41998371499398	5.45771168857393	5.23043750943408	6.4125354772433	6.21495231787957	6.67186131265954	6.89270575638655	4.65792940017767	5.64373898255968	6.17558116112995	5.9899942871614	7	7	1	3	2	7	7	7	7	7	7	4	7	7	1	5	7	4	7	7	1	7	7	95.25	1	3
132	7	3.54393140605204	4.46107056994775	6.53463320510879	5.71062859224115	7	4.21355420343449	6.5815166739963	6.9571822761901	6.308890596576	1.27100422163094	5.21201136791391	6.87166470503184	5.79832686612339	4.76907208663239	7	3.91593535253697	7	6.12764214984413	7	6.74321416341124	6.3284141432398	6.30021024306307	7	7	1	7	2	7	7	7	7	7	7	7	7	7	1	1	7	4	7	4	2	7	7	72	1	3
133	6.73979020644768	4.66953994648676	6.52545146128186	6.80755385578036	6.54890925696118	5.47245676600639	5.53053340416458	7	6.4582844866713	5.88940894066769	1.89576829612425	6.10097148907916	6.36082000773157	6.69074726502128	5.67650323897795	5.66255150247782	5.77770452843602	6.01232500701926	6.73015565698726	4.07270353157862	7	5.94973064734461	6.87011454823357	7	7	1	7	1	6	3	1	7	7	7	7	7	7	1	1	7	7	7	7	1	3	7	85.75	1	3
134	7	5.04201622917022	4.70476517704405	7	6.30777705786989	6.42371958260176	7	7	5.72655444345798	6.43652141421504	1.67117391351707	4.84189417696952	7	7	6.35681900035791	6.00253381960349	5.33854888211861	6.33030705036562	6.0479302888219	6.1091046516085	7	5.15108315403848	6.31236582196415	7	2	2	7	1	7	7	1	7	7	7	1	7	7	1	7	3	7	7	5	2	7	7	90.5	1	3
135	3.85248472031656	4.52648856650045	5.9948023890908	4.2548133713748	3.0992369688966	6.38779416619375	5.8794597705992	5.47033286454501	6.18922738647083	7	1.32982721201961	6.07874903440967	6.65414702388228	6.98598154998746	6.49961008420046	6.2692744243758	5.40324342333421	5.27235897491574	6.84267386228481	5.0455483571918	5.66392748081517	6.29953588769409	6.67975654074915	7	7	1	7	1	7	2	7	7	7	7	2	7	7	1	6	7	7	7	2	3	7	6	94.25	1	3
136	4.04582315465895	5.82343438046862	5.81385908468342	6.32289358256587	5.33615980442763	6.48371161319004	7	6.55839351493318	7	6.19549110840766	1	6.57629569645118	7	6.75630528348988	4.38975592379979	4.92895924727413	4.53403576841122	7	6.52062509039519	3.58429346504183	7	4.87095860991351	7	7	7	1	1	1	7	3	7	7	7	7	2	7	7	1	1	7	5	7	3	3	7	4	87	1	3
137	5.11752168563121	6.62919979757681	3.20587585106435	7	5.00854549084997	6.5706719997495	6.39595152660828	4.32852240454675	6.60457997459704	7	1.91934332409442	5.5400306221412	5.60597249809315	5.91620305236164	7	6.64638818305283	7	4.7854374301591	7	6.43892304457986	6.27877500821637	5.46905976860825	7	7	7	1	7	1	7	7	7	7	7	7	5	7	7	2	2	7	7	7	2	1	4	7	86.75	1	3
138	4.51065260825846	4.45742332702073	7	3.25436323515806	1	7	6.93578693908851	6.81883776081881	7	6.37302622338305	3.94266478459998	6.28926152783487	6.75856400332025	6.55065180866305	6.70574743987066	1.72670967365322	6.58591564304954	6.68227174993291	6.80665633079206	4.91945678009174	4.12064437927925	7	3.50575922056278	7	7	1	7	1	7	7	6	7	7	7	3	7	7	1	7	7	7	7	7	3	7	7	70.5	1	3
139	7	4.494439473817	4.16646321043279	2.19095830890177	5.87650546405289	5.9103754344926	6.23950276147657	6.55830072231981	7	6.95181995896415	3.11326981220503	6.29887296376135	6.4567522884265	5.24354342244547	6.3985033619161	2.34700012073502	5.28969680091496	7	6.87785523032752	7	5.63624280557084	4.78497446788081	5.48434817727583	7	3	1	3	2	4	7	7	7	7	7	1	1	7	1	3	7	7	7	4	1	4	7	101.25	1	3
140	4.03718223337662	2.49109313277412	4.66035380874562	6.59574675890426	6.37287106639316	5.82434222699479	6.88558652836633	6.84509934907221	5.2997813739502	6.97321914715381	4.08303682558832	7	6.14327594480974	4.55823466434881	7	4.24446160074208	7	5.94537359777297	6.05586830572998	7	6.08204789481873	6.32115465376022	6.09749423694202	7	1	1	7	2	7	7	7	7	7	1	7	7	7	1	1	7	7	7	2	1	7	3	89	1	3
141	5.21054110092059	5.67951059016077	6.51979406541483	5.27054157005909	5.17092940522733	7	6.48720083952105	7	5.96031715674579	4.00431008660436	1.86786192893109	6.95102510279225	7	4.96930136807645	4.06794981339663	7	6.61853035239919	7	5.49435225559319	4.85620157419832	7	3.93553262873762	5.33340032815845	7	6	1	1	1	7	2	7	7	3	7	1	7	7	1	7	7	7	7	5	2	5	7	93.75	1	3
142	6.23063525309842	4.98622929673124	3.69161070752963	3.64973096647017	5.57409606731138	7	6.75354326685792	6.03486461294442	6.28905712909622	6.63495250725305	5.43275934825221	5.33217625359122	6.2764196718729	5.45305371926945	3.40459278641986	4.65398170976147	3.80054556634459	5.42596013601018	6.7962389265731	6.88026963510275	6.77525419022317	7	7	7	7	1	7	1	7	7	7	7	7	7	3	7	7	1	7	7	2	7	7	4	7	7	85.5	1	3
143	5.47109701071176	2.89424865185858	3.24156752059753	5.07999953701494	6.87111704083586	6.9894497360064	5.81875415140518	6.57945097106527	5.66739496239743	5.82262010438614	1.33513838560166	7	3.63080012530781	6.72710894532048	5.39845607869408	6.06626438101073	7	6.13460823341535	6.42628059913541	3.43375402942137	4.92294900757704	6.95421267429022	5.83151172198649	7	7	1	5	2	7	7	2	7	7	7	7	7	7	1	3	7	7	7	4	1	4	3	77.25	1	3
144	4.52828760863416	1.81512869551356	7	3.19092851693618	6.86264129435949	4.82608058385056	5.65078405744998	5.56884240473639	5.09863973173318	6.82491129988038	1	5.83756823818718	6.17797631433061	5.48739704253629	6.44398928513904	6.07259724556258	7	7	6.14038556352137	5.91115516921087	4.65280099972752	6.87101731652209	6.96154518293882	7	7	1	7	1	7	7	7	7	7	7	7	7	7	1	2	7	4	7	4	2	7	7	96	1	3
145	6.00764551899425	3.53781788006507	5.07314598252572	5.85940143898835	6.38589397827991	6.6238934142668	6.78729527282584	5.78291534247178	2.87888020323017	6.97758199691987	2.09671769749376	5.74706892606819	6.24814696732897	4.70857764569076	6.34641947065372	4.97707642909063	7	6.37361600652739	6.88293200197855	6.08595306854628	6.83347523030235	6.47484178435783	6.32299112206628	7	2	1	7	2	7	7	1	7	7	1	2	7	7	1	7	7	7	7	3	7	7	7	96.75	1	3
146	7	3.86446850946071	4.38004409922108	6.68339721373358	6.99338137378939	5.8100844782588	4.7735840670244	4.14023629778473	5.17996134336997	6.60166290623986	3.35461471154414	6.88361095635702	4.45159076663353	7	7	4.95142840412528	5.39118225688219	5.12436646057974	7	6.36652461601845	5.25383069501813	6.72044422671422	6.62172684006082	7	1	1	7	2	7	7	2	7	7	4	3	7	7	1	3	7	7	7	7	1	7	7	83.5	1	3
147	6.93859668394144	2.95550099044367	5.02951366860548	6.52919517487087	6.36151878908318	5.0345423186277	6.71299310290096	6.74038677973363	3.94407320415111	6.84080959461979	3.41505787744287	5.39938709972516	6.41240492970847	5.2240445861499	5.36553183064717	7	7	6.80678815554419	7	7	5.91226969402944	5.6895745757573	5.89037708907342	7	1	1	7	1	7	7	2	7	7	2	7	3	7	1	2	4	7	7	7	3	7	7	86.25	1	3
148	3.69469700081748	2.60444744043582	5.54589911152073	4.54924082470122	4.89088996388963	6.42347589382534	6.4985777379086	4.98394350108928	6.98061449237227	6.67894155027286	3.20113064715829	5.84754553219755	6.06904523004355	4.71392984559672	5.60950752377697	5.75268977370875	6.78178782044093	4.29037234879901	6.12882462022949	6.63476766796918	5.20666727509699	6.45036152148974	7	7	7	1	7	2	7	5	1	7	7	1	2	7	7	1	7	7	7	7	2	2	7	4	89	1	3
149	5.68850489877959	4.73847182458928	3.19490968273764	7	7	4.70103241436463	5.38154695189084	3.55385348803654	6.43156630074038	6.90224852217389	4.78847553521311	6.51337219409411	7	5.14051735505303	5.46220217136611	5.20062151871788	6.77203674448258	6.51616753846835	5.83038538760831	6.43764855019974	6.32379777361778	1.09543124829621	7	7	7	1	7	2	7	7	1	7	7	7	2	7	7	1	1	7	4	7	7	2	7	7	92.75	1	3
150	4.50973632247361	4.36875491294951	5.17406041164885	2.67348762897279	6.43528931320066	7	2.71356474416195	5.58296504451251	4.11522146520908	6.87049274270933	1	7	6.12545834599577	5.87367796470519	5.36567052362236	5.14938300421138	6.71640580502794	6.68686792795978	6.82165589247652	5.76741549361407	6.22579991007629	7	6.58924250915204	7	7	1	7	1	5	7	7	7	7	1	1	7	7	3	2	7	4	7	3	2	7	7	99.5	1	3
151	3.40026321382618	5.24124125564104	6.91843045011271	4.48246566546056	4.26795497910448	4.60304151624227	5.66811919532612	3.76056669096321	4.05509396942394	6.6235201635778	2.55813939204384	5.76979883151728	6.85176839406362	4.92349876099541	5.60850348488111	7	7	5.84093140425185	7	6.3753667871861	6.20093247364485	5.8980208194799	7	7	7	1	6	2	7	7	5	7	7	5	2	7	7	2	2	7	7	7	4	3	3	5	96.25	1	3
152	3.65950815394135	4.94424886577527	5.71703740098685	4.66681218950025	4.85848096457024	6.65004785644401	5.80520286266106	5.63483779267966	5.43759184003852	5.06637738314383	1.86792841572833	5.02188575762388	5.35620257120714	3.7192153566438	5.47884135640779	7	6.65590926059626	2.45432961596646	7	7	6.98631339652563	6.88567265725988	7	7	7	1	7	2	7	7	1	7	7	7	7	7	7	2	2	7	5	7	7	2	7	5	87	1	3
153	5.54576624912856	2.04462273303623	7	7	6.24170216085445	6.58502465331236	5.71352846048392	5.86600135066282	4.70097295912235	5.52566267647092	1.17595769522057	5.96903350944903	6.29312938970581	6.49944549124523	6.25065364381152	7	5.0407834147243	6.66696718204211	1.55843929586638	6.5556958020823	5.71373682797179	6.96956141053891	6.20486440372175	7	1	1	7	2	7	2	7	7	7	7	7	7	7	2	7	2	7	7	7	2	7	7	68.75	1	3
154	7	6.69339750466584	6.2979814080454	5.92320152652979	6.16615085070049	6.45023619808797	4.66197431707559	2.83457702633755	5.44312607993152	4.36837863235821	1	6.7310590008468	6.19771638952751	1.39253655303156	6.75563182510915	6.85169141360388	7	6.44449508959961	3.67864104923007	4.05508259596776	6.58284764965345	4.05134279219936	6.62860615986106	7	7	1	7	1	2	7	1	2	7	1	2	7	7	1	7	7	6	7	7	1	7	5	80.5	1	3
155	6.36735187320616	3.12115837625418	5.59641895582597	5.09573102733084	6.09171746692103	7	2.58351276488343	4.57412478752095	6.13882379240304	5.72227123731911	2.13382122690115	6.15240427643052	4.98768816496407	4.89994567981195	5.89410302458249	6.0908728293026	6.726289565219	5.5505330953831	6.28780399237393	6.30468808244588	7	5.83618226200398	7	7	2	1	7	2	7	7	2	7	7	7	2	7	7	1	7	7	7	7	3	7	7	6	98.25	1	3
156	5.7603256505664	6.24804421739286	2.09946634084808	7	5.45962191180623	5.96782677734349	6.95649964228813	4.95167566696274	6.39226661358207	4.19501835571975	1.98869873259597	6.8095922942337	6.19821086414848	4.96786297937367	5.96064822299993	7	7	7	1.87180309072124	4.48259224940187	5.12581847615946	6.48220559574596	7	7	7	1	7	1	7	7	7	7	7	7	2	7	7	1	3	7	7	7	7	1	7	7	77	1	3
157	6.96384929960626	5.0079547405502	3.31079916011453	2.28333765081593	6.6787957761296	5.46033212298436	7	6.68466993673808	7	6.18913619198356	3.32653628417028	5.81908101353155	4.17605366141835	4.10222078270354	5.47522794581079	6.47635113623048	5.01100812092007	5.71328158177674	7	6.88321254667799	7	1.96326453873643	6.01526856021526	7	2	1	3	2	7	7	4	7	7	7	1	3	7	2	3	7	7	7	4	1	3	7	74.75	1	3
158	5.83334399773875	4.40371438771767	4.24970877039923	7	6.63009845386772	6.45065234768474	4.78514818097468	5.20656400184288	7	6.21904335878724	3.50195894082507	5.26960773934632	4.79950188962675	6.04930120350698	7	6.70623517001554	5.292424159346	4.92695719255697	6.73020756443438	6.01633685697457	6.31323005230119	5.74108487679453	5.82105215202955	7	1	1	7	2	7	7	5	7	7	1	2	7	7	1	7	7	5	7	7	1	7	6	60.5	1	3
159	3.83414371322612	4.28485056117989	4.05235771040797	6.04723775086428	5.44281121859092	6.6072287182043	4.87830783780776	6.43182503138888	7	7	4.45636123288378	6.44551226808832	7	7	5.17211981678126	5.63336297652297	6.39267068745267	5.24601345584947	6.93627080432802	5.68000808927314	5.14319010550371	2.05617447105168	7	7	1	1	7	2	7	7	7	7	7	1	3	5	7	1	4	7	7	7	2	1	3	7	80.25	1	3
160	5.20453994728989	1	5.71450638686774	6.43200710549546	6.2727302231363	6.061901421404	5.29544634823266	5.77660044987694	6.06809386683595	6.8681039500008	1.34686928543175	6.52239823008059	3.47794667099116	6.52691546445972	6.11290756007672	5.70763347505692	5.69002932458027	6.65372588565103	5.20750721890706	5.33267748772303	5.33917904066996	6.64300863765978	5.99799501683807	7	1	1	7	2	7	7	4	7	7	7	7	7	7	1	7	7	7	7	7	2	5	7	80	1	3
161	4.65380395529666	1	7	6.32451943507676	5.61729442066109	5.53365166534966	6.24365337242376	7	3.81782278633421	6.77935335379884	1	6.0866190002123	4.27725134023652	7	6.42415121374051	6.06537057868906	5.23943741988442	7	6.32153753073279	6.55407182818998	6.65955384656717	6.04735626438588	4.43339647575661	7	1	1	7	2	7	2	7	7	7	7	7	4	7	1	2	2	5	7	7	2	7	5	86.75	1	3
162	5.42867972064952	5.73731856774027	2.9179985051139	6.61242748299511	4.83799891649688	5.10581085107963	4.77108225827157	6.65857865997086	6.26766873769644	5.67192997901222	2.1452267025492	5.87486674773269	7	6.33480487753939	6.90875286381257	5.73437962615444	6.24744247437648	6.5559393541707	7	4.99709645574588	6.88777318764613	4.75924740512893	5.99067015552879	7	7	2	7	1	7	7	7	7	7	2	3	7	7	1	3	7	7	7	7	1	1	7	73.5	1	3
163	4.15136591078518	3.83335507589004	6.3233778318509	3.92971725073484	5.33069023152625	6.25396171046129	5.98956313608341	7	5.03403689066169	5.0741943524963	2.27749467565214	4.70757384414632	6.05637225386435	6.63106768810444	6.47518695132237	6.88853427414628	6.21798825735002	6.02924978155917	4.89030756168403	3.3369214572111	5.85128511409686	4.66361352382674	7	7	6	1	7	2	7	2	1	7	7	1	7	7	7	1	2	7	7	7	4	2	7	5	83.25	1	3
164	4.72234717889404	3.07179935894503	5.45520778843082	6.31882246397023	7	3.36953061936015	1.91450514791018	6.94632130575319	6.70266299848611	6.68227339395877	3.85302706617559	6.96874798902767	1.44431911508647	4.52360359293218	6.54365884459417	7	6.67050778442122	6.37491121643369	7	6.43567398996239	6.05887377668736	5.35604895652592	6.18402234444249	7	1	1	7	3	7	2	7	7	7	1	2	7	7	1	7	7	6	7	4	2	7	2	72	1	3
165	7	6.63306549779864	5.63315324169905	7	7	7	1.82493367243613	3.81176342723583	2.07369569662826	4.51408977257766	1.37024068156578	5.53668704730799	3.41295724935683	4.94040239466844	6.50209046085834	1.23233728480135	6.79221119898301	7	6.69395076645497	7	6.33701332417523	6.51096377194354	5.21281878631361	7	7	1	7	1	3	7	1	7	7	1	7	7	7	1	7	7	7	7	7	1	7	6	82.75	1	3
166	5.11158950076044	5.66958820564097	6.05790131304214	3.71185679032809	4.79532616622974	6.74160421534877	6.7064564971141	6.38353569731752	6.91591160366889	4.88146471122323	1	4.91998721348924	1.25485990155035	6.49464100658323	5.85482297879218	7	6.21234894461164	5.26084253568838	5.62823606362939	5.27352125114879	6.74754396916068	5.3416949147826	6.4245268192267	7	1	1	1	7	7	7	7	7	7	2	3	7	7	1	1	7	4	7	7	2	1	6	80.5	1	3
167	7	4.33259120467424	3.75728210400008	1	7	4.98522095719345	6.23418185096334	6.99111214133635	4.77279821311194	5.45941929783389	3.22200208104588	5.41798308149063	4.69732086206925	5.70928762529222	6.52825555235804	6.06566291794886	7	6.08049849999241	5.22501845258841	6.68588724724763	6.14871748025036	5.4885151803966	4.28959352568137	7	3	1	4	2	5	7	5	7	7	1	1	3	7	1	5	7	5	7	3	3	5	3	76.25	1	3
168	4.16182790143544	1.20466851916748	7	7	5.60178701357532	6.4800943569391	7	6.45227300528913	4.93769405398063	5.99294422477666	3.12085703185916	6.06680805038583	4.66223279016267	6.95221665485394	5.89670673813344	5.02694808906984	5.01567925741125	5.29355693721394	4.9000393814733	6.84319508034902	4.88333357173822	6.61469983160887	7	7	1	1	7	2	7	5	1	7	7	7	7	2	7	2	3	5	3	7	7	2	7	7	74	1	3
169	3.95600649345212	2.31204650934971	3.80246495217719	6.64533333243052	6.76015968789679	5.37772689703406	5.15442932429353	4.95637248139411	7	6.28964840514407	4.41996616310671	6.62381963651218	4.73340114837002	7	5.78686439050256	7	6.57347462901177	3.81433117438299	6.28140982587862	5.60125835334842	4.09651031615447	6.595342639103	7	7	1	1	7	2	7	7	7	7	7	1	4	4	7	1	4	7	7	7	2	2	7	6	56.75	1	3
170	6.58252980466287	1.46478378993391	6.12104388932714	5.07698364179069	2.63762367893307	6.5155165206366	6.84059594044897	6.65311974993161	6.41943243753468	5.9317386536444	1.37651607242367	6.39906022439661	5.69352256137933	5.83194486702266	7	3.63789641387919	3.52708114772387	7	4.80968439730732	6.12937366744284	4.82826843458946	5.96543617020026	5.60231271242038	7	1	1	7	2	7	7	7	7	7	1	7	7	7	1	1	7	4	7	7	1	7	4	70.5	1	3
171	4.5227186077093	2.93413690798698	5.58294100053939	7	6.24603612106922	4.55810164249095	6.81743236430596	4.1618599163621	7	5.88774659261124	3.9693354084355	5.59045910923198	4.98942442131002	6.57920508650336	6.39972744900012	1.97398721619729	3.62397445923511	5.77594490828932	6.03380605498066	6.42514155177798	5.39455839869035	6.80197493871805	6.82515023735267	7	7	1	7	1	2	7	1	7	7	7	2	4	7	1	6	2	5	7	5	1	7	5	70.25	1	3
172	4.77430003059617	7	4.15753945880652	6.94311676807243	4.84595636277696	6.87167426820081	5.60630552104108	2.74694466633622	6.35825708935619	5.52103316260574	2.14737613337801	5.44296397053508	6.94979961712855	5.28023885371769	5.98791180991009	5.34892235293518	7	5.09486134846642	5.80173021568517	6.22382649869381	5.57568168434646	5.41341733566647	6.50539351118392	7	7	1	7	1	7	7	7	7	7	7	7	7	7	2	2	4	7	7	2	2	5	3	93	1	3
173	7	3.08328265167084	5.9219373052586	6.26295054273672	6.86844153508305	6.29728272829596	4.88983865513055	6.86565256213466	6.54783222235014	7	6.30822068794219	4.48009399446076	5.71279617459356	5.31100400066702	5.25068627198347	6.78834729381554	5.50808392607763	3.52122134315615	5.39388668910383	7	3.76874674074425	4.28420784510791	7	7	3	1	7	1	4	5	7	7	7	2	7	4	7	1	7	7	7	7	7	7	7	7	61.75	1	3
174	6.64251207968495	3.85554262086109	3.74216900844589	3.36632781857945	3.81518524281527	5.32307533579706	6.4007673736651	5.18836600766298	6.16704206906479	6.6637497621446	1	6.40573124928564	6.05750371453044	6.00778120680156	5.18170985328978	6.0784371466669	7	6.91798764421585	5.60665765675052	5.6621949853689	6.91639016262396	6.06028660082932	6.03840291269468	7	1	1	1	7	7	7	7	7	7	1	2	5	7	2	2	7	3	7	7	2	4	3	83.5	1	3
175	5.14886760295924	4.80531225117516	3.22740804803671	5.31116733883259	4.83526939010328	6.90732873212184	4.45598592405877	6.55634255812271	7	4.22444263405571	1	5.72183032119343	2.09795617722452	6.49011618300131	5.4828942341514	6.845837161523	5.71655958422077	5.79092504004075	5.93969425494318	4.58641306874901	5.70905505558037	6.1324403146633	7	7	7	3	7	1	7	7	7	7	7	1	3	5	7	1	4	7	7	7	7	7	2	7	77.25	1	3
176	6.45530277171057	4.05409120461249	3.52906857572403	3.77701326146127	4.35217778827962	5.9549809703631	6.77162614360224	6.17445793125209	5.64772294983693	7	1.49972209343865	5.59455042505802	6.32150508601262	5.98081514632247	5.99081353520395	6.02434984181383	5.86739900712954	6.74628094701691	5.01021887368505	6.67545351830499	6.05209091798543	7	5.75308051171764	7	1	1	1	7	7	7	1	7	7	1	2	6	7	1	3	7	6	7	7	1	4	7	80	1	3
177	5.30647466565105	6.47110134939573	4.59404856306338	4.65074456517466	5.87189491453495	6.57890171518833	5.20917112969511	4.92282414596	3.80245883678821	6.55999496815108	6.65297433855495	6.6787030170138	5.30578418854145	7	7	5.19855168437354	4.70233473217072	5.31795049834203	6.68625997827922	6.48869711230501	7	6.21327899956281	5.77787026270997	7	7	1	7	1	7	5	1	7	7	1	2	7	7	1	3	7	7	7	2	4	7	7	73.75	1	3
178	7	5.27708185396775	3.0224869138954	1.31780653541043	5.97731202050783	5.13164876862428	6.35314817336359	7	6.58927498469666	6.80649007282964	3.66324646234472	4.88577595768008	4.44616818199324	4.93976749496938	7	1.94036482711059	4.75043377171237	7	5.50831725148941	6.19274205516954	7	1.37244108696439	3.80969533529812	7	4	1	7	1	4	7	7	7	7	1	2	1	7	1	4	7	7	7	7	3	4	4	81.5	1	3
179	6.70994870844868	5.69462275761536	2.83600839162812	7	7	2.70742238689565	6.45694763071595	4.33096424471681	3.64315565295102	6.76789332391625	4.58106442240451	4.891489186323	6.69556451809046	5.33294073088185	5.53846816912313	6.83456939390759	7	6.45902556385199	6.11577635600366	5.55157049418781	4.18731903956437	2.2441839040894	5.58583067993968	7	7	1	7	2	7	6	2	7	7	7	7	7	7	2	7	7	7	7	7	2	7	4	79.25	1	3
180	6.93709924986473	5.82668358272532	4.32305340934731	6.38209035353666	7	5.58775976764728	6.38596786943639	5.94625649450399	2.0752915630764	6.61298449276444	3.22850093449429	7	1.52937108438268	3.93689846733297	6.28928166125615	5.93895970372019	5.50258935440451	5.68247560108422	7	6.37649331495287	4.6948119509653	5.48502562149344	5.96625567896165	7	7	1	1	1	7	6	6	7	7	1	2	7	7	1	3	7	7	7	2	1	4	7	89	1	3
181	6.12145408102077	2.25885190453292	6.14751151495327	5.9018096720746	7	6.14950147215278	2.97588834903724	6.51082657572933	5.6087264710538	5.7497463306616	1.04465862979382	6.91825658201558	1.96399487443531	7	7	7	4.32742118409683	4.7137059931336	6.1605191996759	6.29044359424968	4.38198353512182	2.95914134368268	5.55604224619636	7	6	1	7	1	7	7	7	7	7	7	1	1	7	1	5	7	7	7	7	3	7	7	72.75	1	3
182	4.8956850130797	5.64712537223816	3.3226548103923	3.08293906934391	4.44586328101251	6.34119191468326	6.79093562592614	6.13759095479415	4.72715999406064	6.12874401713819	2.42088480747514	5.81270506296366	6.57773117037765	4.93922260364064	6.53384511389975	6.02428043598565	6.3349429712462	5.34164793308319	7	5.04144925245569	6.7349387689415	4.90610965423186	4.63084138325245	7	7	1	7	1	7	7	7	7	7	1	7	7	7	1	1	7	4	7	7	3	7	7	83.5	1	3
183	5.53720351718208	4.72346366058741	5.99426664721836	3.77930277551018	5.04115680341316	6.09582877363735	6.00541443725358	5.13014419690815	6.26051264742111	6.04975231454875	4.12469250023111	6.5850606529251	7	3.23596680203743	4.23476221349417	6.40635323709391	6.71805818648181	6.86413836165982	4.54322397174113	5.90556641299773	5.29874232014983	4.67913164365412	6.05734914359774	7	1	1	2	7	2	6	3	7	7	7	2	7	7	1	2	7	7	7	7	1	1	5	74.25	1	3
184	6.36248527826719	2.328002812683	6.20824906829691	6.05936367828644	6.94134595658274	5.57045732276621	3.27780223619007	4.70937038513272	4.2558745257262	6.56579476091876	4.11625224505033	6.13934092024233	4.01099825099602	4.3161557556319	7	5.20789845242624	6.78765125670462	3.08588177857738	6.23068417163443	7	4.48750267699417	4.85808662275778	6.83159291147797	7	1	1	7	1	7	7	1	7	7	1	2	7	7	1	2	5	7	7	7	1	7	7	75	1	3
185	6.44020616417821	7	3.92857914722208	3.37081415965515	4.48997945682086	3.8809153841511	7	6.62598942653851	3.64861317371664	7	3.85058737004043	5.96086172257525	2.00721922750496	4.09889999954462	7	5.20674162517656	6.11407360332244	4.81279710560999	4.4923821717908	4.81321798553458	6.50693474131819	6.99433176654699	6.67813398617457	7	3	1	2	1	7	7	7	7	7	7	2	1	7	1	3	7	6	7	7	2	7	5	74.75	1	3
186	6.02274247300323	6.33531984197252	3.95933342164407	3.86142635025593	5.30183344360338	5.84346635204964	6.56987133661395	7	3.43004484813448	5.20597551066952	2.2246964850776	7	1.16011496704912	3.60833351871769	4.20005128350438	4.23280704435001	6.61118269746934	4.721373152789	4.45186701563268	7	5.71767029720467	4.13289193932433	7	7	4	1	2	1	7	4	7	7	7	6	1	7	7	1	2	7	7	7	3	2	7	5	78.5	1	3
187	4.94780650209125	3.68280123707429	5.97865685929724	6.56092650692765	6.55568403822219	6.37704136569025	6.95857439491684	5.43552489567478	5.5955735334871	4.11928061437657	4.21569963064613	4.12930508123914	5.59168514515811	1.65726308679255	6.61431148850125	2.98803261531123	6.37182189597841	6.48017568798516	3.48902354736203	6.81971482652821	7	6.14197498053904	5.85958874968763	7	1	1	7	3	7	5	2	7	7	1	7	7	7	1	1	7	5	7	7	1	4	3	63.25	1	3
188	6.29480218839304	5.70447107615771	5.60186477218712	3.49782797482993	4.62266468404756	6.74427406151033	5.78960809285671	5.58515907795483	6.35581608952255	5.04656288119878	2.27045795248887	4.65744304930505	2.10887713394931	6.69698499483682	4.68077275267509	7	3.35253170796042	6.23695314793851	5.56161322566389	5.42674549313842	5.67259619461293	4.81167579226137	7	7	1	1	2	7	7	7	1	7	7	1	4	7	7	1	1	7	6	7	7	2	2	6	77	1	3
189	6.0002840934674	2.62653815995825	6.14369999678373	6.37465556230488	6.56610367361369	4.59900788511617	2.39640946952613	6.68853082404826	5.80925249737595	6.27761074250099	1.05935991853311	6.34632617382698	5.21597875736118	4.22225421890013	4.16063469205449	5.76652535363487	6.4905408939515	5.644479407031	7	4.50374428120888	5.63480925708385	7	4.15005818251512	7	7	1	7	1	7	7	7	7	7	5	2	7	7	1	2	7	3	7	7	2	7	7	82.75	1	3
190	3.58447795659384	5.25393727541813	3.12857002171787	3.74355212898836	4.95464220346788	6.2733284158635	5.84099578794964	6.27954865184302	1.85350864925892	6.74198963592821	1	3.15149980361815	3.5865363769558	2.64520795929313	7	7	6.04364147554007	6.25228038807298	6.18214062001036	4.60470392448726	6.06276608489747	4.81456098018336	7	7	7	1	7	2	7	4	7	7	7	7	2	7	7	1	2	7	7	7	7	1	1	7	80.5	1	3
191	6.38124410670235	3.81381840341903	5.73088841962275	6.68089628728527	6.84543953155838	6.5237900608791	4.1948611045965	6.55286023907928	4.42859533240391	4.71232698320614	5.49692802860602	5.23754154674669	5.91201794725639	5.45406641456322	4.70029400114128	1.90591844098443	6.35828375352994	4.13928865025776	6.13113700657571	6.58633879763497	6.28140377436886	5.08654928829999	6.77358301436205	7	2	1	7	1	7	5	5	7	7	7	7	7	7	1	1	7	6	7	2	2	1	7	68.25	1	3
192	6.38137182527827	3.49936548496349	6.03878218118746	4.82990388950185	1	5.61451947015286	3.40158384603454	6.46444771752651	3.01852324992227	6.3034788370113	1.34395204826153	5.37602977853127	3.91923584884369	5.71116510811097	4.83043603946952	4.88635323638021	5.49087946124247	7	6.01293867549571	6.1076632214382	6.38531734823295	5.91747663800137	4.85987785774026	7	1	1	7	5	2	6	2	7	7	7	2	7	7	1	1	4	7	7	7	4	7	5	79	1	3
193	6.00889219321627	3.91121648072847	5.04888308137308	3.63063896919815	4.19068078562307	2.53378135297351	7	4.25401610342483	7	4.84156901441386	3.78606982693985	7	3.5441066991848	4.16397299240033	7	6.63249444528821	4.89146384571354	5.28416263438489	6.611259508591	5.90535836923289	5.35967649207918	4.12180092024304	5.8230209134891	7	4	1	4	1	7	7	1	7	7	7	3	7	7	1	7	7	7	7	7	1	7	5	57.75	1	3
194	3.66964398555831	3.15865303687463	3.70771177173459	5.61826136041225	6.48341291264691	6.04972527643515	5.65628204751602	5.36431006403234	7	5.85070353086551	5.00260750900418	6.71061829545429	6.37543748611142	6.07550657903922	6.00603465266423	5.97231596000939	6.43305027028046	4.26470956216511	5.81551448499039	5.54341517700554	6.06315096347004	3.00960458762895	4.62126058630327	7	1	1	7	2	7	7	3	7	7	1	4	7	7	1	5	7	4	7	3	2	7	6	67.5	1	3
195	5.62195651933726	3.29842561330526	5.52062401452209	5.8141490658527	5.18781687200343	6.26924209074602	4.1789271288795	5.48325270061884	4.6297508059842	4.48943108407038	5.05371109435425	4.15188372642852	4.70465256735139	3.5823975916275	6.90253167198146	4.11242831953954	5.47899817850848	6.42050987633861	4.63565142510447	6.42942349410298	6.78014345679862	6.4185329520135	6.36985410558257	7	1	1	7	3	7	2	1	7	7	7	4	7	7	1	2	7	7	7	7	1	6	4	62.25	1	3
196	3.08132791622583	1.21624440625036	4.7805345799707	5.32131074734664	4.89854669159279	5.57373813352227	4.52140886981308	6.40061669412767	2.52663876601583	6.46160719948312	2.52261917811597	6.77086818393626	5.67757408977257	4.87316226350756	5.07404489894182	1	5.06919862349526	4.95542476441392	6.72833694100538	7	7	6.43050058832059	5.45423635860461	7	1	1	7	3	7	7	1	7	7	1	3	7	7	1	7	2	2	7	7	2	2	7	74	1	3
197	7	3.57969913071475	4.25550850202147	7	2.93499691869887	6.76270708404387	7	3.68945078061423	6.07170568332982	3.85964345090804	3.47253328809748	5.57329839493713	5.94092882546479	5.2171435149682	5.24661283679332	6.0227372357813	6.72588737043104	4.94024142444746	5.66085610593568	1.93511676419143	4.55485628398988	6.89440213795469	4.45980110189557	7	1	1	7	1	7	6	5	7	7	1	7	7	7	1	2	7	7	7	7	2	2	6	78.75	1	3
198	5.29468685046709	4.24277361777339	3.86088588759582	6.28414329131602	2.31416379915186	5.85880273626531	5.81086565103752	3.32797392513064	4.1547454514177	5.82511602585238	1.65779969784586	5.52027707389129	7	4.17869788365431	4.00317536912592	7	6.38491589431897	5.19438193044353	6.03058590478969	3.72612427570992	4.4088176789165	7	6.03575712022559	7	1	1	7	1	7	7	4	7	7	1	7	7	7	2	3	7	7	7	7	2	2	7	77.5	1	3
[truncated: 5 more columns]
