# Supplementary material for: How Are Mate Preferences Linked with Actual Mate Selection? Tests of Mate Preference Integration Algorithms Using Computer Simulations and Actual Mating Couples
Source: PLoS One. 2016 Jun 8;11(6):e0156078. doi: 10.1371/journal.pone.0156078 (PMC4898694; doi:10.1371/journal.pone.0156078)
Supplement: S3 Data — Long-term couple and agent-based model data analyzed in Study 4. (ZIP) [file pone.0156078.s003.zip › S11/Polynomial Model Data/Polynomial Couple Population 01152016 0437.csv]

	trait1	trait2	trait3	trait4	trait5	trait6	trait7	trait8	trait9	trait10	trait11	trait12	trait13	trait14	trait15	trait16	trait17	trait18	trait19	trait20	trait21	trait22	trait23	preference1	preference2	preference3	preference4	preference5	preference6	preference7	preference8	preference9	preference10	preference11	preference12	preference13	preference14	preference15	preference16	preference17	preference18	preference19	preference20	preference21	preference22	preference23	fitpoints	sex	algorithm
1	5.67071753822623	6.5390261507972	6.9629451768204	7	1.00052963627911	5.68598077968928	5.93129453418502	6.27959332716185	6.63155834956366	6.38157209182468	7	5.15126989802122	6.29360280419263	6.07221892875617	7	7	6.7558751541674	6.88377269517437	6.67679520107273	7	6.10391819855941	7	6.97729727870095	1	7	1	1	1	7	7	4	7	7	7	7	7	2	7	1	7	7	7	7	6	2	7	112	0	3
2	6.82944084530588	6.07187176503309	2.85726902539587	6.39558790168029	1	5.60172214120508	7	7	7	6.94548691997039	6.01375006613623	6.12712684669323	6.75013183588141	6.96543729938359	7	6.53045063545509	7	6.63173900087144	6.82091312287231	5.8005096674826	6.70738902499473	6.84337746747622	3.90244093783063	1	7	1	1	1	7	7	2	7	7	7	7	7	7	7	1	7	3	1	7	3	7	7	117.75	0	3
3	6.51552735212795	6.75176899179316	3.10225901467842	5.84762317986248	1	7	7	7	5.95023404099949	7	6.88163091153885	6.27673296231514	5.04373389531234	6.95713412702667	7	6.89390210297627	6.96529804533725	5.74325733885636	7	5.98554950419703	7	7	5.22844718359472	1	7	1	1	1	7	4	2	7	7	7	7	6	7	7	1	7	4	1	7	4	7	7	108.5	0	3
4	5.18401338119387	5.34380439033975	5.36309944571268	7	2.61727480296651	6.83380434605052	6.86412380436519	7	6.2906318006612	6.87629287695437	6.8408272907262	4.88925221711841	5.82819864797081	6.49762903259184	4.08014469523525	6.93787690946427	5.56454698812804	7	6.18798773820834	7	5.69513093084879	7	6.82398749208354	1	7	1	1	1	7	7	6	7	7	7	7	7	7	7	1	7	7	6	7	7	7	7	94.25	0	3
5	5.86280217497326	4.78817079105144	6.76653215768877	6.68093936640056	1.23415159839091	6.33762994839976	6.40895782900337	7	7	7	6.71139224385144	4.4591719605924	5.81502651302541	7	7	6.35246848026298	7	6.89523471932139	6.6125901753691	7	7	5.65891727074517	4.25111392624174	1	7	1	1	1	7	7	6	7	7	7	7	7	1	7	1	7	7	3	7	7	7	7	98	0	3
6	2.07063091566399	6.08021676240257	5.10765839043034	4.59339135578463	3.6081269659191	6.19158565771428	7	7	7	7	5.77150272309951	5.92469671607056	6.70269073255477	6.48444417154086	6.31318745130031	6.51718195092337	6.85492264495257	6.60161920815611	6.68045346567905	5.99142103949458	4.80191210210322	6.54426454134552	7	1	7	1	1	1	7	7	3	7	7	7	7	7	1	7	1	7	7	7	7	7	7	7	95.75	0	3
7	6.39667304812249	6.4136217959181	6.53967303283215	5.9954614975068	1.84508232360259	6.99387019898253	5.32687124327191	7	6.51250747945591	6.85758539181423	7	4.8770584752496	6.95369849426103	7	5.78050211703474	5.05161793649444	6.3278567399688	5.33339507861707	4.39697072988352	6.53616932643269	5.62269168513236	6.68897764367159	7	1	7	1	1	1	7	7	3	7	7	7	7	2	1	7	1	7	6	2	7	7	7	7	113.5	0	3
8	1.77785119158684	4.30815036835206	4.34463485697996	6.390992125316	4.56028772123724	6.49837032191492	5.30156109733117	6.61680970968503	5.95058429040423	6.55143792299929	6.62294614479342	6.76251861346046	7	6.89604775996266	7	6.49379760445488	7	6.3759952288899	4.96123128971983	5.89725350383237	7	5.50107607491626	7	7	7	1	1	7	7	7	2	7	7	7	3	2	2	7	3	7	1	2	1	3	7	7	85.25	0	3
9	2.79181017652817	5.79597101606426	6.72548704891928	4.52953566220994	2.05569130752874	5.37800425038636	6.21395265382225	6.34618969779677	5.72084235677795	7	7	6.51264322451795	6.08465728842843	4.87154106951493	5.90505776506449	7	5.01612623372942	6.81433738103124	6.60743354384806	4.48135263431994	6.8513072160318	6.21636765129403	4.63781244696028	1	7	1	1	1	7	7	2	7	7	7	7	3	7	7	2	7	2	7	5	7	2	7	101	0	3
10	1.18023547155918	6.00437679760587	7	6.6602135458116	1	6.21528237045619	6.62729085253788	7	3.93043083972066	6.68418626374527	5.90515295929733	7	7	6.19240316982459	5.98976682485279	5.10142405233802	7	6.61237650612026	6.53496559874222	5.46850382010161	7	6.9774320640342	4.14999698754527	1	7	3	1	1	7	7	2	7	7	7	4	7	7	3	1	7	2	6	3	7	4	7	106.75	0	3
11	5.06763249065806	7	6.49961910362517	4.8743463143062	1.69948970161041	7	6.62389248664079	7	5.82452476802053	6.81392604509674	4.95795744942417	4.51656691211966	5.69259006408095	6.86869060821554	6.85096854215274	6.28316451123517	5.31768321938405	6.3718051441745	6.23015018390495	6.98147770962042	7	7	7	1	7	1	1	1	7	2	2	7	7	7	7	2	7	3	1	7	4	7	7	7	3	7	99.5	0	3
12	6.34988388324079	6.26980655926959	6.52737110916281	6.1285362322665	1.68981363969331	6.39605992066744	6.92400203509126	5.89604506978939	6.56218027853952	7	4.18578956672339	7	6.33477129753599	6.81564208038022	5.92022121959266	5.30239470897781	4.15556473798696	6.35992149335979	4.79990442129375	7	6.68806490132249	7	7	1	7	1	1	1	7	7	2	7	7	7	7	3	1	7	1	7	5	7	4	7	7	7	108.25	0	3
13	5.32155158612059	5.90910616639665	6.88185426672734	6.05344452903187	1	5.8968542537688	5.54440889868519	7	3.28395298364337	6.65293205811962	6.69022015305553	7	6.9771559245682	6.44262931010139	5.24840246693454	6.44822182626262	6.13987878165131	4.55002942516035	7	6.80249858668774	6.40967502754808	6.55482320728359	6.76395649859619	1	7	1	1	1	7	7	2	7	7	7	7	7	7	3	1	7	3	2	3	7	7	7	114	0	3
14	4.56733878996872	6.601882932979	5.44806348027795	7	1	5.8034682830463	6.20198019254553	5.78572681677618	4.49180450960701	7	6.08768004415572	7	4.94944847571264	6.18774016612285	7	6.87610980688345	7	6.3511991757265	6.44408794133575	4.48195230581431	5.47956620474299	7	5.34094300288999	1	7	1	1	1	7	7	2	7	7	7	7	2	7	3	7	7	6	2	2	7	7	5	99.75	0	3
15	3.96001641963126	6.81564301419126	3.67706227195845	6.0334313055867	4.36610697134623	6.98455130711665	6.62023089071343	5.93438863849458	6.37432087067033	6.4176817080589	4.61363590755995	5.95429004048211	7	7	5.22879352041927	7	5.07351643884677	6.46441270084328	4.81121048213311	7	5.86988173364608	6.316688765906	5.89454639480544	7	7	1	1	1	7	7	2	7	7	7	7	3	7	7	1	7	1	1	7	7	2	4	116.5	0	3
16	1.89624382768607	3.60419892312633	6.61781052619699	5.63131987679561	1	7	5.88781993771876	6.63738750313383	7	7	6.1254521450246	6.42090935516818	7	4.57927746122196	6.19090598627768	4.74232623076313	5.25491139063285	6.61161681266636	3.6404185735454	5.76870466051328	4.91550804649871	7	5.49689658873301	1	7	3	1	1	7	4	7	7	7	7	7	3	7	7	1	7	2	4	6	5	7	4	102.25	0	3
17	1.85555978298633	5.24482547791834	5.43890110716463	6.56678899843599	4.89490297145527	6.11011665927281	6.81026907410407	4.8618348599065	6.17104092526095	7	6.97469332383196	5.02418594941682	7	6.59218268220039	6.07256467032444	6.08619518321983	6.05307230743011	6.5046060323805	6.14048483667021	5.60046627837142	7	6.70145316772269	6.47009933088064	7	7	1	1	7	7	7	2	7	7	7	5	2	3	2	3	7	1	2	1	3	7	7	95	0	3
18	6.46119750796825	6.01040905155129	7	4.55301429275051	4.13853169724378	7	6.57029431017601	7	5.95462649801156	6.63886689196936	7	6.81995252333092	6.40254883632942	7	5.48868899531725	4.85252517398024	5.75506474715297	6.66330526693065	4.87328275513978	4.10552332794854	4.87074418837107	5.52026496033397	3.44870896268239	1	7	1	1	2	7	7	3	7	7	7	2	7	7	7	1	7	4	2	7	7	7	7	99.75	0	3
19	5.42263967389287	6.19967877050427	5.70807342480798	4.82377225235431	2.74819535804464	6.06675071836387	7	5.13027769792713	5.18522890564839	6.09528572726194	7	6.76516590656377	7	6.25567030172054	6.50214521695818	6.21454177564106	4.51903046018028	5.57270659036682	4.36636549123175	6.82057895749863	7	6.92342192986441	6.16272977288544	1	7	1	1	1	7	7	2	7	7	7	5	5	7	5	1	7	2	7	7	7	2	7	94.5	0	3
20	2.49525799019512	6.8719834034499	3.93605093648681	5.90108619139919	1	4.26314162986019	6.91742972481516	4.85173436504521	6.84386410576281	5.71445070130494	6.89237278426654	5.94731676826974	6.50853742295785	5.76212406616979	2.48795607161708	1.23558717206306	6.38159208585279	7	6.69494200608349	6.80123630029178	5.0526734483023	7	7	1	7	1	1	1	7	7	4	7	7	7	7	7	7	7	1	7	1	2	7	7	7	7	96.25	0	3
21	3.02314873146536	4.57667492217033	5.33765745753409	2.01338145042195	1.55538643605195	6.12906971638365	5.58967521418527	6.98851964515693	7	4.48884149898055	6.70484069805572	4.14702943152303	7	6.52502999551236	7	4.49173107000674	5.36571438832707	7	5.54068119021641	6.49479328472816	7	6.78563532647104	6.94047782298057	7	7	1	1	7	7	7	1	7	7	7	7	7	7	7	1	7	3	3	3	7	2	7	92	0	3
22	4.48348307829051	7	5.75556901049067	6.5922261779333	1.94776854319518	6.58776855699606	5.05320169877984	6.48181190187247	7	5.47591748114387	3.89912256651711	6.76262973163003	3.45991933169257	6.52088868934702	5.92964815249952	6.34938483503946	7	6.65002947217338	7	5.96098759726323	6.6868641184765	7	4.72946837418484	1	7	1	1	1	7	7	1	7	7	7	7	7	7	7	1	7	1	7	1	5	7	7	87.75	0	3
23	6.28709179872477	5.44879225143248	6.86847973869816	5.12412864343293	2.61535915176899	7	7	5.34861234696506	6.71927056692867	6.32079344999422	5.62544495611297	6.62957210994321	6.75919850240033	5.96404067863455	4.6003052503888	6.85707923948528	4.50694712038916	2.0125108003228	4.70699183501102	6.00949091135204	7	6.98144357207933	6.43494617851576	1	3	2	1	2	7	7	3	7	7	2	7	4	7	7	1	7	3	2	7	7	7	7	107.5	0	3
24	4.69602954744293	4.5790322552676	4.82103931559296	5.8643964662965	2.83376659718817	6.48500522495963	5.34588129970038	7	6.71888174054408	6.28258155750589	6.40682587710378	7	2.64921835998479	7	2.22060234950989	5.57711307629707	7	2.46870220871357	7	6.40359924757432	6.58096304899992	6.16151946133126	5.94944596685611	1	7	1	1	1	7	7	2	7	7	7	7	5	7	7	2	7	1	7	3	7	7	7	84.25	0	3
25	5.71741835188193	6.60055393941745	4.33229871669831	4.15012925379383	5.73372972913467	7	6.66197694737589	6.48648880875038	4.94629703116608	4.61457655245935	6.50124126112938	6.32125657530711	6.02910076466348	5.90450277340419	5.69957178759562	7	4.93232984028714	6.79582569966848	6.91700278261947	6.24597876794892	5.59413372484175	7	2.86776131362105	1	3	1	1	1	7	7	3	7	7	7	7	2	7	7	4	7	3	3	3	7	7	7	93	0	3
26	5.1148976983764	6.25313048036646	6.3882951445996	5.31159840322741	1	4.8559735471768	4.92191918177492	4.58532688802555	7	6.93757795515512	5.70956514122557	7	6.94241934791979	5.89007714424733	6.30224180884711	5.91618879351731	4.2128809189633	7	4.70605666258433	6.62358362213796	4.46835844278614	7	7	1	4	2	1	2	7	7	2	7	7	7	7	4	7	7	1	7	4	2	2	7	7	5	91.75	0	3
27	1.56847691599124	5.24209122223666	3.18386963192092	7	5.03667786118298	7	6.35186778256893	7	4.35334533249728	7	3.98204788665922	6.72307864154435	6.59839405741515	5.92567945770038	6.51989212355561	4.54591682500269	6.60565947569472	7	7	7	6.538249994571	5.01169551750038	5.21882625829096	7	7	1	1	1	7	7	5	7	7	7	7	3	7	7	1	7	2	2	2	7	7	7	89.5	0	3
28	5.44322260508059	6.69136706723639	1.212539291049	5.71887199193762	5.69096820970315	5.81916429929358	6.01809729015508	6.98210659647313	7	5.26289435529932	6.99362599855798	6.43805823986251	7	6.01569468895197	5.03865416756434	6.71601008748077	7	6.28871085553003	4.37425676224059	6.47762794562656	6.37861311249597	7	2.41853898713636	1	7	1	1	7	7	7	7	7	7	7	2	2	2	7	1	7	1	7	7	7	7	7	105.25	0	3
29	1.50511616266978	4.19152542460239	7	5.38742559513858	1	7	7	7	3.99047496525016	5.90481734075508	6.09183843287798	6.14077028577963	6.56539072420668	4.13050495291804	1.84410826549313	5.79678696994623	6.43695471458618	6.76368667042333	5.36666624116219	5.2894471291898	6.42974369361092	7	5.08912891306407	1	7	2	1	1	7	7	4	7	7	7	7	3	7	7	1	7	1	7	7	4	7	3	91	0	3
30	5.76290686119256	5.05737100945728	5.84972756619834	5.59704635822902	2.95671507648973	7	7	6.58742417858652	5.59154236345675	4.98038437338251	6.66617663235171	6.95346021513937	5.77438116068248	6.51800845232914	5.58360075618785	3.33390958458604	6.18047184782136	4.513693800137	6.88397395701885	6.83855387015317	7	5.29951437696674	5.83693389809151	1	7	1	1	1	7	7	7	7	7	7	7	4	7	1	1	7	5	7	7	7	7	7	96.75	0	3
31	5.01295752240179	4.78432067036274	6.59091080507991	5.05177864945528	3.73740350101143	5.72728714718058	6.50212355574325	3.04203487042018	5.28566691775421	6.15896131319818	6.95636755845959	6.77628932422077	5.48352381346539	6.407443094763	7	7	6.30425968206678	5.70952051958563	7	6.25018910947291	6.30496091673283	6.28114143130582	3.94328799028169	1	7	1	1	1	7	7	2	7	7	7	7	4	7	7	1	7	1	3	2	7	7	7	88.5	0	3
32	2.58916003414147	6.28935045681206	7	5.54742615239324	1	5.72068910942849	5.59140051159381	6.31448416978841	5.54428596252978	6.59475550531735	7	7	6.76838703447633	5.68868612083199	2.31741484309635	4.94231861622816	7	7	7	4.13334473536885	6.68629356534507	4.30144733781296	5.21738016627292	1	7	1	1	1	7	7	2	7	7	7	4	3	7	7	1	7	1	7	2	7	7	7	107.25	0	3
33	1	7	5.60196350868421	5.8677626581609	3.01765595969326	7	5.60139310909626	4.4644751111257	6.25737128739409	5.53545796808893	6.00197514020273	6.65948001821269	4.64293357363686	7	6.04177354014183	5.95406229694736	5.93091198844112	5.41186459818876	3.91624012826811	6.83679342219904	7	6.10648762232481	6.94703676050295	1	7	1	1	1	7	7	2	7	7	7	7	7	7	7	2	7	7	2	2	7	7	7	94	0	3
34	1.29054884351241	5.27727307568879	5.09316587015463	7	2.79655633599399	6.70181201377628	6.09847556451119	6.09649473672834	7	6.16681846882536	6.50791191063571	3.76160300725995	5.88057492165497	6.44636804645477	6.67096316280837	4.73181730750131	7	5.23374118241719	5.26760993297426	5.58988622155913	7	7	5.6028276898997	7	7	1	1	7	7	5	2	7	7	7	4	2	7	3	2	7	2	2	7	2	7	7	85.75	0	3
35	5.07833830353813	6.27847498240744	6.58658213642768	6.55334578993415	1.15695737824189	6.05603224692236	5.9309969814164	5.67112977721035	6.79937919956579	4.84104902124635	3.37132518251678	7	5.05238390255303	7	4.86838200250664	7	4.63669808947174	5.98820679390532	3.26494408441084	7	6.9220739962304	6.81748540732406	7	1	7	1	1	1	7	7	3	7	7	7	7	6	7	7	1	7	6	7	2	7	7	7	111.5	0	3
36	6.7718112919663	5.15776436962382	6.76249725384595	5.60904551186258	1.63606763697249	4.86858882682285	6.1929399054208	5.01465186709147	6.96241111109951	7	5.50681270541202	6.45431100258511	6.94205636621881	5.75637441707548	6.56391427125375	7	5.40174782581258	2.82297982685054	4.17560991058173	5.07513017903827	4.98563951999059	6.90873339248812	7	1	5	2	1	2	7	7	2	7	7	7	7	7	7	7	1	7	7	2	7	7	7	7	98.25	0	3
37	4.91342907717675	4.85962997110244	5.97287198617735	5.07060322420792	2.35784739413098	6.25215596718876	5.27198512800145	7	6.06564262978227	4.40423169942622	6.8720067652359	6.07612070388981	5.96126608438238	6.44625788484719	6.13627858804632	3.56709923086737	6.66286303643299	4.00772283322079	6.73626064762154	7	7	6.73386316556861	5.7363079984048	1	7	2	1	1	7	7	4	7	7	7	7	5	7	7	2	7	1	3	4	7	7	7	94	0	3
38	6.34239136312168	6.22000621456746	5.26665163048575	4.56007926589698	5.0481521343951	5.45969220942988	6.12642519272612	7	7	5.5175481953404	6.18497811374757	5.75646311935143	4.97335006066463	7	4.61685754464386	5.45853901673017	4.72727168372306	7	7	6.24524342353873	7	6.52661880912182	4.63895183946425	1	7	1	1	1	7	7	1	7	7	4	7	3	7	7	1	7	6	7	1	7	3	7	95.75	0	3
39	1	6.92775042701604	6.52558369823458	6.53006810501123	2.5376041279191	5.58246912174117	6.56759530112537	5.65959731576696	5.24973184218195	6.52782670552248	4.7905101343702	6.58403811654681	6.25807799021323	5.8335178715201	5.9070956675856	7	6.28049746694892	6.29988510826818	3.52302007269671	6.9214954777801	6.57758175814216	3.05632431891234	7	1	7	1	1	1	7	7	2	7	7	7	7	7	7	7	1	7	7	2	2	7	3	7	92.5	0	3
40	6.22603764134282	7	2.34700820034765	6.07341466557671	1.88596076017094	6.41369138997368	6.6142092836264	7	4.3021691524466	7	7	5.37077536841328	6.47599475385484	6.63439225118289	5.02721536405098	3.18563485288878	5.0809724619646	5.6812221157955	6.43933163228828	6.42228150477662	5.61482827075187	6.08253111456808	2.51239384586835	1	7	1	1	1	7	4	2	7	7	7	7	2	1	7	1	7	3	3	2	6	7	7	91.25	0	3
41	1.06795388609684	5.87786235665039	6.8122178151029	6.82311718095662	4.0365294565559	5.96833810156773	4.53041439278866	7	5.15524535933491	4.71964126191615	7	6.60571507310517	6.19660276181194	5.0620544763942	5.17351003315725	6.75261270410283	5.22638755189456	4.82932783418007	3.34156864816289	6.78156833766575	5.8463540776316	6.38747027284501	7	1	7	1	1	1	7	7	2	7	7	7	7	2	7	7	1	7	5	7	5	7	5	2	84	0	3
42	3.67058705869071	3.84964195556023	6.49229333642105	4.94607030719897	3.18364721340992	5.816503728557	4.78878989212025	6.42244752756028	5.10892560933154	5.0345147046939	6.40091533582005	4.40153928572665	6.26336198223269	7	5.56600520102532	4.7492235955199	7	6.53288983294791	7	6.02546945380831	7	6.77800208978751	6.38588035628811	1	7	1	1	1	7	7	4	7	7	7	7	6	7	3	1	7	1	2	7	7	7	7	85.75	0	3
43	4.96385311199407	6.54794637173199	1.8440924185183	6.48732767801259	6.30441287850682	4.98918452864439	7	7	6.56274158683185	6.00853194877935	6.4486184437325	6.39128928027482	6.32202376144775	6.32068888660053	5.43744650725048	6.64255707861618	6.49235622880957	5.8243104879587	4.50400218358424	5.96129854839904	5.07540575923882	6.6900449913921	3.26755569179345	1	7	1	1	7	7	7	3	7	7	7	2	2	1	7	1	7	2	7	7	7	7	5	97.5	0	3
44	1.32802800620384	5.71021959628539	6.1404178587601	3.84225498239256	1.05710417587858	5.11040527385553	6.65107827381032	5.63358376160505	7	6.72399429287044	6.15306115833028	6.92025583343347	4.91710341261486	6.56141067635012	5.04436331655227	5.00508365385792	5.54926145198441	6.05925318429881	6.37342646240091	6.90180914014065	6.07468391423477	3.85430226395334	5.01710810791687	1	7	1	1	1	7	5	2	7	7	7	7	6	7	7	1	7	3	2	4	7	6	7	94.25	0	3
45	1	6.67818854290759	3.96039132851449	7	4.47016427023462	4.85555249541399	6.19266098711106	4.46175135670503	6.45571917718606	6.55880693190954	5.76943523705258	6.85638561947766	7	7	5.27401574564033	5.33016781911853	5.15621652219152	4.56441747438121	7	5.27012433308831	6.57398761507932	5.79697024339711	5.16105593640247	7	7	1	1	1	7	7	1	7	7	7	7	4	2	7	1	7	2	4	7	7	7	7	103	0	3
46	7	6.91429582678016	6.04266782887282	6.92292401015995	2.36523139025813	7	7	5.90048469758604	5.54790912634941	5.57248756465528	4.82480458765064	7	6.18463546935401	7	1.36005089469936	5.64159830948093	2.75488567741859	3.19722417294977	3.8416580564373	6.99683139315255	7	6.48684420554562	5.49424139666444	1	7	1	1	1	7	7	5	7	7	7	5	3	7	7	2	7	1	1	3	7	7	7	89.75	0	3
47	6.29989835474355	6.46927676561872	7	7	3.39556544258567	6.22166730178924	6.34503301101875	6.74645290459009	5.98759297903728	6.8319474375872	7	4.81500756091401	6.51054789525614	6.6231779299184	1.66673843518409	6.26311578087581	3.38072178015885	4.83509384747594	3.14447839201525	6.44911009472475	6.22103461774481	6.16190069163354	4.45958934710104	1	7	1	1	1	7	7	7	7	7	7	7	3	7	1	1	7	1	2	5	7	7	7	89.5	0	3
48	2.34290887587033	4.29049867216049	5.01255280522446	7	3.78890228003077	6.72341463579901	7	5.57755606674389	5.74436690585236	5.95619399574215	6.87583348805673	3.51153261245726	5.87007842939313	5.67814361076751	7	3.54063564700754	6.56959168812281	5.64866949387092	4.34998113673787	6.04149943163623	7	6.76498335672907	6.02128358255146	7	7	1	1	7	7	7	2	7	7	7	5	1	3	7	3	7	1	2	7	7	7	7	80.25	0	3
49	1	6.46285962378593	4.89207321845302	3.1821130241927	2.13619764886762	4.9331858356014	5.70837392661041	6.0364354103638	7	6.41691836067867	5.34686147046154	7	5.61270322377712	4.69242435009124	6.33369925165905	6.70658776810316	5.54085335840891	6.34861653506692	7	3.89798094341669	7	6.14823143029439	4.86707991506805	7	7	1	1	7	7	4	1	7	7	7	4	6	7	7	1	7	4	2	7	7	7	7	83	0	3
50	2.24968935620334	6.22161114873746	6.78740616755559	5.08454855556	4.05366144084559	5.69687506952008	7	6.21057326038795	5.84889101222986	3.17000478431767	7	6.73390218112659	4.0380113965846	5.90049536480123	6.09191529273994	7	7	2.85034136637805	5.79849825810216	5.99213423452033	5.16969534292491	7	5.55220068039701	1	7	1	1	1	7	5	1	7	7	7	7	6	7	7	1	7	1	7	5	7	7	7	90.75	0	3
51	7	5.73984862512396	7	5.32619230034447	4.56540945340067	6.69932250936031	5.10961665789186	7	5.56444834473805	5.85895182461067	6.00639992069489	6.89495547895625	4.99503825278689	7	5.73777349480316	7	6.58824274481357	6.7836296569004	6.4298901680257	4.41099155742053	6.18727406358981	3.82648241563903	6.16175837470919	1	7	1	1	2	7	7	2	7	7	7	2	3	7	7	1	7	3	2	7	7	7	4	83.5	0	3
52	4.55566179978583	6.67174467791915	5.98494599199969	6.49871990228113	1.7730091122807	6.78279226946643	6.45356607354178	4.41696223186789	6.79294177043652	6.90206024727457	7	6.68146580517806	7	6.00397967271074	1	6.36755912157996	4.70662303256593	5.12153649294089	3.53958514259662	4.86869145088345	3.6130299290881	6.30865043756638	6.32256069538851	1	7	1	1	1	7	7	1	7	7	7	7	4	7	7	3	7	1	2	4	6	7	7	89.25	0	3
53	7	6.9136640496209	4.69868645644013	7	2.35211552159319	6.59885446981618	5.84573462769601	5.66767602385407	5.50556231362624	4.55183593803542	4.70138809333586	5.55119786148772	5.43730761045362	5.14460584967132	6.89342256787078	7	6.05971266260426	6.13741732208091	5.33579704306313	5.50285216146267	7	6.16255593821521	6.91723857666573	1	7	1	1	1	7	7	3	7	7	7	3	7	1	2	1	7	7	7	3	7	3	3	86	0	3
54	1	6.3207285284958	3.90997812386661	3.87570662965051	1	5.61798121860361	4.77118433743418	6.24959514810106	5.89486242118408	7	6.82218610985748	5.73805534154284	4.88281862879928	6.59193521744266	5.86838823875767	3.91129850313858	5.60931019495352	5.79354945909379	7	6.05312248646895	7	4.56818015313206	6.38008812392216	1	7	1	1	1	7	5	2	7	7	7	7	7	7	1	1	7	3	2	4	5	3	5	85.75	0	3
55	6.45145089530998	6.93411818216758	1.67002345349598	6.53796756530219	4.89937115713007	4.68140841172606	6.66226167667607	6.8029719732987	6.9220501725633	5.75791249530702	4.7206121964447	6.11948110031639	6.92618633859531	5.33825913677774	6.19759045970777	5.40764911538777	5.56702651891967	6.70274121025035	6.03076418100839	6.64691990961374	6.46244740127737	5.92581141608381	3.22156555091263	1	7	1	1	7	7	7	3	7	7	7	2	2	5	7	2	7	2	2	7	7	7	7	87.5	0	3
56	4.86944155721662	7	6.49539569575625	3.94828188547105	1.58096263755687	5.96594886881846	4.830843542283	5.18552941120552	5.43750154101114	5.9058354884858	7	6.29089552482501	5.56396429065143	4.62684720341292	6.5270283420704	6.37015381431592	5.57123108515763	7	5.88426292426693	5.03821735961341	6.70629393458737	7	4.74356749806175	1	7	1	1	1	7	7	1	7	7	7	7	7	7	4	1	7	5	7	7	7	2	7	64.25	0	3
57	1.52095414040345	6.22923900110051	5.73938291396263	6.77918248746024	1.53123782557656	6.35864673874	5.07594845179675	4.55033178165246	6.0959970845824	6.42366523492279	6.33153909647352	6.82684533442204	5.36599035354078	6.47119286533615	2.49630005130783	7	5.81683367165036	6.19352570436117	3.00958182969444	6.20557141507862	5.25511337711189	6.8266211911297	7	1	7	1	1	1	7	7	3	7	7	7	7	7	1	2	1	7	3	7	2	7	4	7	70	0	3
58	1.46266324783427	5.80810075365567	3.50096583163412	3.24956121905647	3.52612633522224	7	6.95419457404542	7	4.97827390561951	5.8373302063633	6.55482342649652	6.96466454967844	6.41496145734134	6.76480132564538	5.70493320986703	5.09889709175924	7	4.66370496891037	4.51015461545303	4.14822760063353	5.58601302522679	5.33929745474113	4.58558058557711	7	7	1	1	3	7	3	4	7	7	7	7	3	7	7	1	7	2	2	7	7	7	7	84.75	0	3
59	1.0458412084495	5.38982317631246	6.81758397874637	4.98498747106027	1	7	6.52431782077271	5.70993259867809	2.08313578877362	6.16578581210807	4.82747321141919	4.8896998156825	6.11303781075388	7	5.32444323943331	3.47379540236456	6.93155757838885	7	6.25537646796427	6.54888718145611	6.78759855305959	5.71339908100819	4.63681158019881	1	7	1	1	1	7	7	3	7	7	7	7	7	6	7	1	7	1	2	2	3	7	7	84.5	0	3
60	6.36663193753621	5.53182824810173	4.7590292308262	6.14347606071524	4.93459901072744	5.72580311254108	5.19594793849801	7	5.57001213904868	7	6.34092344708553	7	4.22110431345425	6.37286895122953	4.10195262111097	5.39907959069109	4.83428358423744	7	7	5.25297605407739	5.29608687483759	7	4.55497353727808	1	4	1	1	1	7	7	2	7	7	7	7	4	7	7	3	7	5	7	7	5	2	7	83.25	0	3
61	6.48941323677374	5.48998031996844	6.78771207841791	6.01199949163908	1.83960624875942	7	6.52063391849761	4.71832325115958	6.45863649126417	5.89479779613095	4.23050790570392	6.25376273493062	6.8896992080463	4.7424029698401	5.78210896015326	6.77468870774444	5.27877364208618	6.04830070196849	4.43129348117023	5.62157020352326	4.53153731543985	6.96392386679067	5.95113441097633	1	7	1	1	2	7	7	3	7	7	3	7	3	7	7	7	7	5	2	3	7	2	6	80	0	3
62	1	7	5.72919037378469	6.19483197751873	1.18654413764415	7	4.2221247527069	4.17445312141995	6.98581887987917	5.56013810990132	6.69614385073342	6.12529561621999	5.76855482228823	5.38339636020372	1.56696440425889	5.53980779016839	6.47672416745071	7	4.41773414396766	7	3.84571756241568	6.78635698218029	7	1	7	1	1	1	7	7	3	7	7	7	7	7	7	2	1	7	2	7	7	7	3	7	73.75	0	3
63	6.87911960801248	7	2.62689437604724	6.79821255993553	1.21882021661777	6.19575941376411	5.79883711888984	5.49067534187934	3.37665082215418	6.11574529380248	6.90833025643103	7	5.98582800779777	5.3887761671284	5.82931522191052	6.82170059633688	7	6.3249857066915	3.39663978605256	7	3.97431575362347	5.17618540838029	3.45437894286004	1	7	1	1	1	7	7	3	7	7	7	7	5	1	7	1	7	5	2	7	6	7	7	84.5	0	3
64	6.81205919974315	5.98110552424091	3.64193406547282	6.45830422426211	5.84372078548074	4.81627330760946	6.30760228896133	6.83537811623017	6.55577718444138	4.50327730621199	5.38630566623817	6.63619431858504	7	6.28393388994193	5.40505085327159	4.49474452914681	4.49690311944649	5.28996328802509	4.02838320304143	4.07649233595435	7	4.97356376629026	6.94745660919193	1	7	1	1	7	7	7	2	7	7	7	6	2	7	7	7	7	2	7	2	7	4	7	106.25	0	3
65	1.90818487707906	7	5.7050586630808	6.22004178036633	1	6.01081580871467	4.83709434742787	4.34161634088621	5.02543896554511	6.78855362377673	6.04415092993751	7	5.37873150931696	6.50690733305355	6.28048875562239	3.99641748228302	4.8673867140916	6.87946410289591	6.04052072833808	6.53298467641234	6.19242640267679	5.09255721002071	4.85503493137297	1	7	1	1	1	7	7	2	7	7	7	7	2	7	7	2	7	2	7	5	7	2	7	91	0	3
66	1.74999422223324	6.19250187416226	4.18844744030896	5.55258254261841	2.85915973687977	5.62159259702153	4.12191519613636	6.41830166134427	7	4.79020654827369	5.27910814690716	7	5.86609321368833	6.53837123419946	6.56943063033863	4.61469254699488	6.69150643432431	7	6.87282837749685	6.65363285791856	3.32260950995476	6.41703507643412	5.32694095419441	7	7	1	1	1	7	6	2	7	7	7	7	3	7	7	1	7	1	1	7	6	7	4	86.75	0	3
67	2.12148402106164	5.70343099042031	4.22294683962187	2.32233833005777	2.46901199758082	6.1277136353522	7	6.99580031810492	1.73790258700671	6.42305050667038	4.72456160872541	3.05341203429587	2.44647075394187	6.24785686733581	5.60085765062516	7	3.87359399371873	2.3977614250079	6.37934152253656	7	5.9313822932389	7	7	7	7	2	1	7	7	7	4	7	7	7	7	2	2	7	1	7	1	7	4	7	5	7	80.5	0	3
68	1	5.98418805503636	3.59925786847143	4.17181400384715	1	6.34436435131098	6.34554588879641	6.18186187006837	6.02194772159461	6.89602905549954	7	5.93400544312357	5.08655969363117	4.925316258603	4.73512398299234	4.45632224227665	3.66310748280232	5.80819376491815	4.75514636731534	6.22073282062456	6.82873780581388	3.91556093925547	5.03522686517919	1	7	1	1	1	7	6	2	7	7	7	7	2	7	7	1	7	3	2	4	7	3	7	85.25	0	3
69	4.38554770369205	6.54408535378869	4.27210336666629	4.24859334237688	7	3.69930888488084	2.66945965259236	6.57340174095427	6.9353766016193	6.80652089463252	6.73827755118886	6.15917686078536	5.38217633277525	6.53362960077543	5.12146972554269	3.29237379075669	5.4414358546532	7	3.57821904095565	7	5.80428230302629	6.58295436335986	4.65980967697063	1	3	2	1	1	7	7	2	7	7	7	7	3	7	7	1	7	1	1	4	5	7	7	86	0	3
70	5.46391095073212	6.09768852056377	5.22020258654725	7	1	7	5.34870261436572	4.47015125818374	3.50744804426659	6.67775287190203	7	6.85607402916412	4.22799038928467	5.15348398383638	7	6.28156139860388	6.69192859960387	5.06889602372864	6.61625098172333	5.52604120407541	4.57744165433537	6.14109496514678	6.74823925500059	1	7	1	1	1	7	7	1	7	7	7	7	7	7	7	1	7	3	7	7	5	7	4	60.75	0	3
71	1.58116804318792	7	6.9734435880402	6.98223588467335	3.99816233048976	5.43934335034947	6.76497212858682	4.47391081167399	6.38018678957779	2.22459234375588	7	4.41527013075942	4.09795406750289	4.65718316200578	1.83404141725796	5.83027687839262	6.48349470857985	7	6.19237377289921	6.77913939825633	6.27525744236194	5.89328934272157	7	1	7	1	1	1	7	7	2	7	7	7	7	3	7	7	7	7	5	2	7	7	7	7	80.5	0	3
72	5.89148423355541	6.63873778561965	2.80956290358137	5.5868450901486	1.40752751882469	5.38604043861184	6.49798533259207	6.1201311210555	3.77677085580088	5.29755062887836	6.81970436358173	4.79905938812239	6.35780667504264	6.57438491882346	4.08118928550887	4.06863126983639	4.46434378389054	5.00986460061021	7	6.99605851386173	7	5.35684445282851	6.64653400529235	1	7	1	1	1	7	7	2	7	7	7	7	2	1	2	1	7	4	2	5	6	7	4	101.25	0	3
73	7	7	2.57393907802493	5.34142282459455	1.06464320193058	6.45989666275178	7	6.53807530826929	5.447640333423	6.43482468126231	5.6014776819195	4.61781831693275	6.57908744411684	5.45486129119412	3.7407927023633	6.53258347978005	4.72810731018414	5.76627754292786	6.75739572600312	6.11938271087027	5.66270505338385	5.87232635471974	6.45734004273919	1	7	1	1	1	7	4	2	7	7	7	7	2	1	7	1	7	1	2	3	5	7	3	87	0	3
74	5.11194735648598	6.24457378977094	3.31153423191891	6.65842341980395	1.59244525455333	7	5.59176822650135	3.68239945180789	2.28464843283458	6.18779928989756	6.37402362250615	4.71281523974574	6.27621927631401	4.77510739152139	5.70212573570871	7	6.66332544437104	7	2.92656050741298	6.74305714815117	6.21392159243393	4.84751548754736	3.21225440985783	1	7	1	1	2	7	7	2	7	7	7	7	5	2	7	1	7	5	3	7	5	7	7	80.75	0	3
75	2.46068661579915	6.36934767176779	4.30752247914022	5.43806895896164	2.88454941852179	6.06757030935093	4.27461518287725	5.92251208687731	4.80799977025218	4.72241989450037	4.7306828578689	5.60159148640988	6.39237501480823	6.36658973884292	6.30792266604848	4.45060977441951	5.74698685219429	7	4.83054036925123	6.77965970917099	6.7645033503048	7	5.23495617271483	7	7	1	1	1	7	7	2	7	7	7	7	2	7	7	1	7	1	6	7	7	7	4	89.5	0	3
76	1.25386805945198	6.98622449286736	6.38661710459056	7	3.58433344220745	6.33123515696362	7	3.99043184893292	4.72822571433722	5.43267553156227	6.26003415625765	6.10288824190606	3.95038252736867	5.42105461610598	1.50916067791236	6.6775270033153	6.73166379633739	6.00865451946691	5.68009671104398	6.29304029747786	5.65491963674234	4.59005425524195	5.76647230877956	1	7	1	1	1	7	7	3	7	7	6	7	2	1	7	1	7	2	7	7	7	7	7	71.25	0	3
77	1	5.26885786746405	4.03320593656994	5.32565172591436	3.69944118163872	4.60358728363156	5.18367287876127	6.62473844318998	3.59871307864619	6.14345710369729	4.8237163584082	4.70465332476576	6.95782786892194	6.51359718146745	5.79298505318845	6.5432429643911	5.3926721510059	6.34036552155833	4.361239785395	4.42150757805151	6.66728482154311	5.24971376923986	7	1	7	1	1	1	7	7	7	7	7	7	7	3	7	7	1	7	1	7	7	7	7	7	79	0	3
78	4.68662180000503	5.58260759110763	6.62396119172926	6.30053986116418	4.05142128890287	6.67834733381851	4.62963209118335	3.29449250496955	5.99257877793883	6.96650940944706	2.9063432176134	4.45705707112822	6.37622820562145	6.29717532746255	6.06214908184282	7	6.05277858071898	3.82210337231472	5.69450832208054	5.11475992118346	6.66115166910253	5.3997884254092	5.51217661494283	1	4	2	1	1	7	7	1	7	7	7	7	2	3	7	4	7	3	7	7	7	7	3	79.75	0	3
79	5.42646407820941	6.29330040774054	3.29843323076614	7	1	6.85274283243692	6.44875374352276	6.24368641514818	5.39927398114527	5.59318402447419	2.8456507287797	6.27368757852609	4.28774372863547	5.72658323910886	5.93327199333092	2.82145071730408	5.49204008005596	5.79042480295598	5.81920399326502	7	6.82290170972897	5.22222620314144	5.93317851872804	1	7	1	1	2	7	3	2	7	7	7	7	2	7	7	2	7	4	2	7	4	1	7	80.5	0	3
80	5.84925435080709	4.43272838116973	6.8625768352484	5.63951101598312	1.63158659876737	5.7130772985224	5.7433049738715	4.04482653980534	6.275213326396	6.59758945143443	5.61477114688236	6.02729942454966	6.64210078050708	4.0509813430116	5.51476598050505	7	4.64467086081039	1.27120520360453	4.46041570992102	5.68649175529756	6.08187798501161	2.63105629830602	6.01039420897197	1	4	2	1	2	7	7	3	5	7	3	7	2	7	7	1	7	7	2	7	7	2	7	90.25	0	3
81	4.83528322079508	5.96973229735346	6.52043194689259	5.31463921044841	3.35906723304681	4.35151786986527	5.63936901976328	3.54731585417367	4.94321637641007	5.78039347205583	6.0632748358968	5.13512284410976	5.76853049220935	4.81099654550844	5.06382743776454	5.89640715008894	4.2603071405619	6.50877545624847	6.44394596490971	5.5106443313476	7	6.55603159909308	5.37722680422985	1	7	1	1	1	7	7	1	7	7	7	5	2	7	4	1	7	2	2	7	7	7	7	72	0	3
82	5.87328265104301	4.75463529211335	6.52053015869589	5.38994566470319	2.96182621447636	6.4298021126627	5.24008339403329	5.94759367906046	3.83318648643916	5.87768289699383	6.49509549493394	6.23602588943133	2.07382367769799	6.24580591384047	6.73668829707429	4.99772558701803	7	3.14902048372741	5.35659672948771	4.9221155056435	4.39275477700134	4.34675235712969	5.61449325752506	1	7	1	1	1	7	7	4	7	7	7	7	2	7	7	1	7	3	7	2	7	2	7	71.75	0	3
83	3.25952517784385	6.86171972409257	3.41630566659373	6.68715619168988	3.52356752993676	6.05482266691442	4.94991666629696	5.73456992698254	5.17467311163035	5.6204833626597	4.43148208739916	3.06726462098864	5.78175750398639	5.59737475359181	6.92490822127539	4.69994527373064	5.00412927789464	7	4.78140097589779	5.15787255448652	7	5.81601382796217	4.35255097520878	1	7	1	1	1	7	7	3	7	7	7	7	7	7	2	1	7	1	1	4	7	7	7	73.5	0	3
84	6.55795184772422	4.86356828153809	7	6.04115963866049	3.9193903125126	6.35373005435432	4.84206096850495	6.08809647405339	3.6311232107784	6.48287019082547	5.56469746859853	7	3.81432514777379	6.48917800328269	1.16163442727377	6.44096727165422	4.87999979005538	5.60586684023531	4.950052452102	5.58256457563687	3.03734915699628	5.70622121106407	4.9864358879056	1	7	1	1	1	7	7	3	7	7	7	7	7	7	7	1	7	2	3	2	7	2	7	78.25	0	3
85	4.23642132804032	6.2832707692983	6.82653184311521	5.8916624694969	4.56906939610075	6.63865317860451	4.23904573234362	2.8414916443078	5.1073325714395	5.88811422874609	3.08776191734937	3.94933590606777	6.14272511832866	6.01829194651501	5.96293067279711	7	5.29255632776205	4.32197375772754	6.04960314360131	6.22182551001178	6.62887355640976	6.0852858869412	5.97932703897485	1	4	2	1	1	7	7	1	7	7	7	7	2	4	7	7	7	4	7	7	7	7	3	67	0	3
86	1.05672969759985	5.34362786578234	4.00383518099832	5.20997318332068	4.48694400494769	5.25764612901246	6.36732327382652	6.32294306940501	2.43050851394881	4.33565366129097	5.54553123352933	3.04712014380464	7	6.02460796256226	5.26026603656346	6.62167659297449	5.41259168059507	6.52365269693822	3.88719534798551	5.14497208076567	6.16412383434679	4.26998205606548	7	1	7	1	1	2	7	7	2	7	7	7	7	2	2	7	1	7	7	7	7	7	7	7	79.75	0	3
87	5.42391899002043	7	2.70771872170057	6.94226686652816	1.47010824590842	6.4074259034602	5.8024987479135	6.18698320507937	5.68474227113722	5.61429118494208	3.22560022991586	4.73165386886829	3.18594036769366	5.38892958123793	5.2070890372984	6.80296484951512	4.93469981325098	4.7503131494832	7	1.48680580453593	6.4465199659362	4.16918433130244	4.99711693809879	1	7	1	1	1	7	7	2	7	7	7	7	2	7	7	4	7	7	2	3	4	7	7	91.5	0	3
88	7	6.96968521935934	6.86099453632552	6.72236646772125	5.05826338739112	2.29783990449342	5.21197765627895	6.27033277455297	4.70142824912836	4.9502903646098	6.09624378112812	7	1.67508570425796	6.0650371371989	6.33825812129932	7	1.68971167020028	4.10462701162138	5.35392186030237	6.29768671783427	5.19616169531687	5.44903134549783	6.34116717900688	1	6	1	1	1	7	7	1	7	7	7	7	5	7	7	1	7	4	2	7	7	7	7	76.25	0	3
89	6.8583682273702	4.76547257862383	6.89889653120497	6.35104128936913	3.19010634069056	6.48639650719847	6.26751829298915	5.09098649725151	2.82461016671811	5.72072990069435	6.24405989592952	6.23160434240237	1.9775237480124	5.97089706369868	5.78232228605751	6.34062649175552	3.35704754812967	4.60454981049498	4.80427182187718	3.29238054346492	2.81703490390064	5.0204086233905	6.34152036704156	1	7	2	1	1	7	7	2	7	7	7	7	7	7	7	1	7	1	1	2	7	2	7	80	0	3
90	4.34854001977319	6.86969756826198	3.41405389053486	7	2.05404449775035	5.01682125826611	6.06275637332818	4.89407784769316	4.7142806854983	4.94937109890571	7	4.86728762061509	6.06498960583893	6.00427047639009	1.31397740810957	6.5862653982573	5.20476840465704	4.84878973492268	4.70937484631263	2.70887355264228	7	3.83085695028095	3.85785240097962	1	7	1	1	2	7	4	2	7	7	7	2	1	7	7	1	7	3	1	2	4	7	7	93.75	0	3
91	1	4.67258547503688	4.88392044717525	6.2402803680896	4.37292860635601	3.99029182878594	5.60352684937901	5.73617446849169	4.80188788206301	4.98578693068677	4.12932093890459	2.93291629810119	7	5.60083946677041	3.9765821569102	7	6.52939228346888	5.48241714225855	4.63682850554007	5.29094252872601	5.67301083463431	4.63748261488499	6.6188156509691	1	7	1	1	2	7	7	7	7	7	7	7	3	7	7	1	7	1	7	2	7	7	4	70.5	0	3
92	2.49702418087204	4.61044294085461	1.99411707778675	6.16662705669157	2.93682600906429	7	3.73557194093282	5.57768828995581	5.44066525609429	2.67962487375334	5.49547679286516	4.88822728330283	5.58501915280028	5.54832024685123	7	4.84967276429025	6.66180636857905	3.86228622745418	3.43243436849301	3.01532730781428	5.22986196646636	5.7540940795623	6.42212669496644	1	7	1	1	1	7	5	2	7	7	7	7	4	7	7	1	7	3	2	7	6	7	7	73.25	0	3
93	2.78483484907092	7	6.63290780942404	1.31055548637561	1.48490132529581	5.03956821703051	6.82534595594172	7	6.96081443484252	6.43632393992993	6.13095671232113	6.2021529992491	6.66083093502372	6.14300842216091	7	7	6.46536787236265	7	6.58980950190059	7	7	7	6.24391542868943	1	1	1	7	1	7	7	1	7	7	7	7	7	2	7	1	7	2	7	7	7	7	7	112	1	3
94	3.27498339041102	5.47941029285628	2.12841545750983	6.56257890812083	5.66124881393369	7	6.8392395422492	7	6.80504930068583	7	7	7	7	5.47046405758891	6.73599291496014	6.11671761794418	5.67269241104891	6.48844949285254	5.63772329749649	7	6.5311061798174	6.79081849575115	5.59062294824425	1	1	4	7	7	7	7	3	7	7	7	7	7	2	7	1	7	2	1	7	5	7	7	102.75	1	3
95	3.23428157240579	6.16985158728541	6.70378169363271	2.31552685237472	3.35983314431111	6.46978357140123	6.19920824247847	7	7	7	7	6.07607661494612	7	5.7178451330567	7	7	5.48498347702897	6.57318169587549	3.42654931259108	5.76035331583068	7	6.62177668254591	6.44306972102158	1	1	1	7	1	7	3	7	7	7	7	7	7	7	7	2	7	3	7	7	5	7	7	110.5	1	3
96	1.60618266838854	6.62891456632034	6.4667749396693	2.07780986549309	1.60815513131988	6.21891240170139	6.52269433575602	6.54819857501488	5.41889038004967	6.77913785601857	4.99561291618406	6.00472051687792	6.83410248406106	6.47607610934408	6.51697189750055	6.54407870854908	6.21767656796232	7	6.71074540700806	6.227474283021	6.63094855418724	7	7	1	1	1	7	1	7	7	4	7	7	7	7	3	1	7	1	7	5	5	7	3	2	7	94.25	1	3
97	2.34324002486024	7	5.14520990234839	3.51109576375356	5.18553257977243	6.50221310304431	6.48521688096674	6.18346151576885	5.17121066288711	6.90895031942263	6.69333670658401	7	6.73126162047983	6.66378125745511	5.85747535172314	5.51483595952497	5.51822714694265	7	7	4.11840213352841	6.30697392446675	7	5.35946038498264	1	1	3	7	7	7	7	4	7	7	7	7	2	7	7	7	7	2	1	3	7	7	7	102	1	3
98	2.43141702593756	4.99753557468503	5.48319518283359	2.63834074832567	6.52072157308214	5.51633698622234	6.33902299325295	7	6.53044113231294	7	6.94897769497926	4.75619346126016	7	7	4.20369026186605	4.53974320666546	5.05388181595047	6.96465654439815	6.86108233912152	6.3756563960432	5.86905128107435	7	6.79179232235635	7	2	1	7	7	7	7	2	7	7	7	7	7	7	7	1	7	7	5	3	7	7	7	103.75	1	3
99	1	6.96973132723755	6.89860582476244	3.74124884467889	6.27112572207505	5.85392796732475	6.65768223581605	6.56836114610149	4.78040402801529	5.57763084847349	6.34967715603969	6.67003478751037	7	6.1482827057546	6.59070980259496	5.08310340266148	6.45821983120688	6.68938884160093	6.73641944405709	6.86006216158528	6.62685595851473	6.36180733911025	6.57642447750117	7	1	2	7	1	7	7	2	7	7	7	7	3	7	7	1	7	3	7	3	7	7	7	101.5	1	3
100	2.34314054368873	7	7	4.7837314274641	7	6.97415521779231	6.67488849194542	7	3.81992253209762	7	4.90518990677776	6.83306287240459	6.90498898250627	6.74931075599864	5.88013614103361	6.39405218419943	6.75110963967265	5.73492673523974	3.93550992207017	7	5.81724487709502	7	6.54774913976929	1	1	1	7	7	7	7	2	7	7	7	7	3	7	7	1	7	7	7	3	7	7	7	96.25	1	3
101	4.96033937465398	7	7	1.8973841710544	1.83242335410548	6.00345955536455	7	6.78204185168544	6.55490815990545	5.81813521411385	5.69803399886429	3.64248396867862	7	5.34493692368779	6.93633832199538	6.04127250397511	5.51877905879852	6.68624149139109	7	5.5881048958435	7	6.59223621719483	5.41125692281378	1	1	1	7	1	7	7	2	7	7	7	7	7	1	7	1	7	7	7	7	7	3	7	90	1	3
102	1.82009640289397	6.69521283960129	7	7	5.6044990490062	6.09104039630316	5.21062571584932	6.78952059468062	6.4270522311921	7	6.13238385278316	7	5.7118679807672	6.69665537587608	6.73720762950213	5.19324317533701	6.64554725907602	6.47377748296952	6.17908233144322	5.5127499608141	6.22080114003505	6.58641282428252	4.03363455682729	1	1	1	7	1	7	7	2	7	7	7	7	3	7	2	1	7	2	7	1	5	3	7	91.75	1	3
103	1.67832760960342	7	3.81505151973308	6.69888962785626	5.55411926415227	7	6.366851430464	6.38957031630199	6.01615737629609	6.73901513332266	6.00966694523586	6.72162431906581	6.57872609868057	5.87716580981941	6.86451113775246	6.8302289382642	6.96839602828763	7	7	4.4101883562343	7	3.96930357109852	5.98503145268642	7	1	1	7	1	7	7	3	7	7	7	5	2	7	7	1	7	1	7	2	7	7	7	99.5	1	3
104	1.58882364903291	6.03527572742209	6.96753913470378	4.53712188399036	5.9784596373761	6.50167716136747	6.03223521897047	6.0668351922943	5.09465707299584	6.5650228328371	6.48968963281749	7	6.93819405457159	7	5.79336022300974	7	4.61437050941906	7	5.44129861022139	6.83181923256443	5.58473272285158	7	7	7	1	1	7	1	7	2	2	7	7	7	7	2	1	7	1	7	4	2	7	7	4	7	114.25	1	3
105	2.59208402327448	7	6.42462989591164	4.47970766358205	7	6.58120040236176	6.59927085554756	6.94351849216682	3.70653539185234	7	6.71300696759557	5.80589851197815	7	6.57318392048458	4.7284006523621	2.26286275818129	4.78785734309778	6.75178244929075	5.76761636858302	6.42491533815742	6.47399348448395	7	6.57938458553652	7	1	2	7	1	7	7	2	7	7	7	7	2	7	7	1	7	4	1	3	7	1	7	100	1	3
106	2.11109428919601	5.54471324613388	6.54107795383201	2.14061454037732	2.49908797491019	7	5.84674127783545	6.51669776744982	7	6.12679463234452	7	5.41974629376471	5.98618302773691	6.22429616084452	7	5.8588205500394	5.80420375113434	7	6.48855043008224	6.5419785130581	4.84287302180753	6.71893281236887	6.73197287401335	1	1	1	7	1	7	7	3	7	7	7	7	2	2	7	1	7	6	7	7	7	7	7	90.75	1	3
107	3.44599757452537	7	6.17426295076222	7	7	6.42982057459842	7	6.78636999539918	7	6.98126249590061	7	4.36805020835514	5.64154360013083	4.17460771133234	6.72613122405398	6.05369602181735	4.85166039943025	7	7	6.68519225797455	5.18286469955964	5.1057320750702	3.58137838562302	7	1	1	7	1	7	7	7	7	7	7	7	7	1	7	1	7	2	2	7	7	2	7	92.5	1	3
108	1	6.22002560302533	7	5.74919428116797	5.43568027602785	6.20940569093117	6.55690983751796	7	4.87049569764884	6.73211817673762	7	4.19073091967269	7	5.08887122518917	3.18080458890382	6.4405022224745	4.10333049891246	7	5.81322626709714	5.01392786333817	6.41428260903776	7	5.62814315686593	7	1	1	7	1	7	7	3	7	7	7	7	3	7	7	1	7	7	7	6	4	1	3	94.25	1	3
109	3.76772702363477	6.6986244349412	6.65206102859579	4.98546473476669	6.8688427029609	6.90545613466118	7	6.06575670626479	5.20573926338601	5.79985771076653	6.15157306063104	6.8556821152835	7	6.65109426093335	1	6.962068509635	2.58848184033201	7	4.31170781438321	7	5.61374082778325	7	5.43274718517569	1	1	1	7	7	7	7	2	7	7	7	7	4	7	7	1	7	3	2	6	7	7	7	101	1	3
110	1.81609801832009	6.65114010653927	6.00054067636818	1.42086264779488	3.58268226786591	7	6.17344490842188	5.95476821545593	5.64741333676801	6.01986479274461	6.45617568026584	6.43766731576278	6.77586754622745	5.874388191716	5.87101017733552	5.77332734371118	7	7	7	6.22227311362674	5.960299972762	7	4.91050705096697	1	1	1	7	1	7	7	3	7	7	7	5	4	7	2	1	7	2	6	3	7	4	7	99.75	1	3
111	1.50425891130034	7	6.25771875618808	4.30477887430729	6.20129242821381	6.729320153839	6.40720679385319	7	6.3516489469775	5.86332439566019	7	5.28117324025528	6.23701073703323	7	7	5.84739160843632	5.78202268270873	5.71926259508977	4.04683005231705	6.98098564333867	6.39202418360274	7	5.67396326718693	7	1	1	7	1	7	7	1	7	7	7	7	2	7	7	1	7	6	2	7	7	4	7	101.5	1	3
112	1.60786474360405	6.41395431403355	6.8475063674524	5.73935631771098	4.4983400033154	5.58211166887423	6.71126129144124	6.25416133609316	5.03672391404474	5.78141888469685	7	6.57976515688366	6.45242252539785	3.80749659098719	5.74340335171514	4.79444573713776	6.370887164965	6.09342858942556	6.96837792504672	6.20570525966701	7	6.95612930223335	5.76595305548573	2	1	1	7	7	7	7	5	7	7	7	7	3	7	7	2	7	2	7	5	7	7	7	102.25	1	3
113	1.40911654561288	6.08795897540921	7	3.48002879765496	7	6.60207132997288	7	4.79292011307157	6.35668344337304	6.84204012471075	4.04805700998012	7	5.74635545115284	7	5.82203453012842	7	4.57351278471831	5.75798770764701	4.33598605798347	6.20047711511695	7	6.59337070355241	6.89180288529165	1	1	1	7	7	7	2	3	7	7	7	7	4	7	7	1	7	7	7	3	7	7	7	92	1	3
114	1.90719425117394	6.33218648743998	3.87639967529695	6.8784723230279	4.72640067995268	7	5.87968872415417	4.93500877385319	7	6.49310886831324	6.87167002212367	5.97437334494003	7	6.46542965397504	6.61853465860146	5.50670995209861	6.31131642804675	6.5876187872805	6.97553741342146	3.66279606661383	6.88222958250211	4.2483271440502	5.52250138025682	7	1	1	7	1	7	7	3	7	7	7	7	2	7	7	1	7	1	3	2	7	7	7	85.75	1	3
115	1	6.63872155225202	2.38749840239976	3.03574314719388	6.0412625641018	6.14507122111743	6.53577091921369	3.65092384669096	4.75539643938283	6.59167873492774	5.55306931970683	6.68322976906691	5.94269589157646	6.94528950424014	6.19112665958029	5.89067707940152	6.64940238705557	5.64416091944234	5.79215562539072	5.80534943925089	6.4771838159491	6.75774458229127	6.15173629992427	1	1	2	7	7	7	7	4	7	7	7	7	7	7	2	1	7	3	1	3	7	7	7	86.5	1	3
116	2.03478982557105	6.21072944406537	6.16866186406129	4.42953853903737	4.51645072433702	7	4.31049445918393	6.28049236684967	4.06766307720354	7	5.61972592998327	7	4.38006497915604	4.96682885408579	7	6.37198377773168	6.44942266696701	6.38533687012715	6.63550644001464	5.88911592737123	4.87498643446033	6.54998891780955	6.68642368176685	7	1	1	7	1	7	7	2	7	7	7	7	2	7	1	2	7	4	2	7	5	7	7	86.25	1	3
117	2.40366066362677	6.26005021359803	7	2.93237725031994	6.24545334750977	6.56243436942595	6.41500430287403	5.62839531024085	7	3.891256669305	4.36585634830056	6.52805948258259	7	6.75215909788731	5.26891130746263	7	4.58499847568935	5.26539541033221	7	5.3405032029237	6.57426242803539	7	7	1	1	1	7	7	7	3	3	7	7	7	7	2	1	7	1	7	7	4	4	7	7	7	104	1	3
118	1.75721047862245	6.97668013418681	3.98359796666186	3.84836111050543	5.45816564982126	4.69372886456644	5.92810365377625	6.00438533321552	5.65438156035003	7	7	6.94656911479564	6.74473628447758	6.11606940648233	6.98253867556521	2.98445121404737	6.11530963878518	7	5.97132382191969	3.94133648394911	6.09502753589043	5.53850470147796	4.66883134492097	2	1	3	7	7	7	7	4	7	7	7	7	7	7	7	1	7	3	7	4	3	7	6	91.75	1	3
119	2.23449280955691	6.33339493941876	6.191366029122	2.91661083449843	6.93642272028122	6.62316917865097	6.77709432399481	7	3.73481830328562	6.80442618176912	4.18817564839228	5.60085354445924	5.80736656084539	6.01606431368256	5.89156181033707	5.81413040143044	6.73710713004555	6.93473290106659	5.79685583169625	6.75561012340738	6.37410211841711	6.38886371778759	5.02436829943672	1	1	1	7	7	7	7	3	7	7	7	7	7	1	4	2	7	1	2	2	7	7	7	76.5	1	3
120	1.58753755574413	1.22141182155773	2.69306348914732	6.256497704901	7	5.68762467342792	6.24450427880144	3.88747240992819	6.5250610891995	6.18266996773303	6.98687641577305	6.19160133810631	7	7	5.6641123275924	7	7	4.57570680727724	3.51299931083304	4.16146480215165	6.23132853204612	5.81299659439431	7	1	1	2	7	7	7	7	2	7	7	7	7	7	7	7	2	7	4	7	7	3	5	2	95.25	1	3
121	4.85444648913455	7	7	4.36577724229563	6.10848824825225	7	6.5252633202528	6.39880740235825	3.85645558724702	5.38812025857592	4.04746210540978	7	6.90200006986759	6.060985308213	5.78342619453963	6.38810127387354	3.30156921577755	6.71739652268775	5.63226575983049	7	6.68270379441737	6.9484825983683	7	1	1	1	7	7	7	7	2	7	7	7	7	2	7	7	1	7	7	2	4	7	7	7	89	1	3
122	1.22285254266051	2.75736784451364	1	6.77891362119676	4.06560093856323	6.34734741666925	6.54029168694098	6.64366084835515	5.38372562057965	6.30062621021733	7	6.55103775295068	6.21929578562559	6.42620754899461	6.07154485347824	3.76188224504586	7	7	6.13407833918403	4.76441072309372	6.26643409323886	6.9219973726488	6.42054374568439	1	1	2	7	7	7	7	3	7	7	7	7	7	7	7	1	7	1	2	2	2	7	7	84.75	1	3
123	2.26219603450776	6.85117634952566	6.0780371622647	3.99520042163045	4.39894283628126	5.6111212548644	6.92829390637521	5.39112531907244	7	6.80130746839045	5.80581378561338	5.79949896981787	2.96934937433851	6.54004790798105	2.52996637007812	6.30595468195209	6.91351396548971	6.54851524302954	7	6.06481562693902	5.65965368980092	6.18672192416847	6.57243468138875	1	1	1	7	1	7	7	2	7	7	7	7	7	7	7	3	7	1	7	4	7	7	7	86.5	1	3
124	1.75948478105539	4.80318765320193	6.57846707582497	7	7	7	6.83743796183432	4.54770327241738	5.98173093792028	6.57178070572298	5.67820141039642	6.57461113434894	4.19166521395385	6.13083487333506	5.31795082813994	6.17397672079117	6.22060314557684	6.07257259859647	3.74509359598249	6.87620368002652	6.8189232580543	6.34905595394149	5.94137885419172	7	2	2	7	1	7	7	2	7	7	7	7	7	7	7	1	7	1	1	6	7	7	7	96.25	1	3
125	2.51732687144446	7	3.45470442665994	6.32769795524796	4.48721311408992	6.61670335900033	6.19033247173323	5.75589545458473	6.97668499609727	6.10963081042339	6.40753850862768	6.38311171874524	6.38412451598446	7	1.03433380570411	6.67898679709432	7	3.94193491220037	6.48604474987086	3.34356443049266	7	4.29288667879415	6.38704304987783	7	1	1	7	1	7	7	2	7	7	7	5	3	7	7	1	7	5	2	2	7	7	7	97	1	3
126	1.48762965405442	2.1443187239892	2.27366303929455	5.67098796091973	7	6.18454422740961	6.06798236270773	6.85385269470655	7	6.26639481443614	4.8302307702166	6.24956773414535	6.20823780444946	6.17175165128673	5.16881205783457	6.29310160558725	7	5.99942316924422	5.04894828876033	5.07811245759311	6.40264299554333	6.66446866688498	6.56451407091783	1	1	1	7	7	7	7	1	7	7	7	7	2	7	7	1	7	1	5	7	7	7	7	91.75	1	3
127	2.84317430517111	7	7	6.23254081823772	6.78040782455641	7	7	7	4.01237583773013	6.8920052880647	5.11393520669537	6.64510515406768	7	3.95896828269755	1	6.25084488537898	3.32740179608044	5.74007143884919	4.29148122541585	7	5.74152176511461	6.71840802257361	5.9174502110226	1	1	1	7	7	7	7	2	7	7	7	7	2	7	7	1	7	7	1	3	7	7	7	92.5	1	3
128	4.07339064863468	7	5.81379053373456	1.58506505987644	5.1922702216769	7	6.40422226477459	4.24528756140131	6.76348507391647	5.3870245569772	6.00023045276157	6.87579575302187	4.76789443806987	6.75922554516672	1.23160704057702	7	6.10037621461121	6.81241374484688	3.94419675432404	6.27578191321113	5.25134113917474	6.78836205577008	6.76049462147121	2	1	1	7	1	7	7	2	7	7	7	7	7	1	2	2	7	3	7	7	7	4	6	92.25	1	3
129	3.24526349913799	6.98696052722733	6.79748378432276	5.50343301300677	6.33765067715225	6.22893439576376	7	2.7087520739604	4.39794928521013	5.26404397216385	7	7	5.22175825553896	5.5527794392117	7	7	5.66614290481641	6.47814935316855	7	5.50536351718511	6.90244950589907	6.41288590048179	3.09998226739349	1	1	1	7	7	7	7	1	7	7	7	7	5	7	7	1	7	1	7	2	7	7	7	88	1	3
130	2.79677467098333	6.08826233519401	5.91878438598685	2.78141990383726	4.69646897779827	6.20324302878758	6.79797841949437	5.27450831282068	7	5.97251112289182	6.35979203113578	5.82580862453081	4.76587633244273	6.99848188330743	2.32915884349132	5.54508175886365	5.95599805338431	6.55633623599197	7	5.618826460958	6.13359570586883	6.84547201268113	5.46343363903375	2	1	1	7	1	7	7	2	7	7	7	7	5	7	7	1	7	1	2	4	7	7	7	88.75	1	3
131	3.33492329075673	6.03147405295004	6.7156176444359	1.44900840575387	3.79987355129939	4.59186906588209	6.51103653907802	6.56122987544814	6.29408111162398	3.9239245009875	7	4.1940258220713	6.86309717321972	6.76721940875728	7	4.56090066721287	6.32116230344357	6.93470297298274	6.43134930208729	6.48405741467642	5.62574849648427	6.80413609589534	6.37365506226929	1	1	1	7	1	7	7	1	7	7	7	7	7	1	7	1	7	3	7	2	7	2	7	99.5	1	3
132	1.63120218325766	4.69786461545676	5.7005026027789	5.21534096397454	5.19725218489353	6.46523713062262	6.66662566509493	6.9307465221212	5.37382457205985	6.55180714438585	6.30188372964351	6.50877023377096	5.83275366112052	5.40549227171178	5.19722150238763	5.51984570333392	5.36331030270932	6.1614507181899	7	4.72584918339893	4.92990731666125	5.72480067632162	6.15884756337369	2	1	1	7	7	7	7	2	7	7	7	7	2	7	2	3	7	4	2	4	7	3	3	80.25	1	3
133	2.38110031089161	3.76610605748776	4.42873149713203	5.05197932062414	4.68704775535653	6.63552654343036	7	4.7940387331399	4.10385538320123	7	5.57956930724654	6.45104763762405	6.99259981907112	5.10252461596467	5.53551038277014	5.35825270156974	4.08684470546615	5.95812891175602	5.93802504668935	6.58607625046117	7	5.64506466129711	5.99949758344501	2	1	1	7	7	7	7	2	7	7	7	7	2	7	1	1	7	6	2	7	7	7	7	79	1	3
134	3.30264779666649	7	4.85153920994982	5.40063861138497	1	5.73045240053141	7	7	6.0728401931909	6.13051856456093	6.23393343535038	6.59898639491142	3.54365494169939	5.29649550725838	5.77998168945406	5.73738393769127	7	7	3.78460378707023	7	5.39459974896577	6.01707479241067	5.44513287889054	1	1	1	7	7	7	7	1	7	7	7	7	3	2	7	1	7	2	1	7	7	2	3	90.75	1	3
135	2.16860028403636	3.71810010162141	7	2.64324271666444	6.42889550578052	6.2134202839546	6.39085599166133	5.3829055255664	5.72691913154596	6.48721532853181	6.99051477587203	5.76046692814729	6.72160593354223	6.70428419293648	4.06447564705718	6.20372811956275	6.92000904072108	5.60008061955725	5.68689937077696	4.15239175597036	5.46779220136687	6.13469270178378	6.66026117607388	1	3	1	7	7	7	7	2	7	7	7	7	7	7	7	1	7	2	7	7	7	4	7	71.5	1	3
136	1.59729898319595	6.48939189317306	6.36962605818854	5.99353812278134	5.28942101190533	6.08503134133985	7	4.90622595831911	7	2.59992718022903	4.86011279828658	6.33859757592905	4.57881196485419	5.10360905146665	5.98213801830436	7	6.89438824639144	6.8603395013315	6.96290853643503	6.68289393775343	6.07608114292295	6.64199360501295	5.62841241695326	2	1	1	7	7	7	7	2	7	7	7	7	3	7	7	1	7	3	3	5	7	7	7	95.25	1	3
137	1.08521039092806	4.38539831690981	5.85401029590531	4.97489343477254	6.46865053084292	6.29155263907797	6.11023570864122	3.85044368222978	3.6733151878717	7	7	5.94886620969931	6.67772633742647	5.50280602081314	4.65991467403643	6.11693446208375	6.67123838008591	4.28878165192844	7	5.8617136954299	4.71164675873622	6.61429202522445	6.43535188686914	2	1	1	7	7	7	7	2	7	7	7	7	6	7	7	1	7	5	7	2	7	7	2	95	1	3
138	2.04838753200383	6.91724906861203	5.54616568848585	1	6.95733382618754	6.52669604160288	2.27574078743608	5.33813039195343	6.2297774356679	5.5403086955454	5.41367417948823	6.35531331386346	6.75153723101839	6.7216794587775	6.81088890103335	7	5.12900910540923	6.91102060009775	5.29506703687078	5.20702163733727	7	6.29178252922598	4.57187834104309	1	1	1	7	7	7	7	4	7	7	7	7	1	7	3	1	7	1	2	3	7	7	7	85.75	1	3
139	1.73469648596125	6.83500517477671	2.23977875496443	3.29855657815045	6.95907680400615	5.62854141893106	7	4.79483593205866	5.69812152012038	6.58342902114971	7	5.68913609717616	6.23416207307706	6.79268817326466	5.59754560708276	2.78450447027641	6.13672838548869	6.44363669083797	4.09393594444028	7	6.77031156709704	6.54741051566261	3.99760558243044	1	1	2	4	7	7	7	2	7	7	7	7	7	7	7	1	7	1	2	7	7	7	4	90.5	1	3
140	5.76658268669717	1	2.3307097944138	5.13591120477347	7	5.84442313365879	6.42235513081801	6.67304096953025	4.07414467247456	4.6606588586037	7	6.89076196366843	5.85111109908915	6.01316322457907	5.19725655644897	5.66781336663018	5.23905086696258	6.78636517617142	6.22437435241574	6.4841016672724	7	6.34035604327748	6.09758764970639	2	1	4	7	7	7	7	4	7	7	7	7	3	7	7	1	7	2	2	2	7	7	7	81.25	1	3
141	2.56421141048926	6.79658165530842	7	6.12480136045821	6.20150561390531	6.63935603102779	6.71393812705613	6.88040746787804	6.32488296044075	4.79383697667899	4.93819718577932	6.39678806028156	6.18762543814474	3.97753344521891	6.00100264348068	6.40257586307588	5.59527704583813	1.96357210751155	6.18341804680804	6.23573909685288	6.65368587467903	6.89660525777916	4.59108764746708	1	1	2	7	1	7	7	3	7	7	7	7	6	7	7	1	7	2	7	2	7	4	7	89	1	3
142	1.73316532305439	6.36732188817134	6.10891937766585	5.0911764726631	4.85385194467417	6.4858874077139	7	4.97009497348945	6.44187408360663	5.78659459747027	6.92412401376499	7	4.72716195848908	4.64742684637457	6.49302319905692	6.97533655483773	5.58931328138604	3.19472023000474	5.83346697072475	6.60768282027051	5.35901645225629	6.27254428068587	5.12067159528336	2	1	1	7	7	7	4	1	7	7	7	7	4	7	1	1	7	5	3	7	7	7	7	84.75	1	3
143	1.87990704387933	4.80055809644677	6.46762662183319	5.90866581202587	5.07095550776734	6.72164395383922	7	7	7	3.72566219100209	6.37113989302015	6.80398995522091	5.3675469987201	7	6.68712030958946	7	4.70385657154323	5.73205783599828	4.30977899842972	4.60124950890231	7	3.61339830111267	6.60339253558309	2	1	1	7	7	7	7	3	7	7	7	7	7	7	7	2	7	2	2	7	7	4	2	86.5	1	3
144	2.29027956270725	6.53188679686433	5.58666378277365	3.85954261090387	6.22702705809339	6.36949002908611	7	3.59645820435176	5.26127304110502	6.36025444115211	7	6.29171487271571	7	4.45201248209824	4.25154672241134	5.91885398895507	4.66842114017632	3.30716755643409	6.30370706061355	5.88558128170015	3.78318735272526	6.20739322795376	7	1	1	1	7	7	7	7	2	7	7	7	7	7	1	7	1	7	3	2	2	7	7	7	70.25	1	3
145	2.01031090116466	7	2.18367582942369	3.609163833158	7	3.06487320103267	6.41209356676146	6.08565278211961	5.99613359586402	6.44212189362258	7	7	7	6.53970662941302	5.58015222085668	3.14915085011892	5.0862665227106	7	5.65712183930657	3.3705459748668	5.54869007158316	5.67716396444109	3.53173264827833	1	1	3	4	7	7	7	3	7	7	7	7	2	7	7	1	7	1	1	3	7	7	7	91	1	3
146	1.87813268876891	5.71205625629608	5.64100902768119	5.99224031383289	6.12339566984281	7	7	6.82972423776416	4.79484759628145	5.64701575466959	6.64493309804563	7	6.15404555070211	5.00466031487123	4.73122008744105	4.26711319304259	6.51883242012465	5.26068170558944	3.69442399976862	5.1661077407462	4.98357540040211	7	7	2	1	1	7	7	7	4	2	7	7	7	7	7	7	7	1	7	2	3	4	7	2	7	87.75	1	3
147	2.4273050144386	4.41327153529026	4.62020255611617	3.54170259292904	6.02445725409082	5.36038870201256	7	5.38552595177573	4.87817328094526	6.68537379287105	6.4682061427776	3.59356508092755	6.36394600231719	6.39258934530439	1	5.37895344201521	4.29966953384143	6.82998881621959	6.15236687215835	5.57722055377903	7	7	6.10597832138669	2	1	1	7	7	7	7	2	7	7	7	7	7	7	7	1	7	1	5	6	7	7	7	80.5	1	3
148	1	6.09224566159116	6.45708728786787	5.95758850076391	6.98085096955119	4.09827724243666	6.18732897672107	4.42172335053925	4.20950057747549	6.15908260212219	4.08076899183927	6.71632736861631	6.25652484387658	7	7	3.899123948586	6.69484692247959	5.13480369847984	5.99792853621277	5.43117506087913	6.76983458845602	6.60760341127851	5.94357345567049	7	1	2	7	1	7	7	2	7	7	7	7	4	4	3	1	7	2	1	3	6	7	7	88.25	1	3
149	2.75618472136215	5.49501946887772	7	2.66628923581162	1.96521829463579	6.17943945700173	6.06763374717925	6.95753379548137	4.48764312767691	5.67075574244569	6.20960289563269	4.97109080549332	6.54887972428267	6.32350198135839	3.85379422211454	6.88234022491627	4.95203900620741	7	5.41945670737015	5.41794051280146	6.57126277602482	6.77118695495457	6.69392591069382	1	1	1	7	1	7	3	2	7	7	7	7	2	7	7	1	7	4	2	7	7	7	3	94	1	3
150	4.74739719475317	4.12105656213835	6.72861405602193	3.91017470225993	6.47772586555277	6.14407332532515	5.47722710627899	6.41242125785597	7	4.88628068265613	7	4.4431915833272	6.02729854324002	6.77750558093604	4.96537536843494	4.84897203601589	4.58188854193707	5.66916676118549	5.38652181217866	7	6.47920631391195	6.2836147806743	6.37707152124258	1	1	3	7	1	7	7	4	7	7	7	7	7	7	1	1	7	7	1	4	7	2	7	94.75	1	3
151	1.9001755436939	5.79560243133244	5.71868651767305	6.04904498915979	5.7912525514556	6.59704392107992	7	5.82465904181456	5.35229081555671	5.71081798296283	6.80956235352485	6.82548223308994	6.34197330212145	6.22736769100162	4.66745626246922	3.36145877636928	6.46987501019438	6.56672260684559	5.57898164931009	5.21797566792262	5.24306028745087	5.06950474498296	4.75910844104156	2	1	1	7	7	7	3	2	7	7	7	7	5	7	7	1	7	1	2	3	7	2	7	80.5	1	3
152	4.85102011289714	1.47230361584213	2.75098851490646	5.70645485147748	6.19427389185574	4.18674231688061	6.57123786390912	6.52373750977034	5.81732242993449	5.62306316220747	5.58140524694744	6.66963090070717	7	6.41629002834375	5.5030104292041	5.5733357274264	5.13584306646054	6.09258138236821	6.30941549435635	6.63237524828796	6.7478523003637	6.62181972513704	4.41578430943499	2	1	3	7	7	7	7	2	7	7	7	7	2	1	7	7	7	3	2	4	7	7	7	88.25	1	3
153	1.12099732619077	6.67797921869226	7	4.12933012007839	6.64357858052223	5.59816752908721	7	7	4.09388705345712	5.33571452923806	5.14216776590118	4.38442237200043	6.9641702617548	5.19456985254403	6.30776591476186	5.22799996350386	5.35776623484862	5.62361861668286	6.1486482383193	5.55447640387481	6.7924350837463	5.60062164838757	5.19743748855255	7	1	2	7	1	7	7	1	7	7	7	7	2	7	7	1	7	4	1	3	7	2	7	82	1	3
154	3.92458894434957	7	6.02884722049915	4.51913656533953	7	6.62193337609784	6.32449281436229	5.8965345143604	3.70233887753285	6.29423967179868	6.3508170614211	5.57348279473468	6.89689772390351	3.87741509127148	1.89383606188409	6.04268064048095	4.85757611584077	5.98134709152045	4.93126653435599	5.20507873142325	6.80623664725868	6.31319154830542	5.00997234015082	1	2	1	7	7	7	7	2	7	7	7	7	7	7	7	1	7	1	7	7	7	7	5	80.75	1	3
155	2.2464851979069	1.36098293692506	2.00200372882551	6.31802392543233	3.80109893078781	6.71817378689212	7	5.63729136437092	1.75898806152548	6.3618186253913	6.26142589538731	7	5.62838965742596	6.73356033632046	6.5823178047181	3.36161458246397	6.05486454567019	6.76995807932341	5.33071091598523	5.94324353325547	6.12393482981258	5.95643123701762	4.93121076072977	1	1	2	7	7	7	7	3	7	7	7	4	1	7	7	1	7	2	1	2	2	7	7	80.5	1	3
156	1.03410600378043	3.25823858707399	3.15430730946285	7	7	5.04231242177724	7	7	4.9361545572488	4.32694902767373	5.92093330556205	4.57879923860779	7	7	6.30143166382769	3.3483597728166	4.74554780975059	5.02524804581502	6.46218971810374	3.9266534719083	5.78293206721241	5.439212868161	6.55448609442564	1	1	6	7	7	7	7	2	7	7	7	7	2	7	7	7	7	4	7	2	7	7	7	82.25	1	3
157	1.5919455746806	5.43015441773808	6.92492286108774	5.75929950376226	3.59126553629722	4.90519867161192	6.77714797957845	7	5.3070050452393	6.42565318279393	6.45827164537692	6.31344731181935	6.66619241285159	5.12691526142877	4.29878619951721	5.25117743797782	4.3558750145616	7	4.51940126156943	6.43208673112782	5.76815338136599	4.32955196844863	5.89039550964045	2	1	1	7	7	7	7	4	7	7	7	7	3	7	7	1	7	2	2	4	7	2	3	81	1	3
158	2.43020664595637	7	6.25710003576457	3.83631524867549	6.03160248430827	7	6.37111931185387	6.47011529688704	6.70199613483529	6.26718314057582	5.43546381175844	7	6.12075861725156	7	1.61673093098069	5.23010110656413	3.63573031812178	3.49618221688547	3.13467756743726	6.69764465598322	2.53153542482237	6.40063025735022	5.05528253895571	7	1	2	7	1	7	7	6	7	7	7	7	6	7	7	1	7	2	1	3	7	7	7	87.75	1	3
159	4.9371674634818	4.05711553316639	6.91518058840045	4.80493284216213	7	6.97812822530018	5.9947688384934	5.33126369386364	6.32666459890136	5.40456916500483	7	4.09119885923699	3.74228211551632	6.66939572316068	4.25382314618124	5.91380348780321	4.67310283917266	5.92612694599192	6.91115330765985	7	6.39756293853429	5.60144290278092	4.80040839186457	1	1	4	7	1	7	7	2	7	7	7	7	3	6	1	1	7	7	7	7	7	6	7	76.5	1	3
160	4.78182282060091	3.08308184729833	6.50879453740121	4.76160927846085	5.62902769658362	5.63953703839392	7	6.58851810143978	5.62114402803206	5.10352616818483	5.76932916427649	6.62097504267871	3.52347228958322	7	5.88299039526603	6.43795138806278	4.71395844566321	5.10979186177923	5.28506623617352	6.34432450212795	6.71974596154773	5.61422744003084	6.58527091534678	1	1	3	7	1	7	7	3	7	7	7	7	7	7	7	1	7	7	1	7	7	7	7	85.25	1	3
161	2.40923033514826	6.21001413803254	5.28881854362771	6.0666330670418	5.90072794582236	7	4.8525420816536	7	6.81302164645272	5.46849851352351	5.76617026118334	6.09204587687261	5.97128364626373	5.65486205849032	5.86830510842285	3.98728090533694	6.63044783039784	2.90562943227004	7	5.43445570470013	7	5.9565497387613	4.5605375392875	1	2	1	7	7	7	7	4	7	6	7	7	2	7	7	1	7	1	2	3	6	7	7	79	1	3
162	1.14021401559574	6.37500039161783	6.0937004763705	4.09723498684814	6.57758803028083	4.49946193831127	6.7993382384106	5.22344769918891	5.99696318651768	6.10553437681213	6.28557242276076	5.76066283707929	4.37402856075882	3.39924596607121	6.21990240179345	6.15465415467888	6.80059988568192	5.24660665062544	5.49960937235421	6.36362502740285	6.63516493829617	7	5.60299106765029	1	1	1	7	1	7	7	4	7	7	7	7	6	4	7	1	7	3	4	7	7	7	7	87.75	1	3
163	1.40312077671472	6.21902166020946	6.6780067251678	6.18615756276713	4.25370174664198	3.70677153469273	6.90840111520329	6.43194649218239	4.70822951622644	6.13729528023266	6.69582524390006	6.67791893779581	4.77822091251408	4.68853632357347	4.76539150223657	3.86814773612913	6.64433826473875	6.08419790817018	4.36552685087814	7	6.52574116150957	4.96375774560941	4.89344281672088	2	1	1	7	7	7	7	5	7	7	7	7	3	7	7	2	7	2	2	4	7	7	6	94.5	1	3
164	3.28745581664022	5.2447832787536	5.34976829325629	1	3.31986795199168	6.39623738248142	2.89814203670722	4.56522622478201	7	6.76615507436451	7	6.38103570178481	5.12743571316425	5.26330659698766	5.97471000517129	3.17903409628604	4.4927755992287	6.89701589875406	6.03159847334271	7	6.6866426929626	4.36234450992904	7	1	1	1	7	1	7	7	2	7	7	5	5	2	7	7	1	7	2	5	5	7	3	7	76.25	1	3
165	1.4938067316573	6.69301109568454	7	6.4560032932	5.38589938372384	6.46867672091838	4.94699209838585	6.15633984012082	5.99934964223717	4.36376147441255	4.82427526576865	7	6.91902716356078	7	6.44869953045493	5.22994585054679	5.57215731768945	1.94635619499136	2.84608462326304	5.07557601001613	6.89263843035766	7	4.64601870226043	1	1	2	7	1	7	7	2	7	7	7	7	7	7	2	1	7	3	7	3	7	3	7	98	1	3
166	2.78822014501324	4.79232815709204	6.2178383455972	1.49185606227241	6.5514511723224	6.01846681174005	5.82213997396986	4.33879050872219	6.41488295049521	4.94490442373614	4.2520547142552	6.18430786622286	4.80960084537286	4.43998472734889	5.27816416193907	7	7	6.90624761568001	6.03059785712279	6.79168659517364	6.33840423357859	6.35220083272234	7	1	2	1	7	7	7	6	1	7	7	6	7	7	7	7	2	7	2	7	2	4	7	7	87.75	1	3
167	2.90359897851145	6.77067303868987	5.81364183999825	4.4537832750611	6.39387350021908	6.05482978201848	5.17902036030226	4.59659710745686	6.75980957870727	5.09151979710935	7	6.61167394978696	6.94231289979358	6.65103665331371	4.34863004161224	2.78512269693562	2.82880514498459	4.91930760508032	4.43011390748026	6.54498996489662	6.48717954461136	6.22047180538208	6.47781782825171	7	1	2	7	1	7	7	2	7	7	7	6	4	7	7	1	7	1	2	3	7	7	7	83.5	1	3
168	4.59325666896905	4.10213813689361	6.10178993574471	6.80910658847667	5.3242239824805	5.35514752982789	6.9264437598491	5.02440665274728	6.3048390481544	6.51791208783555	6.43949154076351	4.0247604559416	4.88129229925823	4.66748503873852	1.22832779231031	5.41605412730388	6.30238683520212	7	5.7039615562914	6.1143382275179	6.40555985121221	5.04245774930463	5.39650750344503	7	2	1	7	1	7	7	3	7	7	7	7	4	7	7	7	7	5	2	7	7	2	7	75.25	1	3
169	2.72573232141596	4.69706903916525	5.77513674519389	1.37672192117334	7	6.15462226547953	4.98498880157365	6.72445155243809	6.65506163638359	5.22144042901936	5.82645214311139	7	3.59653753450308	7	3.39948959878069	6.21643773951112	6.16926625650694	6.14370928662069	3.68408183815878	5.71560526511262	6.73203114156651	5.90608455815057	6.80482226625108	1	2	1	7	7	7	7	2	7	7	7	7	7	7	7	1	7	1	7	2	7	7	7	83	1	3
170	4.59682308582863	1.27143638486684	1	5.67336820652969	7	5.79125848436127	7	2.23595006392744	4.96477207788744	7	4.82025930607302	5.3426557612975	3.7673214925186	6.43561178950704	6.43004444791217	7	3.81939286697161	5.18366118214283	7	5.41792562689511	5.29569336549671	6.31516631427072	4.95331489130938	1	1	6	7	1	7	7	2	7	7	7	7	2	3	7	5	7	7	7	2	7	7	7	73.75	1	3
171	1.34912762436003	5.9113062578319	7	1	4.1006238652007	5.85539613511951	5.74386793083677	5.23183209736017	7	5.38600663964382	6.71986082157188	7	5.21834447928103	5.94835912161152	4.83915582968609	4.9204239559251	5.63433345798537	6.3197106199033	7	4.65793735682388	7	6.49272779046127	5.41251756350248	1	1	1	7	1	7	4	1	7	7	7	4	7	7	1	1	7	1	2	7	7	7	7	91.5	1	3
172	2.2829787090698	4.675912938381	3.58778610816439	3.07302131171694	3.63828100774289	5.90505446576894	6.43268006969254	5.46516125089758	7	4.01511890717146	6.10136524061903	6.97654364373506	1.21673756445973	4.66817093100917	5.25938913499589	6.48080790025746	4.11996127842797	3.43767357202895	5.14502552204424	6.60607117145493	6.46991520064771	7	7	1	1	1	7	7	7	3	4	7	7	7	7	2	2	7	1	7	1	7	5	7	7	7	84.25	1	3
173	1	5.99016585485451	6.71448938308302	1	1	6.68377395670507	5.94314555231981	5.97377503871277	3.99794799877668	5.71623118578493	5.10375704470254	7	5.61610998635109	4.66253231276245	4.29957066841884	4.5039285997279	5.48909768242607	5.71207711702434	5.78919990085695	7	5.3368969980631	6.67413828243883	6.30827637882	1	2	1	7	1	7	7	1	7	7	7	4	3	7	7	1	7	2	3	7	7	7	7	87	1	3
174	1.39819818203968	3.41623644241169	3.52510848735876	5.72127312438117	5.64236183630402	5.97566327278299	4.43855612892145	6.38777967821632	5.85187658786807	6.03525245929209	6.96814305612284	4.99489406193889	6.77798667312191	6.1548982841114	5.4218327312921	5.37393937822995	5.15476808787978	5.16235428343782	5.33391262060837	6.76493171726035	6.63179643541338	5.57154871262688	6.29933906384395	1	1	4	7	7	7	7	3	7	7	7	7	3	7	1	1	7	1	2	3	4	1	7	98.75	1	3
175	2.56342593412527	2.71514819279595	3.43830930840423	6.27166144657847	6.00981722400508	6.37763091004869	5.61052129077049	6.19662469595894	6.36543163135708	6.87344797607666	6.29728916457976	4.46173466900066	6.2085760035164	3.89512482619906	4.54638934692556	4.0806882737947	4.70772779557474	5.66985108166175	5.92128237652085	6.77839588765288	5.86643636904923	6.80154639647835	6.48385693987521	1	1	2	7	7	7	5	1	7	7	7	7	2	1	7	1	7	4	2	4	7	4	7	92.5	1	3
176	1	3.52705904837151	3.20563330988496	7	6.2922036331747	5.15081598646317	6.25679285217145	7	6.44021549493416	4.36100470384018	4.90911059698433	4.67146001172821	5.4217237112118	5.6111117466166	6.24232426488298	5.16034923947407	4.1992201178511	4.6729945651625	7	2.90932487896464	6.66529521740788	4.99389771831659	7	1	1	4	7	7	7	7	2	7	7	7	7	3	7	7	2	7	4	7	2	7	4	7	85.25	1	3
177	1	6.43698543671681	4.83022215079659	2.41751363718745	6.24147145249444	4.73514904528906	6.15844436973385	6.16337541403633	5.21001362912034	3.42859031629412	5.81509442902556	5.92660997943885	7	7	6.19070878718837	4.22844584781446	6.39081931124338	2.75406746969004	6.38636887164067	6.7281793902505	6.8903379786681	5.45686824002821	3.52924924680871	1	1	1	7	1	7	7	4	7	7	7	7	6	7	3	1	7	1	7	2	7	7	7	94	1	3
178	2.43339844030497	4.28883426962352	6.08812148455021	1.27130420528628	7	7	6.02733609421769	7	6.60275978745626	5.38491016026138	3.74742082098897	6.23987896632511	3.06147491114711	5.18357563539304	4.06587821613761	7	6.0413674560264	5.85265945251181	4.10836365109627	5.10288731540352	3.78241563732175	6.99787410704929	4.55325878540006	1	2	1	7	7	7	5	5	7	7	6	7	7	7	7	2	7	2	7	3	4	7	7	66.75	1	3
179	1.44848016879639	4.53126152628072	2.43036545632431	4.69699058967941	6.91180690418863	6.87211542778219	5.99566063167153	7	6.98248336425892	5.95013644489509	3.08327190019412	5.77725895937339	3.29418910998846	5.36463236872983	6.49346605564495	3.16199298418485	5.41938679548839	4.74057784020523	5.55245096573019	2.26099702661759	7	6.35271883192233	5.8747325530424	1	1	7	7	7	7	7	2	7	7	7	7	2	7	7	3	7	5	3	7	5	1	7	70.5	1	3
180	3.57305895591224	5.08833207523545	5.63892978183968	1	3.82873130332706	5.35961374592042	3.64738951303492	3.67292012726975	7	7	7	7	4.46377905206264	6.11714291282752	5.25588523746181	5.52052493228282	3.42441509581936	7	6.28393789922315	6.91844389071815	6.61307920647115	5.37317067916737	7	1	1	1	7	1	7	3	2	7	7	7	7	2	7	7	1	7	2	7	1	7	7	7	80.25	1	3
181	3.0342349532342	7	4.85076426661196	3.31887202612385	4.69414205042434	6.84753022120852	4.20558009695934	5.38678151709295	6.3755166823476	5.52449492587527	6.53547456508568	6.32420890456818	2.57379837446431	6.33608091270608	4.37632889210145	5.64678367616409	2.40204198533303	5.91132959002416	5.86690415737178	5.04895371790649	4.72708634553886	4.50941462286599	6.93263492772369	1	1	2	7	7	7	7	2	7	7	7	7	7	7	7	2	7	2	7	2	7	4	7	38	1	3
182	1.14638163814672	5.3057536133632	1.96266508913961	2.91081813545754	7	4.50398799923461	7	5.39041454590457	7	4.90500184869424	6.17037871487974	6.04873828622189	6.68531778569458	5.31208191338644	2.82090169920433	3.43741071994927	6.17945436382422	3.91076062595506	6.37573621872855	5.19092499554918	6.91393960296658	4.53815070731972	3.78178722127826	1	1	7	7	7	7	6	5	7	7	7	7	3	7	7	1	7	6	2	2	5	2	7	85.75	1	3
183	2.04047895813294	3.20927734970894	2.93960848993155	4.83081172228607	4.65543769319591	6.71477679272277	4.58952186958197	7	5.3372913827067	6.87184866360199	3.95395742378198	4.72136900958672	3.75443873648936	5.01379774962072	6.54463930117119	5.91597234104922	4.10752206669831	5.10259559066741	7	6.31460480616189	3.94998218449884	5.61811396557195	6.3451368579857	1	2	4	7	7	7	7	4	7	7	7	7	3	7	7	1	7	3	2	4	7	7	4	44.5	1	3
184	1.0886490218075	6.49198817035527	5.7329428149432	2.85151785411939	4.10555106917014	7	6.23542685794047	2.97275781454139	1	5.7913698582537	6.19998874879491	6.09997370716256	5.35777966249756	6.05420721319136	3.55777901989535	5.69670217329331	5.60410652550954	6.76974367857424	3.5525863472723	5.7044082501245	6.76776822450105	6.14683180779955	5.63143275858019	1	3	1	7	7	7	7	2	7	7	7	5	4	2	7	2	7	4	2	7	6	2	7	77.25	1	3
[truncated: 5 more columns]
