# Supplementary material for: How Are Mate Preferences Linked with Actual Mate Selection? Tests of Mate Preference Integration Algorithms Using Computer Simulations and Actual Mating Couples
Source: PLoS One. 2016 Jun 8;11(6):e0156078. doi: 10.1371/journal.pone.0156078 (PMC4898694; doi:10.1371/journal.pone.0156078)
Supplement: S3 Data — Long-term couple and agent-based model data analyzed in Study 4. (ZIP) [file pone.0156078.s003.zip › S11/Polynomial Model Data/Polynomial Couple Population 01152016 0450.csv]

	trait1	trait2	trait3	trait4	trait5	trait6	trait7	trait8	trait9	trait10	trait11	trait12	trait13	trait14	trait15	trait16	trait17	trait18	trait19	trait20	trait21	trait22	trait23	preference1	preference2	preference3	preference4	preference5	preference6	preference7	preference8	preference9	preference10	preference11	preference12	preference13	preference14	preference15	preference16	preference17	preference18	preference19	preference20	preference21	preference22	preference23	fitpoints	sex	algorithm
1	6.13091666983639	3.63220736563588	6.63659422494937	7	5.04471635781529	5.73829742456896	7	7	6.16044829647831	7	7	6.86965516833185	6.92919499863018	5.82925866100366	6.06343375119284	4.78605111371396	6.73683273730087	4.30582614575708	7	6.75239214733027	7	6.60023213537558	5.83818538296565	7	7	3	7	7	2	1	7	7	7	7	1	4	7	7	7	3	7	7	7	2	7	1	93	0	3
2	6.81505073913692	4.06921264887513	6.4937388721527	4.47317289310436	1	6.3883406703728	7	6.69748452206214	5.74579548057279	4.86695443663302	6.75788780476691	6.88674547696897	5.20648999321556	6.49540595153302	7	6.76003600369596	4.18193841910095	6.66864849260092	7	6.95334958272189	1.50130920208466	6.35152051559233	7	7	7	7	7	7	7	7	7	7	3	7	1	2	7	2	5	7	7	7	7	1	7	1	97.75	0	3
3	6.00153705612024	5.08814322987909	6.7467133317669	7	5.22293729450645	5.38510554265693	7	6.15845680633856	6.8223048412549	6.32694662522442	7	7	6.57645914473539	6.47072940689767	6.52614718471897	6.83328029996383	5.71615176046737	6.04094125363884	6.14739335850762	6.29463339053917	2.10771796946788	3.75994484955823	7	7	7	5	7	7	3	7	7	7	3	7	2	2	7	7	7	4	1	7	7	1	7	7	84.5	0	3
4	7	4.51506700759869	6.02233897674582	3.14283720069446	5.92889787740606	5.5862159278499	6.89781176919302	6.71305364937799	6.10847383168809	6.61834616875778	7	5.81629060913349	7	7	6.14731049813162	4.30642348889412	5.68334068558354	6.25968187851618	6.29296580854569	6.98181312960772	6.19451375898313	7	5.68040371097472	7	7	7	7	7	7	1	7	7	6	7	1	4	7	7	4	2	7	7	7	6	7	1	77.25	0	3
5	4.6160900898686	5.09024125014229	7	6.34850852532541	5.18787532815226	7	6.8666401200793	6.39382354289982	6.58814898067284	6.8513283093829	4.46003977927011	6.6216114364201	5.83994089686193	6.30737081895425	7	6.03382360617974	5.48654851560451	6.59377004685163	4.56415440568233	7	2.82837864085597	6.60340411812594	7	7	7	4	7	7	3	7	7	7	4	7	2	1	7	2	4	4	1	7	7	7	7	7	81	0	3
6	5.41919474189998	4.75882603235356	5.39186442202619	5.8096045785012	6.15160737493731	6.52906503975525	5.8836526894536	7	6.56278333821006	3.95978172082722	6.51033271341982	5.16521660267693	6.91656560155841	6.66566683763859	6.81388188519451	7	5.03340691982526	7	7	6.01685366586225	6.61426804781335	7	7	7	7	4	7	7	2	7	7	7	7	7	7	2	7	7	7	3	7	7	1	7	7	7	82.75	0	3
7	7	6.68118590534929	6.86554070152612	4.14951147548733	2.60608176997559	4.79401020076794	7	5.02582070411878	6.09753674554332	6.02286923367206	7	5.26406473941114	6.49562118587359	6.63006131531417	5.99122934163173	6.73284265166379	5.79897230294776	5.45572339806596	7	6.91734782823273	7	3.93530541567663	6.61939884006676	7	7	7	7	7	3	7	7	7	7	7	1	3	7	7	7	5	5	7	7	4	7	1	84.5	0	3
8	5.09648766573514	4.98646335337986	6.59830962337264	7	5.59092563890876	5.17178268105915	7	7	6.74981357638528	6.96746852700301	7	6.14788654287916	5.87950348730655	6.37977119563755	6.22898821854151	6.39374893663611	5.8726524249239	6.55691481215939	6.31746364444206	6.06729459626013	1.55442635140219	4.12954963840736	5.97818455671682	7	7	5	7	7	7	7	7	7	3	7	2	1	7	2	2	3	1	7	7	2	7	7	87.25	0	3
9	6.23635201479273	2.12486584682955	1.05947257804408	6.04566588536556	2.55943837266555	6.32467305657762	5.33043269699203	5.80253410615778	7	7	6.36268448737126	6.214739158285	6.44598225126194	6.62966864067392	6.2631325154409	6.4200987558144	6.16891110309855	5.75600817485411	1.4452270016782	6.22824247491029	5.3541464206715	7	6.49771611294831	7	7	7	7	7	4	7	7	7	7	7	1	3	7	7	7	5	7	7	4	2	7	7	78	0	3
10	6.19964909035466	7	5.68432819347068	6.59387280111691	4.7087153969406	5.34149264156858	5.68011264238079	6.69493877342642	6.7674344810127	6.60407874302559	6.27696816928449	6.95108649166472	6.56226960463304	6.58467640311987	7	5.33374269712681	5.87190286850687	4.74498326970502	5.24094454107063	6.71791920834379	6.32116836319894	5.44990511793065	6.94028851372435	7	7	7	7	7	7	3	7	7	7	7	7	2	7	7	3	7	7	7	2	3	7	1	93.75	0	3
11	3.7225353359056	3.84522376055277	5.73334730325286	5.22914590626239	1.20888873511618	7	6.79100331902835	6.42389288730513	5.66460478320386	4.92095714712794	5.22824417931477	7	5.77967845239463	4.00602580340474	6.6727972683035	5.8612903708199	6.71376433494952	4.31723911698045	5.54618936785154	7	6.25230761778424	5.22085576167856	7	7	7	7	7	7	6	1	6	7	7	7	2	4	7	7	6	5	7	7	3	7	7	1	79.5	0	3
12	5.12445987608697	5.26149941151521	3.37863745730955	4.557322723346	2.51660314589286	5.77925911858246	6.49240386748158	6.70629155599268	6.15899157647377	2.82386208760288	7	7	4.04571730668954	7	5.12298470800285	7	7	6.92032664395172	7	4.89622744290183	7	7	5.05074313891642	7	7	7	7	7	3	7	7	7	7	5	1	6	7	7	7	7	7	7	2	7	7	7	99.25	0	3
13	4.11022069450061	7	3.16538848648991	6.58814329462304	4.12948404154011	5.26906224655328	7	6.32055279920316	5.18741299458895	3.08194856845037	6.14514256496999	6.23271894230701	6.20494227173912	7	6.65145233893471	6.06138745172633	4.40745609357282	7	5.80316293008146	6.90882707135312	5.49425362989057	7	5.80738414983994	7	7	7	7	7	6	2	7	7	7	7	7	3	7	7	7	7	7	7	3	2	7	7	69	0	3
14	5.58779345419926	5.06704426799384	5.98771653640194	6.35920790009073	6.26935851959023	6.55824964282892	6.592016243074	6.35425499661357	6.77316943695861	6.83640885968572	6.40618982465085	6.19679686230081	5.4670201534934	6.61156127544047	6.99865530032964	6.0155457293064	5.82552181595167	6.49399065522137	4.90776480991114	7	5.09707757965105	5.95204023744648	4.79901120766346	7	7	5	7	7	2	4	7	7	7	7	4	3	7	7	7	7	7	7	3	7	7	7	89.75	0	3
15	4.80623216292539	6.521188316633	3.83903095988436	4.62010368113325	1.44466468828561	6.79041872940768	6.46693883295145	4.86760946523982	4.91823819967806	7	5.75099770382171	6.64441308148193	7	6.62417073617851	6.53293211098148	5.27639190648422	6.63493062991979	3.48672484255378	3.22277664868096	6.68398200507123	4.45988987717705	4.32850139436509	5.523371035104	7	7	7	7	7	7	7	7	7	3	7	1	2	7	7	7	4	2	7	7	2	7	7	93.5	0	3
16	4.77146906530003	6.33958361313178	3.50007065686412	7	3.82667234881404	4.2601511519355	6.0036686270549	5.90338150742947	5.41857394592807	7	7	6.64161947802069	6.61730643554686	6.64229202484377	4.95435625113113	7	4.74676932178779	7	6.57992345352817	7	5.91502383490348	5.90390163726024	4.56710679543897	7	7	7	7	7	3	1	7	7	5	7	1	1	7	7	7	7	6	7	3	4	7	7	94.25	0	3
17	7	6.58485321013716	6.01540396852137	4.15262708759013	5.7529327676316	7	5.07559111250342	6.12688139905077	7	4.52635168808162	6.97066578754384	6.73881009522959	5.83613366915762	6.24235133277476	7	6.97680946170462	6.39123083305388	5.94931962947842	5.6226581543725	6.4560663643379	6.82262308811797	3.92389280365435	5.97262448797705	7	7	7	7	7	7	7	7	7	7	7	7	4	7	7	7	7	7	7	1	7	2	1	73	0	3
18	5.27852792650184	4.97958160881599	6.5228765257408	6.71800260031366	5.05590647504482	6.04735443676448	6.22614743580181	6.47790362387668	7	6.81206593340804	6.9998546710608	6.55495550154699	5.7123756701866	5.83538302395164	7	6.05677936791261	4.96701536424726	7	6.52158156001401	5.76973555783458	5.82182105013679	3.33577963092835	4.50579639529193	7	7	3	7	7	3	7	7	7	7	7	2	1	7	2	3	5	1	7	7	1	7	1	80.75	0	3
19	5.42863813831738	7	7	6.64699988330782	4.97891128898426	6.68191194823978	5.33816136848226	4.59663358595883	3.59698822819528	3.6502676521456	7	6.03438322407581	5.6353474574406	6.22268786330716	6.9097272441703	5.48965994857305	6.93118621992375	5.69316872909425	5.29308739794182	6.40084549313996	7	4.38914903277091	7	7	7	7	7	7	7	3	7	7	7	7	7	2	7	7	4	7	7	7	2	2	7	7	85.5	0	3
20	2.32482307980155	5.80459714840656	4.85571180218623	7	3.94801658149768	4.32913363316626	5.88112202345459	6.90687596743607	5.14572009463281	6.31666297273836	6.83910179175092	6.79794077576506	6.56300814905096	6.99941196566026	4.59789963427113	6.8381026697245	4.03427325255689	5.76954470070904	6.44125117884844	6.69375578561764	6.50683118174259	2.77769354093471	5.82553782224061	7	7	7	7	7	7	7	7	7	6	7	6	2	7	5	7	3	7	7	7	3	7	7	87.25	0	3
21	6.03365887948591	1.34595759516164	1	5.91196758350998	2.2893381429457	5.79944958262386	5.41967617743996	4.71775418817704	6.88625554431032	7	5.47090353966944	7	6.05900126923344	5.66938430566433	4.59729514091497	5.61492940152898	5.27786045656788	6.57204186106267	7	6.57726573038243	6.07638062121993	6.74793456536493	4.99289226030554	7	7	7	7	7	5	2	7	7	7	7	3	3	7	7	7	2	7	7	7	4	7	7	99	0	3
22	5.27695413122487	5.10936791632965	4.65966357333492	5.14694389484905	1.30916107100064	3.56140816382885	7	4.85418233842881	7	3.4215289109063	6.8902263581224	7	5.98017785368574	6.02835691223466	6.14732564560472	7	6.80864033610827	2.96051342455841	6.09348451438708	4.25991754198671	6.90453824738458	7	3.93274049779216	7	7	7	7	7	7	7	7	7	7	6	2	5	7	7	7	7	7	7	2	7	7	7	89.75	0	3
23	3.82664996109657	6.05256578488224	5.66573856806437	7	4.09779195149103	4.52073668443775	5.2687166786191	6.04176275217964	3.32846679792097	7	6.98999915265228	6.02497258039356	7	6.52676301350142	7	7	5.51240371579387	6.07502461964614	1.49453965589634	6.40541738307149	5.88044272598792	2.89373395469063	6.01969317416662	7	7	7	7	7	3	7	2	7	7	7	3	7	7	7	1	4	5	6	3	2	7	7	85.5	0	3
24	6.22576758679299	5.46421297653893	7	5.75458792348416	3.06825472501782	7	6.54438132104494	7	7	6.22766256730137	6.96503361372483	6.34341979225948	5.52196127599322	7	6.01340553982952	3.55034588727552	3.49578528471404	6.9375898891695	6.25137899393529	7	6.53463063132003	2.08435895324539	3.94891489339021	7	7	7	7	7	7	2	2	3	7	7	7	3	7	7	1	7	7	5	4	2	7	7	74.25	0	3
25	6.76710301913133	7	6.72157585874648	6.74651932846013	5.67416066937915	7	6.33090129243453	6.87765691987493	6.0095686633599	6.43081126819512	6.16735495796203	2.19596143883801	6.81211213498664	4.10991660919399	6.32628101750488	6.0119923159937	6.12608160872897	7	7	6.11400519502874	4.26797355637135	5.83573578415309	2.00722163623412	7	7	7	7	7	6	1	7	7	4	7	4	6	7	7	4	7	7	7	3	2	7	7	81	0	3
26	2.47593565070102	6.66071032472578	4.78194374656475	5.91821840523112	5.05524055341425	5.62427536278624	5.34105248632099	2.46899893580122	1.77141607935352	6.33108868549488	5.8862211306943	5.81545831012001	7	6.3801928554695	6.78957189863595	5.59397087574866	6.06502774124534	6.89123310918023	7	6.22669143059013	5.47101575528487	6.83686710149102	6.64497535070684	7	7	7	7	7	7	7	4	7	4	7	2	3	7	7	7	6	7	7	7	3	7	7	68.75	0	3
27	5.78019986165255	6.42872876511337	4.21955324153736	5.22635697771484	1	4.67712946444452	6.76362525096665	6.05121246499327	7	2.52711503691431	7	7	7	4.0591337675295	6.3040808848932	5.70412640165968	6.13072585551789	5.24133722686797	7	6.71729462216459	3.49708324569064	2.57083637277594	6.53132396300643	7	7	7	7	7	7	7	7	7	7	7	3	7	7	7	3	7	7	7	7	1	7	1	90.5	0	3
28	5.18481136267803	5.47580881053755	5.73559461413236	5.55396661284879	4.59328740254394	5.30844158944157	6.5408316720789	6.07663259017315	3.34456545669883	5.05618004152307	6.69100119927603	5.03970531138938	6.60237342700917	6.08076758262894	4.14589307939988	3.83852824234771	6.25568503671326	6.9213357052766	6.93435141950984	7	5.89645488077184	7	5.8970841360865	7	7	7	7	7	2	7	7	4	7	7	2	3	7	7	7	7	7	7	2	7	7	7	61.25	0	3
29	6.84557424003343	5.53318148823892	5.40800150889781	1.08542274915526	2.43765495574238	5.11787768494638	5.77013518696385	5.13888123924406	2.44903562849091	6.78385170719069	7	6.785444301267	7	7	2.68120812025538	6.26395834415123	7	4.49358326275606	3.7096617383383	6.54208028049286	6.55420711406648	6.29150323142202	4.39469653801551	7	7	7	7	7	4	7	4	7	3	7	1	2	7	7	2	7	7	7	7	1	7	1	99	0	3
30	5.95820533972724	1.19920565540679	1	5.59898908418719	3.18079525366456	5.37144839047558	6.23093748597368	6.74313220574526	7	6.96693354611337	5.78575825241068	5.37811326498462	6.36730216086907	5.33563294959328	4.97030872114766	5.78107944669149	7	5.64211193670512	5.76885707842341	5.3915660034318	4.90894204498509	7	5.63074523382063	7	7	7	7	7	5	7	7	7	7	7	2	3	7	7	7	7	7	7	4	2	7	7	87.75	0	3
31	6.40303146300453	3.69878251735505	1.14534603555467	5.71583324497647	5.12078962791857	5.14841677290906	7	7	7	6.78442732980198	6.12401434002431	7	6.00714862899967	5.1266244028849	5.63101800980659	2.6317154714411	6.54807187147995	6.69175878763064	2.52504256233673	6.34903600882474	4.32441877903743	6.81186214275375	6.96824907879009	7	7	7	7	7	7	1	7	7	6	7	2	3	7	6	1	2	1	7	7	7	7	1	96.5	0	3
32	4.43661770037504	6.72728878716506	3.27792125810322	5.25247461741165	1	6.7127078799212	7	5.81034176970475	6.90881268723514	3.79262721180682	7	6.07713269928852	4.17367824432129	5.81760573456972	6.8300443792643	6.10808055084733	6.68048651399813	6.86327466649498	6.37248593106225	4.01439891027625	5.65740374033469	4.0268213338175	4.56974240662423	7	7	7	7	7	7	1	7	7	7	7	7	4	7	7	7	7	7	6	7	7	7	1	78.25	0	3
33	2.33109447610737	4.92044154794909	2.86420037992185	6.568619705417	4.19049805267827	7	5.23276469055239	6.70504185671786	4.70741162822678	7	6.77656559873402	6.20128508004211	6.14052892267624	5.43118727754189	5.9338298596974	5.08880916162958	6.52607534433226	5.56565931453105	1.88234215487832	6.47603077036143	5.55791524828925	5.24220731869822	6.24880298269548	7	7	7	7	7	7	1	7	7	4	7	1	3	7	7	1	7	5	7	2	1	7	7	74	0	3
34	6.23606364068638	1.20166296548654	2.21100709857227	5.72325125451263	2.10025475479251	4.88184523064766	5.5596040548734	4.34490197361277	6.72527574979276	6.02733397875138	7	6.91986148022552	6.97984548908982	6.21084761009683	6.4048805743879	6.20439045248486	6.84583314148606	7	6.56679970034533	6.30757868000699	4.94819418775886	4.00137534820165	6.48333100995306	7	7	7	7	7	4	2	7	7	4	7	2	5	7	7	7	2	7	7	7	7	7	7	79.75	0	3
35	5.71968583345423	7	4.47873757349519	5.80417545426967	1.50224294895558	5.72199345521803	5.39007522287031	3.29292089920539	5.06193053745791	6.41853632751183	5.29581066480815	7	6.85635469114287	7	5.71180305844647	6.88476194262179	4.91308118908098	3.41881107778016	6.43719279386645	5.18192941822164	4.84449289785656	5.94442710974158	6.37194573173803	7	7	7	7	7	2	7	7	7	7	7	7	5	7	7	1	7	7	7	4	7	7	7	74.5	0	3
36	7	6.25434172684662	6.0225931588966	5.34367618052302	5.59813106780834	7	2.04664631348994	5.89387644653811	6.0299427379192	5.33049685242378	6.90934249928072	7	5.32792221632891	5.20272881222782	5.016121159645	6.32902734389705	4.71614890786675	4.41473055832103	3.1054756430201	7	7	6.51857671315423	6.47905652079053	7	7	7	7	7	3	2	2	6	2	7	2	1	7	7	7	2	7	2	7	2	7	7	76.25	0	3
37	3.01853656219305	6.28953577425932	4.79564048268227	6.09394690989299	3.65116100123482	5.63205494954603	7	6.00626423727154	5.87563693993801	7	4.75287130463632	6.91164145970587	6.00158479504287	6.59978724781061	3.81997775046673	7	3.6752891912483	5.47222811605408	6.84933836392657	6.23729248750577	6.13688081482196	3.45253533831304	3.72935820462717	7	7	7	7	7	7	7	7	7	6	7	7	2	7	7	1	3	7	7	6	4	7	7	82	0	3
38	5.65159008156198	5.44027413780094	6.44264659499051	5.05426203501002	5.14812677770484	5.96173163527401	6.54478083223391	6.97069989976456	6.26744633146878	7	6.35020090660138	7	6.59798263332161	6.30340521681201	4.67032537471585	5.16545088539423	7	2.35788965672097	5.20475953588782	7	6.69550980241408	1.91183204915483	5.17870669493246	7	7	7	7	7	7	2	7	6	7	7	7	6	7	7	7	7	7	7	7	2	7	7	96.75	0	3
39	6.57972984698581	5.6226878547711	5.04619587461531	1.39251024343909	1	5.47757485770205	6.9633530248405	7	6.32631526306292	4.84758851226201	4.2728876875349	2.6049739130124	6.19906169687383	7	6.71165422339296	5.55699025285905	4.71494582295077	5.61467518482566	6.82975403625632	6.29857184175272	6.71468077411079	6.27811319482079	1.06946026756425	7	7	7	7	7	7	7	7	7	7	7	1	2	7	4	3	3	7	7	7	3	7	1	92.5	0	3
40	2.3626982444563	6.30353050368065	6.36098541210178	5.97222391905947	3.86080144069066	5.14052448096072	6.91726691189113	6.53225878056176	3.31746803056567	6.63786335163255	7	5.25452498518993	5.45092874827857	5.24009830356723	5.99233698386667	7	5.72196389003011	5.34011657770283	2.74509891478545	6.57595390074488	7	6.35742929198329	5.21259854113299	7	7	7	7	7	3	7	2	7	3	7	1	7	7	7	1	3	7	6	7	2	7	7	84.25	0	3
41	7	5.43453599002853	1.68234866331892	4.88690336351106	4.50931963478801	5.76216846616384	5.76058242094171	6.94653933100246	6.52376763841294	7	6.87818520211925	5.95683708232891	6.19153259919314	5.01633120443227	4.73414810924238	5.01117794847676	6.53342051434339	7	3.1811389601964	7	4.58262136513904	7	5.26609838789712	7	7	7	7	7	7	1	7	7	7	7	1	3	7	4	1	3	7	7	7	3	7	2	88	0	3
42	4.42318095218606	4.28044011389935	3.45809561868093	2.03491081717222	1	7	6.08053032331126	6.96811803077479	6.99556391431739	6.8642430936781	5.2389052537204	5.52666387174877	6.57027631787043	5.37280388219788	7	1.48470107180884	4.85391724368869	5.98759787208614	4.09549945631825	6.11795470291563	7	5.54172499170037	2.22552230981488	7	7	7	7	7	3	7	7	7	2	7	1	7	7	7	3	7	7	5	7	1	7	7	94.75	0	3
43	1.59763433759762	6.43533655118916	4.58410426389761	6.01394196882714	4.24522796272531	6.98155470020943	5.93700985523547	5.36516176269085	6.07866046978808	6.22961644523822	6.14848480459564	5.19281789421334	5.83481839489353	6.1874303129726	6.05436061855412	7	4.09822868235929	6.56854982813302	6.17164699811968	6.28019283268653	5.8999119166917	6.50785468714359	3.46081728162581	7	7	7	7	7	7	1	7	7	7	7	7	3	7	7	7	7	7	7	6	3	7	1	53.5	0	3
44	5.80101107169601	3.87745337287953	5.78377983051378	5.86657484359083	1	5.59697675475534	6.99859520446865	5.50988545600637	6.93230557480054	5.17050412624073	7	7	5.58720560956396	6.34887643727204	7	6.25745582878147	2.79314085840272	5.3214234631589	5.72202995140677	4.25335639036501	2.0146153909832	4.47789887047684	6.96756544723917	7	7	7	7	7	7	7	7	7	3	7	1	2	7	2	4	7	7	7	7	1	7	7	73.25	0	3
45	6.86638972128923	6.53413227278515	5.82320172353452	5.88020593660761	6.05268164569657	5.52092824011102	5.81319421614644	4.51812173445176	6.16108952908485	7	7	6.4905286994097	5.8325461498535	6.22051567173523	4.85043059879359	6.60017322222557	5.71500289557967	2.30782613605168	3.20425183716698	4.90199371725975	6.76547918699602	6.98941699601138	5.06391994264841	7	7	7	7	7	2	7	6	7	7	7	2	3	7	7	1	5	7	7	2	7	7	7	70	0	3
46	2.13576001867712	3.20989153824711	1.57829706428128	6.19436557652844	3.91227659022072	7	4.68808880569626	6.31766058518765	4.05989583284458	6.4753194051107	7	6.11689364544542	6.03087464088762	6.48413740978012	5.1638618260039	5.42327966594862	6.33049728052519	7	1.14002634051571	5.90729249147009	6.0671768397071	5.22130653552273	6.34349265921221	7	7	7	7	7	7	1	7	7	4	7	1	3	7	7	2	2	5	7	2	1	7	7	64.75	0	3
47	5.94024865822367	4.79744477006483	1.31425261194037	5.34731516635589	3.96219607310907	4.51621120495025	7	3.98471410241192	6.10300957268885	6.73444325331902	6.07869909743272	7	5.0323782471846	6.92806034617722	6.26270513997842	5.09925563341955	6.97649189113961	6.74773804340601	3.06966714399492	6.5442922751023	4.12086915035496	7	4.80574937895342	7	7	7	7	7	7	1	7	7	5	7	1	3	7	7	7	4	1	7	7	3	7	2	99.5	0	3
48	6.66683126274224	6.78861999267676	5.86152149917649	6.29927623653112	5.44277918677394	6.23183838494672	4.85881464520361	2.40397414450829	6.5767277477114	3.72316784062833	6.69001774744912	5.84843464078928	6.99327493400649	5.03831964669432	4.66248692634408	6.83141166467438	6.11588482840087	7	6.76408949160242	5.76453617430516	5.46318337332907	3.5837822052979	6.54787701504921	7	7	7	7	7	7	7	7	7	3	7	7	3	7	7	4	5	7	7	4	3	7	7	72.25	0	3
49	5.59527208991497	5.47000690569283	6.41373522580719	5.85592113493117	3.29027829215554	7	5.20903706136718	6.058272061447	6.7903712212746	6.20911728002281	6.47600391666036	4.78994129457004	4.26218241427122	5.81064359785279	6.33424920007614	6.35675873907076	3.81180320972775	2.21918635227463	4.79827586202586	5.56713711782814	6.93015478271984	7	3.30698371797999	7	7	7	7	7	7	1	7	7	7	7	7	7	7	7	3	3	7	7	3	6	7	2	56	0	3
50	7	5.04338074502044	1.45755521796158	4.82864356713095	4.43356244512021	6.17951423417122	6.46460917541348	4.00470913967789	6.85270035130207	6.80512207593511	6.56284977604364	4.89522773952028	7	6.32704784338712	5.9948279663336	6.99935914455144	5.83398580519245	4.55182851032682	3.77956221761182	4.77054648278082	5.4013833499555	3.21311011859543	5.15764007885474	7	7	7	7	7	7	7	7	7	2	7	1	3	7	7	2	1	7	7	7	2	7	1	72.75	0	3
51	7	7	4.17141347767165	2.17804474399242	1	5.2348897919315	5.47104825687866	7	5.95900005679157	6.88921546058393	6.47120460845997	7	6.20018272443037	5.68556339060071	3.96254166535476	6.78507203220504	6.83989606697658	3.46618880191817	1.66199985525175	5.5970757954036	7	3.50240035084848	4.71576383839872	7	7	7	7	7	2	7	7	7	7	7	7	2	7	7	7	2	7	5	7	1	7	7	88.5	0	3
52	5.08264466827837	6.67515295687739	5.57163695771981	5.74368678606623	1.41142309625794	4.12617342679361	5.37674616511848	6.70266049862993	3.57422523033726	4.78888854369977	6.22502928435238	5.0943687123375	4.9782655367158	7	6.9239623247835	2.52066279229837	5.06432984359551	6.38420241867303	7	6.07548914976119	6.6742666580154	7	6.86296562718733	7	7	7	7	7	7	7	7	7	2	7	7	6	7	7	1	7	7	7	5	7	7	7	82.25	0	3
53	4.99577071849161	6.165754272694	5.83171585845639	5.43503127176535	4.73879383784524	6.04464281932562	6.22460098672189	7	6.52523198127168	5.92815040331475	6.65577566465398	4.78355765092134	7	6.58388669631669	6.77981746513299	5.99796023881849	6.67613631408257	5.20260024458319	4.64490391112974	4.60432256968471	5.80689059507302	4.20928054360952	4.82605272893473	7	7	7	7	7	4	7	7	7	7	7	3	5	7	7	7	6	7	7	7	2	2	7	80	0	3
54	6.59336403798307	6.61601297097013	3.74325352366718	1.34118252503877	2.88880743617146	5.70181064380542	7	7	5.18448083158851	3.95597310215076	6.45226667069523	3.83578401868412	6.15036991267204	5.66618942102063	7	5.98665581164383	3.93667876339061	3.90989370476159	3.6329678028119	6.86793248214859	5.7690609076364	6.95275602898018	7	7	7	7	7	7	4	7	7	7	2	7	7	4	7	4	7	3	2	7	7	6	7	7	52.75	0	3
55	6.37113751023126	6.89788257047919	5.89937009464783	5.41892875458044	1	4.53264070404543	4.06094870856772	7	7	3.05297930308641	6.78524269819419	6.0567665128924	6.0823654689588	4.90963115467515	7	5.30112232451486	5.53923158814019	5.73775807782531	7	3.84913836497687	7	2.81204895466082	3.69405819769666	7	7	7	7	7	7	7	7	7	7	7	7	7	7	7	3	7	7	7	7	1	7	1	97.5	0	3
56	4.51029954579237	7	5.74518794889751	6.27406061186323	1	4.17768526386754	5.31380976549541	4.91586144238897	3.09001127725617	5.07361995882296	4.54957257293265	6.92496857331982	6.34534650080268	6.83975944420942	6.67042922431296	6.24974663243688	4.195354171432	7	6.1974128917257	6.29173388053808	5.61424674552223	6.28245413710946	1.13860064857609	7	7	7	7	7	2	1	6	7	5	7	1	3	7	7	2	3	7	7	7	1	7	1	74.25	0	3
57	6.17991569772162	3.09728737810776	2.02367280859012	6.26511062021541	2.43626998047303	5.4407028937621	5.77634321000747	6.59227464247101	6.90465161847068	6.45875603686008	5.19435963172613	3.43208521293686	6.34876246472128	6.62746902693624	5.78159741966777	6.18192033014674	5.60622080832939	5.87362203839076	1.95741933993502	4.93291148644787	5.05062044268431	7	4.93832885196333	7	7	7	7	7	5	7	7	7	7	7	1	3	7	7	7	4	7	7	3	2	7	7	79	0	3
58	7	6.81215503990317	6.93660955150544	4.0236189057909	3.62267915783948	7	6.8175869106126	1.78969670099216	5.15248306154783	4.02337893824725	7	2.99000492222899	6.87029985187473	6.32610959845859	6.64957461202501	6.794276074996	4.3684099276601	5.35926699798156	6.14694874088047	2.8885537181205	3.33807991235203	6.62848584235323	5.68735508893538	7	7	7	7	7	4	7	3	7	3	7	7	5	7	7	2	7	7	7	2	5	7	4	45.75	0	3
59	6.478815326075	5.07492606335219	1.39085404526788	6.77548643661104	4.67448948250067	2.27906814041923	7	6.72930470855705	5.32236636433512	5.19889693978636	4.94251958533523	6.43484743773474	3.91694863086362	7	6.78076675466174	6.88280500222849	6.5850117144329	7	6.19801912083213	5.90190026162063	5.50718476684434	1.99762110998588	4.5464587026767	7	7	7	7	7	7	7	3	7	7	7	7	7	7	7	2	7	7	7	7	1	7	1	85.5	0	3
60	6.12021707506491	4.34601441728486	5.92211412464	5.70621527755803	2.21061571236152	7	4.97382894876007	6.32620033565264	7	4.54039256463687	4.80571133910357	4.79493296273339	5.62032923147365	6.59573858436309	7	5.13737200079745	6.00442949240417	7	7	5.79038349383384	5.13302458090793	6.5183881740511	4.81065570612371	7	7	7	7	7	2	7	4	7	2	7	7	7	7	7	5	6	7	7	3	7	7	7	77.25	0	3
61	5.53197985769045	7	4.54124016498245	2.68285043029106	1.96065901907669	4.08338174800992	6.56114036109583	6.19338551596032	6.94213155043208	3.70186498683233	6.10602003655955	6.92187174941413	5.70672924453353	5.91755581250822	6.14251499324607	5.15243339599993	5.05737889273929	7	4.24112637231378	7	5.93016331487822	6.72630825430994	5.60575811046432	7	7	7	7	7	2	1	7	7	6	7	7	2	7	7	7	4	7	7	7	4	2	1	69	0	3
62	3.48805216693705	5.62791992838437	4.03222929436338	5.67919278580466	1	7	7	6.45983268704684	7	4.49546097230021	5.31885960663912	5.35766730184827	4.32777856289072	6.08876637064597	5.58516041254907	5.29677068029332	7	7	5.3789836799436	3.94008094877076	6.82237332140187	2.61597955619241	5.36346198125134	7	7	7	7	7	7	1	7	7	7	7	7	5	7	7	3	7	7	6	6	7	7	1	81.75	0	3
63	6.6392063094245	4.2424634169707	5.10148129063263	6.92434429876009	1.8214272582162	3.57030358492456	5.42006364985939	4.90876650794501	7	5.74197306033919	7	5.83189419363052	5.80341509676312	6.9966501960461	7	5.38109414144367	7	6.77522665071622	5.22429695041335	4.75311418291569	1.52973450574165	7	6.6304784562026	7	7	7	7	7	7	7	7	7	2	7	2	2	7	7	3	3	7	7	7	3	7	7	90.5	0	3
64	5.23043396174467	6.92568303707048	4.28971862149883	5.67633332498102	2.17181862033914	5.57126529884546	6.07850949871456	5.55156687015229	1.69341926805354	7	5.68009488238189	4.90128912372512	7	6.06780074949139	5.20540341725499	4.33845147355886	4.8518535900531	4.71476208269632	6.26654264162404	7	6.51218313011579	5.53359680088389	4.98029068940447	7	7	7	7	7	3	1	7	7	5	7	7	4	7	7	1	7	7	7	4	7	7	1	67.25	0	3
65	4.40424000461099	6.34370259080358	5.33143891678256	1	2.15671514430262	6.71511390580723	6.2731263963977	6.02147438047234	7	6.86813682942357	6.71614106492507	5.88632627494977	6.61808806380214	5.28432471086564	4.54663554888557	7	6.41352557197861	6.39248151062088	2.40491392332868	3.53266868109076	5.16065113109947	5.9111733934616	5.2350852092292	7	7	7	7	7	7	1	7	7	2	7	7	2	7	7	1	7	7	7	7	3	7	7	81	0	3
66	5.05257588617767	6.07523854210993	3.33416459317871	7	3.27493862539304	7	5.95548018237232	6.79464153218082	3.76867834556137	5.66205394057286	4.95883160472415	6.67815019037507	4.6364830317407	6.63347227249602	3.23700455044368	4.78199945900333	4.31839561558351	5.87552754256373	3.79036694811001	6.13864275196066	5.98836509499971	7	4.15411528103134	7	7	7	7	7	7	7	7	7	7	7	1	2	7	7	1	3	4	7	6	1	7	7	70.75	0	3
67	7	7	7	5.02551654606249	4.16528688891574	6.65195155427929	5.72339117730163	5.60194356314831	7	7	6.3317058889197	6.71108596418333	5.83840840754157	5.37729838374276	6.02702390415834	2.04754726770528	4.99118615916001	3.24237816940274	1.85800167875136	4.6565173005269	4.81454926008238	6.66219879828021	4.87418265827265	7	7	7	7	7	7	7	2	7	7	7	4	3	7	7	7	5	7	7	7	2	7	7	65.5	0	3
68	4.98893254398929	4.89069523693812	1.21043599923839	7	4.05717276576157	6.21528577729302	5.70380519586079	6.65799075599377	5.22342440140596	4.66408990632492	5.75221170883024	7	3.9866372651637	6.28002804495322	6.4447686011175	6.54481950254392	7	6.82078624448429	5.97100279529148	3.24357765469018	6.40795411463809	2.50602901053798	5.72302108582329	7	7	7	7	7	7	7	4	3	7	7	3	7	7	7	1	7	7	7	7	7	1	1	59.25	0	3
69	6.93528984877917	5.58739379133084	3.9574918583869	1.2630522349929	2.45876161649826	5.06498498586622	6.21933399062353	5.71511924733764	6.35422158561896	7	4.62453387625998	7	7	6.3753849439748	3.1493210045292	7	5.44554289788291	4.70102376072158	2.16728636038359	6.20925788985737	4.84933462233499	5.78707513192125	5.74418477912644	7	7	7	7	7	6	7	1	7	7	7	7	2	7	7	2	7	7	7	7	3	7	7	70	0	3
70	4.935116668522	6.34471408466198	5.82516701550615	7	4.40892632524563	5.96415868279864	4.78995678393581	5.93014427988773	6.81688105137727	6.65209329647345	6.09172659627742	4.23721926899993	6.72320584305453	6.54885728945858	5.51222092980001	6.4827729020805	6.00323737054318	5.12235414547417	5.4956607418291	5.87610192976031	6.85738713177648	4.32716130631842	5.17463559145877	7	7	7	7	7	6	1	7	7	7	7	1	4	7	7	7	7	7	7	7	2	7	7	77.75	0	3
71	4.02173047558422	2.99231547428719	4.62371060530936	2.13804695626979	1.27982473825814	5.0682847984703	6.50195387675293	6.19479206946988	5.53216962712036	6.20791643640737	6.97762246616879	3.78974701339248	6.03877314620101	5.46847304702879	6.87826686678148	1	4.36542770842797	5.5797371118719	3.75999811954043	6.04243469457558	7	6.25366817122716	6.56444783968743	7	7	7	7	7	3	7	7	7	1	7	1	4	7	7	7	7	7	5	7	7	7	1	83.5	0	3
72	5.49713164932657	4.2560900003812	5.51633998788388	7	4.01409944752592	3.26146200299763	5.83102529129674	6.94374595344802	7	2.1842426340755	4.67706657675167	4.59291032526309	5.49825049818137	7	6.27331712811632	6.92718951807815	3.85734212543624	5.96900455989029	6.76464269008684	3.2986224943069	6.44981377776891	6.38378694370271	3.00391195000653	7	7	7	7	7	7	7	7	7	3	7	1	3	7	7	3	7	1	7	7	1	7	7	73.25	0	3
73	6.40088633680987	6.83677210330526	5.77026190743977	6.58042919320559	5.05526554031701	6.285832812202	4.07304680502854	2.29984425902608	4.22140547190856	5.3980837350938	6.46410306130035	2.92965812424959	6.86419300884611	5.82575354855068	6.26204829332034	4.68849251187464	6.14346750016508	1.72800659273425	6.45041888648555	6.28236897453252	6.81563318960335	3.53338492360025	4.51778702759068	7	7	7	7	7	3	7	7	7	3	7	7	5	7	7	4	2	7	7	4	1	7	1	60	0	3
74	5.56471016864453	6.17729680875806	5.73059813160056	5.28343619139432	1	4.27060934100049	6.17555876478966	5.46224203684836	3.87179136476745	7	7	4.87142556186575	7	6.41605495785908	2.60756849884	5.44444813497423	5.60272630642101	7	4.9108620868673	4.14017454297139	6.46872924752124	5.89267701596073	5.88707437562466	7	7	7	7	7	7	2	7	7	7	7	7	2	7	7	1	2	7	7	7	6	7	7	81.75	0	3
75	6.91253169991071	5.99543085621846	4.63665959140484	1.32182388773118	2.99718427332656	4.52818882534879	6.53969284684644	4.63545974516421	6.84409960836584	6.55187999341234	6.97231962843376	6.66783949883148	5.41382974147161	6.38186390910345	1.88777730460506	6.42173206320754	6.1677003899101	5.47873744968122	2.76017709587443	5.11317880824491	6.18161590091143	4.65217523906045	3.70474322540759	7	7	7	7	7	5	7	4	7	7	7	1	4	7	7	2	5	7	7	7	4	7	1	65.5	0	3
76	5.61086964535994	6.28662509920645	5.70242972066276	6.76111178745419	5.64826552967703	7	5.82658845374076	5.30518068355913	3.94173843932365	7	6.10181943463506	5.04097494626545	7	7	7	5.68355677220852	1.6744822233924	4.99737896530854	1.38706552575451	5.43448397108105	2.68982154177779	2.38422505781895	4.4489579296153	7	7	7	7	7	5	7	7	7	3	7	2	3	7	7	3	2	7	7	7	1	1	1	70.25	0	3
77	6.64593494295745	5.32490380665206	7	7	2.485408666061	7	5.41826260610206	6.53604494152104	6.54243252297143	6.95901668352922	4.67180297781552	4.67659729482852	4.93547237360385	5.31099185281555	5.53119903819048	6.82013634277645	6.97752079598214	6.54820733532638	5.55138020404498	5.09326635756168	4.93363273408383	3.94729921672646	1	7	7	7	7	7	7	7	7	7	7	7	2	7	7	7	2	7	7	7	7	2	7	7	78	0	3
78	6.24095965604113	6.97634549843617	1.38056873476098	3.53446864305355	3.27023468769788	4.43796843605446	7	5.75212533906826	4.31376885316932	6.7906430814597	5.50335441557933	6.26185738239482	6.39864373132552	6.93086867598229	4.68957758258571	5.12998161650375	3.97469310768604	5.67343249495526	6.4130546629194	3.4856711269771	5.6850067311668	2.43335172139187	7	7	7	7	7	7	6	7	7	7	7	7	3	2	4	7	3	5	7	7	2	3	7	7	69.75	0	3
79	6.73555835684853	5.70008842678337	5.67576846906888	5.98331632086567	5.92249858901307	4.63821636011948	6.73257223625267	4.94893833241433	5.3155940760216	4.89001642065128	7	6.93046000930045	5.12410413196662	5.58870512078754	5.74256960483716	4.2926448798071	4.51048479546341	5.54466850085726	2.84534367953141	5.37706286198316	7	5.23897576209099	3.99740398761499	7	7	7	7	7	2	2	7	7	7	7	1	1	7	7	7	7	7	4	6	2	7	7	58.5	0	3
80	7	6.85914910688867	6.82982421878121	3.51340480049094	4.25307258678998	4.64227969207289	6.42334169333707	3.19808177154981	3.81158664772323	3.40497319248199	5.42427335795847	5.03325412743013	6.23084042847156	6.28531484120897	6.13449032831495	5.55738038990085	5.85839462544971	5.26491767045164	3.12694536306949	4.16897945109808	6.48989250485562	5.57128916478889	6.98098359397065	7	7	7	7	7	6	7	7	7	3	7	7	3	7	2	2	7	7	7	7	3	7	7	62.25	0	3
81	5.10659878394958	4.58072535154581	3.5168115522373	4.88361680325588	1.22229969814779	2.72332202679927	6.77495730902027	6.84466284267604	7	2.42646815604534	1.75346802544428	6.30055520474781	4.50028584728256	7	6.18771890143388	1	7	3.05674315746883	6.20756945116499	2.57364797359589	7	6.33175893895765	4.36159932273839	7	7	7	7	7	7	7	7	7	7	6	2	4	7	7	7	7	7	7	2	7	7	7	79	0	3
82	4.79409722076255	7	5.25036405324107	2.9312366966557	1	7	5.5506350677365	5.66140134045819	4.43971899002145	6.8152243635446	6.59808221330786	6.33119502642764	6.39547031705573	6.04205291052436	3.34265165931397	7	4.63420490748678	6.68978696520311	3.45852828607229	5.23726234757226	3.82274873949843	6.01652348969259	4.53125187228474	7	7	7	7	7	7	7	7	7	2	7	3	2	7	7	2	1	7	7	7	7	2	1	73.75	0	3
83	5.6867635348771	7	1.62686335172075	3.48231744846352	5.10372404898658	4.51767384001577	6.82131844219995	6.29926670055595	6.59540945603384	6.72319654197927	6.299124182949	2.30195427242158	4.85401162221432	4.9032454057746	1.37376167042321	6.33722896653561	6.51385484983305	4.09713838951403	6.18186699017582	7	6.53523306299402	6.75793767739368	2.25351607620921	7	7	7	7	7	7	7	7	7	7	7	7	2	7	7	6	2	7	7	7	7	7	1	72.5	0	3
84	5.43536195533925	6.90943250642335	6.38236570534983	3.29309779076658	1.38981608886282	5.09300932936538	6.14261936301862	4.0596553988971	5.41612807734551	6.63199003148816	6.35038381342205	6.36445015130028	6.94268836932061	1.01447531512737	4.6454766822464	5.8143506964898	5.58111799911573	5.64214724381022	4.49550655808471	6.85330955816196	6.29045864582902	5.46296649703083	3.44345763438957	7	7	7	7	7	7	7	7	7	3	7	2	3	7	7	7	7	7	7	3	2	7	1	66.25	0	3
85	5.12764241233999	6.68949431496465	3.32070313138386	4.1293073079715	1	7	5.16361723223209	5.85752698888809	6.27113238889335	6.83948093002197	6.96109913875735	6.61217067022699	6.80082611140877	7	4.95538195136792	7	5.1273131000018	4.09317197234997	2.44028329621806	6.06762407371375	4.84317971132636	5.55696956448888	1.83847109876387	7	7	7	7	7	7	7	7	7	3	7	2	3	7	7	1	1	7	7	2	7	2	1	73	0	3
86	6.11575335280973	5.25112460194914	2.44144852441136	4.17518547020738	1	4.57509527417118	6.5961632613098	5.01269859732588	3.64424015960031	5.53847486431304	6.89095434924933	5.75919568318186	5.41407383021336	5.82904397227298	3.68885537153577	7	4.28105586185373	4.61627977174284	2.58263650460429	5.03253630258884	7	6.97253700874821	6.42762364671803	7	7	7	7	7	7	1	7	7	7	7	7	3	7	4	7	4	7	7	7	2	7	7	63.75	0	3
87	6.81854312099073	4.97004533031894	1.12270136382853	4.43057681107964	2.31434311048501	6.96694074450975	6.18869176718598	2.69002125408294	7	5.20380737347801	6.39309671839822	4.30149026727352	7	3.77742868712482	5.7922043266546	6.74326064465338	6.11250276480378	5.65970148699006	2.40470302192306	1	6.99381404678573	2.73508178690877	6.11452398161168	7	7	7	7	7	7	1	7	7	7	7	1	6	7	7	2	7	7	7	7	7	7	1	54.5	0	3
88	6.38173638853966	6.50190671424002	6.34036867167443	3.66610375764584	1.59851556530079	6.74200866172591	6.00204877782275	6.26230079733733	6.8562370871304	6.25027675053038	5.47324170550108	6.33892866998494	3.25683789838181	1.50080993137183	5.86633502506448	5.45767275685101	4.6246662547973	4.8006590050943	4.60296106931381	6.34744058187285	6.50389490444699	5.25847226033149	3.83299392411879	7	7	7	7	7	7	7	2	7	2	7	2	3	7	7	1	3	7	7	3	5	7	1	69.25	0	3
89	2.19974575305385	5.89760569843017	2.87135268719376	4.93622205712378	3.73972125070295	1.97837536113859	6.0090524078773	6.16134129346723	4.24527130067764	6.06780814495948	6.09115243793482	6.26194477567649	4.94698399114648	6.1576963927879	3.39320333831516	2.95795093609812	4.50472136034417	7	6.81838186801725	4.8453066930363	5.61505271281516	7	3.43207103040476	7	7	7	7	7	7	1	7	7	3	7	4	2	7	7	1	3	7	7	3	7	2	7	58	0	3
90	6.14330583419749	4.66720592728652	1.06466159157352	6.81154158790987	6.62282379685502	6.8686421121217	7	7	5.38512856637573	5.48867940609797	5.66711836742	4.33430161730498	6.45825070960264	4.56400642867699	4.51134339886461	5.28104641170796	4.84654410373141	5.76918848531159	2.82435341668914	3.30159450175275	5.82174060526159	6.79523575397035	6.26192335201034	7	7	7	7	7	7	1	7	7	3	7	1	2	7	7	2	3	7	7	7	1	7	1	61.75	0	3
91	3.57528595844079	3.51601777006495	3.61433965104918	6.48889166852234	1.59703747575631	5.28385280409846	5.37580275308332	6.16222601690048	7	6.52366867664659	4.45261860957622	2.35657268403047	4.08614893240468	5.51849959901383	5.70882821204947	2.52844741762313	4.9344335615595	6.68387707190264	3.25842329765473	5.90861817168402	5.55846283948442	6.51149770609316	4.08937327965606	7	7	7	7	7	7	7	7	7	1	7	4	7	7	7	1	3	7	7	7	3	7	7	75.5	0	3
92	5.18514696953322	3.03726057638467	2.16006049120061	1.33726113991832	6.73516511990628	7	6.79887703110991	6.56258539663376	7	7	5.58598381032641	6.33396868161724	7	5.52333614822713	5.5727989574798	7	5.29101262570307	4.78387797454214	7	7	7	6.42254303720494	5.75636360597378	7	7	7	7	1	2	2	7	7	7	7	7	2	7	7	7	7	1	7	7	7	7	2	87	1	3
93	4.80674449847651	3.03793216959521	5.09999596395438	6.8568802452929	5.25834824264464	6.99364691341657	7	6.91526687265977	6.53390841520092	6.95251661188265	4.47255775663903	6.78867715574742	6.44340954815951	6.4842807147227	6.26718113288485	5.78300563281519	5.73123972380569	6.90595238207715	6.92679201917015	5.98792670940659	1.67426867383616	6.82248611292854	5.05427449272353	7	6	3	3	7	4	7	7	7	7	7	2	1	7	3	3	5	7	7	7	1	7	7	91.75	1	3
94	5.51333882166964	3.38494963751548	3.36296522053241	1	6.68071480485853	5.94098859048658	6.54781682446605	6.29225995144608	6.49632297282307	6.64804615381867	6.7008407220295	6.65520550266708	7	5.53017492383735	4.39272874779494	6.82599917249451	5.99031946670343	5.35164854013355	6.90956568767471	7	7	6.09029448078019	5.32060367387954	7	7	7	7	1	2	7	7	7	6	7	2	3	7	7	7	7	7	7	7	7	7	1	97.5	1	3
95	6.3407795828037	2.00974000512622	2.94928177175536	6.52076114935376	6.47752365239621	5.47245393238253	7	6.05007911302998	5.3829079943261	7	7	7	6.80877027942338	6.6080962124295	7	5.68409620007879	6.53029958669085	4.09364096861664	4.20148971295029	5.92575397912861	5.83684913318297	4.69433162718962	5.75977317789697	7	3	2	2	1	7	1	7	7	7	7	1	2	7	7	7	4	7	7	7	2	7	7	87.25	1	3
96	7	2.75026524657486	1.92375482200125	7	7	7	6.08148097564599	5.4613387895787	5.68593315448684	4.58924839905352	6.85442848389571	7	6.17719645905468	5.97074337460388	6.50774711047852	6.49385055218823	7	5.89104467194918	6.3904465496889	6.36157448207283	5.8899740380915	5.12443218052499	5.82896274587366	7	7	7	1	1	7	1	7	7	3	7	7	1	7	2	4	5	7	7	7	7	7	1	83	1	3
97	7	5.45763685390922	6.33791974123484	2.94373508178888	5.96258758981682	4.56248365502687	6.72902315716436	5.93259161696268	3.31481667631652	6.70242886709981	6.95888716168569	5.13961483514253	7	6.42362412358988	5.97850297063743	6.90346240730382	5.32545627560494	6.07390022686961	7	7	6.6070018750432	4.12942428274872	6.86881588880834	7	7	7	3	1	2	7	2	7	7	7	7	3	7	7	7	4	7	7	7	2	7	1	87.75	1	3
98	6.82021778156577	6.10929123641738	6.38840231872889	3.53280231865209	6.29956114973217	4.64712850954115	7	6.04288734252582	5.84139310129193	3.80410634913426	7	5.35206505803992	6.48816023506474	7	5.75737308634528	7	5.07297694116714	6.35920787247362	6.91948139189008	6.83340736387964	6.02239323256405	4.47546112069988	7	7	7	7	4	1	7	7	1	7	7	7	1	2	7	7	7	2	7	7	7	4	7	7	84.5	1	3
99	6.58462248841246	5.2999647263628	6.68226540554083	4.82093813418367	6.56074348022903	6.63685959906445	7	6.42068986993364	6.67961454069715	3.69569289497569	7	5.50339568743862	6.04921152651523	5.78219510346336	6.91978816284393	6.11411912593492	6.81365927806156	6.59193233072243	7	3.78064435416567	5.98642688776432	4.60114188169813	4.48332213953851	7	3	7	2	1	7	1	7	7	7	7	7	7	7	7	2	7	7	7	7	7	7	1	72.25	1	3
100	6.7061976169879	4.0879411833903	7	1.66451968750845	7	5.69481013617664	6.04472907353725	6.81220045243372	7	6.81281939215591	5.37731240348993	3.15986422200327	6.75846116604682	6.44072894022469	6.40316415341514	6.57997081640732	6.99459233339145	5.44674239635286	2.31493690447588	5.75125218906979	6.76405511672629	6.26019218876241	4.67875239356437	7	7	7	2	1	4	7	7	7	7	7	1	3	7	7	7	6	7	7	3	2	7	7	85	1	3
101	6.73240386217794	4.26242434184737	2.08867200547618	1.19068842112431	6.42096560383735	6.63935526408528	5.27977055725585	5.45178536192527	5.37413667290868	7	6.57913691207873	5.1362983716323	6.07992095979961	7	7	6.76050544759277	4.047677163047	6.75388562704182	5.18373046077326	7	7	7	5.03661561992684	7	7	7	7	1	7	1	7	7	7	7	6	2	7	7	7	7	7	7	6	2	7	1	85.75	1	3
102	6.44449451421697	6.91602295110547	3.67920560551122	3.15358587084614	1.77150021940513	5.69843258267831	6.35133953946852	5.61527619296136	7	6.64304378523937	6.62148196749742	7	6.97433292859449	5.03818170369183	6.91809339648808	5.33825385433974	5.48488586743768	7	7	4.37250954693289	4.70116344427924	6.44542991302528	5.42107766245882	7	1	7	7	1	7	7	7	7	7	7	2	7	7	7	7	7	7	7	7	7	7	1	104.5	1	3
103	4.94360237669742	6.97559404473459	7	3.91008351481392	5.73254703413486	4.77458892144238	6.93492036005138	5.57261628597531	6.73267261964476	6.23988595504882	1.81201447016603	6.21871040281837	7	7	6.17015328229517	7	7	6.96074090355038	6.43522463210634	4.41275262372019	6.86921569506174	7	4.69400460054604	7	7	7	7	1	4	7	7	7	7	7	1	3	7	7	7	7	7	7	2	7	7	7	77.25	1	3
104	6.73577742930129	2.19696597827843	1	5.76109761930431	6.16641192134231	5.06292671537216	6.68841565290061	6.57263924081879	6.2659253059602	3.41202355048246	7	6.68281685656109	6.50898579264601	7	6.76499634405	6.16108290250808	6.14931439241407	6.3836671079958	6.0968431867471	4.2986664598995	6.77360176084042	6.2423809753951	4.88230849225631	7	7	7	2	1	4	1	7	7	7	7	1	3	7	7	7	3	7	7	7	4	7	7	103	1	3
105	7	2.98610499291884	2.67658750990033	7	7	6.26424164314339	7	6.27316935624544	6.68733757533947	6.68408264736404	5.55585475514491	6.52905863830169	5.00915936405163	6.8445032074562	6.55507576359068	3.13388847710963	3.44924255870759	3.05443994521635	6.52032264599723	6.48335247160401	7	2.13233154094998	6.33788509630021	7	7	7	3	1	7	1	2	7	7	7	7	5	7	7	1	7	7	7	7	1	7	7	95.75	1	3
106	6.73215193158446	2.20259864498897	2.86908202353988	5.51345546574216	6.26882750485315	4.96366631676908	5.86524360018971	5.97393031185394	6.23149973469108	5.51044195027052	5.78870758274792	7	6.06161088854156	6.23837107345689	6.07801074383707	1	6.61485126988733	5.84062192441277	7	7	6.63977593614274	4.42469134020209	5.98118043220496	7	7	6	2	1	7	7	5	7	7	7	7	4	7	7	6	7	7	7	2	7	7	7	90.5	1	3
107	7	2.3122459699004	5.64489211009043	7	6.50387219149095	4.37024358065508	6.18079365903696	5.93870225635893	6.85765733297361	6.38703126870419	6.721013004605	3.69209819780231	5.69672718389264	7	4.74490731765023	5.68853884261694	5.49499013622424	6.35768082496345	6.90850152795457	6.36404185681382	5.55236141193934	7	1.84053389314385	7	7	7	5	7	7	7	7	7	7	7	2	7	7	7	2	7	7	7	5	2	7	7	93.25	1	3
108	6.98236045306638	2.97439359012819	2.85141765233439	7	6.68197664323636	6.70706364628922	6.8010903993387	7	6.9569279376176	5.72435101226745	6.68339964588424	6.10702439025141	7	6.86610187488413	6.02355144423022	7	4.21450399024754	6.87329257862605	5.57027972874751	6.72185370273849	4.42997022082689	3.36032955735542	4.65751434314667	7	6	7	2	1	7	1	2	7	7	7	7	3	7	7	1	7	7	7	7	1	7	1	89	1	3
109	6.22403445933215	3.65533094779321	5.20962151837259	1.8439661683962	6.44577745289743	5.83180664466783	7	3.18676498277593	3.81436443234149	5.66417757908986	7	4.75120039132914	7	5.40794015617666	5.59038423695001	7	6.45976917304421	5.46397332717462	3.30257229116318	6.26219538996337	6.80837810196663	6.58551803436668	6.2288194889518	7	7	7	2	1	7	7	7	7	7	7	1	2	7	7	2	7	6	7	3	4	7	7	71.75	1	3
110	6.86852529079487	5.53295713842007	6.25281364467477	4.01004511494561	6.83202618123092	4.44836164088401	6.28073408522069	5.64636379714849	5.47392617286227	3.59098589577783	6.65883707484942	5.23752041486458	6.77269988013007	6.79494486897124	6.29075318348565	7	5.72465877297945	5.2745782119043	6.77024205225943	7	6.37941323908063	4.5600083609798	5.66950084395266	7	7	7	3	1	7	7	1	7	7	7	1	2	7	7	7	4	6	7	7	3	7	2	65.5	1	3
111	7	4.4254056799103	4.16449354650298	5.95100543911169	7	4.52873422783826	4.95127481641917	7	3.94171182322889	5.41644265817643	5.13032491411248	6.82472584741105	5.65963268349491	6.0075580602508	6.98838010098181	6.44684839273868	6.40296026388501	7	6.73847888044914	7	5.79380555877707	6.93332650286947	5.18232183839986	7	7	7	7	1	1	1	7	7	3	7	7	7	7	7	2	7	7	7	2	2	7	7	91.25	1	3
112	6.41411433985819	1	3.8129511738448	5.79218427542317	5.26557971317123	3.68114413153644	6.96634967222969	6.73250341230307	7	5.97304141824135	6.72557843961764	6.54286800478569	7	2.35490105990494	7	4.97398375732855	6.94132096122995	6.70460116525372	6.69279064613974	6.17802559414667	6.26393638898584	4.94260378078632	5.63315857194349	7	1	7	7	1	7	2	5	7	3	7	3	2	7	7	2	2	7	7	4	7	7	7	91	1	3
113	5.31181075809796	5.00510711698572	5.21584389110774	6.78407310384072	7	4.00273641004805	4.28331334274655	6.44789338824002	7	7	6.16406843442254	5.10583675811366	6.98134917515287	5.90056658937366	6.21374033503014	7	5.26567907459661	3.57677603737646	5.96451075251897	5.75934612080307	6.7332879673149	6.96903573771412	4.4212704094745	7	7	4	1	1	7	7	7	7	7	7	1	7	7	7	4	3	7	7	3	5	7	7	74.75	1	3
114	6.34086629467989	1.43230239481172	1	5.38514753253242	6.17317180082894	5.21276521240189	5.4228571501578	7	6.09074461261184	6.76336863994695	6.38838214238859	6.39512956483575	6.87809929469816	3.79869108064357	5.50279460415094	5.99017419980319	5.05110598223857	5.38371383892366	4.61812876224697	5.64629292765014	6.42196958404774	7	4.29300612607475	7	7	4	1	1	3	1	7	7	2	7	2	2	7	7	1	3	7	7	3	7	7	7	87.5	1	3
115	7	1.71969074301949	2.20723137437293	7	6.72470995926448	6.10911951742519	6.75140127427814	6.99598066363071	7	6.33410734673059	6.00128305323595	7	4.41707138422011	6.7474944885282	6.30704071863471	5.57547419051232	5.84776398341971	6.66262250276783	6.18889556085757	6.5321955287782	7	2.96218400638495	4.93688116356161	7	5	7	3	1	7	1	5	6	7	7	7	4	7	7	1	7	7	7	3	2	7	7	89.25	1	3
116	6.9962307723674	2.9820834721983	1.69942116329854	4.55047824929309	6.03827354562308	4.85537988459699	6.28555738649292	6.06126232091946	2.21506222087857	6.8909315451611	4.54026234925638	6.57403020834968	6.57092681414077	6.80088117451258	3.90106607056541	7	5.21692897301746	2.44833513828794	7	6.43736698982296	5.79470080190553	3.28490121674246	6.98634204091841	7	7	7	2	1	7	7	7	7	7	7	7	2	7	7	1	7	7	7	7	3	7	7	86	1	3
117	5.40905181991891	4.26490379890206	4.60011785266418	1.29340397359137	6.05239224707289	4.81024710130978	6.6107483870046	3.87015995769078	2.57818533379232	6.26406505686333	5.78873038260092	6.59830521474902	6.52406092383632	6.4274648890635	5.24272834015508	6.46949844727496	6.68025605955594	6.72496596602392	2.5214502484533	7	5.08889525942334	6.48310196333558	5.97202496349922	7	7	7	2	1	7	7	7	7	7	7	7	4	7	7	7	7	7	7	4	4	7	1	80.75	1	3
118	6.00722176893199	1.99089312115594	1	4.25029575035565	5.83912237342888	6.01763167361852	5.36698981686632	6.83936596964188	6.56219986752232	6.71405668421045	6.42465255940029	5.11577617630734	6.87778789654414	1	6.50991358510387	1.87778849912948	5.99625843345018	5.92940205568274	5.65071805655304	5.75181432530959	6.90717144281169	6.46267005675647	4.53855427913525	7	7	3	1	1	7	7	7	7	7	7	2	1	7	7	2	3	7	7	3	7	7	7	89.5	1	3
119	4.88873602563829	3.38331682834696	1	4.7892574837046	6.83583712526595	6.51811415217651	7	5.26164053460955	7	4.19801769029175	6.36269413260751	5.95853470369153	5.35461728722571	6.15865637690577	7	7	3.21404665216239	6.7941478628604	6.15911705650037	6.4744607056014	2.24920423746593	5.28661583289128	7	7	1	7	7	1	7	7	7	7	5	7	2	2	7	7	3	7	7	7	7	1	7	7	67.25	1	3
120	4.29172311390155	2.67575777294143	5.30958515829235	1.49864224291176	6.50226862492125	5.16545851545539	5.86019048768637	2.73768687461426	4.68711862678458	5.92331162928166	6.9215458376096	7	6.90621169092993	6.47882843939393	5.37363284270129	7	4.56320928401127	3.51086096877664	6.85190887072282	5.98821513607721	6.55652309485868	6.19940117933082	6.82998667094955	7	7	7	2	1	2	7	7	7	7	7	7	5	7	7	1	7	7	7	5	7	7	7	83	1	3
121	7	1.26996016372402	3.69732758528115	5.18298416579971	5.41212553791896	6.48868723392313	6.25208332833937	6.64105625505742	6.07514298490701	4.44377423522894	7	6.00948935337827	6.09544183435195	5.37711463515726	6.4652554440684	6.42183670661551	6.44442701770117	4.53076162103446	3.83460183251427	4.76184697966564	5.32763649886913	6.66790740129931	7	7	1	7	7	1	6	1	7	7	7	7	2	4	7	7	7	4	7	7	7	4	7	1	77.75	1	3
122	3.98107453419631	2.93699177720102	1.31485403424894	5.010116179086	5.3445291100211	6.51441589138887	6.64894805023744	1.45335945707468	5.71088437091734	4.42451603069573	7	6.3540557308805	6.39076044827892	6.509777440507	6.77741065185644	6.16847651175032	6.49178750241373	6.7234857276648	7	5.76447833111065	4.93627174921736	5.6804124676172	2.40431183179892	7	1	7	7	1	5	1	7	7	4	7	7	4	7	7	7	2	7	7	6	5	7	7	81.5	1	3
123	6.72484683767494	2.47915709635777	1.33744478278665	5.35020096043881	7	5.39601269045712	5.69171158348664	6.52799673554063	6.79703454728912	5.43023097413516	6.27068674764903	5.99671336376554	4.45977497429006	4.75453958141763	6.13355269545939	6.54774933804996	6.16577389741542	4.97339422239819	6.23559516144579	7	6.91348076881312	4.74951600204313	6.38509365254587	7	7	6	2	1	7	7	7	7	2	7	2	4	7	7	5	4	7	7	7	2	7	7	77.25	1	3
124	7	1	3.7917950159894	6.33768820939718	6.31870247432072	6.33305275346496	4.31716740784414	3.46272863530008	6.82567861319434	5.87564250276107	5.72933329717114	6.97987417619401	7	7	5.3572612865626	5.11503338085886	5.49991385645383	5.86826409046369	5.96644256286023	7	5.5345577328571	4.60793301371473	4.032615609958	7	1	7	7	1	7	7	7	7	7	7	2	6	7	2	7	2	7	7	7	2	7	7	86	1	3
125	4.26322196324751	5.85969442528286	6.05624350746363	6.70524433025744	6.40513126331339	6.15035236227458	4.81188972927549	6.02339231393358	2.04812797824209	6.86629785564804	6.38309680066417	6.16125424076923	6.39834433381617	5.35410021430778	7	3.67588064159565	6.35321297074259	5.11050378286752	3.35702818778743	6.23478098785234	5.79702382079079	2.56154981231111	4.99755429748862	7	7	7	1	1	7	2	7	7	3	7	3	6	7	7	1	3	4	7	7	2	7	7	75.75	1	3
126	4.55420852453247	3.09397904073768	5.78410016064216	4.53779318219664	6.75645019074715	6.98641306548388	6.15726235071942	5.72890738069389	7	6.34609024444855	6.40621920813458	5.09900494002433	7	4.88810104276768	4.99076428448112	5.97690540212343	7	4.60308200963636	3.79831805175031	5.42466880074932	6.19021894429535	6.7030471499742	5.46647889487679	7	5	2	1	1	7	2	7	7	3	7	2	3	7	7	3	1	7	7	7	7	7	2	75.5	1	3
127	4.3446163098538	7	7	4.0707827267327	7	5.84797161008963	7	6.79389366675869	6.62770605643833	7	5.58885619151591	5.97703952074253	5.09001979006775	6.12333640961678	4.88544198107243	5.83595257025556	5.14400535082539	3.26303193486063	1.34923709554531	5.95697281774837	7	3.13892749819922	5.30315015896407	7	7	3	2	7	2	7	7	7	6	7	7	1	7	7	2	7	7	7	7	2	7	7	90.25	1	3
128	6.65744964748706	2.0123841414133	1.6884484256579	5.52983678579995	6.61219583840613	6.06493684196757	6.17581426125307	5.28589010107711	6.38805533596923	6.31904409277114	6.75756553004751	6.22373351754671	5.47996798446332	7	5.88269872587258	6.46015783649338	5.42505727724405	3.12179884576386	2.6067051476742	7	6.86698002891681	1.70722906004429	4.07178422009904	7	7	4	2	1	7	7	7	7	7	7	1	4	7	7	1	7	7	7	7	3	7	1	94	1	3
129	5.24276681708963	1.25745634627465	1.73677243558326	6.39494462765237	7	5.14947868008327	6.17464791451079	5.82780315853464	6.9244635932495	3.93569484177625	6.57142094254897	6.56511411966392	6.14404914903993	7	6.23632404858687	7	5.2604060262618	4.86855489197195	4.1659704601043	4.8935591770232	7	1.66327644102295	5.92441477626243	7	7	6	2	1	2	7	2	7	7	7	2	3	7	7	1	7	7	7	2	7	7	7	88.75	1	3
130	5.73925133587926	4.35733109859861	6.32428083062976	3.77368247504308	6.09484517935949	6.63067390657973	7	5.98949367825646	6.98894256753762	6.19017671178636	7	6.09641146721934	5.50946107775184	5.88299156312706	4.24444060340815	5.63274461876454	5.84583620342767	6.10332478722697	6.20135399319741	4.88296340383078	3.67063314530971	4.35058523227822	4.6844714255643	7	7	7	3	1	7	7	7	7	7	7	7	4	7	7	1	4	7	7	7	7	7	7	73.5	1	3
131	4.73828143196347	2.04138276229967	6.18062518051699	6.45082182260696	4.90918751875548	5.36425529324145	6.79339251497986	2.4933554897372	7	4.68092511221144	5.32901443056825	5.76128216951724	6.45122003115564	5.99654744082521	5.60240962644544	5.82568787782368	6.89983717596348	5.79498227651662	7	7	5.42886400397354	3.41978229364244	3.53752884312238	7	4	2	2	7	3	7	2	7	7	7	5	7	7	7	1	7	7	7	7	3	7	1	82.25	1	3
132	5.4677913694893	2.58980595153225	4.19042026097023	4.87391592591594	5.84084733137481	3.95701460956725	4.71726590165404	5.72869371090766	3.22841156894475	2.49748363512509	7	6.25135190586861	5.16515189609996	6.38209322323898	6.51638134244744	3.42982025912524	4.30834074075189	6.98231146091932	5.6322722149109	6.59260648857378	7	7	5.55825662848691	7	6	2	3	1	3	1	6	7	2	7	7	2	7	7	7	2	7	7	7	1	7	7	85	1	3
133	3.73270735403172	3.38731550558833	5.71497855075904	5.64873354806132	6.9685543439826	5.17415820825022	6.54686389321923	5.98061428073453	6.76133844738222	7	6.16726347161942	4.68495512486408	6.09639330914215	3.99243201779529	5.64573754839108	6.691646000973	6.04184804730046	4.22566039025416	4.45134329717288	4.18342937907169	7	6.40359736499813	5.91060778113272	7	7	2	1	1	7	7	7	7	3	7	1	4	7	7	3	1	6	7	7	3	7	1	77.75	1	3
134	6.11383338962483	2.32922503093991	1	4.86674763934006	7	4.06384050171919	6.14258135550108	6.39566732738623	4.77118006758273	4.69755799527848	6.3320841219879	4.9988862191944	5.28371031825234	3.77639268631311	5.76444700276816	6.52942346032117	6.17860482179042	3.97633300263408	6.42796592381804	6.78620788425818	7	5.33280993478738	6.63653985228881	7	7	7	2	1	3	7	5	7	3	7	2	4	7	7	6	5	7	3	7	1	7	7	61.5	1	3
135	5.62365590119539	6.40508915888748	6.24656863563572	6.20944635623812	5.28756029972145	5.72667147146985	7	5.11523685892856	5.3926330840576	4.51357115103677	7	7	4.77668033708257	5.12755840576698	5.71164070793412	4.88543223100554	5.27854326703584	5.0031365795156	3.79522124474507	6.70407923939956	7	6.76248414228859	6.3019242988834	7	7	2	4	1	7	1	1	5	7	7	1	1	7	7	7	2	7	3	7	1	7	7	73.25	1	3
136	6.44246568658477	4.3602775908033	4.71872100837986	6.30927188601867	6.93090307341859	4.7328554357415	6.12540576268361	6.08985479186514	6.78868139211854	6.64752082233503	6.98795317187904	5.02964625218697	4.93092218759665	5.35410647623857	5.92983183227468	7	3.38547056278031	3.53448263981087	4.6592308973557	5.20044189871662	5.93951723778901	6.72753396288516	3.7226569524861	7	7	7	1	1	7	1	7	7	5	7	7	5	7	7	3	7	7	7	2	2	7	2	78	1	3
137	4.82392532675147	2.34339920630737	4.3585875880253	5.47712545027918	5.39528788821279	5.48718089616039	6.07948055292218	5.10644256359835	3.91787205183047	6.66042595000047	7	7	6.48722595933765	6.90406161987973	6.25060386101555	4.39985104846069	5.16362081577083	6.51423017675493	5.35893120188464	5.50743913489373	5.71611509950123	6.2401335148903	5.15778540238108	7	7	7	2	1	7	7	7	7	7	7	3	5	7	7	1	2	7	7	4	7	7	7	84.75	1	3
138	5.87856405093633	5.11502964575024	5.19621939556612	6.62411762494657	5.54936164490801	6.29117679666967	7	5.04879965434104	3.26707173218016	6.71345692373765	6.75551805949435	6.38451680355384	6.11912318374228	4.41748622759638	5.4870797052895	6.67205023577763	5.50388012207859	4.35629272657707	2.32978783830786	6.05263469426639	6.5682252204814	2.73602799949626	4.55883195935082	7	7	4	1	1	7	1	7	7	4	7	1	7	7	7	1	2	3	7	7	1	7	1	81.5	1	3
139	4.72036534215274	3.69767115831214	1.19322448427397	5.84715091364392	6.73443563640631	6.21498776383505	6.65197668112702	6.03069412651807	4.63090092048048	6.07360046157937	6.60159607633706	1.54617612411838	5.60197902211842	4.11588245887946	6.29202308385653	6.47904700562939	6.44091623806503	6.37374925346683	6.88089645411877	6.28331126901045	5.06042646185717	5.37488372090931	2.23717564278346	7	1	7	7	1	7	7	7	7	4	7	4	3	7	7	7	3	7	7	4	2	7	7	65.25	1	3
140	3.19926340513984	2.03405206603071	1.41083610073415	7	6.82856005851083	7	5.24644698139159	5.59902600947983	5.38318115632826	6.49177492005764	7	7	6.09251396933175	6.72014985202207	6.37685365842072	3.70195759078929	4.23643914374418	4.55507493545867	6.22591763523116	2.83545489219456	6.4469402249714	5.5280048425642	6.05613707625231	7	1	7	7	1	1	7	7	7	3	3	2	4	7	7	1	7	2	7	7	2	7	7	51	1	3
141	3.32752025740028	6.82191561230545	6.62265819595719	3.34475955887779	6.51150568922806	5.70670031119543	6.28744956121774	5.15891637246858	3.46344585701418	5.94995043806836	4.016718878618	5.60066276598428	6.64702207927114	6.89560246149984	6.92047772549911	3.78251643036985	5.64387196720942	5.12390801473289	5.12920646499234	5.80036309414765	6.6600098802768	6.5149853924659	4.47369026219874	7	7	2	1	7	7	7	7	7	7	7	7	7	7	7	1	2	7	7	4	1	7	1	67.75	1	3
142	6.40479432473209	3.27850710027256	6.16707036839275	6.7321962351826	6.95328649314789	3.56766772492179	4.24861025580526	6.9012654010563	6.42151047402368	3.78205215126957	5.33067819250679	6.71310234628951	6.92589930403817	7	7	5.02002820280627	5.3786540050612	5.22544991486053	1	4.42031859320224	5.51713738357223	5.60479924471598	5.73926198819278	7	7	3	2	1	3	7	7	7	7	7	7	2	7	7	7	3	7	7	5	7	7	7	95.5	1	3
143	5.33269973691587	1.48771303695247	3.92353466820377	4.69374113509803	6.41181811453476	3.73996513006847	5.37526206394118	5.69021555786717	7	3.54310335378209	6.50186182038529	6.55704346845177	5.59384526470281	7	5.06532853855562	3.65092342412378	4.11987752525265	6.03666543159099	6.8772821618887	5.13504649239391	7	7	1.27646061775085	7	6	2	5	1	7	7	1	7	2	7	2	3	7	7	7	2	7	4	7	2	7	7	85.25	1	3
144	6.65260994596253	2.52929822625874	2.83352102448687	5.610375578675	7	5.85427961296774	6.02860553374018	6.59716525796369	4.47288551467788	6.50767874150186	6.89079254976364	7	6.94269733114571	2.2102914811245	6.88238963286144	4.59404552062924	5.12458341343598	2.38879651678082	4.12296427457032	6.85225454730463	6.22481330324533	1.47084662582765	6.56486134550152	7	2	2	2	1	7	7	7	5	3	7	7	2	7	7	1	7	7	7	7	1	7	7	89	1	3
145	3.52939290361695	6.88700160628627	6.34350481057581	3.22728607471734	6.43774234588366	5.86125923505958	7	4.28835534101769	3.81079708514195	7	4.1457471319353	5.86420033871872	7	6.57511052216091	5.06522787478521	3.92436756933765	5.3313843596473	4.98906565334449	5.13450675426813	7	6.26772072351789	6.73310635482321	4.5665399247033	7	7	3	1	7	7	1	2	7	7	7	7	4	7	7	1	7	7	7	3	1	7	1	79.75	1	3
146	7	4.74120077354079	7	5.42874743789184	4.63064025906063	5.20003618361625	5.88624020292612	4.74184401428217	5.84431805417559	4.13945250733807	6.24669806253338	6.9574943627421	6.82345791990021	4.82575182548671	3.31881576889098	5.76454373285072	3.80172754083415	4.46363416523325	5.86336295778296	6.69763721574032	5.49014783201699	3.16819082452647	6.51936604413795	7	7	7	2	7	3	7	7	7	7	7	7	3	7	6	7	2	7	7	4	7	7	7	61.5	1	3
147	2.81101968463137	5.1482362287713	2.89523074001052	5.67162978608116	6.88554459666348	6.13665745729496	5.85060436756354	3.95282596340197	3.88486972369403	6.62741948511436	3.87359241605674	5.91370242538011	6.95578582457893	6.52666096105414	3.20540662422214	6.75695168811801	6.62619727475624	6.18675674015934	3.26544290661974	4.68165430845113	6.90156035767083	7	3.40593344805691	7	7	7	7	1	5	7	2	4	4	7	7	3	7	7	1	3	7	3	7	1	7	7	75.25	1	3
148	4.15774941356562	1	5.0983681533433	6.50771047998223	7	3.99671261023929	7	5.59155099181918	5.94137665914146	6.98357589237763	5.24549623601905	6.50345496129391	7	6.07485766576203	5.26495593563499	7	6.53239832819497	3.81349857412915	3.78588850255061	3.54234974959456	4.32276938199433	2.89415641242932	5.85799785353455	7	1	7	7	1	7	7	7	1	7	7	7	5	7	7	1	5	7	7	7	7	7	7	91	1	3
149	3.803873159883	4.84192185904815	6.47632343572869	3.15518739663885	5.70528095665139	5.64165591287037	7	7	5.11578264587088	2.94328605465635	5.90866206535785	6.08609558267814	4.13330711360926	5.62891720526464	7	5.09444449681424	4.81807978238778	6.66150522651941	4.46807182985817	5.2545132574101	3.47609424160953	6.31722137487872	1	7	7	7	3	1	7	1	7	7	7	7	7	2	7	7	6	7	7	3	2	7	7	1	84.75	1	3
150	4.75146394139625	5.15984071124159	6.21056368845688	2.69325409728902	5.08357049467222	4.34877362177557	7	6.04351883045658	5.55452032491262	3.83470583433965	6.95593220670612	5.87433093499165	3.53353411418299	6.08228889426513	6.11932804374404	4.24146729967878	6.20838342600828	5.44310497911756	7	5.10047549241831	5.53896962892535	6.75612929585314	1	7	7	7	2	1	7	7	5	7	3	7	2	2	7	7	7	7	7	7	2	2	7	1	64.5	1	3
151	4.46171087849084	4.24462519809549	1.68907729691779	6.33568094596369	5.10123323766307	5.07772532672292	5.89192604721598	4.79842788682361	6.63782495633154	6.42848685679661	5.42096255846568	4.62781146678664	5.60837153925892	5.58499869830759	5.19722794347804	6.39892557288371	7	7	7	6.7887727913658	6.31013495456246	6.78285750429257	5.34646467527043	7	1	7	7	1	7	7	6	7	7	7	1	3	7	7	1	7	7	7	7	7	7	1	73.25	1	3
152	6.63351272206239	4.29013608712716	3.40022610316238	6.93204131281829	7	5.84380441119845	5.5536564035805	7	4.09478704044541	6.24305213647563	7	6.05882610917232	5.32958537437664	6.68273208579714	4.84531449678575	4.20284133413596	3.96644959268981	6.24987419546147	5.9544921930704	4.80589772346277	5.15688850428325	5.9995899712112	5.21194215574661	7	7	7	7	1	2	7	7	7	6	7	7	7	7	7	7	3	7	7	3	2	7	7	78	1	3
153	3.33353165002224	3.66930075969388	5.17667627345216	4.84817073018305	1.3196577760215	5.51223309300541	5.8191880387319	5.65691225462673	6.24386429893258	4.41556758411996	6.05358702581287	6.39337927471011	4.7554705374002	6.16828290439868	6.62961424154239	4.90705212544031	7	6.6524277448156	4.25718886147328	2.56907622883319	7	5.7972789220849	5.72903340111248	2	7	7	7	1	2	2	4	7	6	7	7	5	7	7	7	7	7	7	3	4	7	1	63.75	1	3
154	5.83458995242188	1.98733362437244	1.10445544462286	4.28400610002078	6.42682607975702	4.49084102049979	4.78585181885591	5.05681041274836	7	6.17266272187084	5.45762212760693	4.72858536811848	7	6.7807038367596	6.20148473319116	5.18452372610723	7	1.07570571444074	6.40050475706049	5.27056786616675	4.13262333108964	6.49964358112716	6.95819268366633	7	1	7	7	1	2	7	4	7	3	7	2	7	7	7	2	2	7	7	4	3	2	1	81.5	1	3
155	2.1405162386799	5.62816853309489	4.12890797458755	7	7	5.47041583558564	5.31574442533416	4.03953171857339	6.75006475627075	7	2.76762633628928	7	7	6.70691206803901	3.05315597863137	1	6.90516955096564	5.39204340865266	3.33792432714304	5.2367680361272	7	5.53197193873437	3.6702938228834	7	7	7	3	1	6	7	5	2	4	7	6	2	7	7	1	2	7	3	7	1	7	7	89.25	1	3
156	3.14264504137191	7	6.37713648968822	4.49275338087559	7	7	6.61356444433067	4.21412539901914	7	4.9778266978215	5.88802883113418	5.65507500310424	6.50440563448146	6.52251441679389	2.4540660676535	1.36927098796711	3.9539971208545	4.14841452329057	1.82297263607154	6.37014971399579	4.69112725714047	7	5.62114318464155	7	7	2	1	7	7	2	7	7	3	7	7	4	7	3	7	7	7	7	4	2	7	1	49	1	3
157	6.31404420517561	1	5.00630784100907	2.94097432750518	7	3.84654368393992	5.48357179966254	7	2.41431436173078	5.0852507177259	6.14079936298983	6.41147968942276	6.12884808943928	5.25694339332445	4.97980308411568	1.93607570840985	3.8145476197205	7	2.31046569452358	5.72703285439438	4.40505866720676	7	3.88830559732813	7	7	2	4	1	7	7	7	7	1	7	1	2	7	7	7	2	7	7	7	2	7	7	93.75	1	3
158	5.21554345134011	2.82187122248214	3.49157604262896	5.79381909316498	7	2.01462370345983	6.05637519708365	6.11106838330141	2.65894353084835	7	5.7974793268547	6.63810386390578	4.19150378948782	6.4503625991931	2.90769651999697	3.60729243423068	4.5834633475672	5.50718901339888	7	4.49815576372447	7	6.49355104212984	2.87709473247065	7	5	6	2	1	7	7	7	7	3	7	4	5	7	7	1	3	7	7	3	2	2	7	86.5	1	3
159	5.51607042504461	1.77259744168762	6.13246509745246	7	4.94629645913769	4.70953032223001	5.9635264162616	3.28522634785707	6.3356692454268	5.6966738362786	7	2.90697778154559	5.03115742530196	6.17105387196835	6.87087782967518	5.78585206624772	4.87976566771515	6.08637646043361	7	6.40713415626738	5.11897602895917	3.57039447406706	3.92357895359199	7	3	2	2	7	2	1	1	7	7	7	6	7	7	7	7	7	7	7	7	7	7	1	74.25	1	3
160	2.65448432013625	5.56851831514073	3.68942220210404	6.22149056500595	7	4.03111535947527	6.21527766867472	4.24287957116851	6.81856613977199	6.98414233881876	4.81850049157838	6.52150691237464	4.72922500810834	6.13292541355539	4.76864370642444	1.73223981352192	6.49480720385854	5.746137192917	3.66077651618969	5.07646782610155	7	6.60174718006841	4.51310649219424	7	7	5	3	1	5	7	2	3	6	7	1	2	7	7	2	2	7	2	7	2	7	7	87	1	3
161	5.71158211864359	6.69801229251071	7	1.64163002782009	6.13205363513446	7	4.91913463425301	7	6.47243256157748	5.05255512578991	4.32960602169497	1.84165898332981	6.52134804458024	5.19255311140755	4.13267535002999	6.30751037310595	5.5466756675476	6.80609871004527	4.62133951975152	4.89589867123663	5.82059040381887	6.9482414376119	3.98617446654951	7	7	3	1	7	7	2	2	7	7	7	1	3	7	7	1	7	7	7	2	7	7	7	81.75	1	3
162	3.09108936542367	2.2121385784991	1	5.6150118685802	6.99631109205104	6.14608604235038	4.2148050424473	6.3031766857602	7	6.48840840425078	6.9430603747393	7	6.23204486199323	6.53088202794786	3.49272783752283	3.00563846490485	2.97223304902554	5.46290384066223	6.39070513523039	2.80624598227569	3.91993604536698	6.08017608438512	5.90379861951311	7	1	7	7	1	7	1	7	7	3	7	1	2	7	7	1	7	1	7	7	4	7	7	66.5	1	3
163	6.7515618927722	4.66743960334891	3.02301607824415	6.8617992301344	6.8444388141418	5.7914526473081	4.53994434571111	7	4.87288159811321	5.49071876003276	5.93713925356566	6.70020145379549	5.50268466651397	6.13882618427275	4.96142827021351	3.89732609671098	7	5.65014535497991	2.55248773623715	4.18011348538441	5.75805217143295	6.06731121725814	4.75300195987338	7	7	7	7	1	1	7	7	7	3	7	7	7	7	7	2	3	7	7	3	1	7	7	77.25	1	3
164	4.53926195269453	2.83571716802086	2.98537472563231	6.36793572376255	6.27810292576898	5.02263649877181	6.24501411806966	5.74565580617933	4.69748424374894	2.5456422603192	7	4.58942485743068	7	5.08216370327055	6.13978526632278	5.19958654415982	4.85723373583739	6.10488619427261	3.42473114214605	2.72864975946953	6.85244809710446	6.69217158485922	5.25045695999478	7	3	7	2	1	7	7	7	7	7	7	6	3	7	7	7	7	6	7	4	7	7	1	74	1	3
165	5.25043334762237	3.37168674098589	4.18194102432025	5.14560848142304	7	5.92989701473383	5.73175879743752	4.66984603904035	4.62520953126381	6.38953869215239	6.83925910860365	5.88299958615709	7	5.59591372794727	2.71839999007248	6.58081367997795	5.77142069713126	2.61292523481524	4.49483558864708	5.32023979465024	1.79910146822579	6.62949507770015	3.36888925653423	7	7	7	3	1	5	7	2	7	7	7	1	5	7	7	1	6	7	7	7	3	7	7	69.75	1	3
166	4.66781752779649	6.27095802843311	4.96991088008668	2.51614679179457	4.69285356191046	5.08156757074396	6.7243496461211	6.83287871962279	5.55036277594068	4.6379790648748	2.9187637756252	2.65849154978675	7	4.7452833722406	6.14972559428232	6.2418694822544	5.24939218005735	5.4187922810964	1.40761395762255	4.27195471166087	6.57677848466795	6.54213104917052	1.0972655053895	7	7	7	7	1	7	7	7	7	7	7	2	2	7	7	2	2	7	7	7	3	7	7	75.5	1	3
167	3.99670355614918	4.79590586850197	3.4497268703841	5.74988142480474	6.65705695743341	4.96404739206749	5.63187031836539	4.96961231956021	4.52948493920406	7	6.66075233001419	5.23044733054902	7	5.12345689243845	5.25084966767053	1.36384203127126	4.2129116493835	7	4.042321383001	6.39938016131972	6.39372902669278	5.77336763489992	6.88135090342121	7	2	7	2	1	7	7	7	7	7	7	1	2	7	7	3	7	7	7	2	7	7	7	80.25	1	3
168	6.81619310689363	4.51082204066251	2.46706527342078	5.08448198554008	1	6.50016099672522	4.72140086571539	5.3122796982323	3.8277359109795	6.89973506361646	5.90020894554216	5.05160345736652	6.45173631120863	4.37793385863001	7	6.25846880757766	1.68770222554116	5.21816089481639	6.53041607783616	5.70847664514542	6.91416486082635	2.66297331818466	3.10756650329234	7	7	7	7	1	4	7	7	7	7	7	1	4	7	4	2	1	7	7	4	1	1	7	55	1	3
169	2.44169901519373	5.80794769962078	3.82287329062906	7	7	3.15165440408334	4.82575990744466	6.86000258464353	6.57385090802239	6.90433891574758	4.2813132844459	4.42791233005528	5.17428290466525	6.05944946299033	7	2.63341850443718	5.27920039432945	6.53872512873106	7	5.4655725968334	6.23176303601244	2.99630386495419	2.48940856268426	7	7	4	7	1	2	2	7	7	7	7	5	2	7	7	2	4	2	7	7	7	1	7	85.75	1	3
170	2.22114419217584	2.49888691417453	3.39448603042081	4.88255586929416	6.96495362010436	2.5117017950853	3.69370625644351	7	6.90967595081551	5.77760173089387	6.38115593502622	6.45898788315372	5.17025556443497	5.93019307904641	5.78657073053911	6.69457447040375	4.11938334971938	3.30097387606971	4.65698116801425	5.93192798327137	4.32648579014624	2.14156819640033	6.47454433785662	7	1	7	7	1	7	7	6	7	5	7	1	2	7	7	1	7	2	7	7	2	7	7	70.5	1	3
171	6.07465876482756	4.14273877046516	6.64505373597537	6.51984041920747	6.47052616620149	3.70057753450992	3.87234943589849	5.79209015985294	5.50471711711241	3.81015766538082	4.5042280319003	2.1153391314082	7	5.94732489344372	6.79660377126437	6.55573977353657	6.07647308383665	7	2.10473970002943	2.89783200663354	5.88456600548626	5.98007594041255	5.61004896518547	7	7	5	2	1	3	7	7	7	7	7	7	4	7	7	7	3	7	7	2	7	7	7	58.25	1	3
172	2.24985590920459	2.47764065203378	1.72184817553642	6.43844276106031	7	7	4.13407925725772	6.3904753836866	7	6.32337387175635	7	5.29566625447008	5.99888124955253	6.32257391654926	5.5093110492031	4.87913251059162	3.09213197877826	5.2176522865963	5.1739355246703	3.05243075117222	4.63254966348403	6.01230917899228	5.86622939810941	7	1	7	7	1	1	7	4	7	7	7	2	5	7	7	2	7	2	7	7	4	7	7	52	1	3
173	6.30952282540838	3.03489571625625	3.32857167013462	1.95239868107908	6.08396846070027	4.90512347401755	5.7055590760079	4.01723876844915	4.61738865971402	5.3493583188321	6.05998346444662	6.45243667105506	5.67517560091941	7	4.81299272521378	5.48099323292955	4.13175763190367	6.52142352708246	6.05585499747817	4.41653951893222	6.19632405310161	4.95941122712127	6.00075990270768	7	7	7	7	1	3	7	7	7	7	7	7	2	7	7	1	7	7	7	2	5	7	7	73.75	1	3
174	6.54569148106463	4.06123776825171	3.43938048319334	3.93123831800289	7	3.17223884691417	4.89007248445879	7	4.98232427383922	5.74851716819013	7	5.07856809695507	6.94354122004018	4.63199031914812	6.15405236881723	1.04061932673461	3.00650442262778	1	7	6.03369856117603	2.83770753018244	5.89221209174381	4.12467136929097	7	4	3	2	1	6	2	4	7	7	7	3	3	7	3	2	5	7	5	6	2	1	7	63.5	1	3
175	3.13233835210494	4.95170646381185	2.93591749687094	6.59263997754134	7	5.06524581006197	6.11900693739407	4.53470755701454	4.52730530564032	5.444669993303	4.92840041980444	5.77236383488756	5.0814073156948	6.75646609133707	3.6556808405517	7	5.87045396442847	5.21484459439406	3.74800553902112	6.46379572867807	4.43343685746936	5.36231696172405	3.81332883303988	7	7	7	4	1	5	7	1	3	4	7	2	4	7	7	1	7	7	2	7	1	7	7	74.25	1	3
176	4.33484094727935	2.1468974985401	5.0712220624913	6.64082628860012	5.14206306231539	4.60889120582711	5.61455389236791	5.33656267853264	4.10731613697466	6.4590599678717	4.38961128801603	2.3701422923553	6.69574644026244	6.72746709880649	6.32567426691908	4.0378736703539	4.31662981757388	5.55657958818529	6.22069022091273	2.79584370946898	5.3628427916322	2.61684616200757	7	7	7	2	2	7	7	7	7	7	7	7	4	2	7	7	7	7	7	4	6	3	7	7	58	1	3
177	4.07977497511071	1.0495436405365	4.49918084102871	5.82773046716105	6.66173931292337	3.58194262662914	7	6.87973414880671	2.68950202674033	7	5.30219119727693	5.29546962313925	6.72450998736427	5.43530386230529	4.92507585514375	5.2244376735994	5.86568790749213	4.48767721701324	4.05705355142889	4.05029265178157	4.14125176935161	2.59171053956026	5.00199237785089	7	1	4	7	1	7	7	6	2	7	7	7	6	7	7	2	7	7	7	7	3	7	7	94.75	1	3
178	5.60287411126704	1.70402850966963	5.23020622461351	4.98673696248676	7	6.32895032226528	5.86101316590646	6.53816323445131	4.78156083816717	6.71168530444242	6.14475152846445	3.88760854096492	6.55763457296832	4.25063003108747	4.87873538298595	5.0559919304205	5.39216768324294	5.65175666192086	3.76417006541486	4.99223961219474	6.53334799806724	5.08367257724335	6.53270232540846	7	7	7	7	1	7	7	7	7	6	7	3	2	7	7	5	1	7	7	3	7	7	7	80.5	1	3
179	2.72653241099758	5.71089512989344	2.7514620873771	7	6.89288957382372	2.76415869088762	5.69457650461243	7	5.64746546395072	6.4367554989698	3.80223723049618	3.77173888279732	4.91566915445961	5.19464098483176	4.89696467814695	2.15686364377956	5.82331435841927	6.84980755422985	5.63265401189463	5.13572423220205	5.97955675265397	6.35015832316512	2.77656592223147	7	7	5	7	1	7	1	7	7	7	7	7	2	7	7	4	7	1	7	7	7	1	7	72.25	1	3
180	5.35922248131072	2.5802069450294	3.55552048970422	4.58495466114007	6.15497091325747	4.88691422575778	6.44491640693991	6.03760144387798	5.65106073810368	6.92418224508668	7	1.87988185433327	4.12223854716876	4.42184163509686	1	1.12598970316253	5.54888574472454	3.53672884505341	2.9235597529008	5.47800769183501	3.87860014205627	7	2.78179393483537	7	6	7	3	1	7	1	3	7	7	7	7	2	7	7	1	3	7	7	3	7	7	4	81	1	3
181	4.17059520630016	1.66450119414927	3.09272334408681	5.74960587253732	5.49841427382894	5.78704542954123	4.31915348526023	5.66890626780074	5.2924866823645	4.74959182751728	5.80651981931546	5.26137022629301	5.99696720205276	5.91241064840021	3.50832093598339	3.29939304967785	5.07083810540495	5.44950086377373	5.15296298589338	5.80815967428544	5.02941177319908	6.6272174420151	4.54753628457028	7	7	7	7	1	7	3	7	7	7	7	1	7	7	7	1	1	7	7	7	4	7	7	59.75	1	3
182	6.21881071295563	5.18966279190403	5.89388457023883	7	7	3.3843697939731	7	1	4.68227414145292	3.65125829835482	5.06373907975894	2.98075187851707	5.57123901928855	6.13791596028505	2.36535697081594	5.35470325592396	4.73205324646629	3.35176810097858	3.41318017124082	4.16483055426787	3.00835076897263	5.77548381986668	6.16900792147896	7	6	4	2	1	4	1	7	7	4	7	7	4	7	3	1	7	7	7	2	7	7	3	66.5	1	3
[truncated: 5 more columns]
