# Supplementary material for: How Are Mate Preferences Linked with Actual Mate Selection? Tests of Mate Preference Integration Algorithms Using Computer Simulations and Actual Mating Couples
Source: PLoS One. 2016 Jun 8;11(6):e0156078. doi: 10.1371/journal.pone.0156078 (PMC4898694; doi:10.1371/journal.pone.0156078)
Supplement: S3 Data — Long-term couple and agent-based model data analyzed in Study 4. (ZIP) [file pone.0156078.s003.zip › S11/Polynomial Model Data/Polynomial Couple Population 01152016 0453.csv]

	trait1	trait2	trait3	trait4	trait5	trait6	trait7	trait8	trait9	trait10	trait11	trait12	trait13	trait14	trait15	trait16	trait17	trait18	trait19	trait20	trait21	trait22	trait23	preference1	preference2	preference3	preference4	preference5	preference6	preference7	preference8	preference9	preference10	preference11	preference12	preference13	preference14	preference15	preference16	preference17	preference18	preference19	preference20	preference21	preference22	preference23	fitpoints	sex	algorithm
1	4.48742742695573	6.10785785224877	5.36309689793629	4.86545706010275	5.62981296642786	6.71207913844323	3.51179525092915	6.8048293564373	6.17171724424867	7	6.01958352915164	7	6.43959376964003	4.72502463584792	4.22702098564586	7	7	7	7	7	6.67121685774745	7	4.73922725827078	7	7	7	7	5	1	7	7	7	2	2	7	7	7	7	7	3	7	7	3	7	7	7	91	0	3
2	3.81444370596428	6.55314407176576	5.46211175468848	4.91686510193726	6.42609122073002	5.64234830082613	7	7	6.62422282480034	6.23528326575436	7	5.92485399442919	6.48137351319671	6.23061810938724	1.47134127190245	6.81492912404907	5.60474179414222	6.63628949337685	6.11847783117804	6.5479486678267	6.01479472647077	7	6.67803298683393	7	7	7	7	3	1	1	7	1	1	7	7	7	4	2	7	3	7	1	3	7	2	7	90.75	0	3
3	7	7	3.89039802020907	6.98346323160976	6.28737154363944	7	7	6.31684837444671	7	6.96952770829689	6.60965829661166	7	5.93522038078984	6.79405671896121	4.02665000139554	7	5.09166668362536	1.9150303480173	6.84419919344097	6.89641948577992	1	5.45161207799833	5.90933618897476	7	7	7	7	7	2	7	7	1	1	7	7	3	7	7	7	3	7	7	4	6	7	7	89.5	0	3
4	3.95809595532036	7	5.7085678762967	4.32029592478336	4.9678820686543	6.99115864522839	6.15791775178845	6.62508624919987	6.75614928084712	7	5.92731368977423	6.79911858836792	6.35648065405744	7	1.73074902666227	6.90235007361657	5.18209825643734	6.7555606478167	5.37550605287889	6.81022099704575	6.19957141633649	7	7	7	7	7	7	4	3	3	7	1	1	7	7	7	4	2	7	2	7	1	7	7	7	7	80.25	0	3
5	1	5.83930137212927	2.48711923281758	4.88017761697623	5.06068483828266	6.79736463535295	5.03985968166016	4.87486247901987	7	6.48961339847906	5.10282976936695	6.6606625186248	7	3.23118299055298	4.02817261676594	6.92886892231054	6.80667445696007	7	6.98973127533693	7	6.90282714120796	6.53711854589607	4.96766103301773	7	7	7	7	7	1	1	3	7	2	7	7	2	7	1	7	3	7	7	4	7	7	7	86	0	3
6	4.68083664481418	3.5341765234307	3.80830742159548	5.52275014644446	6.96049435433417	5.96162122697311	6.05990273702275	6.22076817442506	6.80641222414245	5.56217688925184	5.60143502085423	7	5.68323239010095	6.44528886934084	6.59261325289328	5.96173279578422	6.5920133444857	5.99249231943414	6.63548466798286	7	6.2696230502659	6.65653392794458	7	7	7	7	7	3	5	7	6	1	4	3	7	7	7	6	7	1	7	7	7	7	7	7	97.75	0	3
7	4.80183014221297	3.93928079885228	3.64154989072448	6.54576059450262	7	6.66495443919639	7	6.76038994382337	7	5.89552304398444	6.82226108690132	4.09217096442683	5.77258194124698	6.91476716340299	3.55920533669547	5.79496407623679	7	2.61790537338939	5.55892680818301	6.86473526877244	6.64884829915907	6.60552239105922	4.66782631362219	7	7	7	7	1	1	4	5	7	3	4	7	1	7	7	7	2	7	7	7	7	7	7	102.5	0	3
8	1	6.12127314995407	1.94234419833118	6.70549053359648	5.93918146161806	4.60277715727442	6.95712876872998	7	7	6.29835565205681	5.62770374993848	1.94802083459961	5.34961266455527	4.67637064365973	7	6.48954788207655	6.81139945382366	7	4.0594428003116	5.92080313294479	6.72041922140316	6.2083228148946	7	7	1	7	7	3	1	2	7	7	7	7	7	7	7	3	7	7	3	1	7	7	7	7	103.25	0	3
9	1.29069689888125	7	3.77893877871425	5.92662312800376	4.43333468571543	6.2791579917537	4.96738507816374	7	6.58229744493746	4.41875333633272	5.99494871119662	4.78441448767023	6.43379543915596	5.84883163736859	7	6.66276408288316	6.6967277352639	7	3.99649749184445	6.43238309600898	6.67886063824727	4.65472294023798	6.65688550998621	7	7	7	7	7	1	1	4	7	1	7	7	7	7	1	7	7	7	7	7	7	7	7	94	0	3
10	3.55299938450296	1.34531976987086	1.11882059672303	3.00017960641574	5.71969616779604	5.78286090941688	6.4411536797129	6.41523847779711	7	6.70968009506933	5.53904915230791	5.70083624207722	3.47086583665805	7	7	6.44814176243832	7	7	6.53911679157119	7	6.73026479330325	6.39553922777747	5.09383517654258	7	1	7	7	7	3	1	4	7	2	7	7	7	3	3	7	1	7	7	7	7	6	7	105.75	0	3
11	1.01533197062056	6.67455840668542	2.56796389385351	4.33260384443357	4.88628450912833	7	3.94850779069242	5.55611852229752	6.97286481581604	5.74408422983986	6.27199420009238	6.58469714487195	6.90174008483922	5.04670281505811	6.67844292695753	7	6.38821043345316	5.85832515618294	6.71482904889533	7	6.68487624129434	6.91608783102644	4.43359964222437	7	7	7	7	7	2	1	4	7	1	1	7	7	7	7	7	3	7	7	4	7	2	7	74.5	0	3
12	6.01565575612242	2.20048295805407	5.437555193758	6.32736381657667	5.17164418753091	6.89320206807826	6.02892059053834	6.5899157046442	6.677873120988	5.01313217590723	6.79777020861354	3.87102421618356	6.27979860619777	2.66589130953444	5.61637468267309	5.96739085639463	6.92755087549619	7	4.94631011589504	7	7	6.76936063170157	6.2418956821957	7	7	7	7	1	1	2	6	1	7	7	6	3	7	2	7	7	7	1	7	7	7	7	94.25	0	3
13	6.36820313545441	7	5.50313073756543	1.98734426732755	6.55779724183249	6.92816456286539	6.39250484882035	7	6.35398179968267	6.56742414841571	6.26012384791306	7	6.38108440776184	7	3.88206245732492	5.3989175829059	6.81291086896095	7	6.11508809760812	6.1734338958812	1.9432700023495	5.68665008007509	6.23481461935174	7	7	7	7	7	2	1	7	1	2	7	7	7	7	7	7	7	7	7	7	7	7	7	100	0	3
14	3.45461072167623	4.75862478800697	3.43099962122421	6.23175830111577	6.94214922368472	6.68693410197878	5.35403955679989	6.89969333833774	6.8359612851346	4.08419307893141	3.59450427674973	7	7	6.89083082382855	5.01859858821867	7	5.35160204632458	7	4.25496496276181	4.99660165144891	5.62677638212133	6.57362113365203	6.8523566436475	7	7	7	7	2	3	2	2	7	2	7	7	3	7	2	7	3	1	7	7	7	7	7	81.75	0	3
15	1	6.56861865644332	2.08383455832365	6.77897881355187	5.71673829110832	4.60091204897509	6.23019093418937	6.2431014305725	6.34484605967542	6.36881217688087	7	4.34757863760506	5.70426900060361	4.5960518210604	5.28552857538633	5.81385537063701	6.98443021405598	7	4.54934864693547	6.93544520020782	7	6.37393558473101	7	7	1	2	7	3	1	1	6	7	6	7	7	4	2	3	7	7	4	1	7	7	7	7	97.5	0	3
16	3.07344417322756	5.84524202811014	4.83565992052094	5.32581766921048	6.47286259330059	3.10915169293114	7	7	6.19427899975588	7	4.10691389220288	6.04400317815599	5.27594309790176	4.19833129335463	6.43462799665938	6.26248747298261	7	6.83266447407324	4.33868890654909	6.11390831507346	6.364705255427	6.26307738371276	5.34863196795297	7	7	7	7	2	7	1	4	7	2	7	3	3	7	1	7	2	7	7	7	7	7	7	100.25	0	3
17	4.12803283263854	4.94123980758933	3.16205951892193	4.916367842749	5.80752811338616	6.72275407382769	6.08903887476217	5.22734959280493	6.54626281390339	3.99902937313701	6.98192062397181	6.86654685044775	6.9462662665914	6.24721949389279	6.24181615429655	5.2567496176163	7	6.81893981753897	5.67710241011675	5.57706413896256	6.7203935593392	5.70389797253649	7	7	7	7	7	3	1	1	5	7	1	7	7	7	7	1	7	5	7	7	7	7	7	7	88	0	3
18	1.74233274899843	7	2.03788635818401	3.41443544738635	5.39165036588342	6.10778000838255	4.48783082048333	5.61785167566612	6.97377541908955	6.08851132949695	6.84568503768697	5.55764413327333	6.85707752568921	2.18454826471855	7	6.74496274001273	6.03885044293299	5.38644749651476	5.11808398284207	7	6.77197252479359	5.72987924540222	6.01917581338652	7	1	7	7	1	2	2	7	1	4	7	7	7	7	2	7	7	7	7	7	7	7	7	92.75	0	3
19	5.83659205215602	2.40650952039624	3.54811669799221	6.05402346369256	7	6.72703883515091	6.93700899351764	6.75618491034299	6.61520780003502	6.60256360826744	5.37993049671135	6.22486706218025	6.47028370981551	7	7	5.77138288960138	4.07095651658682	5.33082732715329	5.55012239960462	6.02630951615597	6.51816927430454	5.97195821500872	6.11037984124983	7	7	7	7	2	4	7	5	1	4	3	7	7	7	7	7	1	7	7	7	7	7	7	108.5	0	3
20	4.15255169925187	6.60606757377193	1.57303018030803	5.99931738468442	5.55932340156275	6.4558849581463	6.55168050157791	6.49277018320407	5.83681256693151	5.8584965523654	7	6.51113750496247	6.28771020329941	7	6.82293031973083	7	7	7	5.23192905870735	5.02560667224654	4.10832484516526	4.54567199925918	4.88236757008081	7	7	7	7	3	1	2	6	7	2	3	6	4	4	2	6	5	7	7	7	7	7	7	90.25	0	3
21	4.51356907196432	6.49623966489702	2.3313563641663	6.71931383798027	3.67657641173549	6.74474399654306	7	5.64105065793977	7	7	6.09880318535018	1.7199627025991	7	6.97925339349078	5.98554182581411	3.60968195227048	7	4.3045146148411	4.79106046474403	3.68620280643286	6.44832122187925	6.29299808947183	5.78266804566866	7	1	7	7	7	3	3	7	2	1	7	7	7	7	4	7	3	7	7	4	7	7	7	114	0	3
22	6.67663865901013	7	6.20090606062101	1.97071469812394	7	6.71696588714953	6.55604561348263	6.42726060701751	6.19878623921507	7	6.38541121905371	6.55926564129495	6.15695472133365	6.5956618199148	5.32059792645707	5.11316875454952	6.91578250162507	6.24822109438286	6.55342266874207	5.96639700510447	1.69376824516195	6.26669288685419	6.19219179089025	7	7	7	7	7	2	1	7	1	2	7	7	7	7	7	6	2	7	7	7	7	7	7	91.75	0	3
23	3.165578654215	3.26406894508922	3.00011364071743	5.3646774615061	5.26996530533709	5.87228967584543	7	5.88019537202802	7	6.59720490286141	7	6.11477592159102	5.25288962682861	2.58343746446331	5.18801596205738	6.95389727637933	6.29034503283898	4.17290236108083	5.70031109150542	7	7	6.0450792609943	5.33235027725406	7	7	7	7	2	1	1	7	3	2	7	7	2	4	3	7	4	3	7	7	3	7	7	85.5	0	3
24	2.51991559820855	5.36805510291473	3.73350671641016	5.4947514133907	6.23782700833816	6.21066791519267	6.56419978241907	5.98708853338467	5.25042531087668	5.85407167629985	4.67112595565431	6.80770527891192	6.14003779529884	6.88982873014716	6.67612767923005	6.33743912169667	4.85969284516106	4.52841692661504	5.25060589767815	4.8337843076519	6.36697461547161	7	6.29493199191019	7	7	7	7	2	3	7	7	7	1	7	7	7	7	7	7	7	7	7	7	5	4	7	90.25	0	3
25	4.97329878207515	2.3988055978755	2.61164554035307	4.42708973110919	4.96211475792558	5.78196399955771	6.53956689259935	6.50016096702266	7	7	7	6.74468181772903	7	6.23821074558335	6.37322213183415	6.38316416233678	5.52831188397031	5.2592354930222	5.69142288485208	7	6.75531950410686	3.20974173688606	3.60333326041017	7	1	7	7	7	3	7	7	7	1	7	4	7	7	7	7	7	7	1	5	7	2	7	92	0	3
26	6.04282647434426	3.99336132447211	2.3854753302619	2.1667956418014	6.02463272388741	3.00408935080405	4.05553239572786	5.8018337788503	7	6.00336822695745	6.3839689119951	6.476773053702	6.12721789376169	6.71349583433921	2.77890177567391	6.98126725582093	7	7	2.43884360121498	5.26214664754416	5.81256877751261	7	6.56292044553557	7	7	7	7	7	2	7	7	7	1	7	7	4	7	7	7	7	6	7	7	4	7	7	95.75	0	3
27	3.66939860172731	1.99467473368844	3.24052130758782	5.42754679265235	4.74705199572439	5.99610238154343	5.59859434399765	6.00591090758298	6.37183509939133	6.31708720157376	5.79104231596338	6.84738107979704	7	2.36390774165236	4.39516190114823	6.96934723292514	7	6.60422644463607	5.31050433917672	6.87517164924358	7	5.86868311871775	4.91827933708629	7	7	7	7	2	3	1	7	3	4	7	7	2	4	7	7	4	1	7	7	7	7	7	89.5	0	3
28	5.56045567651135	5.5806887842043	2.04589623978908	3.90920590796811	6.68165265823282	3.37950834731117	5.71994267210806	7	7	5.06393640371221	5.61864273590584	6.46392377670686	6.08042402330937	6.37218917402038	6.68096125014795	4.70728989144291	7	6.05683053605223	5.28445939654454	6.5371637203366	4.32498516806655	5.57883020375623	7	7	7	7	7	7	2	1	7	1	2	7	7	2	7	7	7	7	7	7	2	3	7	7	98.25	0	3
29	4.88192784847562	2.8462530093687	3.31065668636961	5.88722656085299	6.26011729434645	6.442899966227	5.35998150782045	6.44870860534926	6.80609732432916	5.06823240956559	6.34028023111816	6.92119878024695	5.70053717420399	3.97454036200933	7	5.76616025539676	5.06784654093886	6.98681383301242	6.64213030545083	5.98139257303986	6.87809484123717	5.72452476512316	7	7	7	7	7	2	3	7	5	1	4	3	7	7	7	4	7	1	7	7	7	7	7	7	79	0	3
30	4.51622713423619	3.82501384979651	4.84150112436628	6.68431766369358	4.26600781119337	6.32550438623247	6.54203364508685	7	7	6.37831834471965	5.5634671704914	3.53835503539119	5.20771444597312	6.82408035796899	6.50970607360422	5.80029920112314	5.71667489966669	6.45767098489297	3.87272158219518	4.98625536683821	4.73617913920067	7	7	7	7	7	7	2	1	1	6	7	2	7	6	7	7	7	7	4	7	7	7	7	7	7	83.75	0	3
31	1.20506749874648	6.13764386265771	2.59735159275818	7	6.42597741850044	4.87617425641371	7	6.96837854904736	6.97685624603577	6.66031304509358	3.54306140988428	4.16738111306759	4.23515583045478	6.54263433595174	5.88610478857426	4.58412392557786	5.98915599886572	5.96768404255399	5.30430739830622	5.91516006108651	7	4.30976363479706	7	7	1	7	7	2	1	1	5	1	6	6	7	1	7	7	7	3	7	1	7	5	7	7	91.5	0	3
32	5.91434914017526	4.54314969254336	3.04281606061717	6.35103856597319	2.4073686330485	7	7	5.29925193224487	6.53399775672354	6.64310380522721	6.02468072617845	6.94000075880871	6.69796178231928	5.73931607606637	6.80720261401435	5.75194609228025	7	5.9820932176064	5.82274228936393	5.81606360001125	5.921561825028	6.40196406049192	4.90597053014427	7	7	7	7	7	2	3	2	7	1	7	7	7	7	3	7	3	7	7	7	7	7	7	94.25	0	3
33	2.07902451431358	3.75045192894896	1.28050227035979	6.20006773618638	6.1666102079696	7	5.18354185840443	7	6.92149901253598	6.97029312206234	5.46829183368589	4.48841203339884	6.72154768143282	3.5986453163763	6.93094563015158	5.84672922945943	5.39383874469707	6.7130400039578	6.99397172329517	4.40925144855048	6.38128549392162	3.29787621991231	5.47330063521973	7	7	7	7	7	6	1	7	6	2	7	5	7	1	7	7	1	7	7	7	7	7	7	93	0	3
34	3.41528574767123	6.21508521869465	4.75183608151056	3.80974770615916	6.7528849123616	7	5.03432340456976	6.1538384108424	7	4.66205117977409	5.70695134687011	6.17839889781167	6.26340848623248	2.39321144206563	4.19660485150158	7	3.46953702197874	6.76420803146856	7	7	6.35575541023068	6.62144090347868	4.92308615608871	7	7	7	7	5	1	1	7	7	3	7	7	2	7	4	7	1	7	7	7	7	7	7	82.75	0	3
35	5.95260907815361	6.07649464085547	1.5949997782493	6.78881784848215	6.5157600984671	6.18106293586755	7	4.98042549238245	6.96704042570184	3.20530971657686	7	5.4968681110917	2.36376149852658	5.73892376291084	5.98980311320012	5.79212743360054	6.43571571764694	7	5.46723937105868	4.08140264813424	5.88518800220369	7	7	7	1	7	7	7	5	2	7	7	2	7	7	7	7	1	7	7	7	7	7	7	7	7	115.5	0	3
36	4.17431742249071	4.86718220114175	2.87077860329083	6.81412960389482	4.5317933178058	5.6577070030861	5.69724426017006	7	7	6.3349958986291	7	4.82489446514742	4.85227225225229	6.5641888516222	7	7	3.05984845678775	4.60793533900907	5.97770871613177	5.64734764734043	5.50042259736415	4.72008930254744	6.58516850566245	7	7	7	7	2	2	1	4	3	4	7	7	7	4	2	7	2	7	7	7	7	5	7	94.25	0	3
37	6.28525713098119	2.4121583245	5.08934404393138	6.22303790236764	4.31739079442665	6.59676958288094	6.82227646846333	7	6.8839471195619	5.44407806519025	2.3054928275909	3.71700021067314	6.47650757961341	4.42690839679876	5.42787188963266	6.75094688378637	7	6.92349619684155	5.19519967818527	6.77989097860955	5.90051919082513	6.45186999553242	4.18119675914359	7	7	7	7	1	1	1	7	1	4	7	7	3	7	7	7	7	7	1	7	7	7	7	106	0	3
38	4.54736707440164	4.79699594915686	3.15796584934127	6.80572411285474	4.71477236245757	4.7338995964783	5.10386434259189	6.88080146199793	6.54036210113128	6.26106665347917	6.41801318842922	6.14996783551796	5.13370603302099	7	7	4.5398664078191	4.616071553268	4.97930433976592	5.77683092843207	6.2855818045598	6.09578748643361	6.96376994585152	7	7	7	7	7	2	1	1	4	3	2	7	7	7	5	2	7	2	7	7	7	3	7	7	86.75	0	3
39	4.65106468016074	5.33836698480147	4.93047739546545	7	5.99616013108463	6.54506771762749	3.76550649943383	7	6.46129302826946	5.72340008654932	4.39764567770778	7	4.54209149593772	7	5.23377638145321	4.67729251373716	5.59253755017444	5.03383056113266	4.24652201794319	4.86189377547876	5.9739895189812	5.84659508019984	7	7	7	7	7	3	2	1	7	1	6	7	7	7	7	7	7	2	7	7	7	7	7	7	86.5	0	3
40	5.21992060671356	1.17785913169383	3.01033862257881	5.37196612740779	6.32819330511447	6.92783365699277	7	5.98834501093451	5.02766777983228	5.99888003132933	5.94452109877396	7	5.67582196369294	5.12761083743884	6.18399607403289	7	6.26954251957211	5.19968733157888	5.96037920810557	6.11960005815794	7	7	4.88409172722288	7	1	7	7	7	7	7	7	7	5	4	1	7	7	3	7	4	1	7	7	7	7	7	84.25	0	3
41	4.15801396976069	6.86156902954056	5.71178001780344	6.07801905149019	6.00638587156685	3.45872815749484	5.49790072380007	5.39406537997342	6.09637616116184	5.59088870087504	3.84898673235289	7	7	4.1979677763738	5.21037491618186	6.75142574027496	5.2631793955643	1.216669421357	4.60434878772907	6.76448986387656	4.57823455247248	5.95653541588811	6.52564661716298	7	7	7	7	2	2	7	7	5	2	7	7	4	3	1	7	7	7	7	7	7	7	7	62	0	3
42	4.57331604756477	5.89717085968386	5.19622842523202	7	6.0297856547173	6.16292108294632	5.35350862061874	5.6056155884899	5.78648628664139	6.32278599005701	6.10445500540203	5.70615912079697	5.1668145547161	6.40558825341973	5.33339017746028	6.10034481090348	5.79258566082807	4.50564589593557	4.18835117195247	6.71023251550071	6.58857805910955	7	6.8575986622004	7	7	7	7	3	2	7	6	1	5	7	7	7	7	2	7	2	7	7	7	7	7	7	78.75	0	3
43	1.75298450906489	4.78652416687637	1.56891174659925	5.97855411133053	7	7	5.33793563456039	6.42258741683701	6.74330920767128	7	5.13458093156975	3.23760328717163	7	5.82834242855289	5.75866996855026	6.48330934974456	5.00132746682434	7	5.8736868552348	5.49793062359572	5.24058159826115	4.41519367492158	3.94194742837169	7	7	7	7	7	7	1	7	6	2	7	7	7	7	7	7	1	7	7	5	7	7	7	92.5	0	3
44	2.03452202404234	7	5.31299076788474	4.23512089500273	5.35186362306694	6.04636913925831	6.29555097505768	5.46905152551564	6.02978038721043	6.20270281402404	6.17421748499328	7	5.5065690498935	4.11803286482946	4.83755549935853	5.77698187420679	3.96508710451079	5.13048089895522	6.48056580346111	7	5.91717175973942	6.87339863335424	3.5596444446531	7	7	7	7	7	3	1	7	7	3	7	7	7	7	3	7	1	7	7	7	7	7	7	81.25	0	3
45	5.12385995369862	3.43533226998639	2.03284340662001	5.49313278065589	4.08332592438136	5.45567363321372	5.74267856520497	5.417582825988	7	7	6.65642488395997	4.26422813820166	6.03518560608112	6.80614714227323	5.63158092539737	7	5.94184277212414	6.71253017713808	4.53601724690306	4.48863803761409	7	6.53608180074345	5.25555165064555	7	1	7	7	7	2	2	3	5	3	7	7	7	7	3	7	7	7	7	7	7	7	7	84	0	3
46	4.60775012789983	4.80513291803719	3.52762033102474	6.92805747187188	6.51957364494213	5.4385964342353	5.23549883208477	5.02362263443538	7	7	7	5.84636920244566	3.86997587880067	3.63331022842895	6.51402284883946	6.70955118355716	7	4.60601538061216	4.87372749288952	6.5016874641448	5.98000937747579	5.27483163216667	6.57944245704372	7	7	7	7	2	1	1	7	3	2	7	7	7	7	2	7	1	2	7	7	7	6	7	83.75	0	3
47	5.60579143741862	5.39003686812365	1.44207829972497	3.74391077678216	6.94755254991808	7	2.2411230329716	6.52185332920085	7	7	4.37582623162691	4.01434028624172	6.95951784798672	7	6.78353927615789	4.58555120777249	6.27216004762799	6.08666046778609	7	6.52724822683833	3.04818886348065	4.3789451280295	6.67246533576309	7	1	7	7	7	2	1	7	1	3	7	7	7	7	7	7	2	7	7	7	7	7	7	80.5	0	3
48	7	5.41587845633883	6.31856935484812	7	5.22097756729674	5.98897323536425	7	5.8829421281301	6.20419184978452	4.18048496886699	6.01284233191552	3.31957515081777	5.62438452353658	3.74733771517485	3.49428667644274	7	6.33622937507099	4.59724383789887	5.88896117959331	6.00479376921844	5.94212634602818	5.97559031519596	6.07784529406051	7	7	7	7	1	2	2	7	1	2	7	7	2	7	1	7	6	6	7	7	7	7	7	95.25	0	3
49	6.40147518616115	2.07712214716258	2.23840607997981	5.89494374577979	6.18756301675307	6.2527005939081	6.51799368846163	6.75270356291544	5.66205840253589	3.82019726940026	6.16647035882278	4.66658904689954	6.88465022236591	6.353576302793	5.6429255881859	6.84902500262022	6.99670177505192	6.15351504949961	4.91940573507013	6.16133098232115	5.95245608777027	7	3.89775249017795	7	1	7	7	7	1	2	7	1	3	7	7	7	6	3	7	7	7	7	7	7	7	7	106	0	3
50	5.93976963295601	4.49919739889306	3.57660378526535	7	6.48513669671348	5.38455619001522	6.05252940727321	4.18017982597557	5.99863764437762	5.55549969283074	5.1146567372788	6.40336802239029	6.29589968857936	7	4.48529512437938	6.80296759994469	5.08709563766452	2.99546895022303	5.22846617409519	7	6.67486587776566	4.67803098523854	5.62430572202448	7	7	7	7	3	2	5	4	7	2	3	7	7	7	2	7	1	3	7	7	7	3	7	74.75	0	3
51	5.97193554492013	6.84780048664826	3.22880048849488	5.07564088996875	4.74972692926123	6.2321204736051	5.54839884306551	5.43783037256818	5.62695813801378	5.26419224094929	6.86354570768797	5.17579646750883	6.30553096501565	6.84907064253215	4.62654494756278	6.74718940536562	5.73138983659162	3.84859176757173	4.92198184362101	6.27861731245251	1.67393463769928	7	5.91379109420113	7	7	7	7	7	4	7	7	1	2	7	7	7	2	7	7	7	7	7	7	7	5	7	77.5	0	3
52	7	2.91740800803607	1.86880075186366	7	2.55433573381479	6.04660360559694	6.28917923716553	6.85523348251933	7	5.60702938017393	7	4.9184712285494	6.0847564925335	7	2.16719228865421	5.48617209325116	7	5.9702488658515	5.85070896668901	4.10091701722886	7	5.01671409790843	6.66547302313996	7	1	7	7	7	4	2	7	6	3	3	7	3	7	5	7	3	7	7	2	3	7	7	91.25	0	3
53	4.35485202784862	2.91657660783475	4.39204032602219	4.58070170813242	2.23626428068286	6.33546891040206	6.48381984344782	4.61403333577791	6.669508559418	6.98469574874159	6.48412766935671	4.26159442351682	6.20273933920658	6.15615676377943	2.29783672645784	6.38288941184711	6.29322330037713	7	6.19205301097272	4.69420636267289	6.90064170946886	4.96753834032912	6.96815811287028	7	7	7	7	2	1	2	5	7	1	7	1	5	6	7	7	3	2	1	4	7	7	7	77	0	3
54	7	4.89664537035765	3.64221065504734	6.41246938984169	6.61751303564182	5.90468062807447	6.36311530926933	6.91094861147934	7	5.54559236956299	4.5804825472707	6.97051035605162	5.98641040528818	1.53436597768315	2.57928124767324	6.46587249145938	1	5.76926622750337	1	2.13009169628099	6.13058839314075	7	6.05804199416159	7	1	7	7	7	1	3	7	7	1	7	7	3	7	2	7	1	3	7	6	7	7	7	90.75	0	3
55	1.99351161128685	4.36632133352243	3.82664369606567	3.50035283983857	4.03471254867434	4.91042592025723	6.58880442585024	6.53381753298884	5.20836376721664	3.4993166715194	5.45353492849455	5.36934621389713	7	5.84972271276164	6.59160258305951	5.48703990816399	5.69504007654117	4.92452590819389	4.04320070949525	7	6.15950146805764	7	6.37300467719679	7	1	1	7	1	1	1	7	7	2	7	7	4	7	7	7	7	7	7	7	7	7	7	79.5	0	3
56	6.53883429954238	6.49977180255775	1	3.58063223695278	4.29296735894614	7	4.43620155330651	6.53879906349311	6.10826539044514	6.38267718181255	6.83668458352049	5.02927608663585	6.21971575574138	6.74648332705731	6.43732916932267	4.57274805605299	4.89339731349038	5.39171908794789	3.50569665477737	6.30993287658603	6.42313485968243	4.91368409837486	6.62450032799175	7	7	7	7	7	2	6	7	7	2	7	7	7	2	7	7	4	1	7	7	7	7	7	90.25	0	3
57	3.75039095227087	2.61153974844667	3.86856890120299	4.40166640986366	1.91796015251483	6.25220453933992	6.74724631719953	6.06745117438786	6.86671373949449	6.83186585351816	6.11766316573028	6.16483266521005	6.90160634836095	4.50465031771384	2.10248760390521	5.59378969312627	5.68317861024872	7	4.01772206081165	5.09616798043302	6.22383820461796	4.80464328197866	7	7	7	7	7	2	1	2	4	1	2	5	1	7	7	4	7	2	2	1	7	7	7	7	80	0	3
58	7	4.7257337788464	2.48404718846262	7	3.94517416974076	5.44150928230108	7	6.93904081554614	5.78058736656607	7	5.48758024160158	7	5.77951870010528	6.398770566148	4.43850550547209	3.67625363701899	4.67617905627715	6.08788093258898	3.65586179884396	5.30092354501801	5.66032194945128	5.65590243255355	6.21658588072723	7	1	7	7	7	3	2	7	1	2	7	7	7	7	3	7	7	2	7	2	7	7	7	89.75	0	3
59	4.81738020666075	6.61854809788719	3.43492638091587	6.00759679471284	4.96343961419814	5.66396128674594	4.45395096243965	4.96064901091916	5.8684695035189	3.08849189801192	4.61712135953756	7	6.2175613728171	7	2.99677204458825	6.14306710737093	7	6.76853449583254	3.73068204558699	4.60405058884022	6.62543947449249	5.83926406726112	5.57265825292955	7	7	7	7	3	6	3	7	1	2	7	7	7	7	4	7	7	7	7	7	6	4	7	84.5	0	3
60	1	6.28940908781383	2.52864135512344	6.61267026480311	6.33843727332984	3.77232517526511	6.37403813960528	7	4.43971582697366	6.44423148956252	4.55985785665453	3.63884164439732	4.1701847660503	6.50220562231934	5.09240235763715	5.85496684690753	5.41623154241676	6.52188199591521	3.11568577904146	5.85345268140192	5.2356521434536	5.16588553943226	6.30133567174712	7	1	4	7	2	2	1	7	7	7	3	3	7	5	2	7	4	7	1	7	2	7	7	86.25	0	3
61	4.41931099301226	5.3866264103398	1.1908151650545	3.26787921835682	7	6.49491492138532	6.27401724603754	6.31379392322116	7	6.71082547261683	5.06455047415204	3.73710573398291	7	6.59620247013342	6.34792907403006	5.31399997320869	2.91530489337252	5.7861683873486	6.37906410312931	6.9507183758207	2.29865144301145	3.48724012869436	5.79014814840526	7	7	7	7	7	7	1	7	7	3	7	7	7	7	7	7	2	1	7	7	7	7	7	91	0	3
62	6.99281914279461	6.68042043104852	2.25220148560044	7	2.9828974831162	5.9537690906123	5.8242301089213	5.40204688558898	6.78432248433307	4.70982568634926	7	3.94757823153885	5.39931091018662	5.42070820367521	6.49691387191076	7	6.32416491129237	6.29213114572888	5.23553290181034	4.77464739030704	6.37178031567054	5.42868826667801	6.6485488863019	7	1	7	7	7	2	2	2	4	1	7	7	7	7	7	7	3	7	7	4	5	7	7	78.75	0	3
63	1.51388925104104	7	2.89370571529158	3.05796773631451	4.35915035576768	7	6.11536113639462	6.91941792958155	5.61715873197149	7	4.718571577899	5.39987730695458	7	5.00047789122843	2.39619548847022	4.72900965917677	6.50908116852138	5.92798845922579	5.72586265356101	6.56446316027663	4.02426261500379	6.253901865344	5.49617816553534	7	1	1	7	1	1	2	4	7	2	7	1	7	7	2	7	3	7	7	7	6	7	7	86.5	0	3
64	5.92844805243329	4.63481858053339	3.73845258846996	6.61929492219201	6.99395871224068	5.32369312073731	6.58510581437091	3.70107648853664	6.13323384049999	4.50295939861782	5.27418590671497	6.02838955136657	5.80918447365055	6.6433589689128	4.72917890612561	7	6.27339815339505	4.39570113125017	3.37286039539889	6.43175846001561	5.29801158520973	5.32919796910844	6.62411560063875	7	7	7	7	2	2	5	4	7	2	3	7	4	7	2	7	1	2	7	7	7	3	7	80.25	0	3
65	4.18774527294854	5.67565787489537	1	6.07903776588938	4.59741650553842	5.36158911236805	5.47916250004508	6.03740365933137	6.03832841862507	7	4.57814083267915	4.4103112815184	6.02582163405029	6.47744755274251	7	6.96929205629627	3.98222806239654	1	4.30836325488076	4.92097771399413	6.4467008138623	4.76790325373868	6.10882136715145	7	7	7	7	3	1	3	6	7	1	7	4	3	7	7	7	7	7	7	7	7	7	7	78	0	3
66	1	3.68964361367375	3.94553154681817	4.01061490514823	4.79650863535223	6.6801927829756	6.07909072405411	6.16318748713426	5.91329859762421	6.59625617452426	4.62768880396191	2.92437705114793	4.85509284601615	7	5.69110031618474	5.45036673537498	5.10051730666436	3.15929255959471	7	7	6.90013502848463	5.12845802825754	6.40597512356466	7	1	7	7	1	2	7	7	2	4	7	7	4	3	6	7	5	7	7	7	7	7	7	65.75	0	3
67	3.77521307977662	5.27905581089229	3.98495717646692	6.28081300295829	5.5491254876631	7	3.3449929937556	5.28996185282174	6.34941790774133	3.57272464285599	4.04833263131355	6.33095836616672	6.52915678147719	6.86174627006578	1.93965153781596	6.67534084017613	7	3.69818970354343	2.25439155043152	4.54416206552962	4.38549215005465	7	6.53234943450491	7	7	7	7	5	3	4	7	1	1	7	7	4	7	5	7	2	7	7	7	7	4	7	76.5	0	3
68	2.58986743079673	6.63818311305263	3.07847335978212	2.96134645744657	3.64828063543894	7	7	4.5580037179121	4.6909085358424	7	5.71850952284853	2.55957032378759	6.33050220598626	5.50197716899938	2.88914741716386	6.65843327642896	6.01139242147216	1.47242592772277	5.6653646496954	5.70836545033196	6.81681313053346	5.94613056224279	5.5981050423916	7	1	1	7	1	1	2	4	7	4	4	7	7	6	2	7	2	7	7	7	7	7	7	68.25	0	3
69	6.02877295366754	3.76966354887693	3.66664748630767	3.13695453998058	4.79616720524869	1.73058580860825	5.58448482644671	6.16059531512442	5.03949923088014	6.18912743526918	5.41251308943448	6.69463141359792	6.95213046489081	7	2.55480405867174	6.68865341385632	6.5373884939669	6.758293692399	5.45213430278374	5.16451127160778	4.06336008503121	6.59003736179851	6.56650814332105	7	7	7	7	7	2	7	7	7	1	2	7	2	7	2	7	7	6	7	7	7	7	7	74	0	3
70	5.31305249820329	5.40692912415132	3.59096691549546	7	3.02315236267697	5.73950398088368	3.91947514715911	6.90259147109525	6.920375111907	6.1702155067087	6.60719901462042	4.90612617837019	6.48229339040272	6.40832893834802	5.95530948526645	5.16324988264842	7	4.74599999976514	5.59801846561436	3.85195358039058	4.42190704086077	2.97723862424227	6.64967634372914	7	1	7	7	7	2	2	7	7	1	7	7	7	6	5	7	3	7	7	5	7	7	7	98.75	0	3
71	5.2813664749153	6.17634634878013	1.77097999339648	5.54980211075736	5.40211571557439	5.49268857590798	4.80574792568541	4.54514083335537	6.0670185693992	6.22908433013016	5.02314242794233	7	7	2.49529960660558	6.55410201588691	5.42359539338611	3.38907446912669	3.58797212155762	6.63209362569241	7	6.85671116533431	4.37182781201677	7	7	7	7	7	7	7	1	7	1	3	7	2	7	3	1	7	7	7	7	7	3	7	7	67.5	0	3
72	7	3.59793030472395	1	7	2.73892216465084	6.7063727714925	6.4063033787207	6.44183723281428	6.65950552413524	5.55167932166315	3.7897369284923	6.32206382691331	5.42618340379132	4.63374461249342	6.31011538630962	6.00889397140546	3.89419938154011	7	3.35127408048644	4.64427542235471	5.68922578040681	6.57419591374614	6.72629945631588	7	1	7	7	7	3	5	7	1	2	7	2	7	7	7	7	6	7	7	7	7	7	7	80.25	0	3
73	4.87184413708776	3.83663897698729	3.20516491026692	6.14587130407185	6.84524611869167	3.14947314078945	6.97291097100234	6.63391265786077	5.88747445958339	3.29250917585493	7	5.89436748899194	5.59965101218669	7	5.67066912040042	5.74819465118146	3.84237063225439	2.47891326896738	1.27652971158241	2.60137874722359	4.49713408979203	7	5.61025084640418	7	7	7	7	2	3	7	4	1	2	7	7	7	7	3	7	4	7	7	7	7	7	7	80	0	3
74	5.62016453376862	5.46740730981136	1.93479964157892	4.12868410217779	5.8357288091396	4.05432357001609	6.06555303363092	5.9499121767252	5.64072015275116	3.94414630171128	5.17046044849094	7	5.34384200225899	6.57900081405689	3.13459221913914	5.67346541845894	7	6.52342183579065	5.66054001718741	3.73193000805456	5.69337518169979	6.97945651943564	6.09900860133852	7	7	7	7	7	2	2	7	1	7	7	7	7	7	7	7	5	7	7	2	3	7	7	91.75	0	3
75	5.79855597921678	3.62309155062909	2.08556518251409	5.72169481940177	7	6.53553248949665	5.26780311259531	6.70651938520193	6.55670311934043	6.43541235875934	6.56415814513181	3.79888005469016	4.53187519807539	3.49861254129562	2.58103937960414	6.53722530713243	1	5.4559023170589	5.75182085393183	6.75392089970449	6.47915153101004	3.05701834789099	4.84060484442028	7	1	7	7	7	7	2	7	7	2	7	7	4	7	7	7	7	2	7	7	7	7	7	86.5	0	3
76	4.82898645310176	4.89036722806197	1.95307007158474	6.95960309248531	6.73476204005595	6.32182390650439	4.18735581772472	6.79999953952936	7	5.41020381346617	5.7168228499336	7	6.24551917550588	6.66642858991561	4.42206649930211	5.86784581810368	6.66903825577426	5.90251515099404	3.92768222638501	5.41158782078534	4.3626342214987	2.07702867482913	7	7	1	7	7	7	1	2	7	7	3	2	7	7	2	5	7	4	7	7	7	7	7	7	82.25	0	3
77	5.73840781808097	5.42272046559908	1.53193540246481	7	6.14288326452411	6.07247218604227	7	4.96744934396594	4.50797201140126	3.72382777649902	5.92254796430149	4.94458789740328	2.27408413669228	6.55266435643001	4.83901524337643	5.78360279248571	6.62731691346656	5.7751206368363	2.30816156234101	6.73052178047491	5.95377787378589	7	6.22527833459942	7	7	7	7	7	4	2	7	7	2	7	7	4	7	1	7	5	7	7	7	7	7	7	92	0	3
78	6.9450734315813	7	3.42326130764845	3.71712489789131	5.04325849322322	6.03301795633913	6.54745160001242	5.20854381409417	4.85256817122491	3.63978617475819	5.1847733946523	6.70092108108677	7	6.5861375043713	5.13527162991872	7	4.43443692499634	5.66811228808756	3.81810575152898	6.5183520952782	2.53170025574132	4.41036877886902	5.46619298182988	4	7	7	7	7	1	7	7	1	3	7	7	7	5	7	7	4	7	7	7	7	7	7	62.75	0	3
79	7	5.38338753572845	3.05707838923498	5.2291122310064	6.09439543109549	6.22701611887922	6.62000151570385	7	3.46594259847314	4.56939166548594	6.27621655516717	5.6235088146773	4.71947012977356	4.41244855562269	5.23385277435929	6.96230179246021	4.63031100802629	5.63339835608893	6.73214384119147	2.39406509167294	6.3631908657996	3.57530120981696	6.23500189424074	7	1	7	7	7	7	2	7	3	2	7	7	7	4	7	7	1	7	7	3	7	5	7	71.5	0	3
80	4.22927445117918	5.59400910621428	1.21496304822788	6.59474295809216	6.77676125365668	7	7	7	5.8671797673581	3.62056530985705	4.33952624090865	6.16363007865069	4.30151708049442	5.5125543489779	4.67552114826553	5.98446419480416	6.07634980770326	1.70416063111234	5.32055657734883	5.35559833977386	6.48662731466902	5.89241876433938	4.10852148074266	7	7	7	7	7	2	2	7	7	4	7	1	7	7	7	7	5	1	7	7	7	7	7	98.25	0	3
81	6.43708440144674	3.37428788128015	2.35739352195327	6.70568411921579	2.17164831473864	7	2.4200869779045	6.7195898814457	6.79082783557538	5.59839448620554	4.92686831210146	5.4356157714051	5.87175218298916	6.7395494348671	2.00953277555088	5.47738356676995	6.83057845668318	6.16573085744754	6.83226777158697	5.76579637448261	6.43872696724554	5.30362887176434	5.81995678595455	7	1	7	7	7	1	4	6	7	2	3	7	3	7	3	7	3	7	7	2	4	7	7	87	0	3
82	1.6264320408505	3.92520815489229	2.55624333671555	4.56941482394665	4.66962030416756	5.68607010452286	6.24630836488622	6.62681783130693	7	5.46096721878164	3.82712747171855	2.84241714240952	4.7418250333393	6.76926518884954	3.5677249862283	5.31758352920456	3.63914811582003	2.5957425770088	6.21984386462828	6.84408047342643	6.99974484189303	5.1697162527172	7	7	3	7	7	2	2	2	2	3	2	7	7	7	2	4	7	3	7	7	7	7	7	7	67.75	0	3
83	6.16381427224202	3.71585992038823	1.90011118407914	5.50686953490403	6.8886329737092	7	3.6276202056118	6.11927050854193	4.4548456110616	7	6.87717927418838	4.88473104358277	1.05537597477651	3.60805812087699	7	7	2.76919049455026	5.71231107899211	3.59271502840408	6.61544473464951	5.79745113373758	5.03650930214633	6.57584706075444	7	1	7	7	7	3	1	7	1	3	7	7	2	7	7	7	5	3	1	7	7	2	7	70.5	0	3
84	4.82238923257643	5.09710136709065	3.96491293805682	7	6.91555596706362	6.35859375292666	5.26679554994771	5.6360573331971	5.18066121205462	6.88508398564682	3.54607307349671	4.67428539283074	2.77024848352698	3.69328448431928	6.52692222324456	5.95962110048327	7	4.72785691770354	4.24447410338786	6.56123024382236	1	5.75330266687944	5.97966388045714	7	7	7	7	2	1	2	7	3	4	1	7	7	7	7	7	3	7	7	7	7	5	7	82.25	0	3
85	7	6.9362444131929	3.17264487839834	4.14841020020785	5.13066806638033	5.82101306693269	2.81235011902582	6.66365436723892	4.84116346803859	7	4.83783725559818	5.56084433314069	5.79422083757296	2.74275616353807	6.94290093113134	6.03376388227373	6.42037803801403	1.06443815785641	3.31033699880875	5.85339470618167	5.40149186737286	6.93484982354846	5.70907072027617	7	7	7	7	7	2	1	7	5	3	7	7	7	4	7	5	4	7	7	7	7	7	7	66	0	3
86	6.49841403113501	5.19758062932587	1.92734746719608	6.38977460760992	6.59997329101986	6.0117606892626	4.80200935556025	5.70579117391286	5.86009107846087	6.64269836758655	4.31235562595566	5.71383538338724	4.67441677587755	2.51663070234472	6.51671665369636	5.79795347693563	1.56442598340927	5.87400796922721	2.34792844946994	4.8585801380137	6.86733724036091	4.34832035640179	5.74291457047371	7	1	7	7	7	2	3	7	7	1	7	7	7	7	2	7	1	7	7	7	7	7	7	73.75	0	3
87	6.37471350636249	6.24024156729369	1.49298472608591	4.14510171477208	4.97828311828663	5.10590796819161	4.49913183105618	5.27680990142088	7	7	7	4.84236039861135	6.2445830687348	4.41951040110761	3.94137540166019	3.89977298013091	4.37835510585633	6.24530717776489	4.25851236885349	4.68143521574717	6.20175516743049	6.003094167177	6.84198044094443	7	7	7	7	7	5	7	2	5	3	4	7	7	2	7	7	3	7	7	7	7	7	7	74.5	0	3
88	4.95124337819254	1	2.85970923119876	5.43677066529301	6.68646334650357	3.99214511017891	6.95958468190122	6.60144291339567	5.44753220015057	1	5.91544529934129	3.43586881100111	6.43276297603991	7	4.60852615666008	4.26394650695083	6.31181114970175	5.17073150558591	7	3.08863657054237	4.40055952076096	5.75496651918011	7	7	7	7	7	2	2	2	7	7	1	7	7	7	7	2	7	5	1	7	7	7	7	7	77.25	0	3
89	5.09898010427726	5.66852877555555	1.12400375421977	5.39664426256334	7	6.06301332449796	6.07157412573175	7	5.25207689230491	6.80065419602738	4.44886230012909	5.43787979136804	4.30135047862987	5.68692052248403	4.80055909853144	6.03303728416913	6.08048562507488	1.94124059653601	4.33857387615612	6.25335039639486	5.91595600964594	4.7920369631164	3.22963570685248	7	1	7	7	7	1	3	4	1	4	7	1	7	7	1	7	5	7	7	7	7	7	7	84	0	3
90	7	7	3.04760143065322	4.76876905640495	5.44418809200719	5.5077183042793	5.39745809267633	7	4.70554277214198	6.5521613415924	5.43100859561261	5.74173441399918	5.3764741267361	6.2673733811032	3.59882803247025	5.86740109915369	5.75509584477778	5.69594328329586	4.39461421103179	5.48305825882532	1.57991328372755	5.65254582172749	4.10801532205313	7	7	7	7	7	7	6	7	7	3	7	7	7	7	7	5	5	7	7	7	5	7	7	74.75	0	3
91	4.47748363071199	5.22608213870821	2.95856244455078	6.96964027426804	5.52090331551321	6.01688941183759	6.60666931950074	5.70106002388752	5.45633840440562	6.72666036065919	3.94750078693101	4.6695761109069	4.99947786079456	4.25640858306195	6.32302330308225	6.27379484399901	7	4.93809082279536	4.11748350551981	6.5205750281931	1.22440504317436	5.79724420580068	5.67339903988908	7	7	7	7	2	1	1	7	7	2	1	7	7	7	2	7	7	2	7	7	7	7	7	80.5	0	3
92	6.06171317809162	5.25375421411307	1	7	6.69492334801476	5.81510911157408	4.66638623052764	4.95355422115106	6.14079393107955	2.90768340738905	5.81782608119148	6.45476241892093	7	4.83955672443421	5.64145887292905	6.43295235987403	7	3.04381662070615	5.29034599471753	4.35313641711868	5.45761094877533	3.4613893520139	6.14938074240338	7	7	7	7	7	3	1	7	7	1	7	7	4	2	7	7	4	7	7	7	7	7	7	91.25	0	3
93	5.28878853663099	2.28403439380986	4.34543237412608	3.8319593970016	4.47727349374938	6.12090812241245	4.47833583054586	4.37123616608613	4.68343732760193	1.8272720275819	6.05540669288269	6.423801116637	5.29502967774196	3.57688835605517	4.80760678526729	5.78077413864441	6.13385289243393	5.32566693642638	7	7	6.44287401529898	5.89890908806445	6.05823152223623	7	1	7	7	7	2	7	3	7	4	7	3	7	7	7	7	7	2	7	7	7	7	5	69	0	3
94	4.39416798665022	3.27912012272679	1.67988188464763	7	2.19560955729869	2.65010995724289	3.16309175957743	4.9941496290816	6.51570138510032	6.13472329191531	5.84884532114213	3.6383407509865	2.4964165495478	2.92050553657596	7	7	4.74796800502539	5.62793922559654	5.86599823458414	6.10429600443104	5.5594134636229	7	6.75449238571412	7	7	7	7	7	3	2	1	4	2	7	7	7	7	1	7	3	7	7	7	7	7	7	64.75	0	3
95	5.04990836638905	2.52900328464608	1.15104258104297	6.57824805073612	4.37837192805041	3.79943150780871	6.55398243826685	6.0539288566629	4.63943577528559	5.21112452104372	5.03887813241292	5.98846707690478	5.90995042794723	6.76565215848639	2.69023701523815	5.75753296062109	6.78441955834196	3.13936898404685	4.63652861571093	5.59167106651044	6.60279765978628	4.6268961189927	4.49617450784423	7	1	7	7	7	1	2	3	1	4	7	1	3	7	7	7	3	7	7	7	7	7	7	79.5	0	3
96	4.88049978428951	1.92809196760937	3.07542803531522	4.96281392747387	6.12071523496324	5.97743219900168	4.39890580496522	4.09042595952915	4.48640703633816	6.02252317774639	6.20721709978374	6.16366543914336	5.98874143204804	4.67244167517433	4.48564730084217	4.64377742698919	7	6.5496318476869	3.96519605611252	5.91799218510395	5.81197564943637	6.01619503824781	5.69178043372198	7	1	7	7	7	2	2	5	7	5	7	4	7	7	5	7	4	7	7	7	7	7	6	83.25	0	3
97	6.72137881893877	3.23791278791412	1.22934939036611	5.51217572244599	5.93061636680832	5.95527233525492	3.41825325107542	6.02473279381323	6.51879808715596	6.33747106058518	5.47987573236635	5.88253565807129	3.83398616130304	1.8548112304804	7	7	3.51795126647502	2.93468889215356	1.83654715639647	6.05968132975386	6.85652613074538	7	5.63410834870249	7	1	7	7	7	3	2	7	2	2	7	7	7	7	1	7	7	7	7	7	7	7	7	72	0	3
98	7	5.61098408740758	2.68572288794577	4.25369409633132	7	4.52176496340356	7	5.44820981341338	4.85490293982101	2.99950433472296	5.7999655955602	2.6368528267462	5.27589023356759	5.90616386740162	5.44336086040065	4.94799051172282	5.65710115378814	4.14490740145348	4.31864686029664	3.40224030604271	7	7	4.91093197263836	7	1	7	7	7	2	3	7	1	2	7	2	5	7	7	5	5	7	7	7	7	7	7	67.75	0	3
99	1.30807392782175	6.57472610841058	1.74446293407663	4.05969611771756	6.91080545514046	7	4.17686849545204	4.99923073476409	6.67829044683971	7	7	6.60683100795472	6.17208870493597	4.77462978223782	6.19252113327926	6.86865204835219	7	6.9570351328175	7	6.14685392508124	6.91658029480666	6.26625791597611	7	1	2	7	1	7	1	7	7	7	2	2	7	7	6	3	7	3	7	7	3	7	7	7	94	1	3
100	6.89182059801212	1.36174095330732	3.8085948769917	6.5775899431392	7	6.2026690833716	5.92082852857046	7	7	5.38304562070386	6.78131623096771	7	7	4.16374552832902	5.43249196949985	6.77417989113661	6.50672005637114	6.81722604696758	6.46628468989462	6.43659751339847	4.00764451700279	7	5.1964355491208	1	7	1	7	1	1	7	4	1	3	7	7	7	7	1	7	2	7	7	5	7	7	7	90.75	1	3
101	7	1.3557133182763	7	6.31145020726663	6.76426042167265	6.2737579675808	6.67747135786455	6.2058631553652	6.59103457571152	6.02479863342956	5.45541320195434	5.65825738379041	6.61352862051423	6.74673912440931	6.42621875142826	6.5591395566387	6.76545193380302	7	6.45660406625799	7	5.94995045555552	6.45784505410783	5.59771097501126	1	7	1	7	1	2	7	7	7	2	7	7	5	7	4	7	2	3	7	7	7	7	7	102.5	1	3
102	7	1	4.81869660135346	6.0584251739244	7	7	7	7	6.93859121574423	7	4.51429831523042	6.03317402565702	6.93099637375569	6.13557389042864	4.47279942144274	6.40872223504832	5.88079278885421	6.85005900804216	6.74252773148322	4.58651016399089	7	6.49918423255054	7	7	7	1	7	1	3	3	7	7	7	3	7	1	3	2	7	6	7	7	7	4	7	7	97.25	1	3
103	6.64583305720051	1.63621894791136	3.08778388032595	6.55311373303176	5.73163502971481	7	5.99926285515413	6.29827173842942	7	4.49861628086326	6.0188033473804	5.72321696557114	5.87601879632763	6.77519286469836	4.22619128745481	7	6.90112314111203	6.61996649135751	6.3844257394997	7	6.94435727278613	7	7	7	7	1	7	1	2	3	4	1	3	3	7	7	7	7	7	2	7	1	7	7	3	7	96	1	3
104	1.70755846960979	7	3.93007735298117	4.10565237309338	6.34302815552653	6.62790073408399	7	7	7	6.9350821244863	6.81108742867173	6.44204661314865	6.63496769083267	7	2.74239203398329	7	5.69711770269798	7	6.9336287690502	7	1	5.68364284305123	6.19003105174738	1	1	7	1	7	2	7	7	1	1	7	7	5	7	7	7	3	7	7	3	7	7	7	87.75	1	3
105	5.84974532718413	1.44692347453742	3.2982623151553	6.88287289486968	7	5.96397194923167	7	6.27598690273668	6.1734726380953	6.61786846074639	7	2.9864043293	5.69496055551629	5.33118602022407	3.82477885738221	6.83881456038843	6.93204271351477	5.69392825215165	6.60599686575142	6.38675204334335	6.06755203200083	5.2577096873715	6.7550243476845	7	7	1	7	1	2	2	3	1	4	7	7	3	7	7	7	4	7	1	7	7	7	7	101.5	1	3
106	7	1.52692636486152	5.86953055480242	5.77366987498682	5.65683612235593	5.64262214038872	6.2325304644627	6.7286912733458	6.78096670340158	7	6.02171569558324	6.64031050686532	3.62522595453173	6.82052851610851	5.47235697047947	6.41357440304824	6.54112207583242	6.3505426434792	7	6.8672229595876	6.12829991715943	5.32094688131094	7	7	7	1	7	1	2	1	7	1	6	5	7	7	4	3	7	6	7	7	7	3	7	7	96.25	1	3
107	4.97549644181782	4.60477453961601	4.20087678272204	5.42288617435794	5.09265304267027	7	6.68130215450557	7	7	7	6.67086542372422	2.70208579023294	6.56916305751786	4.99737347302991	5.14278094220065	7	6.60117514635365	7	5.00121742588908	5.19592872065655	6.62123502334564	6.5446956186176	7	1	7	1	7	1	1	1	7	7	7	6	3	4	7	7	7	7	7	1	7	3	7	7	94	1	3
108	6.40976341246159	3.39603494721696	6.42969426935249	5.82641884596047	6.51730121299804	6.34570354325171	4.58885736554001	6.0483191980269	6.10869072875664	7	6.78050693418085	6.93077289380901	7	6.03640010896116	5.6297370298272	6.04172090083032	6.35177498478838	6.78379407861509	6.73331217662046	7	4.37955341253127	5.65517362321724	7	1	7	1	7	1	1	1	7	7	1	7	7	7	7	1	7	3	7	7	7	7	7	7	84.75	1	3
109	7	1.60430037262369	4.06338926083193	6.71890702331961	6.74194152074314	6.00883729738559	5.47207473289351	5.96939563043968	7	6.00613150400558	6.25003716229076	5.6918785363538	4.08765946207482	5.70155253791768	5.93684295104774	7	7	6.95945930228378	6.24206538903138	6.46671168048661	7	6.73406832290844	5.03867116100744	7	7	1	7	1	2	3	7	1	5	7	1	7	7	3	7	7	7	7	7	3	4	5	103.5	1	3
110	6.16617773486439	1.78084989741302	3.12224896678074	6.60716130135831	6.22622271459925	6.44011914276189	6.17355449669716	5.2279854671987	5.87399826803152	6.39593859249975	5.74247627432503	3.46621792017121	6.76664889511623	6.19409021904531	7	6.60839235568364	7	6.56690837020046	5.89826301979047	5.92814922716546	6.70071589694055	7	6.28435015140596	7	7	1	7	1	1	6	7	7	2	7	7	7	7	1	7	7	7	1	7	7	4	7	86.25	1	3
111	2.33567510341184	5.69429020075673	1.97127205547516	5.79308786937585	7	6.68165638304599	6.0696832085698	5.8736747751807	6.992729442372	6.21839767984296	6.49762261771973	7	6.25423119357241	4.64793718184871	4.57441150372382	6.08083283924858	7	7	3.92769637509879	6.26456774936357	5.70205585489762	6.13774045863922	7	1	2	7	1	7	1	7	7	7	2	2	7	7	7	3	7	3	7	7	7	7	7	7	101	1	3
112	4.4960600151424	1.65744497756309	1.28994150325117	1.4142069462783	6.36658387777611	7	6.20303004710618	6.76278343181782	7	5.88207706126775	6.96336685063203	6.64311091928515	6.10333741174168	6.92836362582028	6.30696479136231	6.49605655764005	4.68393957349785	5.69176023041748	5.7211367808996	7	6.76204040598066	7	5.7923027719239	7	7	1	7	1	5	7	5	1	4	3	7	7	7	6	7	1	7	7	7	7	7	7	77.75	1	3
113	7	1.82123855440279	4.21574904203199	7	7	6.70343051899163	5.42588188544257	5.36444354414361	6.05201348359051	5.11423398790812	6.81792486466363	6.52224803569383	4.73826514996446	5.29779362615997	6.73236508838794	6.88222587295966	7	6.54812557426044	5.45843595382914	6.37042187717425	7	5.12081848308809	7	7	7	1	7	1	1	3	3	1	4	7	1	5	7	1	7	7	7	7	6	2	5	7	83.5	1	3
114	3.20338877725173	4.93407785959792	1	4.30863200333608	6.51947481081135	7	6.51192961030935	5.20540067611663	6.45725371403037	6.57751498650665	6.96042015546	6.36009991511568	7	5.44325233203174	3.16015318143937	6.10102392287515	7	5.99995493843234	5.46967424708444	6.9994579126133	4.54738757457092	6.53157914981806	6.01331238254258	1	2	7	1	7	1	7	7	7	2	7	7	3	7	3	7	5	7	7	7	7	7	7	81.25	1	3
115	6.37853375473765	2.60592943925935	6.87078820717162	5.79275085121027	5.68088573721836	6.80107723981975	3.97457106365476	7	7	6.79167637994476	5.19065272180029	4.29479079494912	6.68938815139255	5.98946414058795	7	5.78348104002991	6.85700502640814	6.7604366214639	6.25765813446766	5.64340664615207	5.95288421393238	4.8804986117168	5.74991213749461	1	7	1	7	1	1	1	6	7	2	7	7	7	7	1	7	7	7	7	7	7	7	7	99	1	3
116	6.17743584645511	4.46167299812207	5.10348969654293	5.53721863153793	7	6.27231568100201	6.96135844377278	5.18398211431701	7	6.55887856578951	6.41330598306516	6.57791731006435	6.93499390193662	2.60533915414329	6.90115343006391	7	5.92981239378571	3.95565732541551	5.87070160359663	7	7	7	6.48639976385434	1	7	1	7	1	1	1	7	3	2	7	7	2	3	3	7	3	3	7	7	7	7	7	69.75	1	3
117	6.38028177598157	2.09569910288896	6.63356399636783	5.98629722577976	3.87812763209862	7	5.1140051967303	7	6.99644931167931	5.5394466001836	5.4159303901727	5.0031679528354	6.14924085869721	5.84683650129735	5.44846619184877	6.34743302683295	5.16079107296193	6.98681845880837	7	5.5582270922843	6.79949415871865	4.10526120041036	7	1	7	1	7	1	7	1	7	6	1	7	7	7	3	6	7	4	7	7	7	7	7	7	93.5	1	3
118	4.78131449208206	5.02851751288693	4.36326788457689	5.69924936351221	6.77777674004156	6.82528136781958	5.81380321353846	7	6.41384726964721	5.27446681287777	4.85035232743505	5.9023099934218	6.66490229971322	1.1278808976583	2.78846928300873	7	7	4.91449696927086	7	7	7	6.22631347537188	6.30445451989335	1	7	1	7	1	2	2	7	7	4	7	7	7	7	2	7	6	7	1	7	7	7	7	84.25	1	3
119	6.38075426668525	2.44158896554061	3.86106777644687	7	6.76521602388763	6.17051191510515	7	6.29239853261574	6.0055154520305	5.41618149315997	7	5.31356069615677	4.76689931240396	4.82559154991465	4.78520221743422	7	6.83330218093257	6.44566850003955	5.72241349463778	6.54647588735111	6.96023187113676	7	5.4902831359707	7	7	1	7	1	2	1	3	4	4	7	7	5	7	1	7	4	7	1	7	3	3	5	95	1	3
120	2.66601139324476	6.79394936482016	1.0860647085892	6.88700649730166	6.41594261144965	6.61042461752338	6.91354862279455	5.86283150703483	6.3921500511712	6.88564817956625	6.60069291751023	6.17457007668713	5.91770366115174	6.55003358360633	1.76204544530457	7	6.92971068655002	5.07843965698572	4.16564224256775	6.88933826086468	1.06099431917935	3.91082667817445	6.76743924549939	1	2	7	1	7	1	2	4	7	3	7	7	7	5	7	7	2	7	7	7	7	7	7	81.75	1	3
121	7	1.62371887283119	5.29071189925273	5.61728508653828	7	6.48155713748547	5.51766410373698	4.96125022286361	6.60492237516206	6.61490966600971	7	6.94344869607763	4.17295020814548	4.9868767909907	5.23355669738323	5.67395396742083	7	4.59056242447022	5.65735989629013	7	6.23203575325943	6.76436275554346	7	1	7	1	7	1	2	3	4	5	2	4	7	4	3	1	7	6	7	7	5	7	7	7	92.5	1	3
122	7	1.13454142431849	4.74131686821694	6.57718257912778	6.21200515210711	5.91691506003073	6.1121129028214	6.85814903567733	6.72791207977204	5.67204389617837	5.535540034919	6.48068484029532	5.52701492834844	5.23311225194506	5.96175840030213	6.77693319705586	4.91321325490315	6.32696398599637	7	6.48298226959861	4.82603711026468	6.58519667242719	5.29538060846852	7	7	1	7	1	2	2	7	7	1	6	4	7	7	7	7	4	7	7	7	7	7	7	89.25	1	3
123	3.63258402066468	7	3.43060384457357	5.4139915377516	6.67531654885781	6.83614156964183	5.30337854108693	5.87270801505529	7	6.46248262815176	6.19185841799536	6.56257275783605	7	4.72631468416253	6.14027539708675	5.09830072331174	4.16613495345826	6.80187098310602	5.87313011448168	7	6.61597435029565	4.12243369629638	5.58076788992935	1	1	7	1	7	1	2	7	7	3	7	7	7	7	3	7	3	7	7	7	7	7	7	75	1	3
124	4.05190027372811	5.92462646311465	1.13386572487957	5.15102742632434	6.35291666183258	1.84773046893646	7	4.91319510305223	5.95098861642016	5.99001995475239	5.06380344923204	7	5.92311565378267	7	4.86548335269561	7	6.72585484005732	6.63349459923175	5.55875009904149	7	5.18895427201154	6.57558261275385	6.53368112094613	1	2	7	1	7	1	7	7	7	3	7	7	7	5	2	7	7	7	7	7	7	7	7	75.75	1	3
125	5.59858562936801	5.79071203874983	1.21018208576149	4.75182558027334	6.59410352754338	6.3836877937757	4.29001543703669	6.87204181944913	6.15547954228494	4.62677654156598	5.39602686558564	7	6.59059676445686	4.71925281764088	3.51840173358321	6.99290054165038	6.91092083717109	7	4.29540141560349	6.36920015431696	6.27510328163684	7	5.85621375599834	1	1	7	1	7	3	1	4	7	1	7	6	3	7	1	7	7	7	7	7	7	2	7	92.5	1	3
126	3.55869058527095	4.21699564111215	4.1041370323029	6.50891082034333	6.78395113371171	5.7121837621718	5.36171875471349	5.540314938665	5.41111570557004	6.11249100849123	5.83310902098923	5.73114262658037	6.94063450788334	1	2.65307173187695	6.91158265437911	7	6.72699577137228	7	7	6.95368833960978	5.63028975376111	7	1	7	1	7	1	1	2	7	7	7	7	4	7	7	2	7	6	7	1	7	7	7	7	75.25	1	3
127	4.90043591280309	3.56783273865475	3.62659480198833	5.79916749284148	6.41171527354889	7	4.19974038274913	6.69216897362778	7	7	5.66098647060992	4.35264738080242	6.78089139657526	4.79400796974874	5.54008771479874	6.78349259187321	6.43086690203669	6.92870015504952	4.8931396923691	6.20190592412831	6.56135087829181	6.64927471798665	6.41906339210915	1	7	1	7	1	1	1	7	7	7	7	7	7	7	3	7	4	4	1	7	7	6	7	88	1	3
128	4.67699394347391	1.667989875754	1	1	5.83432784060563	5.3279574193639	6.46847121953031	6.84638126916321	7	5.79459640471207	6.63456421782146	5.67699161779486	5.86885179459283	4.83851741476088	5.84380692042318	6.38810573331951	4.26533206986743	6.2312671628388	5.52109023244982	7	6.34490171019112	6.09225268184063	7	7	7	1	7	1	5	7	7	1	4	3	7	7	7	5	7	1	7	7	7	7	7	7	94.75	1	3
129	5.18219693634956	4.19490959142744	3.99862106149927	5.01704043964548	5.18245790363285	7	5.15156830132023	6.13890310342247	7	6.92848610511359	7	4.44314303757792	5.94799835569615	4.27473319722641	6.62421170622818	6.94371887858616	5.83322254251477	6.52004815027531	4.37766468590359	5.74765405673728	6.67917327779712	7	6.16682749342891	1	7	1	7	1	1	2	4	7	7	5	7	5	7	5	7	3	4	1	7	7	7	7	77.5	1	3
130	6.09231003205179	2.86327707886581	5.76309342593089	7	5.36934461598795	6.19676196671251	6.47926772833393	6.68086142384455	6.48753464003147	5.80063202830784	4.31261774569664	5.70969670882864	4.70785932988345	3.6539056381814	6.4069558214838	5.02476222236962	6.80848988715058	6.87483747278715	3.7252056331973	5.68900890834714	6.39357295725789	6.4767555020937	7	7	7	1	7	1	3	5	7	7	1	7	2	7	7	7	7	7	7	7	6	7	7	7	106.25	1	3
131	6.80121080754795	2.1080852351186	4.54701411359269	6.97000138318779	5.72075889534096	6.54148587037543	6.6969355375876	5.72177571583844	7	5.9732840636301	6.90843680349178	5.78990430374247	4.78997775217175	4.61467388700832	6.13451661933899	5.92761735676916	5.62661710619746	6.54263002225521	4.05737735987993	6.2079492903231	5.62588258632738	7	6.3421483655835	7	7	1	7	1	2	2	7	1	6	7	7	4	7	1	7	7	7	1	5	3	3	6	95	1	3
132	5.51107296443847	6.92123528626113	6.6053753798829	3.64538655164294	6.47905790085297	7	4.95866004985445	7	6.52009523030784	6.81457068585514	6.36311956724998	6.40446122684207	7	7	4.18583477088161	5.69484633348406	5.90108533044343	6.11163271244948	3.53932116061668	5.94051122701098	6.58633505473075	6.99008531772191	5.36346011131546	1	7	1	7	1	3	2	3	7	2	7	7	7	7	3	7	7	1	7	7	7	7	7	76.75	1	3
133	2.56688274262961	6.45668940702467	1.23473754643524	7	6.81925643983754	7	5.78594895967587	5.33140718507194	5.76222180367228	5.29023471694309	6.36828245140214	3.74638072067541	7	6.37004972009747	1	7	7	5.92422860507305	4.66658718923208	7	2.58272757176527	6.50980748744378	6.27802486307445	1	2	7	1	7	1	2	2	7	3	7	7	6	7	7	4	4	7	7	7	7	7	7	82.5	1	3
134	5.98738886900243	1.67977267555128	6.20890105342299	5.84051037506034	4.24069898176218	6.66004165361471	4.74797673101975	6.20557986813303	6.14374821268242	6.75826897060771	6.07782039941849	5.85832553844575	7	4.93242809259583	5.70070889698407	7	5.17479136361009	6.72806989033729	7	5.05489012309259	6.77030416622006	5.74718453541357	3.90969429956307	1	7	1	7	1	1	1	7	5	2	7	7	6	7	7	7	2	7	7	5	7	7	7	89.25	1	3
135	7	2.99761416320596	5.61673188708448	6.85614714577237	7	6.45957625137185	7	5.12682104475604	6.61537278434837	7	6.17769877215643	4.50276012887987	5.71644382838029	5.83592441200957	5.8685542611898	5.08765566144194	7	6.61802633986938	4.58345770239118	5.52793214883492	4.5089149285541	2.32281605379859	5.94757751967286	7	7	1	7	1	2	2	7	7	1	3	7	7	7	7	7	3	7	7	4	7	7	7	101	1	3
136	7	2.46190004364747	7	5.95090261469775	4.8161790196985	6.61091237271862	5.65324213276241	6.62907813160872	7	5.49158168258769	5.10518274147207	4.13739349337019	7	5.15734745062083	5.05548789839796	7	5.29977231760796	5.75204710193423	5.0144956353179	4.67184706768584	6.15565056462111	5.50878102814073	3.7823240842839	1	7	1	7	1	6	1	7	6	3	7	6	7	7	1	7	7	7	7	7	7	7	7	93.75	1	3
137	7	1.20943742877934	5.33886374924453	6.89095625440017	6.90448956629743	5.13500008171394	7	7	6.26045283087684	7	4.13868861826041	5.57044534350319	4.53583468486026	6.45686724920755	5.21526180939792	5.05777425003285	6.20590808597603	6.98375635258633	6.60386503327189	4.29950931391159	6.34836151671966	4.94060901379045	6.12435197801916	7	7	1	7	1	2	2	7	1	6	7	7	7	4	3	7	7	7	7	7	7	7	7	94.5	1	3
138	6.4461735583747	1	6.48863554578523	6.16304356913341	6.31344870722343	7	7	4.37111000592963	4.73815415883009	7	4.89561412013987	6.34829227409566	7	3.11865241619309	6.741127650984	6.5779543740621	6.08352988191083	5.56492967799269	4.4911301639085	7	5.03619080843371	6.48010091252122	5.30207536931133	1	7	1	7	1	2	1	6	4	2	7	7	7	7	7	7	3	3	1	7	7	5	7	64.25	1	3
139	6.40775068344832	1.25208615684502	5.9472458571552	5.29133803825184	7	3.24269110661189	6.88262271583396	5.3232679613004	6.4100772929803	6.31424773802227	3.89714028248714	6.79986405955312	4.37197125113974	3.29078271975885	6.08277582612964	6.61856794661422	6.35854985662363	2.62397844277461	5.17086456192361	6.64624052678835	4.53761571689834	6.83532534611346	6.7877120719725	1	7	1	7	1	2	7	7	6	2	7	7	4	3	1	7	7	7	7	7	7	7	7	72	1	3
140	6.23529111725707	1	6.30688112030141	7	6.40762620214612	4.7654628264407	4.53059586492621	6.75213316715614	7	4.68927142256173	7	2.66678153975868	5.92298509993243	6.8019822799058	7	6.58333888115434	4.88813406449386	6.63542279833421	5.9403668095834	4.61631671068962	6.93764203510646	5.89879515228799	6.73948586415037	1	7	1	7	1	2	3	7	3	1	6	7	7	7	7	7	2	7	7	4	7	7	7	67.75	1	3
141	7	2.23524043285488	5.94568605291851	4.56045937533177	5.99803367383172	5.63233147751183	4.5180522420809	7	7	6.35907452635793	7	5.63108996313391	5.27259842467054	2.47913061301245	3.23061479156806	7	3.95394130085458	3.60917419620863	5.01317019509931	5.24719661688265	6.40738308049197	6.6558244719431	7	1	7	1	7	1	2	1	7	4	4	7	7	7	7	2	7	7	7	7	7	7	5	7	82.5	1	3
142	6.54911710807924	1.8249850093785	4.74376038541776	5.13113851113084	6.96343735060525	4.7688707642956	4.00183913694237	4.8802246606117	6.86149626030666	5.12462318103451	6.28239740626024	6.50799934823432	6.69437373433846	6.66043679274534	2.56806076460691	7	5.09940233738176	3.94342969617843	5.24508772053134	6.52940882900691	7	5.93350133270697	6.09957877789609	7	7	1	7	1	4	7	7	7	2	7	7	7	7	7	7	5	7	7	7	7	7	7	71.25	1	3
143	6.27328284321684	1	6.00836704455143	6.63365410876546	6.64804719611274	4.2979374338517	5.5954793196858	6.56940338015774	6.93164451044238	4.95115376069918	6.90024005440733	7	5.233841117221	5.5415987888692	6.51974916183311	6.51255489297521	4.34858379725901	7	4.97501244248023	5.38270470038642	5.85035443707515	5.98879895042541	5.92782432557952	1	7	1	7	1	2	2	7	3	1	5	7	7	7	7	7	2	7	7	2	4	7	7	85	1	3
144	6.45019465982352	1.35907991915086	4.73676812965819	3.47704894060466	6.9942918204258	5.12699387155642	7	4.13695685299683	6.93629458530207	3.95789750639578	6.26600650745986	3.64660100675039	3.38021369635381	7	6.31052969870877	6.22290361271524	6.31406059046532	5.44049546111359	3.0104313764017	6.56507692590294	6.52767333395491	7	6.35389600114748	7	7	1	7	1	1	2	7	7	2	7	7	7	4	2	7	7	7	7	7	7	7	7	81.75	1	3
145	6.34438763109331	1.67742756749901	7	6.04849090036762	5.66366419166154	7	4.58758268909818	6.28328343147992	6.79668534055756	5.23807191575435	5.39473960154112	6.20377227879526	6.77112353503182	6.99944813271932	5.96418416978221	4.76066298597776	6.14307215714972	6.91312199565605	7	7	4.52273767965239	5.06692252090718	3.67215880986165	1	7	1	7	1	1	1	6	7	2	7	7	7	7	1	7	5	7	7	7	7	7	7	78.5	1	3
146	2.75948016307292	6.075044906154	1	6.24413251991966	7	7	6.19796735935728	6.57091010490142	6.12895533179207	6.23451596805315	6.55091049573823	4.33383392496256	5.44180776685222	4.64314058272082	1.7374130537743	6.64928957748335	6.62491457051439	4.8518323046448	5.09830891531565	6.54929666533917	4.96246066907675	6.42552229359189	6.77989709601389	1	2	7	1	7	1	2	7	7	2	7	7	5	7	7	7	2	7	7	7	7	1	7	85.25	1	3
147	4.11857840746516	5.01234455402669	3.95729082257945	2.53211122184054	5.15195651499446	5.62042346077301	5.51110301276696	6.39649695377376	6.13491825158167	6.36589592137402	5.93281241021736	4.26148778550348	5.07260350605826	7	5.00361148952127	5.31866519607887	6.87071115503808	7	5.71933910519577	6.26511873783488	6.00309795732677	4.96925839531004	7	1	1	7	1	7	5	3	7	7	7	7	7	7	7	6	7	3	7	7	7	3	7	7	95	1	3
148	3.01017676015785	7	3.662017176253	4.43967264521095	7	5.50326944773242	7	6.28132499973507	7	5.89165494951472	6.71474654082417	4.80297621116599	6.24933705538441	5.96645559561273	5.42478887055551	6.72908245802186	5.36459428170701	5.52595095857493	5.26830319037933	6.70730888529258	5.54391471857648	4.97279370351093	3.0481791497985	1	1	7	1	7	3	1	7	7	4	7	7	7	7	7	7	1	7	7	7	7	7	7	88.75	1	3
149	1.74912349097082	6.47318230347358	1	7	6.70821319341365	5.72254190686978	5.49699072027925	5.38429160516535	5.901223463216	6.79376528921661	6.97270773035112	5.26780803812748	4.85320604294877	5.72529158138044	4.32039721840271	6.86913110227779	6.90520972361262	4.61763828490049	4.42896493979953	6.83411999965942	2.05667606979755	7	6.49944323519771	1	2	7	1	7	1	1	3	7	4	7	4	5	7	7	7	4	7	7	7	7	7	7	73.5	1	3
150	5.51219311665055	2.25948670580949	6.63326828049143	5.00745614375503	5.56153101997835	6.29553005396811	6.82399220279365	7	5.66436737616472	6.09879827340368	4.73890236728216	3.50028505384975	4.85252862244811	7	5.94685539713713	5.10519047457548	6.51966139493194	6.89449316003272	2.77478255109975	5.20385494839543	4.09531529265028	7	6.94876150581995	7	7	1	7	1	1	1	6	7	2	7	7	7	7	7	7	6	7	7	7	7	7	7	90.25	1	3
151	5.65548468570867	2.21195188329987	2.05441454357985	5.62682858947322	7	4.95105221283018	7	4.54245282156908	6.07012999438947	6.97021065234165	6.37325721510869	5.26258997250469	6.3849640309425	5.80556423533291	2.29776939056155	7	5.8443313609867	4.79987662210331	6.7788139084882	5.25344105656117	7	7	4.07398538915101	7	7	1	7	1	1	2	3	7	1	6	1	7	7	4	7	2	7	1	7	7	7	7	81	1	3
152	1.38606599915185	6.77985152100544	2.37279754766784	4.63472004114896	6.75479760752896	6.09805473317865	7	5.60414671274247	6.12535955133026	5.58496924855584	6.25457805541699	5.76616607973107	6.07805904866726	6.72417302498876	7	5.67118642203801	3.56261598849525	6.93327997610151	5.00701245420587	5.91754728069111	5.71672250587694	6.53872092805725	5.67402679221764	1	2	7	1	7	1	1	4	1	2	7	7	7	7	5	7	1	7	7	7	7	7	7	92.75	1	3
153	5.63139836879889	4.51051507654195	4.23784362978014	4.85555914323508	5.68313967743532	6.73460716279128	4.65167289958848	5.90638319109078	5.72748935801261	3.54401960178669	6.47457745983219	6.74807739326865	5.86553458369374	6.32117440529061	5.17380006903813	6.70889712084007	5.21084220770535	6.01639947117345	7	7	6.17598863676059	6.7381141156063	6.18424450141999	1	7	1	7	1	2	1	3	1	3	7	7	7	7	4	7	4	7	1	7	6	7	7	68.5	1	3
154	1.98608719836134	5.04069700855641	5.05388574598745	7	6.42338189286911	6.72702558216883	5.9590385536305	5.37823795125917	6.50780059417287	6.72490644078589	6.2656181701482	6.40548445598801	6.85827417270249	6.51976076682115	3.61785730912937	5.28503652248112	6.13400646181761	5.83646222972992	5.2306675526791	7	1.87666162846094	5.59748123681814	5.95088675675995	1	1	7	1	7	2	1	7	1	2	7	7	7	7	7	7	2	7	7	7	7	7	7	71.25	1	3
155	6.84306422479094	2.54208473265256	1	5.85151095482694	7	6.57849479385507	6.35057852068824	6.66186316814057	6.10675989713027	3.32618531467555	4.60588419484173	5.37688439016612	3.00214946335985	4.35605226690459	4.22440665487783	7	7	1.3012971055279	4.62868410458156	4.05221870792109	6.60693488524648	5.50772697309568	7	7	7	1	7	1	1	3	4	1	7	7	1	6	7	7	7	4	1	7	7	7	7	7	92	1	3
156	4.78163888691786	6.04463189161237	1.99720306061022	7	5.26154727353689	4.70184807525296	6.70869998506317	5.73243472482368	3.73021247055677	6.91296325159365	7	6.30545610677958	4.36759952586875	5.01909519224953	7	3.84501178123364	6.34706023049998	5.55876207131527	7	5.05132195079111	5.92924835282766	2.48231396423866	6.78375337584254	1	2	7	1	7	1	2	3	7	2	7	7	7	3	2	7	3	7	1	3	7	7	7	80.75	1	3
157	6.77685446976164	2.09658061471837	5.44598835718625	3.13143720367999	6.21201350167788	5.69936295795739	3.55385298131755	4.40343168468965	6.28429448603012	5.25637666262912	4.11852265916281	6.41101824198276	6.2303261845622	6.86365100037421	2.28691949184085	5.00257865659368	6.2011654386617	6.26632896429853	2.49169246155946	6.13591711612014	3.66989098833683	7	5.83547968972958	7	7	1	7	1	3	6	7	1	3	7	7	4	7	7	7	2	7	7	7	7	3	7	69.5	1	3
158	7	2.40549075249544	6.76584988875874	7	7	5.22978493849559	6.44628114452564	6.48118503354476	5.73267208204046	6.06492106162539	3.86423852581219	2.53349528949457	5.12545197625394	7	6.10481363224565	3.75782573534192	6.46180513480605	6.59975205110567	2.7784268973695	6.03011698568456	5.2518896798303	4.56723659030831	6.90579344200101	7	7	1	7	1	2	3	7	7	2	7	2	7	6	7	7	2	7	1	7	2	7	7	73.25	1	3
159	5.4183122762351	4.47093429015802	4.49864844627378	6.44481837565035	6.42987629042293	6.25820109565126	6.08837156544164	7	6.88848829575467	5.45854307765453	6.50333598207986	2.41054787266854	4.48036740362215	7	4.75315137641742	6.39146666096808	4.17739127184278	7	4.12124296243412	4.45973595190251	4.72051509106577	6.40819350988041	3.96505893648444	7	7	1	7	1	4	7	7	7	2	7	7	7	4	7	7	3	7	7	7	7	7	7	89	1	3
160	5.17808422029387	2.59645258756523	6.56190425813273	5.61815193399339	5.20230787380198	6.07496859812899	6.42735537494118	6.15728755256561	6.77204249615787	6.52133181069103	4.78480961925361	3.63525213041528	5.22147202554029	6.10113398642871	6.10182777878167	7	4.88626817313877	7	3.92647319423782	4.68140027621493	3.88598674396436	5.67339045156124	6.56209972504439	7	7	1	7	1	1	1	7	7	2	7	4	7	6	7	7	4	7	7	7	2	7	7	83.75	1	3
161	5.70360912650601	4.46341027878834	4.36838089396962	5.62776202675602	6.60800252268691	7	6.75078589981831	7	6.27240866581112	5.54838209404081	5.83465326244779	5.05572978810715	4.72328373775213	7	4.82940213754111	4.80360478316267	4.70223720771269	7	6.22825033528609	5.64098266435168	4.61447651870346	6.8350585818116	4.84005828585122	7	7	1	7	1	2	2	7	7	5	7	7	7	2	2	7	3	7	7	7	7	7	7	84.5	1	3
162	4.42869769307826	1	2.39853030774529	2.84245993559938	5.36677170222036	7	7	4.99332223954987	5.77613443971991	5.77701014430548	4.99614127018187	5.95835850718398	6.90187923089601	7	1.50452302626778	5.57975669117967	1.96877749423044	1.93959738399907	6.89018318416649	4.40681424831987	6.15140739705561	5.14652034180402	6.97584999164905	7	7	1	7	1	2	7	5	1	2	5	7	4	7	3	7	6	1	7	7	7	7	7	84.25	1	3
163	5.43287595032519	1	1.99499970699192	1.29604546971978	6.65518983950817	4.31668004744292	7	5.25603271383879	5.78494560996053	5.80959819237469	5.74013578117308	6.43215167601691	6.19578975648442	7	4.93942755759521	4.79794732219667	4.50989225197094	5.79867742459223	4.98552570904059	5.2755389510499	7	6.36502316655666	6.69580267552128	7	7	1	7	1	3	7	7	1	7	7	7	7	7	7	7	1	7	7	7	7	7	7	85	1	3
164	6.23913469886548	1	4.79410212847708	6.79265712258348	4.81200868958888	5.12757533343389	7	6.89417797131293	6.45526431898541	4.03332346995583	4.17917163453693	4.46035180474938	3.73761724441071	7	5.53610331342514	7	5.46630447818191	6.50435379288234	4.66627391613373	6.33942161091984	6.50874824586002	4.61746092256763	5.34822412592658	7	7	1	7	1	1	1	4	1	1	3	7	1	3	7	7	2	7	7	7	2	7	7	89.75	1	3
165	5.50321798719533	4.85960249020553	4.5658085355339	3.76898563103334	5.15067020115022	5.74477729763731	6.11438797064847	6.02401182035955	5.83433888045242	3.97267781199615	4.74968576958339	4.03115981712233	6.33981637792169	4.50161910637793	5.53931705171139	7	3.57222942553655	6.94564052114543	3.6149121394129	6.91119110609226	6.60124752483095	7	5.18575066167436	1	7	1	7	1	2	2	7	1	2	7	7	7	7	2	7	2	7	1	7	7	7	7	81.5	1	3
166	5.30893491317159	2.95861240582287	7	6.37814103722564	6.25213303626346	7	5.68402202801779	6.1849460481338	5.66726962483256	5.92312228284214	6.84452966770156	4.98681107034693	7	6.14615053263268	5.92237545979646	2.65076814583032	6.57626984956825	5.40792232828793	6.46540464249315	5.86457725284778	6.30428093720725	5.51344642113895	6.25882092697775	7	7	1	7	1	1	2	7	7	5	7	1	7	7	2	7	3	5	7	7	7	7	7	90.25	1	3
167	4.16313048491305	6.85526539762501	2.31861759532603	4.08645528907257	6.73413099307803	6.0171983314787	5.64444823435785	6.71257898382648	5.29921351268411	3.81445794265905	5.61455267555627	6.08013352537951	6.18650242139826	4.92866012312816	5.31111786198507	7	5.43784596692266	6.98358364748506	6.96158763468788	6.94194284232811	2.20953111360668	4.35217115690411	6.78557372266426	1	2	7	1	7	1	1	7	1	2	7	7	7	5	7	7	4	7	7	7	7	7	7	70	1	3
168	6.20063297542023	5.03649622093602	5.59075086255977	6.957592196557	7	5.38822105534691	7	6.30775084455415	6.44087944163994	6.1427061053983	4.11940625739352	2.15199270201468	4.54207511317536	7	5.4429181522224	3.84875521394176	3.44747311124247	5.77080090367723	5.74242711692626	5.88336880969173	5.41677495415886	4.7488677778155	5.48124000113312	1	7	1	7	1	3	5	7	7	5	7	7	7	4	2	7	7	7	7	7	7	7	7	78.75	1	3
169	3.87479840354107	6.51863984188001	1.9015260383645	6.48515893983488	5.19367240142572	6.59077804595888	6.87257961540055	5.14480942482576	3.45344792052267	6.49583589404038	7	5.69690365847672	2.98854278019224	5.57574757618137	5.25810544599803	3.72749824312432	5.76665528001189	6.10743249223109	5.00504781837027	5.31102583925428	5.89239854032831	6.97505440838718	6.69221961498434	1	2	7	1	7	1	2	2	1	1	7	7	7	7	4	7	3	7	7	3	7	7	7	71.5	1	3
170	4.50482425503913	4.32859447917601	4.95057558190089	5.98530587379169	3.87548983286166	6.92814176559685	7	5.28938439171594	4.64972113422887	7	6.65097770263886	1.43148776084277	6.95048295908494	3.98288308439341	6.74689283582342	4.88116953128522	5.11423042245317	2.38553853697091	4.72626495316184	5.85240247242338	6.92919710602279	5.5335481350326	6.35291779764922	1	2	7	2	7	4	2	7	1	4	7	7	7	7	7	7	7	7	7	7	7	7	7	64.25	1	3
171	5.48948122581536	3.63410658243257	5.6288847568524	7	6.74149626557523	6.31140501614787	3.06277066321427	6.23523603929544	7	6.40933597951762	5.00764495919484	5.14676231537551	7	7	6.90478440639219	4.74091358604474	7	5.62796263375685	3.58350164637394	5.31976535619731	3.13726517263941	3.29408543411291	6.24716319718793	1	7	1	7	1	2	1	7	1	3	7	7	7	7	7	7	1	1	7	7	7	7	7	86	1	3
172	1.14528111295074	7	3.69249363259513	5.06480460715389	6.33880639443354	6.42787702074556	7	4.76499293513987	5.54552222012165	4.68590520914216	5.50084994099904	6.36871491094777	2.94946549424968	7	3.00118292435373	6.62859187855956	5.79479902387717	6.16428797617095	7	5.99588405977996	3.99381119983772	6.50626900951397	3.58151005621747	1	2	7	1	7	1	7	7	1	4	7	7	5	3	7	7	4	7	7	7	5	3	7	73.75	1	3
173	5.69968152812904	3.01789449770136	3.38709214882009	5.94239414718868	7	7	4.8672357512713	5.85349018133177	5.4556802035111	5.69859511685709	7	3.9434116376162	5.82403419981881	5.74802732411261	2.78814873822592	5.97877371785416	2.02661529763473	7	5.39278752169547	4.74831101393312	6.62488300737636	2.12849124386254	3.62093328086565	7	7	1	7	1	7	2	7	7	1	7	7	7	4	7	7	4	2	7	4	7	7	7	71.5	1	3
174	1.57810527698294	6.40458590140993	4.05703752160972	5.13529844083302	7	7	5.9899952232812	6.42683129533649	6.5709825366198	3.05637304478462	2.99947139348306	4.26623684145213	6.49412343328764	6.30679327679994	6.02623736061143	3.84862973528144	5.65552847289354	6.69705645448234	4.36938445839011	4.1815905550043	3.78899458072589	7	6.59370408108226	1	1	7	1	7	1	7	7	7	2	3	7	7	7	7	5	2	2	7	2	7	5	7	80.25	1	3
175	4.94669438942292	1.61225705966423	4.22689465056945	3.59349869891542	6.82870171112992	6.70645888990901	6.34436622611335	7	6.02662883840206	4.59551726499283	3.73484394654817	2.66594977359315	4.22929357524445	7	3.28167119928397	6.13355390921036	3.78890617138137	3.10939720737285	6.09182660896801	5.34238014303893	7	6.72908165008805	6.46859040957403	7	7	1	7	1	2	7	7	1	4	7	1	7	2	2	7	3	7	7	7	7	7	7	73	1	3
176	1	6.24282896825148	3.62737091053553	4.520283626343	6.02627034596637	4.91944170971505	3.47728205688554	5.92567529566517	4.47999951656931	5.64042562417064	5.12649475901576	6.85059298364462	3.85609644171726	6.33301832416281	5.38289101202747	6.54533967065744	5.81962220467458	7	6.96382686647293	4.82520710789355	4.16856134896762	6.69645690633303	6.61769180918855	1	2	7	1	7	1	5	7	7	5	7	7	5	3	7	7	7	7	7	7	7	4	7	68.75	1	3
177	1.40259727644267	6.93520651849589	3.17806558475687	5.46127993053634	6.28563391753718	5.35689994318219	2.88477071663049	6.41033380644968	4.71802695956008	6.40972551679677	5.33113051324353	3.44462744882132	5.15818587144545	6.17250213531766	5.33966907465861	6.1478742439197	5.55811765084622	6.1108401542977	7	5.31696711571693	6.29081936994938	5.82239904013011	4.4751221965426	1	2	7	1	7	2	7	7	1	2	7	7	7	3	7	7	7	7	7	7	7	3	7	73.5	1	3
178	6.18134954810402	1.9306370272933	7	2.13041511053274	6.37186915247285	6.93701557696785	6.69554330863972	5.54682750957249	5.79336249920714	6.92017790844503	7	3.83842331966402	3.76585342802955	4.47855139518244	5.37967903923869	5.05876298470996	7	6.26401517567881	4.48636906486847	6.95823703276259	1	5.14255206716687	6.20183363913915	7	7	1	7	1	2	2	7	7	2	1	7	7	4	7	7	2	7	7	7	7	7	7	80.25	1	3
179	6.48800355051874	1.92777615080171	5.75988810809208	3.853623443995	5.88604106871451	5.59188424593026	6.69482644549595	5.21827266421432	7	7	3.62213192799893	6.08862611794757	2.85359800384778	7	5.39988588107677	4.69737754965593	6.08525461213387	5.943684836701	3.10232312220348	6.57726479163073	2.35666769304627	4.83932734498362	7	7	7	1	7	1	1	2	7	7	7	7	2	7	4	3	7	6	7	7	7	7	7	7	73	1	3
180	5.12757138869462	3.14769638503382	6.91255798359748	6.70864572826184	6.16291730942143	6.35733913055884	4.68613276790973	6.84980416772148	6.73035657259705	6.03952818471297	5.27285247924626	5.75600843340675	4.02421972085861	6.33619221627007	7	5.69238491765735	5.58566667742669	4.9160308311514	4.18095594142741	4.41221246941299	4.91489551829551	6.14441450294842	5.91333878541689	7	7	1	7	1	1	2	7	7	1	2	1	7	7	7	7	3	7	7	7	7	7	7	86.75	1	3
181	6.60168691701073	2.46336293157384	1.58854224593789	7	6.76832455841587	5.78072629685441	5.87590000460676	5.6365127224651	5.93091683328423	6.68944139288612	4.69910595732499	3.84014083880627	5.61575627533688	3.91908245657558	4.56323725184527	6.45435900316466	3.2300833373404	2.00584737276427	6.33999637835475	6.08839895805958	3.08446066852411	6.93160266401782	6.58682228909191	7	7	1	7	1	1	7	7	1	1	7	7	5	7	2	7	2	2	7	7	7	7	7	87.5	1	3
182	3.1620358928868	1.82206765060866	3.9722020830696	6.45456323159636	6.64323982765363	6.89917152292073	3.56638090438948	6.51547313373629	5.09930803407901	5.44490648752216	4.64933876506772	4.87622757998409	4.09432401564939	3.21755303796394	5.08929329845676	7	7	4.482425108811	4.48343243736745	5.54720221766586	7	6.81993884863439	6.53434170127761	7	7	1	7	1	5	2	7	3	1	7	7	2	7	7	7	5	7	7	7	7	1	7	69.25	1	3
183	1	6.85513727853715	3.62081575780925	5.45153333443409	6.52517005663057	5.71931142807822	6.06675230527274	5.67088460845778	6.98780927065147	2.06813787994379	2.18844778186611	4.65904042279724	6.14587890296783	6.51709839645769	5.63488986217677	4.3125253660402	4.70749337114858	6.46785198924655	3.73099374078074	6.18301994009346	3.97580264665038	7	6.05912155822892	1	1	7	1	7	1	1	7	7	3	7	7	7	7	6	7	3	2	1	7	7	6	7	73	1	3
184	5.91690164974439	3.34541391294328	3.73801999150714	5.38476358417256	6.30911606718021	5.48185174096358	4.77885201499063	6.75138944185777	6.97331325618458	6.91502716997049	7	3.74998168661247	5.95915246041274	3.61387706546176	1.7449475839411	5.7244782919229	1.03471995812836	5.84464302866898	2.22710526478705	4.84248333906025	4.17662036536882	4.3929660381221	5.16459990617892	7	7	1	7	1	3	1	7	7	2	7	7	6	7	2	7	7	7	7	4	7	7	7	69.75	1	3
185	4.93958104660299	5.26161785370893	5.84536371976806	4.19617435754645	6.76265853132112	7	5.15700180770946	5.75485586365322	5.99983809253427	3.32304220587753	6.40018654772352	3.09336825886785	4.61410484471538	7	6.72459994608008	3.25149764280227	7	7	3.30528114097298	5.74545682571611	5.93091320207978	5.38113715502134	4.9869580775153	1	1	7	1	7	2	1	7	7	1	7	7	7	2	7	7	5	7	7	5	7	7	7	77.5	1	3
186	5.47580774751524	3.93031793068473	4.08889909242403	4.54209008424746	6.62584055337898	5.70682010822619	4.54105396056464	6.23197286168646	5.88300352353834	4.90114868798038	4.7952867960581	4.16704483347836	7	5.90774414289742	4.26736406146	5.93033367738528	3.9855902403427	6.23683622962353	3.86897087871648	6.75530194739941	6.22066763309288	5.10724775783351	4.27316019631082	1	7	1	7	1	2	1	7	7	2	7	7	7	7	2	7	2	7	1	7	5	7	7	80.25	1	3
187	3.99567134992465	1.5406863287228	1.19085651899717	3.50843585552747	5.19645005650943	3.66833448302492	7	7	4.95502523542645	5.41596877432322	5.15178871424518	4.8209904996095	3.02758363150623	5.48514402542403	2.6821042913684	6.08623514391277	5.97531928800205	1.69654227882425	5.57260676495864	6.16667420954379	6.61067796404376	6.81192355064125	4.47916738045061	7	7	1	7	1	1	2	7	1	3	3	1	7	3	7	7	7	7	7	7	5	7	7	78	1	3
188	2.03733088053291	6.97550158959233	4.5024457161054	2.47756668459437	6.09276152644473	5.35012658208753	5.24881019163918	4.01136373520646	5.49901046947254	6.7664231668425	6.50812684065519	6.01495905690616	5.75303684964234	6.17001311390908	3.35706530072516	5.27373659475932	6.01063695846489	5.75437671093061	4.26483239986243	4.14177722576163	2.31923561296783	6.46215491364502	6.75886217368195	1	2	7	1	7	7	7	7	7	2	7	7	7	7	7	7	7	7	7	7	5	7	7	52.75	1	3
189	6.09884010501146	3.95826472145235	3.57193404813296	4.32088718616	6.20790782411832	6.54271939093282	6.4002916040224	3.29201109322872	5.46221372377713	3.1927602696627	5.56270557543463	2.95884860966001	6.73564150630519	4.95352838333226	4.78097652225166	7	6.64918771763854	4.5798295126116	4.58281850561438	5.77179822068494	6.4361210679563	4.70059501210049	6.41721361040318	1	2	7	1	7	1	2	7	2	3	5	7	7	7	5	7	7	7	1	7	7	7	7	78.5	1	3
190	1	4.62232321226587	6.74797243299917	5.39902223510756	5.63627998279992	6.44377940980349	3.8000423732341	5.04387350464817	5.70145766496102	3.47916456148129	6.51342049936557	2.10168281504034	7	4.16965490024535	6.76986246175013	6.5930993421309	4.31305821556929	5.05629934213644	5.62857369337062	2.79914878322241	6.63625766906561	3.19505810888743	5.56250086145445	1	1	7	1	7	4	1	7	7	2	7	6	7	2	7	7	7	7	7	7	7	7	7	57.25	1	3
191	5.9951447610006	1.56046121064139	6.04200866454472	5.91835535922518	3.50424415080226	6.33989864672577	6.28880022274296	4.20000732133777	7	5.1657593336319	4.02038992219085	6.51385698321248	5.9787732287366	2.11947954397893	6.67246701051097	2.48784042716638	1	5.97554727430543	5.28503929029208	2.34330255693191	6.90223517971712	4.66541159013005	4.24783377863721	1	7	1	7	1	2	3	7	7	3	7	7	4	7	2	7	1	7	7	7	7	7	7	66	1	3
192	4.4299163375007	2.01187735661464	2.8376555413571	5.70898994294087	6.77172085798765	5.85257597556352	6.95706825110449	4.54205837832147	4.73602954812728	3.40131183456813	6.27811000444727	4.48364413391973	4.7343749664141	5.55395474986823	4.19301227977727	3.0861582284608	6.95125646440484	5.58452223493308	1.75782425258341	4.25516517037294	5.93532663250001	6.00377317497691	6.63705063191943	7	7	1	7	1	7	6	7	7	2	7	7	5	7	4	7	1	7	7	4	7	6	7	89.75	1	3
193	6.95901335230516	3.89900855551967	2.57709496544242	5.96566452497568	6.14522128228317	5.15969269356062	4.95680486100682	5.4167449517871	5.06104545167574	5.64910165546846	3.7262909130136	4.5530005631914	2.91517890150942	2.71619052277591	6.77211212127778	5.96376477940963	6.92890916625291	4.4871893928988	5.77358118171107	6.36423154047406	1	6.63270954768519	7	1	1	7	1	7	4	2	7	3	5	1	7	7	7	2	7	7	3	7	7	7	7	7	55.5	1	3
194	3.38781141337789	1	5.09556596685892	7	5.45748969017943	5.21500636637552	6.67519275617544	4.41804012270711	6.0074483966426	2.79850677915295	5.61600960669796	6.6180663383801	4.32493809293029	4.57964276900505	3.96112863108074	7	5.640565461619	3.06745602647102	4.58058186909224	6.61595612948921	2.58339890215129	6.84469053566509	3.70284210890377	1	1	7	2	7	1	2	7	1	3	7	3	5	7	7	7	4	1	7	7	7	7	7	73.25	1	3
195	5.60953889647958	1	5.52872328650743	5.48319835237085	2.84279695558999	6.93329223555596	5.55217610126653	4.74436119852105	6.56097285848445	4.62689513524364	2.81963037720514	5.81755080787324	6.11135477161857	1.27925870470938	6.18758259876615	2.07047138944741	1.60368414664612	5.95639611058961	2.8275092668372	5.88640410113165	6.74407392813417	4.80850561962559	4.97087301110594	1	7	1	7	1	1	3	7	7	1	7	7	3	7	2	7	2	7	7	7	7	7	7	58	1	3
196	3.4322266234718	5.40859692046833	6.67124607996476	5.66226732647466	6.43162111124537	5.25418919568342	3.26776594996086	4.03945041569637	6.01640874102494	6.43098094806259	5.81276357489349	4.61191682867074	5.0454619506329	2.75640148574385	6.35606648155241	5.51309811839979	6.70757488489059	5.51483265125792	3.44337505872334	2.71054756048324	5.61183084580608	6.95235798514195	5.61518049719513	1	1	7	1	7	1	7	2	7	2	7	7	7	5	3	7	5	7	1	7	7	7	7	57.75	1	3
[truncated: 5 more columns]
