# Supplementary material for: How Are Mate Preferences Linked with Actual Mate Selection? Tests of Mate Preference Integration Algorithms Using Computer Simulations and Actual Mating Couples
Source: PLoS One. 2016 Jun 8;11(6):e0156078. doi: 10.1371/journal.pone.0156078 (PMC4898694; doi:10.1371/journal.pone.0156078)
Supplement: S3 Data — Long-term couple and agent-based model data analyzed in Study 4. (ZIP) [file pone.0156078.s003.zip › S11/Polynomial Model Data/Polynomial Couple Population 01152016 0506.csv]

	trait1	trait2	trait3	trait4	trait5	trait6	trait7	trait8	trait9	trait10	trait11	trait12	trait13	trait14	trait15	trait16	trait17	trait18	trait19	trait20	trait21	trait22	trait23	preference1	preference2	preference3	preference4	preference5	preference6	preference7	preference8	preference9	preference10	preference11	preference12	preference13	preference14	preference15	preference16	preference17	preference18	preference19	preference20	preference21	preference22	preference23	fitpoints	sex	algorithm
1	4.71755466642025	6.33195999108345	4.2209295704308	6.27384130966525	4.49954685234478	7	7	7	6.23533134919003	4.96514202521254	5.17449077137315	6.77075562088599	4.61647973359158	6.84103238503983	7	6.58839668135849	7	7	6.11988105619901	7	6.66343411621594	3.71440220655171	6.66494541281284	7	7	7	1	7	7	2	2	7	7	2	4	7	7	7	3	7	3	7	2	7	7	5	93	0	3
2	3.33616993759354	7	3.63140485601607	6.89046900142196	4.82259075564762	7	6.83217515972267	5.72421900240269	5.83742560537908	6.62722450266905	5.24841673588565	6.01752132945687	6.21475035522185	6.80744857829316	7	6.67029636861466	5.87138815102136	6.31585449529371	3.576765985343	6.8608133106466	7	6.27716422785364	6.62037537133927	7	3	7	1	7	2	3	2	7	6	2	4	3	7	7	4	7	2	7	2	7	7	5	89.75	0	3
3	5.25757126286071	3.52850687274693	3.11593716811814	6.37985971785175	5.43569063648594	6.69559982705464	7	6.11684948337627	6.28308920741127	6.32524404756021	4.61274505460717	6.3741041092942	4.85375264486357	6.82871134799944	6.90874390461085	5.36378613406825	7	7	5.94972081175273	6.25441065484213	6.63473000216068	7	6.44119940530278	7	3	7	3	7	3	2	1	1	1	7	7	4	7	7	5	7	7	7	2	7	7	7	81.5	0	3
4	6.05812952752534	1.8127719152906	3.35875562216538	6.05958982753384	6.31059027189333	7	7	6.86357371517305	7	4.69645592174078	5.0682253375008	5.86696662914772	5.12452280257114	7	7	4.39981114736505	5.186178761516	6.43670808333888	6.63311505650625	6.20241462986615	6.83971746787877	5.84391040128315	7	7	3	7	3	7	7	2	1	1	7	7	6	3	7	6	7	7	5	7	2	7	7	7	91.25	0	3
5	4.17454715367421	7	3.09685432479791	6.89910364172439	4.70426299115303	7	6.35873966149477	6.11155490231742	6.41368450884163	7	7	4.70234103517197	4.58509936771349	6.40206692328064	6.54278557505208	4.77814983851937	6.90285642850568	6.04802220806795	6.80037871606888	6.6958150956924	6.66573960693437	5.91881822569137	6.25092142965269	7	7	7	1	7	2	7	2	1	6	7	7	3	7	7	3	6	7	7	1	7	7	7	91	0	3
6	6.67649067459709	6.72770187729287	5.90138546219425	3.69076427296683	3.67139768995967	4.42761011675129	7	5.51736255565406	6.48728173885324	6.04733937576469	6.11402491182383	7	6.32303612806696	6.61231250428611	7	5.152924034199	5.99517989474564	7	1.30194863938822	6.48380400326372	6.11770644002859	7	6.93288039568162	7	2	7	7	7	7	7	1	7	7	1	7	7	7	7	7	7	7	7	1	7	5	7	84.75	0	3
7	5.33418872894408	6.62704404965072	5.86941472262172	6.09131532620017	4.81152343815298	6.91080326528302	6.45920485369893	6.25832858159944	6.53375109814921	5.2328365146984	4.13421053018407	6.02051284311056	6.26930953154205	5.8347978381904	5.97267996413278	7	2.75166297484399	6.91876181775531	6.54574207563848	6.97196642150365	7	6.08965782336272	6.28213952325888	7	2	7	7	7	7	3	1	7	2	7	6	3	6	7	3	7	7	7	4	7	7	7	94.5	0	3
8	5.32510919733308	5.80103987014972	5.43123293559657	5.4096746924764	1.2974906209879	7	6.72754358401191	6.22674700683196	6.71891213148427	6.30984869997697	6.24101756571493	6.2363253110489	5.68267235143178	7	7	5.57055042485711	7	7	4.03575188288436	3.22917370324661	6.51690975578092	5.15451349241461	3.90589054844314	7	2	7	1	7	7	7	7	6	7	3	7	7	7	7	7	7	2	7	7	7	7	7	85.25	0	3
9	2.6725638065584	3.72385401415126	3.39907357484727	4.46218695980389	5.90131089831193	6.63442968617023	5.64670573023624	6.71091477176661	6.62914616583511	5.54888426987973	6.65976942721366	7	4.32914573247096	6.74593867544865	5.81928040137121	5.58035157549195	3.2447210622339	6.71166146388993	5.2299375269769	7	6.05684686370286	6.08614376617261	6.33399686026367	5	3	7	2	7	7	2	7	1	5	7	3	1	7	7	3	7	7	7	2	7	7	7	100	0	3
10	6.84555047707569	5.27267079490158	3.8930559031345	4.97012952671973	5.57976433172504	4.97018976303665	6.3470966034335	7	7	6.62989473973056	6.7897140177829	6.67255170087779	4.15202710384188	5.97170748059092	6.98872844769655	6.6125921286568	6.80052641781061	6.09356945824153	5.81753419911471	2.78109113564969	6.16566640404952	7	4.78665713406444	7	1	7	7	7	4	7	2	7	5	7	7	2	7	7	7	7	2	7	1	7	7	7	77.75	0	3
11	7	5.7511647265183	4.52126481797912	4.93580606579819	4.9146056774201	5.93102657213936	7	7	6.68107876573488	6.97709466933712	4.44929410589431	6.70394198244239	4.13916697675454	6.11820369123816	6.68026388233499	6.77650286332293	6.53616546283117	5.12594323270432	7	3.64875228001922	6.56678593959465	5.30732575183436	5.63034409148745	7	1	7	7	7	3	7	1	7	7	1	5	1	7	7	3	7	7	7	1	7	7	7	86.5	0	3
12	6.4099491261715	5.84407432889113	5.31528895262436	5.99538149024285	1	6.90403313972407	5.43054751874113	6.48700387017934	6.91137288722738	6.7092146228753	6.22444678835134	7	5.82805607661443	7	6.78280166496846	6.36022652136938	7	6.60547785191889	4.3372702510293	3.67609688147508	5.65066933489888	5.5808884992259	4.16225775929726	7	1	7	1	7	7	7	7	7	7	3	7	7	7	7	2	7	7	7	7	7	7	7	86.25	0	3
13	2.58551154089634	7	3.17585978711722	5.18411955663176	3.53078932585672	7	6.96860158853092	3.5078050137014	5.71545674311753	6.7034423128385	3.76322114921826	5.82140418883115	7	4.76257436166409	6.29127579198988	5.28673351500567	5.63105728791779	7	3.82645563306792	5.9683030913928	7	7	6.31132349413583	7	2	7	1	7	4	7	1	7	3	1	4	2	7	7	3	3	7	7	1	7	7	7	95	0	3
14	7	6.64943616681402	4.11372810022019	7	5.15020660861304	4.77205645312045	6.89309917223017	5.12190618094179	2.01091155302147	7	6.99607116889539	5.44220009111087	4.2094084894351	5.73266199114699	6.78840518218587	7	5.2987083367577	6.48856383980046	4.81493249687139	2.96442119876734	7	7	6.6545906659703	7	7	7	1	7	7	7	1	1	7	1	7	7	7	7	7	5	7	7	1	7	7	7	89.75	0	3
15	6.64697282388965	6.5501809228732	5.37470612833046	6.96821850693145	4.42481683203724	6.95015164969554	7	4.34300706823233	7	7	5.87338217036007	4.13849631859412	5.93590515583969	4.72420249047117	5.93792172368875	6.16619902655776	3.65797710544511	7	5.28203173533871	6.41508671810126	6.23046137150613	6.67856046217775	6.06684406620295	7	1	7	7	7	7	7	5	1	2	7	3	3	7	7	2	7	7	7	2	7	7	4	92.5	0	3
16	7	4.94924141023907	1.17354386460101	5.86398977199239	6.09049721888804	4.24267936360218	6.24435092968985	5.71477364511543	6.44385122230503	6.93822785699463	5.21553886476127	6.89354462626659	4.68677317822839	6.43732003494521	6.32974665061309	6.20489383315624	5.22614224115489	5.78373120159771	1.4801547527821	6.07566980137321	6.92303296433146	7	7	7	7	7	7	7	7	7	1	7	4	2	3	3	7	7	7	3	7	7	7	7	7	4	89.25	0	3
17	3.00427213634664	3.35845521570927	3.98084583525691	6.85882815062011	2.95632535347054	7	5.44080781793396	6.01548678215755	6.96932026570156	5.09388196410175	5.01895215016084	6.0238259257049	3.68653597337123	6.3353379354739	6.63254157823607	6.42118526562034	7	6.76280049887325	4.40296675666418	7	4.16784310195535	3.45414550932084	7	7	7	7	1	7	2	7	1	2	7	7	7	1	7	7	3	7	7	7	2	7	7	7	106	0	3
18	2.99439494845557	2.76362581096764	4.01003280311354	6.86677268852362	2.74113639128578	7	5.59260424393546	5.53023759244675	7	4.1086463733586	5.78244691385697	4.89836286811919	7	5.24274636114135	7	5.92879185337429	6.17421236768126	6.86410366117327	4.32536718530438	5.94441527951813	4.06639016238264	6.62199899034043	6.89185802014058	7	7	7	1	7	7	7	7	2	7	7	7	1	7	7	4	7	7	7	2	7	7	7	96.75	0	3
19	3.50820948708471	4.40406828497636	4.06861859196748	5.30286294214773	6.13662516760402	7	6.2705735699963	5.57501602977138	4.58387813394466	6.89266432895643	6.57183774115008	6.0373060799508	3.71062427208323	4.23420305454473	6.81007041274813	6.72516782047763	4.81073816743025	6.35499890887809	2.84205028455038	5.27552361453777	6.12268323166482	6.96815224510869	6.78697530006448	7	3	7	7	7	7	7	1	7	3	1	7	3	7	7	5	7	7	7	3	7	2	7	84.5	0	3
20	5.40689413108634	5.74925892205664	2.6353263389281	7	5.39727508156157	5.5381523239286	5.67003290849954	6.46143667993301	3.13568371200293	7	6.54122052228528	6.22937869628476	7	6.8367239723086	6.59258752709714	6.40351001099873	6.00147857579904	5.27546111286437	1.80295227425622	6.42465046501052	6.38501029527201	6.51107042108232	4.71228882618998	7	6	7	1	7	2	7	1	1	7	7	2	2	7	6	2	3	7	7	2	7	7	7	75.25	0	3
21	7	6.68717132061808	6.59250155272294	6.66847995214149	2.6500317006708	6.14364265302171	6.39083956770901	2.97570580682996	5.85555458293926	6.63555227048234	5.36237371602809	7	6.21290335457044	5.18913276461905	6.99470169460471	6.73448935044664	5.74741546059554	6.62493569007147	7	4.75744273324081	1	5.94708656834228	6.85494862578604	7	2	7	7	7	2	7	1	2	4	1	7	7	7	7	4	4	7	1	2	7	7	5	101	0	3
22	6.61552395706614	5.13404674919133	1.22478647619535	5.33583289435195	6.47246175313963	6.92499783304193	6.44719189176587	3.77232039363592	5.41429472103149	6.41433955010847	6.45490654079431	3.11502279070927	5.91003101178289	6.29836234808846	5.68958666589411	4.49901925823064	5.37623538961108	4.47238413969013	1.10907476632101	7	7	6.63033898785023	7	7	7	7	7	7	7	7	2	7	7	1	7	3	7	2	7	5	7	7	1	7	7	7	84.75	0	3
23	6.23326702995433	7	5.83766798435374	6.03326712076326	3.80698467211403	6.80025073664395	4.47640248815224	6.75570674207847	6.67689370961638	7	6.67319108710119	5.23082271742146	3.29008785016613	5.54342488427824	4.68778588915323	7	6.67540412429874	5.80386451684193	5.61368261562993	7	6.46877697782563	3.82634141867129	7	7	2	7	7	7	6	7	2	7	2	1	7	2	7	7	3	7	7	7	7	7	7	7	97.5	0	3
24	6.35739152173191	6.5079678030063	1	6.93489298208444	2.92352294181561	7	7	4.7546028717622	4.95630208612682	6.47139420351227	5.79640434573768	5.72275480209026	5.40997023134806	6.0603722822323	6.67884668100363	5.73002494152417	7	7	5.25658082959666	5.72219323372071	6.639496702497	6.44727626438857	4.19494488409519	7	7	7	1	7	7	7	7	7	2	2	7	7	7	4	3	5	2	7	1	7	7	7	87.25	0	3
25	7	5.72062612191294	4.73104629304217	6.59977774797981	4.9565794510389	7	7	7	3.82800762061662	4.57498662315545	4.27658695943187	5.21766662246258	7	4.29683182558131	7	6.44917749894911	6.22805600071138	5.74891054327904	1	5.53083848761713	6.41628144031947	5.97923333941149	5.42306599775828	7	1	7	7	7	4	7	1	7	7	1	7	5	7	7	2	7	3	7	1	7	2	7	76	0	3
26	5.75978770416553	4.3557858154172	1	4.20338747771029	4.71196478797581	6.25851745403023	5.79360209286084	4.73778227561437	5.17620964729444	6.23442384754847	6.23072022653757	5.38440436428985	6.8993998132394	6.99330649973005	7	6.81555079754684	3.25632036824498	4.05819374031381	2.33704010935421	6.73437750168384	4.9453412822841	7	7	5	7	7	7	7	7	2	1	7	3	2	7	3	7	7	3	7	7	7	1	7	7	7	86.75	0	3
27	5.90011221364375	6.12662291002589	4.72015600862555	3.98754600701147	4.08545961055464	7	7	7	7	5.50228922939177	5.25417029427135	5.04182109604912	6.37210802816133	5.3368116066114	5.71671278028098	7	4.39739521316244	5.75178500261355	2.31019426076411	4.26642703992603	7	6.499826416464	7	7	1	7	7	7	3	7	7	3	1	7	6	2	7	4	7	4	7	7	4	7	7	7	99.5	0	3
28	6.37203340543152	5.90859503139382	6.18462254518943	4.45394207353021	3.03427045104579	6.81363504017412	6.37672936692729	2.75666384166454	6.68305738560176	6.80935524621572	4.52864436494243	6.81646733586018	2.69656509268221	7	5.94824544992498	6.82551436685969	5.83593582335177	6.22181989767215	5.52035777954878	6.5697036137426	5.91832112680704	5.93651017770274	4.43395891662222	7	1	7	7	7	7	7	2	7	2	3	7	7	7	7	2	7	3	7	4	7	3	7	95.25	0	3
29	7	5.0328829258877	4.26591999385065	5.05795617082987	1.23729591225198	6.3694329838672	5.94424365054857	5.89739415272602	6.18681148996337	4.62431737633645	7	7	4.40589221397931	6.36708768355194	5.73560098905595	7	6.9971293691534	6.80505654705976	5.20026657854087	6.28881332472577	6.66997984754027	5.71351069106641	4.96316623457162	7	2	7	1	7	7	7	7	7	1	1	1	7	7	4	4	7	7	7	1	7	2	7	92	0	3
30	7	4.89687801752033	3.09065249086195	4.25794823164349	5.77143790681412	6.53796161242789	7	4.3869946631105	6.28391513667544	7	6.48242489349681	2.79479030976486	6.38484110116702	4.68537946770018	7	6.54225510248181	3.92037427991145	7	1.86938007429467	3.80962672473974	7	7	5.41911277486642	7	7	7	1	7	1	7	1	6	7	3	7	2	7	3	2	7	7	7	4	7	7	5	77.75	0	3
31	6.84822187413537	6.94416781691447	2.03919148336223	5.88029587817692	1.84284191613667	6.0418092852508	6.98405672356112	6.75775385518348	7	3.91851849342248	5.42128116247925	6.28299461177501	6.53497720364126	6.15796803426465	6.46034910913468	5.47710450119559	7	1.31107071662066	6.18805266094287	5.91083869191583	6.26101148926279	1.82023970989172	2.35553887387255	7	7	7	1	7	1	7	1	1	6	7	7	7	7	7	7	7	7	7	1	7	7	3	85.5	0	3
32	2.44545041739185	6.17950393556432	1.97796110112246	5.17397006658503	3.70342393787776	6.57032756844781	6.48266170283117	3.30827789362678	5.37782764843934	6.9359316936067	7	5.40424037770215	2.46205303197978	4.71191561653087	5.13383402706393	4.58126088688691	6.34646509131643	7	3.09351879098743	6.7316818752483	7	7	6.83819308471447	7	3	7	1	7	2	7	1	7	7	7	7	5	7	6	2	3	7	7	2	7	4	7	92.25	0	3
33	7	6.16268197685748	5.76944108035073	3.59827329827573	4.6445501007602	7	7	7	5.22548384270241	5.95449876436028	2.58751766514275	6.00013465400272	2.11648670738268	5.30788450546829	5.56823101691653	6.74015518723563	3.54219420527514	6.90370339583855	4.36313245706409	5.58980649594315	6.25571501884106	7	5.69214245632427	7	2	7	7	7	2	7	7	2	2	7	7	7	7	5	2	7	7	7	2	7	4	7	87	0	3
34	6.12627508019656	4.96906816406237	1	5.40216613984815	5.03330850532578	7	6.50142557775131	5.35077228612347	6.35615444076952	2.77841582643123	6.46378234369721	7	1.50717343403279	6.65823845404168	6.73151758423368	5.80036167308365	4.62947883722545	7	2.88193089858248	3.64098757249661	4.52166069376117	6.06084475389438	6.16321194329189	7	7	7	7	7	7	7	5	1	7	1	7	1	7	7	5	7	7	1	1	7	7	7	77.75	0	3
35	7	3.96799293181419	1	2.06431520210832	6.25858444454067	4.87678387896351	7	7	5.23514652176682	6.98750995298274	5.4981509556633	6.17627507537594	2.86046449391813	5.95114750010705	5.73011434995196	6.69456392693313	4.30758752547102	1.89389003638088	4.59599533714125	5.26032489310412	7	6.13137923465569	6.00671970326474	7	7	7	7	7	7	7	1	7	1	1	7	3	7	4	3	5	1	7	6	7	7	3	93.5	0	3
36	5.40432128671444	7	5.19711257840945	3.61329295017034	2.36696994211933	6.28550707170904	6.25904916798092	6.27269069300044	3.53815941460553	6.52621984401716	5.10458323586521	4.09287619653508	3.3947594369967	6.39424131341397	5.68503814578375	6.23022404908981	6.13165592617558	6.30870138120925	3.26785112664841	6.63306205061593	6.09776461700194	6.32419531415366	6.82518093659896	7	1	7	7	7	7	7	1	7	2	4	7	1	7	7	2	7	2	7	2	7	2	6	95.25	0	3
37	7	6.85925251333235	2.28604693845084	7	5.97019059484043	4.07569745441626	5.01733414504619	5.10483689029808	6.73910337785139	7	5.80743354447087	3.83036983156482	5.74595006560649	6.67587627659163	5.25572599597967	6.9752666301465	7	5.63350826023958	3.38989978588728	6.68798790806412	5.34501052739121	6.40892746773307	6.52147553343516	7	7	7	1	7	7	7	1	7	3	7	7	1	7	7	3	1	7	7	2	7	7	7	87	0	3
38	5.61646483559545	6.14304813756712	1.48710641074481	7	6.54935769008545	6.67676827977601	7	5.87396978896693	3.8863709903866	6.09289384285791	6.53944560624014	5.53285651080513	7	5.25346044101935	6.78128270170913	5.60729964195249	4.91585548050665	5.26471444047591	1.21193831548661	6.3252776461914	2.29032479121016	5.67205491021008	4.84971723721932	7	7	7	1	7	2	7	1	7	7	7	2	2	7	6	2	1	7	7	3	7	4	7	93.75	0	3
39	3.49693278933002	6.95075844518534	1.70574974628896	3.98690767435591	6.83081994627471	6.40931588016031	6.67453964427068	1.87980746029192	6.04512100480541	5.50166579401451	4.99523032405185	7	3.47852199334961	5.65772228922943	7	6.76231692397754	4.38356289683664	5.9193525646571	4.13696423433551	6.12516990424868	5.95525697892411	7	6.24975321190075	7	3	7	1	7	7	7	1	1	7	7	7	3	7	7	2	3	7	7	2	7	7	7	90.5	0	3
40	2.95951180133301	4.74577633355278	1.50709412616488	6.43266545300947	5.28161733183245	5.40702515221452	6.6661568763829	5.8360124352864	6.92576749410733	5.92972874822624	6.17944926321849	7	5.18848380365022	3.83356047618864	7	6.75884575977519	3.12438114260808	5.24477115655601	2.92066372088291	6.81871108298644	4.63474188447926	7	5.09629107024173	7	4	7	1	7	4	7	2	1	1	7	7	1	7	7	3	7	7	7	5	7	3	7	67.25	0	3
41	4.5779119907966	5.80039881927436	6.06458294918723	4.76859419052626	5.98547342464729	7	6.70521292614048	7	6.72095640088986	4.76969602117737	4.93267803119516	6.77337667007394	5.63133792759076	3.01146795869198	3.70693882138187	6.92574197715405	6.33669256427796	3.15514722747209	3.16797049599987	6.49587000635989	7	5.11860114719313	5.90484119101772	7	1	7	7	7	7	7	2	1	3	7	1	1	7	1	3	7	6	7	2	7	3	7	75	0	3
42	6.04758343352843	6.95041281741981	6.30700936488385	4.7556550946909	2.19589748343896	5.69205884391871	6.4801574276968	5.73380541289565	5.06661188805615	7	3.5226920374372	5.90987650287095	3.15674948779016	6.74142875434968	6.48910387638015	5.69017278029556	4.99647143767344	5.830420745524	6.30958253911321	4.93265689209651	5.38773507266128	6.55841979811922	7	7	1	7	7	7	7	7	2	7	1	4	7	5	7	3	2	7	7	7	2	7	3	7	89.75	0	3
43	3.26773165147397	6.36589138829794	3.7664505172811	4.05464936523588	7	4.54940507620644	6.35705238476626	6.51976711969757	7	5.92647602936946	6.11029212264736	5.46244637943511	6.34422051255089	6.37990810603569	4.72939630415531	4.34804727538343	7	6.65600275193896	2.27215635886156	6.95934576354019	7	4.2417471931198	4.29321910690039	7	5	7	1	7	2	7	7	2	7	1	7	7	7	3	2	7	5	7	7	7	7	7	88.5	0	3
44	6.25826455790049	6.87508704370661	4.83305846477535	6.47940905120897	6.173924573119	5.53875731432614	7	6.55742390264067	4.02617867332074	6.08189249333262	2.38523102651558	4.98968177549553	5.96835174898266	2.18048809484141	6.41016460296834	6.60189768295587	5.5440613771503	6.49531523859488	1.30120854167931	6.69570816493763	5.81124397305203	6.99236506967831	4.67850390947182	7	1	7	7	7	7	7	1	7	1	1	7	2	7	3	3	6	2	7	2	7	2	4	76.25	0	3
45	6.84648216404106	7	6.17061434179371	3.2714659276722	3.85085381853203	6.60194737737134	6.87613397373425	6.96408095851951	6.04212716984329	5.83655261476828	2.59612043051535	6.27672680350778	3.19520083332749	4.62148166692454	6.73008572865562	6.3481211905393	3.85128394240848	6.22193306339788	3.39660341050347	6.31486048619063	6.11292316804233	7	4.34224785544851	7	2	7	7	7	1	7	7	2	2	7	7	7	7	5	3	5	1	7	7	7	7	7	88	0	3
46	7	4.81769766765859	1.62631219558065	4.41080606409053	3.33304871400902	7	5.46665364329183	5.76925942887847	5.50234871986807	5.8640456184797	3.65101543809257	5.50892432621143	6.86055291518414	7	5.93032250978617	5.42957375507299	6.72385295862383	7	5.5871118991541	6.01081526839277	6.64889173855732	3.68099334671121	5.89042811576155	7	2	7	1	7	3	7	1	2	2	3	7	5	7	7	3	7	1	7	1	7	7	5	94.75	0	3
47	3.32832804031858	5.04078573975298	6.42499239651513	5.51099246883243	7	5.75705620727465	6.92257940566017	7	5.00250662956387	6.16413229518356	7	6.5469678694079	5.16861448381076	4.16117383277171	6.29015978779867	7	7	5.05985970764802	3.42116792553298	5.25776493582683	4.95592598456827	6.24616386678691	5.76658164908078	7	2	7	3	7	5	7	7	3	7	7	5	7	7	7	7	6	2	7	3	7	7	2	78.5	0	3
48	1.5027570806523	3.53179410423593	1	5.63000362662342	5.55522618189194	4.58603521918711	6.51680804541721	6.08976506456682	7	4.01666405130076	7	6.66442103785914	5.86733735731705	4.61847910016369	6.30823626548364	6.73027096694125	1.33227166317978	5.55388158635589	2.89052458365453	6.90482487079512	4.07531938064894	6.29455434022433	5.43549946873288	7	5	7	1	7	3	7	4	1	1	7	7	1	7	7	2	4	7	7	6	7	3	7	90.25	0	3
49	3.68081930838962	6.49446810576531	2.74573296971524	3.2970814471542	7	7	6.40528624664231	5.36639455969547	6.59597676654998	6.05956817609611	3.88756545467491	5.23508490674569	3.90350179546767	6.17726693148652	7	4.12398895845027	4.77513172324653	5.62408168637239	4.3833499419291	6.25687670516636	7	5.74093672308371	5.87876709413825	7	4	7	2	7	3	7	1	1	7	7	7	1	7	7	2	1	7	7	1	7	7	6	89	0	3
50	5.52739193664777	3.8279739052061	3.57749554012471	5.96878006339312	5.50660900849737	5.8754732259172	5.47474892921644	6.2652946539748	6.05371609337617	5.00476922287807	6.99828688216414	6.08434919494319	5.11927314355979	5.35530998966538	5.51540356306694	3.71509337175992	3.57587145690987	6.70882452334819	5.15739224934461	7	6.41415904469955	6.37342037262111	4.33826064312019	7	3	7	4	7	4	7	2	1	7	7	4	1	7	7	3	4	7	7	3	7	7	3	83.75	0	3
51	5.22530829479495	5.44352184699093	5.49041812228782	4.78726714412916	5.73120893593935	5.50474340461527	5.6358218384279	7	6.68254868589969	1	4.73487650243498	6.57948938210941	4.94527127696089	7	3.86971015013799	7	6.18274705165306	2.13736634338315	1	6.17582257565936	5.83594003409207	5.02039994521316	6.68733837895332	7	1	7	7	7	7	7	1	7	3	7	1	6	7	2	2	7	7	7	3	7	1	7	64.5	0	3
52	4.89461729516411	4.30794342330665	2.65033918304238	5.19880086513276	6.3744747545627	5.46909729428809	5.14043859135278	6.43971824277548	7	5.59135991289297	7	4.30695050519001	4.80379292073899	4.50929668559344	6.70555373294122	4.63114668171059	3.70424602675641	6.49267615827566	1.70119932210567	5.77572745270738	6.62476122444562	5.91023396259387	4.63510415088254	4	3	7	2	7	7	7	3	7	3	7	7	2	7	7	4	7	7	7	3	7	7	4	70.25	0	3
53	6.42705086144947	4.65067999581222	1.53587326257102	4.96138056277206	1.65259713667368	5.07094465815015	6.60086436661566	6.87986244505698	4.26277534238637	4.85529586159778	5.58795390066932	6.0734033000227	7	6.9049854199469	4.19519485058475	7	2.65700870239562	3.94483258974872	3.86754832269384	5.12074260623494	5.65640819616278	6.70520430442603	7	7	7	7	1	7	1	7	7	7	2	1	7	5	7	7	3	7	4	7	2	7	5	5	88	0	3
54	5.31537226969159	5.86624723685078	1.26233227660544	6.75808652704313	3.94686178594757	6.20303418941486	5.84276222599014	6.75507834894618	3.89522929990438	6.16117363507183	4.1230665274342	5.26544422678138	7	6.94477530409148	7	5.64029140602175	5.96958646280441	6.67970881345994	1.50209657258915	4.38746852520979	6.25222108409825	5.09942281703197	7	7	7	7	1	7	2	7	1	7	2	1	7	7	7	3	7	2	7	7	1	5	3	4	91.75	0	3
55	5.99362592919261	6.44849293427217	5.16778324192449	5.92673572927101	4.22162610112874	6.87868147701818	6.08140303892651	5.85591833287246	6.47224883841421	6.9400625726357	4.03348993934511	5.10659470819656	4.62121071564408	4.64065092847448	5.19462055001954	6.65452612937767	6.90921138728623	6.90760919195949	1	4.91873029395386	6.24286362399921	3.92961762106396	2.74909781665681	7	1	7	7	7	4	7	1	2	2	7	4	2	5	3	7	6	7	7	5	7	7	4	91.5	0	3
56	5.7565899582961	6.03633834428474	3.9334006639417	4.63086700941872	5.75014125395893	5.23244539727481	3.74815391418055	6.74868387364409	7	6.73122017211458	5.7197187267161	3.74299850632463	5.52895841940959	5.01577841039048	5.22465052079773	6.87455752318609	3.20268089839659	6.7368665418583	6.88617282229741	6.3190898232568	7	3.97117431629707	6.84086150796732	7	1	7	7	7	7	7	7	2	3	2	1	7	7	7	7	6	2	7	1	7	7	7	78.25	0	3
57	5.17272424459448	4.48441413443152	1	5.32872965570571	6.37577842379642	4.81601225178447	6.3783521102122	5.70108897160017	6.5042359274941	2.80703780281053	6.52344572471102	6.66399833279846	1.21615136913202	6.04117044243356	6.36695694419526	5.97514072247801	5.66451539766516	4.86931991232818	3.47583188185324	5.20705034823063	5.50863719752952	2.06615296275451	6.8005834577452	7	7	7	2	7	7	7	4	7	7	1	4	7	7	7	4	1	7	7	1	7	7	2	78	0	3
58	6.3041980245753	5.82025113822995	3.17263827929708	6.22816938702628	4.58635983505122	4.4160236758426	7	1	6.98050242919787	5.8179516970324	3.09535651083655	6.39998383742844	5.29039396676414	4.9275809829858	7	7	3.44838361214327	5.52589030519605	4.56701750953283	4.28011347214965	5.20693484881384	5.15182551045414	3.63744571001447	7	2	7	2	7	4	7	2	1	7	6	7	6	7	4	3	5	7	7	7	7	2	7	78.75	0	3
59	6.11917940998364	4.89110502644308	7	3.29086425800226	5.32378777908915	6.67048529776337	3.5633876485266	4.52445400345634	4.92030298330738	6.98359062241123	4.46177063904877	7	5.410697729747	7	7	5.08089514124036	4.10918355641183	3.42789525824967	1.54805012748548	4.34560750753853	6.22000143394914	5.8858324725115	6.24585722323764	6	1	7	7	7	4	7	7	1	1	7	1	3	3	6	2	2	7	7	1	7	7	3	66.5	0	3
60	3.560113848783	2.5055914673471	5.18784869642159	6.31610773151567	3.54400161510827	7	6.25667038091615	5.79724476628171	4.19489280342938	5.43640551729499	6.53667923803524	6.02260793817939	5.95020256367519	6.48412905391349	3.62588169801103	6.08623545531854	7	6.35565524280249	2.58781469339535	6.14531081757151	3.89672585551459	6.43805305205713	4.27010595454587	7	7	6	1	7	7	7	4	7	7	1	7	2	7	7	3	7	7	7	3	7	7	3	87.25	0	3
61	4.18969641461325	4.02728283919035	4.21106108231388	5.01631290719002	7	5.15882527470645	5.27602705520984	6.64810227289305	7	6.83217031835889	6.53702702943282	4.22923745459446	6.25439471485115	4.26822716061444	5.31517012010546	6.4606179938395	5.03979788300606	6.76023122172993	2.1934915942876	7	5.29052020739263	6.07702085622413	5.04461536695842	7	2	7	2	7	2	7	2	7	2	7	2	2	7	3	2	7	4	7	5	7	4	7	79	0	3
62	5.79203415263183	6.22793634816842	5.53913119001823	5.08835960108164	5.54891124055157	5.75673485859738	6.2863794443496	7	6.64851527831079	1.08638394018996	5.25309864616955	6.41746987185452	5.42935524808803	7	4.36772150749871	5.56933742348945	5.87476871746465	3.22479380439806	2.09590972626548	6.7606329883363	6.71268745342189	1.60582517484271	3.8172514942546	7	1	7	7	7	3	7	1	1	3	7	1	1	7	2	2	7	7	7	3	7	4	7	69.75	0	3
63	6.4639616370308	5.97722029451004	1	4.78002102764679	2.6628316103756	5.28280567044766	5.98710837825505	7	7	4.47294359734647	5.60677847401727	4.21530416302289	6.45712751756122	6.60930110387847	5.3817879467968	5.08310803018895	5.14157307264283	7	3.42620197746267	4.25645555431009	6.18002737805428	5.90626798355168	6.94307791492781	7	7	7	1	7	4	7	1	1	7	7	5	7	7	5	6	1	7	7	1	7	2	7	93.5	0	3
64	6.80993733160879	6.06380313330205	5.4771366368244	4.95928191669749	5.41214236854968	5.31025076609849	5.42052929676759	6.78720220210838	5.4031913608375	5.71554087257179	6.39411442775637	5.43777491922605	4.76077168002664	6.75876479164201	5.81574008927952	3.17028779906692	6.01145507722832	5.35141561144407	1.12318741360142	4.80795163116739	4.20245445692811	6.2322933093402	6.98271783695926	7	1	7	7	7	7	7	2	2	6	7	7	3	6	7	7	1	7	7	1	7	7	7	76.25	0	3
65	6.39510922990031	1.81686218040271	3.96188639429664	4.95467328908215	5.66558616436611	6.63136188023175	7	5.38560594513477	3.96368779777251	4.11795453550846	6.72939287607986	5.20243900500906	6.37850882207251	5.37122131770905	5.77830353946002	5.9156236926336	6.81793057383284	4.95299301158549	2.42866444910706	6.74360013433519	4.68556495310854	4.64255209796043	6.2838925956958	7	7	7	3	7	3	7	1	7	7	1	7	7	7	7	3	6	3	7	2	7	4	3	88	0	3
66	6.31676117893046	3.74080440234785	1.20954111852495	4.50094032126558	3.22983807835053	5.65646138251138	6.90698743333926	6.06036667867148	6.76749666860293	6.18022880740541	5.62013733649114	3.0169440026004	6.35295531039862	4.30542347198212	7	5.52278136737943	4.33889235894817	6.11874075792069	1.88964282010166	5.82643069140621	5.31496988467254	6.74822512724322	6.54253771520775	7	3	7	1	7	5	7	7	7	7	7	1	1	7	7	7	7	7	7	1	7	7	7	69.75	0	3
67	6.71592683444976	2.83417510082967	1	5.01652817934376	3.49996465908024	6.47088907909203	5.31071677407583	5.41241979479915	7	7	5.73738458245566	4.92511400871704	6.07500875006549	6.47589270233555	5.34464033260302	5.89903526124698	5.40955466650193	1.17593663207468	6.45815750409513	6.43590564159553	6.09708644163215	6.54300109342941	3.49474852004078	7	3	7	1	7	3	7	1	7	2	2	1	3	7	7	3	4	1	1	2	7	7	4	72.5	0	3
68	6.96208675610054	5.45981112777239	6.58207998490628	6.79441776707497	2.07207123155364	4.74159562131742	6.84440941300386	6.7231433746232	7	5.51990837706073	4.30835978136575	4.28101264264576	1.55092740246888	4.83339023661778	6.60385579807464	4.88782712683704	6.92797763056527	2.67088680257953	2.72929565916823	6.87450656563409	6.26983475963046	6.5933564001594	2.70002791168742	7	2	7	7	7	6	7	1	7	1	1	7	4	7	7	3	1	6	7	3	7	2	7	86.25	0	3
69	7	7	5.26502578994272	4.07255458194519	5.61383268591568	2.72716646799578	6.73338114218729	3.2869094340556	7	2.58881901602456	5.4721827125894	6.09655037077098	2.92751631493941	3.5784101716107	7	4.706936528305	4.57764908474724	5.36107333056338	5.84865819641901	6.98104839280835	7	1.45739369343656	6.37900586409621	7	1	7	7	7	3	7	2	1	7	1	7	5	7	7	3	1	7	7	3	7	7	4	77	0	3
70	3.74422566424675	2.92476971733468	1.92655211531222	5.59247755136545	2.62532409730617	3.36240690538728	2.16079294604449	6.32106276251819	2.20300456453526	6.82425724646118	5.21918633538192	6.29029756904935	6.68450344090576	7	7	1.49690393509992	4.41650992256169	7	6.83015295423148	6.47748662815437	6.55128688973579	4.08966725699939	7	7	3	7	1	7	7	7	7	1	1	7	1	7	7	4	2	7	7	7	2	7	1	7	78.75	0	3
71	5.85479358904426	5.50291129444935	1.37162450185518	5.00889918255144	6.58135392011093	5.30689809082666	6.28251557865148	6.63056399724433	5.29418644170532	4.82782202136896	7	5.66539519573381	5.90391354653403	6.23424569766228	6.64370569216568	5.55259040516212	3.84461533996055	6.74247383201175	3.58245123182223	5.37602166738628	5.49822827508153	1.64019770050975	6.27514303835436	7	7	7	7	7	3	7	1	7	7	1	7	7	7	6	2	1	7	7	1	7	7	6	83.5	0	3
72	2.07128879374386	5.54082210701784	4.67437777457024	4.03175039530326	2.04553132463627	5.15902654066251	6.70603703735894	6.22812709440159	3.91806122631695	6.93310859138512	3.80560480189844	5.69118490039017	5.06606445427124	3.31393182560234	7	7	4.16286882798747	4.93865646907385	1	4.32432231213787	6.50634293787661	4.94752267012491	6.81650791397873	7	3	7	1	7	4	7	1	1	3	1	7	1	7	4	3	6	7	7	2	7	7	7	85.25	0	3
73	2.40532842483973	4.88625334157152	1	7	5.24319442120499	2.77641670180877	6.37824712050552	6.38269741088678	6.30233351669457	6.14770670509711	6.20509323195778	1.53192845040024	5.57173666229812	4.92676824492541	6.84680672624472	7	3.59650125910503	4.36834013337866	3.46218001313173	7	3.64719220857267	4.86032598468997	5.37542874353517	7	3	7	1	7	3	7	2	7	1	7	7	1	7	7	3	7	7	7	4	7	4	4	85	0	3
74	4.45074923014421	6.07244163148522	2.61234994141901	3.32497808562415	5.18149977701405	6.38998490587157	6.5262497923275	6.26610936562987	5.42350257267973	6.51985687696773	5.97232409718418	5.26499441726222	5.82014901450887	5.88223955469613	5.67677042372427	3.9941725485639	4.05118977405483	3.98747577438367	6.11999799099065	6.56589322719872	6.44051061933805	3.2598587849071	5.31472873399393	7	1	7	7	7	1	7	4	7	1	4	4	7	7	7	7	5	7	7	3	7	6	7	64.75	0	3
75	7	6.68429974990605	6.73752357526407	6.61922231980807	3.74672362641727	7	5.57085880523346	6.72539568782114	6.34781461488337	6.30794187345945	1.90340341415649	3.9587376258639	3.6174220365712	2.99754270844813	3.29490838305324	5.97436149783617	6.82837687599924	7	4.41094281781256	6.48237613310323	5.80697581401279	3.84549209392998	5.17803923843139	7	2	7	7	7	3	7	2	7	1	7	7	7	7	7	7	7	7	1	7	7	7	5	93.5	0	3
76	6.72278937790228	5.28308414390371	6.45920460454819	5.36748283289709	4.45411407674876	6.582166468515	7	5.13460179966006	6.4726273583081	2.65753772583091	5.76348027731401	7	4.40310864369089	3.90759963890519	3.55629764185414	4.63446119678173	5.83857489825069	5.6948448210526	4.81758834614603	3.22226198910994	7	4.41778502988562	4.7053369323062	7	1	7	7	7	2	7	1	7	7	2	7	7	7	7	3	7	7	7	1	7	7	4	53.25	0	3
77	2.82962832148188	2.72698386046952	1.56877492998898	6.85058233556189	1	4.08633012098542	2.96516982851392	6.17154169804392	5.61680065258657	5.67333588638655	3.17174984156818	4.68096706130357	1.57585440208773	3.76372198941718	7	5.03331801651187	7	7	1.99525471337985	7	6.94452888539911	4.79560772445183	6.82666433582778	7	1	7	1	7	2	7	7	1	7	1	7	7	7	7	5	7	7	7	1	7	7	7	82	0	3
78	6.64913107025698	4.67698703622498	4.54535711167148	4.88473459309055	6.75649212498403	4.64283620882649	6.69639576364312	1.61765559184871	4.35150281309002	5.91426538677022	5.01703644514406	5.7356274584875	2.15226653058382	3.2453126692019	6.41919624063393	5.97177905499872	6.1622417081149	4.97640051810142	3.5204140536266	5.66715993260811	7	2.83526775743904	4.6542210876267	7	1	7	7	7	2	7	1	3	7	1	7	1	7	7	3	7	2	7	1	7	4	5	85.75	0	3
79	5.97477718137393	3.7063542152927	1	4.44920483499831	3.01605978451104	6.54412093953966	6.36886307009565	2.57521582684118	7	7	3.1407560253862	4.38421926825969	4.4787678872606	6.82058430752091	4.36223387224681	4.16567632054787	3.03959810204611	7	4.37194848576075	4.7667481582936	6.57548546429662	5.90687205692012	2.60587443463097	7	3	7	1	7	5	7	7	1	1	1	4	7	7	7	7	2	7	7	1	7	4	4	86.5	0	3
80	1.84859758810617	3.27680411361657	1.08069678230635	6.42212694961613	1.5143026304105	5.50272998936832	1.0734293499705	5.07357532395715	5.9482430917725	5.50293201700878	3.55719246859652	5.33436873215565	2.62345473959231	5.71329570509036	6.36585878147868	1.39529950844738	6.73387939451729	6.99425717449387	6.94192814260833	7	6.70545898669652	4.8172812051938	5.76873374524848	7	2	7	1	7	7	7	7	1	7	1	7	4	7	7	5	7	7	7	2	7	7	7	91.25	0	3
81	2.70466960259997	5.60880404401202	2.41936848061043	6.82823716918124	2.15556455142605	4.73374535310032	4.93971424380793	6.92224742944011	5.26424602585404	4.8510220424487	4.97394512901015	7	5.15638782167457	4.57580850138255	4.21901849712743	5.91959598090054	7	5.01636683952244	1.93159160101727	6.77032332618413	7	4.62553735502155	5.73749437110568	7	2	7	1	7	7	7	1	7	7	7	7	7	7	3	7	7	7	1	7	6	3	7	69	0	3
82	7	5.21205501664189	1	5.59573415848218	4.86527276872923	6.03415132734704	2.34294707805587	4.96422428250855	6.39536834956013	4.88847457391521	7	6.74473932212089	2.05983259583674	7	3.62945681038169	6.9065543708711	4.18542631080808	4.01111385278278	1	5.87234656873823	6.07381410164008	6.76206328799633	3.40277856018765	7	7	7	7	7	3	7	1	1	2	7	7	7	7	7	5	3	7	7	2	7	2	7	68.75	0	3
83	4.46197402425084	4.41371023085805	5.10480667625268	1.04355503169947	7	5.56744104447393	6.66614804083469	5.20340282210368	5.13146362940001	4.46577416937626	3.25890481372202	5.90634280904216	1.43535725877167	3.36372637632395	5.23432428320541	6.49059056304482	5.27429366926231	4.99881952898275	1	6.25228935951201	5.18681481681573	6.70620219269736	6.08236577196332	7	7	7	1	7	7	7	1	7	4	7	7	7	5	7	7	7	7	7	3	7	1	3	59.5	0	3
84	2.7337714316586	4.10895888117321	1	5.41255642993317	4.84856846648243	4.55353666350648	3.75648926833218	6.18686136313452	5.78399493807436	6.65738765575273	6.06535395532136	7	5.93351822396621	6.60152279934818	4.83914506167946	4.96386139745534	4.55031348402988	5.52897221240228	4.5852175126573	5.47255960847497	4.56816483940329	5.4963921439922	4.96239048752907	7	3	7	1	7	1	7	1	2	1	1	7	7	7	7	7	3	7	7	2	7	6	7	63.25	0	3
85	5.83107117019113	4.5836336698196	1	5.47104353513802	2.47498801023429	4.96387176331834	5.73440775124392	5.26439529829212	5.27615644557309	5.09672938678764	6.43590426029773	1.59103134432558	4.0571593222832	6.19128260441632	4.44533626689233	3.96103217858623	3.25018406209412	5.84248357802724	2.45855757314431	5.73505989995265	7	7	6.25923424342149	7	5	7	1	7	7	7	7	7	7	1	7	5	7	7	4	7	7	7	1	7	6	5	53	0	3
86	6.13067713058702	6.73085304911065	4.55505238551866	3.73912522483323	5.14392414367667	4.57647835138503	3.20607397571349	7	7	5.48523808078922	5.98743786196393	3.13571252333912	5.53492874242538	5.20516332600977	4.35270922064202	6.02192633717125	2.81461501477982	7	6.15121397290897	5.79494970671637	5.71658769959817	4.5636704699538	5.78949478411191	7	1	7	7	7	7	7	7	1	2	2	1	7	7	5	7	6	5	7	1	7	5	7	65.75	0	3
87	2.53750230527324	5.95772876350254	4.80368544137485	5.83354310018364	1	4.47444090517521	6.82041934200769	6.24989899892618	3.53723277496825	5.02970751052539	5.92744395773597	5.21597419384412	2.82891077463864	5.77545181643824	5.85731827026575	5.17632187289525	5.6123579435203	5.83033709447098	4.53066415167941	6.20085016425606	6.89605140164287	5.37863415407327	6.12105698337592	7	1	3	7	7	2	2	7	7	3	4	2	1	7	4	7	7	4	7	2	7	7	7	70.5	0	3
88	3.59054313683606	4.18163096891865	3.12098778110664	5.62300583127004	2.76108182508755	3.09630700295772	5.43544879869848	6.25914712519351	7	3.38037574138997	6.90518134998249	5.53660832203603	7	2.63481105833611	5.11516584029791	6.81864373839587	2.76487258522087	4.6590887246904	1.81016495776304	5.95960115511259	5.38721167808021	5.53837864646582	6.74907154835356	7	2	7	1	7	7	7	2	7	2	7	7	7	2	7	7	3	1	7	1	6	1	2	76.25	0	3
89	6.53485579439043	4.66748751418397	2.813675963318	1.33151796398146	6.31319235339415	6.0259490816547	4.71644498282335	7	5.11659753160568	2.96696224024872	3.80520533486211	3.79343526578572	2.39254658668294	7	4.40210390068782	5.23540942239802	3.04550695748826	7	2.43168888099543	6.21912333578881	5.15820214062288	5.93880522378567	6.85877812641149	7	7	7	7	7	2	3	7	7	1	1	3	3	7	7	7	7	7	7	2	7	6	7	57	0	3
90	1	6.97534464409362	1.24897055432003	2.78155654375484	5.48339049017379	1.47456449618722	6.68029890419875	3.90101373990283	4.45806915657353	2.80476524182657	3.63407939788399	5.22799038392547	2.57764465569611	6.03354335953144	7	1.26269936433175	5.3709589419603	5.96265667366664	2.54151220807722	4.26478042538899	7	4.45480597915381	5.75368530714474	7	2	7	1	7	2	7	2	3	7	1	5	2	7	7	7	1	4	7	4	7	7	7	80.75	0	3
91	2.36724538233183	4.4154622751707	1	5.06889573569182	4.75612280511326	2.95772198295747	2.9570666134626	6.45095412951602	2.34640824746271	6.09179186234634	5.34503567279828	6.66915335763372	3.33480118599215	6.52107809076149	4.24350325205697	7	4.18890062295603	5.59644660459613	3.94677643239888	4.23390690058845	6.38999593946008	4.54525315558897	7	7	2	7	1	7	7	7	1	2	7	1	7	7	7	7	6	6	3	7	2	7	2	7	78.5	0	3
92	5.72653789402806	2.98755245658035	3.58874461015531	1.27555749793551	4.96869506284315	2.97024753832663	5.77757808711936	5.41349957687587	5.77134737921207	5.45673711045243	5.40467524114263	4.14629620397833	2.47573985116561	7	5.06432954377768	7	6.40389437670888	3.99221357195707	2.90818195294559	2.79085964932119	5.15073244879649	6.32693173682401	1.50825992617185	7	7	7	7	7	2	7	7	1	4	1	7	1	7	7	3	4	7	7	1	7	2	7	77.25	0	3
93	5.12067401592824	3.75550601694593	3.12144225653193	5.19193175967245	4.17503567872838	4.01879552984126	6.30266317781374	2.38911082386165	4.29789428153507	5.69128961092457	1.96339440109155	3.41729892082237	5.38159925654588	3.91560604932806	5.0646252392128	5.68654436006825	4.86010988969007	5.35300251792103	2.66492977218614	5.48086139229253	3.13615619173545	5.39842602638184	6.73046898219566	7	2	7	7	7	1	7	7	3	7	3	7	6	7	7	6	1	7	7	2	7	1	5	80	0	3
94	5.47799818377301	7	6.04140322678392	4.41831643073515	5.67310834999749	6.52804834462478	6.58182048437817	6.52987812293198	5.08239838000698	6.55552513632447	6.99185852275533	7	6.95707073249932	6.1457540904716	7	6.40679512018676	6.74925155467493	7	5.69904757915908	5.90236384550115	6.47062141848168	6.39613725490537	5.39671497992375	7	7	7	1	1	7	2	2	1	5	7	4	4	7	7	3	7	7	7	2	7	7	7	86	1	3
95	4.60833235275279	7	5.47378469208368	5.86187191881419	7	5.4370902643468	6.58496841661743	6.19107524609382	6.73831974122359	5.24530622577227	7	6.10866472678234	6.3168784323373	6.61292026053676	6.61409379051904	7	6.94908292568695	5.33159815756734	3.34958103524109	6.14341526307324	6.82147513031272	6.41499661740318	6.56221150429046	7	7	7	2	1	1	7	7	7	1	1	5	4	7	7	4	7	7	7	2	7	7	7	101.75	1	3
96	7	7	5.45424651021886	1	1	6.48178763430024	5.37105917734572	6.34208803117029	6.90582809101101	6.30705576519634	3.41168281706239	6.71114098174269	4.75559005880304	5.97636034203035	6.29443999950229	7	7	6.96852593594418	1	6.48827525897714	6.38604756789232	6.70249481903716	7	7	7	7	7	1	7	3	3	7	3	7	7	2	7	7	6	4	7	7	2	7	7	3	82.5	1	3
97	5.11022749336895	6.14686592792546	6.61542403484725	5.37992159347545	5.80703621117703	5.83398351462598	6.09708944473269	4.87892214122994	6.94956227991017	5.55343198521309	7	7	5.7711715480644	6.14532264777057	7	6.35313723942047	5.82380291370228	7	6.39847358651326	7	5.84676061067406	6.91998725133447	6.08487023139372	7	7	7	1	1	7	7	7	3	7	7	7	7	7	7	7	7	7	7	1	7	7	3	88.25	1	3
98	7	5.90112014389671	6.04984144746604	5.14376354716259	7	6.7549842004098	6.7946293940689	6.7096367543523	6.27230769761671	6.55186927437338	5.26967362129778	5.74466880301367	5.79345064601626	5.97098011517841	5.90783031320889	6.44211235565062	6.28402357730001	6.55625786636124	1.90736586090333	7	7	6.28967718846338	4.19430380618572	7	7	7	1	1	3	7	1	1	1	1	3	2	7	7	7	7	7	7	2	7	7	2	99	1	3
99	5.47924987190617	5.54378794407857	6.80752151304876	4.86865883671031	7	6.31045094975819	7	6.65649286202487	7	4.46953714223655	7	7	3.90801948947434	5.01548299246107	6.31292247770199	6.848298556047	6.67241000743342	6.2767428022042	6.793701625935	6.5850758586736	5.54688356937197	7	7	7	7	7	1	1	2	7	1	7	1	7	7	7	7	7	5	7	4	7	2	7	5	7	105.75	1	3
100	5.7995053816	6.75238384596091	6.56656114042016	7	3.83026677556343	6.20606278710046	5.43423994416496	6.45503398452837	7	4.80655085530181	6.88819777702442	6.73394277375952	7	6.53158538627864	7	6.45868493614978	5.49904621254977	5.59899190631572	1	6.86264986440608	6.3684431591576	6.56755911827016	6.50965597800178	7	7	7	2	1	7	2	1	1	7	2	6	7	7	7	6	7	7	7	2	7	7	7	85.5	1	3
101	6.80964145129053	6.59778441741139	7	6.10253078617423	7	7	5.58706155236327	4.70335389946215	5.89562536235276	5.72176511435513	6.68702609145002	5.13432947730588	5.99349094203854	6.76534558478519	6.0916516366424	5.39809208767411	6.39506348583486	6.7878634699957	2.98929930518427	6.49619189940582	6.76179584821188	5.78743045683458	5.6926925002681	7	7	1	1	1	3	7	1	1	6	2	7	4	7	7	3	7	7	7	1	7	7	7	98.25	1	3
102	6.75865926407774	5.51499255709116	6.84060935880251	5.40496596570589	6.71087783012832	5.88817164055905	7	6.69235176912014	6.78168860386167	4.56163046254997	7	5.91406854289732	3.80620716428916	6.86030299380713	5.53778397596395	5.53893341483568	2.71123027969728	7	3.99546743864244	7	7	4.76907534034019	6.52776119901296	7	7	1	1	1	7	2	3	1	2	7	1	1	7	7	6	7	4	7	2	7	7	4	107	1	3
103	7	6.90770095685127	5.41282896138402	1	1.24420328130784	4.80548047148688	4.98249236771577	7	7	7	7	6.54236287785045	5.29221836350274	6.01208026675673	5.75297388390204	6.76989354395528	7	7	1.12519141567822	6.33397410679035	6.92804454859064	6.77907903218399	5.71315812631582	7	7	7	7	1	3	2	3	1	5	7	7	4	7	7	2	4	7	7	3	7	7	3	80.75	1	3
104	4.48502516221678	6.04459495448527	6.66989688844119	5.79172648624734	6.17350889151215	7	7	7	6.34357888535367	5.76227533327575	5.70055474985681	6.1310538826013	5.41012768491501	6.28902904031747	5.42105350964329	6.58700639707839	4.27694250471551	6.23514947984444	1.97558620878383	5.78688022860575	7	5.73202458709896	6.3271345737422	7	7	7	1	1	2	7	2	3	7	7	7	6	7	7	3	7	7	7	1	7	7	2	89.5	1	3
105	4.51764842497886	6.32795242148673	6.41660327580015	5.93283826610887	7	6.64914769916449	7	4.13272540629714	6.72255946561054	4.86454018239763	6.25011100426566	6.46053482181529	6.29721232809124	7	6.43335374961255	5.11970957864899	4.81101224624091	4.96643610354031	7	6.74868437943308	6.6701790786939	6.37095131437927	6.56499142413751	7	7	7	1	1	3	7	1	3	7	3	7	1	6	7	3	7	7	7	1	7	7	3	108.25	1	3
106	5.97844860244467	6.48810424853608	6.6359508609805	4.86370357487388	2.91035163075383	5.94130397144732	6.07772938267511	6.26519085238744	6.89361315327146	7	5.39240382284518	7	6.60962625364245	5.26159237558713	6.65439843348423	6.71058695452315	7	6.88919874043651	6.97545820297143	6.814689410053	5.89932364199849	4.94773208179868	7	7	7	7	1	1	2	7	1	6	5	1	4	7	7	6	7	4	7	7	5	7	7	7	92	1	3
107	6.27208735882084	6.85892985613485	7	3.82163088197029	6.59913767392029	6.29027482013269	5.88992492457979	5.26217809905451	5.97135651862015	5.44471731815679	6.25105281712579	7	3.63897815273565	6.72065653314088	7	5.99210646524161	6.97280823423968	4.37457393704914	6.70855908428519	6.07711406545082	4.53718888415345	6.82850806612312	6.40109285882877	7	7	7	1	1	2	7	1	7	7	1	7	7	7	7	7	7	7	7	2	7	7	3	95.75	1	3
108	6.5607804627098	5.80962477991719	3.0219576862657	1	1.04419542642404	7	7	6.64350456094217	6.59415461759146	7	7	5.56559535748711	7	6.50580778841833	7	5.99452041066437	7	6.92247327541812	6.26605175744697	4.31221881971959	6.99251739146332	6.98227249460864	4.42702342222832	1	7	7	1	1	2	7	2	7	5	7	5	2	7	7	2	7	7	7	6	7	7	6	85.5	1	3
109	6.99749591951614	6.37729439820732	7	5.9383556519081	7	6.37905014084404	5.98188641363326	6.55210086300617	6.74153546542667	5.00508909483396	5.72810621074947	7	4.66405580984327	6.16572843380688	5.86701099349918	5.70402230733616	3.58940656383117	5.44962727394219	5.2890085068685	6.99772715884128	7	6.63578735537042	6.42879841785884	7	7	1	1	1	7	2	7	1	2	7	1	1	7	7	3	7	7	7	2	7	7	7	93.25	1	3
110	7	4.50074401319796	7	7	7	6.68226212591511	7	5.9123511969523	6.48830851192661	4.78239952512919	3.2927845603568	5.41547046865517	6.24200510987428	5.6637062875281	7	3.68248977648407	6.44892153111303	7	6.45453493551974	6.67388461615499	7	7	3.60776282703408	5	7	7	1	1	2	7	1	7	1	7	6	1	6	7	2	7	7	7	4	7	7	7	78	1	3
111	3.40033743860306	7	6.97919307430011	6.7225489838397	6.63272641581909	6.48813355394579	4.60815512912282	6.66176119172671	6.84872960580993	6.02091841925995	6.62751368379216	6.24007505679962	6.93212240196488	7	7	6.60181660311156	5.12450969322251	5.48424456995486	4.47510334208663	6.06464113735209	6.58876311975887	6.43224139166358	3.53607672971247	7	7	7	1	1	7	7	7	7	2	7	2	2	7	6	2	1	7	7	2	7	7	7	94.75	1	3
112	6.54737553697839	6.49431598735585	6.71629828198806	5.93587777151722	6.96510176046986	6.83225664963303	7	5.10684138383393	5.46241053589423	4.49372718085449	7	5.84718719102499	6.14850864107663	6.59134453944283	5.73380061690556	5.04597062388791	6.16671025277224	5.6749247648822	7	6.07389879115349	6.10873374860426	6.83646706152219	5.79285556569269	7	7	1	1	1	2	7	7	1	5	7	7	3	7	7	2	7	7	7	1	7	7	7	84.5	1	3
113	5.27860639646616	6.71695954165442	6.46821939325076	4.05268291471203	6.01512846012409	7	6.31872606540574	6.84774552305056	7	7	5.45200134707889	4.5712392941565	5.69481819343961	7	6.60983292743863	6.1610726967892	5.10138960524525	7	4.47168116543007	4.55556487094529	5.48939957456165	7	4.65440064050905	7	7	7	1	1	7	2	1	7	2	1	4	4	5	7	2	7	6	7	7	7	7	7	101.25	1	3
114	6.13419904930553	6.44133655304737	6.10279409104889	7	6.80845419727154	6.23420108578876	5.20026070591006	6.92656418720641	7	4.96369860993869	7	6.36057705827932	5.16601806474805	6.68662460156848	7	6.95313039713438	6.65942548873442	7	1.56438449146832	6.50332829313365	7	5.39749225734968	4.93915937396481	7	7	7	1	2	7	7	7	7	1	1	1	7	7	5	4	7	7	7	3	7	2	7	85	1	3
115	7	6.32207277460831	6.1700012123096	1.08346197258088	1.85577003352945	7	6.52661826944264	5.83362695349487	5.72745280590524	6.38184677997796	5.49528532591246	5.16775417195838	6.42829748274338	6.98337934307586	6.07085595717077	7	4.5348872368697	6.58406286680332	5.83611785145642	4.85110567384298	6.87465749810374	6.10300847770752	6.58355008451845	7	7	1	7	1	7	3	2	7	2	7	4	2	7	7	2	7	7	7	3	7	7	3	102.75	1	3
116	6.72725037411723	6.94923783708694	5.73154618283152	6.44882766360943	7	6.94700179081909	6.86049342590543	7	7	6.53566206181511	6.91128349174616	5.8006139151637	5.41925833048286	3.64739953588504	6.30090659244704	7	3.54823911123472	6.11489482826297	4.96813689416515	6.53500624252835	3.64474713912879	6.20869542361673	6.37331826913606	7	7	1	1	1	7	7	2	7	4	7	7	3	7	7	7	7	7	7	4	7	2	7	98.5	1	3
117	1	6.7418282831958	6.50974368371925	6.60705837160663	4.70602833586615	6.87237601200704	6.39830043893288	6.10233758003854	6.95442988105063	7	6.71166571318883	6.43639416375	5.77624499966994	6.40901095192147	7	5.62288870041711	6.91207509879961	7	4.1698235902881	3.41256858440062	7	5.69157596921988	4.05177035431959	7	7	7	1	1	7	7	7	7	7	3	7	7	7	5	7	7	7	7	4	7	7	7	79.25	1	3
118	1	6.74787103011524	7	7	4.38739604511798	6.56130509115505	7	6.43132889747268	6.74178206310493	5.98683485449367	5.77994589322523	5.61709412054978	5.20783451757309	6.77336100466093	7	6.57723966106389	5.61013685881054	6.38468442629517	1.07897698637591	3.77392777652379	6.73814066654465	5.44801829030694	6.12024858058897	7	7	7	2	1	7	7	7	6	2	1	7	2	7	7	7	7	7	7	1	7	7	7	77	1	3
119	6.85906732992928	7	6.59651475150709	7	7	5.39158949320277	6.624219895693	5.3897448376357	6.35944136011099	4.62135745907169	7	6.08431194471721	4.8720122570865	6.60736743385213	7	7	3.94181406804875	6.35990072640022	2.35832370682383	6.46589719507481	6.15052823166757	6.2809778415284	6.13693897003585	7	7	7	1	2	7	7	7	7	1	1	7	7	7	5	7	4	7	7	1	7	2	7	84.75	1	3
120	5.99195542663506	4.37628341583307	5.78653031089456	3.96483461165637	4.97556806778542	7	5.49756207644085	6.60549249186155	5.83471677013989	5.47246795663943	7	6.19634253969101	6.54930980217312	7	6.52399404093703	6.97508869145567	3.60111138708594	4.31570307177588	1.29855162339453	4.87312462774291	7	7	4.88890736867853	7	7	7	1	1	3	2	1	2	5	2	7	4	7	7	3	3	7	7	1	7	7	6	91.5	1	3
121	1.90376790665	6.92427690876789	6.64543437107993	5.94877040737666	6.89668412458587	7	7	7	6.8415049531696	6.99685158966693	5.68666394353576	5.71408035468247	5.88787888790423	6.3284819567914	5.23280931303543	6.61536603641779	6.69826695406018	5.85257022821443	1.78571202056845	5.46910471789471	6.04788439060763	3.81316345311411	4.16620736347613	7	7	7	2	1	2	7	4	1	7	1	1	2	7	7	2	7	7	7	3	7	5	5	91.25	1	3
122	4.60631665647459	6.68702262377331	6.61077554269377	1	1.10778777395751	5.35854564814391	7	4.70696919110303	7	4.33766306245475	6.44380565056275	6.64812394715217	5.73657062915425	5.7803309533333	6.91215433381914	6.40406528513946	7	2.29038642500667	7	4.88912232542536	7	2.31760868766018	7	7	7	7	7	1	1	7	2	7	7	5	7	7	7	7	7	7	7	7	1	7	7	3	85	1	3
123	5.96005948483834	5.42918481158703	6.87761263130542	4.52250561144803	6.56016740549147	5.93534943058485	6.08108872958975	6.87021049758284	5.90346355111336	5.13696142242416	6.27159272646491	7	4.51322162248971	6.00932099963107	6.06113756606197	5.86572446151317	6.52404091017262	6.45014268809376	1.54287302341895	6.06987527802894	4.79608514480886	7	6.98289888193372	7	7	7	1	1	7	7	7	2	1	1	7	7	7	7	5	7	7	7	1	7	7	6	88.75	1	3
124	5.56167336738891	5.97082677506893	6.19419328218988	1	1	6.12151447291688	6.1916508876422	7	6.33378581873706	4.10635671433352	7	5.79422499282992	7	5.84970009318357	6.36956806981411	7	7	1	6.97318512862668	7	6.66665090334485	2.06002582818445	7	7	7	1	7	1	2	7	1	7	7	1	7	1	7	7	4	3	7	7	1	7	7	3	99.5	1	3
125	7	6.50423910962097	5.7135427508591	1.64931466850526	3.5595147046586	6.99401179384812	5.89420536270018	5.89315167461621	7	4.29227620047665	5.99923457033688	5.47104780973897	6.15902780110204	6.54975682037842	5.66015146514868	5.5252847955232	6.23000078766537	6.83821055642665	4.1763952584139	6.48487515770118	3.28067026514133	4.23497758564993	7	7	7	7	7	1	7	7	1	1	6	7	7	1	6	7	3	7	7	7	2	7	7	7	98.25	1	3
126	6.08543530849941	4.86719236075625	7	4.40659559571261	7	6.97822649700366	5.98539844381101	6.59758835381507	6.81638799350015	6.27503882735807	4.91775364245178	5.51487276692101	3.74911892432656	5.07914205116398	7	5.24887637840049	5.92126048800303	4.87841483213152	3.31313617528357	4.6921820251619	6.8939935545605	7	4.41468713903556	3	7	7	2	1	4	7	1	1	7	7	4	3	7	4	2	2	2	7	1	7	7	3	97	1	3
127	1.83230609262241	6.08188647566963	7	6.87324461946876	4.45037165034632	7	6.07824558296822	6.55354073767573	7	5.02749997469537	6.79577030079495	5.69275904836009	5.71290308335014	6.73313663180975	7	5.43080731701054	6.48717961769565	5.97643443757649	4.52270155986425	2.35826439622031	6.7662577119275	4.86392701289955	4.85648679825826	7	7	7	1	1	7	7	7	6	7	4	7	7	7	7	7	7	7	7	7	7	7	7	86.75	1	3
128	6.72978661276798	4.56295627380187	5.31245795129849	7	6.91989401586534	6.26985886863466	7	6.06187737659466	6.30052952731749	6.125776118441	5.82911988635157	6.21399464157392	6.29541379326303	6.7575360860293	5.84826990088023	4.06320950328662	6.29341508460251	4.55207361857853	5.64708743205381	5.82412361166145	6.92908480022703	4.90653537004137	4.6682449701559	7	7	7	1	1	1	7	3	7	1	4	3	7	7	3	7	7	7	7	4	7	7	7	75.5	1	3
129	5.28615981908129	5.83212155557853	6.79280326759816	5.26384833749871	6.41681491246974	6.47790313726554	6.54071567254355	4.30525014653734	6.04079106473676	4.92146775206038	6.18507772624567	6.76860908943846	4.73639042429657	4.62436774962618	6.10350244071472	6.21735254924556	4.67554942437591	5.76177904348187	6.02971301564374	5.35123610006034	6.80702763142983	5.89052224809848	7	7	7	7	1	1	3	7	1	3	7	3	7	7	7	7	2	7	7	7	1	7	2	7	92.25	1	3
130	6.28975547347429	7	5.94706056075368	6.70312345792757	6.66865003695258	6.97180175618771	5.69804731808518	6.35521663894212	6.51327368493699	4.5156537510991	6.67565785245346	6.73759011434033	4.45824818738413	6.83850392957882	7	7	4.50811513690214	5.80939803508737	5.25685405938423	6.24219785726914	6.09727385771733	5.96983765001785	6.11399102394163	7	7	7	2	2	7	7	7	7	1	1	7	4	7	5	4	7	6	7	4	7	2	7	88	1	3
131	3.82841052327996	7	6.53455801188784	5.88931517789606	6.67797126608258	7	5.33544653550791	6.9883137208098	6.18383377479835	6.76659877511273	6.282326616135	6.16443388238741	6.44704156102141	6.63157676347176	6.36045899783327	5.83194897141854	6.64634335937768	4.75263596844471	2.01467523366894	6.96880376638426	1.59561578606593	5.8834557412448	3.84701715065844	7	7	7	1	1	7	7	1	7	7	7	2	2	7	7	3	2	7	7	2	7	7	5	92.75	1	3
132	5.03574262740802	6.20013532031364	7	4.44037089216303	5.35821377977732	5.59025056872427	7	6.35212041018587	5.25267475548575	4.57207995187664	7	5.97563308664429	2.81255094326328	7	6.97668876626729	7	4.65379038056005	5.32587183430064	1	6.42152922420509	6.32209123688701	4.49912806595124	6.09501652592564	7	7	7	3	1	7	7	1	1	2	7	7	1	7	6	5	1	7	7	2	7	7	7	88.5	1	3
133	1.62253971837676	5.61168288529182	6.54414569430619	6.43576164351881	5.68743960267403	5.06422424597657	6.91896272794809	7	6.7176966869019	7	7	4.77314882469666	5.80119180525847	6.11874384445832	5.17223350665539	5.62291358630378	7	5.69162642320226	3.94267318209175	6.99846555017084	6.47156596146858	6.27298138576756	3.34173467161561	7	7	7	1	1	7	2	7	3	7	1	7	1	7	3	3	1	3	7	3	7	7	5	100.25	1	3
134	6.16766352946624	6.13268914844335	7	5.51328690059962	3.34105958228498	6.24635921385154	6.89262753159346	4.59473066922454	4.91281163875306	6.54080466987005	4.67708056613029	4.77766449963017	6.52847278647267	6.04177640175413	6.0072819865027	7	7	6.42317022246194	1	6.23269938372647	6.14797174396308	3.85446792667855	3.96041856503941	7	7	7	5	1	3	7	7	4	7	1	7	3	7	7	2	5	1	7	2	7	7	4	81	1	3
135	6.35602519839087	5.994988037036	3.49616257726061	1.70935078754948	1.27456010550115	6.59961548391481	6.98546189515027	6.31019740541382	7	7	4.80490164425115	3.641885303969	1.67072306154921	5.80668162051458	6.89288727225262	6.65480745062434	7	4.96467878227585	5.8127311134927	4.6592219531009	7	7	6.32774034450584	1	7	7	1	1	3	7	1	7	7	7	5	1	7	7	3	5	1	7	1	7	7	7	71.75	1	3
136	5.64922393970151	5.36663577844115	6.55598775609601	4.82709939769019	5.03547996848171	4.67951254239589	4.7826292848283	6.08976842948733	6.03873270386948	6.53953396368363	3.76046360584019	6.08347118671051	6.80137082530465	7	4.46945745893389	5.8922281006791	4.68025388625242	6.80801717539518	1.91014930064603	6.23376534868318	6.2712163754626	4.73106597115219	6.69175774122062	7	7	7	7	1	7	7	7	1	2	1	5	7	7	7	2	7	7	7	2	7	7	7	87.5	1	3
137	5.25814510392941	4.76964480604226	6.38293933207178	2.49993510551024	6.23476788367652	5.74016529764862	7	2.21559034309182	6.52741949622564	5.86639925244447	3.16607459349461	4.38684004698356	6.9893202485691	6.30797029760974	3.73668891897582	6.21086156137319	6.13631033005094	7	4.3148307859292	5.3403676177434	6.70278795478061	6.35548702038719	5.58005970969396	6	7	1	1	1	4	7	7	7	7	1	4	3	7	3	7	7	7	7	1	7	5	7	91.25	1	3
138	6.74479955889127	7	6.73167615163767	2.32143673516779	1.41590843215626	5.34265565786268	6.91524113182491	6.15384538124544	5.91750233102771	5.64757886031085	7	4.50846809916694	6.38022132553654	4.12966808609958	6.63339358984666	6.30758811614031	3.38265577575587	6.43094767179996	1.62527568827374	6.6986160665501	6.22632709984427	7	6.50411877804112	7	7	1	7	2	3	7	7	7	7	7	7	7	6	7	7	7	2	7	1	7	7	7	77	1	3
139	5.86106396308256	5.4289607456025	7	6.83790121967338	7	6.07290452389931	5.25235013102373	5.16911681816514	6.99430021400834	2.88492355143986	5.16820185999065	6.52627957017679	5.38667456436513	6.81707119293569	5.54012631156074	4.29830511157952	5.8043732143544	5.22389634366996	5.90221494418955	2.5831467080844	6.00047520948991	6.93974143326692	7	7	7	7	2	1	2	7	1	2	7	2	7	7	7	7	7	7	7	7	1	7	7	7	63.75	1	3
140	5.26509072399206	4.85385993565741	6.48892143571558	6.64040886901887	6.09150230321272	5.77263658688506	7	6.85286047544223	6.27907178564067	6.6615884629786	6.44860115383839	3.23284263767984	4.06836124552922	6.38939099621088	5.82147530603918	7	4.54066185781816	3.46531494984761	6.19804686333317	2.81133437278815	6.97423990044294	5.93934562276434	4.77039025003065	7	7	7	1	1	3	7	3	7	1	2	7	6	7	3	7	7	7	7	5	7	7	7	83.5	1	3
141	1	5.35103514164199	6.71913771706475	4.83485961750442	6.08348227150588	3.48318044653447	5.96382517351562	7	5.05829652017584	6.82363491340227	6.48496950792923	5.42710400810645	6.61849968871949	6.77753701177024	6.21515939196164	6.09514231547587	7	5.3539167237521	1.40508262740159	6.42418757651284	6.38261059024568	6.66818315386286	7	7	7	7	2	1	1	7	7	7	2	1	7	7	7	3	3	7	7	7	1	6	4	7	85.25	1	3
142	6.52343156105983	6.59064059611268	6.26172788866925	3.83904904640713	5.95168345707731	5.71983612694395	5.65648759530352	4.07531412983216	6.56428841198386	5.2874014159576	6.77895168233932	7	2.64121347750272	5.19278135162237	6.83530728585365	6.81599340477911	6.90960693898429	2.25091066686193	1	6.09103629864873	3.84880932587805	3.12404826330539	5.59239745771561	7	7	7	2	1	7	7	1	1	7	1	7	1	7	7	2	7	7	7	1	7	7	7	98	1	3
143	7	6.31014744330512	6.24142760483493	1.44846062711608	1.2730461210677	7	6.05482345147786	6.78144575956768	5.87557006777309	6.33552738452496	6.56209884171557	5.89263159980144	3.23624492630562	3.49393824188564	4.70067263187232	6.67548022192035	7	7	5.75782285874365	5.81940721802223	4.39193664296767	4.85005524248413	6.59092434914625	7	7	7	6	1	3	7	1	7	1	1	7	2	7	7	3	7	7	7	7	7	7	3	103.75	1	3
144	5.5346739362382	6.09086746700701	6.59949356079464	3.81130911702896	5.19266622965208	7	6.23127734536217	6.03828867281248	6.5694971486723	4.84580620006207	7	6.69076740961315	5.88795598184768	7	3.98584319813245	6.50357633640882	7	4.18438836884875	2.68361950911597	6.71395346445335	3.1768256683241	6.92026427424469	5.81841033700681	7	7	7	2	1	7	7	1	1	2	7	7	7	7	6	5	1	7	7	2	7	7	7	86.5	1	3
145	7	5.8897810241908	4.38891768354404	1.74601620700076	1.56273015018104	4.9594783622634	6.97559509942252	4.62599576270193	6.28482162649152	6.53385870939735	6.10885972275028	4.73642807700827	6.70213571288762	6.89096890449499	6.2310409264895	7	5.02654417483338	6.49175034103012	2.95777609434716	4.84487969397613	6.35815524413783	5.78430680041123	4.52648340606757	7	7	1	7	2	2	7	1	4	1	2	3	4	7	7	7	7	7	7	1	7	7	7	82.25	1	3
146	4.72358425870967	6.67327178356173	6.29781283647525	1.28389233147162	1.11936187865928	2.89987650688174	3.74243520021704	7	7	3.46630361153882	4.64932844292336	6.87015429582912	7	7	6.43399526472037	1	6.53132198662481	4.61527910337249	3.20624425952772	7	6.18160385254094	7	7	7	7	1	7	2	2	7	1	1	1	7	7	7	6	4	5	7	7	7	2	7	1	7	84	1	3
147	6.30160102746074	6.74393703557468	6.63397061563182	3.14066753493247	1	5.82938466463508	7	3.28253981123612	5.45607048768899	6.5751230965465	6.57858355234036	3.93309173985708	5.92031020387514	4.20187376476084	6.74905198211847	6.02637381495286	3.69080047382299	5.562167132217	1.51838148074691	7	7	6.3289546387293	5.92637942171141	7	7	1	7	2	1	7	1	7	7	7	7	1	7	4	7	7	2	7	2	7	7	7	68.75	1	3
148	5.63992458904442	5.80779554147367	6.64110525400823	5.65617224229575	3.7812232836947	5.5994507031244	6.78944533321205	6.84346162364174	6.6369926778969	5.15932600243334	6.4692829515115	6.43778176089005	5.4139370591352	4.72239738324239	3.65875225030546	6.66203859271313	5.5424679644279	6.00882330346084	2.06007447309843	4.76746166469108	6.17617105125438	5.87671233015425	5.35680563118534	7	7	7	3	1	4	7	1	7	7	1	5	5	7	7	2	2	3	7	2	7	7	7	74.5	1	3
149	5.94529714139829	5.91754040588812	6.10332964015147	5.89548299610735	6.45152798052886	3.76441463648191	5.45194044708378	7	6.63426695662927	7	6.08713960502746	3.43553509301445	7	5.80244024413275	5.74094610129485	7	2.87614440547946	6.39395392892604	5.86044282360726	7	5.26400494242387	5.31639854849937	6.30916586420028	7	7	7	1	1	2	7	7	7	7	1	1	1	7	3	2	7	7	7	6	7	3	7	72.25	1	3
150	1.96146651931722	6.19408991845834	6.97374261722015	7	6.39262889765308	4.82255161704001	6.99981280027566	3.68874771484416	6.03497372822199	7	3.0384964698499	3.33862554611054	4.26503973831913	7	6.36080480436289	7	3.70702638821011	5.07306314649293	1.43552927215297	4.16896736447974	6.46656485135046	4.52634712988823	7	7	7	7	2	1	2	7	1	1	7	1	7	1	7	7	6	6	7	7	2	7	7	2	98	1	3
151	6.69198094017028	5.95345793338888	4.7306152452219	1	1.27043889466504	6.40340618245274	5.24854122258662	5.706588721518	6.45986364346796	6.63517627976496	5.45144233047043	6.12901433790323	5.74926598425322	7	4.92038680149379	7	5.58648554156731	4.34072974731886	2.50570285713085	6.70906984267906	6.57223684683923	5.35474645399915	7	7	7	7	6	1	3	7	7	1	7	2	7	2	7	2	7	1	7	7	2	7	7	7	81.75	1	3
152	6.98341022947578	3.8365484886018	5.55716505867948	5.93532988236604	4.46542145648997	5.09719611243581	5.05969230655767	4.17858867928259	5.95063824592255	5.20750304456887	5.09292465561869	4.33475870061512	6.75074633426688	7	7	6.95945833961365	3.45706345548852	4.25728167511378	1.37126401751069	5.2387197230273	6.12434699673437	7	6.67182715950567	7	7	7	1	1	2	2	1	7	2	1	7	4	7	7	2	7	7	7	1	7	7	7	96.5	1	3
153	3.79981256997209	5.13688579502002	7	6.695497642488	5.60841552340835	6.40098209238572	4.79330550689891	7	5.82159449108773	2.27458306175739	3.15501591804933	6.6779593689682	1	5.33339968147808	6.0288652395808	4.81026067698059	6.36345762771375	5.73544354437821	1	4.34234899122593	6.43207223800818	6.38426699685277	7	7	7	7	1	1	4	7	7	7	1	1	5	2	7	6	7	7	7	7	2	7	3	7	74.25	1	3
154	6.70918429485908	4.84549705206365	5.17205916815463	1.61591885449337	1	5.70368393477575	6.19227775701179	5.67163303693109	5.87314643116814	6.35704722316701	6.48945247593323	6.11388444707526	7	5.75673973599051	6.33185450369917	4.42264604601266	4.31291748007051	4.63472155969295	2.00465554261208	5.35666172598858	6.12181944880516	6.64761614459792	6.49339498107584	2	7	7	2	1	2	7	1	7	7	1	7	5	7	7	7	4	7	7	6	7	7	5	74	1	3
155	5.36572852480337	6.13950989312636	3.88209153015761	6.51013603461624	6.61298530837973	5.8672363118035	5.3356376305552	6.67765878523605	5.49536647594485	5.41765641430167	5.51845132605577	2.86250863842246	7	5.6390324528764	4.08095404822691	7	4.59249776587088	6.98877331881386	7	5.76827768890543	6.96483683683193	3.75740048225985	6.69186132579097	7	7	7	1	1	6	7	7	2	3	2	1	7	7	6	7	7	2	7	1	7	7	7	75.75	1	3
156	7	4.11511081433343	4.23031936968367	1.59504712945586	1.30808256865884	5.67504423012269	6.03059049245093	6.00109275717723	5.84895237291731	4.82047592355641	5.17721899575619	5.2051015030339	7	5.836255748827	6.95067549667257	4.92626350200815	3.88343001168836	6.49903618992433	6.1047012729998	4.96343377669502	6.54135023137742	6.65433831728215	6.25402918110629	1	7	7	2	1	7	7	1	1	3	1	7	7	7	7	7	7	7	7	2	7	7	7	72.5	1	3
157	4.87790805107988	6.45074696641682	6.33737106275615	4.06210925894839	6.42687656381628	6.2743535182951	5.66930370453316	1.52128286732603	4.03284032874011	5.91794204377535	5.01174665010596	6.46253861441014	5.43903683176569	6.39975682798816	5.23895265780204	4.94747866655386	4.38199319739866	7	3.41065545464508	5.7955568796327	4.92421777859808	7	5.74277390176868	7	7	7	2	1	7	7	2	3	7	1	7	1	6	3	3	2	1	7	1	7	2	6	88.25	1	3
158	1.70501529993638	5.12203313251822	6.27494730716618	5.53003170438481	6.24600658357688	6.77005143227194	6.57945864519438	4.2602611460106	5.52918168483802	7	5.02249445260161	6.27635483644968	6.42710060481658	3.8632337464502	5.64488660999328	6.29121755360836	7	4.84778901958193	4.03349951103054	6.75682343350058	6.20487216221756	5.61313988285057	4.98952576094331	7	7	7	2	1	5	7	7	4	7	6	2	7	7	3	7	5	7	7	7	7	7	6	97	1	3
159	6.67772213155215	6.3623468053443	4.95724239466602	1.76969374424428	2.59148835977913	6.68004258056386	6.7527074534887	7	4.36677650214546	6.33154553527922	4.27923246489373	5.78835107426306	2.48594081470608	6.793692773809	6.78339233565357	6.60496252740992	3.47980522270732	6.3507751963248	3.37112806066063	4.66143038141844	5.81020053300744	6.60200777126527	5.24690520205629	7	7	7	7	1	7	7	7	7	2	1	5	4	7	7	7	2	1	7	7	7	4	7	70.75	1	3
160	6.37942160514394	5.97901377457019	3.2704079455003	2.14578141457422	1.79821760101598	5.02995375125955	6.53112867290432	6.5913846053385	6.70503549050528	6.58221826491337	4.30571650627675	4.3440125877489	4.70517476573099	5.31009122888412	7	7	3.75065889579782	4.78001221229265	7	3.03514470435289	6.17110177476406	6.68153347895887	5.37856996941955	1	7	7	1	1	3	7	1	7	7	7	4	4	7	7	7	7	7	7	1	7	7	7	68.5	1	3
161	7	6.11806762403055	4.81253243169833	1.31753527730327	2.89161329425174	6.01120947840102	5.90902883778394	2.68397517795659	5.31193918470917	7	3.6453342320882	6.53928185561149	6.45115346526029	6.43089533482045	4.49529865068557	5.72602164464416	6.28905295922377	7	2.82930212925686	5.75208602734048	5.01846405747074	6.93554197399013	4.5539624412188	7	7	7	7	1	2	7	1	1	2	1	4	7	7	4	3	3	2	7	7	7	4	7	67.25	1	3
162	5.73995681250436	5.1094726933085	7	7	6.8301023024157	2.40078670341616	6.88534048818019	3.22892799030727	4.60569383074711	6.50230534397289	5.49537342786517	5.40906269150297	2.75733728817516	3.92632597280678	6.21349835668498	5.80015419232908	3.74387457641332	5.85021560259618	1	6.99837139587225	5.04131862702953	1.84136746307056	6.98164277082474	3	7	7	1	1	3	7	1	1	7	4	7	7	7	7	2	1	3	7	2	7	7	6	78	1	3
163	6.60197298987276	5.71820367852327	4.60080234486813	1.85010371367176	1.43003213824719	4.73893285159865	6.44233862564845	5.6646371155018	5.98540451346675	4.59571921590891	6.90600367621511	5.35987820215533	5.84010806883677	6.59324966348927	6.10017370684796	5.70512084106448	7	4.9092412276593	2.2916039153796	5.51482472265418	5.05309166929685	3.01027277264197	6.77862593148063	1	7	7	2	1	2	7	1	1	3	1	7	3	7	3	3	7	7	7	1	7	7	7	91.75	1	3
164	4.07329036040896	4.92509479760212	6.13810976460169	7	5.8265663374074	6.48225769294928	6.94773603850282	7	4.18532245857366	2.56875037520915	6.64397654486075	7	4.76894799593592	4.97203726256099	4.22153340987437	4.20572653614242	1.59986628012339	5.40167703185822	2.64910196090154	6.1136577576733	6.73811870518547	3.63974241341147	7	4	7	7	2	1	2	7	7	7	6	1	4	2	7	6	3	5	6	7	3	7	3	7	70.5	1	3
165	6.68288134365021	4.32212000798943	7	3.31130361136761	6.75861398165017	6.35631314832518	5.38795933041221	1.84345466488686	6.7924165736308	5.00003090532448	3.78695165669198	6.71291721045656	3.01250700226842	5.92903030002696	6.93133268833485	3.25553425717612	5.93857589147019	6.32374013209185	4.53950660941192	6.15395894684009	5.67982253968661	6.99713785061402	6.21410585712435	7	7	7	1	1	3	7	7	1	7	3	7	1	4	7	2	4	7	7	1	7	7	7	71.25	1	3
166	2.2891882715397	5.88699850200799	5.53785073394685	6.99920547584209	4.7214915642181	3.28126704188042	7	5.53152189339204	3.72122660377006	6.19404292331733	5.76874576692166	6.270622091876	6.17157163174893	4.40144857681034	6.06486430278276	6.91234085556094	6.50003483745555	4.55816976284618	1	3.18175773975978	4.51146941790447	5.43680427012404	6.26657896818759	7	7	7	2	1	3	7	1	7	7	1	7	7	7	7	3	7	2	7	1	7	3	7	79	1	3
167	5.74887208935615	6.6635878681526	4.06875294046555	7	6.59560684032359	5.50111546935073	6.10485653524528	7	6.91888216835134	7	6.77042604439819	3.26815345393543	7	4.89303778077716	4.09668011955064	6.47639070366643	4.16028753560731	7	4.94274105954328	5.81347962370934	5.9025634598261	3.30922152892458	4.11429166072743	7	7	7	1	1	7	7	7	2	2	2	7	7	7	6	7	7	2	7	1	7	7	7	77.75	1	3
168	4.72204419209052	6.48652356781196	7	5.35731286881409	3.16680702769853	6.90020414771972	6.01944016080664	6.88637730664868	6.28162647285927	5.94428861858651	2.77728607828154	5.9888952562499	4.29327222975902	2.32345656694482	3.94727075311187	6.2919383967978	5.13210028630666	7	1.74910873769577	5.05654138251903	4.87305853948217	6.30378461976519	5.18838729516586	7	7	7	5	1	7	7	1	7	7	1	7	1	7	3	2	7	3	7	1	7	2	7	86.5	1	3
169	2.94444957761566	7	6.09264160297811	4.61535261802794	4.01588061092738	7	3.92517202336041	3.92430602821143	2.73357561122185	6.45498253268878	4.1975171362243	6.77134772356953	4.88420061808757	7	6.39953435586753	4.17116394518404	6.89132357487828	4.05787372948397	1	4.59839753254509	6.03252238401686	4.84249128208609	5.65641709845869	2	7	7	2	1	7	7	7	2	1	7	7	7	7	3	5	2	7	7	2	7	7	5	83.25	1	3
170	6.87551248078104	7	4.95525238528567	2.04429775602705	1.27789289366154	4.01320835045696	6.20634679717325	6.45531075409994	5.61201246761016	5.30320081926222	6.5750363175276	5.17514102753521	6.97016285798398	5.08235020825382	4.81957432533913	6.42328548628739	6.9703198667357	4.23500732982312	2.89725765092309	5.53580288586076	4.31858885351116	6.1319242438844	7	2	7	7	2	1	7	7	1	2	3	1	7	3	7	7	3	7	7	7	1	7	7	7	91	1	3
171	2.86118305231135	6.95581522772425	6.46848817218285	5.75691414786692	5.86394558410081	4.59694816198965	7	3.69938902908877	6.4794753936869	6.11242282191434	3.03107922498365	3.18357280985632	4.04998052149229	3.90189411394885	5.56943416535897	6.70147764078867	6.38330965888302	6.15961805969931	1	6.59708143142088	2.37628983163663	6.11641753738635	6.71795284860504	7	7	7	2	1	1	7	7	1	7	2	7	5	7	4	7	1	7	7	2	7	1	5	90.75	1	3
172	7	6.94183297135541	2.48408723968026	1.43687319611211	1.43731828410319	6.74918370602046	6.84647446194959	6.07525398148097	5.14368456824125	4.32541369070164	7	4.35375624351649	5.91449346806592	4.92967715036109	7	7	2.90542085471407	4.85783330519456	6.3519103259199	3.01416120925015	7	6.43189320802194	4.60066530740203	1	7	7	1	1	2	7	2	7	7	7	6	5	7	7	7	7	7	7	5	7	7	7	54.5	1	3
173	3.36863956412896	7	6.39084928552633	7	7	5.3829297416574	5.32483122068649	5.60876215072985	3.69503519768835	3.45735514923879	5.59490003202253	6.18189667337646	2.82927715207601	6.61729166376995	4.92298140695997	6.48204894940478	6.11612469950943	5.57485346121629	4.87304208116009	6.20648280903019	6.0321237245475	6.81631670424581	5.95687431573863	2	7	7	2	1	1	7	7	7	1	1	7	2	7	4	7	7	5	7	1	7	3	5	71.25	1	3
174	1.34389604534183	5.80669411081097	6.72127281521037	5.88565105583543	6.56463121451602	4.06031028216061	6.61888054581254	6.46188197094835	6.23376418306877	5.60488538993252	4.53718892529466	5.43082284638203	7	3.80415580914879	6.62644663957848	6.62480761405148	6.15419838307084	4.93108029592974	4.2714594271752	5.64410318869904	6.9114941379252	5.89771074034602	6.99084506472624	7	7	7	2	1	7	7	1	7	2	1	7	7	7	3	2	2	4	7	1	7	5	7	81	1	3
175	6.78856325135465	5.00070852423341	3.64613128391561	1	1	6.83659281268027	5.29090279546606	6.42573905933921	7	3.95273462647929	5.43263458658304	5.28536333706927	6.11766231629219	6.46595656795427	4.57217102248404	4.30940502381733	5.03481825384824	3.53343410069406	1.63410123956259	5.79588042546603	7	6.44003881677004	7	7	7	7	7	1	4	7	7	7	7	1	1	2	7	3	7	7	7	7	1	7	7	7	75.75	1	3
176	4.58887315437921	6.48880833233256	5.31128254831888	3.04039990973231	5.24503254024423	4.96156435784378	6.54901792122274	2.49932291581542	5.1977542726534	5.35784539007659	3.17377718521993	6.50933104696972	3.97151991622232	6.55776152020294	7	7	4.79167518031853	3.00359641316602	4.60608044736864	4.55580213841995	5.55381579764459	2.71646399747305	5.01090760132514	7	7	7	2	1	2	7	1	7	3	3	7	5	7	3	3	7	7	7	2	7	1	7	77.5	1	3
177	4.5536177773571	5.77386499758615	7	3.61173919265355	4.47560179817561	4.06845599525702	4.93763011943941	5.33287636098188	5.22436213427012	5.55109592077296	4.26489482670167	6.66436524821805	6.02374896876442	6.83613676615439	4.65193867345566	7	5.28183098348058	1	2.61274219853532	6.43819564972755	6.63694611137526	4.84853319172754	3.53051662117607	7	7	7	7	1	3	7	7	1	2	1	4	6	7	7	2	7	7	7	2	7	7	7	79.25	1	3
178	5.49424979165746	5.71294626383181	6.11459244451494	1.95763255398945	1.13916842961548	3.05442729743273	2.37024207561296	4.46880949064458	2.77415953078117	6.73281765716202	5.17075509165949	3.53763403866609	5.96744219870254	5.46555055203643	7	1.64475633093018	6.42006793748881	7	5.58066263820915	7	6.78776180332786	4.70322908187834	7	7	7	1	7	2	2	7	7	1	1	7	7	7	7	7	2	7	7	7	2	7	7	5	66	1	3
179	2.61897368654012	6.94391234756253	6.0019119078273	6.50973240042608	5.61663213440505	4.80071653170262	6.10791586978901	5.18079025005238	1.96497151393385	3.34965784143227	6.67877516793211	5.85047831918882	4.94379886149887	6.05440252643989	4.50623666837464	5.98689120378135	4.98685373031342	6.09706283885793	3.87521142291699	6.51648156813152	6.3647295227749	1.64324677078246	5.46867870876511	4	7	7	2	1	3	7	1	1	7	1	7	1	7	4	7	7	7	2	1	7	2	7	73.75	1	3
180	1	5.78979781741815	6.59469250003327	6.36156068794924	6.46780586054148	5.71904032388701	5.46113274928338	5.42505384364657	5.43818429626439	4.64458371931079	5.56294131948601	6.41080326679068	4.85713903010321	4.69436326247	5.16322351096949	6.70060676799641	4.58086154851349	5.69137207543095	4.68208552399236	5.2502268474795	6.46129819556772	6.93361397163197	6.03418297849406	7	7	7	2	1	2	7	1	7	7	1	7	7	7	3	3	1	7	7	7	7	7	7	64.5	1	3
181	4.97321153137407	6.3530230203302	7	3.11065303833376	5.49649935112496	6.46502981378447	7	5.86907435892617	5.89381201187317	4.52313459384247	6.97413114974033	5.07884799909306	6.75367746975959	6.57401994369175	4.82548439590668	6.19568423456027	5.68118730676584	4.84917372602907	2.88205393367906	6.591287635734	2.20882451690363	4.180869584003	3.58434984408511	7	7	7	2	1	7	7	1	1	2	7	6	1	6	6	7	1	7	7	2	7	7	7	85.25	1	3
182	5.91686924306674	4.71516274949935	7	4.87459103768207	5.19318128053561	5.83133527062862	5.40841705898927	5.50239800918155	4.99171935262581	4.97854041935465	6.95220203167366	4.17956515889772	2.56519528511269	6.21896950551907	5.07188567794549	5.81744529691943	5.92894712036707	2.92064534832353	1.63300294398549	6.53374685302536	5.80004565247833	3.9886653140409	6.56920170914029	7	7	7	1	1	7	7	2	1	7	1	7	4	5	7	2	7	1	7	1	7	7	7	77	1	3
183	6.55456303314938	6.94535692577807	5.47059991784642	2.7944027130771	4.46643638146837	1.13384769041231	5.16688003087532	3.02035815653609	5.93821970124343	2.05770596800118	3.75088966705146	6.7516881593053	5.08640458200862	6.73293884872743	6.96547985887822	2.69716224799053	4.73511384183487	6.61180756891437	1.82158053374996	4.6638053803915	7	4.14576578909113	5.74146126415528	7	7	7	2	1	2	7	2	7	3	1	7	3	7	3	7	1	7	7	7	7	7	7	67.75	1	3
184	6.76084245116396	5.92695365353547	2.52986602633729	1.54474733147175	1.78547506503964	5.94587818974243	7	2.5654212884559	6.83570816820849	5.78962312694473	6.00262445838053	5.42487614785029	7	5.59574847863038	4.34682375213069	4.92061594682881	3.74833014761737	6.47801124500106	2.79535568650319	4.14716230356647	5.12105388640182	6.34887636268211	7	7	7	7	7	2	4	7	1	1	7	7	7	7	7	6	7	1	7	7	1	7	2	7	68.5	1	3
185	2.50298133713739	6.90453205751165	6.15676436314427	5.71194441172067	7	6.35291153595711	5.55720160711372	1.35147285201644	5.00912108334094	3.8336673587219	6.16179558134432	4.02491342975604	7	5.08253584945722	6.17537151973647	6.15168308487394	6.76417295586564	3.84288684487853	1.14000943836093	4.17950418224387	3.78068485908876	6.40363572173753	5.88696839853533	5	7	7	2	1	7	7	7	1	3	1	7	7	7	7	2	4	7	7	1	7	2	7	88.25	1	3
186	5.26215047739721	5.40436448287569	4.51533102494242	1.16074186285662	2.20287914080695	5.84257573573513	7	7	4.87243379465771	4.30680508739156	3.207687601372	5.041982866328	5.73727014052649	6.18686073786601	4.84455943862051	5.39153883514653	5.24896523027641	5.50358248889773	1.77446031342788	4.82509107988283	5.38854898402787	6.48874321964807	6.50430260335572	7	7	7	7	1	7	7	1	7	5	1	7	3	7	7	7	6	7	7	4	7	1	4	72	1	3
[truncated: 5 more columns]
