# Supplementary material for: How Are Mate Preferences Linked with Actual Mate Selection? Tests of Mate Preference Integration Algorithms Using Computer Simulations and Actual Mating Couples
Source: PLoS One. 2016 Jun 8;11(6):e0156078. doi: 10.1371/journal.pone.0156078 (PMC4898694; doi:10.1371/journal.pone.0156078)
Supplement: S3 Data — Long-term couple and agent-based model data analyzed in Study 4. (ZIP) [file pone.0156078.s003.zip › S11/Polynomial Model Data/Polynomial Couple Population 01152016 0509.csv]

	trait1	trait2	trait3	trait4	trait5	trait6	trait7	trait8	trait9	trait10	trait11	trait12	trait13	trait14	trait15	trait16	trait17	trait18	trait19	trait20	trait21	trait22	trait23	preference1	preference2	preference3	preference4	preference5	preference6	preference7	preference8	preference9	preference10	preference11	preference12	preference13	preference14	preference15	preference16	preference17	preference18	preference19	preference20	preference21	preference22	preference23	fitpoints	sex	algorithm
1	6.40263606011528	5.02900506934179	5.56511962642063	5.41972585712534	5.4250527212108	5.65971392692772	6.67660742070162	6.0293832412699	6.41621954522076	4.48521579174156	6.36707208120933	4.83109776021863	7	6.64745877775215	1.57986241411673	6.87039687080113	7	7	5.12663027848035	7	6.66905004359142	5.90410082304223	6.06222375683145	1	7	2	7	7	2	7	7	7	7	7	1	2	4	1	7	1	7	4	7	7	7	7	88	0	3
2	5.82185396291917	6.83745921627493	6.84776325277642	6.65363575648226	7	6.44306328182192	7	6.25226433648619	6.65656216253168	5.06499342913396	6.72414837623516	6.74523641961293	7	7	4.19424072080101	5.83816887907194	6.508571865733	5.72663860153511	6.47729928065437	7	6.97033684879387	5.38847242672896	1	1	7	2	7	7	3	7	4	7	7	7	7	2	2	7	1	2	7	7	7	7	4	7	87.75	0	3
3	6.60410965734672	4.01503824515676	6.87034316665302	5.21652436556903	4.33472148403961	6.99918061537497	6.47670673576224	5.95508281514218	5.82783769023497	5.58619373533151	6.70385079255741	6.69840628277139	6.37090774789565	7	2.30130070588396	5.00643067808738	6.16001553845378	6.4184118213201	4.84822813912597	7	6.51571889230171	6.63691626595079	6.42086882291138	1	7	2	7	7	3	5	7	7	7	6	1	1	4	1	1	1	7	7	7	6	7	7	102.5	0	3
4	5.90324147979078	5.36380014932874	5.00820372493631	5.07039989725467	3.22035579428907	5.86824063565889	7	6.80191076372324	7	1	6.52872515219341	7	6.27006496435931	7	6.47430957006562	5.75145624871105	7	5.16077668018487	6.42445201051274	7	7	6.35656525747394	7	1	1	2	7	7	7	7	4	7	7	7	1	2	5	1	7	7	7	7	7	7	7	7	88.25	0	3
5	5.39927688409251	4.08500908864062	5.26646613377735	5.42013405688827	4.43941907577664	7	5.86271398919994	6.64419798818992	6.76903207990248	7	6.96404805188128	5.99432406210739	6.85511425682308	5.99724360310972	6.58950270579819	4.08728847987944	6.62295936407589	6.44210427101128	6.4187286431437	6.3827345400318	5.24679195079504	7	6.06289665654256	1	1	1	7	7	2	2	1	7	7	7	1	7	4	1	7	6	7	7	7	7	7	7	81	0	3
6	7	5.9727508456985	6.80473296737996	7	6.09247188969964	5.65471431000132	6.65459946822637	7	6.52158128689079	6.72419626664677	5.77563321461736	6.93107942957278	5.37235571450318	6.08917110866679	4.33101986373291	5.84198096084237	6.68332327340829	6.28704336585177	6.84345839484007	7	6.72402526711706	2.51098152378593	6.41883120667583	1	7	2	7	7	6	7	5	7	7	7	7	2	2	1	7	6	7	7	7	7	7	7	84.75	0	3
7	6.36721493127482	5.3808998163316	6.11562786790746	7	5.58224105018554	5.38454596174266	6.94051826603694	6.68727242089158	6.72027613709373	7	6.41137771502225	6.44316094321141	6.45060174067201	5.84779442637991	6.52844823647419	6.72211101401224	5.30925558828766	6.40847381182456	5.68577094432094	5.69389346703115	6.36457122170235	6.30694661379913	4.80463580721606	1	1	1	7	7	1	7	1	7	7	7	1	2	6	1	7	2	7	7	7	7	7	7	74.5	0	3
8	6.44346531566414	5.28430101788665	6.77726337231158	6.37710975054278	6.8398677618117	5.77274718850875	7	6.95401093734064	6.93221707273206	5.45537376595827	5.97650490372758	6.25384805533357	4.70273305358069	6.78118919876604	6.06900418400491	4.56816405027218	6.3861063257345	5.96846252076304	6.99047831916121	6.86555405923029	6.06969738577669	3.12790201102247	5.94723388414774	1	7	2	7	7	3	7	5	7	7	7	1	2	7	2	7	6	7	7	7	7	7	7	73.25	0	3
9	3.16115894733118	7	1.19839982311082	6.00137992857265	5.10282297834895	6.79151826595853	5.56446593904093	6.24529849220309	5.87070613364575	5.73479649560862	3.23662083339527	4.85769203297246	6.16978425312477	6.30426226862499	1.22717706169653	6.80788841199539	7	7	6.22968996383693	7	7	5.61387607274779	6.04935605732026	7	1	3	7	7	7	7	7	7	1	7	1	2	3	1	7	5	7	7	4	7	7	7	103	0	3
10	6.12306452425858	6.24937655910226	6.19478001318849	6.32290680094503	4.90820535687441	6.94113117446912	4.36581137445389	6.11057121339372	6.22774492391882	6.10692013573707	7	5.7232484014284	6.89816897723784	7	3.8046140140895	6.68670796129017	6.22776583733432	5.59001186271685	5.52685913848775	5.77407974587866	1.81248894931045	5.61678887657876	5.56858442445389	1	7	2	7	7	1	7	7	7	7	7	1	7	6	1	6	7	7	7	7	7	1	7	91.75	0	3
11	7	4.27776555739265	5.95134669340224	6.66854683185656	4.3423279062593	6.67916509469563	6.27646114378411	6.61042672274113	4.49025462889974	5.74263244787078	7	5.64664711289355	5.79485536073245	6.67168914944679	4.02247223802424	5.7476608814969	7	6.86490554560014	5.75936632519053	6.58819420668031	6.99558621235527	3.34652935027949	6.68276774154788	1	1	1	7	7	2	7	7	7	7	7	1	7	2	1	5	7	7	5	7	7	7	7	85.5	0	3
12	6.73793858043985	6.08801931743223	5.74477270809824	6.21522535615062	6.26343706051366	6.60970203555183	7	7	4.10557491098733	1	5.765309340295	6.17527892444869	5.06259451339647	6.43519487481202	1.25083135945681	7	7	6.16721042939466	7	6.48350871505744	6.68379836044979	6.26541646079813	3.69861221245399	1	7	2	7	7	3	3	5	7	7	7	1	7	7	2	7	3	7	7	3	4	7	7	103.25	0	3
13	4.56555735110686	6.89218836853233	1.87099470630008	6.15579803537949	4.65184286360194	4.93005655808778	7	6.19336542013719	7	7	6.87377059980771	6.43152369875576	7	6.43752603720267	7	5.91077685637664	5.82176687784843	5.95447647171857	1.1962819628538	6.80444612718375	7	4.27804585134853	7	1	2	2	7	7	3	7	1	7	1	7	1	2	5	2	7	2	7	7	7	7	7	7	81	0	3
14	5.93562276299409	4.48292982819614	5.76647812910593	5.90627928808854	3.47151948889721	7	6.58108525021541	7	6.18582622126707	6.34598798161042	7	7	5.49365962817818	6.4037569697088	4.05818937800289	6.89241680000101	4.94275426996046	3.35482009154555	5.41418503280248	7	6.76295120015312	5.15938267988232	3.67805301313805	1	7	2	7	7	3	7	7	7	7	7	1	7	7	7	7	3	7	3	7	7	7	7	103.75	0	3
15	7	5.31095862224724	6.05484198475018	5.95488536348612	3.94595730523779	7	6.58150046027592	5.83139675459835	6.15018217707721	1.09708602583408	6.44607657258599	6.72777138823417	6.337869580415	7	3.71467696484294	4.76921089234053	6.44320550088672	7	3.21846110295217	6.07410266954394	6.60727935926058	6.34784410540478	7	1	1	1	7	7	5	7	7	7	7	7	1	2	2	1	7	7	7	5	7	6	7	7	90.5	0	3
16	6.50033934421831	4.88094882782646	4.73695350576868	6.05287025085037	7	7	6.99736873444637	5.85795891957168	4.40825126169487	6.85658442751002	4.46336757816845	4.96287587793445	5.8588130181721	6.28144143801841	1.287591830141	6.42968478616181	7	5.84461202098348	7	7	7	7	5.57921730973245	1	7	1	7	7	2	7	5	7	1	7	1	2	7	1	5	2	7	7	7	4	7	7	94.25	0	3
17	6.21351169901884	6.00982408257001	5.92080244842391	5.9382435243038	3.52222541084207	6.80549593675011	5.85331440602078	4.48349910312453	5.82363043251136	3.9475596318151	6.18190882777354	4.48351655906901	6.02047339431358	7	2.04863757227047	6.67970461881557	6.34827185027488	6.20427897262022	6.82050224502727	7	2.92277354295843	6.27246234050847	6.26579848626449	1	7	2	7	7	1	7	7	7	7	7	1	2	4	1	7	2	7	7	3	7	1	2	85	0	3
18	3.35586651136789	3.78398358923838	6.55506583235145	2.23605150730595	6.49495499650927	4.69854718136248	6.31707670328242	6.26656660313699	5.28018719729762	6.24380099344363	6.973633439521	5.97225118808057	7	6.98530284763255	1.2182264239747	6.82382497563808	5.698226288864	6.7318619791649	6.77502049448508	1.60150734869924	5.75527778391832	7	5.50514159909499	1	3	1	7	7	3	7	1	7	7	7	1	7	5	7	7	2	7	7	7	7	4	7	85.75	0	3
19	4.09635263356067	6.21517400361976	2.4674676071467	4.88482759008585	2.84131531864156	4.35843124124615	7	5.0914191399294	6.63929229617112	4.54034016094296	6.17015139621353	3.69376420847309	7	6.54616228301582	5.81317114028447	7	5.16500545539564	6.72460744545751	7	6.95877687476843	6.99299968874157	5.60172623136865	6.73266119344358	1	1	2	1	1	2	7	2	7	2	7	7	7	3	1	2	1	7	7	7	3	2	7	82.5	0	3
20	6.0758810187095	6.21258639855719	5.98532414724736	7	5.94756022214011	6.97706277605672	3.2159081384496	6.06866891643066	3.49989518373747	1.97190296484609	6.27930060495038	5.19398171102059	7	7	3.5706130225155	6.26687747750229	6.78353783566396	6.55429082839835	6.49799308313752	7	4.77995343949961	6.25493660746747	1	1	7	2	7	7	3	7	5	7	7	7	1	2	2	1	7	2	7	7	7	3	3	7	87.25	0	3
21	5.3574695435661	4.18289533399896	4.56039390374924	4.81472632011138	4.15840180107618	7	5.2292857464882	7	5.90294277108895	6.31407060209409	6.88641200069875	6.01082266219226	7	6.25216269598452	7	5.1206311902093	6.46869750884733	5.91795417789387	6.4159389271407	6.41089348001664	4.48664717223901	6.08923746008062	6.53202009505771	1	1	1	7	7	2	2	1	7	7	7	3	7	5	1	7	5	7	4	3	7	7	7	81	0	3
22	6.70035835259925	7	5.60278317396697	6.65510020227868	2.82495825101502	3.34150876331371	6.34048253350535	5.78173144656264	7	1	6.33017070935997	7	5.3530970148211	6.35974538268122	2.85279782406321	6.83848718981901	6.17764056650277	6.30192534453296	5.86535768410531	6.79000136000047	4.66405043742814	5.58737853125356	5.55945685051014	1	1	2	7	7	1	3	7	7	7	7	4	2	7	1	7	7	7	7	7	2	7	7	75.75	0	3
23	3.26885733787762	5.3370035781809	6.07543965285169	6.73597477224403	4.37968431330658	6.20208053089754	7	6.84439521101199	6.48977992920319	2.1259421217115	6.05224896459425	6.49680304919227	4.46372286710908	5.34666175642157	2.02101927069771	6.26113119816189	6.65770448554975	7	4.27410491587607	3.6843781739831	6.3584460078539	6.30240208916064	6.03033775824019	1	1	4	7	7	1	7	2	7	7	5	2	7	7	7	7	3	7	7	4	4	7	7	72.5	0	3
24	7	5.26417396718206	7	5.24553976279861	4.48154908205391	7	6.53945492389566	6.83207753089578	4.27052161189549	6.33521524268948	6.51837016112505	5.22969781085207	7	6.187253557253	3.77403682393243	7	6.28141407706003	6.1725858593556	6.51577486737485	4.48639412648894	5.28034706356334	4.26224461156074	5.81486521676699	1	7	2	7	7	3	7	1	7	7	7	1	2	4	1	1	1	7	4	7	5	3	7	83.25	0	3
25	5.76312393359122	5.39351615805989	6.19548579055505	5.51894127699424	4.17487699442106	5.06400527415499	7	6.55860369215922	6.07432257503555	5.1323846079416	6.23089569529538	6.02183758771029	6.52465329492807	3.19700379155682	4.6938802840516	7	6.07431236510404	4.68760800249838	5.70674713617795	7	5.94807861023703	5.92315791126866	2.5337062862241	1	7	2	7	7	3	7	7	7	7	7	2	7	7	7	7	3	7	3	7	7	7	7	81	0	3
26	4.77852147859589	5.29230981887442	4.6199762854728	5.92086856444053	4.6637966009822	5.27416557678499	2.84423322914181	6.44954831829148	6.41346706353606	2.09028236267845	6.12467710466918	5.67873300556347	6.77554668161185	6.0487545766178	6.19225646506338	5.96862807708933	5.8582241679311	7	4.04917298655955	4.81977518211257	4.94662464941755	6.85566504588405	6.93951468978081	1	1	5	7	7	2	7	1	7	7	7	7	1	7	1	1	2	7	6	4	7	6	7	80.75	0	3
27	5.25002980027723	5.24969889014942	6.62954279354645	4.57871071912856	4.34433981306184	6.09202932182033	6.6171877532564	5.79771928147344	6.23612946260564	1.14689547460224	7	7	6.99303139756611	5.37712659307909	6.20359792509088	7	5.75416508214191	5.36598560896406	4.87730801697566	5.29339310494227	5.8613308540401	5.77153443813987	6.51861067419927	1	1	1	7	7	1	2	1	7	7	7	1	2	4	1	7	7	7	7	7	7	7	7	84.5	0	3
28	4.17571107592623	3.89876572539161	6.73084350266349	3.14844616256343	6.69475359621231	4.82065599004895	6.5904411913723	5.98279399413273	5.42268228520215	6.9038671691736	6.07558067221011	6.47485354122482	7	7	1.04092630633971	7	6.57865627476278	7	7	3.86354587542253	6.6042296471281	7	5.34300134179528	1	4	1	7	7	4	2	1	7	7	7	1	7	4	7	2	2	7	7	7	7	4	5	93.25	0	3
29	4.95947469037682	6.96881972092455	1	7	5.1849732391683	6.84236291351343	7	4.56088453276924	6.20600789992684	2.0075605182345	6.47350480305315	5.11154287750954	7	5.07939384029578	4.96408480359792	6.17249887560116	5.9798738551776	4.74985645084555	4.20221910862431	7	7	6.97498550925543	4.30990795798522	1	2	2	7	7	3	7	2	7	7	7	1	7	7	1	7	3	7	7	3	7	7	7	92	0	3
30	4.01883937360659	4.33480791695734	5.7576002886202	5.47785746182752	2.84828258435962	3.30047938182589	5.64291911025503	7	4.35858992097588	5.17385355113326	6.88601332268648	7	5.82673172087836	6.1197578678711	2.88495733563004	5.87215305945691	6.9107930482892	7	3.18742743890993	5.5349186147154	5.86758909151256	4.26613927266995	6.52919173346238	1	1	4	7	7	2	7	2	7	7	7	1	2	1	7	1	2	7	5	4	7	7	7	73.75	0	3
31	6.15050207324686	6.04578724256795	6.67769420393101	5.56589175511008	3.10492394952008	6.9902569730605	4.46314046615426	4.6709358106257	6.60411191499938	4.57694177284909	6.79150919189863	6.99255662613727	5.2221863506724	6.31065620580699	5.42543121116144	7	6.57979249897687	5.39251461607041	3.71312138926994	5.18143657123139	7	6.22653707639088	4.86312545165253	1	7	2	7	7	7	7	7	7	7	7	2	2	7	1	7	3	7	7	7	7	3	7	96.5	0	3
32	6.26231381183831	4.34081444536354	5.30955879074709	5.71646434875097	5.77145813766193	7	6.52940966447859	5.58110773129304	3.34150910850623	1.56832900553501	6.55628695264184	6.94313997161001	5.83114472234375	5.05647095671959	5.0212230730369	5.92445489947368	6.71629383385075	5.11633815330251	6.51790823243076	4.3967977396011	7	6.77061682866929	3.18078969453424	1	7	1	7	7	3	7	2	7	1	7	1	7	7	2	7	2	7	7	3	7	7	7	88.25	0	3
33	4.47258852087441	6.82200550216497	1.73769074850307	5.66564586220731	3.30640245544603	6.35264937822452	6.03298990935627	6.47880701377334	6.13607693473949	7	5.58802109762445	5.47786967694469	7	6.37768138055399	6.46795496898673	4.06618940337771	6.27330908664026	5.02167754790174	5.98364462871847	3.74650279901827	7	5.42765212682481	6.88850819874014	1	2	2	7	7	7	3	5	7	7	7	1	7	7	7	7	5	7	7	2	7	5	7	88	0	3
34	5.66218393112311	6.02317063578938	1.6106760225216	6.54999301835816	3.93624024088739	5.25665413594085	6.91153445036849	5.07018264665886	7	6.57786071479443	3.78746920588768	6.34245044790028	4.12562402117276	6.32140045851131	5.1546541765771	6.01468063051788	5.87905603198621	7	4.97745414060272	5.24026666566182	6.2723833895769	6.38276067477953	6.52862068781542	1	2	2	7	1	3	7	1	7	7	7	1	7	7	1	7	2	7	7	7	5	7	7	63.75	0	3
35	6.46210103790404	6.87389988706862	5.55906379373187	7	4.28388721958359	6.73958522719678	6.90232544577402	6.64903912856928	5.83573065458697	2.05305543477216	5.84571675529315	5.43940492955865	6.15926106389048	5.11958634494024	6.23469673104159	5.4395216878999	6.98916136235374	6.0451805478462	4.83561423190914	4.61238129866944	7	4.75345043001246	5.3500634815871	1	7	2	7	7	5	7	2	7	7	7	1	2	5	1	7	2	7	7	7	7	7	7	75.5	0	3
36	6.0042749467287	5.32971449120501	5.16614996178529	6.60209292623082	6.70414318963114	6.22253157381886	5.66503110231181	6.35183659876543	4.37521568933969	5.54430736666086	6.05245036724987	5.75147014583862	5.64348086848558	7	3.09785510171607	6.9387161654421	3.14174040721195	6.91301353367636	5.08070691148134	6.02687191275646	4.90034021053374	6.79859739361767	5.44255396066875	1	3	2	7	7	2	7	7	7	7	5	1	1	3	7	7	2	7	5	7	4	7	7	69.25	0	3
37	6.95745354246609	5.44892240205927	5.66112332337984	6.73908391917942	2.95954038107358	5.26918494220255	7	6.79174132169992	5.39314375047517	1.12975506602751	6.59889842268364	5.64404065196934	5.64692712883584	5.44558122147159	7	4.19969514599163	5.1202906283161	6.87329060038192	4.99882151261535	6.48011007392807	5.56439647442261	6.56546322091602	5.70331825083859	1	1	2	7	7	5	7	2	7	7	7	7	7	7	4	7	2	7	4	7	7	7	7	65	0	3
38	3.81869310353849	4.98067535616985	6.07502987159803	3.14718205015272	5.58474407354749	5.97089586217706	6.35946367746996	6.21928894176105	4.54649421597242	6.96001932973414	5.5202840576074	6.67318314528444	6.28617746575005	5.49088192821629	7	7	6.23464329987913	6.48069024837039	5.86003992570519	6.56424587400562	5.78573006917663	6.90310682722181	3.06382932374861	1	7	1	7	7	7	7	3	7	7	7	2	7	7	1	7	2	7	3	7	7	2	7	82.75	0	3
39	5.0605721212745	6.94810596385498	1	7	4.19201105467001	3.41577971231128	7	4.40486035593706	5.57517995544002	6.63375938924435	7	3.09316322096019	6.69169796825168	7	2.15129772524507	7	3.89691947215443	6.31605365493076	7	6.79074923474525	6.04569779008149	5.8335619469504	1.22916126806298	1	7	1	7	7	6	7	1	7	1	7	7	3	1	5	1	2	7	7	2	3	7	1	72.5	0	3
40	2.86183887035399	4.01834651506642	7	1.47834110692727	5.67928577633882	5.30841931956404	6.58555186991598	6.57233968555227	7	7	6.31396267784667	6.12240964863325	6.8286507133519	7	1	6.256582421271	3.99362096134442	6.31385940305696	7	3.9065558335766	6.09496551264638	5.58368489825125	4.34444775668494	1	3	1	7	7	4	3	1	7	1	7	1	2	7	1	7	1	7	7	7	7	2	7	78.25	0	3
41	4.62030907995083	6.00822648459259	5.24257972276477	6.77837654492722	3.87360128478556	4.34300625817187	3.29259369442471	6.17359896010392	7	1.58861097165673	6.31890439641341	5.96123494733653	6.59639251843482	4.20681323049692	6.06143719433567	5.60043702429402	6.57519894038636	6.80995179364624	4.76900583968345	5.00832804956855	6.12280158317481	7	6.06243665161024	1	1	4	7	7	2	7	1	7	1	7	1	1	1	1	1	2	7	5	2	7	7	7	77	0	3
42	2.36426022617556	3.99631372710068	5.24207946939435	6.23169635134259	2.79019630091213	6.10076611658581	5.40065078913723	6.96372318927577	4.69001657616444	2.67667410167077	6.2771992584335	6.02333960115405	4.80936322732633	5.17032662006732	5.48209465975484	3.98502960551743	7	6.11701568861964	6.38522505353968	4.62313796418951	6.24768020289288	6.92491364411486	6.72039710594431	1	1	5	7	7	4	7	1	7	7	7	1	2	7	1	7	6	7	7	7	7	4	7	73.75	0	3
43	4.45701949609399	7	3.69570088177577	3.75031378498768	1	6.97476772833555	6.98709665847647	5.98434407671055	6.23957750434108	5.01825363720485	6.69798911209075	3.19591210552215	5.74890577452179	5.82518541683688	2.42423820918215	6.4550431753925	6.00411380053804	6.24725091922048	6.36233427667357	6.14551362402997	6.0548853317869	6.37319215009257	1.21362294327835	1	7	2	1	7	7	7	7	7	7	7	1	2	7	1	1	1	7	7	7	7	7	7	86.5	0	3
44	1.69941306830275	5.63654342992738	1.1094834817346	5.32911341139751	5.70261481664231	4.88212723047055	5.22263719595647	5.70849018105094	7	2.25530245734117	3.74387801920621	5.87018129135961	7	6.37774807352207	2.26010101226668	7	6.28904647787515	5.57049961476054	7	7	2.90361207065653	7	4.56775588926368	1	1	3	7	7	1	4	1	7	1	7	1	2	4	1	7	3	7	7	7	7	7	1	81.25	0	3
45	3.56312032945743	6.42337249958169	6.54021189481279	4.9532255896807	5.26579284845462	3.70286448775752	4.33925533514832	7	5.69162497181435	1.79806860369998	6.17571447282481	6.2118487630421	5.50910605248389	7	3.90658593404244	6.50587080593593	4.60469683952093	4.41314886190345	6.93878136796216	6.52055989170198	5.66590134535821	7	5.68953047883826	1	1	7	7	7	2	7	4	7	7	7	2	1	6	1	7	2	7	7	4	6	1	3	97	0	3
46	3.31839373410941	4.20268569940378	6.09455900442052	6.7049712043453	2.26168716195436	7	5.49990411149497	5.27039238743558	4.92276876970927	3.86854264201151	5.7495853661821	5.80548766814392	5.36089487869832	7	5.48011588260343	4.70776303015113	3.43393980981157	7	6.67200506803108	5.16413723034261	6.55968917277743	6.40109185161536	6.51216820227975	1	1	5	7	7	4	7	2	7	7	7	1	2	7	1	7	7	7	7	7	7	5	7	62.75	0	3
47	5.4020220624666	5.6801945642026	6.33197538066159	4.41412351577263	2.75887411892476	5.04570122393124	7	7	5.56175907097803	7	5.71716871771497	2.85743652073587	7	7	1.41821407234536	5.81449115550914	5.81599288382882	4.15930554691289	4.36159390837901	4.13744847036136	6.68006480086405	5.23478449738322	6.23819605074943	1	1	2	7	7	7	7	3	7	7	7	1	4	7	1	5	4	7	7	7	7	2	7	86.5	0	3
48	6.85623347627677	5.92466651564897	6.36886357528009	4.51496995733328	5.75156701771516	4.51641754037237	4.87622730068052	7	6.29737489175342	1.45300421016635	5.57566303406171	6.98114939822081	5.55936865766341	6.0880749578254	5.93589253863363	6.94928883690277	5.5334531372919	1.92889878863152	7	5.34500456211958	6.95391052363631	7	4.13615211135534	1	2	2	7	7	6	3	1	7	7	7	1	1	4	2	7	2	7	7	7	3	7	7	85.25	0	3
49	3.94511374325278	5.93664650175767	1	4.47039812229022	4.40556806929675	5.65031306722943	6.94432102401254	6.42482303495151	5.73269684026386	6.28860430864896	6.18443841135907	4.91153896662892	5.99207815974434	5.91420039372466	5.88897228728714	7	5.08451921981542	5.43084702758484	6.57307775233516	3.04153040768248	7	7	6.20435361011804	1	2	2	7	7	1	7	1	7	7	4	1	1	7	1	7	2	7	7	3	7	7	7	87	0	3
50	4.87234654551071	6.75174450906578	6.29956524095123	4.59644211631101	4.26471828291377	5.89814088049864	7	6.33810811186144	6.84947391334036	3.40461348833631	4.77251392629279	6.12012648675433	5.56126927737265	6.8129953672677	5.54915924561083	7	3.68949259739054	4.68710116138322	5.83558965081919	5.80818559865467	6.83385436044357	3.37320876265076	1	1	1	2	7	7	2	7	2	7	2	7	1	7	7	1	7	3	7	7	7	5	7	7	65.75	0	3
51	3.58104331795529	3.96321340398202	6.54023261336776	4.16848558875679	6.88310359346292	6.36153527474579	5.78718994202268	6.40818175533179	5.20007402668641	2.41023686492626	7	4.13637751445365	7	7	5.45325246751178	1	4.98306713706552	4.68841626591627	7	4.79899140993847	7	7	1.44744878060452	1	3	1	7	7	3	7	1	7	7	7	7	2	5	1	1	3	7	7	7	4	1	7	89.5	0	3
52	4.62321087668724	5.70078448476722	5.276578407401	4.27158533914221	1.93009056192811	6.27783228826802	7	6.01717763358525	6.33713383456601	7	6.68482064664649	4.42417922495112	3.25995478661919	6.93516685739342	1.65337826199875	4.14828598132118	6.31484625257043	4.7517794643702	6.17455294781104	4.45321313686164	7	6.06368327072923	7	1	1	2	7	7	7	7	3	7	7	7	1	5	7	1	7	1	7	7	7	2	2	7	75.25	0	3
53	3.99923359170201	7	6.79507593805791	5.46829326290221	4.20922708214764	6.20438362762033	5.64546703523432	4.70162787704076	7	7	5.54379399245315	5.54257193825591	5.40275956647631	5.21040055786304	5.71134392407247	7	4.31109976501476	5.24320046943124	5.81968547072545	5.95695153386399	6.03116853748133	6.95275457545282	2.73591753991424	1	1	2	7	7	5	7	2	7	7	7	3	7	5	1	7	2	7	7	2	5	7	7	70	0	3
54	4.65036026581862	4.31286561812588	5.96491598247667	4.06143766131416	4.07666247598306	6.30945244333814	5.4040115012986	6.05143570603509	6.02211089597329	3.13703646201096	6.03073261163179	1.7207369026709	7	4.07867327465849	6.34409581260401	3.78801954325083	4.43672416361859	6.74995147095271	5.33210956081413	6.46565894886322	4.68598080939203	6.70701361722208	5.58942036495479	1	1	6	7	7	1	7	2	7	7	7	1	1	7	1	7	4	7	7	4	5	7	7	68.75	0	3
55	4.7101017877177	5.01195352276035	5.71784618686403	3.35367374352242	7	6.73068919466174	4.87805552818829	5.37576548817746	6.39351266890969	5.45167574376908	6.69123681007173	3.7050663305931	7	7	6.30139254644683	6.97016826580004	3.80434824454057	4.65853355749084	6.90793583403845	5.99484585750711	4.86672197796781	6.89652294095445	1.73519639432199	1	6	1	7	7	7	3	2	7	7	7	1	7	7	1	1	3	7	3	7	7	2	3	69.5	0	3
56	7	5.12973323511441	6.72407062063742	6.40593134831609	2.42243252886611	4.70251981590424	5.93889534678886	5.6431291589374	6.5744058020215	5.00226022209721	5.75073078463205	4.87705710350507	6.29397735289747	7	6.29163339532125	6.3108265986663	6.54420551587094	2.9748258820137	4.41092277817131	4.28942803174774	6.07683150296022	5.62131126817274	1	1	1	2	7	7	2	7	1	7	7	6	1	1	7	2	7	7	7	7	7	4	4	7	80.25	0	3
57	6.96282971699993	4.51594025921639	6.01167006496847	3.98718665402317	6.13892624776782	6.10220427638088	5.71859662399047	6.07897652615671	6.12500940761655	7	3.23836475960441	4.83727667843316	6.01525602593107	4.39965068278294	2.74984348173995	6.09275999075586	6.62243190949725	4.60021959730488	6.23490386107057	5.68439592085556	6.62080624281829	6.34967418186544	5.52025625158889	1	1	2	7	7	5	3	2	7	7	7	1	1	7	1	1	3	7	7	7	7	7	2	77	0	3
58	6.58707096669214	4.67487547365335	6.25258699313397	4.00394451542959	7	5.55369387615595	5.20722666909316	6.44118477796385	6.08398338204806	7	3.37285755408061	4.79721738048432	5.31003270353196	5.05959384962115	1.93220268418331	6.61487582182994	6.39802154297013	6.69199252519736	7	6.49141076938822	6.06871463800407	4.19840470471218	3.90353846569889	1	1	2	7	7	5	7	2	7	7	7	2	2	7	1	1	7	7	4	7	7	4	2	63.75	0	3
59	5.12765005894079	6.99600134738661	2.00359923512847	5.4852500268578	3.18869679721613	6.84029546336791	6.56537924406252	6.49329212343072	7	7	6.71422681378367	4.81477359558451	5.86280795253874	5.91099735237816	6.59141377748163	3.89552231740271	5.47740901076705	5.97881412816917	6.1499139016053	2.38396983695595	5.99011417571644	5.92577056764896	6.54950752517068	1	2	2	7	7	7	3	5	7	7	7	1	7	6	7	7	4	7	7	3	7	7	7	64.5	0	3
60	3.39297694729152	6.50225209392027	6.45190661200382	4.41952856681559	5.29614266211232	3.7585873760158	4.99630555405438	7	4.86475244313084	1.77095341536995	6.33241303193387	7	6.64348486161422	7	1.14190155922558	6.09264712443927	6.05010184766611	4.29049563176398	6.85628317024291	6.06406964644176	1.71189764516029	6.85202488375143	3.39570480797846	1	1	7	7	7	2	7	4	7	7	7	1	7	7	4	7	2	7	7	5	4	7	4	87.25	0	3
61	3.46716070627695	2.57355896659896	2.75520335854672	6.69378191421273	2.39358521693672	6.41777490738299	4.70460047617789	6.31359042487131	4.956678978366	1	6.2674250664515	4.79504667858559	6.40743377728972	6.83736261083983	4.01002448246757	5.1948575105803	5.04105083331073	6.78710413640647	6.16317999899742	3.9792554074946	4.76152532033081	5.36064551757056	6.9072543973945	1	1	3	7	7	5	5	1	7	7	7	3	2	7	1	7	2	7	7	6	3	1	7	75	0	3
62	6.99541289716838	6.15744888222062	5.5484052287028	6.22489403506164	4.58025862593385	4.98452712776007	6.01293500397334	5.7841738744806	3.89172778851639	5.77740280515375	5.21012036343638	6.11798823223981	6.02294742781596	6.72889724101137	6.22462145178398	7	4.27888826962008	5.80207801491839	5.89032917091209	3.7537037362361	6.76231075943423	3.00284106823692	5.86257778821311	1	1	2	7	7	2	7	1	7	7	7	4	2	4	1	7	2	7	5	7	6	1	7	71.75	0	3
63	6.86548938351607	5.88656109336582	5.07664524356538	5.72834854479288	1.8651947614035	4.38241284187637	6.67503292560856	5.42028015174217	6.34960171235505	4.78499912585234	5.75243679278606	6.86537963050764	6.56063007972403	6.53664797072765	4.14085637322892	5.20666783614116	4.93730449742795	4.4695603703608	5.67217702117053	6.7442499458651	6.77161641336742	4.42324548321004	4.64881043494974	1	1	2	7	7	7	7	1	7	7	6	1	2	6	1	7	3	7	5	5	7	5	7	84.5	0	3
64	6.83086310110651	5.13736238371151	4.36670745188802	6.09777563620342	4.98566597921582	5.30641996829365	2.398448739494	5.88345789353479	4.18804539475073	6.26032436431026	4.99679561284309	6.27234789228069	5.26523517745233	6.1018338770137	6.02176625379837	6.31327952452137	7	5.31270069477868	7	4.63013004358328	7	4.39463799578942	6.85719927163455	1	1	2	7	7	1	3	1	7	7	5	1	2	5	1	7	2	7	7	7	5	5	7	71.25	0	3
65	4.79056766647865	6.25082433524663	4.37292572795735	7	6.19363298772488	4.20546948688957	5.0486463084039	7	3.7879226394738	3.57784605609198	6.50516519547081	7	4.35957418587516	6.22729445349332	3.54136431281767	7	6.9727872434533	5.79099216635156	7	4.2983682446758	5.17889248783241	6.61025019022749	1.08698385864005	1	1	4	7	7	5	7	1	7	7	7	1	1	7	1	7	3	7	5	2	7	7	7	87	0	3
66	2.89133471260846	5.8961501489768	2.96380910634759	5.48497236957236	2.59790284463726	1	6.34860222665369	6.71765137310612	4.41458938375336	3.89795908359734	7	3.944930844801	4.64089121229372	6.26558214898273	5.9909867325843	6.37547650922732	7	4.91085219358681	6.5144317558001	5.8624137729309	4.41499441443944	7	7	1	1	4	7	7	6	4	2	7	7	7	1	1	7	1	1	6	7	3	7	7	1	7	62.75	0	3
67	6.17768109890429	4.96390673242474	6.00481667796159	6.35309411683669	6.26621017950576	6.03068238980645	4.56884495852602	6.59009937969214	5.11787246710963	1.4433658334341	6.45796507913119	5.82638237736276	6.12968839367135	5.48733609480668	1.66632711576376	5.53537836678317	5.72313982725064	5.52031261856987	5.39831193511504	6.96434839553748	3.11250934126803	4.6558949865068	5.54141100303635	1	7	2	7	7	1	7	2	7	7	7	1	1	5	1	7	3	7	7	7	7	1	2	78.5	0	3
68	6.69058860119035	4.98828749963231	5.08122817544539	6.23681609671704	4.3710221964627	2.67993709838146	6.67847319821723	6.95320367397682	4.5686621843567	1.52975865330442	4.84203385513632	3.47153178160977	5.79772180847173	7	5.50675748030197	5.83299189355335	5.56834619791779	4.77490317149101	5.7627929624974	6.70885525824543	6.26178397820486	3.64402699864004	4.89424051648843	1	1	2	7	7	7	7	7	7	7	3	2	2	7	7	7	3	7	7	5	7	4	7	71.25	0	3
69	4.19872095538668	4.83137445277329	1	4.94607049329907	1.85825624726511	5.13415407246781	6.78472339550934	4.61836264167587	6.39109857319376	4.40048234625519	6.89388717437788	4.79952788040501	5.10523063912161	5.10888049475163	1.3823956832964	6.52789750612344	6.50858986835597	7	5.59658143072117	6.84770808287106	6.19431788310187	4.77609914000091	3.6369512038723	1	6	2	7	7	4	7	3	7	7	7	1	7	3	1	3	1	7	7	7	6	7	7	67	0	3
70	7	6.99474612788065	5.95049510602441	6.10740915174238	3.53937996448448	7	3.91634809843234	4.57020111734143	6.47169841102775	3.97144188776781	5.68836031804975	6.51060301012645	7	4.683255559844	6.68191815632418	5.43630530388871	7	4.85133014342107	4.36687789446604	6.5255226494782	3.13903361397831	3.43520954364064	5.341091624398	1	7	2	7	7	4	7	5	7	7	7	1	2	4	1	7	2	7	7	7	7	4	3	81.75	0	3
71	6.58649818840355	4.06516731939861	6.47603487255397	6.87481675790134	5.14550314363296	5.50695412623153	5.63431377675101	6.4966087714837	6.18299527272276	3.55637234315776	4.10287324886188	7	4.96808491184384	6.2721170032426	6.70386601339201	7	5.91720854228981	5.90836787599468	7	3.81055072648328	6.15278441212341	5.22393354770392	2.57821039318876	1	1	3	7	7	3	4	2	7	7	7	1	1	7	7	1	3	7	7	7	7	1	7	73.5	0	3
72	6.1507759632857	3.85503322806228	2.19507707361678	6.44449039014248	3.49395168774909	5.34347490988364	4.85381482239248	5.14245710030506	7	4.41448680817337	1.26000514718164	5.56815238796741	6.67123337231665	6.63803902032515	1.61147528445264	5.97853328374393	6.69578547073035	3.59693026584478	3.16282127180726	6.62589125968015	7	4.73434940354547	5.74557131010893	1	7	3	7	7	3	7	4	7	1	6	1	2	4	7	7	2	7	7	7	7	7	7	76.25	0	3
73	6.58115172687845	6.30122624095811	3.64867579824688	4.89277173290961	5.81139427881634	3.0931234955148	7	4.21689545064506	3.12916057548041	3.71136864708448	6.80903978297154	3.17505629909071	7	6.13287362014448	2.46208571849941	6.48878280703151	6.53845131805267	6.58628893436508	3.9801282189313	5.50250472798589	5.56562059978872	6.14514445690862	4.56950760518363	1	1	3	7	7	3	7	7	7	7	7	1	2	7	1	1	3	7	5	3	2	7	2	66	0	3
74	4.71237321218824	5.63557697361089	2.642446105777	5.86685244149281	3.04539504132619	6.42805784504697	5.49017550116323	5.39382550588573	5.87960478963778	4.26589102527708	6.63969346897353	5.09235896272674	6.75262694771958	7	6.07697363433495	7	4.36117511660741	6.07684330535291	6.13868719973804	6.06346760997074	5.62090917508826	3.90850143315192	5.41325084653626	1	1	2	1	7	1	7	1	7	7	4	1	1	2	3	7	1	7	7	7	7	1	7	63.75	0	3
75	5.06104959044851	5.40152111567259	6.53979549167015	3.40900357464218	4.34703194178767	5.4924804856826	3.00703113038184	7	2.58805428503131	1.7034856435505	4.17691651447937	5.04180820479993	5.13200512192118	6.58364619463349	1.63354521662761	6.72778579517575	6.42359535795252	6.06511847849062	6.03488574640857	3.30539677331633	6.32494636541225	5.76677044203035	7	1	1	5	7	7	1	7	7	7	7	7	1	7	7	5	1	1	7	5	7	7	7	7	76.5	0	3
76	6.76214752813454	4.42772658749225	6.22000981751584	5.58593124306882	4.86784511544465	5.95719127512404	5.26416608974221	4.6832215490929	7	4.37263491078858	3.25699908749821	3.69680923514235	4.253076114343	7	1.77969322579545	5.58554509111183	5.96925570795817	7	4.35309633277498	6.25204349739575	7	3.95608126155707	5.40106982662079	1	1	1	7	7	4	7	3	7	1	6	1	7	4	1	7	2	7	7	7	3	4	3	62.25	0	3
77	3.99116578753524	5.15968490998996	1	5.46035561130496	2.93340271560834	3.47721216737711	7	5.70143346793405	6.62130440269118	3.62107169938347	5.42645008796977	6.30021840105758	4.91934864438357	6.02460490632203	6.77276308634633	6.88204031368326	7	6.73950918042676	4.87757770775978	7	3.69576231459037	5.87355884393663	2.61161001414756	1	4	2	7	7	2	7	2	7	7	7	7	7	7	1	2	2	7	7	7	4	7	7	57	0	3
78	3.19584777648022	3.56703485457769	5.80916238289623	6.30245048553359	2.57178001777169	1	5.958593234225	5.77492333530617	5.58986722486654	4.48405232782908	6.7181579821542	7	3.78164932550514	6.2593353398233	7	4.36620920928992	3.70133353934614	7	6.39808878448971	5.16878968939173	6.14264591015672	6.57319822250453	6.55065140163065	1	1	3	7	7	3	7	1	7	7	7	7	1	7	1	4	6	7	7	4	7	4	7	51.75	0	3
79	5.33679429657695	3.87860323563832	5.22703651302423	6.74317379299195	4.2949627482228	2.9560979920505	6.10523456580401	4.783684888649	5.50384874522213	1.17237329772823	4.89408672766454	5.76765945658208	7	6.23459713353205	5.77012254818812	6.05545212302839	5.66360970195463	4.74896550015065	5.0136525457163	5.14171399611381	6.58062471325795	2.98076011970057	6.82589515551023	1	1	1	7	7	2	7	7	7	7	3	1	1	7	7	7	4	7	7	7	7	4	7	66.5	0	3
80	4.05919335761322	4.8339663870922	6.02720621132979	4.64202088208791	4.59294753054994	6.23059412383016	6.00274188508004	7	5.3426188006055	1	6.5770464513532	1.87802521525678	5.7289299789346	5.01782602751069	5.73681036625342	3.0021131235468	4.30704061302541	5.3274818207855	5.06629390276872	6.99233945490964	5.02864619803306	2.41384716636633	5.49774810821191	1	1	5	7	7	1	7	7	7	7	7	2	2	7	7	7	4	7	7	4	7	7	7	76.25	0	3
81	6.88841255513009	6.33138929632724	6.07158349024241	6.21785481519844	5.37430881458574	1.37775252705423	6.45417457189922	5.95766345615923	2.68968509903505	5.83925961935715	5.96808665133971	4.47775547529178	6.62253560454884	5.41713461770988	6.43525671900943	7	5.00103335244291	5.43943938155998	5.18770516663803	3.75757572229205	7	3.79907769947646	7	1	1	3	7	7	2	7	7	7	7	7	1	2	6	1	7	2	7	7	5	4	2	7	77	0	3
82	3.63598502566905	4.45470685056139	4.90060751084794	6.28093697449453	1.64632553457302	1.00578978925248	6.26602152706129	6.4301124234534	4.94159191965553	4.58389998103636	7	6.37158002256754	4.04709594699664	7	6.74306121343483	4.99181491494317	3.90041117893774	7	6.64268299874762	3.03765158733637	6.10725335471897	4.89901372376649	5.89506563961175	1	1	4	7	7	3	7	1	7	7	7	7	1	7	1	1	3	7	7	3	7	3	7	59.75	0	3
83	5.92792608832604	7	5.72132681893867	2.21967476479546	1.48659955426697	4.57755718694711	3.46900007237309	7	6.95677060404914	6.57227152468933	6.22015833606727	4.12264579711738	6.02766368550675	4.21854478111275	6.33207924860667	7	4.630785703301	5.9580997726073	4.19850543312813	4.98688097495328	6.21027169402288	4.20773065034185	6.81685952182414	1	1	2	7	7	2	7	1	7	7	7	1	2	7	1	7	2	7	2	7	2	2	7	58.5	0	3
84	3.00341755361308	6.3483725526912	5.22692461511657	6.19442442757263	6.43111649527773	4.4437552302618	5.59379288617107	3.95600014210555	1.20722743431206	1.7263428753323	7	5.40074709759458	5.9839776043183	6.8227948600792	6.48789719601249	6.89563587628708	7	6.28790742815215	4.4016939507915	2.6136045419501	6.21680756296563	6.76911045906131	1.31244812027771	1	1	4	7	7	3	3	7	7	7	7	1	1	7	3	1	2	7	7	4	7	4	1	78.25	0	3
85	6.35700490287065	4.51363537758572	6.52767899923318	7	4.89667791643794	4.57244684071356	3.72591801776172	5.77789227102209	4.50730012384962	5.10545795266391	5.27586564029902	3.54180557905023	6.59255429250001	6.15551265848711	6.94462865146934	7	5.49958626157145	5.89881633967437	6.8681464826089	4.63874890904266	6.67796754259209	1.65151331494524	4.0130209125434	1	1	6	7	7	2	3	1	7	7	5	1	2	2	3	7	1	7	7	7	7	1	7	63	0	3
86	4.49379712805766	5.96096190198656	6.35569354213459	4.49815193613935	4.47204062322201	5.77785234861949	4.16429264481442	4.89937787636542	6.62121886570696	3.71734818524236	7	5.75117001141406	4.58493045799385	5.78175896708232	1.72562327121402	7	5.79637291943448	2.17620082973123	7	2.18260225129173	4.87310249964234	6.88974206880419	1.60481839086253	1	1	5	7	7	1	4	1	7	1	7	1	7	7	7	1	2	7	7	7	7	7	3	70.75	0	3
87	6.68582084340435	5.43048859466522	3.75116186767411	7	4.7745010290485	7	6.09620017060679	4.62978352660751	4.80618320150145	6.09924430278654	5.40962221409594	1.90164589358456	6.44528038618817	4.72976086572627	7	6.39490727737869	5.10254705788394	5.17190023379155	5.87554093943681	5.67067779790756	4.98155838247646	7	2.31873428724694	1	1	3	7	7	3	7	2	7	7	7	1	6	2	1	7	2	7	5	2	7	7	7	70.5	0	3
88	3.87836389939702	4.15960159062741	3.96125716748096	3.5462983973985	2.9061878239723	6.63758214511584	6.8742266493928	3.87647569595321	6.91551508396541	6.67506647146868	7	3.58302152283492	6.38901057313396	5.7340960241959	4.09913494685938	7	2.65499464028622	3.64698424608338	7	6.19042789746223	5.93330526803922	4.45358189681449	3.58508486592034	1	1	1	1	7	5	7	1	7	1	5	1	1	7	1	2	4	7	7	3	5	1	7	69.25	0	3
89	5.37053709374718	6.04412300165133	4.48550887582463	6.90465321761559	4.49562579798039	6.57509234137855	5.43737982276319	4.96011002335785	4.3787666458582	5.96677920928355	5.33679100770045	6.35386367135711	4.14766946627346	6.83332888552495	5.94662014659354	6.27859329113187	7	3.16330706598563	3.15192431515569	6.61859057432437	5.70552874398026	3.76781055930706	6.4117352090633	1	1	3	7	7	4	7	1	7	1	7	1	4	2	1	1	1	7	5	7	7	2	7	67	0	3
90	5.68863320244401	4.03382052761741	2.69530078741156	6.84904354054797	3.79348219903882	4.80680823003055	6.00362065593855	5.77069986947362	6.06821972293204	2.79900475543233	2.0241748002307	5.17762800289903	5.42701608073768	3.69875347446109	1.30858069233127	5.9935258643422	4.84577315753778	3.64696153509103	3.80386681519774	6.84162109486306	7	4.2704173837078	7	1	3	3	7	7	5	7	2	7	1	5	1	7	4	7	1	2	7	7	7	7	7	7	71.75	0	3
91	4.55954602763614	6.22942560000655	4.7581354852255	6.46192030394303	6.54050684658247	4.85357497004276	4.62274546080717	7	4.51619144126008	3.60207323353847	6.00839974839844	7	5.24805824821839	5.62369535042441	6.33673985248796	3.47422974986042	4.63007708839096	4.8655959739665	4.19006310912314	6.81587920253429	6.73627657465643	5.72878887209094	1	1	1	5	7	7	5	7	7	7	7	7	1	4	7	1	1	7	7	7	2	7	7	6	94.5	0	3
92	7	4.55740801848358	4.92330432918849	6.14621880660929	4.10009701303526	5.26240647105152	5.33388635161962	6.64167841758965	5.09488299422386	3.20266274975234	3.53089184751365	6.80834832836952	4.58380978021265	5.62822603269402	6.96085572442793	7	6.34484624518722	5.4442305712764	3.70969831806006	4.44060007268669	6.74537764797492	6.54099999480118	3.37337115697074	1	1	3	7	7	7	2	2	7	7	7	1	1	5	7	1	2	7	5	7	6	1	7	88.25	0	3
93	6.97301569607137	5.12181521510201	4.37108536928206	7	3.63237738828988	6.48485542591218	7	4.39515859866655	4.68537937686801	1.69790271321647	5.0791786495649	2.02241759537537	3.69344467869641	3.32615761731351	7	5.46191726000396	5.44589274742743	5.34080762536192	6.05959270964734	6.58721187134072	4.38924225218958	6.84511980237056	3.67638278549577	1	1	3	7	7	4	7	2	7	7	7	1	2	7	1	1	4	7	7	5	7	7	7	62	0	3
94	5.17433602032517	4.85856366678374	6.51633739722913	1.99658675438141	2.21971283559722	5.13686769464544	4.70085046946824	4.34289292942009	4.26933869455657	5.59970253672633	4.65910576023455	3.9814697864951	7	6.59174006716749	1.51871299201186	4.48480486447574	5.61955030795502	5.06179584921483	7	4.17480079997147	6.71853756429433	4.53481926334609	2.33602532805776	1	1	2	7	7	1	7	1	7	7	7	7	7	7	1	6	6	7	7	7	2	2	7	66.75	0	3
95	5.18444014934679	5.96675160917826	6.47092474860853	4.7762249289399	5.27788767598202	5.31415421001154	6.00056821494555	6.26038601111658	7	3.11289348091971	3.3473897667606	6.51831497304194	4.37613980452748	5.09007578297794	2.51031459006203	4.81145031950989	3.34932128583855	6.04039460596582	2.63849494669482	7	6.24326438158636	2.72470689119097	6.34718311239322	1	1	1	7	7	4	7	7	7	1	7	1	2	4	1	1	2	7	7	7	7	2	7	50.5	0	3
96	4.13552775034982	7	3.54174299617186	6.35605229515895	5.0295849218592	5.09922728780754	4.74849330879209	2.84481151142624	4.27463039304374	2.94684385318002	6.62239861835439	6.65474831697644	2.65798813383082	6.96989343181779	2.07310829512865	6.8284669836791	5.3560705467308	7	2.07456620428815	7	4.56645338087745	3.80954602887716	2.78461481885727	1	1	3	7	7	6	3	1	7	7	7	3	1	7	7	7	3	7	7	3	7	7	3	81.25	0	3
97	4.65610107534931	6.582416487541	4.17462996497329	7	5.54958141595345	4.76076298888927	6.11325522912637	2.05786309845924	4.04560327203852	2.13736933111962	6.84216961393882	6.93114346091121	3.34044802897036	5.73688010982545	1	6.57963668145754	4.89492487821701	5.3730640663338	5.13477104795841	7	3.45994365861502	4.06873961826923	2.61430113783781	1	1	3	7	7	5	4	7	7	7	7	1	1	7	6	7	3	7	4	5	7	5	5	82	0	3
98	3.95907259061699	5.90569848620698	6.21078396796691	3.23152379295602	7	5.07459150253157	5.10804383818361	4.59175377118195	5.46043564275506	4.83697663958127	3.38334666638639	5.5275085663189	6.29579865735026	7	7	6.6285471929168	2.73469550891327	2.75908937032428	4.40249305126726	5.34191748321715	5.82996656128084	7	5.57667707861008	1	7	1	7	7	7	3	2	7	7	7	1	7	7	1	1	2	7	7	7	7	2	7	63.75	0	3
99	2.32839124550457	4.5269395388813	1.05428786726804	6.52871966782676	1.67890905722279	4.72087843129382	3.65961744674777	2.031334098352	3.36668288872949	2.60422520183944	6.01232471511055	5.4018592701449	5.80465844551292	2.36098693354722	2.49305881296633	7	4.45537348784672	6.13593869762246	1.53412090148567	4.33249454095545	6.63257454980823	4.76136338827865	2.34266318791883	1	1	7	7	7	2	7	1	7	7	7	5	2	4	2	7	4	7	7	5	6	7	4	69.5	0	3
100	4.41710239311543	4.38034816498689	6.10588377126585	2.92431296832386	4.939796110719	7	7	6.69727598699544	6.89137919657043	5.72813134103381	6.49836749090459	7	6.60599745731498	6.79643460952534	1.36396657901745	5.8565333046228	7	7	7	6.59329225826386	4.83629978754538	6.57721528511935	6.56677725075167	1	1	1	7	7	3	5	6	7	7	6	1	2	4	1	1	3	7	7	7	5	1	7	97	1	3
101	5.06443974438384	5.21294436769014	7	6.02304619455751	2.53081146548253	5.47641303988875	5.898585954207	6.02392518371052	6.56959244924464	4.43931316521435	6.68001439534541	3.34170989130676	7	6.5747738711251	1.34966432028513	4.6839069184475	6.62893757848333	6.67151542999479	6.20722559130482	6.47607582369695	7	7	6.76257917276685	1	1	1	7	7	1	7	7	7	1	7	1	7	4	1	7	3	7	7	4	7	1	2	81.75	1	3
102	4.19689391442919	4.26217783880146	6.95361316117785	2.80529534516747	4.36282760208227	5.96335910906571	3.89150009856989	7	6.88350746897241	4.64548499165737	6.725089961643	5.03401957268097	6.96693648949717	6.54078725956278	3.56404745253052	6.43886854965854	7	5.93795852856299	5.49225805958864	7	2.18833259928206	5.91485928237256	6.14549462100395	1	1	1	7	7	1	7	2	7	7	7	1	7	5	1	7	3	7	7	7	7	7	7	102.5	1	3
103	7	3.99006354929898	6.50080561678167	1.89305981119796	7	7	6.09686515063658	5.7698031122149	7	1	7	6.33475598362679	7	4.92098445078278	7	6.45272752365119	6.63365036894786	7	6.54632289160607	4.71838468658353	7	6.7518399967623	7	1	7	1	7	7	3	7	7	7	7	7	7	2	7	1	7	7	7	6	7	7	7	7	85.25	1	3
104	7	4.80290255438255	5.12276005104871	3.99245402675617	3.39271881274091	6.38573286563131	5.68749512913209	6.46209269166867	7	6.15974242074384	6.99228756280049	5.25867582669173	6.89378996727418	6.77557999877206	4.26197457663034	7	6.25271220069276	6.2431015494825	5.44860908111958	6.03662027096481	6.08647969583105	6.07545240943642	5.77536123434838	1	1	1	7	7	1	2	1	7	1	7	1	2	7	1	1	2	7	7	5	5	6	7	86	1	3
105	3.19375795115583	6.57856668451621	6.30431716207383	4.13807606956283	2.1571673210638	6.72186881272051	7	6.29822717335158	7	7	6.57612717246417	7	6.97226643879345	7	3.06201276432249	6.54266450359212	7	4.3027324962279	7	7	5.52452965085688	3.86468133070464	5.80438300185363	1	1	7	7	7	3	7	5	7	7	7	2	1	6	1	7	2	7	7	7	7	7	7	80.75	1	3
106	1.31912419888285	1.03886720009341	3.75626993189069	3.42795088919115	2.77356373939886	3.78004579365511	6.63354803838881	3.43425599563961	6.81501278270273	7	7	5.20801431842823	7	6.25779490622439	7	6.7759058337403	7	6.57009192586181	6.97599011476991	6.37508972675811	6.78548126090543	5.595954333462	7	1	2	7	7	7	4	7	1	7	1	7	1	1	7	7	1	3	7	7	4	7	7	7	80.5	1	3
107	5.89546548572095	5.21978486856833	7	4.81465928929011	1.83292938422613	3.55817389282666	6.92474980405842	7	5.46528807847325	6.30966554313763	6.7675333242345	5.65520104532248	5.74308758914712	6.97527483069321	6.23034723700482	6.38111703349183	5.80107944451083	7	6.7583265698622	7	4.95023707890389	7	5.08789018148905	1	1	1	7	7	2	7	1	7	7	7	1	2	3	7	7	2	7	7	7	3	7	7	93.25	1	3
108	4.71245036259569	6.03249871513838	6.37238627313116	3.63535393127892	2.81254084054654	6.91888736266907	4.02845778586049	4.42895578685122	6.65984455024712	1.36494898886178	4.55776096249716	7	6.00094757190823	6.76756501591149	3.39160696780978	7	7	5.02052753795278	7	7	7	6.828006542572	3.43013855044362	1	1	7	7	7	7	7	4	7	7	7	1	2	4	1	7	2	7	7	7	7	7	7	99	1	3
109	5.7953721767896	5.44066057869056	7	6.40855269113977	1.3279820983611	1.57880512547767	6.31481581811098	6.89136778327504	4.6193748729789	7	6.61351154304674	6.80453391283613	7	6.25331763145003	3.29039725412999	6.65675479864748	7	6.11095722316747	6.20981714454796	5.86802654970921	5.17067474742535	4.64557215925817	6.96685412949521	2	1	1	7	7	3	7	2	7	7	7	7	2	1	2	1	3	7	3	6	7	7	7	93.75	1	3
110	5.37341605323967	1.62435305520495	7	1	7	4.54660851265442	4.04229414945008	7	5.54880189980651	1	6.30855201969801	1.75663873486989	7	6.58883371694612	3.05452675555489	7	5.49127003661885	6.1564913533481	6.58594574642919	6.28584114959367	6.90028424647052	7	6.30885719263715	1	7	1	7	7	3	7	2	7	7	5	1	2	7	1	7	6	7	7	3	7	7	7	83.5	1	3
111	5.02887043727339	3.07004810653786	7	1.89456356132991	4.59553155928599	4.48915372455205	5.7356616954416	5.1541858940645	5.42075877781523	2.02006809106823	4.93288956563162	5.44881753147165	7	6.58286008362882	5.01365153807865	7	6.34399772754872	6.01304223763278	6.96130784983275	7	6.31708735458126	7	2.36351833076537	1	1	1	7	7	1	6	7	7	1	7	1	7	7	1	7	5	7	7	7	7	7	1	98.25	1	3
112	1.96267811890554	7	6.59965794974548	2.84468950516264	1.75484792966369	6.00716259663407	7	6.75365124341728	6.50276617187187	6.60123899655257	4.505422872332	1.48652923203108	6.08693085429097	5.17765126412396	5.03896285661179	6.44472695698258	6.36349688793636	7	6.14609367996807	6.75906491145728	6.98954783896045	7	4.28195014791426	1	1	7	7	7	7	7	7	7	1	7	1	2	7	2	3	3	7	7	7	7	7	7	76	1	3
113	4.42851281840701	3.8212687711505	7	2.32770395205173	3.60556462701897	6.37825716303454	4.45296145941413	6.4376087594188	6.23293100637502	6.31297124875033	6.84629157516755	4.02021169730286	6.66401676720839	6.54639712898409	3.50708637740462	7	6.03493056601866	6.87867817803705	5.64317834444787	5.38826828972782	1.48485528809319	5.29749969614049	6.83148748766518	1	1	1	7	7	1	4	7	7	7	7	2	7	4	1	4	3	7	7	7	7	7	7	89.75	1	3
114	7	3.73252100269398	5.59337337793322	3.08216692821238	1.40179235860546	5.65599380811204	6.31232559402051	6.63155411514643	5.64428279683221	2.74410456909304	6.32447978495945	7	6.88745120706047	5.89302127314015	3.2918286882077	5.55788743426575	4.44439760123525	7	6.7781148603159	7	1.65645466759647	7	7	1	1	1	6	7	1	7	1	7	7	7	1	2	7	1	7	3	7	7	4	3	7	2	87.5	1	3
115	4.00980829341975	6.01489716003982	6.84882239607515	5.00333341664032	1.44517018994027	4.897349982867	7	5.99539946768182	6.67601029439711	1	6.91452622486919	6.88345259939126	6.81815485822943	7	6.69468523408142	5.6229476597739	6.82013826780733	6.72555981495915	5.22256629077746	5.51250245951292	6.03658709592212	5.06191905937772	5.44410092088317	1	1	7	7	7	1	3	4	7	7	7	1	2	7	1	7	7	7	6	7	7	7	7	83.25	1	3
116	6.24440152185917	5.15768456042432	6.09850477266403	4.19458129705807	3.71199027154203	5.47943255392231	6.54425917423854	5.40380984018632	6.03689410278288	7	7	6.33539722917781	6.39655253275748	6.9835125470711	1.10774498879798	6.01500825592777	5.04414075833084	6.94948383074375	7	4.45283749565605	5.70481332940684	7	5.47065197172049	1	4	1	7	7	3	3	1	7	7	7	1	2	7	7	2	2	7	4	7	7	2	7	93	1	3
117	5.98447156347353	1.94291807482483	4.26906271255998	5.35109901401691	1.34585270540447	6.09634347937383	4.12972312112786	7	7	6.11850951708359	6.70335614581855	5.23223756226232	7	6.54548130969103	2.29160261950772	7	6.31055484317257	6.15036512942542	6.8441977166639	2.30016210025934	6.56900916295438	6.39599463589698	7	1	1	1	7	7	1	7	7	7	7	7	1	7	7	2	7	2	7	4	7	7	3	7	92.75	1	3
118	2.01951010851626	5.59349128587198	6.44185151914062	4.24441947904103	2.41987388975375	7	7	6.21165313578819	7	7	5.96511022960425	6.17912920913558	5.31942308724114	7	6.50391935514074	5.27742649257168	6.08413888487118	5.60593610518524	6.74893502947767	4.01269878165327	6.86346421611173	4.37546626390036	7	1	1	1	7	7	7	3	1	7	7	7	1	1	7	7	7	4	7	7	7	7	6	7	78.5	1	3
119	4.50912936088268	5.9398562943032	6.6887704828405	4.83112274687526	1.78721261569602	7	6.23679661372966	5.68004970281474	6.79279729531268	1.37493886687478	3.95905028561446	7	7	6.09909314045852	3.24750530605952	7	7	5.76108824669024	6.91021783623856	6.5957684239574	6.73749656859502	5.05986871179111	3.45261898898081	1	1	7	7	7	2	7	3	7	7	7	1	3	3	1	7	2	7	7	7	7	7	4	95.25	1	3
120	4.91834431871297	3.94267627092612	6.93714776217717	1	3.82076063824628	7	4.41173559964359	6.42361398285241	6.10887458352464	2.86630673944402	4.88816440882277	6.41636562820498	7	5.89701132179139	5.86107094390856	7	5.97962891732648	4.10266143435991	6.97318519856766	5.35805577411956	6.84437178687111	6.13533712358237	5.11240744817561	1	7	1	7	7	3	7	2	7	7	7	6	4	7	3	2	7	7	7	7	7	7	6	98	1	3
121	6.39991644020612	1.56555205191335	7	5.41709546962673	2.06973615085721	6.09458420513794	4.32905528532362	4.9514406134255	6.9164970365045	1.45018385009094	7	6.59404795428818	6.95835619755719	4.21818198078351	2.00592078965334	5.93057471394169	6.50193931136263	6.39678619905575	4.96456268200446	5.23393745526349	6.85767452442247	7	7	1	6	1	7	7	2	7	4	7	7	7	7	7	4	7	1	1	7	7	7	7	3	3	99.75	1	3
122	7	3.83479988665928	6.13626323825337	2.24507330192999	1.77756381561285	5.18015151055612	6.31349569971577	6.48875705092244	6.83642051612411	6.84944086429414	7	7	7	3.84827597299508	1.31758534782989	7	4.07143073161313	4.97537420723727	6.20630363796564	4.44726804603111	7	7	6.89276139530714	1	1	1	7	7	1	7	2	7	7	7	1	2	7	7	7	2	7	6	4	7	3	3	101.5	1	3
123	5.62579254683681	5.06444096306205	6.82793502642458	3.72718752385041	4.28111035099591	6.3668336349971	6.74394651263084	6.81588023405789	5.4360874641728	1.9851665381229	5.61603071718152	6.10954669777851	7	7	2.88805319842862	7	5.96760631875281	6.11966895953222	7	6.30841662646738	4.56497511666849	2.08111077594475	1	1	7	1	7	7	3	7	1	7	7	7	1	7	7	1	7	1	7	7	7	3	3	7	87.25	1	3
124	6.8587666257782	3.9629011705242	5.26506141983586	5.27555762213698	3.78515925270579	6.48136419712379	6.50723505913992	6.16179739658915	7	4.01244147102434	7	6.79107118617059	4.95723559237144	5.60450118894722	5.92948999704972	6.60875076137327	6.23797991443185	4.97063281909977	5.95997257532896	7	6.36172215740532	6.06410083494363	1.75324687398708	1	1	1	7	7	3	7	7	7	7	7	7	2	2	7	7	5	7	7	7	7	7	7	92	1	3
125	5.25313877663581	4.55017818396804	6.976170041432	1.73210767683059	3.05764891995776	6.99324166011946	5.2930697186364	5.16461412472392	6.93074378942298	6.59383529946594	4.39583277482443	5.75691320270266	5.52793583468644	6.17694839174272	5.11417925546767	6.98340127075709	7	6.72783288618429	7	4.03482737708281	6.23536129977169	3.87727986338602	4.07918612258096	1	7	1	7	7	7	4	2	7	7	7	7	3	4	3	1	7	7	7	7	7	5	7	92.75	1	3
126	7	3.36752311040393	4.55479095074753	2.43077280532117	1.31188243054067	5.94280587694776	6.82614518677986	5.57395307679815	6.29767296397469	2.71594270263266	6.67689758827081	5.4343981628564	6.72257375477904	6.93107722945362	1.98409462122946	7	5.9944875967952	7	6.19762115149075	6.96669133022485	1.7035951859049	6.05758994707534	6.56340568369926	1	1	1	3	7	1	7	1	7	7	7	1	2	7	1	1	3	7	7	4	2	7	2	87.5	1	3
127	7	6.92195450186544	5.60194213515845	6.22061892490776	2.68860246280457	5.3039297152647	7	7	6.52032203323879	1.96734621441653	4.87798830562872	6.77829253791084	6.20802665823653	7	5.52025801814658	5.43188775047451	5.96378108920399	5.09576114659751	6.67979396583238	4.93023066433272	6.83582602461268	7	4.14660131927466	1	1	1	7	7	3	5	3	7	1	7	1	7	3	2	1	2	7	7	7	3	7	7	82.25	1	3
128	3.89417372494711	1.27672936685496	3.93377837471528	4.68096758260889	3.98024713952389	6.60405592513797	2.75260581983434	6.63553941454039	5.79965603515298	5.7385910838788	5.50547696485715	4.12654519160021	6.07722497448678	5.13954379808597	2.97504566585697	6.54173759346487	6.72575474642704	7	6.44162344214692	7	6.96168080125545	5.89433891454362	5.08921042341198	1	7	1	7	7	3	7	7	7	7	7	1	2	7	1	1	3	7	6	7	2	3	1	99	1	3
129	5.45465131535049	4.07227647320463	5.8790898003792	1.54752860697092	2.16180276392945	5.39858027462968	5.29793428795679	7	5.52448600491954	1.47260428631637	5.65151132378552	6.07209596562047	6.64473756093541	6.67253596391711	1	6.62307521390332	4.58784786260552	5.03215442982729	7	7	7	6.36011954999362	3.10033966760279	1	1	1	4	7	2	7	1	7	7	7	1	1	7	3	7	2	7	7	4	2	2	7	105.75	1	3
130	6.09495496285284	2.14793497912437	7	2.19944267676737	4.53079036623766	5.96551157622909	5.3300378394503	5.58445384479086	6.81743791042565	6.93699817862703	7	6.85971320671424	6.42702336799894	7	1.80796440783118	4.899504210258	5.53783168367673	6.65071806861942	6.22161090929287	5.76013774634848	4.58589751381759	7	5.45044402122669	1	1	1	7	7	1	2	1	7	7	7	7	7	3	2	7	5	7	5	2	7	7	7	87.5	1	3
131	6.52479428508286	4.99624685775512	6.29879570728705	4.28510546517698	2.25035903504617	6.89288460002116	6.5467488725053	6.9576454843362	4.8256989918912	2.93350778903326	6.54966303518352	4.19308769600283	5.11424373204624	6.64805317856958	7	5.67938543219944	6.97033371137443	6.43553055687999	6.18634259615905	3.1619361483395	7	5.89983900564359	6.92513853773929	1	1	1	1	7	7	5	1	7	7	7	1	2	7	2	1	7	7	7	7	7	1	7	91.25	1	3
132	1.58463276828986	6.28699637494848	6.30293417106996	4.40978199031584	2.63263190279776	5.90250411617802	5.38212720119966	7	6.39981509962402	6.14601049207901	7	4.53798719546514	5.39088453667941	7	5.79320345009019	7	4.12762759246772	6.55579768564864	1	4.87894089875941	6.41399853528017	5.20970839153196	6.73789049817479	1	1	1	7	7	4	3	1	7	7	7	1	2	7	7	7	3	7	7	2	7	7	7	71	1	3
133	1.31241720160069	1.06719932072443	3.54565353193092	3.6654681308767	3.02892327849846	5.57129744638043	6.85352251436891	6.98867179666003	5.88780748127425	7	5.74837089760444	5.80959319483981	5.54043512034243	5.73871198763284	7	6.98797044026434	5.33630008660645	6.27931213117631	1	5.93110481509517	6.25365558879817	6.46887536054752	7	1	2	7	7	7	3	7	1	7	1	7	1	1	4	7	7	2	7	7	7	7	7	7	78.75	1	3
134	6.18734234975338	2.52969824951124	7	4.07699459888287	6.06024087245082	1	5.61799965916601	6.27358083767065	5.74944527430354	7	7	4.91990774147193	6.50507440067046	5.4833576804934	6.60755895224856	7	7	6.4048007377972	1.35332082375344	6.36465677827308	5.8916557238683	5.92009719332089	6.74660017537068	1	7	1	7	7	5	7	7	7	7	7	1	1	7	2	5	2	7	4	7	7	7	7	83.5	1	3
135	7	3.5713025396764	5.73985886647067	1.50358782258271	6.43608958500802	6.62297293176382	5.5199530421687	5.20784404729489	6.86672805423379	1.10488288400094	4.96384191993428	6.4158990960083	5.64526132461342	5.96822471139097	7	5.7375248330031	6.64969655748694	7	6.90583490601014	4.49128339299902	6.86797390698197	6.84246703244335	6.79742115352382	1	7	1	7	7	7	4	7	7	7	7	7	2	3	1	7	7	7	6	7	7	7	7	95.25	1	3
136	5.32023233815635	5.38275290514026	6.67044629682252	6.60715430387139	2.59321060267588	1.98509153351854	5.44130915286954	6.37816307864747	3.55670746033889	4.89786650858897	6.71926079021308	5.51966010332295	6.95706688641266	5.23706380669429	7	4.27819532877757	7	7	6.73756259075562	5.63205718358661	5.18482153896197	4.59767308639502	6.37914643293286	1	1	1	3	7	2	7	2	7	7	7	1	7	1	7	7	1	7	4	4	3	7	7	70	1	3
137	3.03660011280749	5.90783682826254	3.2779865929574	3.96838394609289	5.05557277637839	7	5.73244637414895	5.5918499865332	4.83003290014361	1.81187926463401	3.45576319241507	3.84061848961844	7	6.61419253767432	3.87855277646952	5.91967591837839	5.14171074867592	6.43768589487208	7	7	7	6.54754007629751	5.11684025904483	1	1	1	7	7	2	7	1	7	7	7	7	2	5	1	1	7	7	7	7	7	7	7	80.75	1	3
138	2.86164510914666	6.11729115875911	3.5685856206532	3.77633883757201	4.86720520364506	3.58800847801957	6.55864374613647	5.13383992266881	5.13045907479621	2.06700726710342	4.62084493208695	5.09960107981752	7	6.56009886484763	6.91063331672202	5.61737447858559	7	6.60098346816996	7	4.68368482334639	6.8856836655903	7	1.4947726623457	1	1	1	7	7	2	7	1	7	7	7	4	2	7	1	1	3	7	7	7	3	1	7	82.5	1	3
139	1.84669401669621	6.1576732584025	5.54719738231144	4.45279177688126	2.39328576992808	5.72546711502162	5.8721329374597	7	7	4.97447220170786	6.46725898193496	6.64315392086808	4.69107596080753	4.65299285337707	5.63451828347167	6.43948689047227	5.27628824591761	5.57744323880015	6.61273733176326	4.30392833177006	6.30620943834621	5.97611818992782	6.05630184592378	1	1	1	7	7	5	2	1	7	7	4	1	1	7	1	7	2	7	7	3	7	6	7	76.25	1	3
140	3.84936240338012	1.95059004196229	4.17947742023689	5.56554551666947	5.04085002601004	7	3.78506056684953	6.61263897695422	6.50855604506237	1	5.22875915975631	6.87811074180418	6.98172361768426	4.95243879887967	3.61865242942428	6.4642376327708	7	2.64161896858767	4.81003708643908	7	4.92119136929275	6.33896726010863	6.11624186294326	1	1	1	7	7	1	2	1	7	7	4	1	2	6	1	7	3	7	7	7	7	7	7	95	1	3
141	5.01210254329179	5.9450323873541	7	6.45707123971869	2.11723297731226	7	4.49586542061286	5.44989197688352	3.34925971620021	1.34493650132654	4.17295633000824	3.84279698673129	6.52233946644942	7	6.81695829635951	5.61746394821114	6.33251884840262	3.18462944652897	7	6.31210379102099	4.72603718840384	7	5.4675976372899	1	1	1	7	7	7	7	2	7	7	7	2	2	1	7	1	7	7	7	4	4	1	7	76.75	1	3
142	5.49907041314214	6.11800603398686	5.51569306741436	2.75625318719817	5.36095478048459	7	6.56036139557591	7	3.94823967751099	6.32452269417288	5.85011586551882	4.60096778177734	6.8581522240347	6.17000365821042	3.38226505468374	4.68499107326218	5.02690805985227	5.30937719355483	6.41087666764232	6.99731629457264	4.9792697077676	5.02795596021541	5.99483737007423	1	7	1	7	7	3	7	5	7	7	7	1	2	4	1	1	1	7	4	7	7	3	7	87.5	1	3
143	5.46217495858734	1.36363366700224	3.423429484192	4.48680417261475	4.18456941645646	6.65697140175825	6.89571255727891	6.81502535578317	4.9987774163019	2.19609743853277	3.6854401556631	4.69948107787052	5.80573763812836	6.48907327729084	6.8071645308655	5.25047663686283	6.36253461605244	6.23582673403738	6.4665527132031	6.56430592934582	5.88959904677817	5.95617736891469	2.18093530138836	1	7	1	7	7	2	3	7	7	7	7	1	2	7	1	7	4	7	5	4	7	3	7	92.25	1	3
144	6.70304536792089	4.45475734136296	7	6.61965626642381	3.40266149361299	3.72680258673994	6.28034716485463	6.66020199869982	3.68044867378721	7	6.30963993862759	7	7	4.74635666093894	2.73277224649506	6.17986572051803	6.1392359296482	5.95902205276419	3.27772630273286	5.75589712255013	5.4003987249434	4.45640331608418	6.70399207384792	1	1	1	3	7	3	7	2	7	7	7	1	7	1	2	7	2	7	5	4	7	7	7	80	1	3
145	6.08665149036678	4.93924182277565	4.91100566069005	2.46123080912392	1.63175821715633	5.82978026293647	5.13623297435557	6.37083188805595	6.75796272500408	2.0999663921704	7	7	5.93733495963738	5.16449721435775	5.02383179391345	6.26721377349862	6.97431563859123	4.77940330745145	6.69377517399426	4.01758206028548	6.02996723777464	5.06854241873227	6.03344030040017	1	1	1	3	7	3	7	1	7	7	7	2	2	7	1	7	3	7	7	4	3	5	7	81.75	1	3
146	5.44017669169799	4.25994005560887	5.82725941158928	4.34819117555112	4.10643545648628	7	6.23009137787494	6.25008395803441	4.91710509424648	1	7	3.55455937980108	6.8061605405738	5.22449397501961	6.30504294234444	4.30856037777278	4.62675908991315	5.31968671267188	6.82752743243212	7	6.82571259856339	2.43442350152351	3.49368371996024	1	1	1	7	7	3	7	2	7	7	7	1	1	7	7	6	6	7	7	3	4	7	7	90.5	1	3
147	6.0915826498816	5.73321275537207	6.71599740460771	3.60657832960216	2.5718895505982	6.0091606325478	5.0169357548373	4.61280393136609	5.46563439166425	1.16914659433022	6.09850846354502	4.8896843708057	6.13866408173014	5.60424566620442	5.42557589430815	4.81936743980708	5.99164950079151	6.5277001434256	7	7	7	7	3.1682362440735	1	1	1	7	7	2	7	2	7	7	7	1	1	7	1	7	7	7	7	7	5	7	7	92.25	1	3
148	4.84156271928042	4.7772139808969	6.4425048433606	2.96171134939674	4.7033210242857	4.61019229769079	4.77072414107426	5.17919973345898	7	4.94650819201215	6.93280948692843	5.87879622187517	7	3.42064588376009	5.99731396486796	5.9116258172362	4.8194630618454	6.80102015627666	6.26909415294956	5.44060430450197	7	6.38501284790639	4.63763894924699	1	7	1	7	7	5	7	7	7	7	7	1	2	4	1	5	1	7	7	7	7	4	7	73	1	3
149	5.48846205868753	2.38067489610606	6.95737122044376	6.24069244375124	2.38625683220863	7	5.0087398341806	7	6.87515206191261	4.47637680441737	5.45178446424167	6.1764074192849	4.17235486158387	7	6.14335060000799	7	4.12355439040758	5.35602868054051	7	5.67018766216837	6.64443482334103	6.25026027132632	1.36244989982276	1	7	1	7	7	7	4	3	7	1	7	1	7	3	3	7	2	7	5	7	7	1	7	66.75	1	3
150	5.36750914125358	6.12338214667812	6.68428500129275	2.46760076745627	3.35521450780111	7	5.42393393667187	3.9886916887037	4.29277693694808	1.48267655612563	6.08451920260735	5.68945405826682	6.29005553118941	6.53884456473133	2.44620716528983	5.01568165384957	6.73286028288454	5.72350136565899	6.13753939676828	7	6.81127402758753	3.32908843143217	6.71029821015894	1	1	1	7	7	4	7	7	7	7	7	2	2	2	3	7	6	7	6	7	7	7	7	86.5	1	3
151	4.72339841115275	5.04512172002342	4.98475711038085	4.41723523565245	2.28780320590065	6.27058257777273	7	6.77987553434367	7	4.9053038412135	6.3606098108577	3.66166405893273	4.44515956048558	7	2.32330906694815	4.50595982141051	6.23685918082625	6.30485398678499	4.30855042951744	6.49122507988444	6.6093093759095	4.19478033988792	5.73962877179733	1	7	1	7	7	3	7	2	7	7	7	3	7	6	1	7	7	7	6	7	3	3	4	62.25	1	3
152	4.41941883997585	1.04640571142057	6.89159444564937	5.64635007015405	3.53004502557484	6.88194362407821	5.19513046417399	7	6.14831830212392	1.2632046283555	2.06309434634786	4.23525085624844	6.57874636993082	6.31447728416864	1.98950653427143	6.7307851889905	4.78270279358687	2.9676708896582	6.20436227705686	7	4.14603642837373	5.99406223166164	2.78752409253405	1	1	1	7	7	7	7	2	7	7	7	1	1	3	1	3	4	7	7	7	7	7	2	90	1	3
153	5.31185267282329	2.27535051966074	4.33850976519048	6.72835500667534	5.99586165801312	7	5.63647781091475	6.20370380260598	6.27257840592381	2.16441568000563	6.00256240041411	3.55153824299035	6.27535876130585	5.61951373631002	5.01904588481344	3.64269885904837	5.61949999745608	2.91442673466161	4.98953679538048	7	6.09262961878076	6.36144818320007	7	1	3	1	7	7	4	2	7	7	7	7	1	2	7	1	7	2	7	7	7	2	7	7	82.75	1	3
154	3.85871073012262	2.94963036510149	3.69618514309452	6.85322253542682	3.15299525641309	6.98886373098816	5.89923965455667	6.31852900763439	5.04374327664667	6.77914373866063	7	6.40478820339928	3.96089538665142	5.54729582065585	5.95329748132547	5.59374150088884	6.76923541571067	3.24866081561271	7	7	6.67596885621721	2.54061829169871	5.61291912651881	1	1	1	4	7	7	7	2	7	1	7	1	7	7	7	1	2	7	5	7	7	1	7	81.5	1	3
155	6.2345292146141	3.27757700086586	6.99266556492848	1.80667488870715	6.6074549028124	7	5.48513636587409	5.04409367160044	4.77401447270104	6.87909073943644	6.23981070319847	7	7	7	7	5.61507828150788	6.12876505332232	2.59503860140623	4.33157131089818	3.42176416647212	5.06568837689741	5.88777326535904	1.51591015223479	1	7	1	7	7	2	7	1	7	7	7	1	6	2	2	1	5	7	7	7	6	5	1	98.25	1	3
156	6.15012662426186	2.28029205283237	7	5.15406964973689	6.82233357153247	3.45392938476586	6.20659335452439	5.0265288202916	7	2.27037230410876	4.34436916832605	1.70147284137033	6.25293732975366	7	1.50221302593574	6.68251348263654	4.74136200537233	5.03225628810931	5.54914151622679	6.14006047333096	4.82874811530625	6.86291945870114	6.46146565609576	1	7	1	7	7	4	7	1	7	7	7	1	7	4	1	3	2	7	3	7	7	7	7	82	1	3
157	7	4.19506455636323	6.71420718816438	1.80163574021845	7	6.80541740206525	6.1664048953528	6.06549203083577	6.1221676685041	1.2406160185392	6.58443288701107	5.52162357643586	6.44592382005579	7	1	3.36071975742128	5.47101721396095	6.39424899578001	5.92704236644127	6.21105055865884	5.6359163939045	5.80311359847303	7	1	7	1	7	7	5	7	7	7	7	7	1	1	5	1	1	2	7	7	7	3	7	7	88.75	1	3
158	1.83042711793055	2.70299011046106	3.0335537245043	2.25930615577132	1.26834845882853	5.93003348674177	6.78181238230095	6.93055306452547	6.83794016672746	5.96071411556116	5.27553107517142	4.24107094708492	1.47143308910044	5.44325014447512	1	5.41483446285539	5.71878015878663	5.95487758596729	6.48267020192947	4.53992862408839	6.78468037156751	6.2906732258169	5.70368552946038	1	2	7	7	7	7	7	3	7	7	7	1	5	7	1	1	3	7	7	7	2	4	7	69.5	1	3
159	1	5.75806898240071	6.10741331956123	4.24445729790107	2.91129090231068	5.3428801072225	7	4.60106226430815	5.32995089987873	1.46867938888814	5.9816780305789	6.08618446737942	7	5.85779994252772	3.4909847861344	4.89215513394146	4.4116365323298	3.92004869185849	6.83185601472004	6.45484670974584	5.61295193312841	2.30346813190811	7	1	1	7	7	7	3	7	2	7	7	7	7	2	7	1	1	2	7	5	6	7	7	7	69.25	1	3
160	5.49058415025083	3.6971770985357	7	2.48466513553704	4.51594346872197	5.55720901287822	5.54941974333641	4.73009769498015	5.76240900035391	2.83492527152208	6.97648860616788	5.61589365844283	4.75761417940664	4.92116393299765	5.86676481272606	3.77796406775479	3.71744251162205	5.53500134026911	7	7	6.24605122538194	7	5.32284495120192	1	1	1	7	7	3	7	2	7	7	7	1	2	7	1	7	5	7	7	4	3	7	7	72	1	3
161	6.12106281451754	2.49540263537495	7	4.31015172382778	6.94341370588258	4.93470908776151	5.09721764681357	4.81732298928177	1.67033251736262	6.92716741213101	7	6.43988935399486	6.11593705127933	7	5.66642554673845	7	6.97685760751094	4.81012750478911	2.11154621678814	5.89526221571728	6.30985196587279	5.7520826044769	1.86214688649726	1	7	1	7	7	3	4	5	7	7	7	1	1	7	1	7	2	7	4	7	7	3	1	87.75	1	3
162	4.67860688601843	1	6.01656472719471	4.3531068884204	4.08021472888958	5.84435678628525	6.58219945254612	7	5.7720469778812	1	4.55407231061851	3.5497904209958	6.11850921504113	6.32138756163374	1.36050259480189	4.84507826181586	7	3.52566423398005	5.03409364551353	7	4.86056927241909	5.35282619049048	1	1	7	1	7	7	7	7	1	7	7	7	1	2	3	1	3	4	7	7	7	7	7	4	92.5	1	3
163	6.77822372471892	3.49331271790141	5.93162344549994	3.96077942801176	2.20161694904115	5.71114500925189	6.96882652247389	4.82113998290298	3.8952029558888	6.24204727784329	7	4.36599855055686	5.84631802249061	4.98319957876046	6.03082323064034	7	4.35087800034264	5.86375793636587	7	5.88178259136103	7	3.91817574700496	7	1	1	1	4	7	7	7	4	7	7	7	1	2	7	2	5	5	7	7	7	2	2	7	69.25	1	3
164	4.36632242537667	1.23268956665862	6.73366556176307	5.90959898511862	4.21436529218297	7	6.86154226344765	5.48038366029701	5.20744277159683	4.24213765046983	7	5.04233809660062	4.1819707997074	5.52564156454502	1.23133632768653	6.50618542902681	5.04626018131332	5.94318750998703	7	4.74239197855431	6.61973611401675	7	1.26625298487221	1	7	1	7	7	2	7	2	7	1	7	7	7	7	1	7	1	7	3	7	7	1	7	79	1	3
165	6.48553931224933	3.16026754482321	6.50834504537835	3.44305852069255	2.96403378291475	2.91926715412312	4.11148770569419	7	3.54238900775012	7	6.80282980078106	3.33545851163602	6.08059285924341	4.12310330910729	1	7	1.89145680778887	5.73969825498311	7	4.97933247120168	7	5.7327772480171	7	1	1	1	5	7	2	7	6	7	7	7	1	2	7	1	7	5	7	7	7	3	1	7	83.75	1	3
166	6.63439930805287	5.02486442292669	5.4972160160018	1.83563527974501	1.89644819016077	5.01553644747759	4.23595078823557	7	5.90603719614386	5.55964445494234	5.35675194112132	6.69312728280022	6.56428817482954	4.66521418204186	3.62932173021649	5.352893647256	4.0823668146503	2.69281674536349	7	7	7	5.83610375507551	5.69699000177297	1	1	1	5	7	2	7	1	7	7	7	1	7	7	1	7	2	7	7	3	3	1	7	78.5	1	3
167	3.93512084912873	2.93753533511413	5.28413994095976	4.44777715680412	4.63574786966393	4.66034672754543	6.01773255458218	6.24429763399582	6.22545908845965	6.1245823260011	3.7454198607099	3.58618955583506	6.82748458258747	6.19770735229454	2.18335767664555	5.81373527483936	5.11238659264366	4.09802774743677	7	6.21457921551768	6.90141697727028	5.45793177217087	1	1	1	1	7	7	5	7	2	7	7	7	3	3	5	7	1	7	7	7	2	3	2	1	83.25	1	3
168	4.8987492646992	2.33736060067926	4.19998994991302	4.59201725361586	3.71358285758331	5.97737004215702	5.92698289891841	7	6.74609429784905	1.63130140740813	6.77627809790427	4.42697619920725	6.34820753902219	4.52885241351506	4.07972421936301	6.08433191509872	6.09498010476572	5.35123562818117	7	5.88027084944874	6.47489591543747	1.33152198439066	1.66563355062081	1	7	1	7	7	1	7	1	7	7	7	1	2	2	1	1	3	7	5	7	2	4	1	75	1	3
169	1.77992555615588	2.32688709727789	2.73763514786143	3.68603318842095	2.50343966198667	7	4.84476580157462	2.43527041844246	6.52526806479105	5.8206506674638	4.8188251115986	5.38308221828064	6.8709783274773	6.14209850775759	5.46773669229304	7	5.06823652648146	4.72314174246354	5.60652944432342	7	6.24606297696756	4.26124654384306	4.50110346122241	1	2	7	7	7	1	7	1	7	7	7	2	2	2	1	7	2	7	2	7	7	2	7	68.75	1	3
170	5.01872888172615	1.09379141134072	6.63394686571093	6.29649244839331	4.12421580964879	6.4273262611476	6.49141600920636	5.20321150419707	4.71391309828476	3.74787109104715	7	5.48397432943125	3.88848195954825	5.78333486413996	1.11591695192452	7	5.44270286279643	6.50718635397003	7	5.41630083647328	7	5.71425306807403	1	1	7	1	7	7	2	7	2	7	1	7	1	1	7	1	7	1	7	3	5	7	1	7	76.5	1	3
171	3.0447069914853	4.31750716659354	7	2.70489376806925	1.06867836303996	5.6095115269129	2.95544794541018	6.14859410293453	6.06104917723783	7	6.83048906453611	6.74768672241362	5.36466584201398	7	3.22665234216901	6.8031117561479	5.56106874880535	5.66020037529728	4.34114986159283	4.25848474286625	5.60728453112507	5.08705805796184	4.22289316962559	1	1	2	7	7	3	7	2	7	7	7	1	2	6	1	2	2	7	7	7	4	7	7	77.25	1	3
172	6.27398004477552	5.63419653228548	6.38809094242474	2.45659458633502	1.92216565786367	5.49703909780807	5.01922908848709	6.462565753101	7	2.34178581974716	5.63942310966797	5.73993009286363	6.39058679497293	4.92315031735876	6.2970027104876	6.06093491120772	6.56101361688195	4.84485479105559	4.88920607531455	5.36381997529404	5.79237835240359	4.20914206404702	6.39030193233402	1	1	1	4	7	3	7	5	7	7	7	2	2	7	1	7	3	7	7	7	4	7	2	73	1	3
173	2.52890115562133	1.69679011514618	3.63802788509312	1.86583775040602	3.37378767759214	6.5998075123362	5.59920085956767	6.03294202040479	6.70400250182678	7	3.2657634535034	3.56887918828794	2.94996329739241	7	1.18627270424324	4.94090506419531	6.66035956951289	6.00720822101689	4.10715818382155	5.6520382748687	5.94528728490292	5.52157107723615	6.82231535867129	1	1	7	7	7	3	7	1	7	1	7	7	7	7	1	7	1	7	7	7	5	7	7	68.75	1	3
174	5.99533001681753	1	4.34149707624282	3.32540701128001	1	4.46510767241511	4.18069723332109	6.68298205791811	4.78280882599056	6.5532749899266	5.60659183349538	3.65794176045333	7	6.15536266447148	1.82117670318062	6.28233308408187	5.6936140984672	6.43990248733141	5.70143708122293	2.030716586755	6.6486334254233	5.71033314300224	2.61754906662591	1	1	1	7	7	1	7	1	7	7	7	1	7	6	7	7	1	7	2	7	7	4	7	85.5	1	3
175	5.03107583988499	2.68119229650428	4.07705646162004	5.08985663246407	5.65388478760189	6.80395027119222	3.93782592389157	6.86575102636372	5.42875227730362	2.06649495160899	5.77211206769753	5.98204488108088	5.16588156900332	6.52036557511975	1.73048182576206	6.34050237242317	6.66537775892318	5.28912035883055	5.50583423860014	7	2.65606522890682	4.2755306509404	5.25016701456875	1	1	1	7	7	6	7	1	7	7	7	7	2	6	1	7	3	7	7	7	7	1	7	90.25	1	3
176	1.09340719524822	1.92044149167928	3.39436979009519	2.86153316651038	1.99838573937834	6.3951755726824	4.76749436960405	4.59492959949086	6.00596771812522	5.49195989312605	5.72517172870249	2.0763298197036	5.61691892062417	6.15982206356452	5.52922792252937	6.65356360475912	5.95583465069992	4.49228456850892	6.89388968813853	7	6.96795320496891	3.28220417060908	3.64397542469537	1	2	7	7	7	2	7	1	7	7	7	1	1	3	1	1	3	7	7	3	7	2	7	73	1	3
177	6.76460890635043	3.48281266301687	6.14381736851168	1	2.24185394092827	1.5533748896	5.19987780258807	4.52743051927638	4.98692206985705	4.93601284838847	6.10669314990907	6.88725872792143	6.26572529436843	6.61187389353292	7	3.74966145169922	4.33716141815067	6.60047612077598	6.04855372541584	2.78475116325251	6.91541874871187	6.01810373710071	6.71694710495761	1	1	1	2	7	4	7	1	7	7	7	1	1	7	1	1	6	7	7	3	7	3	7	84.75	1	3
178	4.6474924117625	1	4.74698525340189	4.46975182019029	2.84509877191287	1.87043126746779	6.87816655662517	4.61771883692533	2.99061806429471	5.65130091567473	3.18704861006474	4.14194992091617	5.56863846849911	6.73563153915263	3.01053227549847	5.63698531284296	7	7	4.31470070955716	5.50236618118147	5.56261117543728	6.83380012821701	5.30896219597777	1	7	1	7	7	2	7	7	7	7	5	1	2	7	2	4	4	7	7	3	3	7	7	55.5	1	3
179	6.7976695856989	6.60660746438613	1.98577174268108	5.71274059295097	4.22469419811052	4.73917112793051	6.57337687703796	5.76779589214517	6.07420050711993	1.01025281716048	4.13050810882004	5.5547011593491	6.76356497573005	6.45754850879663	5.84259644299574	6.93800421171264	4.68417942082644	4.95914661277704	5.40806370365712	7	4.56665353880645	5.17287528188121	5.84525816206687	1	1	1	7	7	6	7	7	7	7	7	7	2	5	7	7	3	7	7	7	7	4	7	79.25	1	3
180	7	6.91874909136795	4.88050701311668	5.56475938434531	3.03131682671165	4.22423436764872	4.37675825503382	6.17180915534603	4.76005022391471	2.88334908156615	3.64988436537507	5.4483427405443	7	5.42972847723393	4.09031746198978	6.63249978299085	6.94054625853452	6.54497581593217	3.88226429108112	5.70324122549371	5.56676021808619	6.38976375874554	6.85973610457761	1	1	1	7	7	4	7	6	7	7	7	1	2	5	1	1	2	7	7	7	7	7	1	74	1	3
181	4.85312102104127	4.9586825573766	5.16430762365888	4.06885961474821	4.37186990366673	6.10132715527677	3.69712162044732	5.84769768375675	2.70624456354783	2.06077498545925	5.14434168848845	5.65827106716663	5.74848654500789	6.90516910849589	2.93595432941364	6.60919093091938	6.97192444122354	6.7370113476715	6.74444669171863	5.2465472535835	4.16688277586735	2.87838196613971	1.66142636460887	1	7	1	7	7	4	7	4	7	7	7	1	2	7	1	1	1	7	4	7	7	3	7	55.75	1	3
182	2.66659469420327	3.96135993199313	1.15971559438488	1	4.18746413943629	1	5.10632135724571	5.20653254184858	4.81212713781826	1.2305896405141	4.61627606800028	6.57611532213295	6.34626324605948	6.77199121412771	4.37055801601738	6.463334392707	4.96919477083607	7	4.99725336666704	5.47521901250832	6.21448732279171	6.32562126821368	6.0516093095598	1	7	3	7	7	2	5	1	7	7	7	3	2	1	1	7	1	7	7	7	4	7	7	80.5	1	3
183	4.36749744560284	1.64526855397443	4.81457476088357	4.10069189737952	2.53237736321696	7	3.52534298767421	4.98729268430477	5.08373349996544	4.74877101025049	6.82349553607156	3.56381138190625	7	5.78551579333816	5.90876399902919	5.65919638805738	4.51553805339222	5.50104053981451	7	6.35145358079517	7	3.68081952197479	4.0182099647247	1	1	1	7	7	7	4	1	7	7	5	2	2	4	3	7	1	7	4	7	7	1	7	73.25	1	3
184	4.40460489735325	1	5.24458444020062	5.18576276413144	2.21846331362886	6.98052135967012	5.59308289669689	1.62202402358611	5.92316336275247	5.27391854706793	6.51399494737987	4.77924346814444	7	6.18014661646307	3.58918589545255	7	5.95939801767575	5.29532198991246	6.68316614307184	5.33327665910434	6.90158011833186	4.05660222216782	1.35046394372604	1	1	1	7	7	7	7	1	7	7	7	2	1	4	1	7	1	7	7	7	7	1	7	70	1	3
185	7	6.76382667360831	4.37135097270826	3.58305479383376	2.21500433662908	3.90357264372961	5.70322941087333	5.37217565293275	7	4.26308976490184	4.41603855719363	5.85147217977011	5.64014267695591	6.91935321846921	6.35485596957641	5.53313261471601	5.80722576262061	4.7804334015653	6.74518387871312	6.94117155536671	6.13426487906451	6.21331755576182	3.07572216081927	1	1	1	7	7	4	4	1	7	7	7	7	2	3	7	1	5	7	7	7	7	7	7	74.75	1	3
186	6.79443285412643	6.13120533908274	4.78329871608818	5.23843232195113	3.38002622061743	4.70697795475545	5.49866367602118	5.04841393717949	5.73683253949001	6.46215823513172	4.53006548559897	4.1560117804224	6.38430864303043	5.71998951961166	3.43245367452733	5.73223733057156	6.51538010541347	6.28845166546413	6.4289927221476	6.29437502490373	6.03635049532338	6.57571108763753	6.31229520300973	1	1	1	7	7	4	7	4	7	7	7	1	1	4	1	1	2	7	7	7	7	7	7	56.5	1	3
187	4.51228189846588	6.72910688664682	3.89350857108562	3.94111481912972	5.36256652546434	4.78103584921014	2.27598431600237	5.38432158507284	6.52762132005252	3.53765266063027	5.83558056483647	5.13834896989223	7	5.66078626797459	1.06669984396021	6.58237514451324	1.65178790752857	3.66249774764975	7	4.16634758485016	6.81054927107057	5.36800170513843	6.41209814804462	1	1	1	7	7	3	7	2	7	7	7	7	2	4	1	7	2	7	7	7	7	7	7	69.25	1	3
188	3.56060230658218	5.45518848911936	4.21254959885371	2.06474026256207	3.39222116357631	4.20140011220247	4.38495375197416	5.0425540485494	6.32241040020848	4.31730874843766	6.79451284614973	5.38679526160525	5.87266775570235	5.49975169093173	6.46822446243798	6.22955009118502	7	4.32640559070316	6.29878008557001	4.8155628013382	7	4.13828553707261	3.87050950649482	1	2	7	7	7	2	2	2	7	7	7	7	7	3	1	4	2	7	7	7	5	7	7	85	1	3
189	5.59822278599543	3.51052260554773	6.04823013342705	4.59161719205861	2.20027284342352	4.85401576162438	4.47433306347573	5.38759406025028	6.4746940038919	3.33869263011665	3.77855014595413	5.10440526270227	3.34400413098112	1.88550130759289	2.38718536097867	6.25694576693691	6.08647769078143	7	7	4.03790751271398	6.75811850917621	3.93040378561974	4.7276262457978	1	7	1	7	7	4	7	5	7	1	7	1	1	7	1	1	2	7	7	7	3	3	7	81.75	1	3
190	4.21973846814735	4.79370374271864	4.42087094744006	2.30726255939076	5.66416504965096	1	5.25426189311465	2.4272526429315	3.45279117881274	2.15333648600855	6.16690837650802	5.55289427026506	7	3.65733441244873	7	6.5631668870173	6.32571468573414	6.59896927192124	1.49350835545745	7	5.13445094633666	6.15293590427934	5.62652555190362	1	7	7	7	7	6	4	1	7	7	7	3	1	7	4	1	2	7	7	4	7	4	2	76.5	1	3
191	4.67095081520303	2.04678127128323	5.95619397085176	4.8378132989108	1	6.38943197579931	4.39311322192099	5.15788087106646	1.47584703120363	5.57337846469951	5.40521869628593	4.51880182767341	7	3.36353026330519	1	6.60138139179683	6.47255894367014	4.06800532047147	6.6230462713168	3.05912251630808	7	6.29084288757362	2.31880550619888	1	1	1	7	7	1	7	1	7	7	7	1	7	7	1	7	1	7	7	7	7	1	7	81.25	1	3
192	4.97166713112299	2.42702830651133	6.38547297831875	5.63833126952543	2.87076880363536	6.41545602798957	1.69113727995921	3.80893189676771	5.64915299273568	2.63785457876658	5.06741519546311	2.49329697571621	3.92135254570532	7	2.74562220733708	7	3.56855811015239	5.3563329071152	6.72051031318135	7	6.8397926509441	1	1.78293632785464	1	7	1	7	7	7	6	2	7	1	7	7	7	7	1	7	7	7	6	7	7	1	7	59	1	3
193	5.7532201568028	1	4.41153651676215	4.96741120620787	1	4.96434899235073	4.74101967077207	5.68954993586425	2.65499770842879	7	5.96307328182258	4.57367660653617	7	4.94406854491079	1.66032493566637	6.97798844300156	3.26261118093016	5.12288394391228	6.23921399416165	2.51138663752684	6.89617159540027	6.12882884238032	3.48235766889633	1	1	1	7	7	1	7	2	7	7	7	1	7	7	7	1	1	7	3	7	7	7	7	73.75	1	3
194	2.22924411469825	5.1301142129295	3.79374486459496	1.78105408847228	3.88618597743361	5.77908823972902	5.53252488853856	1.20963988248762	4.25435721482354	5.34011772935176	5.71091475681798	4.47552681360897	7	5.81953082581756	2.09005177988731	6.62103180598273	2.98965206221364	6.02893757694845	5.29793821037401	6.70919720618947	5.81217639701558	4.9573518037318	2.27798105218879	1	5	7	7	7	7	7	3	7	7	7	2	7	7	1	1	1	7	7	7	3	2	7	82.5	1	3
195	4.74996443873723	1.75427616063028	4.54855204573339	4.51658939168512	2.21770157660334	7	4.22743321599449	4.41823674672139	4.72019481946869	4.28464867323914	4.85791243270495	5.08097979493193	7	5.74699042715009	1.17953656272386	7	5.34175314285197	5.78493993925902	6.55588424841154	5.27552703834425	6.89488121643487	3.88645077877754	1.14143013057945	1	1	1	7	7	4	7	1	7	7	7	3	1	7	1	7	2	7	7	7	6	1	5	65.25	1	3
196	6.48594264132571	3.58165509993317	1.79695653443831	1.93216350498368	3.7281609250006	6.33839141565463	6.23506768290602	4.25240198270172	7	6.76535601341972	7	4.15058340552509	6.53268864512921	6.43346152296439	1.50841309700615	6.23125328722597	4.58008563961274	3.33330839006989	5.74517859530531	5.05606817757209	7	5.03193059181621	2.84579409926475	1	2	1	3	7	5	7	1	7	7	4	7	2	7	1	2	4	7	7	3	5	1	7	76	1	3
197	5.17119615091565	2.44897138763963	5.46360999827021	6.60913337634535	1	5.41205094985065	7	5.81539649916997	5.93534571614573	1.41984717065257	5.15776728889962	6.10636709280743	4.10369259324496	5.20351629384799	4.12831722604311	4.47649746811336	4.96781476472551	6.28479819748604	4.5195895021316	7	4.24772956268818	5.46264561399717	5.79935420582828	1	1	1	7	7	2	7	2	7	7	7	1	7	3	1	7	2	7	7	7	7	7	7	46.75	1	3
198	4.28841267278196	5.97456060256097	2.0170642680416	1	5.08865242172343	5.22422803427704	5.60328366557942	2.89075129500906	3.94762463406011	1.59160500246231	6.60771923297878	5.91402870551324	6.37262579259037	5.27252001104005	7	3.92554094303641	5.74422674018391	4.19953682801746	4.42870817848028	5.23033333956283	6.75224335124156	5.02468651268117	2.25093306203797	1	7	7	7	7	2	7	1	7	7	7	4	2	4	2	1	2	7	7	7	7	7	2	71.5	1	3
[truncated: 5 more columns]
