# Supplementary material for: How Are Mate Preferences Linked with Actual Mate Selection? Tests of Mate Preference Integration Algorithms Using Computer Simulations and Actual Mating Couples
Source: PLoS One. 2016 Jun 8;11(6):e0156078. doi: 10.1371/journal.pone.0156078 (PMC4898694; doi:10.1371/journal.pone.0156078)
Supplement: S3 Data — Long-term couple and agent-based model data analyzed in Study 4. (ZIP) [file pone.0156078.s003.zip › S11/Study 3 Long-term Couple Data.csv.csv]

	sex	ideal.lt_goodcook	ideal.lt_pleasantpers	ideal.lt_sociable	ideal.lt_refined	ideal.lt_resources	ideal.lt_chaste	ideal.lt_muscular	ideal.lt_dependable	ideal.lt_emostable	ideal.lt_desirehomechild	ideal.lt_status	ideal.lt_physatt	ideal.lt_ambitious	ideal.lt_kind	ideal.lt_healthy	ideal.lt_educated	ideal.lt_dominant	ideal.lt_confident	ideal.lt_intelligent	ideal.lt_masculine	ideal.lt_feminine	ideal.lt_simedu	ideal.lt_simreligion	ideal.lt_simpoliviews	ideal.lt_mutualatt	ideal.lt_mutuallove	ideal.lt_agediff	mate_goodcook	mate_pleasantpers	mate_sociable	mate_refined	mate_resources	mate_chaste	mate_muscular	mate_dependable	mate_emostable	mate_desirehomechild	mate_status	mate_physatt	mate_ambitious	mate_kind	mate_healthy	mate_educated	mate_dominant	mate_confident	mate_intelligent	mate_masculine	mate_feminine
1	0	7	6	7	7	5	6	6	7	6	5	6	6	4	5	5	4	4	5	3	3	5	6	5	4	6	4	6	5	6	7	5	6	7	6	5	7	6	6	5	5	6	NA	5	5	5	6	7	3
2	0	1	7	1	1	4	7	1	7	7	7	1	7	1	7	1	7	1	1	7	1	7	1	7	7	7	7	-5	7	7	7	4	4	7	1	7	7	7	4	7	4	7	4	6	1	4	7	1	7
3	0	3	6	6	6	6	6	6	6	6	3	6	6	6	6	6	6	1	6	6	6	1	6	1	1	6	6	-10	6	6	6	6	6	5	6	6	6	1	5	6	6	6	6	6	1	6	6	6	1
4	0	6	7	7	6	6	5	6	7	7	7	7	7	7	7	7	7	6	5	6	4	5	7	7	3	7	7	6	7	7	7	6	5	6	7	6	5	7	7	7	6	7	6	7	7	7	6	7	6
5	0	6	7	5	4	7	7	4	7	7	7	7	4	4	7	7	7	4	5	7	7	1	5	7	5	7	7	2	7	7	7	4	7	7	5	7	7	7	5	6	5	7	6	5	4	5	6	7	1
6	0	3	7	5	5	5	5	2	7	7	7	2	5	6	7	6	5	4	6	5	6	1	3	2	2	7	7	3	7	5	6	3	6	3	6	3	5	7	3	7	5	5	3	7	5	2	7	7	1
7	0	2	6	6	6	4	6	2	7	7	7	4	5	7	7	7	2	4	7	6	7	1	2	7	4	6	7	7	6	6	6	6	4	6	6	6	6	6	5	6	7	7	6	2	6	7	6	6	1
8	0	5	5	6	5	6	5	6	4	5	5	6	5	6	6	6	6	4	6	6	6	4	6	4	4	6	6	3	5	5	5	5	5	5	5	5	5	5	5	5	5	5	5	5	5	5	5	5	4
9	0	4	3	3	2	3	3	4	4	5	4	4	3	5	4	6	6	6	6	6	6	2	2	5	4	4	4	-1	5	5	4	3	3	3	4	4	5	4	4	3	5	5	4	3	5	4	5	5	5
10	0	5	7	6	5	5	4	4	7	6	5	4	5	6	7	6	5	4	6	6	5	4	4	5	4	7	7	-7	6	7	6	5	6	4	4	6	6	5	4	5	6	6	6	6	5	6	6	5	4
11	0	6	6	6	5	6	6	6	6	6	6	6	6	6	6	6	6	6	6	6	6	2	5	6	6	6	6	1	4	3	2	4	5	6	6	5	6	2	6	5	6	5	6	2	5	5	6	2	5
12	0	6	6	6	6	6	6	6	6	6	6	6	6	6	6	6	6	6	6	6	6	6	6	6	6	6	6	4	6	6	6	6	6	6	6	6	6	6	6	6	6	6	6	6	6	6	6	6	6
13	0	6	6	6	6	7	1	6	6	6	6	1	6	6	6	7	6	1	6	6	6	1	6	6	7	7	7	-3	7	7	7	7	7	7	7	7	7	7	7	7	7	7	6	7	7	6	6	6	1
14	0	3	7	7	2	5	6	4	6	6	7	2	5	6	7	6	6	5	6	6	6	1	6	7	7	7	7	7	5	5	6	1	6	4	5	5	6	6	3	6	2	6	6	2	1	6	5	5	4
15	0	5	6	6	6	6	6	6	6	5	6	6	6	6	6	6	6	5	6	6	6	4	6	6	5	6	6	5	6	6	5	6	6	6	6	5	6	6	5	6	6	6	6	6	5	6	6	6	4
16	0	4	7	7	7	6	7	4	7	7	7	7	7	7	7	7	7	7	7	7	7	1	6	1	1	7	7	-3	6	6	6	7	6	7	1	7	7	7	7	7	1	7	7	7	7	7	7	7	1
17	0	6	5	6	4	4	4	5	5	6	4	4	6	4	5	4	5	4	5	6	6	4	5	5	5	6	5	1	6	5	6	5	5	6	5	5	6	6	6	5	5	6	6	5	5	6	5	6	6
18	0	6	6	7	6	5	6	6	6	7	7	7	7	7	7	7	7	7	7	7	7	3	7	7	5	7	7	4	7	7	7	7	7	7	7	7	7	7	7	7	7	7	7	7	7	7	7	7	7
19	0	5	6	5	4	6	6	5	6	6	7	6	5	5	6	5	5	4	5	5	4	1	5	5	3	6	6	3	3	6	6	5	6	6	4	6	6	7	6	5	6	6	5	6	5	6	6	5	2
20	0	6	6	6	5	6	6	5	6	6	6	6	6	6	6	7	6	6	6	6	6	6	5	6	3	6	6	5	6	6	6	6	6	5	6	6	6	6	6	6	6	6	6	6	5	6	6	6	6
21	0	5	6	6	5	5	7	5	5	7	7	6	5	7	6	6	6	6	7	6	6	4	4	1	4	6	7	7	6	6	6	6	6	7	6	5	7	7	7	6	7	7	6	6	6	6	6	NA	5
22	0	1	7	7	5	7	1	1	7	7	7	7	1	7	7	1	1	7	7	7	6	1	1	7	7	7	7	10	7	6	7	5	7	1	3	6	7	7	7	5	7	5	4	1	6	7	7	7	1
23	0	7	7	7	7	7	7	7	7	7	1	7	7	7	7	7	7	1	7	7	7	1	7	7	7	7	7	5	7	7	7	7	7	7	7	7	7	1	7	7	7	7	7	7	1	7	7	7	1
24	0	5	7	5	5	5	4	4	7	7	7	5	6	5	7	7	6	5	6	6	6	3	6	5	6	7	7	5	7	7	6	5	5	2	5	7	3	7	7	7	7	7	6	6	7	7	7	7	1
25	0	5	7	5	6	7	2	6	7	7	6	6	6	6	7	7	6	3	6	7	7	1	6	5	4	7	7	5	5	7	5	6	7	4	6	7	6	7	6	7	6	7	7	6	5	6	6	7	1
26	0	5	7	6	5	6	5	5	6	6	7	6	5	6	7	6	6	3	6	7	6	4	6	6	3	7	7	4	6	6	6	5	5	5	3	6	7	7	5	3	5	7	6	6	6	6	6	6	2
27	0	1	7	6	6	6	6	6	7	7	5	5	6	5	7	6	6	4	6	7	NA	2	5	4	4	6	7	1	5	6	6	5	6	6	5	6	6	5	6	6	5	7	5	5	3	6	6	7	3
28	0	4	7	5	6	6	5	5	7	7	6	5	5	6	6	7	7	4	6	7	6	2	6	4	5	7	7	3	5	7	6	6	7	6	5	6	6	7	6	6	7	6	7	7	5	6	7	6	2
29	0	6	6	3	5	5	5	5	6	6	2	4	6	6	6	6	5	2	5	6	5	2	5	4	2	7	7	-2	6	7	3	3	5	2	7	4	5	2	4	7	5	7	6	5	2	5	6	6	2
30	0	6	6	7	6	5	6	6	6	6	6	6	4	6	6	6	6	1	5	6	3	3	5	5	5	7	7	5	6	6	6	6	6	6	6	6	6	6	5	5	5	6	6	6	6	6	6	6	6
31	0	5	7	1	1	5	2	5	7	6	7	1	5	5	6	5	5	2	6	5	6	3	3	6	2	7	7	2	5	6	5	2	3	5	6	6	5	7	5	6	2	7	3	5	3	6	5	7	3
32	0	7	7	6	6	7	4	NA	5	6	4	5	6	4	2	7	7	2	2	4	6	6	6	6	5	5	3	5	6	4	6	6	6	4	7	7	7	3	4	3	6	4	4	6	3	6	6	7	4
33	0	4	5	6	4	4	6	6	5	5	4	6	6	6	4	6	6	6	6	6	6	6	4	7	4	6	7	NA	5	5	4	6	5	4	5	5	5	4	4	5	5	4	4	5	4	4	5	4	4
34	0	6	7	3	4	5	4	2	7	4	7	1	3	6	7	5	5	6	3	6	7	2	3	2	5	7	7	5	5	6	5	4	6	4	3	5	7	7	5	6	5	7	7	7	5	4	7	5	2
35	0	6	6	6	6	6	1	5	1	4	5	6	6	7	7	5	6	3	4	7	2	2	6	5	4	5	7	2	3	6	6	5	6	1	3	6	5	6	6	6	6	6	6	6	4	6	7	7	1
36	0	6	6	6	6	6	6	6	6	6	6	6	6	6	6	6	6	6	6	6	6	4	6	6	6	6	6	5	6	6	6	6	6	6	6	6	6	6	6	6	6	6	6	6	6	6	6	6	4
37	0	5	6	5	3	4	4	3	4	5	4	3	4	4	3	6	5	4	3	4	3	2	4	5	4	5	3	2	5	4	3	5	4	3	4	5	6	5	6	7	5	4	3	4	5	6	6	4	3
38	0	5	5	6	5	5	5	6	6	6	6	5	6	6	6	6	6	6	6	6	5	4	5	6	5	6	6	4	6	6	6	6	6	6	6	6	6	6	6	6	6	6	6	6	6	6	6	6	6
39	0	1	7	5	5	7	7	7	7	7	7	4	6	6	7	5	7	6	7	7	7	1	6	7	7	7	7	5	4	7	5	4	7	7	6	7	7	7	6	7	7	7	5	7	7	7	7	7	1
40	0	2	7	5	3	6	3	5	7	7	7	5	5	5	7	7	6	2	5	6	5	1	5	5	5	7	7	2	2	5	6	4	6	4	6	7	6	6	5	5	5	6	6	7	4	5	6	6	1
41	0	7	7	4	5	6	2	5	5	7	1	6	6	6	6	7	7	4	4	7	7	1	7	7	5	7	7	1	3	6	7	5	5	3	4	5	6	2	4	5	5	7	7	7	3	6	7	5	1
42	0	5	7	5	5	4	5	2	5	7	7	4	4	6	7	6	6	2	6	6	5	4	5	5	2	6	7	3	4	6	6	6	5	5	3	7	7	7	6	6	6	7	7	6	2	6	6	6	2
43	0	5	7	6	4	5	5	5	7	7	6	5	5	6	7	6	5	3	6	6	4	4	5	4	5	7	7	2	7	6	5	4	6	5	6	6	7	7	7	6	6	7	6	6	5	5	5	5	3
44	0	4	6	7	4	6	5	5	7	7	7	5	6	5	6	5	5	2	5	6	6	2	5	2	3	7	7	3	5	6	6	4	6	5	4	7	6	7	5	6	6	7	6	5	1	6	6	6	2
45	0	7	7	7	7	7	7	7	7	7	7	7	7	7	7	7	7	7	7	7	7	7	7	7	7	7	7	7	7	7	7	7	7	7	7	7	7	7	7	7	7	7	7	7	7	7	7	7	1
46	0	6	7	6	6	6	3	5	7	7	7	7	5	6	7	5	6	4	6	7	6	3	6	5	4	7	7	2	6	7	7	4	5	4	5	7	7	7	5	6	7	7	7	6	5	6	6	5	5
47	0	5	7	5	6	4	6	4	7	7	7	6	6	5	7	7	6	4	6	6	4	4	4	4	4	7	7	5	6	6	6	5	6	5	5	7	6	7	6	5	7	5	7	6	5	7	6	6	4
48	0	6	7	NA	6	7	4	4	7	7	7	6	5	6	7	6	6	5	7	7	7	1	5	7	5	7	7	4	5	6	6	5	6	3	3	6	7	7	6	6	6	6	6	6	6	6	6	7	1
49	0	1	7	7	4	7	7	4	7	7	7	7	7	4	7	7	7	7	7	7	7	1	4	7	1	7	7	10	7	7	7	7	7	7	7	7	7	7	7	7	7	7	7	7	7	7	7	7	1
50	0	6	7	3	7	4	7	3	7	7	7	4	3	7	7	7	7	1	7	7	5	2	7	7	6	7	7	5	1	1	1	5	5	1	5	1	5	1	5	6	1	1	6	1	6	3	1	5	1
51	0	6	7	3	5	5	3	5	7	7	7	1	5	7	7	7	6	5	7	7	6	2	6	1	1	7	7	-2	7	7	1	5	5	5	6	7	6	7	2	7	5	7	7	7	6	7	7	7	3
52	0	7	7	7	7	7	5	5	7	7	7	6	6	7	7	7	7	6	6	7	5	4	7	6	6	7	7	3	3	5	6	4	7	2	5	6	5	7	6	6	6	6	6	4	5	6	5	6	5
53	0	4	5	6	5	5	5	5	5	6	6	6	5	5	7	6	5	3	5	6	5	1	5	5	3	6	7	1	6	7	7	7	7	7	7	4	7	7	7	7	7	7	7	7	7	7	7	7	7
54	0	5	6	6	6	7	7	6	7	7	7	7	6	6	6	7	6	6	7	6	7	4	6	6	4	7	7	4	5	6	6	6	6	6	5	6	5	6	6	6	6	6	6	6	7	7	7	6	2
55	0	5	6	6	6	6	5	6	6	6	6	6	6	6	6	6	NA	5	6	6	6	6	6	6	5	6	6	3	5	6	6	6	6	6	6	6	6	6	6	6	6	6	6	6	6	6	6	6	5
56	0	5	6	5	3	4	3	4	5	4	5	6	5	4	3	4	6	5	4	3	4	5	4	5	4	5	4	2	6	5	6	6	5	3	4	3	4	5	5	4	6	4	4	3	4	5	6	5	4
57	0	5	7	7	6	7	7	7	7	7	7	7	7	7	7	7	7	7	7	7	7	1	7	7	7	7	7	3	5	6	3	3	3	5	3	3	3	4	4	6	4	3	4	3	5	4	3	6	3
58	0	4	6	6	5	6	6	6	6	6	6	6	6	5	6	6	6	5	6	6	6	2	6	5	4	7	7	-4	5	6	6	6	6	6	6	6	7	6	7	7	6	6	6	7	5	6	6	6	3
59	0	6	7	6	6	7	5	5	7	7	7	6	5	6	7	7	7	4	7	7	5	5	6	4	5	7	7	2	2	6	5	4	5	7	4	7	6	7	5	5	4	7	5	6	4	5	5	4	5
60	0	4	6	2	3	6	5	4	4	6	6	3	4	6	7	5	2	6	6	6	6	6	3	3	4	7	6	1	7	7	7	7	4	7	3	5	2	7	4	7	7	7	7	7	7	7	7	7	7
61	0	6	6	7	6	6	6	5	3	7	7	6	6	7	7	7	7	5	7	6	6	6	6	6	6	7	7	4	5	6	7	6	6	6	5	6	7	7	6	6	7	7	7	7	5	7	6	5	6
62	0	7	7	7	7	7	7	7	7	7	7	7	7	7	7	7	7	7	7	7	7	1	7	7	7	7	7	5	7	7	7	7	7	7	7	7	7	7	7	7	7	7	7	7	7	7	7	7	1
63	0	5	7	7	6	6	6	5	7	7	7	2	5	5	7	7	7	7	7	7	6	1	6	5	5	7	7	6	6	6	7	6	6	6	6	6	6	5	5	7	6	7	7	6	7	7	7	7	1
64	0	5	4	4	4	5	5	4	4	3	4	4	5	4	4	6	6	4	3	3	4	5	2	6	4	5	4	5	4	5	4	3	3	4	5	4	3	4	3	4	6	6	4	3	5	5	4	3	3
65	0	6	5	6	5	4	5	5	4	5	4	4	5	6	5	4	4	4	5	5	5	4	5	6	5	5	4	-8	5	6	6	4	4	5	5	6	6	6	5	5	4	4	4	5	5	6	6	5	5
66	0	5	6	6	5	6	1	5	6	6	7	6	6	6	6	6	6	5	6	6	6	1	6	4	4	7	7	5	5	5	6	4	4	1	6	6	5	7	5	6	6	5	6	6	4	6	5	6	1
67	0	6	6	6	5	5	6	6	6	5	2	6	7	6	7	7	5	5	5	5	5	1	4	6	4	7	7	4	7	7	7	7	7	7	7	7	7	7	7	7	7	7	7	7	7	7	7	7	1
68	0	2	7	5	4	5	2	5	7	7	7	4	5	7	7	7	7	6	7	7	4	4	6	6	6	7	7	2	1	6	6	6	7	4	6	7	7	7	7	7	7	7	7	7	7	7	7	7	1
69	0	6	7	5	6	6	5	5	7	7	7	5	5	5	7	6	5	3	6	6	6	1	6	4	5	7	7	7	6	7	7	6	7	6	6	6	7	7	6	7	7	7	6	6	6	6	7	6	5
70	0	2	6	5	4	5	4	2	6	6	6	4	5	4	7	5	5	2	5	6	5	2	4	4	5	6	6	5	2	5	5	4	5	6	4	6	5	6	4	5	5	5	5	6	5	5	6	6	2
71	0	6	7	4	6	6	2	4	7	6	7	6	6	5	7	7	6	7	7	7	7	1	5	3	4	7	7	2	5	6	5	5	6	1	6	7	6	6	5	6	7	7	7	5	6	7	6	7	1
72	0	5	7	5	5	6	2	6	7	7	7	6	7	6	7	6	6	2	6	6	6	1	5	6	5	7	7	3	1	3	6	2	3	1	5	3	2	5	5	5	2	5	5	3	5	2	6	6	1
73	0	6	6	6	6	6	6	6	6	6	6	6	6	6	6	6	6	6	6	6	6	6	6	6	6	6	6	3	6	6	6	6	5	6	5	6	4	6	4	6	6	4	6	6	5	3	5	6	4
74	0	5	7	5	7	6	3	4	7	7	5	6	6	6	7	7	7	6	7	7	6	4	7	6	6	7	7	5	5	6	2	6	5	4	4	7	2	5	4	6	6	6	6	7	6	6	7	7	3
75	0	5	7	7	6	7	2	5	7	7	7	7	4	7	7	7	7	5	6	7	7	1	7	3	3	7	7	2	3	5	6	2	2	2	4	1	1	4	1	6	1	7	7	2	1	7	3	5	3
76	0	4	7	5	4	5	5	3	7	7	5	3	3	5	7	5	6	2	3	6	2	2	6	5	NA	4	7	3	5	5	6	3	4	4	3	5	5	5	3	4	3	4	4	4	4	6	6	4	4
77	0	5	7	5	4	5	4	5	6	6	7	3	7	5	6	5	5	6	6	5	6	1	5	6	5	7	7	3	3	5	5	3	2	2	3	3	5	7	2	5	2	6	4	3	3	3	4	2	4
78	0	4	6	6	6	6	6	7	5	6	6	6	6	6	6	7	7	3	7	7	7	1	6	6	6	6	7	7	1	5	5	6	6	6	7	2	7	7	7	6	7	7	5	7	7	7	7	7	1
79	0	5	6	3	3	3	4	5	4	6	5	4	5	3	5	3	4	5	4	5	6	5	5	4	4	4	4	2	5	6	5	5	4	3	4	5	4	5	5	4	4	5	4	5	3	4	3	4	5
80	0	3	6	6	6	7	7	6	7	7	5	6	7	7	7	7	7	2	6	7	6	2	3	2	2	7	7	3	5	6	6	6	7	6	6	7	7	6	6	6	6	6	6	6	3	7	7	6	2
81	0	5	6	3	6	5	6	6	5	6	6	5	5	6	3	6	5	6	5	6	6	2	3	5	6	5	6	4	2	7	3	5	6	6	6	5	6	5	6	6	6	7	6	6	6	6	6	7	1
82	0	4	7	5	6	6	5	6	7	7	7	5	5	6	7	7	6	5	6	6	6	1	6	7	5	7	7	4	5	7	7	7	7	7	7	7	7	7	7	7	7	7	7	7	5	6	7	7	1
83	0	7	7	7	4	1	2	7	7	7	1	6	6	6	6	4	NA	3	6	6	6	1	6	6	6	6	6	9	7	6	6	6	3	5	6	6	6	1	6	6	6	6	3	3	3	6	6	6	1
84	0	6	6	5	5	6	3	5	6	6	6	5	5	6	7	5	6	3	5	6	6	1	6	5	5	6	7	3	5	5	6	5	6	1	5	4	3	7	5	5	6	4	5	7	7	7	5	7	7
85	0	5	6	6	4	5	4	4	6	6	6	6	6	5	6	6	5	3	6	6	6	2	5	5	5	6	6	2	6	6	6	5	5	2	4	6	6	6	6	6	6	6	5	5	6	6	6	6	1
86	0	5	7	6	4	4	3	4	6	6	5	4	3	7	7	6	6	4	7	6	4	4	5	5	5	7	7	4	6	6	6	6	6	2	5	6	6	4	5	6	6	6	6	6	6	6	5	4	4
87	0	7	7	7	6	6	5	7	7	7	6	6	7	6	5	7	6	6	6	7	7	5	6	5	5	7	5	1	6	6	6	6	6	6	7	4	5	4	6	7	5	4	6	5	5	5	4	6	6
88	0	5	6	6	6	6	6	6	2	6	6	6	6	6	6	6	6	1	6	6	6	2	5	6	4	7	7	-2	5	6	6	6	6	6	6	2	6	6	6	6	6	6	6	6	2	6	6	6	2
89	0	5	6	6	6	6	4	5	6	6	6	6	6	6	6	6	6	6	6	6	6	4	6	5	5	6	6	10	3	5	6	6	5	4	5	5	5	5	6	6	6	6	6	5	5	6	5	6	3
90	0	4	5	5	5	3	5	5	5	4	6	5	6	6	6	5	4	4	4	3	4	5	4	5	3	4	4	-1	4	5	NA	5	5	4	6	6	6	7	6	7	7	7	7	7	7	7	7	7	7
91	0	4	6	6	5	7	7	4	7	7	7	6	5	7	7	6	5	5	6	5	7	1	5	7	7	7	7	2	4	7	7	4	7	7	3	7	6	7	6	6	7	7	6	6	6	6	6	6	1
92	0	6	6	6	7	6	7	7	7	6	6	7	7	6	7	6	6	1	6	7	6	1	7	6	1	6	1	3	7	7	7	7	7	7	7	7	7	7	7	7	7	7	6	6	1	7	7	7	1
93	0	4	5	4	6	5	5	4	3	4	3	2	3	3	4	5	4	5	6	5	5	4	5	2	3	4	5	2	6	5	4	4	3	4	5	4	4	5	6	6	4	5	4	5	6	5	3	4	5
94	0	4	7	3	6	7	7	4	7	7	7	4	7	3	7	7	7	7	7	7	4	1	4	7	1	7	7	10	4	6	6	6	6	6	6	6	6	6	6	6	6	6	7	7	7	7	7	7	1
95	0	7	7	4	4	5	4	7	7	7	7	4	7	7	7	7	7	4	5	7	7	1	4	7	4	7	7	5	7	7	7	7	7	1	7	7	7	7	7	7	7	7	7	NA	7	7	7	7	1
96	0	5	6	6	7	7	7	6	7	7	7	7	6	5	7	7	7	5	7	6	7	6	6	6	6	7	7	1	6	7	7	7	7	7	7	7	7	7	7	7	6	7	7	7	6	7	7	7	6
97	0	4	6	5	4	4	5	5	7	6	5	4	5	5	7	5	5	4	5	5	5	4	4	2	2	7	7	2	4	5	7	4	4	4	6	5	5	4	4	6	5	6	6	5	4	5	5	6	3
98	0	5	6	6	2	5	2	5	6	6	4	3	5	6	6	5	3	3	5	5	6	2	3	2	5	7	7	3	3	6	4	2	5	5	6	6	6	6	3	5	6	6	5	3	4	6	5	6	1
99	0	3	7	6	6	5	7	7	7	7	7	6	5	7	7	7	7	4	7	7	7	1	7	7	4	7	7	5	1	7	7	7	6	7	7	7	7	7	7	6	7	7	6	7	4	7	7	7	1
100	0	2	6	5	3	5	7	3	7	7	7	6	5	6	7	6	4	5	5	6	7	2	3	7	7	7	7	3	2	6	5	5	6	7	6	7	6	7	6	7	7	6	7	6	6	6	7	7	1
101	0	6	6	4	6	5	6	4	6	6	6	6	6	6	6	6	5	6	6	6	6	2	4	4	4	6	6	10	4	6	6	4	4	6	4	6	4	6	6	6	5	6	6	6	6	6	6	6	4
102	0	4	7	6	6	6	4	2	7	7	7	6	5	6	7	7	7	4	5	7	6	6	6	2	NA	7	7	2	3	7	7	6	5	6	2	7	7	7	6	6	5	7	6	7	4	6	7	6	5
103	0	7	7	7	7	7	6	6	1	7	7	7	6	6	6	7	7	7	6	6	7	6	7	2	1	7	7	4	7	6	7	3	7	7	7	1	7	7	7	7	7	6	6	6	6	7	7	7	1
104	0	6	6	6	6	6	6	6	6	5	6	6	6	7	6	6	7	6	6	6	6	2	6	7	6	6	6	4	6	6	6	6	6	6	6	6	6	6	6	6	6	6	6	6	6	6	6	1	6
105	0	5	7	7	6	7	4	3	6	6	7	7	5	7	7	7	7	4	6	5	7	1	7	7	7	7	7	2	3	7	7	4	7	5	2	7	7	7	7	7	5	7	5	7	5	6	6	7	1
106	0	5	7	6	5	6	7	5	7	7	7	6	5	5	7	5	5	5	6	6	7	1	5	7	7	7	7	5	6	5	4	3	5	6	6	6	5	7	6	7	5	7	7	6	7	5	6	7	1
107	0	6	6	4	5	6	3	4	6	6	6	6	3	6	6	6	6	2	6	6	6	2	6	5	6	6	6	15	7	7	7	6	7	4	4	7	7	7	7	5	7	7	6	7	3	7	7	7	2
108	0	2	7	4	5	5	6	5	7	7	7	1	5	6	7	7	4	5	6	7	7	1	6	6	6	7	7	5	5	7	3	5	5	5	5	7	7	6	3	6	4	7	7	4	5	6	7	7	1
109	0	4	7	5	4	5	2	3	5	7	7	6	6	7	7	7	6	7	7	7	7	2	5	5	4	7	7	3	5	7	6	6	7	4	6	7	7	7	7	7	7	7	7	7	6	7	7	7	1
110	0	7	6	6	6	7	6	7	7	7	7	7	6	6	6	6	6	3	7	6	7	2	6	1	1	7	7	10	6	5	6	6	7	7	7	7	7	5	7	7	7	7	6	6	5	7	7	7	2
111	0	5	6	6	5	4	2	2	7	6	6	1	5	4	6	4	6	4	6	7	6	2	6	4	6	7	7	7	5	6	5	4	3	2	2	5	1	7	3	5	3	6	4	5	4	3	5	5	2
112	0	5	7	3	5	5	1	5	7	6	2	3	5	5	7	7	6	6	6	7	6	3	5	5	6	7	7	5	5	5	5	3	5	2	5	6	5	1	5	5	3	6	7	5	3	3	5	5	3
113	0	6	6	6	6	6	6	5	6	6	6	6	6	6	6	6	6	6	6	6	6	6	6	6	6	6	6	3	6	6	6	6	6	6	6	6	6	6	6	6	6	6	6	6	6	6	6	6	6
114	0	6	6	5	4	4	4	4	3	5	5	6	6	6	6	4	4	3	4	4	4	5	5	6	6	5	5	2	6	6	5	4	5	5	6	6	7	6	6	5	4	3	5	6	6	6	7	5	5
115	0	5	6	6	5	6	6	5	6	5	5	6	6	6	7	6	6	6	6	6	6	6	5	6	7	5	6	-3	4	5	5	6	5	6	5	5	6	5	5	6	5	5	5	6	5	5	5	6	6
116	0	6	7	6	3	4	3	4	5	4	5	6	5	3	4	4	5	4	5	6	5	4	5	4	2	3	5	2	5	6	6	3	4	5	4	5	6	5	4	5	4	5	5	3	4	4	5	4	5
117	0	5	7	6	6	6	4	4	7	7	7	6	5	6	6	7	7	3	6	7	5	3	6	4	5	7	7	4	6	6	5	7	7	3	5	7	7	7	7	6	7	6	7	7	4	6	6	6	3
118	0	5	6	6	7	6	6	4	7	7	7	7	5	7	6	7	7	5	7	7	5	5	7	6	4	7	7	6	6	7	7	7	7	6	4	7	7	7	7	5	7	6	7	7	5	7	7	5	6
119	0	4	7	7	5	6	6	6	7	6	5	6	5	5	6	7	5	3	5	4	6	1	5	7	5	6	7	4	2	6	2	2	6	3	3	4	6	3	2	4	5	5	4	4	3	3	5	4	1
120	0	5	7	5	6	6	1	2	7	6	6	3	6	5	7	7	6	3	6	6	4	4	5	1	6	7	7	0	6	7	3	4	7	1	2	7	6	7	3	6	3	7	7	6	3	5	6	5	2
121	0	4	7	5	5	5	3	4	7	7	7	3	5	6	7	6	6	4	5	7	6	1	5	6	5	7	7	2	6	7	5	5	3	3	5	6	6	7	3	6	5	7	6	6	5	5	7	6	1
122	0	3	7	3	4	6	5	5	7	6	1	5	3	6	7	5	6	1	5	7	7	1	5	4	4	7	7	0	2	6	6	1	6	7	5	4	6	1	5	4	6	6	1	1	4	6	6	7	1
123	0	6	6	6	6	6	6	6	6	6	6	6	6	5	6	6	6	6	6	6	6	6	6	4	4	6	6	3	5	6	6	6	6	6	6	6	6	6	6	6	6	6	6	6	6	6	6	6	6
124	0	3	6	5	3	5	4	3	6	6	6	4	5	5	6	5	6	3	6	6	3	3	6	3	4	6	6	2	4	6	6	4	6	4	5	6	6	6	4	6	6	6	6	6	3	6	6	4	5
125	0	4	NA	6	6	7	7	7	7	7	7	7	4	6	6	7	7	7	7	7	7	4	4	4	5	7	7	3	6	7	6	4	6	4	6	7	6	7	4	6	6	6	7	4	7	7	7	7	1
126	0	5	7	7	7	7	2	5	7	7	7	5	6	7	7	7	7	4	7	7	6	1	7	5	5	7	7	2	5	7	7	6	7	1	5	7	7	7	6	6	7	7	5	6	6	7	7	7	1
127	0	4	7	5	4	5	3	4	7	7	7	4	6	5	7	7	6	3	6	5	5	4	4	7	5	7	7	4	5	5	3	4	7	4	5	7	5	7	4	5	6	6	7	4	5	5	5	6	4
128	0	6	7	7	7	7	5	3	7	7	7	4	4	6	7	7	7	4	6	6	7	1	7	7	5	7	7	5	7	7	5	6	7	4	5	6	7	7	5	6	6	6	6	7	5	5	6	7	1
129	0	4	6	7	4	4	4	4	7	7	6	4	4	6	7	7	7	5	5	5	5	1	7	7	7	7	7	0	5	6	5	5	6	6	4	7	7	4	4	5	4	7	5	5	5	6	5	5	4
130	1	5	6	6	6	6	NA	6	5	5	6	5	5	5	5	5	5	6	5	4	6	6	6	4	5	6	5	-2	5	6	6	7	7	6	5	6	5	6	6	6	5	6	5	5	6	6	7	6	5
131	1	7	6	6	7	7	7	7	6	7	7	7	6	7	7	7	7	7	7	6	6	7	7	6	7	7	7	-4	7	7	7	7	7	7	7	7	7	7	7	7	7	7	7	7	7	7	7	7	7
132	1	5	6	6	5	4	5	5	6	4	5	5	6	6	5	7	7	4	5	6	6	6	4	5	4	7	6	-2	6	5	5	6	5	5	5	4	4	5	6	6	5	6	6	5	4	5	5	4	5
133	1	5	5	6	4	4	3	3	5	6	6	6	6	6	6	6	6	3	6	6	3	5	4	5	3	6	6	-1	6	6	6	6	6	6	6	6	6	6	6	6	6	6	6	6	6	6	6	2	6
134	1	4	5	4	1	2	7	6	4	2	3	6	6	1	3	6	5	1	3	NA	1	5	5	7	2	5	7	5	6	4	5	7	1	3	4	3	5	5	7	3	3	2	5	7	3	1	3	5	4
135	1	7	5	7	7	5	6	7	7	7	7	5	5	7	7	6	5	6	6	7	5	7	5	7	5	6	7	-7	7	6	6	6	6	7	7	7	6	6	6	7	7	6	6	6	7	7	7	1	7
136	1	7	6	3	5	6	6	5	6	4	5	4	5	5	4	5	5	NA	5	5	NA	6	4	6	5	4	7	-8	7	7	4	4	6	6	5	4	5	4	5	6	3	5	6	5	4	5	4	5	6
137	1	6	6	5	5	6	3	4	5	5	4	3	6	5	6	5	6	5	5	6	3	6	6	6	3	5	6	3	6	6	6	5	6	3	3	6	6	5	6	6	6	6	5	5	5	5	NA	2	5
138	1	6	7	7	6	6	7	6	7	7	7	7	5	5	7	7	7	2	7	7	1	7	6	6	1	7	7	-2	7	7	7	5	6	7	5	6	7	7	6	7	7	7	7	6	4	7	7	1	7
139	1	6	6	6	5	6	5	4	6	6	6	6	6	6	6	6	6	5	6	NA	4	6	6	6	6	6	6	-4	6	6	6	6	6	6	4	6	6	6	6	6	6	6	6	6	6	6	6	4	6
140	1	6	7	6	7	4	5	2	7	6	6	4	6	5	7	7	6	2	6	6	1	7	4	4	2	7	7	-5	6	6	6	6	5	4	2	6	6	6	5	7	5	6	6	6	2	5	5	2	7
141	1	6	5	6	6	6	5	7	6	7	7	5	6	7	6	6	7	6	5	7	6	4	7	6	5	7	5	-4	6	5	6	6	5	6	4	5	6	5	6	5	4	5	5	3	4	6	5	5	6
142	1	6	6	6	5	5	6	4	5	6	6	5	6	4	6	6	6	1	6	6	1	6	5	6	5	6	6	-2	6	6	6	6	5	6	6	3	6	7	6	6	6	7	7	7	7	6	6	1	7
143	1	6	6	5	7	4	7	1	4	7	5	4	7	7	6	7	7	2	7	7	1	7	6	1	1	7	7	-2	7	7	7	7	4	7	1	7	7	7	4	7	7	7	7	7	3	7	7	1	7
144	1	5	7	6	5	7	5	2	7	7	5	2	4	7	6	7	7	6	7	7	2	6	4	3	2	7	7	-3	4	6	7	6	5	7	4	6	5	7	6	7	6	5	6	7	6	6	7	2	5
145	1	6	7	6	6	4	7	4	5	6	7	5	7	7	7	7	7	4	7	7	1	7	7	7	7	7	7	-6	6	7	7	7	7	7	7	7	7	7	7	7	7	7	7	7	7	7	7	1	7
146	1	6	6	6	6	6	6	1	6	6	6	6	6	6	6	6	NA	6	6	6	1	6	6	6	6	6	6	-5	6	6	6	6	6	6	1	6	6	6	6	6	6	6	6	6	6	6	6	1	6
147	1	4	5	5	6	6	6	5	5	4	4	5	5	6	6	5	4	4	5	5	4	4	5	5	6	5	4	-2	5	4	4	5	6	6	6	5	5	4	4	4	5	6	5	5	5	5	4	4	5
148	1	6	6	6	7	7	6	6	7	7	7	6	6	6	1	7	6	1	7	7	6	1	7	7	7	7	6	3	7	7	7	7	7	7	7	7	7	7	7	7	NA	NA	6	7	1	6	6	6	1
149	1	3	6	6	6	4	6	2	7	6	7	6	6	5	6	5	6	4	5	5	1	7	5	6	4	6	7	-5	5	4	4	5	5	7	3	6	5	7	6	5	5	6	4	7	5	4	5	1	7
150	1	5	7	4	5	4	3	1	5	6	6	5	5	3	6	5	5	2	5	6	1	6	5	3	5	7	7	-5	3	6	6	4	4	4	2	6	5	7	6	6	3	5	6	6	4	6	6	3	6
151	1	6	6	6	6	6	6	4	6	6	6	6	5	6	6	6	6	6	6	6	5	5	6	6	5	6	6	-3	6	6	6	6	6	6	3	6	6	6	6	6	6	6	6	6	6	6	6	3	7
152	1	7	7	7	7	7	5	1	7	7	7	7	7	7	7	7	7	7	7	7	1	7	7	7	7	7	7	-5	7	7	3	7	7	5	1	7	7	7	5	4	7	3	7	6	7	5	5	1	7
153	1	5	7	6	5	3	5	3	7	7	7	3	6	1	7	6	5	1	5	6	1	7	6	1	5	7	7	-25	5	6	6	7	6	7	5	7	7	7	7	5	6	6	6	7	5	7	7	5	6
154	1	5	7	4	5	5	6	2	6	5	1	4	7	5	6	5	4	3	5	6	1	5	3	4	4	6	7	-2	5	7	6	5	5	6	1	7	4	1	5	7	6	6	5	6	5	6	6	1	6
155	1	5	5	5	5	5	5	5	5	5	5	5	5	5	5	5	5	5	5	5	5	5	5	5	5	5	5	-5	5	5	5	5	5	5	5	5	5	5	5	5	5	5	5	5	5	5	5	5	5
156	1	5	6	5	5	5	5	5	6	6	7	6	5	6	6	6	6	5	4	5	6	7	4	6	6	5	6	-3	5	5	4	6	5	6	6	5	5	5	5	5	4	5	4	5	5	5	6	5	5
157	1	5	6	6	5	5	5	6	5	6	5	5	5	5	7	5	5	5	5	6	5	5	5	7	6	7	7	-10	5	5	4	5	4	5	6	4	5	5	5	5	6	5	5	6	5	5	6	6	6
158	1	6	7	6	6	6	5	3	6	7	6	6	5	6	7	7	7	3	5	6	1	7	6	7	7	7	7	-5	6	6	7	6	7	7	1	6	6	5	6	6	6	5	4	7	5	4	7	1	6
159	1	5	7	6	6	6	4	1	7	7	6	6	6	5	6	7	7	3	5	6	1	6	6	6	2	7	7	-2	6	6	6	6	5	5	1	7	6	7	6	6	5	7	7	7	4	6	5	1	6
160	1	5	7	7	6	5	4	3	7	7	6	6	6	7	7	6	5	3	6	6	1	6	3	4	3	7	7	0	6	7	7	7	6	5	3	7	7	7	7	7	7	7	7	7	4	6	7	1	7
161	1	6	7	7	6	7	6	5	5	6	7	7	7	6	6	7	7	2	7	7	6	6	7	7	6	7	7	-3	6	6	6	5	6	6	3	6	6	5	6	7	7	6	6	6	2	6	6	3	6
162	1	5	6	6	6	3	6	1	7	7	7	7	6	7	7	7	5	6	7	7	1	7	6	7	5	7	7	-1	6	6	6	6	5	6	1	6	6	7	6	6	7	5	6	6	7	6	5	3	6
163	1	5	6	6	5	4	4	4	4	5	4	4	6	4	5	5	5	5	5	6	4	4	5	4	5	5	5	-5	6	6	6	5	6	4	1	6	6	6	5	6	5	6	6	6	4	6	6	1	7
164	1	7	6	6	6	6	6	5	6	6	6	6	7	6	7	6	6	5	6	7	4	7	6	7	6	7	7	-4	6	6	6	6	6	6	5	6	6	6	6	6	6	6	6	6	5	6	6	5	6
165	1	6	6	6	6	6	6	6	6	6	6	6	6	6	6	6	6	6	6	6	1	6	6	6	6	6	6	-3	6	6	6	6	6	6	6	6	6	6	6	6	6	6	6	6	6	6	6	4	6
166	1	6	7	7	7	7	7	3	6	7	7	7	7	7	7	7	5	6	6	6	3	7	6	7	3	6	6	-6	6	6	7	7	6	6	5	6	7	7	7	6	6	7	6	6	5	7	7	5	7
167	1	6	6	6	6	6	6	4	6	6	4	6	6	6	6	6	6	6	6	6	1	6	6	6	6	6	6	-5	6	6	6	6	6	4	4	6	6	6	6	6	6	6	6	6	6	6	6	1	6
168	1	6	5	6	5	6	6	7	6	5	6	6	7	6	5	6	6	7	5	6	4	5	NA	5	6	7	6	-2	6	5	6	6	7	5	5	6	7	6	5	6	6	5	6	5	4	5	6	5	4
169	1	6	6	6	6	6	6	6	6	NA	6	7	7	7	7	7	6	6	6	7	6	6	6	7	7	7	6	5	6	6	6	6	6	6	6	7	7	7	6	6	7	7	6	6	6	6	6	6	6
170	1	6	7	6	5	5	6	7	3	6	7	6	7	6	6	7	7	3	6	6	6	6	4	2	2	7	7	4	7	7	6	7	7	7	7	7	7	7	6	7	6	7	7	7	6	6	6	7	7
171	1	5	6	3	5	6	4	1	3	4	6	5	6	4	4	6	6	6	4	3	4	6	5	5	4	5	5	-2	5	5	7	5	4	5	1	5	6	4	5	3	4	6	4	3	4	5	5	3	4
172	1	4	6	6	4	3	2	5	6	5	5	2	4	3	6	6	6	2	5	5	2	6	6	3	4	6	7	5	2	2	5	5	3	7	2	4	1	6	3	5	2	3	3	5	5	3	3	4	5
173	1	6	5	5	6	6	6	5	5	5	5	5	5	5	5	5	4	5	6	5	6	6	6	5	6	5	5	-2	5	6	6	6	6	6	6	5	5	5	5	4	4	4	5	5	6	6	6	6	5
174	1	5	6	6	6	5	6	4	6	7	5	5	6	2	5	6	6	5	5	6	4	6	5	2	2	6	6	-5	6	6	6	6	6	6	5	7	7	7	6	6	6	6	6	6	5	6	6	4	6
175	1	4	5	6	6	7	6	5	3	4	5	3	2	3	2	3	4	5	4	6	3	4	5	3	3	5	4	-2	5	4	5	5	4	3	4	5	4	3	5	4	2	4	5	4	6	5	4	5	4
176	1	5	6	5	3	4	3	2	3	4	3	4	5	6	5	4	5	6	5	4	5	6	4	4	4	3	5	-2	5	6	5	3	4	3	2	3	4	3	4	5	6	5	4	3	4	4	5	6	5
177	1	7	6	6	5	4	4	5	6	6	7	7	5	6	6	7	5	4	5	5	5	6	5	5	5	6	6	-6	5	6	6	5	6	7	6	5	5	4	6	5	6	6	5	5	6	4	5	5	6
178	1	6	6	6	5	6	6	6	5	5	5	6	6	6	6	6	6	5	5	6	6	6	6	6	6	5	6	-2	6	6	6	5	5	5	5	4	5	5	5	6	6	6	5	5	6	6	6	6	5
179	1	7	6	6	7	6	6	5	6	6	7	6	5	6	7	6	7	6	6	6	7	6	6	6	7	6	6	-1	6	7	7	7	6	6	6	6	6	6	7	7	6	6	5	6	7	6	5	6	6
180	1	6	6	6	6	5	6	1	4	6	6	6	6	6	6	6	6	1	6	6	1	6	6	6	6	6	6	-5	6	6	6	6	5	6	1	5	6	6	6	6	6	6	6	6	1	6	6	1	6
181	1	6	6	6	6	6	5	3	6	6	5	6	6	6	6	6	6	5	6	6	6	4	5	4	5	6	6	4	6	7	6	7	5	7	7	6	7	5	7	7	7	7	7	6	6	7	7	7	6
182	1	6	6	4	3	4	2	2	7	5	5	2	5	1	5	6	6	5	6	7	4	4	5	1	4	7	7	-2	6	6	5	5	5	2	1	6	5	6	4	6	5	5	6	6	5	7	6	2	6
183	1	7	6	6	2	2	6	6	6	6	7	7	7	6	6	6	2	2	6	2	6	6	2	7	1	7	7	-4	7	6	6	6	5	6	6	6	6	7	6	6	6	6	6	6	6	6	6	6	6
184	1	6	6	5	6	7	6	5	6	6	7	6	6	4	6	7	6	4	6	6	5	6	6	5	6	6	6	-5	6	5	6	5	6	5	4	5	6	5	5	6	4	5	7	6	6	6	5	6	5
185	1	5	6	6	6	5	7	1	4	5	5	5	7	4	5	6	5	1	5	6	1	7	6	6	4	7	7	-10	5	5	5	5	3	7	2	4	3	6	5	6	5	5	3	5	3	3	5	1	6
186	1	5	6	6	3	3	2	2	5	5	6	3	6	4	6	4	4	3	3	4	2	6	3	3	5	6	6	-8	7	5	4	3	3	5	2	4	5	5	5	7	3	6	6	2	2	2	3	1	7
187	1	5	6	4	4	2	4	4	6	5	7	5	5	4	6	6	5	1	5	6	1	7	6	4	3	7	7	3	5	6	2	5	5	5	6	6	3	7	6	6	2	5	6	6	5	4	6	1	7
188	1	6	6	6	6	3	5	2	6	6	6	6	6	4	7	6	5	2	6	6	2	6	3	1	4	6	6	-5	5	5	6	3	2	3	3	6	5	6	3	5	6	7	6	2	2	6	6	2	5
189	1	4	4	4	4	4	4	4	4	4	4	4	4	4	4	4	4	4	4	4	4	4	4	4	4	4	4	-5	4	4	4	4	4	4	4	4	4	4	4	4	4	4	4	4	4	4	4	4	4
190	1	2	7	7	7	6	2	1	7	7	7	6	6	7	7	7	7	2	6	7	1	7	6	1	1	7	7	-2	2	6	7	6	6	4	5	7	7	7	7	7	7	5	7	7	6	6	7	2	5
191	1	4	6	5	5	4	5	2	7	6	6	4	7	5	6	5	5	2	5	6	1	7	5	5	4	7	7	-1	7	7	7	7	5	6	3	7	7	7	6	7	7	7	7	4	2	3	6	1	7
192	1	3	6	6	6	3	5	5	6	7	2	5	6	6	7	6	6	3	6	7	3	7	5	3	5	7	7	-10	4	6	6	6	5	5	2	6	6	3	5	7	6	6	6	6	3	6	7	2	7
193	1	6	5	6	5	4	5	3	5	6	5	5	4	5	3	6	5	5	6	4	5	6	4	6	4	5	5	1	6	5	6	5	6	5	6	5	4	5	6	5	6	5	6	4	5	6	5	4	5
194	1	6	6	6	6	3	6	1	6	6	6	6	6	4	6	6	6	2	6	6	1	6	5	2	2	6	6	-10	6	6	6	6	3	6	1	6	5	6	6	6	2	6	6	4	1	5	6	1	6
195	1	5	7	5	4	6	4	4	5	6	1	4	5	5	5	6	6	4	4	5	5	5	6	3	4	5	5	0	2	5	5	4	4	5	3	5	6	4	4	5	5	5	6	6	3	5	5	2	5
196	1	2	3	3	5	5	5	4	3	3	3	2	2	3	6	6	5	4	3	2	2	4	4	3	6	6	3	-2	1	2	2	3	3	3	4	4	4	5	5	6	5	5	5	4	3	3	3	2	6
197	1	5	5	3	1	4	1	2	6	7	4	1	4	4	6	3	5	5	3	4	2	2	4	1	2	7	7	-2	7	7	6	5	6	1	5	7	7	6	5	7	5	7	5	7	7	7	7	4	4
198	1	5	6	6	4	5	6	4	5	6	4	5	7	5	6	6	5	4	5	6	5	6	5	5	5	7	7	-2	7	6	6	5	3	5	4	5	4	6	6	6	5	7	5	5	4	5	5	4	6
199	1	5	4	6	NA	4	3	5	4	5	5	6	7	6	6	4	5	6	6	6	1	6	6	6	5	4	6	2	6	7	7	7	7	2	5	5	5	4	6	7	5	6	7	7	6	6	6	2	6
200	1	6	6	6	6	2	6	2	6	6	4	6	6	6	6	6	6	6	6	6	1	7	6	2	2	6	6	-5	6	6	6	6	6	6	3	6	6	7	6	4	7	7	5	7	NA	6	6	1	7
201	1	5	6	4	5	2	6	5	4	5	4	3	4	6	5	5	6	4	3	5	4	3	3	3	4	5	4	-4	6	4	5	6	5	4	5	6	4	6	5	6	5	5	6	5	5	6	5	4	5
202	1	5	5	5	4	4	4	3	6	6	5	4	5	5	4	5	5	5	5	6	3	4	5	5	5	6	6	-1	5	5	5	5	5	5	5	4	4	4	4	5	5	5	5	5	4	4	5	4	4
203	1	6	7	6	4	7	5	6	4	6	7	7	7	4	7	7	7	4	7	7	5	5	6	7	4	7	7	-4	6	7	7	7	7	7	6	6	6	7	7	7	7	7	7	7	4	7	7	4	6
204	1	6	6	6	4	3	2	4	6	6	4	3	6	6	7	7	5	1	4	5	1	7	1	1	5	7	7	-9	6	6	6	4	3	2	3	7	6	5	2	6	7	7	7	2	1	2	4	1	6
205	1	6	7	6	6	6	6	5	7	7	7	7	6	6	7	7	6	5	6	6	5	6	6	6	7	7	7	-2	6	6	5	5	5	6	5	5	6	5	4	6	6	7	6	7	6	5	7	5	5
206	1	6	7	7	5	6	5	2	6	6	5	6	6	6	6	5	6	5	6	6	7	6	3	5	7	5	6	-3	7	7	7	7	6	7	1	7	7	7	6	7	5	7	7	7	2	7	7	1	7
207	1	5	6	6	6	5	5	4	6	6	6	5	5	6	6	6	6	4	6	6	4	6	6	5	5	6	6	-3	7	7	7	7	7	7	1	7	7	7	7	7	7	7	7	7	1	7	7	1	7
208	1	5	6	5	3	4	2	3	3	4	5	4	3	5	4	5	4	3	4	5	4	5	4	4	5	6	6	-2	5	6	5	5	6	4	5	3	4	3	4	5	5	6	3	5	5	4	3	4	5
209	1	5	6	6	6	6	6	5	6	6	6	6	6	6	6	6	6	5	6	6	5	5	6	6	6	6	6	-2	5	6	6	6	6	6	5	6	6	6	6	6	6	6	6	6	5	6	6	5	5
210	1	5	6	5	5	4	3	4	3	4	5	4	3	4	3	6	5	4	3	4	5	4	4	5	4	5	3	2	6	5	6	6	5	4	5	4	5	6	5	4	4	4	5	4	3	4	5	4	3
211	1	6	6	6	6	6	5	4	6	6	6	6	6	6	6	6	5	4	6	6	4	5	5	4	3	7	7	0	6	6	6	6	6	6	2	6	4	7	7	7	7	7	6	5	7	6	2	NA	6
212	1	5	7	5	6	6	6	2	6	6	6	7	7	6	6	6	6	4	6	7	2	6	6	2	2	7	7	-1	5	5	5	6	7	6	3	6	4	7	7	6	6	6	6	7	4	7	7	1	7
213	1	7	7	7	7	7	7	1	7	7	7	7	7	7	7	7	7	7	7	7	1	7	1	7	1	7	7	-2	2	6	6	6	6	1	1	6	6	6	6	6	6	6	6	6	6	6	6	1	1
214	1	6	6	6	4	6	4	5	6	6	6	3	6	6	6	1	6	3	6	6	3	6	3	4	3	6	6	-5	7	7	7	7	7	7	3	7	7	7	7	7	7	7	7	7	7	7	7	2	7
215	1	6	6	6	6	6	6	6	6	6	6	6	6	6	6	6	6	6	7	7	6	7	6	5	6	6	7	-2	7	7	7	7	7	7	1	7	7	7	7	7	7	7	7	NA	7	7	7	1	5
216	1	2	7	5	5	4	6	2	6	7	7	2	2	5	7	6	5	1	4	6	1	5	5	5	2	7	7	-6	5	7	5	6	3	7	2	6	7	7	4	3	6	7	7	7	1	5	5	2	6
217	1	7	7	7	7	7	7	6	6	7	6	7	7	7	7	7	7	7	7	7	6	7	7	7	7	7	7	-4	7	7	7	7	7	7	5	7	7	7	7	7	7	7	7	7	7	7	7	6	7
218	1	5	7	5	5	5	4	1	7	7	7	5	5	5	6	5	5	1	5	5	1	1	1	1	1	6	7	-10	6	6	6	6	6	2	2	7	7	7	6	6	6	7	7	6	1	6	6	1	6
219	1	6	7	6	5	2	3	5	6	5	7	5	6	NA	6	6	5	6	7	7	5	6	5	2	1	6	6	-1	6	7	7	7	6	6	6	6	7	NA	7	7	7	7	7	6	6	7	7	6	6
220	1	4	6	6	4	4	4	4	6	6	6	4	4	4	4	4	4	4	4	4	4	4	5	4	4	6	4	-5	6	6	6	6	5	6	2	7	7	6	6	7	7	7	6	6	6	5	5	2	7
221	1	5	6	5	4	5	1	2	6	7	1	5	5	3	6	5	6	2	5	7	1	6	6	2	6	7	7	-5	5	6	7	5	5	1	1	7	7	1	6	6	5	7	5	7	5	6	7	2	6
222	1	6	6	6	6	6	6	6	6	6	6	6	6	6	6	6	6	6	6	6	6	6	6	6	6	6	6	-2	5	5	5	5	5	5	5	5	5	5	5	5	5	5	5	5	5	5	5	5	5
223	1	5	7	5	6	6	7	2	6	6	7	5	6	5	6	5	6	4	5	5	2	6	6	7	6	6	7	-2	2	6	6	5	6	6	2	5	5	7	5	5	4	6	5	6	5	5	5	3	6
224	1	7	6	6	6	6	6	6	6	6	6	7	7	7	6	6	6	6	6	7	7	7	6	7	6	6	7	-3	7	6	6	6	6	6	6	6	7	7	6	6	6	6	7	6	6	6	6	6	6
225	1	4	4	4	4	4	4	4	4	4	4	4	4	4	4	4	4	4	4	4	4	4	4	4	4	4	4	-1	4	4	4	4	4	4	4	4	4	4	4	4	4	4	4	4	4	4	4	4	4
226	1	5	5	5	5	5	6	6	6	6	6	7	7	7	7	6	6	6	5	6	6	6	4	7	7	6	6	-2	5	5	4	4	5	5	6	6	6	6	6	6	6	5	5	5	6	6	6	7	7
227	1	5	7	6	4	4	4	4	7	7	7	6	5	5	7	6	6	1	7	5	1	5	5	7	4	7	7	-4	6	6	6	5	4	4	3	7	7	7	6	6	5	7	6	5	3	7	6	2	5
228	1	5	6	4	3	4	3	4	5	4	5	6	5	4	2	3	4	3	4	5	4	3	5	5	3	2	5	-2	5	4	5	5	4	5	5	4	3	3	4	5	6	5	5	6	5	4	3	4	5
229	1	5	6	5	3	4	3	3	4	5	4	5	6	4	3	4	5	4	5	6	5	6	4	5	4	3	7	-2	6	5	6	6	5	4	5	4	3	4	3	4	4	3	4	6	5	6	4	5	4
230	1	6	6	6	6	6	6	6	6	6	7	6	6	7	6	7	7	1	6	6	6	1	6	6	1	6	7	4	6	6	6	6	7	6	6	6	7	7	6	6	6	6	6	6	6	6	6	1	6
231	1	6	6	6	3	3	1	1	7	7	7	7	7	7	7	7	7	1	7	7	1	7	4	7	1	7	7	-2	7	7	7	7	7	7	7	7	7	7	7	7	7	7	7	7	1	7	7	7	7
232	1	7	6	7	6	6	6	6	6	6	7	6	6	6	7	6	6	6	6	6	1	6	6	6	6	6	6	5	6	5	2	2	2	3	2	2	2	2	2	5	5	5	2	6	6	5	4	1	5
233	1	6	4	6	4	3	4	4	3	7	7	5	5	7	7	7	7	5	7	6	4	4	5	7	3	7	7	-3	6	6	5	6	4	6	4	4	6	6	4	6	6	7	6	7	6	6	6	4	4
234	1	4	6	5	6	6	5	6	6	7	5	5	5	6	5	6	5	4	5	6	6	6	5	6	5	7	6	-6	6	6	5	6	7	6	6	6	6	7	6	7	7	6	5	6	6	6	6	5	6
235	1	5	6	5	5	6	6	6	6	6	6	6	6	6	6	6	6	4	6	6	3	7	5	4	4	6	7	-1	6	5	6	6	6	5	5	5	5	6	6	5	5	6	6	6	4	5	5	2	6
236	1	6	5	6	5	6	5	6	7	7	6	6	5	6	2	5	6	6	5	6	5	6	5	6	3	4	5	-3	7	7	7	6	6	6	5	5	5	6	6	6	7	7	5	6	2	5	6	5	6
237	1	6	7	5	7	6	5	4	5	6	7	6	5	5	6	5	4	5	6	7	6	5	6	4	7	6	7	-8	7	6	5	5	6	7	6	5	4	3	4	5	6	5	4	5	6	7	6	5	4
238	1	6	7	7	7	4	6	2	6	6	7	6	6	6	6	6	7	3	6	6	1	7	7	6	3	6	7	-5	6	6	6	6	5	7	1	6	6	7	6	6	7	6	6	6	5	6	6	1	6
239	1	7	6	6	6	6	6	6	6	6	7	7	6	6	6	6	6	6	6	6	7	7	6	6	6	6	6	-12	7	6	6	6	6	6	6	7	6	6	6	6	6	6	7	7	6	6	6	7	6
240	1	6	6	7	6	5	7	6	6	6	5	6	6	6	6	6	5	6	6	5	7	6	7	7	5	6	6	-5	5	6	6	6	5	6	7	6	7	NA	6	6	6	6	6	7	5	6	6	5	7
241	1	7	7	7	7	7	1	1	5	5	6	4	3	6	7	7	7	5	6	7	1	7	7	6	7	7	7	10	7	6	6	5	1	1	1	5	5	7	5	5	6	7	1	6	4	5	7	3	6
242	1	6	6	6	5	6	4	4	6	7	5	7	4	5	4	7	6	3	6	7	1	3	5	4	1	6	7	-4	7	6	6	5	6	4	2	6	7	7	5	4	6	3	3	6	5	6	6	2	5
243	1	6	4	6	4	6	5	5	4	6	5	5	4	4	6	6	5	6	5	4	5	4	5	6	6	5	5	-13	7	4	6	6	6	6	4	5	6	6	6	6	6	6	5	6	6	NA	6	2	6
244	1	7	7	7	7	7	7	7	7	7	7	7	7	7	7	7	7	7	7	7	7	4	7	7	7	7	7	-6	7	7	7	7	7	7	7	7	7	7	7	7	7	7	7	7	7	7	7	7	4
245	1	5	5	6	5	6	7	1	1	7	6	6	6	6	7	6	7	1	6	7	5	7	7	1	6	5	7	-3	6	7	6	6	7	7	1	4	6	7	7	7	7	7	6	7	7	7	7	2	6
246	1	7	7	7	7	7	7	7	7	7	7	7	7	7	7	7	7	7	7	7	1	7	7	7	7	7	7	-5	3	3	3	3	3	3	3	3	3	3	3	3	3	3	3	3	3	3	3	1	3
247	1	6	6	5	6	6	5	4	5	6	6	5	6	5	6	6	6	4	5	5	4	6	6	6	4	6	6	-5	6	6	6	6	6	5	3	5	5	6	6	5	5	4	5	5	5	5	5	3	5
248	1	4	6	6	6	5	6	2	2	6	4	6	6	6	6	6	6	3	6	6	2	6	4	6	3	6	6	-2	6	6	6	6	6	6	6	3	5	5	6	6	6	6	6	6	6	6	6	2	6
249	1	6	6	6	6	6	6	7	6	7	6	6	6	6	6	6	6	1	7	7	6	1	6	6	1	6	6	3	7	6	6	7	6	6	7	7	7	6	6	7	6	7	6	6	1	6	7	1	6
250	1	6	7	7	6	6	7	6	4	6	6	6	6	7	7	7	7	3	7	7	1	7	6	4	4	7	7	-1	5	6	6	7	7	7	4	7	5	6	7	7	6	7	7	7	6	7	7	1	7
251	1	5	4	5	5	4	3	4	3	3	2	3	4	4	5	4	5	6	4	5	4	3	6	3	4	3	4	-2	5	6	4	3	3	4	5	4	5	6	5	4	4	3	4	5	4	5	6	5	4
252	1	6	6	5	6	5	6	2	3	6	7	3	6	3	6	6	5	2	5	5	2	6	5	2	2	5	6	-3	6	6	3	5	3	6	2	3	6	6	5	6	5	6	6	5	3	6	6	2	6
253	1	5	6	5	3	4	3	4	5	4	4	5	NA	4	3	2	3	4	3	4	5	4	4	5	4	3	4	-2	5	6	5	3	4	5	4	3	4	5	4	4	6	5	4	5	4	5	6	5	4
254	1	6	7	7	5	6	2	3	7	7	7	6	6	5	6	7	6	4	5	6	2	6	6	6	6	7	6	-6	6	5	4	5	5	4	3	6	6	5	5	4	4	5	5	5	4	4	5	4	4
255	1	4	6	5	6	4	4	4	5	5	3	3	4	4	5	6	6	4	6	6	4	4	6	2	4	7	7	-2	2	4	3	4	7	5	2	3	3	6	4	4	6	5	5	6	5	2	6	3	4
256	1	5	6	6	6	6	6	4	6	7	7	5	6	6	6	6	6	3	6	6	1	7	6	7	6	6	6	-5	6	6	6	5	6	6	4	6	6	6	6	6	6	6	6	6	4	6	6	1	7
257	1	4	7	6	5	4	4	4	7	6	5	5	5	5	6	6	6	4	5	6	1	5	6	6	2	6	7	-2	6	6	6	5	7	4	5	7	5	7	7	7	6	6	7	7	6	6	6	1	6
258	1	6	7	7	7	7	7	5	7	7	7	7	7	4	7	7	7	7	7	7	5	5	5	5	3	7	7	NA	NA	NA	NA	NA	NA	NA	NA	NA	NA	NA	NA	NA	NA	NA	NA	NA	NA	NA	NA	NA	NA
259	1	6	5	6	6	5	6	4	6	6	6	5	6	5	5	6	5	5	6	6	5	5	6	6	6	6	6	-6	7	6	6	5	6	5	6	5	6	5	5	6	5	5	6	6	6	5	5	1	7
260	1	6	7	6	6	4	1	4	5	6	6	4	6	5	7	6	5	2	6	6	3	5	4	1	1	7	7	-10	1	7	7	2	1	1	1	7	4	7	4	6	2	7	2	1	1	6	4	1	4
261	1	5	5	5	5	5	5	5	6	5	4	5	6	5	4	6	6	5	6	6	5	6	4	5	5	6	6	-2	5	5	5	7	6	6	6	5	5	5	5	4	4	5	5	4	5	6	5	5	5
262	1	6	6	5	6	4	5	2	6	4	5	6	6	6	5	4	5	5	6	NA	1	5	6	6	1	7	4	-2	5	7	4	6	5	7	5	3	5	6	4	6	6	3	4	7	3	4	3	1	7
263	1	6	5	4	5	NA	6	6	6	5	7	6	5	6	7	6	NA	5	4	4	5	5	5	6	7	4	5	-4	5	5	6	6	6	6	4	7	4	5	6	7	6	5	6	5	6	5	6	6	6
264	1	4	1	3	4	2	1	4	1	2	2	4	2	4	2	2	2	4	3	2	4	2	3	1	2	1	1	-10	4	5	5	5	5	6	3	6	5	7	5	6	5	5	6	6	4	5	6	3	6
265	1	5	5	5	5	NA	5	5	5	5	5	5	5	5	5	5	NA	5	5	5	5	4	5	5	5	5	7	-3	NA	NA	NA	NA	NA	NA	NA	NA	NA	NA	NA	NA	NA	NA	NA	NA	NA	NA	NA	NA	NA
266	1	6	6	7	7	5	7	6	7	7	7	6	6	6	7	7	6	5	6	7	5	7	6	7	7	7	7	-5	7	7	7	7	7	7	7	7	7	7	7	7	7	7	7	7	7	7	7	7	7
267	1	4	6	5	4	4	4	3	5	6	5	3	5	5	6	5	5	3	6	5	2	5	4	2	5	6	6	-5	5	5	5	5	4	6	3	6	5	6	5	4	4	6	5	3	5	5	5	3	4
268	1	7	7	7	7	4	7	7	4	6	7	7	7	7	7	7	6	6	7	6	4	7	7	7	7	7	7	-2	7	7	7	7	6	7	4	7	7	7	7	7	7	7	5	6	7	7	7	1	7
269	1	5	6	4	3	4	5	2	6	6	4	3	5	5	6	5	4	2	4	5	1	6	5	2	4	7	7	5	6	6	5	NA	5	4	2	6	6	6	5	7	5	6	6	6	2	6	7	2	7
270	1	6	5	5	6	5	3	NA	5	6	6	5	NA	3	4	5	3	NA	4	5	3	3	5	5	3	5	5	0	7	6	6	6	6	4	4	5	4	5	5	6	6	6	5	6	4	4	6	4	4
271	1	6	6	6	5	5	6	5	5	5	5	6	5	6	6	5	6	5	5	6	6	6	6	6	6	6	5	-5	6	7	7	6	6	7	6	6	6	7	5	6	6	6	7	7	6	6	5	6	7
272	1	3	6	6	3	5	3	3	6	5	3	5	6	5	6	5	7	3	5	7	3	6	7	5	6	7	7	5	5	6	7	4	7	3	3	6	6	2	6	7	6	6	7	7	5	6	7	3	5
273	1	5	6	5	4	5	5	3	3	5	3	3	5	3	6	3	4	3	3	3	3	3	2	3	3	5	6	2	6	6	6	5	6	6	3	2	6	4	6	6	6	6	6	6	2	6	6	3	4
274	1	6	5	5	4	5	5	6	6	6	5	4	3	4	4	6	6	7	6	5	4	3	4	3	5	6	4	-5	6	5	5	4	3	3	3	4	4	5	5	6	7	6	4	4	5	5	6	6	6
275	1	6	6	6	6	6	6	1	6	6	7	6	6	6	6	6	6	6	6	6	1	6	6	6	6	6	6	3	4	5	3	5	4	3	1	3	3	3	3	6	6	5	4	6	7	6	4	1	4
276	1	7	7	NA	7	7	6	6	6	NA	7	6	6	5	5	6	6	4	6	6	2	6	6	7	6	7	6	-2	6	7	5	6	7	6	6	5	6	6	5	6	NA	6	5	6	4	5	6	2	6
277	1	7	7	7	7	7	4	1	7	7	7	7	7	7	7	7	NA	7	7	7	1	7	7	7	7	7	7	-2	7	7	7	7	7	7	1	7	7	7	7	7	7	7	7	7	7	NA	7	1	7
278	1	5	6	5	4	3	4	6	5	4	5	4	3	5	4	4	5	6	7	6	5	4	3	4	5	5	5	-2	5	6	5	3	4	5	4	3	3	4	5	4	6	5	4	5	4	5	6	5	4
279	1	5	6	6	5	4	5	3	6	6	5	6	6	4	6	6	6	5	6	6	2	7	6	NA	5	6	6	-2	6	6	6	5	5	6	2	6	6	6	6	7	6	6	3	6	3	6	6	2	6
280	1	5	6	5	7	6	5	4	3	4	3	4	5	4	5	6	5	4	3	4	5	4	6	3	4	5	5	-2	5	6	5	5	6	5	4	5	4	3	4	3	4	5	4	5	4	5	6	5	4
281	1	5	6	4	3	5	3	4	6	5	7	4	4	5	6	5	6	2	4	5	2	6	5	5	5	7	7	-3	6	7	7	3	4	2	3	6	5	7	5	5	5	7	5	7	3	4	6	2	7
282	1	6	6	6	6	4	5	4	6	6	6	6	6	5	6	6	6	4	6	6	4	6	5	7	6	6	6	-7	7	7	7	7	5	5	2	6	6	7	7	7	6	7	7	7	6	6	7	1	6
283	1	3	1	1	3	3	3	4	1	2	2	3	2	1	1	1	2	4	2	2	5	1	2	3	3	1	1	-4	6	7	7	5	6	4	4	7	6	7	6	6	6	7	5	6	5	5	6	2	6
284	1	5	6	3	5	5	6	2	3	6	6	6	6	5	7	6	6	5	6	6	2	6	6	4	4	6	6	-4	6	6	3	5	3	5	2	3	6	6	6	6	5	6	6	5	3	6	6	3	6
285	1	5	7	5	5	4	5	5	7	6	4	4	6	5	6	6	2	2	5	7	1	5	2	2	3	6	7	-10	7	7	7	6	5	6	4	7	6	7	6	7	3	7	6	5	3	3	7	3	6
286	1	6	6	5	3	5	2	3	7	7	5	4	6	5	5	7	6	3	6	6	1	6	6	3	3	7	6	0	NA	NA	NA	NA	NA	NA	NA	NA	NA	NA	NA	NA	NA	NA	NA	NA	NA	NA	NA	NA	NA
287	1	6	6	5	5	3	5	2	7	6	7	6	7	3	5	6	5	2	5	5	2	6	5	3	1	7	7	-8	6	6	6	6	5	6	1	6	6	6	6	6	6	6	6	6	3	6	6	1	6
288	1	3	6	6	5	4	5	1	6	6	6	4	5	5	6	5	5	3	5	6	2	6	5	7	6	6	7	-3	6	6	6	5	5	7	2	7	7	7	6	6	4	6	6	4	3	4	5	3	6
289	1	5	7	6	5	5	4	3	7	7	4	4	5	5	7	5	5	1	5	6	1	7	5	7	6	7	7	-5	5	7	7	5	3	4	3	7	7	6	2	6	4	7	4	6	1	4	6	2	7
290	1	5	6	4	3	3	2	3	5	6	6	6	6	7	7	5	6	3	6	6	2	6	3	6	7	7	7	-10	6	6	6	3	5	2	2	6	6	6	4	6	6	6	6	6	4	6	6	3	6
291	1	2	6	6	2	3	3	2	6	6	2	2	6	5	6	6	5	2	6	6	2	5	2	6	6	6	6	-2	6	6	6	4	5	4	3	6	6	6	4	7	6	6	7	5	4	6	6	3	6
292	1	6	6	5	5	4	3	4	6	6	4	4	4	5	6	6	4	3	5	5	3	6	5	6	6	7	7	-7	3	6	4	4	2	7	2	5	4	5	4	5	2	4	3	4	4	3	4	5	3
293	1	5	7	7	6	5	4	3	7	7	4	6	6	7	7	7	6	4	6	6	1	7	5	1	5	7	7	-3	1	2	2	3	1	6	1	3	2	6	4	4	1	2	3	1	4	4	1	5	NA
[truncated: 30 more columns]
